# Supplementary material for: An optimization algorithm for maximum quasi-clique problem based on information feedback model
Source: PeerJ Comput Sci. 2024 Jul 12;10:e2173. doi: 10.7717/peerj-cs.2173 (PMC11323172; doi:10.7717/peerj-cs.2173)
Supplement: Data S1 [file peerj-cs-10-2173-s001.zip]

Archive with 29 entries (29 files):
- Data/brock400_2.mtx
- Data/brock400_3.mtx
- Data/C1000.9.mtx
- Data/C2000.9.mtx
- Data/frb50-23-1.mtx
- Data/frb50-23-2.mtx
- Data/frb50-23-4.mtx
- Data/frb50-23-5.mtx
- Data/frb53-24-1.mtx
- Data/frb53-24-2.mtx
- Data/frb53-24-4.mtx
- Data/frb53-24-5.mtx
- Data/frb59-26-1.mtx
- Data/frb59-26-2.mtx
- Data/frb59-26-4.mtx
- Data/frb59-26-5.mtx
- Data/gen200_p0.9_44.mtx
- Data/gen400_p0.9_55.mtx
- Data/gen400_p0.9_65.mtx
- Data/hamming10-4.mtx
- Data/p-hat1000-1.mtx
- Data/p-hat1000-2.mtx
- Data/p-hat1000-3.mtx
- Data/p-hat1500-1.mtx
- Data/p-hat1500-2.mtx
- Data/san200_0.7-1.mtx
- Data/san200_0.7-2.mtx
- Data/san400_0.7-2.mtx
- Data/san400_0.7-3.mtx
