# Supplementary material for: An optimization algorithm for maximum quasi-clique problem based on information feedback model
Source: PeerJ Comput Sci. 2024 Jul 12;10:e2173. doi: 10.7717/peerj-cs.2173 (PMC11323172; doi:10.7717/peerj-cs.2173)
Supplement: Data S1 [file peerj-cs-10-2173-s001.zip › Data/frb59-26-5.mtx]

p edge 1534 1049829
e 28 1
e 30 1
e 31 1
e 32 1
e 33 1
e 36 1
e 37 1
e 39 1
e 40 1
e 41 1
e 42 1
e 43 1
e 44 1
e 47 1
e 48 1
e 49 1
e 50 1
e 51 1
e 52 1
e 53 1
e 54 1
e 55 1
e 56 1
e 57 1
e 58 1
e 59 1
e 60 1
e 61 1
e 62 1
e 63 1
e 64 1
e 65 1
e 66 1
e 67 1
e 68 1
e 69 1
e 70 1
e 71 1
e 72 1
e 73 1
e 74 1
e 75 1
e 76 1
e 77 1
e 78 1
e 79 1
e 80 1
e 81 1
e 82 1
e 83 1
e 84 1
e 85 1
e 86 1
e 87 1
e 88 1
e 89 1
e 90 1
e 91 1
e 92 1
e 93 1
e 94 1
e 95 1
e 96 1
e 97 1
e 98 1
e 99 1
e 100 1
e 101 1
e 102 1
e 103 1
e 104 1
e 105 1
e 106 1
e 107 1
e 108 1
e 109 1
e 110 1
e 111 1
e 112 1
e 113 1
e 114 1
e 115 1
e 116 1
e 117 1
e 118 1
e 119 1
e 120 1
e 121 1
e 122 1
e 123 1
e 124 1
e 125 1
e 126 1
e 127 1
e 128 1
e 129 1
e 130 1
e 131 1
e 132 1
e 133 1
e 134 1
e 135 1
e 136 1
e 137 1
e 138 1
e 139 1
e 140 1
e 141 1
e 142 1
e 143 1
e 144 1
e 145 1
e 146 1
e 147 1
e 148 1
e 149 1
e 150 1
e 151 1
e 152 1
e 153 1
e 154 1
e 155 1
e 156 1
e 157 1
e 158 1
e 159 1
e 160 1
e 161 1
e 162 1
e 163 1
e 164 1
e 165 1
e 166 1
e 167 1
e 168 1
e 169 1
e 170 1
e 171 1
e 172 1
e 173 1
e 174 1
e 175 1
e 176 1
e 177 1
e 178 1
e 179 1
e 180 1
e 181 1
e 182 1
e 183 1
e 184 1
e 185 1
e 186 1
e 187 1
e 188 1
e 189 1
e 190 1
e 191 1
e 192 1
e 193 1
e 194 1
e 195 1
e 196 1
e 197 1
e 198 1
e 199 1
e 200 1
e 201 1
e 202 1
e 203 1
e 204 1
e 205 1
e 206 1
e 207 1
e 208 1
e 209 1
e 210 1
e 211 1
e 212 1
e 213 1
e 214 1
e 215 1
e 216 1
e 217 1
e 218 1
e 219 1
e 220 1
e 221 1
e 222 1
e 223 1
e 224 1
e 225 1
e 226 1
e 227 1
e 228 1
e 229 1
e 230 1
e 231 1
e 232 1
e 233 1
e 234 1
e 235 1
e 236 1
e 237 1
e 238 1
e 239 1
e 240 1
e 241 1
e 242 1
e 243 1
e 244 1
e 245 1
e 246 1
e 247 1
e 248 1
e 249 1
e 250 1
e 251 1
e 252 1
e 253 1
e 254 1
e 255 1
e 256 1
e 257 1
e 258 1
e 259 1
e 260 1
e 262 1
e 263 1
e 264 1
e 265 1
e 266 1
e 267 1
e 268 1
e 272 1
e 273 1
e 274 1
e 275 1
e 276 1
e 277 1
e 278 1
e 279 1
e 280 1
e 281 1
e 282 1
e 284 1
e 285 1
e 286 1
e 287 1
e 288 1
e 289 1
e 290 1
e 291 1
e 292 1
e 293 1
e 294 1
e 295 1
e 296 1
e 297 1
e 298 1
e 299 1
e 300 1
e 301 1
e 302 1
e 303 1
e 304 1
e 305 1
e 306 1
e 307 1
e 308 1
e 309 1
e 310 1
e 311 1
e 312 1
e 313 1
e 314 1
e 315 1
e 316 1
e 317 1
e 318 1
e 319 1
e 320 1
e 321 1
e 322 1
e 323 1
e 324 1
e 325 1
e 326 1
e 327 1
e 328 1
e 329 1
e 330 1
e 331 1
e 332 1
e 333 1
e 334 1
e 335 1
e 336 1
e 337 1
e 338 1
e 339 1
e 340 1
e 341 1
e 344 1
e 346 1
e 347 1
e 348 1
e 349 1
e 351 1
e 352 1
e 354 1
e 355 1
e 356 1
e 358 1
e 359 1
e 360 1
e 361 1
e 362 1
e 363 1
e 364 1
e 365 1
e 366 1
e 367 1
e 368 1
e 369 1
e 370 1
e 371 1
e 372 1
e 373 1
e 374 1
e 375 1
e 376 1
e 377 1
e 378 1
e 379 1
e 380 1
e 381 1
e 382 1
e 383 1
e 384 1
e 385 1
e 386 1
e 387 1
e 388 1
e 389 1
e 390 1
e 391 1
e 392 1
e 393 1
e 394 1
e 395 1
e 396 1
e 397 1
e 398 1
e 399 1
e 400 1
e 401 1
e 402 1
e 403 1
e 404 1
e 405 1
e 406 1
e 407 1
e 408 1
e 409 1
e 410 1
e 411 1
e 412 1
e 413 1
e 414 1
e 415 1
e 416 1
e 417 1
e 418 1
e 419 1
e 420 1
e 421 1
e 422 1
e 423 1
e 424 1
e 425 1
e 426 1
e 427 1
e 428 1
e 429 1
e 430 1
e 431 1
e 432 1
e 433 1
e 434 1
e 435 1
e 436 1
e 437 1
e 438 1
e 439 1
e 440 1
e 441 1
e 442 1
e 444 1
e 445 1
e 448 1
e 449 1
e 450 1
e 451 1
e 453 1
e 454 1
e 455 1
e 457 1
e 458 1
e 459 1
e 460 1
e 465 1
e 466 1
e 468 1
e 470 1
e 471 1
e 472 1
e 473 1
e 475 1
e 477 1
e 478 1
e 479 1
e 480 1
e 481 1
e 482 1
e 483 1
e 486 1
e 487 1
e 488 1
e 489 1
e 490 1
e 491 1
e 492 1
e 493 1
e 494 1
e 495 1
e 496 1
e 497 1
e 498 1
e 499 1
e 500 1
e 501 1
e 502 1
e 503 1
e 504 1
e 505 1
e 506 1
e 507 1
e 508 1
e 509 1
e 510 1
e 511 1
e 512 1
e 513 1
e 514 1
e 515 1
e 516 1
e 517 1
e 518 1
e 519 1
e 520 1
e 521 1
e 522 1
e 523 1
e 524 1
e 525 1
e 526 1
e 527 1
e 528 1
e 529 1
e 530 1
e 531 1
e 532 1
e 533 1
e 534 1
e 535 1
e 536 1
e 537 1
e 538 1
e 539 1
e 540 1
e 541 1
e 542 1
e 543 1
e 544 1
e 545 1
e 546 1
e 547 1
e 548 1
e 550 1
e 551 1
e 552 1
e 553 1
e 555 1
e 556 1
e 557 1
e 558 1
e 559 1
e 561 1
e 562 1
e 563 1
e 565 1
e 566 1
e 567 1
e 568 1
e 569 1
e 571 1
e 575 1
e 576 1
e 577 1
e 578 1
e 579 1
e 580 1
e 581 1
e 582 1
e 584 1
e 586 1
e 587 1
e 588 1
e 589 1
e 590 1
e 592 1
e 595 1
e 597 1
e 598 1
e 599 1
e 600 1
e 601 1
e 602 1
e 603 1
e 604 1
e 605 1
e 606 1
e 607 1
e 608 1
e 609 1
e 610 1
e 611 1
e 612 1
e 613 1
e 614 1
e 615 1
e 616 1
e 617 1
e 618 1
e 619 1
e 620 1
e 621 1
e 622 1
e 623 1
e 624 1
e 626 1
e 627 1
e 629 1
e 630 1
e 633 1
e 635 1
e 636 1
e 637 1
e 638 1
e 639 1
e 640 1
e 641 1
e 642 1
e 643 1
e 644 1
e 645 1
e 646 1
e 647 1
e 648 1
e 649 1
e 651 1
e 652 1
e 653 1
e 654 1
e 657 1
e 658 1
e 659 1
e 660 1
e 661 1
e 662 1
e 663 1
e 664 1
e 665 1
e 667 1
e 669 1
e 671 1
e 672 1
e 673 1
e 674 1
e 676 1
e 677 1
e 678 1
e 679 1
e 680 1
e 681 1
e 682 1
e 683 1
e 684 1
e 685 1
e 686 1
e 687 1
e 688 1
e 689 1
e 690 1
e 691 1
e 692 1
e 693 1
e 694 1
e 695 1
e 696 1
e 697 1
e 698 1
e 699 1
e 700 1
e 701 1
e 702 1
e 703 1
e 704 1
e 707 1
e 708 1
e 709 1
e 710 1
e 711 1
e 712 1
e 713 1
e 716 1
e 717 1
e 722 1
e 723 1
e 725 1
e 727 1
e 728 1
e 729 1
e 730 1
e 731 1
e 732 1
e 733 1
e 734 1
e 735 1
e 736 1
e 737 1
e 738 1
e 739 1
e 740 1
e 741 1
e 742 1
e 743 1
e 744 1
e 745 1
e 746 1
e 747 1
e 748 1
e 749 1
e 750 1
e 751 1
e 752 1
e 753 1
e 754 1
e 755 1
e 756 1
e 757 1
e 758 1
e 759 1
e 760 1
e 761 1
e 762 1
e 763 1
e 764 1
e 765 1
e 766 1
e 767 1
e 768 1
e 769 1
e 770 1
e 771 1
e 772 1
e 773 1
e 774 1
e 775 1
e 776 1
e 777 1
e 778 1
e 779 1
e 780 1
e 781 1
e 782 1
e 783 1
e 784 1
e 785 1
e 786 1
e 787 1
e 788 1
e 789 1
e 790 1
e 791 1
e 792 1
e 793 1
e 794 1
e 795 1
e 796 1
e 797 1
e 798 1
e 799 1
e 800 1
e 801 1
e 802 1
e 803 1
e 804 1
e 805 1
e 806 1
e 808 1
e 811 1
e 812 1
e 813 1
e 814 1
e 815 1
e 817 1
e 818 1
e 819 1
e 820 1
e 821 1
e 823 1
e 824 1
e 825 1
e 828 1
e 829 1
e 831 1
e 832 1
e 833 1
e 834 1
e 835 1
e 836 1
e 839 1
e 840 1
e 841 1
e 844 1
e 847 1
e 851 1
e 852 1
e 853 1
e 854 1
e 855 1
e 856 1
e 857 1
e 858 1
e 859 1
e 860 1
e 861 1
e 862 1
e 863 1
e 864 1
e 865 1
e 866 1
e 867 1
e 868 1
e 869 1
e 870 1
e 871 1
e 872 1
e 873 1
e 874 1
e 875 1
e 876 1
e 877 1
e 878 1
e 879 1
e 880 1
e 881 1
e 882 1
e 883 1
e 884 1
e 885 1
e 886 1
e 887 1
e 888 1
e 889 1
e 890 1
e 891 1
e 892 1
e 893 1
e 894 1
e 895 1
e 896 1
e 897 1
e 898 1
e 899 1
e 900 1
e 901 1
e 902 1
e 903 1
e 904 1
e 905 1
e 906 1
e 907 1
e 908 1
e 909 1
e 910 1
e 911 1
e 912 1
e 913 1
e 914 1
e 915 1
e 916 1
e 917 1
e 918 1
e 919 1
e 920 1
e 921 1
e 922 1
e 923 1
e 924 1
e 925 1
e 926 1
e 927 1
e 928 1
e 929 1
e 930 1
e 931 1
e 932 1
e 933 1
e 934 1
e 935 1
e 936 1
e 937 1
e 938 1
e 939 1
e 941 1
e 942 1
e 943 1
e 944 1
e 945 1
e 947 1
e 948 1
e 950 1
e 952 1
e 953 1
e 954 1
e 955 1
e 959 1
e 961 1
e 962 1
e 965 1
e 966 1
e 968 1
e 969 1
e 970 1
e 971 1
e 972 1
e 973 1
e 974 1
e 976 1
e 977 1
e 979 1
e 980 1
e 981 1
e 982 1
e 983 1
e 984 1
e 985 1
e 987 1
e 988 1
e 989 1
e 990 1
e 991 1
e 992 1
e 993 1
e 994 1
e 995 1
e 996 1
e 997 1
e 998 1
e 999 1
e 1000 1
e 1001 1
e 1002 1
e 1003 1
e 1004 1
e 1005 1
e 1006 1
e 1007 1
e 1008 1
e 1009 1
e 1010 1
e 1011 1
e 1012 1
e 1013 1
e 1014 1
e 1015 1
e 1016 1
e 1017 1
e 1018 1
e 1019 1
e 1020 1
e 1021 1
e 1022 1
e 1023 1
e 1024 1
e 1025 1
e 1026 1
e 1027 1
e 1028 1
e 1029 1
e 1030 1
e 1031 1
e 1032 1
e 1033 1
e 1034 1
e 1035 1
e 1036 1
e 1037 1
e 1038 1
e 1039 1
e 1040 1
e 1041 1
e 1042 1
e 1043 1
e 1044 1
e 1046 1
e 1048 1
e 1049 1
e 1050 1
e 1052 1
e 1053 1
e 1055 1
e 1056 1
e 1058 1
e 1059 1
e 1061 1
e 1062 1
e 1063 1
e 1064 1
e 1065 1
e 1067 1
e 1070 1
e 1071 1
e 1072 1
e 1073 1
e 1075 1
e 1076 1
e 1078 1
e 1079 1
e 1080 1
e 1082 1
e 1083 1
e 1084 1
e 1085 1
e 1086 1
e 1088 1
e 1090 1
e 1091 1
e 1092 1
e 1093 1
e 1094 1
e 1095 1
e 1096 1
e 1097 1
e 1098 1
e 1099 1
e 1100 1
e 1101 1
e 1102 1
e 1103 1
e 1104 1
e 1105 1
e 1106 1
e 1107 1
e 1108 1
e 1109 1
e 1110 1
e 1111 1
e 1112 1
e 1113 1
e 1114 1
e 1115 1
e 1116 1
e 1117 1
e 1118 1
e 1120 1
e 1121 1
e 1122 1
e 1123 1
e 1124 1
e 1125 1
e 1126 1
e 1129 1
e 1130 1
e 1131 1
e 1132 1
e 1133 1
e 1134 1
e 1135 1
e 1136 1
e 1137 1
e 1138 1
e 1139 1
e 1141 1
e 1142 1
e 1143 1
e 1147 1
e 1148 1
e 1149 1
e 1150 1
e 1153 1
e 1155 1
e 1158 1
e 1159 1
e 1160 1
e 1161 1
e 1162 1
e 1163 1
e 1164 1
e 1165 1
e 1166 1
e 1167 1
e 1168 1
e 1169 1
e 1170 1
e 1171 1
e 1172 1
e 1173 1
e 1174 1
e 1175 1
e 1176 1
e 1177 1
e 1178 1
e 1179 1
e 1180 1
e 1181 1
e 1182 1
e 1183 1
e 1184 1
e 1185 1
e 1186 1
e 1187 1
e 1188 1
e 1189 1
e 1190 1
e 1191 1
e 1192 1
e 1193 1
e 1194 1
e 1195 1
e 1196 1
e 1197 1
e 1198 1
e 1199 1
e 1200 1
e 1201 1
e 1202 1
e 1203 1
e 1204 1
e 1205 1
e 1206 1
e 1207 1
e 1208 1
e 1209 1
e 1210 1
e 1211 1
e 1212 1
e 1213 1
e 1214 1
e 1215 1
e 1216 1
e 1217 1
e 1218 1
e 1219 1
e 1220 1
e 1221 1
e 1222 1
e 1223 1
e 1224 1
e 1225 1
e 1226 1
e 1227 1
e 1228 1
e 1229 1
e 1230 1
e 1231 1
e 1232 1
e 1233 1
e 1234 1
e 1235 1
e 1236 1
e 1237 1
e 1238 1
e 1239 1
e 1240 1
e 1241 1
e 1242 1
e 1243 1
e 1244 1
e 1245 1
e 1246 1
e 1247 1
e 1248 1
e 1249 1
e 1250 1
e 1251 1
e 1252 1
e 1253 1
e 1254 1
e 1255 1
e 1256 1
e 1257 1
e 1258 1
e 1259 1
e 1260 1
e 1261 1
e 1262 1
e 1263 1
e 1264 1
e 1265 1
e 1266 1
e 1267 1
e 1268 1
e 1269 1
e 1270 1
e 1271 1
e 1272 1
e 1273 1
e 1274 1
e 1276 1
e 1277 1
e 1279 1
e 1280 1
e 1281 1
e 1282 1
e 1283 1
e 1284 1
e 1285 1
e 1286 1
e 1289 1
e 1290 1
e 1291 1
e 1292 1
e 1293 1
e 1294 1
e 1295 1
e 1296 1
e 1297 1
e 1298 1
e 1301 1
e 1302 1
e 1303 1
e 1304 1
e 1305 1
e 1306 1
e 1307 1
e 1308 1
e 1309 1
e 1310 1
e 1311 1
e 1312 1
e 1313 1
e 1314 1
e 1315 1
e 1316 1
e 1317 1
e 1318 1
e 1319 1
e 1320 1
e 1321 1
e 1322 1
e 1323 1
e 1324 1
e 1325 1
e 1326 1
e 1327 1
e 1329 1
e 1330 1
e 1331 1
e 1333 1
e 1335 1
e 1336 1
e 1338 1
e 1339 1
e 1341 1
e 1342 1
e 1343 1
e 1344 1
e 1345 1
e 1347 1
e 1349 1
e 1351 1
e 1352 1
e 1353 1
e 1354 1
e 1355 1
e 1356 1
e 1357 1
e 1358 1
e 1359 1
e 1360 1
e 1361 1
e 1362 1
e 1363 1
e 1364 1
e 1365 1
e 1366 1
e 1367 1
e 1368 1
e 1369 1
e 1370 1
e 1371 1
e 1372 1
e 1373 1
e 1374 1
e 1375 1
e 1376 1
e 1377 1
e 1378 1
e 1379 1
e 1380 1
e 1383 1
e 1384 1
e 1385 1
e 1386 1
e 1388 1
e 1389 1
e 1390 1
e 1392 1
e 1394 1
e 1395 1
e 1396 1
e 1397 1
e 1398 1
e 1399 1
e 1400 1
e 1401 1
e 1403 1
e 1404 1
e 1405 1
e 1406 1
e 1407 1
e 1408 1
e 1409 1
e 1410 1
e 1411 1
e 1412 1
e 1413 1
e 1414 1
e 1415 1
e 1416 1
e 1417 1
e 1418 1
e 1419 1
e 1420 1
e 1421 1
e 1422 1
e 1423 1
e 1424 1
e 1425 1
e 1426 1
e 1427 1
e 1428 1
e 1429 1
e 1430 1
e 1432 1
e 1434 1
e 1435 1
e 1437 1
e 1441 1
e 1442 1
e 1445 1
e 1447 1
e 1448 1
e 1449 1
e 1450 1
e 1453 1
e 1454 1
e 1456 1
e 1457 1
e 1458 1
e 1459 1
e 1460 1
e 1461 1
e 1462 1
e 1463 1
e 1464 1
e 1465 1
e 1466 1
e 1467 1
e 1468 1
e 1469 1
e 1470 1
e 1471 1
e 1472 1
e 1473 1
e 1474 1
e 1475 1
e 1476 1
e 1477 1
e 1478 1
e 1479 1
e 1480 1
e 1481 1
e 1482 1
e 1483 1
e 1484 1
e 1485 1
e 1486 1
e 1487 1
e 1488 1
e 1489 1
e 1490 1
e 1491 1
e 1492 1
e 1493 1
e 1494 1
e 1495 1
e 1496 1
e 1497 1
e 1498 1
e 1499 1
e 1500 1
e 1501 1
e 1502 1
e 1503 1
e 1504 1
e 1505 1
e 1506 1
e 1507 1
e 1508 1
e 1509 1
e 1511 1
e 1512 1
e 1513 1
e 1514 1
e 1516 1
e 1517 1
e 1518 1
e 1519 1
e 1520 1
e 1522 1
e 1523 1
e 1524 1
e 1525 1
e 1526 1
e 1527 1
e 1529 1
e 1530 1
e 1532 1
e 1533 1
e 1534 1
e 31 2
e 33 2
e 34 2
e 35 2
e 36 2
e 37 2
e 38 2
e 39 2
e 40 2
e 41 2
e 42 2
e 44 2
e 45 2
e 46 2
e 47 2
e 48 2
e 49 2
e 53 2
e 54 2
e 55 2
e 56 2
e 57 2
e 58 2
e 59 2
e 60 2
e 61 2
e 62 2
e 63 2
e 64 2
e 65 2
e 66 2
e 67 2
e 68 2
e 69 2
e 70 2
e 71 2
e 72 2
e 73 2
e 74 2
e 75 2
e 76 2
e 77 2
e 78 2
e 79 2
e 80 2
e 81 2
e 82 2
e 83 2
e 84 2
e 85 2
e 86 2
e 87 2
e 88 2
e 89 2
e 90 2
e 91 2
e 92 2
e 93 2
e 94 2
e 95 2
e 96 2
e 97 2
e 98 2
e 99 2
e 100 2
e 101 2
e 102 2
e 103 2
e 104 2
e 105 2
e 106 2
e 107 2
e 108 2
e 109 2
e 110 2
e 111 2
e 112 2
e 113 2
e 114 2
e 115 2
e 116 2
e 117 2
e 118 2
e 119 2
e 120 2
e 121 2
e 122 2
e 123 2
e 124 2
e 125 2
e 126 2
e 127 2
e 128 2
e 129 2
e 130 2
e 131 2
e 132 2
e 133 2
e 134 2
e 135 2
e 136 2
e 137 2
e 138 2
e 139 2
e 140 2
e 141 2
e 142 2
e 143 2
e 144 2
e 145 2
e 146 2
e 147 2
e 148 2
e 149 2
e 150 2
e 151 2
e 152 2
e 153 2
e 154 2
e 155 2
e 156 2
e 157 2
e 158 2
e 159 2
e 160 2
e 161 2
e 162 2
e 163 2
e 164 2
e 165 2
e 166 2
e 167 2
e 168 2
e 169 2
e 170 2
e 171 2
e 172 2
e 173 2
e 174 2
e 175 2
e 176 2
e 177 2
e 178 2
e 179 2
e 180 2
e 181 2
e 182 2
e 183 2
e 184 2
e 185 2
e 186 2
e 187 2
e 188 2
e 189 2
e 190 2
e 191 2
e 192 2
e 193 2
e 194 2
e 195 2
e 196 2
e 197 2
e 198 2
e 199 2
e 200 2
e 201 2
e 202 2
e 203 2
e 204 2
e 205 2
e 206 2
e 207 2
e 208 2
e 209 2
e 210 2
e 211 2
e 212 2
e 213 2
e 214 2
e 215 2
e 216 2
e 217 2
e 218 2
e 219 2
e 220 2
e 221 2
e 222 2
e 223 2
e 224 2
e 225 2
e 226 2
e 227 2
e 228 2
e 229 2
e 230 2
e 231 2
e 232 2
e 233 2
e 234 2
e 235 2
e 236 2
e 237 2
e 238 2
e 239 2
e 240 2
e 241 2
e 242 2
e 243 2
e 244 2
e 245 2
e 246 2
e 247 2
e 248 2
e 249 2
e 250 2
e 251 2
e 252 2
e 253 2
e 254 2
e 255 2
e 256 2
e 257 2
e 258 2
e 259 2
e 260 2
e 261 2
e 262 2
e 263 2
e 264 2
e 265 2
e 267 2
e 268 2
e 269 2
e 270 2
e 271 2
e 272 2
e 274 2
e 275 2
e 277 2
e 278 2
e 279 2
e 282 2
e 283 2
e 285 2
e 286 2
e 287 2
e 288 2
e 289 2
e 290 2
e 291 2
e 292 2
e 293 2
e 294 2
e 295 2
e 296 2
e 297 2
e 298 2
e 299 2
e 300 2
e 301 2
e 302 2
e 303 2
e 304 2
e 305 2
e 306 2
e 307 2
e 308 2
e 309 2
e 310 2
e 311 2
e 312 2
e 313 2
e 314 2
e 315 2
e 316 2
e 317 2
e 318 2
e 319 2
e 320 2
e 321 2
e 322 2
e 323 2
e 324 2
e 325 2
e 326 2
e 327 2
e 328 2
e 329 2
e 330 2
e 331 2
e 332 2
e 333 2
e 334 2
e 335 2
e 336 2
e 337 2
e 338 2
e 339 2
e 340 2
e 344 2
e 345 2
e 347 2
e 349 2
e 351 2
e 352 2
e 353 2
e 354 2
e 355 2
e 356 2
e 357 2
e 358 2
e 359 2
e 360 2
e 361 2
e 362 2
e 363 2
e 364 2
e 365 2
e 366 2
e 367 2
e 368 2
e 369 2
e 370 2
e 371 2
e 372 2
e 373 2
e 374 2
e 375 2
e 376 2
e 377 2
e 378 2
e 379 2
e 380 2
e 381 2
e 382 2
e 383 2
e 384 2
e 385 2
e 386 2
e 387 2
e 388 2
e 389 2
e 390 2
e 391 2
e 392 2
e 393 2
e 394 2
e 395 2
e 396 2
e 397 2
e 398 2
e 399 2
e 400 2
e 401 2
e 402 2
e 403 2
e 404 2
e 405 2
e 406 2
e 407 2
e 408 2
e 409 2
e 410 2
e 411 2
e 412 2
e 413 2
e 414 2
e 415 2
e 416 2
e 417 2
e 418 2
e 419 2
e 420 2
e 421 2
e 422 2
e 423 2
e 424 2
e 425 2
e 426 2
e 427 2
e 428 2
e 429 2
e 430 2
e 431 2
e 432 2
e 433 2
e 434 2
e 435 2
e 436 2
e 437 2
e 438 2
e 439 2
e 440 2
e 441 2
e 442 2
e 446 2
e 447 2
e 448 2
e 449 2
e 450 2
e 451 2
e 452 2
e 453 2
e 454 2
e 455 2
e 456 2
e 458 2
e 459 2
e 460 2
e 463 2
e 464 2
e 465 2
e 466 2
e 467 2
e 468 2
e 469 2
e 472 2
e 473 2
e 474 2
e 475 2
e 476 2
e 478 2
e 479 2
e 481 2
e 482 2
e 483 2
e 484 2
e 485 2
e 486 2
e 487 2
e 488 2
e 489 2
e 490 2
e 492 2
e 495 2
e 496 2
e 497 2
e 498 2
e 499 2
e 500 2
e 501 2
e 502 2
e 503 2
e 504 2
e 505 2
e 506 2
e 507 2
e 508 2
e 509 2
e 510 2
e 511 2
e 512 2
e 513 2
e 514 2
e 515 2
e 516 2
e 517 2
e 518 2
e 519 2
e 520 2
e 521 2
e 522 2
e 523 2
e 524 2
e 525 2
e 526 2
e 527 2
e 528 2
e 529 2
e 530 2
e 531 2
e 532 2
e 533 2
e 534 2
e 535 2
e 536 2
e 537 2
e 538 2
e 539 2
e 540 2
e 541 2
e 542 2
e 543 2
e 544 2
e 545 2
e 546 2
e 551 2
e 554 2
e 555 2
e 556 2
e 557 2
e 558 2
e 559 2
e 560 2
e 561 2
e 562 2
e 563 2
e 565 2
e 566 2
e 567 2
e 568 2
e 569 2
e 570 2
e 571 2
e 572 2
e 573 2
e 574 2
e 575 2
e 576 2
e 577 2
e 578 2
e 579 2
e 580 2
e 581 2
e 582 2
e 583 2
e 585 2
e 586 2
e 587 2
e 588 2
e 589 2
e 590 2
e 591 2
e 597 2
e 598 2
e 599 2
e 600 2
e 601 2
e 602 2
e 603 2
e 604 2
e 605 2
e 606 2
e 607 2
e 608 2
e 609 2
e 610 2
e 611 2
e 612 2
e 613 2
e 614 2
e 615 2
e 616 2
e 617 2
e 618 2
e 619 2
e 620 2
e 621 2
e 622 2
e 623 2
e 624 2
e 626 2
e 629 2
e 630 2
e 633 2
e 634 2
e 635 2
e 639 2
e 640 2
e 641 2
e 642 2
e 644 2
e 645 2
e 646 2
e 647 2
e 649 2
e 650 2
e 652 2
e 656 2
e 657 2
e 658 2
e 660 2
e 662 2
e 664 2
e 666 2
e 668 2
e 670 2
e 671 2
e 672 2
e 673 2
e 674 2
e 675 2
e 676 2
e 677 2
e 678 2
e 679 2
e 680 2
e 681 2
e 682 2
e 683 2
e 684 2
e 685 2
e 686 2
e 687 2
e 688 2
e 689 2
e 690 2
e 691 2
e 692 2
e 693 2
e 694 2
e 695 2
e 696 2
e 697 2
e 698 2
e 699 2
e 700 2
e 701 2
e 702 2
e 703 2
e 704 2
e 705 2
e 706 2
e 707 2
e 708 2
e 710 2
e 711 2
e 712 2
e 713 2
e 714 2
e 715 2
e 716 2
e 718 2
e 719 2
e 720 2
e 722 2
e 724 2
e 725 2
e 727 2
e 728 2
e 729 2
e 730 2
e 731 2
e 732 2
e 733 2
e 734 2
e 735 2
e 736 2
e 737 2
e 738 2
e 739 2
e 740 2
e 741 2
e 742 2
e 743 2
e 744 2
e 745 2
e 746 2
e 747 2
e 748 2
e 749 2
e 750 2
e 751 2
e 752 2
e 753 2
e 754 2
e 755 2
e 756 2
e 757 2
e 758 2
e 759 2
e 760 2
e 761 2
e 762 2
e 763 2
e 764 2
e 765 2
e 766 2
e 767 2
e 768 2
e 769 2
e 770 2
e 771 2
e 772 2
e 773 2
e 774 2
e 775 2
e 776 2
e 777 2
e 778 2
e 779 2
e 780 2
e 781 2
e 782 2
e 783 2
e 784 2
e 785 2
e 786 2
e 787 2
e 788 2
e 789 2
e 790 2
e 791 2
e 792 2
e 793 2
e 794 2
e 795 2
e 796 2
e 797 2
e 798 2
e 799 2
e 800 2
e 801 2
e 802 2
e 803 2
e 804 2
e 805 2
e 806 2
e 807 2
e 808 2
e 809 2
e 812 2
e 813 2
e 817 2
e 818 2
e 820 2
e 821 2
e 822 2
e 823 2
e 827 2
e 828 2
e 829 2
e 830 2
e 831 2
e 832 2
e 834 2
e 835 2
e 836 2
e 838 2
e 839 2
e 841 2
e 842 2
e 843 2
e 846 2
e 847 2
e 848 2
e 850 2
e 851 2
e 855 2
e 856 2
e 857 2
e 858 2
e 859 2
e 860 2
e 861 2
e 862 2
e 863 2
e 864 2
e 865 2
e 866 2
e 867 2
e 868 2
e 869 2
e 870 2
e 871 2
e 872 2
e 873 2
e 874 2
e 875 2
e 876 2
e 877 2
e 878 2
e 879 2
e 880 2
e 881 2
e 882 2
e 883 2
e 884 2
e 885 2
e 886 2
e 887 2
e 888 2
e 889 2
e 890 2
e 891 2
e 892 2
e 893 2
e 894 2
e 895 2
e 896 2
e 897 2
e 898 2
e 899 2
e 900 2
e 901 2
e 902 2
e 903 2
e 904 2
e 905 2
e 906 2
e 907 2
e 908 2
e 909 2
e 910 2
e 911 2
e 912 2
e 913 2
e 914 2
e 915 2
e 916 2
e 917 2
e 918 2
e 919 2
e 920 2
e 921 2
e 922 2
e 923 2
e 924 2
e 925 2
e 926 2
e 927 2
e 928 2
e 929 2
e 930 2
e 931 2
e 932 2
e 933 2
e 934 2
e 935 2
e 936 2
e 937 2
e 939 2
e 941 2
e 943 2
e 944 2
e 945 2
e 946 2
e 947 2
e 948 2
e 949 2
e 950 2
e 953 2
e 954 2
e 955 2
e 957 2
e 960 2
e 961 2
e 964 2
e 965 2
e 966 2
e 967 2
e 969 2
e 970 2
e 971 2
e 972 2
e 973 2
e 975 2
e 977 2
e 978 2
e 979 2
e 980 2
e 981 2
e 983 2
e 984 2
e 985 2
e 986 2
e 988 2
e 989 2
e 990 2
e 991 2
e 992 2
e 993 2
e 994 2
e 995 2
e 996 2
e 997 2
e 998 2
e 999 2
e 1000 2
e 1001 2
e 1002 2
e 1003 2
e 1004 2
e 1005 2
e 1006 2
e 1007 2
e 1008 2
e 1009 2
e 1010 2
e 1011 2
e 1012 2
e 1013 2
e 1014 2
e 1015 2
e 1016 2
e 1017 2
e 1018 2
e 1019 2
e 1020 2
e 1021 2
e 1022 2
e 1023 2
e 1024 2
e 1025 2
e 1026 2
e 1027 2
e 1028 2
e 1029 2
e 1030 2
e 1031 2
e 1032 2
e 1033 2
e 1034 2
e 1035 2
e 1036 2
e 1037 2
e 1038 2
e 1039 2
e 1040 2
e 1041 2
e 1042 2
e 1043 2
e 1047 2
e 1050 2
e 1051 2
e 1053 2
e 1055 2
e 1056 2
e 1057 2
e 1058 2
e 1059 2
e 1060 2
e 1061 2
e 1062 2
e 1063 2
e 1064 2
e 1065 2
e 1067 2
e 1068 2
e 1072 2
e 1073 2
e 1075 2
e 1076 2
e 1077 2
e 1078 2
e 1079 2
e 1080 2
e 1081 2
e 1082 2
e 1083 2
e 1084 2
e 1085 2
e 1086 2
e 1087 2
e 1088 2
e 1089 2
e 1090 2
e 1093 2
e 1094 2
e 1095 2
e 1096 2
e 1097 2
e 1098 2
e 1099 2
e 1100 2
e 1101 2
e 1102 2
e 1103 2
e 1104 2
e 1105 2
e 1106 2
e 1107 2
e 1108 2
e 1109 2
e 1110 2
e 1111 2
e 1112 2
e 1113 2
e 1114 2
e 1115 2
e 1116 2
e 1117 2
e 1118 2
e 1119 2
e 1120 2
e 1122 2
e 1123 2
e 1124 2
e 1125 2
e 1126 2
e 1127 2
e 1128 2
e 1129 2
e 1130 2
e 1131 2
e 1132 2
e 1134 2
e 1135 2
e 1136 2
e 1137 2
e 1138 2
e 1140 2
e 1141 2
e 1143 2
e 1145 2
e 1148 2
e 1149 2
e 1150 2
e 1152 2
e 1154 2
e 1155 2
e 1156 2
e 1157 2
e 1158 2
e 1159 2
e 1160 2
e 1161 2
e 1163 2
e 1164 2
e 1165 2
e 1167 2
e 1168 2
e 1170 2
e 1171 2
e 1172 2
e 1173 2
e 1174 2
e 1175 2
e 1176 2
e 1177 2
e 1178 2
e 1179 2
e 1180 2
e 1181 2
e 1182 2
e 1183 2
e 1184 2
e 1185 2
e 1186 2
e 1187 2
e 1188 2
e 1189 2
e 1190 2
e 1191 2
e 1192 2
e 1193 2
e 1194 2
e 1195 2
e 1196 2
e 1197 2
e 1198 2
e 1199 2
e 1200 2
e 1201 2
e 1202 2
e 1203 2
e 1204 2
e 1205 2
e 1206 2
e 1207 2
e 1208 2
e 1209 2
e 1210 2
e 1211 2
e 1212 2
e 1213 2
e 1214 2
e 1215 2
e 1216 2
e 1217 2
e 1218 2
e 1219 2
e 1220 2
e 1221 2
e 1222 2
e 1223 2
e 1224 2
e 1225 2
e 1226 2
e 1227 2
e 1228 2
e 1229 2
e 1230 2
e 1231 2
e 1232 2
e 1233 2
e 1234 2
e 1235 2
e 1236 2
e 1237 2
e 1238 2
e 1239 2
e 1240 2
e 1241 2
e 1242 2
e 1243 2
e 1244 2
e 1245 2
e 1246 2
e 1247 2
e 1248 2
e 1249 2
e 1250 2
e 1251 2
e 1252 2
e 1253 2
e 1254 2
e 1255 2
e 1256 2
e 1257 2
e 1258 2
e 1259 2
e 1260 2
e 1261 2
e 1262 2
e 1263 2
e 1264 2
e 1265 2
e 1266 2
e 1267 2
e 1268 2
e 1269 2
e 1270 2
e 1271 2
e 1272 2
e 1273 2
e 1274 2
e 1275 2
e 1276 2
e 1277 2
e 1278 2
e 1281 2
e 1282 2
e 1284 2
e 1285 2
e 1286 2
e 1287 2
e 1288 2
e 1291 2
e 1292 2
e 1294 2
e 1296 2
e 1299 2
e 1300 2
e 1301 2
e 1302 2
e 1303 2
e 1304 2
e 1305 2
e 1306 2
e 1307 2
e 1308 2
e 1309 2
e 1310 2
e 1311 2
e 1312 2
e 1313 2
e 1314 2
e 1315 2
e 1316 2
e 1317 2
e 1318 2
e 1319 2
e 1320 2
e 1321 2
e 1322 2
e 1323 2
e 1324 2
e 1325 2
e 1326 2
e 1328 2
e 1329 2
e 1331 2
e 1332 2
e 1333 2
e 1334 2
e 1335 2
e 1336 2
e 1341 2
e 1342 2
e 1343 2
e 1344 2
e 1345 2
e 1346 2
e 1347 2
e 1348 2
e 1349 2
e 1350 2
e 1352 2
e 1353 2
e 1354 2
e 1355 2
e 1356 2
e 1357 2
e 1358 2
e 1359 2
e 1360 2
e 1361 2
e 1362 2
e 1363 2
e 1364 2
e 1365 2
e 1366 2
e 1367 2
e 1368 2
e 1369 2
e 1370 2
e 1371 2
e 1372 2
e 1373 2
e 1374 2
e 1375 2
e 1376 2
e 1377 2
e 1378 2
e 1379 2
e 1380 2
e 1381 2
e 1382 2
e 1383 2
e 1384 2
e 1385 2
e 1386 2
e 1387 2
e 1388 2
e 1389 2
e 1390 2
e 1392 2
e 1393 2
e 1394 2
e 1395 2
e 1397 2
e 1398 2
e 1399 2
e 1400 2
e 1401 2
e 1402 2
e 1403 2
e 1405 2
e 1406 2
e 1407 2
e 1408 2
e 1409 2
e 1410 2
e 1411 2
e 1412 2
e 1413 2
e 1414 2
e 1415 2
e 1416 2
e 1417 2
e 1418 2
e 1419 2
e 1420 2
e 1421 2
e 1422 2
e 1423 2
e 1424 2
e 1425 2
e 1426 2
e 1427 2
e 1428 2
e 1429 2
e 1430 2
e 1431 2
e 1433 2
e 1434 2
e 1435 2
e 1436 2
e 1437 2
e 1439 2
e 1441 2
e 1442 2
e 1443 2
e 1444 2
e 1446 2
e 1447 2
e 1450 2
e 1452 2
e 1453 2
e 1455 2
e 1456 2
e 1457 2
e 1458 2
e 1459 2
e 1460 2
e 1461 2
e 1462 2
e 1463 2
e 1464 2
e 1465 2
e 1466 2
e 1467 2
e 1468 2
e 1469 2
e 1470 2
e 1471 2
e 1472 2
e 1473 2
e 1474 2
e 1475 2
e 1476 2
e 1477 2
e 1478 2
e 1479 2
e 1480 2
e 1481 2
e 1482 2
e 1483 2
e 1484 2
e 1485 2
e 1486 2
e 1487 2
e 1488 2
e 1489 2
e 1490 2
e 1491 2
e 1492 2
e 1493 2
e 1494 2
e 1495 2
e 1496 2
e 1497 2
e 1498 2
e 1499 2
e 1500 2
e 1501 2
e 1502 2
e 1503 2
e 1504 2
e 1505 2
e 1506 2
e 1507 2
e 1508 2
e 1509 2
e 1510 2
e 1512 2
e 1513 2
e 1514 2
e 1516 2
e 1517 2
e 1518 2
e 1520 2
e 1521 2
e 1522 2
e 1524 2
e 1526 2
e 1527 2
e 1528 2
e 1529 2
e 1531 2
e 1532 2
e 1534 2
e 28 3
e 30 3
e 35 3
e 37 3
e 41 3
e 44 3
e 45 3
e 49 3
e 51 3
e 53 3
e 54 3
e 55 3
e 56 3
e 57 3
e 58 3
e 59 3
e 60 3
e 61 3
e 62 3
e 63 3
e 64 3
e 65 3
e 66 3
e 67 3
e 68 3
e 69 3
e 70 3
e 71 3
e 72 3
e 73 3
e 74 3
e 75 3
e 76 3
e 77 3
e 78 3
e 79 3
e 80 3
e 81 3
e 82 3
e 83 3
e 84 3
e 85 3
e 86 3
e 87 3
e 88 3
e 89 3
e 90 3
e 91 3
e 92 3
e 93 3
e 94 3
e 95 3
e 96 3
e 97 3
e 98 3
e 99 3
e 100 3
e 101 3
e 102 3
e 103 3
e 104 3
e 105 3
e 106 3
e 107 3
e 108 3
e 109 3
e 110 3
e 111 3
e 112 3
e 113 3
e 114 3
e 115 3
e 116 3
e 117 3
e 118 3
e 119 3
e 120 3
e 121 3
e 122 3
e 123 3
e 124 3
e 125 3
e 126 3
e 127 3
e 128 3
e 129 3
e 130 3
e 131 3
e 132 3
e 133 3
e 134 3
e 135 3
e 136 3
e 137 3
e 138 3
e 139 3
e 140 3
e 141 3
e 142 3
e 143 3
e 144 3
e 145 3
e 146 3
e 147 3
e 148 3
e 149 3
e 150 3
e 151 3
e 152 3
e 153 3
e 154 3
e 155 3
e 156 3
e 157 3
e 158 3
e 159 3
e 160 3
e 161 3
e 162 3
e 163 3
e 164 3
e 165 3
e 166 3
e 167 3
e 168 3
e 169 3
e 170 3
e 171 3
e 172 3
e 173 3
e 174 3
e 175 3
e 176 3
e 177 3
e 178 3
e 179 3
e 180 3
e 181 3
e 182 3
e 183 3
e 184 3
e 185 3
e 186 3
e 187 3
e 188 3
e 189 3
e 190 3
e 191 3
e 192 3
e 193 3
e 194 3
e 195 3
e 196 3
e 197 3
e 198 3
e 199 3
e 200 3
e 201 3
e 202 3
e 203 3
e 204 3
e 205 3
e 206 3
e 207 3
e 208 3
e 209 3
e 210 3
e 211 3
e 212 3
e 213 3
e 214 3
e 215 3
e 216 3
e 217 3
e 218 3
e 219 3
e 220 3
e 221 3
e 222 3
e 223 3
e 224 3
e 225 3
e 226 3
e 227 3
e 228 3
e 229 3
e 230 3
e 231 3
e 232 3
e 233 3
e 234 3
e 235 3
e 236 3
e 237 3
e 238 3
e 239 3
e 240 3
e 241 3
e 242 3
e 243 3
e 244 3
e 245 3
e 246 3
e 247 3
e 248 3
e 249 3
e 250 3
e 251 3
e 252 3
e 253 3
e 254 3
e 255 3
e 256 3
e 257 3
e 258 3
e 259 3
e 260 3
e 262 3
e 263 3
e 264 3
e 266 3
e 267 3
e 269 3
e 270 3
e 272 3
e 273 3
e 275 3
e 276 3
e 277 3
e 278 3
e 280 3
e 281 3
e 282 3
e 283 3
e 284 3
e 285 3
e 286 3
e 287 3
e 288 3
e 289 3
e 290 3
e 291 3
e 292 3
e 293 3
e 294 3
e 295 3
e 296 3
e 297 3
e 298 3
e 299 3
e 300 3
e 301 3
e 302 3
e 303 3
e 304 3
e 305 3
e 306 3
e 307 3
e 308 3
e 309 3
e 310 3
e 311 3
e 312 3
e 313 3
e 314 3
e 315 3
e 316 3
e 317 3
e 318 3
e 319 3
e 320 3
e 321 3
e 322 3
e 323 3
e 324 3
e 325 3
e 326 3
e 327 3
e 328 3
e 329 3
e 330 3
e 331 3
e 332 3
e 333 3
e 334 3
e 335 3
e 336 3
e 337 3
e 338 3
e 339 3
e 341 3
e 342 3
e 343 3
e 344 3
e 346 3
e 347 3
e 348 3
e 349 3
e 351 3
e 352 3
e 353 3
e 354 3
e 355 3
e 356 3
e 357 3
e 361 3
e 362 3
e 364 3
e 365 3
e 366 3
e 367 3
e 368 3
e 369 3
e 370 3
e 371 3
e 372 3
e 373 3
e 374 3
e 375 3
e 376 3
e 377 3
e 378 3
e 379 3
e 380 3
e 381 3
e 382 3
e 383 3
e 384 3
e 385 3
e 386 3
e 387 3
e 388 3
e 389 3
e 390 3
e 391 3
e 392 3
e 393 3
e 394 3
e 395 3
e 396 3
e 397 3
e 398 3
e 399 3
e 400 3
e 401 3
e 402 3
e 403 3
e 404 3
e 405 3
e 406 3
e 407 3
e 408 3
e 409 3
e 410 3
e 411 3
e 412 3
e 413 3
e 414 3
e 415 3
e 416 3
e 417 3
e 418 3
e 419 3
e 420 3
e 421 3
e 422 3
e 423 3
e 424 3
e 425 3
e 426 3
e 427 3
e 428 3
e 429 3
e 430 3
e 431 3
e 432 3
e 433 3
e 434 3
e 435 3
e 436 3
e 437 3
e 438 3
e 439 3
e 440 3
e 441 3
e 442 3
e 443 3
e 444 3
e 445 3
e 446 3
e 447 3
e 450 3
e 451 3
e 453 3
e 454 3
e 455 3
e 456 3
e 457 3
e 458 3
e 459 3
e 460 3
e 461 3
e 462 3
e 463 3
e 464 3
e 465 3
e 467 3
e 468 3
e 469 3
e 470 3
e 471 3
e 472 3
e 474 3
e 475 3
e 476 3
e 477 3
e 478 3
e 479 3
e 480 3
e 482 3
e 485 3
e 486 3
e 487 3
e 488 3
e 489 3
e 490 3
e 491 3
e 492 3
e 493 3
e 494 3
e 495 3
e 496 3
e 497 3
e 498 3
e 499 3
e 500 3
e 501 3
e 502 3
e 503 3
e 504 3
e 505 3
e 506 3
e 507 3
e 508 3
e 509 3
e 510 3
e 511 3
e 512 3
e 513 3
e 514 3
e 515 3
e 516 3
e 517 3
e 518 3
e 519 3
e 520 3
e 521 3
e 522 3
e 523 3
e 524 3
e 525 3
e 526 3
e 527 3
e 528 3
e 529 3
e 530 3
e 531 3
e 532 3
e 533 3
e 534 3
e 535 3
e 536 3
e 537 3
e 538 3
e 539 3
e 540 3
e 541 3
e 542 3
e 543 3
e 544 3
e 545 3
e 546 3
e 547 3
e 550 3
e 552 3
e 553 3
e 556 3
e 557 3
e 558 3
e 559 3
e 560 3
e 562 3
e 563 3
e 564 3
e 565 3
e 566 3
e 570 3
e 573 3
e 574 3
e 575 3
e 576 3
e 577 3
e 578 3
e 579 3
e 581 3
e 582 3
e 583 3
e 584 3
e 585 3
e 586 3
e 588 3
e 592 3
e 594 3
e 596 3
e 597 3
e 598 3
e 599 3
e 600 3
e 601 3
e 602 3
e 603 3
e 604 3
e 605 3
e 606 3
e 607 3
e 608 3
e 609 3
e 610 3
e 611 3
e 612 3
e 613 3
e 614 3
e 615 3
e 616 3
e 617 3
e 618 3
e 619 3
e 620 3
e 621 3
e 622 3
e 623 3
e 624 3
e 625 3
e 626 3
e 627 3
e 628 3
e 629 3
e 630 3
e 634 3
e 635 3
e 636 3
e 639 3
e 641 3
e 642 3
e 643 3
e 644 3
e 645 3
e 646 3
e 647 3
e 649 3
e 651 3
e 653 3
e 654 3
e 656 3
e 657 3
e 660 3
e 661 3
e 662 3
e 663 3
e 665 3
e 666 3
e 667 3
e 668 3
e 669 3
e 670 3
e 671 3
e 672 3
e 673 3
e 674 3
e 675 3
e 676 3
e 677 3
e 678 3
e 679 3
e 680 3
e 681 3
e 682 3
e 683 3
e 684 3
e 685 3
e 686 3
e 687 3
e 688 3
e 689 3
e 690 3
e 691 3
e 692 3
e 693 3
e 694 3
e 695 3
e 696 3
e 697 3
e 698 3
e 699 3
e 700 3
e 701 3
e 702 3
e 703 3
e 704 3
e 705 3
e 708 3
e 709 3
e 712 3
e 716 3
e 719 3
e 720 3
e 722 3
e 723 3
e 724 3
e 725 3
e 726 3
e 727 3
e 728 3
e 729 3
e 730 3
e 731 3
e 732 3
e 733 3
e 734 3
e 735 3
e 736 3
e 737 3
e 738 3
e 739 3
e 740 3
e 741 3
e 742 3
e 743 3
e 744 3
e 745 3
e 746 3
e 747 3
e 748 3
e 749 3
e 750 3
e 751 3
e 752 3
e 753 3
e 754 3
e 755 3
e 756 3
e 757 3
e 758 3
e 759 3
e 760 3
e 761 3
e 762 3
e 763 3
e 764 3
e 765 3
e 766 3
e 767 3
e 768 3
e 769 3
e 770 3
e 771 3
e 772 3
e 773 3
e 774 3
e 775 3
e 776 3
e 777 3
e 778 3
e 779 3
e 780 3
e 781 3
e 782 3
e 783 3
e 784 3
e 785 3
e 786 3
e 787 3
e 788 3
e 789 3
e 790 3
e 791 3
e 792 3
e 793 3
e 794 3
e 795 3
e 796 3
e 797 3
e 798 3
e 799 3
e 800 3
e 801 3
e 802 3
e 803 3
e 804 3
e 805 3
e 806 3
e 807 3
e 808 3
e 809 3
e 811 3
e 812 3
e 813 3
e 814 3
e 816 3
e 817 3
e 818 3
e 820 3
e 822 3
e 823 3
e 824 3
e 825 3
e 826 3
e 828 3
e 830 3
e 831 3
e 832 3
e 833 3
e 838 3
e 839 3
e 840 3
e 841 3
e 845 3
e 847 3
e 848 3
e 849 3
e 850 3
e 851 3
e 852 3
e 854 3
e 856 3
e 858 3
e 859 3
e 860 3
e 861 3
e 862 3
e 863 3
e 864 3
e 865 3
e 866 3
e 867 3
e 868 3
e 869 3
e 870 3
e 871 3
e 872 3
e 873 3
e 874 3
e 875 3
e 876 3
e 877 3
e 878 3
e 879 3
e 880 3
e 881 3
e 882 3
e 883 3
e 884 3
e 885 3
e 886 3
e 887 3
e 888 3
e 889 3
e 890 3
e 891 3
e 892 3
e 893 3
e 894 3
e 895 3
e 896 3
e 897 3
e 898 3
e 899 3
e 900 3
e 901 3
e 902 3
e 903 3
e 904 3
e 905 3
e 906 3
e 907 3
e 908 3
e 909 3
e 910 3
e 911 3
e 912 3
e 913 3
e 914 3
e 915 3
e 916 3
e 917 3
e 918 3
e 919 3
e 920 3
e 921 3
e 922 3
e 923 3
e 924 3
e 925 3
e 926 3
e 927 3
e 928 3
e 929 3
e 930 3
e 931 3
e 932 3
e 933 3
e 934 3
e 935 3
e 936 3
e 937 3
e 938 3
e 939 3
e 940 3
e 941 3
e 942 3
e 943 3
e 945 3
e 948 3
e 950 3
e 954 3
e 955 3
e 957 3
e 959 3
e 960 3
e 961 3
e 962 3
e 965 3
e 966 3
e 967 3
e 968 3
e 969 3
e 970 3
e 971 3
e 972 3
e 973 3
e 974 3
e 976 3
e 977 3
e 980 3
e 982 3
e 983 3
e 984 3
e 985 3
e 986 3
e 987 3
e 988 3
e 989 3
e 990 3
e 991 3
e 992 3
e 993 3
e 994 3
e 995 3
e 996 3
e 997 3
e 998 3
e 999 3
e 1000 3
e 1001 3
e 1002 3
e 1003 3
e 1004 3
e 1005 3
e 1006 3
e 1007 3
e 1008 3
e 1009 3
e 1010 3
e 1011 3
e 1012 3
e 1013 3
e 1014 3
e 1015 3
e 1016 3
e 1017 3
e 1018 3
e 1019 3
e 1020 3
e 1021 3
e 1022 3
e 1023 3
e 1024 3
e 1025 3
e 1026 3
e 1027 3
e 1028 3
e 1029 3
e 1030 3
e 1031 3
e 1032 3
e 1033 3
e 1034 3
e 1035 3
e 1036 3
e 1037 3
e 1038 3
e 1039 3
e 1040 3
e 1041 3
e 1042 3
e 1043 3
e 1044 3
e 1047 3
e 1048 3
e 1049 3
e 1050 3
e 1052 3
e 1053 3
e 1054 3
e 1055 3
e 1056 3
e 1058 3
e 1059 3
e 1060 3
e 1061 3
e 1063 3
e 1064 3
e 1065 3
e 1066 3
e 1070 3
e 1071 3
e 1072 3
e 1073 3
e 1075 3
e 1076 3
e 1077 3
e 1078 3
e 1079 3
e 1080 3
e 1081 3
e 1082 3
e 1084 3
e 1086 3
e 1087 3
e 1088 3
e 1089 3
e 1090 3
e 1093 3
e 1094 3
e 1095 3
e 1096 3
e 1097 3
e 1098 3
e 1099 3
e 1100 3
e 1101 3
e 1102 3
e 1103 3
e 1104 3
e 1105 3
e 1106 3
e 1107 3
e 1108 3
e 1109 3
e 1110 3
e 1111 3
e 1112 3
e 1113 3
e 1114 3
e 1115 3
e 1116 3
e 1117 3
e 1118 3
e 1119 3
e 1120 3
e 1121 3
e 1122 3
e 1124 3
e 1126 3
e 1132 3
e 1133 3
e 1134 3
e 1135 3
e 1136 3
e 1138 3
e 1139 3
e 1140 3
e 1141 3
e 1142 3
e 1143 3
e 1144 3
e 1145 3
e 1146 3
e 1148 3
e 1150 3
e 1151 3
e 1152 3
e 1153 3
e 1154 3
e 1155 3
e 1158 3
e 1159 3
e 1160 3
e 1161 3
e 1163 3
e 1165 3
e 1166 3
e 1167 3
e 1169 3
e 1170 3
e 1171 3
e 1172 3
e 1173 3
e 1174 3
e 1175 3
e 1176 3
e 1177 3
e 1178 3
e 1179 3
e 1180 3
e 1181 3
e 1182 3
e 1183 3
e 1184 3
e 1185 3
e 1186 3
e 1187 3
e 1188 3
e 1189 3
e 1190 3
e 1191 3
e 1192 3
e 1193 3
e 1194 3
e 1195 3
e 1196 3
e 1197 3
e 1198 3
e 1199 3
e 1200 3
e 1201 3
e 1202 3
e 1203 3
e 1204 3
e 1205 3
e 1206 3
e 1207 3
e 1208 3
e 1209 3
e 1210 3
e 1211 3
e 1212 3
e 1213 3
e 1214 3
e 1215 3
e 1216 3
e 1217 3
e 1218 3
e 1219 3
e 1220 3
e 1221 3
e 1222 3
e 1223 3
e 1224 3
e 1225 3
e 1226 3
e 1227 3
e 1228 3
e 1229 3
e 1230 3
e 1231 3
e 1232 3
e 1233 3
e 1234 3
e 1235 3
e 1236 3
e 1237 3
e 1238 3
e 1239 3
e 1240 3
e 1241 3
e 1242 3
e 1243 3
e 1244 3
e 1245 3
e 1246 3
e 1247 3
e 1248 3
e 1249 3
e 1250 3
e 1251 3
e 1252 3
e 1253 3
e 1254 3
e 1255 3
e 1256 3
e 1257 3
e 1258 3
e 1259 3
e 1260 3
e 1261 3
e 1262 3
e 1263 3
e 1264 3
e 1265 3
e 1266 3
e 1267 3
e 1268 3
e 1269 3
e 1270 3
e 1271 3
e 1272 3
e 1273 3
e 1274 3
e 1276 3
e 1278 3
e 1279 3
e 1280 3
e 1281 3
e 1282 3
e 1283 3
e 1285 3
e 1286 3
e 1287 3
e 1288 3
e 1289 3
e 1290 3
e 1291 3
e 1292 3
e 1294 3
e 1296 3
e 1297 3
e 1298 3
e 1299 3
e 1300 3
e 1301 3
e 1302 3
e 1303 3
e 1304 3
e 1305 3
e 1306 3
e 1307 3
e 1308 3
e 1309 3
e 1310 3
e 1311 3
e 1312 3
e 1313 3
e 1314 3
e 1315 3
e 1316 3
e 1317 3
e 1318 3
e 1319 3
e 1320 3
e 1321 3
e 1322 3
e 1323 3
e 1324 3
e 1325 3
e 1326 3
e 1327 3
e 1328 3
e 1329 3
e 1330 3
e 1333 3
e 1334 3
e 1335 3
e 1336 3
e 1337 3
e 1338 3
e 1339 3
e 1340 3
e 1341 3
e 1342 3
e 1343 3
e 1344 3
e 1348 3
e 1349 3
e 1350 3
e 1351 3
e 1352 3
e 1353 3
e 1354 3
e 1355 3
e 1356 3
e 1357 3
e 1358 3
e 1359 3
e 1360 3
e 1361 3
e 1362 3
e 1363 3
e 1364 3
e 1365 3
e 1366 3
e 1367 3
e 1368 3
e 1369 3
e 1370 3
e 1371 3
e 1372 3
e 1373 3
e 1374 3
e 1375 3
e 1376 3
e 1377 3
e 1378 3
e 1379 3
e 1380 3
e 1384 3
e 1385 3
e 1386 3
e 1387 3
e 1389 3
e 1390 3
e 1391 3
e 1392 3
e 1394 3
e 1395 3
e 1398 3
e 1399 3
e 1400 3
e 1401 3
e 1403 3
e 1404 3
e 1405 3
e 1406 3
e 1407 3
e 1408 3
e 1409 3
e 1410 3
e 1411 3
e 1412 3
e 1413 3
e 1414 3
e 1415 3
e 1416 3
e 1417 3
e 1418 3
e 1419 3
e 1420 3
e 1421 3
e 1422 3
e 1423 3
e 1424 3
e 1425 3
e 1426 3
e 1427 3
e 1428 3
e 1429 3
e 1430 3
e 1431 3
e 1432 3
e 1433 3
e 1434 3
e 1435 3
e 1436 3
e 1438 3
e 1440 3
e 1441 3
e 1443 3
e 1444 3
e 1446 3
e 1447 3
e 1448 3
e 1450 3
e 1451 3
e 1452 3
e 1453 3
e 1454 3
e 1455 3
e 1456 3
e 1457 3
e 1458 3
e 1459 3
e 1460 3
e 1461 3
e 1462 3
e 1463 3
e 1464 3
e 1465 3
e 1466 3
e 1467 3
e 1468 3
e 1469 3
e 1470 3
e 1471 3
e 1472 3
e 1473 3
e 1474 3
e 1475 3
e 1476 3
e 1477 3
e 1478 3
e 1479 3
e 1480 3
e 1481 3
e 1482 3
e 1483 3
e 1484 3
e 1485 3
e 1486 3
e 1487 3
e 1488 3
e 1489 3
e 1490 3
e 1491 3
e 1492 3
e 1493 3
e 1494 3
e 1495 3
e 1496 3
e 1497 3
e 1498 3
e 1499 3
e 1500 3
e 1501 3
e 1502 3
e 1503 3
e 1504 3
e 1505 3
e 1506 3
e 1507 3
e 1508 3
e 1509 3
e 1511 3
e 1512 3
e 1513 3
e 1514 3
e 1515 3
e 1516 3
e 1517 3
e 1519 3
e 1520 3
e 1523 3
e 1524 3
e 1526 3
e 1527 3
e 1529 3
e 1530 3
e 1531 3
e 1534 3
e 27 4
e 28 4
e 29 4
e 31 4
e 33 4
e 35 4
e 37 4
e 38 4
e 39 4
e 43 4
e 46 4
e 47 4
e 48 4
e 49 4
e 51 4
e 52 4
e 53 4
e 54 4
e 55 4
e 56 4
e 57 4
e 58 4
e 59 4
e 60 4
e 61 4
e 62 4
e 63 4
e 64 4
e 65 4
e 66 4
e 67 4
e 68 4
e 69 4
e 70 4
e 71 4
e 72 4
e 73 4
e 74 4
e 75 4
e 76 4
e 77 4
e 78 4
e 79 4
e 80 4
e 81 4
e 82 4
e 83 4
e 84 4
e 85 4
e 86 4
e 87 4
e 88 4
e 89 4
e 90 4
e 91 4
e 92 4
e 93 4
e 94 4
e 95 4
e 96 4
e 97 4
e 98 4
e 99 4
e 100 4
e 101 4
e 102 4
e 103 4
e 104 4
e 105 4
e 106 4
e 107 4
e 108 4
e 109 4
e 110 4
e 111 4
e 112 4
e 113 4
e 114 4
e 115 4
e 116 4
e 117 4
e 118 4
e 119 4
e 120 4
e 121 4
e 122 4
e 123 4
e 124 4
e 125 4
e 126 4
e 127 4
e 128 4
e 129 4
e 130 4
e 131 4
e 132 4
e 133 4
e 134 4
e 135 4
e 136 4
e 137 4
e 138 4
e 139 4
e 140 4
e 141 4
e 142 4
e 143 4
e 144 4
e 145 4
e 146 4
e 147 4
e 148 4
e 149 4
e 150 4
e 151 4
e 152 4
e 153 4
e 154 4
e 155 4
e 156 4
e 157 4
e 158 4
e 159 4
e 160 4
e 161 4
e 162 4
e 163 4
e 164 4
e 165 4
e 166 4
e 167 4
e 168 4
e 169 4
e 170 4
e 171 4
e 172 4
e 173 4
e 174 4
e 175 4
e 176 4
e 177 4
e 178 4
e 179 4
e 180 4
e 181 4
e 182 4
e 183 4
e 184 4
e 185 4
e 186 4
e 187 4
e 188 4
e 189 4
e 190 4
e 191 4
e 192 4
e 193 4
e 194 4
e 195 4
e 196 4
e 197 4
e 198 4
e 199 4
e 200 4
e 201 4
e 202 4
e 203 4
e 204 4
e 205 4
e 206 4
e 207 4
e 208 4
e 209 4
e 210 4
e 211 4
e 212 4
e 213 4
e 214 4
e 215 4
e 216 4
e 217 4
e 218 4
e 219 4
e 220 4
e 221 4
e 222 4
e 223 4
e 224 4
e 225 4
e 226 4
e 227 4
e 228 4
e 229 4
e 230 4
e 231 4
e 232 4
e 233 4
e 234 4
e 235 4
e 236 4
e 237 4
e 238 4
e 239 4
e 240 4
e 241 4
e 242 4
e 243 4
e 244 4
e 245 4
e 246 4
e 247 4
e 248 4
e 249 4
e 250 4
e 251 4
e 252 4
e 253 4
e 254 4
e 255 4
e 256 4
e 257 4
e 258 4
e 259 4
e 260 4
e 263 4
e 264 4
e 265 4
e 266 4
e 267 4
e 268 4
e 271 4
e 272 4
e 273 4
e 274 4
e 279 4
e 280 4
e 281 4
e 282 4
e 283 4
e 284 4
e 286 4
e 287 4
e 288 4
e 289 4
e 290 4
e 291 4
e 292 4
e 293 4
e 294 4
e 295 4
e 296 4
e 297 4
e 298 4
e 299 4
e 300 4
e 301 4
e 302 4
e 303 4
e 304 4
e 305 4
e 306 4
e 307 4
e 308 4
e 309 4
e 310 4
e 311 4
e 312 4
e 313 4
e 314 4
e 315 4
e 316 4
e 317 4
e 318 4
e 319 4
e 320 4
e 321 4
e 322 4
e 323 4
e 324 4
e 325 4
e 326 4
e 327 4
e 328 4
e 329 4
e 330 4
e 331 4
e 332 4
e 333 4
e 334 4
e 335 4
e 336 4
e 337 4
e 338 4
e 339 4
e 340 4
e 342 4
e 343 4
e 344 4
e 346 4
e 347 4
e 348 4
e 349 4
e 350 4
e 351 4
e 352 4
e 353 4
e 355 4
e 356 4
e 358 4
e 361 4
e 362 4
e 363 4
e 364 4
e 365 4
e 366 4
e 367 4
e 368 4
e 369 4
e 370 4
e 371 4
e 372 4
e 373 4
e 374 4
e 375 4
e 376 4
e 377 4
e 378 4
e 379 4
e 380 4
e 381 4
e 382 4
e 383 4
e 384 4
e 385 4
e 386 4
e 387 4
e 388 4
e 389 4
e 390 4
e 391 4
e 392 4
e 393 4
e 394 4
e 395 4
e 396 4
e 397 4
e 398 4
e 399 4
e 400 4
e 401 4
e 402 4
e 403 4
e 404 4
e 405 4
e 406 4
e 407 4
e 408 4
e 409 4
e 410 4
e 411 4
e 412 4
e 413 4
e 414 4
e 415 4
e 416 4
e 417 4
e 418 4
e 419 4
e 420 4
e 421 4
e 422 4
e 423 4
e 424 4
e 425 4
e 426 4
e 427 4
e 428 4
e 429 4
e 430 4
e 431 4
e 432 4
e 433 4
e 434 4
e 435 4
e 436 4
e 437 4
e 438 4
e 439 4
e 440 4
e 441 4
e 442 4
e 443 4
e 444 4
e 445 4
e 446 4
e 449 4
e 451 4
e 453 4
e 454 4
e 455 4
e 456 4
e 457 4
e 459 4
e 461 4
e 462 4
e 463 4
e 464 4
e 467 4
e 469 4
e 470 4
e 471 4
e 472 4
e 473 4
e 475 4
e 476 4
e 479 4
e 480 4
e 481 4
e 483 4
e 485 4
e 486 4
e 487 4
e 491 4
e 492 4
e 493 4
e 494 4
e 495 4
e 496 4
e 497 4
e 498 4
e 499 4
e 500 4
e 501 4
e 502 4
e 503 4
e 504 4
e 505 4
e 506 4
e 507 4
e 508 4
e 509 4
e 510 4
e 511 4
e 512 4
e 513 4
e 514 4
e 515 4
e 516 4
e 517 4
e 518 4
e 519 4
e 520 4
e 521 4
e 522 4
e 523 4
e 524 4
e 525 4
e 526 4
e 527 4
e 528 4
e 529 4
e 530 4
e 531 4
e 532 4
e 533 4
e 534 4
e 535 4
e 536 4
e 537 4
e 538 4
e 539 4
e 540 4
e 541 4
e 542 4
e 543 4
e 544 4
e 545 4
e 546 4
e 547 4
e 549 4
e 550 4
e 552 4
e 553 4
e 554 4
e 557 4
e 558 4
e 559 4
e 560 4
e 561 4
e 562 4
e 563 4
e 565 4
e 566 4
e 567 4
e 570 4
e 571 4
e 572 4
e 573 4
e 574 4
e 576 4
e 577 4
e 578 4
e 579 4
e 581 4
e 582 4
e 583 4
e 585 4
e 586 4
e 587 4
e 589 4
e 590 4
e 591 4
e 592 4
e 593 4
e 594 4
e 596 4
e 597 4
e 598 4
e 599 4
e 600 4
e 601 4
e 602 4
e 603 4
e 604 4
e 605 4
e 606 4
e 607 4
e 608 4
e 609 4
e 610 4
e 611 4
e 612 4
e 613 4
e 614 4
e 615 4
e 616 4
e 617 4
e 618 4
e 619 4
e 620 4
e 621 4
e 622 4
e 623 4
e 624 4
e 625 4
e 626 4
e 627 4
e 628 4
e 629 4
e 631 4
e 632 4
e 633 4
e 635 4
e 637 4
e 639 4
e 640 4
e 641 4
e 642 4
e 643 4
e 644 4
e 645 4
e 646 4
e 651 4
e 653 4
e 654 4
e 655 4
e 658 4
e 660 4
e 663 4
e 664 4
e 665 4
e 666 4
e 667 4
e 668 4
e 669 4
e 671 4
e 672 4
e 675 4
e 676 4
e 677 4
e 678 4
e 679 4
e 680 4
e 681 4
e 682 4
e 683 4
e 684 4
e 685 4
e 686 4
e 687 4
e 688 4
e 689 4
e 690 4
e 691 4
e 692 4
e 693 4
e 694 4
e 695 4
e 696 4
e 697 4
e 698 4
e 699 4
e 700 4
e 701 4
e 702 4
e 703 4
e 705 4
e 706 4
e 708 4
e 709 4
e 711 4
e 712 4
e 713 4
e 714 4
e 715 4
e 718 4
e 719 4
e 720 4
e 721 4
e 722 4
e 723 4
e 724 4
e 725 4
e 726 4
e 727 4
e 728 4
e 729 4
e 730 4
e 731 4
e 732 4
e 733 4
e 734 4
e 735 4
e 736 4
e 737 4
e 738 4
e 739 4
e 740 4
e 741 4
e 742 4
e 743 4
e 744 4
e 745 4
e 746 4
e 747 4
e 748 4
e 749 4
e 750 4
e 751 4
e 752 4
e 753 4
e 754 4
e 755 4
e 756 4
e 757 4
e 758 4
e 759 4
e 760 4
e 761 4
e 762 4
e 763 4
e 764 4
e 765 4
e 766 4
e 767 4
e 768 4
e 769 4
e 770 4
e 771 4
e 772 4
e 773 4
e 774 4
e 775 4
e 776 4
e 777 4
e 778 4
e 779 4
e 780 4
e 781 4
e 782 4
e 783 4
e 784 4
e 785 4
e 786 4
e 787 4
e 788 4
e 789 4
e 790 4
e 791 4
e 792 4
e 793 4
e 794 4
e 795 4
e 796 4
e 797 4
e 798 4
e 799 4
e 800 4
e 801 4
e 802 4
e 803 4
e 804 4
e 805 4
e 806 4
e 808 4
e 811 4
e 812 4
e 813 4
e 815 4
e 816 4
e 817 4
e 818 4
e 819 4
e 820 4
e 821 4
e 823 4
e 824 4
e 825 4
e 826 4
e 827 4
e 829 4
e 830 4
e 831 4
e 832 4
e 836 4
e 838 4
e 839 4
e 840 4
e 843 4
e 845 4
e 849 4
e 850 4
e 854 4
e 858 4
e 859 4
e 860 4
e 861 4
e 862 4
e 863 4
e 864 4
e 865 4
e 866 4
e 867 4
e 868 4
e 869 4
e 870 4
e 871 4
e 872 4
e 873 4
e 874 4
e 875 4
e 876 4
e 877 4
e 878 4
e 879 4
e 880 4
e 881 4
e 882 4
e 883 4
e 884 4
e 885 4
e 886 4
e 887 4
e 888 4
e 889 4
e 890 4
e 891 4
e 892 4
e 893 4
e 894 4
e 895 4
e 896 4
e 897 4
e 898 4
e 899 4
e 900 4
e 901 4
e 902 4
e 903 4
e 904 4
e 905 4
e 906 4
e 907 4
e 908 4
e 909 4
e 910 4
e 911 4
e 912 4
e 913 4
e 914 4
e 915 4
e 916 4
e 917 4
e 918 4
e 919 4
e 920 4
e 921 4
e 922 4
e 923 4
e 924 4
e 925 4
e 926 4
e 927 4
e 928 4
e 929 4
e 930 4
e 931 4
e 932 4
e 933 4
e 934 4
e 935 4
e 936 4
e 937 4
e 938 4
e 941 4
e 944 4
e 945 4
e 946 4
e 951 4
e 952 4
e 953 4
e 954 4
e 956 4
e 957 4
e 959 4
e 960 4
e 962 4
e 964 4
e 965 4
e 966 4
e 967 4
e 968 4
e 970 4
e 971 4
e 972 4
e 973 4
e 976 4
e 978 4
e 980 4
e 982 4
e 983 4
e 984 4
e 985 4
e 986 4
e 987 4
e 988 4
e 989 4
e 990 4
e 991 4
e 992 4
e 993 4
e 994 4
e 995 4
e 996 4
e 997 4
e 998 4
e 999 4
e 1000 4
e 1001 4
e 1002 4
e 1003 4
e 1004 4
e 1005 4
e 1006 4
e 1007 4
e 1008 4
e 1009 4
e 1010 4
e 1011 4
e 1012 4
e 1013 4
e 1014 4
e 1015 4
e 1016 4
e 1017 4
e 1018 4
e 1019 4
e 1020 4
e 1021 4
e 1022 4
e 1023 4
e 1024 4
e 1025 4
e 1026 4
e 1027 4
e 1028 4
e 1029 4
e 1030 4
e 1031 4
e 1032 4
e 1033 4
e 1034 4
e 1035 4
e 1036 4
e 1037 4
e 1038 4
e 1039 4
e 1040 4
e 1041 4
e 1042 4
e 1043 4
e 1046 4
e 1047 4
e 1049 4
e 1050 4
e 1051 4
e 1052 4
e 1053 4
e 1054 4
e 1056 4
e 1057 4
e 1058 4
e 1059 4
e 1061 4
e 1064 4
e 1066 4
e 1067 4
e 1068 4
e 1070 4
e 1071 4
e 1072 4
e 1073 4
e 1075 4
e 1076 4
e 1078 4
e 1079 4
e 1080 4
e 1081 4
e 1082 4
e 1083 4
e 1085 4
e 1086 4
e 1087 4
e 1088 4
e 1089 4
e 1090 4
e 1091 4
e 1092 4
e 1093 4
e 1094 4
e 1095 4
e 1096 4
e 1097 4
e 1098 4
e 1099 4
e 1100 4
e 1101 4
e 1102 4
e 1103 4
e 1104 4
e 1105 4
e 1106 4
e 1107 4
e 1108 4
e 1109 4
e 1110 4
e 1111 4
e 1112 4
e 1113 4
e 1114 4
e 1115 4
e 1116 4
e 1117 4
e 1118 4
e 1119 4
e 1120 4
e 1123 4
e 1124 4
e 1125 4
e 1126 4
e 1128 4
e 1129 4
e 1130 4
e 1131 4
e 1132 4
e 1135 4
e 1136 4
e 1137 4
e 1138 4
e 1139 4
e 1140 4
e 1141 4
e 1142 4
e 1144 4
e 1145 4
e 1146 4
e 1148 4
e 1149 4
e 1151 4
e 1152 4
e 1153 4
e 1154 4
e 1155 4
e 1156 4
e 1157 4
e 1158 4
e 1159 4
e 1160 4
e 1161 4
e 1162 4
e 1163 4
e 1164 4
e 1165 4
e 1167 4
e 1168 4
e 1170 4
e 1171 4
e 1172 4
e 1173 4
e 1174 4
e 1175 4
e 1176 4
e 1177 4
e 1178 4
e 1179 4
e 1180 4
e 1181 4
e 1182 4
e 1183 4
e 1184 4
e 1185 4
e 1186 4
e 1187 4
e 1188 4
e 1189 4
e 1190 4
e 1191 4
e 1192 4
e 1193 4
e 1194 4
e 1195 4
e 1196 4
e 1197 4
e 1198 4
e 1199 4
e 1200 4
e 1201 4
e 1202 4
e 1203 4
e 1204 4
e 1205 4
e 1206 4
e 1207 4
e 1208 4
e 1209 4
e 1210 4
e 1211 4
e 1212 4
e 1213 4
e 1214 4
e 1215 4
e 1216 4
e 1217 4
e 1218 4
e 1219 4
e 1220 4
e 1221 4
e 1222 4
e 1223 4
e 1224 4
e 1225 4
e 1226 4
e 1227 4
e 1228 4
e 1229 4
e 1230 4
e 1231 4
e 1232 4
e 1233 4
e 1234 4
e 1235 4
e 1236 4
e 1237 4
e 1238 4
e 1239 4
e 1240 4
e 1241 4
e 1242 4
e 1243 4
e 1244 4
e 1245 4
e 1246 4
e 1247 4
e 1248 4
e 1249 4
e 1250 4
e 1251 4
e 1252 4
e 1253 4
e 1254 4
e 1255 4
e 1256 4
e 1257 4
e 1258 4
e 1259 4
e 1260 4
e 1261 4
e 1262 4
e 1263 4
e 1264 4
e 1265 4
e 1266 4
e 1267 4
e 1268 4
e 1269 4
e 1270 4
e 1271 4
e 1272 4
e 1273 4
e 1274 4
e 1275 4
e 1276 4
e 1277 4
e 1279 4
e 1280 4
e 1281 4
e 1282 4
e 1283 4
e 1284 4
e 1286 4
e 1288 4
e 1289 4
e 1291 4
e 1292 4
e 1293 4
e 1295 4
e 1296 4
e 1300 4
e 1301 4
e 1302 4
e 1303 4
e 1304 4
e 1305 4
e 1306 4
e 1307 4
e 1308 4
e 1309 4
e 1310 4
e 1311 4
e 1312 4
e 1313 4
e 1314 4
e 1315 4
e 1316 4
e 1317 4
e 1318 4
e 1319 4
e 1320 4
e 1321 4
e 1322 4
e 1323 4
e 1324 4
e 1325 4
e 1326 4
e 1327 4
e 1328 4
e 1329 4
e 1330 4
e 1331 4
e 1333 4
e 1334 4
e 1335 4
e 1338 4
e 1339 4
e 1340 4
e 1341 4
e 1342 4
e 1343 4
e 1344 4
e 1346 4
e 1347 4
e 1348 4
e 1349 4
e 1350 4
e 1353 4
e 1354 4
e 1355 4
e 1356 4
e 1357 4
e 1358 4
e 1359 4
e 1360 4
e 1361 4
e 1362 4
e 1363 4
e 1364 4
e 1365 4
e 1366 4
e 1367 4
e 1368 4
e 1369 4
e 1370 4
e 1371 4
e 1372 4
e 1373 4
e 1374 4
e 1375 4
e 1376 4
e 1377 4
e 1378 4
e 1379 4
e 1381 4
e 1382 4
e 1384 4
e 1385 4
e 1386 4
e 1387 4
e 1388 4
e 1389 4
e 1390 4
e 1392 4
e 1393 4
e 1394 4
e 1395 4
e 1397 4
e 1400 4
e 1401 4
e 1402 4
e 1405 4
e 1406 4
e 1407 4
e 1408 4
e 1409 4
e 1410 4
e 1411 4
e 1412 4
e 1413 4
e 1414 4
e 1415 4
e 1416 4
e 1417 4
e 1418 4
e 1419 4
e 1420 4
e 1421 4
e 1422 4
e 1423 4
e 1424 4
e 1425 4
e 1426 4
e 1427 4
e 1428 4
e 1429 4
e 1430 4
e 1434 4
e 1436 4
e 1437 4
e 1438 4
e 1440 4
e 1441 4
e 1445 4
e 1446 4
e 1448 4
e 1450 4
e 1451 4
e 1454 4
e 1455 4
e 1456 4
e 1457 4
e 1458 4
e 1459 4
e 1460 4
e 1461 4
e 1462 4
e 1463 4
e 1464 4
e 1465 4
e 1466 4
e 1467 4
e 1468 4
e 1469 4
e 1470 4
e 1471 4
e 1472 4
e 1473 4
e 1474 4
e 1475 4
e 1476 4
e 1477 4
e 1478 4
e 1479 4
e 1480 4
e 1481 4
e 1482 4
e 1483 4
e 1484 4
e 1485 4
e 1486 4
e 1487 4
e 1488 4
e 1489 4
e 1490 4
e 1491 4
e 1492 4
e 1493 4
e 1494 4
e 1495 4
e 1496 4
e 1497 4
e 1498 4
e 1499 4
e 1500 4
e 1501 4
e 1502 4
e 1503 4
e 1504 4
e 1505 4
e 1506 4
e 1507 4
e 1508 4
e 1511 4
e 1512 4
e 1513 4
e 1514 4
e 1515 4
e 1518 4
e 1519 4
e 1521 4
e 1522 4
e 1523 4
e 1524 4
e 1527 4
e 1528 4
e 1529 4
e 1530 4
e 1531 4
e 1532 4
e 1533 4
e 27 5
e 32 5
e 33 5
e 34 5
e 36 5
e 39 5
e 40 5
e 41 5
e 42 5
e 43 5
e 47 5
e 48 5
e 50 5
e 51 5
e 53 5
e 54 5
e 55 5
e 56 5
e 57 5
e 58 5
e 59 5
e 60 5
e 61 5
e 62 5
e 63 5
e 64 5
e 65 5
e 66 5
e 67 5
e 68 5
e 69 5
e 70 5
e 71 5
e 72 5
e 73 5
e 74 5
e 75 5
e 76 5
e 77 5
e 78 5
e 79 5
e 80 5
e 81 5
e 82 5
e 83 5
e 84 5
e 85 5
e 86 5
e 87 5
e 88 5
e 89 5
e 90 5
e 91 5
e 92 5
e 93 5
e 94 5
e 95 5
e 96 5
e 97 5
e 98 5
e 99 5
e 100 5
e 101 5
e 102 5
e 103 5
e 104 5
e 105 5
e 106 5
e 107 5
e 108 5
e 109 5
e 110 5
e 111 5
e 112 5
e 113 5
e 114 5
e 115 5
e 116 5
e 117 5
e 118 5
e 119 5
e 120 5
e 121 5
e 122 5
e 123 5
e 124 5
e 125 5
e 126 5
e 127 5
e 128 5
e 129 5
e 130 5
e 131 5
e 132 5
e 133 5
e 134 5
e 135 5
e 136 5
e 137 5
e 138 5
e 139 5
e 140 5
e 141 5
e 142 5
e 143 5
e 144 5
e 145 5
e 146 5
e 147 5
e 148 5
e 149 5
e 150 5
e 151 5
e 152 5
e 153 5
e 154 5
e 155 5
e 156 5
e 157 5
e 158 5
e 159 5
e 160 5
e 161 5
e 162 5
e 163 5
e 164 5
e 165 5
e 166 5
e 167 5
e 168 5
e 169 5
e 170 5
e 171 5
e 172 5
e 173 5
e 174 5
e 175 5
e 176 5
e 177 5
e 178 5
e 179 5
e 180 5
e 181 5
e 182 5
e 183 5
e 184 5
e 185 5
e 186 5
e 187 5
e 188 5
e 189 5
e 190 5
e 191 5
e 192 5
e 193 5
e 194 5
e 195 5
e 196 5
e 197 5
e 198 5
e 199 5
e 200 5
e 201 5
e 202 5
e 203 5
e 204 5
e 205 5
e 206 5
e 207 5
e 208 5
e 209 5
e 210 5
e 211 5
e 212 5
e 213 5
e 214 5
e 215 5
e 216 5
e 217 5
e 218 5
e 219 5
e 220 5
e 221 5
e 222 5
e 223 5
e 224 5
e 225 5
e 226 5
e 227 5
e 228 5
e 229 5
e 230 5
e 231 5
e 232 5
e 233 5
e 234 5
e 235 5
e 236 5
e 237 5
e 238 5
e 239 5
e 240 5
e 241 5
e 242 5
e 243 5
e 244 5
e 245 5
e 246 5
e 247 5
e 248 5
e 249 5
e 250 5
e 251 5
e 252 5
e 253 5
e 254 5
e 255 5
e 256 5
e 257 5
e 258 5
e 259 5
e 260 5
e 261 5
e 262 5
e 266 5
e 267 5
e 270 5
e 272 5
e 273 5
e 274 5
e 275 5
e 276 5
e 277 5
e 278 5
e 279 5
e 280 5
e 284 5
e 287 5
e 288 5
e 289 5
e 290 5
e 291 5
e 292 5
e 293 5
e 294 5
e 295 5
e 296 5
e 297 5
e 298 5
e 299 5
e 300 5
e 301 5
e 302 5
e 303 5
e 304 5
e 305 5
e 306 5
e 307 5
e 308 5
e 309 5
e 310 5
e 311 5
e 312 5
e 313 5
e 314 5
e 315 5
e 316 5
e 317 5
e 318 5
e 319 5
e 320 5
e 321 5
e 322 5
e 323 5
e 324 5
e 325 5
e 326 5
e 327 5
e 328 5
e 329 5
e 330 5
e 331 5
e 332 5
e 333 5
e 334 5
e 335 5
e 336 5
e 337 5
e 338 5
e 339 5
e 340 5
e 342 5
e 343 5
e 344 5
e 345 5
e 346 5
e 347 5
e 348 5
e 351 5
e 352 5
e 353 5
e 354 5
e 355 5
e 356 5
e 357 5
e 358 5
e 359 5
e 361 5
e 362 5
e 363 5
e 364 5
e 365 5
e 366 5
e 367 5
e 368 5
e 369 5
e 370 5
e 371 5
e 372 5
e 373 5
e 374 5
e 375 5
e 376 5
e 377 5
e 378 5
e 379 5
e 380 5
e 381 5
e 382 5
e 383 5
e 384 5
e 385 5
e 386 5
e 387 5
e 388 5
e 389 5
e 390 5
e 391 5
e 392 5
e 393 5
e 394 5
e 395 5
e 396 5
e 397 5
e 398 5
e 399 5
e 400 5
e 401 5
e 402 5
e 403 5
e 404 5
e 405 5
e 406 5
e 407 5
e 408 5
e 409 5
e 410 5
e 411 5
e 412 5
e 413 5
e 414 5
e 415 5
e 416 5
e 417 5
e 418 5
e 419 5
e 420 5
e 421 5
e 422 5
e 423 5
e 424 5
e 425 5
e 426 5
e 427 5
e 428 5
e 429 5
e 430 5
e 431 5
e 432 5
e 433 5
e 434 5
e 435 5
e 436 5
e 437 5
e 438 5
e 439 5
e 440 5
e 441 5
e 442 5
e 443 5
e 445 5
e 446 5
e 447 5
e 448 5
e 449 5
e 450 5
e 451 5
e 454 5
e 455 5
e 457 5
e 458 5
e 459 5
e 460 5
e 461 5
e 462 5
e 463 5
e 464 5
e 465 5
e 466 5
e 468 5
e 470 5
e 471 5
e 473 5
e 474 5
e 475 5
e 476 5
e 477 5
e 478 5
e 479 5
e 481 5
e 482 5
e 483 5
e 484 5
e 485 5
e 486 5
e 487 5
e 489 5
e 490 5
e 491 5
e 493 5
e 494 5
e 495 5
e 496 5
e 497 5
e 498 5
e 499 5
e 500 5
e 501 5
e 502 5
e 503 5
e 504 5
e 505 5
e 506 5
e 507 5
e 508 5
e 509 5
e 510 5
e 511 5
e 512 5
e 513 5
e 514 5
e 515 5
e 516 5
e 517 5
e 518 5
e 519 5
e 520 5
e 521 5
e 522 5
e 523 5
e 524 5
e 525 5
e 526 5
e 527 5
e 528 5
e 529 5
e 530 5
e 531 5
e 532 5
e 533 5
e 534 5
e 535 5
e 536 5
e 537 5
e 538 5
e 539 5
e 540 5
e 541 5
e 542 5
e 543 5
e 544 5
e 545 5
e 546 5
e 548 5
e 549 5
e 550 5
e 551 5
e 552 5
e 553 5
e 554 5
e 555 5
e 556 5
e 557 5
e 558 5
e 560 5
e 561 5
e 563 5
e 564 5
e 565 5
e 566 5
e 567 5
e 568 5
e 569 5
e 570 5
e 572 5
e 573 5
e 575 5
e 576 5
e 577 5
e 579 5
e 580 5
e 581 5
e 582 5
e 583 5
e 584 5
e 585 5
e 586 5
e 587 5
e 588 5
e 589 5
e 591 5
e 592 5
e 593 5
e 595 5
e 597 5
e 598 5
e 599 5
e 600 5
e 601 5
e 602 5
e 603 5
e 604 5
e 605 5
e 606 5
e 607 5
e 608 5
e 609 5
e 610 5
e 611 5
e 612 5
e 613 5
e 614 5
e 615 5
e 616 5
e 617 5
e 618 5
e 619 5
e 620 5
e 621 5
e 622 5
e 623 5
e 624 5
e 625 5
e 626 5
e 628 5
e 629 5
e 630 5
e 631 5
e 633 5
e 634 5
e 635 5
e 636 5
e 637 5
e 638 5
e 639 5
e 641 5
e 643 5
e 644 5
e 645 5
e 646 5
e 649 5
e 650 5
e 651 5
e 652 5
e 653 5
e 654 5
e 655 5
e 656 5
e 657 5
e 659 5
e 660 5
e 661 5
e 662 5
e 663 5
e 664 5
e 665 5
e 666 5
e 667 5
e 668 5
e 669 5
e 670 5
e 672 5
e 673 5
e 674 5
e 675 5
e 676 5
e 677 5
e 678 5
e 679 5
e 680 5
e 681 5
e 682 5
e 683 5
e 684 5
e 685 5
e 686 5
e 687 5
e 688 5
e 689 5
e 690 5
e 691 5
e 692 5
e 693 5
e 694 5
e 695 5
e 696 5
e 697 5
e 698 5
e 699 5
e 700 5
e 701 5
e 702 5
e 703 5
e 704 5
e 705 5
e 706 5
e 708 5
e 709 5
e 711 5
e 712 5
e 714 5
e 715 5
e 717 5
e 718 5
e 719 5
e 720 5
e 721 5
e 722 5
e 723 5
e 725 5
e 727 5
e 729 5
e 730 5
e 731 5
e 732 5
e 733 5
e 734 5
e 735 5
e 736 5
e 737 5
e 738 5
e 739 5
e 740 5
e 741 5
e 742 5
e 743 5
e 744 5
e 745 5
e 746 5
e 747 5
e 748 5
e 749 5
e 750 5
e 751 5
e 752 5
e 753 5
e 754 5
e 755 5
e 756 5
e 757 5
e 758 5
e 759 5
e 760 5
e 761 5
e 762 5
e 763 5
e 764 5
e 765 5
e 766 5
e 767 5
e 768 5
e 769 5
e 770 5
e 771 5
e 772 5
e 773 5
e 774 5
e 775 5
e 776 5
e 777 5
e 778 5
e 779 5
e 780 5
e 781 5
e 782 5
e 783 5
e 784 5
e 785 5
e 786 5
e 787 5
e 788 5
e 789 5
e 790 5
e 791 5
e 792 5
e 793 5
e 794 5
e 795 5
e 796 5
e 797 5
e 798 5
e 799 5
e 800 5
e 801 5
e 802 5
e 803 5
e 804 5
e 805 5
e 806 5
e 807 5
e 809 5
e 810 5
e 812 5
e 813 5
e 814 5
e 815 5
e 816 5
e 817 5
e 819 5
e 821 5
e 822 5
e 823 5
e 825 5
e 826 5
e 827 5
e 828 5
e 829 5
e 830 5
e 831 5
e 832 5
e 834 5
e 835 5
e 836 5
e 837 5
e 839 5
e 840 5
e 845 5
e 848 5
e 850 5
e 851 5
e 852 5
e 854 5
e 855 5
e 856 5
e 859 5
e 860 5
e 861 5
e 862 5
e 863 5
e 864 5
e 865 5
e 866 5
e 867 5
e 868 5
e 869 5
e 870 5
e 871 5
e 872 5
e 873 5
e 874 5
e 875 5
e 876 5
e 877 5
e 878 5
e 879 5
e 880 5
e 881 5
e 882 5
e 883 5
e 884 5
e 885 5
e 886 5
e 887 5
e 888 5
e 889 5
e 890 5
e 891 5
e 892 5
e 893 5
e 894 5
e 895 5
e 896 5
e 897 5
e 898 5
e 899 5
e 900 5
e 901 5
e 902 5
e 903 5
e 904 5
e 905 5
e 906 5
e 907 5
e 908 5
e 909 5
e 910 5
e 911 5
e 912 5
e 913 5
e 914 5
e 915 5
e 916 5
e 917 5
e 918 5
e 919 5
e 920 5
e 921 5
e 922 5
e 923 5
e 924 5
e 925 5
e 926 5
e 927 5
e 928 5
e 929 5
e 930 5
e 931 5
e 932 5
e 933 5
e 934 5
e 935 5
e 936 5
e 938 5
e 939 5
e 940 5
e 942 5
e 944 5
e 946 5
e 953 5
e 954 5
e 955 5
e 956 5
e 957 5
e 958 5
e 959 5
e 960 5
e 961 5
e 962 5
e 963 5
e 964 5
e 965 5
e 966 5
e 967 5
e 970 5
e 971 5
e 974 5
e 975 5
e 976 5
e 977 5
e 978 5
e 979 5
e 980 5
e 981 5
e 983 5
e 984 5
e 985 5
e 986 5
e 987 5
e 988 5
e 989 5
e 990 5
e 991 5
e 992 5
e 993 5
e 994 5
e 995 5
e 996 5
e 997 5
e 998 5
e 999 5
e 1000 5
e 1001 5
e 1002 5
e 1003 5
e 1004 5
e 1005 5
e 1006 5
e 1007 5
e 1008 5
e 1009 5
e 1010 5
e 1011 5
e 1012 5
e 1013 5
e 1014 5
e 1015 5
e 1016 5
e 1017 5
e 1018 5
e 1019 5
e 1020 5
e 1021 5
e 1022 5
e 1023 5
e 1024 5
e 1025 5
e 1026 5
e 1027 5
e 1028 5
e 1029 5
e 1030 5
e 1031 5
e 1032 5
e 1033 5
e 1034 5
e 1035 5
e 1036 5
e 1037 5
e 1038 5
e 1039 5
e 1040 5
e 1041 5
e 1042 5
e 1043 5
e 1044 5
e 1045 5
e 1047 5
e 1049 5
e 1050 5
e 1051 5
e 1052 5
e 1054 5
e 1056 5
e 1058 5
e 1059 5
e 1060 5
e 1061 5
e 1062 5
e 1063 5
e 1064 5
e 1065 5
e 1066 5
e 1067 5
e 1068 5
e 1069 5
e 1071 5
e 1074 5
e 1075 5
e 1076 5
e 1077 5
e 1078 5
e 1079 5
e 1080 5
e 1082 5
e 1083 5
e 1087 5
e 1088 5
e 1089 5
e 1090 5
e 1091 5
e 1092 5
e 1093 5
e 1094 5
e 1095 5
e 1096 5
e 1097 5
e 1098 5
e 1099 5
e 1100 5
e 1101 5
e 1102 5
e 1103 5
e 1104 5
e 1105 5
e 1106 5
e 1107 5
e 1108 5
e 1109 5
e 1110 5
e 1111 5
e 1112 5
e 1113 5
e 1114 5
e 1115 5
e 1116 5
e 1117 5
e 1118 5
e 1119 5
e 1120 5
e 1121 5
e 1122 5
e 1123 5
e 1124 5
e 1127 5
e 1130 5
e 1131 5
e 1132 5
e 1133 5
e 1134 5
e 1136 5
e 1137 5
e 1138 5
e 1139 5
e 1140 5
e 1141 5
e 1142 5
e 1144 5
e 1145 5
e 1146 5
e 1148 5
e 1149 5
e 1151 5
e 1153 5
e 1154 5
e 1155 5
e 1156 5
e 1157 5
e 1158 5
e 1159 5
e 1160 5
e 1162 5
e 1163 5
e 1165 5
e 1166 5
e 1167 5
e 1169 5
e 1170 5
e 1171 5
e 1172 5
e 1173 5
e 1174 5
e 1175 5
e 1176 5
e 1177 5
e 1178 5
e 1179 5
e 1180 5
e 1181 5
e 1182 5
e 1183 5
e 1184 5
e 1185 5
e 1186 5
e 1187 5
e 1188 5
e 1189 5
e 1190 5
e 1191 5
e 1192 5
e 1193 5
e 1194 5
e 1195 5
e 1196 5
e 1197 5
e 1198 5
e 1199 5
e 1200 5
e 1201 5
e 1202 5
e 1203 5
e 1204 5
e 1205 5
e 1206 5
e 1207 5
e 1208 5
e 1209 5
e 1210 5
e 1211 5
e 1212 5
e 1213 5
e 1214 5
e 1215 5
e 1216 5
e 1217 5
e 1218 5
e 1219 5
e 1220 5
e 1221 5
e 1222 5
e 1223 5
e 1224 5
e 1225 5
e 1226 5
e 1227 5
e 1228 5
e 1229 5
e 1230 5
e 1231 5
e 1232 5
e 1233 5
e 1234 5
e 1235 5
e 1236 5
e 1237 5
e 1238 5
e 1239 5
e 1240 5
e 1241 5
e 1242 5
e 1243 5
e 1244 5
e 1245 5
e 1246 5
e 1247 5
e 1248 5
e 1249 5
e 1250 5
e 1251 5
e 1252 5
e 1253 5
e 1254 5
e 1255 5
e 1256 5
e 1257 5
e 1258 5
e 1259 5
e 1260 5
e 1261 5
e 1262 5
e 1263 5
e 1264 5
e 1265 5
e 1266 5
e 1267 5
e 1268 5
e 1269 5
e 1270 5
e 1271 5
e 1272 5
e 1273 5
e 1274 5
e 1275 5
e 1276 5
e 1277 5
e 1279 5
e 1280 5
e 1282 5
e 1283 5
e 1284 5
e 1286 5
e 1287 5
e 1288 5
e 1290 5
e 1291 5
e 1292 5
e 1293 5
e 1295 5
e 1296 5
e 1297 5
e 1298 5
e 1299 5
e 1300 5
e 1301 5
e 1302 5
e 1303 5
e 1304 5
e 1305 5
e 1306 5
e 1307 5
e 1308 5
e 1309 5
e 1310 5
e 1311 5
e 1312 5
e 1313 5
e 1314 5
e 1315 5
e 1316 5
e 1317 5
e 1318 5
e 1319 5
e 1320 5
e 1321 5
e 1322 5
e 1323 5
e 1324 5
e 1325 5
e 1326 5
e 1327 5
e 1329 5
e 1330 5
e 1331 5
e 1332 5
e 1333 5
e 1334 5
e 1335 5
e 1336 5
e 1337 5
e 1338 5
e 1339 5
e 1340 5
e 1342 5
e 1343 5
e 1344 5
e 1346 5
e 1347 5
e 1348 5
e 1350 5
e 1353 5
e 1354 5
e 1355 5
e 1356 5
e 1357 5
e 1358 5
e 1359 5
e 1360 5
e 1361 5
e 1362 5
e 1363 5
e 1364 5
e 1365 5
e 1366 5
e 1367 5
e 1368 5
e 1369 5
e 1370 5
e 1371 5
e 1372 5
e 1373 5
e 1374 5
e 1375 5
e 1376 5
e 1377 5
e 1378 5
e 1379 5
e 1380 5
e 1381 5
e 1382 5
e 1384 5
e 1386 5
e 1387 5
e 1389 5
e 1391 5
e 1392 5
e 1393 5
e 1394 5
e 1395 5
e 1396 5
e 1397 5
e 1398 5
e 1399 5
e 1400 5
e 1401 5
e 1402 5
e 1403 5
e 1404 5
e 1405 5
e 1406 5
e 1407 5
e 1408 5
e 1409 5
e 1410 5
e 1411 5
e 1412 5
e 1413 5
e 1414 5
e 1415 5
e 1416 5
e 1417 5
e 1418 5
e 1419 5
e 1420 5
e 1421 5
e 1422 5
e 1423 5
e 1424 5
e 1425 5
e 1426 5
e 1427 5
e 1428 5
e 1429 5
e 1430 5
e 1431 5
e 1435 5
e 1436 5
e 1437 5
e 1438 5
e 1439 5
e 1441 5
e 1442 5
e 1443 5
e 1449 5
e 1450 5
e 1451 5
e 1454 5
e 1455 5
e 1457 5
e 1458 5
e 1459 5
e 1460 5
e 1461 5
e 1462 5
e 1463 5
e 1464 5
e 1465 5
e 1466 5
e 1467 5
e 1468 5
e 1469 5
e 1470 5
e 1471 5
e 1472 5
e 1473 5
e 1474 5
e 1475 5
e 1476 5
e 1477 5
e 1478 5
e 1479 5
e 1480 5
e 1481 5
e 1482 5
e 1483 5
e 1484 5
e 1485 5
e 1486 5
e 1487 5
e 1488 5
e 1489 5
e 1490 5
e 1491 5
e 1492 5
e 1493 5
e 1494 5
e 1495 5
e 1496 5
e 1497 5
e 1498 5
e 1499 5
e 1500 5
e 1501 5
e 1502 5
e 1503 5
e 1504 5
e 1505 5
e 1506 5
e 1507 5
e 1508 5
e 1509 5
e 1511 5
e 1512 5
e 1514 5
e 1515 5
e 1516 5
e 1517 5
e 1518 5
e 1519 5
e 1520 5
e 1521 5
e 1522 5
e 1523 5
e 1524 5
e 1525 5
e 1526 5
e 1527 5
e 1528 5
e 1531 5
e 1532 5
e 1534 5
e 27 6
e 30 6
e 31 6
e 32 6
e 40 6
e 41 6
e 44 6
e 45 6
e 48 6
e 50 6
e 52 6
e 53 6
e 54 6
e 55 6
e 56 6
e 57 6
e 58 6
e 59 6
e 60 6
e 61 6
e 62 6
e 63 6
e 64 6
e 65 6
e 66 6
e 67 6
e 68 6
e 69 6
e 70 6
e 71 6
e 72 6
e 73 6
e 74 6
e 75 6
e 76 6
e 77 6
e 78 6
e 79 6
e 80 6
e 81 6
e 82 6
e 83 6
e 84 6
e 85 6
e 86 6
e 87 6
e 88 6
e 89 6
e 90 6
e 91 6
e 92 6
e 93 6
e 94 6
e 95 6
e 96 6
e 97 6
e 98 6
e 99 6
e 100 6
e 101 6
e 102 6
e 103 6
e 104 6
e 105 6
e 106 6
e 107 6
e 108 6
e 109 6
e 110 6
e 111 6
e 112 6
e 113 6
e 114 6
e 115 6
e 116 6
e 117 6
e 118 6
e 119 6
e 120 6
e 121 6
e 122 6
e 123 6
e 124 6
e 125 6
e 126 6
e 127 6
e 128 6
e 129 6
e 130 6
e 131 6
e 132 6
e 133 6
e 134 6
e 135 6
e 136 6
e 137 6
e 138 6
e 139 6
e 140 6
e 141 6
e 142 6
e 143 6
e 144 6
e 145 6
e 146 6
e 147 6
e 148 6
e 149 6
e 150 6
e 151 6
e 152 6
e 153 6
e 154 6
e 155 6
e 156 6
e 157 6
e 158 6
e 159 6
e 160 6
e 161 6
e 162 6
e 163 6
e 164 6
e 165 6
e 166 6
e 167 6
e 168 6
e 169 6
e 170 6
e 171 6
e 172 6
e 173 6
e 174 6
e 175 6
e 176 6
e 177 6
e 178 6
e 179 6
e 180 6
e 181 6
e 182 6
e 183 6
e 184 6
e 185 6
e 186 6
e 187 6
e 188 6
e 189 6
e 190 6
e 191 6
e 192 6
e 193 6
e 194 6
e 195 6
e 196 6
e 197 6
e 198 6
e 199 6
e 200 6
e 201 6
e 202 6
e 203 6
e 204 6
e 205 6
e 206 6
e 207 6
e 208 6
e 209 6
e 210 6
e 211 6
e 212 6
e 213 6
e 214 6
e 215 6
e 216 6
e 217 6
e 218 6
e 219 6
e 220 6
e 221 6
e 222 6
e 223 6
e 224 6
e 225 6
e 226 6
e 227 6
e 228 6
e 229 6
e 230 6
e 231 6
e 232 6
e 233 6
e 234 6
e 235 6
e 236 6
e 237 6
e 238 6
e 239 6
e 240 6
e 241 6
e 242 6
e 243 6
e 244 6
e 245 6
e 246 6
e 247 6
e 248 6
e 249 6
e 250 6
e 251 6
e 252 6
e 253 6
e 254 6
e 255 6
e 256 6
e 257 6
e 258 6
e 259 6
e 260 6
e 261 6
e 262 6
e 263 6
e 264 6
e 265 6
e 266 6
e 267 6
e 268 6
e 269 6
e 270 6
e 271 6
e 274 6
e 275 6
e 276 6
e 277 6
e 278 6
e 279 6
e 280 6
e 281 6
e 282 6
e 283 6
e 284 6
e 285 6
e 286 6
e 287 6
e 288 6
e 289 6
e 290 6
e 291 6
e 292 6
e 293 6
e 294 6
e 295 6
e 296 6
e 297 6
e 298 6
e 299 6
e 300 6
e 301 6
e 302 6
e 303 6
e 304 6
e 305 6
e 306 6
e 307 6
e 308 6
e 309 6
e 310 6
e 311 6
e 312 6
e 313 6
e 314 6
e 315 6
e 316 6
e 317 6
e 318 6
e 319 6
e 320 6
e 321 6
e 322 6
e 323 6
e 324 6
e 325 6
e 326 6
e 327 6
e 328 6
e 329 6
e 330 6
e 331 6
e 332 6
e 333 6
e 334 6
e 335 6
e 336 6
e 337 6
e 338 6
e 339 6
e 340 6
e 342 6
e 343 6
e 346 6
e 347 6
e 348 6
e 349 6
e 350 6
e 351 6
e 352 6
e 353 6
e 354 6
e 355 6
e 356 6
e 357 6
e 358 6
e 359 6
e 360 6
e 364 6
e 365 6
e 366 6
e 367 6
e 368 6
e 369 6
e 370 6
e 371 6
e 372 6
e 373 6
e 374 6
e 375 6
e 376 6
e 377 6
e 378 6
e 379 6
e 380 6
e 381 6
e 382 6
e 383 6
e 384 6
e 385 6
e 386 6
e 387 6
e 388 6
e 389 6
e 390 6
e 391 6
e 392 6
e 393 6
e 394 6
e 395 6
e 396 6
e 397 6
e 398 6
e 399 6
e 400 6
e 401 6
e 402 6
e 403 6
e 404 6
e 405 6
e 406 6
e 407 6
e 408 6
e 409 6
e 410 6
e 411 6
e 412 6
e 413 6
e 414 6
e 415 6
e 416 6
e 417 6
e 418 6
e 419 6
e 420 6
e 421 6
e 422 6
e 423 6
e 424 6
e 425 6
e 426 6
e 427 6
e 428 6
e 429 6
e 430 6
e 431 6
e 432 6
e 433 6
e 434 6
e 435 6
e 436 6
e 437 6
e 438 6
e 439 6
e 440 6
e 441 6
e 442 6
e 443 6
e 444 6
e 445 6
e 446 6
e 447 6
e 448 6
e 449 6
e 450 6
e 451 6
e 452 6
e 453 6
e 454 6
e 455 6
e 456 6
e 458 6
e 460 6
e 461 6
e 462 6
e 463 6
e 465 6
e 466 6
e 468 6
e 469 6
e 471 6
e 472 6
e 473 6
e 474 6
e 475 6
e 477 6
e 478 6
e 479 6
e 480 6
e 481 6
e 482 6
e 483 6
e 485 6
e 486 6
e 487 6
e 488 6
e 489 6
e 490 6
e 492 6
e 493 6
e 495 6
e 496 6
e 497 6
e 498 6
e 499 6
e 500 6
e 501 6
e 502 6
e 503 6
e 504 6
e 505 6
e 506 6
e 507 6
e 508 6
e 509 6
e 510 6
e 511 6
e 512 6
e 513 6
e 514 6
e 515 6
e 516 6
e 517 6
e 518 6
e 519 6
e 520 6
e 521 6
e 522 6
e 523 6
e 524 6
e 525 6
e 526 6
e 527 6
e 528 6
e 529 6
e 530 6
e 531 6
e 532 6
e 533 6
e 534 6
e 535 6
e 536 6
e 537 6
e 538 6
e 539 6
e 540 6
e 541 6
e 542 6
e 543 6
e 544 6
e 545 6
e 546 6
e 548 6
e 549 6
e 551 6
e 552 6
e 553 6
e 556 6
e 557 6
e 558 6
e 561 6
e 563 6
e 565 6
e 567 6
e 569 6
e 570 6
e 571 6
e 572 6
e 573 6
e 575 6
e 576 6
e 577 6
e 579 6
e 580 6
e 581 6
e 582 6
e 583 6
e 584 6
e 585 6
e 586 6
e 587 6
e 588 6
e 589 6
e 590 6
e 591 6
e 592 6
e 593 6
e 594 6
e 595 6
e 596 6
e 597 6
e 598 6
e 599 6
e 600 6
e 601 6
e 602 6
e 603 6
e 604 6
e 605 6
e 606 6
e 607 6
e 608 6
e 609 6
e 610 6
e 611 6
e 612 6
e 613 6
e 614 6
e 615 6
e 616 6
e 617 6
e 618 6
e 619 6
e 620 6
e 621 6
e 622 6
e 623 6
e 624 6
e 626 6
e 627 6
e 628 6
e 629 6
e 631 6
e 632 6
e 634 6
e 635 6
e 636 6
e 639 6
e 642 6
e 643 6
e 644 6
e 645 6
e 648 6
e 649 6
e 650 6
e 651 6
e 652 6
e 654 6
e 655 6
e 656 6
e 657 6
e 658 6
e 659 6
e 660 6
e 661 6
e 662 6
e 664 6
e 666 6
e 667 6
e 669 6
e 670 6
e 671 6
e 672 6
e 673 6
e 674 6
e 675 6
e 676 6
e 677 6
e 678 6
e 679 6
e 680 6
e 681 6
e 682 6
e 683 6
e 684 6
e 685 6
e 686 6
e 687 6
e 688 6
e 689 6
e 690 6
e 691 6
e 692 6
e 693 6
e 694 6
e 695 6
e 696 6
e 697 6
e 698 6
e 699 6
e 700 6
e 701 6
e 702 6
e 703 6
e 704 6
e 705 6
e 706 6
e 708 6
e 709 6
e 710 6
e 713 6
e 716 6
e 717 6
e 718 6
e 719 6
e 722 6
e 723 6
e 724 6
e 725 6
e 726 6
e 727 6
e 728 6
e 729 6
e 730 6
e 731 6
e 732 6
e 733 6
e 734 6
e 735 6
e 736 6
e 737 6
e 738 6
e 739 6
e 740 6
e 741 6
e 742 6
e 743 6
e 744 6
e 745 6
e 746 6
e 747 6
e 748 6
e 749 6
e 750 6
e 751 6
e 752 6
e 753 6
e 754 6
e 755 6
e 756 6
e 757 6
e 758 6
e 759 6
e 760 6
e 761 6
e 762 6
e 763 6
e 764 6
e 765 6
e 766 6
e 767 6
e 768 6
e 769 6
e 770 6
e 771 6
e 772 6
e 773 6
e 774 6
e 775 6
e 776 6
e 777 6
e 778 6
e 779 6
e 780 6
e 781 6
e 782 6
e 783 6
e 784 6
e 785 6
e 786 6
e 787 6
e 788 6
e 789 6
e 790 6
e 791 6
e 792 6
e 793 6
e 794 6
e 795 6
e 796 6
e 797 6
e 798 6
e 799 6
e 800 6
e 801 6
e 802 6
e 803 6
e 804 6
e 805 6
e 806 6
e 807 6
e 808 6
e 809 6
e 810 6
e 812 6
e 813 6
e 814 6
e 816 6
e 817 6
e 818 6
e 819 6
e 820 6
e 821 6
e 822 6
e 823 6
e 826 6
e 828 6
e 829 6
e 832 6
e 835 6
e 837 6
e 838 6
e 841 6
e 842 6
e 843 6
e 844 6
e 845 6
e 847 6
e 849 6
e 850 6
e 851 6
e 855 6
e 856 6
e 857 6
e 859 6
e 860 6
e 861 6
e 862 6
e 863 6
e 864 6
e 865 6
e 866 6
e 867 6
e 868 6
e 869 6
e 870 6
e 871 6
e 872 6
e 873 6
e 874 6
e 875 6
e 876 6
e 877 6
e 878 6
e 879 6
e 880 6
e 881 6
e 882 6
e 883 6
e 884 6
e 885 6
e 886 6
e 887 6
e 888 6
e 889 6
e 890 6
e 891 6
e 892 6
e 893 6
e 894 6
e 895 6
e 896 6
e 897 6
e 898 6
e 899 6
e 900 6
e 901 6
e 902 6
e 903 6
e 904 6
e 905 6
e 906 6
e 907 6
e 908 6
e 909 6
e 910 6
e 911 6
e 912 6
e 913 6
e 914 6
e 915 6
e 916 6
e 917 6
e 918 6
e 919 6
e 920 6
e 921 6
e 922 6
e 923 6
e 924 6
e 925 6
e 926 6
e 927 6
e 928 6
e 929 6
e 930 6
e 931 6
e 932 6
e 933 6
e 934 6
e 935 6
e 936 6
e 937 6
e 942 6
e 943 6
e 945 6
e 946 6
e 949 6
e 950 6
e 951 6
e 952 6
e 953 6
e 955 6
e 956 6
e 961 6
e 963 6
e 964 6
e 967 6
e 968 6
e 969 6
e 970 6
e 971 6
e 972 6
e 974 6
e 975 6
e 976 6
e 977 6
e 978 6
e 980 6
e 981 6
e 982 6
e 983 6
e 984 6
e 986 6
e 987 6
e 989 6
e 990 6
e 991 6
e 992 6
e 993 6
e 994 6
e 995 6
e 996 6
e 997 6
e 998 6
e 999 6
e 1000 6
e 1001 6
e 1002 6
e 1003 6
e 1004 6
e 1005 6
e 1006 6
e 1007 6
e 1008 6
e 1009 6
e 1010 6
e 1011 6
e 1012 6
e 1013 6
e 1014 6
e 1015 6
e 1016 6
e 1017 6
e 1018 6
e 1019 6
e 1020 6
e 1021 6
e 1022 6
e 1023 6
e 1024 6
e 1025 6
e 1026 6
e 1027 6
e 1028 6
e 1029 6
e 1030 6
e 1031 6
e 1032 6
e 1033 6
e 1034 6
e 1035 6
e 1036 6
e 1037 6
e 1038 6
e 1039 6
e 1040 6
e 1041 6
e 1042 6
e 1043 6
e 1044 6
e 1045 6
e 1046 6
e 1047 6
e 1048 6
e 1050 6
e 1051 6
e 1052 6
e 1054 6
e 1055 6
e 1056 6
e 1057 6
e 1059 6
e 1061 6
e 1062 6
e 1064 6
e 1065 6
e 1068 6
e 1069 6
e 1070 6
e 1071 6
e 1074 6
e 1076 6
e 1078 6
e 1079 6
e 1080 6
e 1082 6
e 1084 6
e 1087 6
e 1088 6
e 1089 6
e 1090 6
e 1091 6
e 1092 6
e 1093 6
e 1094 6
e 1095 6
e 1096 6
e 1097 6
e 1098 6
e 1099 6
e 1100 6
e 1101 6
e 1102 6
e 1103 6
e 1104 6
e 1105 6
e 1106 6
e 1107 6
e 1108 6
e 1109 6
e 1110 6
e 1111 6
e 1112 6
e 1113 6
e 1114 6
e 1115 6
e 1116 6
e 1117 6
e 1118 6
e 1119 6
e 1120 6
e 1121 6
e 1122 6
e 1123 6
e 1125 6
e 1126 6
e 1128 6
e 1129 6
e 1130 6
e 1134 6
e 1135 6
e 1136 6
e 1137 6
e 1138 6
e 1140 6
e 1142 6
e 1143 6
e 1144 6
e 1145 6
e 1146 6
e 1147 6
e 1148 6
e 1150 6
e 1151 6
e 1152 6
e 1154 6
e 1155 6
e 1157 6
e 1158 6
e 1160 6
e 1161 6
e 1162 6
e 1163 6
e 1164 6
e 1165 6
e 1166 6
e 1167 6
e 1168 6
e 1169 6
e 1170 6
e 1171 6
e 1172 6
e 1173 6
e 1174 6
e 1175 6
e 1176 6
e 1177 6
e 1178 6
e 1179 6
e 1180 6
e 1181 6
e 1182 6
e 1183 6
e 1184 6
e 1185 6
e 1186 6
e 1187 6
e 1188 6
e 1189 6
e 1190 6
e 1191 6
e 1192 6
e 1193 6
e 1194 6
e 1195 6
e 1196 6
e 1197 6
e 1198 6
e 1199 6
e 1200 6
e 1201 6
e 1202 6
e 1203 6
e 1204 6
e 1205 6
e 1206 6
e 1207 6
e 1208 6
e 1209 6
e 1210 6
e 1211 6
e 1212 6
e 1213 6
e 1214 6
e 1215 6
e 1216 6
e 1217 6
e 1218 6
e 1219 6
e 1220 6
e 1221 6
e 1222 6
e 1223 6
e 1224 6
e 1225 6
e 1226 6
e 1227 6
e 1228 6
e 1229 6
e 1230 6
e 1231 6
e 1232 6
e 1233 6
e 1234 6
e 1235 6
e 1236 6
e 1237 6
e 1238 6
e 1239 6
e 1240 6
e 1241 6
e 1242 6
e 1243 6
e 1244 6
e 1245 6
e 1246 6
e 1247 6
e 1248 6
e 1249 6
e 1250 6
e 1251 6
e 1252 6
e 1253 6
e 1254 6
e 1255 6
e 1256 6
e 1257 6
e 1258 6
e 1259 6
e 1260 6
e 1261 6
e 1262 6
e 1263 6
e 1264 6
e 1265 6
e 1266 6
e 1267 6
e 1268 6
e 1269 6
e 1270 6
e 1271 6
e 1272 6
e 1273 6
e 1274 6
e 1275 6
e 1276 6
e 1278 6
e 1279 6
e 1280 6
e 1282 6
e 1284 6
e 1285 6
e 1286 6
e 1289 6
e 1291 6
e 1293 6
e 1294 6
e 1295 6
e 1296 6
e 1297 6
e 1298 6
e 1299 6
e 1301 6
e 1302 6
e 1303 6
e 1304 6
e 1305 6
e 1306 6
e 1307 6
e 1308 6
e 1309 6
e 1310 6
e 1311 6
e 1312 6
e 1313 6
e 1314 6
e 1315 6
e 1316 6
e 1317 6
e 1318 6
e 1319 6
e 1320 6
e 1321 6
e 1322 6
e 1323 6
e 1324 6
e 1325 6
e 1326 6
e 1327 6
e 1328 6
e 1330 6
e 1331 6
e 1333 6
e 1336 6
e 1337 6
e 1338 6
e 1341 6
e 1343 6
e 1345 6
e 1346 6
e 1347 6
e 1349 6
e 1350 6
e 1351 6
e 1353 6
e 1354 6
e 1355 6
e 1356 6
e 1357 6
e 1358 6
e 1359 6
e 1360 6
e 1361 6
e 1362 6
e 1363 6
e 1364 6
e 1365 6
e 1366 6
e 1367 6
e 1368 6
e 1369 6
e 1370 6
e 1371 6
e 1372 6
e 1373 6
e 1374 6
e 1375 6
e 1376 6
e 1377 6
e 1378 6
e 1379 6
e 1380 6
e 1381 6
e 1383 6
e 1384 6
e 1387 6
e 1388 6
e 1389 6
e 1390 6
e 1393 6
e 1394 6
e 1395 6
e 1396 6
e 1398 6
e 1399 6
e 1400 6
e 1401 6
e 1402 6
e 1403 6
e 1404 6
e 1405 6
e 1406 6
e 1407 6
e 1408 6
e 1409 6
e 1410 6
e 1411 6
e 1412 6
e 1413 6
e 1414 6
e 1415 6
e 1416 6
e 1417 6
e 1418 6
e 1419 6
e 1420 6
e 1421 6
e 1422 6
e 1423 6
e 1424 6
e 1425 6
e 1426 6
e 1427 6
e 1428 6
e 1429 6
e 1430 6
e 1431 6
e 1432 6
e 1434 6
e 1435 6
e 1436 6
e 1437 6
e 1439 6
e 1440 6
e 1442 6
e 1443 6
e 1445 6
e 1446 6
e 1448 6
e 1449 6
e 1452 6
e 1455 6
e 1457 6
e 1458 6
e 1459 6
e 1460 6
e 1461 6
e 1462 6
e 1463 6
e 1464 6
e 1465 6
e 1466 6
e 1467 6
e 1468 6
e 1469 6
e 1470 6
e 1471 6
e 1472 6
e 1473 6
e 1474 6
e 1475 6
e 1476 6
e 1477 6
e 1478 6
e 1479 6
e 1480 6
e 1481 6
e 1482 6
e 1483 6
e 1484 6
e 1485 6
e 1486 6
e 1487 6
e 1488 6
e 1489 6
e 1490 6
e 1491 6
e 1492 6
e 1493 6
e 1494 6
e 1495 6
e 1496 6
e 1497 6
e 1498 6
e 1499 6
e 1500 6
e 1501 6
e 1502 6
e 1503 6
e 1504 6
e 1505 6
e 1506 6
e 1507 6
e 1508 6
e 1509 6
e 1510 6
e 1511 6
e 1512 6
e 1513 6
e 1514 6
e 1515 6
e 1517 6
e 1518 6
e 1520 6
e 1521 6
e 1522 6
e 1523 6
e 1524 6
e 1526 6
e 1527 6
e 1529 6
e 1530 6
e 1531 6
e 1532 6
e 1533 6
e 1534 6
e 29 7
e 30 7
e 32 7
e 35 7
e 37 7
e 39 7
e 41 7
e 42 7
e 45 7
e 47 7
e 48 7
e 49 7
e 50 7
e 51 7
e 52 7
e 53 7
e 54 7
e 55 7
e 56 7
e 57 7
e 58 7
e 59 7
e 60 7
e 61 7
e 62 7
e 63 7
e 64 7
e 65 7
e 66 7
e 67 7
e 68 7
e 69 7
e 70 7
e 71 7
e 72 7
e 73 7
e 74 7
e 75 7
e 76 7
e 77 7
e 78 7
e 79 7
e 80 7
e 81 7
e 82 7
e 83 7
e 84 7
e 85 7
e 86 7
e 87 7
e 88 7
e 89 7
e 90 7
e 91 7
e 92 7
e 93 7
e 94 7
e 95 7
e 96 7
e 97 7
e 98 7
e 99 7
e 100 7
e 101 7
e 102 7
e 103 7
e 104 7
e 105 7
e 106 7
e 107 7
e 108 7
e 109 7
e 110 7
e 111 7
e 112 7
e 113 7
e 114 7
e 115 7
e 116 7
e 117 7
e 118 7
e 119 7
e 120 7
e 121 7
e 122 7
e 123 7
e 124 7
e 125 7
e 126 7
e 127 7
e 128 7
e 129 7
e 130 7
e 131 7
e 132 7
e 133 7
e 134 7
e 135 7
e 136 7
e 137 7
e 138 7
e 139 7
e 140 7
e 141 7
e 142 7
e 143 7
e 144 7
e 145 7
e 146 7
e 147 7
e 148 7
e 149 7
e 150 7
e 151 7
e 152 7
e 153 7
e 154 7
e 155 7
e 156 7
e 157 7
e 158 7
e 159 7
e 160 7
e 161 7
e 162 7
e 163 7
e 164 7
e 165 7
e 166 7
e 167 7
e 168 7
e 169 7
e 170 7
e 171 7
e 172 7
e 173 7
e 174 7
e 175 7
e 176 7
e 177 7
e 178 7
e 179 7
e 180 7
e 181 7
e 182 7
e 183 7
e 184 7
e 185 7
e 186 7
e 187 7
e 188 7
e 189 7
e 190 7
e 191 7
e 192 7
e 193 7
e 194 7
e 195 7
e 196 7
e 197 7
e 198 7
e 199 7
e 200 7
e 201 7
e 202 7
e 203 7
e 204 7
e 205 7
e 206 7
e 207 7
e 208 7
e 209 7
e 210 7
e 211 7
e 212 7
e 213 7
e 214 7
e 215 7
e 216 7
e 217 7
e 218 7
e 219 7
e 220 7
e 221 7
e 222 7
e 223 7
e 224 7
e 225 7
e 226 7
e 227 7
e 228 7
e 229 7
e 230 7
e 231 7
e 232 7
e 233 7
e 234 7
e 235 7
e 236 7
e 237 7
e 238 7
e 239 7
e 240 7
e 241 7
e 242 7
e 243 7
e 244 7
e 245 7
e 246 7
e 247 7
e 248 7
e 249 7
e 250 7
e 251 7
e 252 7
e 253 7
e 254 7
e 255 7
e 256 7
e 257 7
e 258 7
e 259 7
e 260 7
e 261 7
e 263 7
e 264 7
e 267 7
e 268 7
e 269 7
e 271 7
e 272 7
e 274 7
e 275 7
e 276 7
e 277 7
e 279 7
e 280 7
e 281 7
e 282 7
e 285 7
e 286 7
e 287 7
e 288 7
e 289 7
e 290 7
e 291 7
e 292 7
e 293 7
e 294 7
e 295 7
e 296 7
e 297 7
e 298 7
e 299 7
e 300 7
e 301 7
e 302 7
e 303 7
e 304 7
e 305 7
e 306 7
e 307 7
e 308 7
e 309 7
e 310 7
e 311 7
e 312 7
e 313 7
e 314 7
e 315 7
e 316 7
e 317 7
e 318 7
e 319 7
e 320 7
e 321 7
e 322 7
e 323 7
e 324 7
e 325 7
e 326 7
e 327 7
e 328 7
e 329 7
e 330 7
e 331 7
e 332 7
e 333 7
e 334 7
e 335 7
e 336 7
e 337 7
e 338 7
e 339 7
e 340 7
e 341 7
e 343 7
e 344 7
e 345 7
e 347 7
e 348 7
e 349 7
e 350 7
e 351 7
e 352 7
e 353 7
e 355 7
e 356 7
e 357 7
e 358 7
e 360 7
e 361 7
e 362 7
e 363 7
e 364 7
e 365 7
e 366 7
e 367 7
e 368 7
e 369 7
e 370 7
e 371 7
e 372 7
e 373 7
e 374 7
e 375 7
e 376 7
e 377 7
e 378 7
e 379 7
e 380 7
e 381 7
e 382 7
e 383 7
e 384 7
e 385 7
e 386 7
e 387 7
e 388 7
e 389 7
e 390 7
e 391 7
e 392 7
e 393 7
e 394 7
e 395 7
e 396 7
e 397 7
e 398 7
e 399 7
e 400 7
e 401 7
e 402 7
e 403 7
e 404 7
e 405 7
e 406 7
e 407 7
e 408 7
e 409 7
e 410 7
e 411 7
e 412 7
e 413 7
e 414 7
e 415 7
e 416 7
e 417 7
e 418 7
e 419 7
e 420 7
e 421 7
e 422 7
e 423 7
e 424 7
e 425 7
e 426 7
e 427 7
e 428 7
e 429 7
e 430 7
e 431 7
e 432 7
e 433 7
e 434 7
e 435 7
e 436 7
e 437 7
e 438 7
e 439 7
e 440 7
e 441 7
e 442 7
e 443 7
e 444 7
e 445 7
e 446 7
e 447 7
e 450 7
e 451 7
e 452 7
e 453 7
e 456 7
e 457 7
e 458 7
e 461 7
e 462 7
e 463 7
e 464 7
e 466 7
e 467 7
e 468 7
e 471 7
e 472 7
e 474 7
e 475 7
e 476 7
e 477 7
e 479 7
e 480 7
e 481 7
e 484 7
e 485 7
e 486 7
e 487 7
e 489 7
e 490 7
e 491 7
e 492 7
e 493 7
e 494 7
e 495 7
e 496 7
e 497 7
e 498 7
e 499 7
e 500 7
e 501 7
e 502 7
e 503 7
e 504 7
e 505 7
e 506 7
e 507 7
e 508 7
e 509 7
e 510 7
e 511 7
e 512 7
e 513 7
e 514 7
e 515 7
e 516 7
e 517 7
e 518 7
e 519 7
e 520 7
e 521 7
e 522 7
e 523 7
e 524 7
e 525 7
e 526 7
e 527 7
e 528 7
e 529 7
e 530 7
e 531 7
e 532 7
e 533 7
e 534 7
e 535 7
e 536 7
e 537 7
e 538 7
e 539 7
e 540 7
e 541 7
e 542 7
e 543 7
e 544 7
e 545 7
e 546 7
e 547 7
e 548 7
e 549 7
e 551 7
e 552 7
e 553 7
e 554 7
e 555 7
e 556 7
e 557 7
e 558 7
e 559 7
e 560 7
e 561 7
e 562 7
e 565 7
e 566 7
e 567 7
e 569 7
e 570 7
e 572 7
e 573 7
e 574 7
e 575 7
e 576 7
e 578 7
e 579 7
e 580 7
e 581 7
e 582 7
e 584 7
e 586 7
e 588 7
e 589 7
e 590 7
e 592 7
e 593 7
e 594 7
e 595 7
e 598 7
e 599 7
e 600 7
e 601 7
e 602 7
e 603 7
e 604 7
e 605 7
e 606 7
e 607 7
e 608 7
e 609 7
e 610 7
e 611 7
e 612 7
e 613 7
e 614 7
e 615 7
e 616 7
e 617 7
e 618 7
e 619 7
e 620 7
e 621 7
e 622 7
e 623 7
e 624 7
e 626 7
e 627 7
e 628 7
e 631 7
e 632 7
e 633 7
e 634 7
e 636 7
e 637 7
e 638 7
e 640 7
e 641 7
e 643 7
e 644 7
e 646 7
e 648 7
e 650 7
e 653 7
e 654 7
e 655 7
e 659 7
e 662 7
e 664 7
e 665 7
e 666 7
e 667 7
e 668 7
e 669 7
e 670 7
e 672 7
e 674 7
e 675 7
e 676 7
e 677 7
e 678 7
e 679 7
e 680 7
e 681 7
e 682 7
e 683 7
e 684 7
e 685 7
e 686 7
e 687 7
e 688 7
e 689 7
e 690 7
e 691 7
e 692 7
e 693 7
e 694 7
e 695 7
e 696 7
e 697 7
e 698 7
e 699 7
e 700 7
e 701 7
e 702 7
e 703 7
e 705 7
e 707 7
e 708 7
e 709 7
e 711 7
e 712 7
e 713 7
e 714 7
e 716 7
e 717 7
e 718 7
e 719 7
e 720 7
e 721 7
e 722 7
e 723 7
e 726 7
e 728 7
e 729 7
e 730 7
e 731 7
e 732 7
e 733 7
e 734 7
e 735 7
e 736 7
e 737 7
e 738 7
e 739 7
e 740 7
e 741 7
e 742 7
e 743 7
e 744 7
e 745 7
e 746 7
e 747 7
e 748 7
e 749 7
e 750 7
e 751 7
e 752 7
e 753 7
e 754 7
e 755 7
e 756 7
e 757 7
e 758 7
e 759 7
e 760 7
e 761 7
e 762 7
e 763 7
e 764 7
e 765 7
e 766 7
e 767 7
e 768 7
e 769 7
e 770 7
e 771 7
e 772 7
e 773 7
e 774 7
e 775 7
e 776 7
e 777 7
e 778 7
e 779 7
e 780 7
e 781 7
e 782 7
e 783 7
e 784 7
e 785 7
e 786 7
e 787 7
e 788 7
e 789 7
e 790 7
e 791 7
e 792 7
e 793 7
e 794 7
e 795 7
e 796 7
e 797 7
e 798 7
e 799 7
e 800 7
e 801 7
e 802 7
e 803 7
e 804 7
e 805 7
e 806 7
e 808 7
e 809 7
e 810 7
e 811 7
e 812 7
e 815 7
e 816 7
e 817 7
e 818 7
e 819 7
e 820 7
e 822 7
e 824 7
e 825 7
e 828 7
e 829 7
e 830 7
e 831 7
e 832 7
e 836 7
e 837 7
e 838 7
e 841 7
e 842 7
e 843 7
e 845 7
e 847 7
e 849 7
e 853 7
e 855 7
e 856 7
e 858 7
e 859 7
e 860 7
e 861 7
e 862 7
e 863 7
e 864 7
e 865 7
e 866 7
e 867 7
e 868 7
e 869 7
e 870 7
e 871 7
e 872 7
e 873 7
e 874 7
e 875 7
e 876 7
e 877 7
e 878 7
e 879 7
e 880 7
e 881 7
e 882 7
e 883 7
e 884 7
e 885 7
e 886 7
e 887 7
e 888 7
e 889 7
e 890 7
e 891 7
e 892 7
e 893 7
e 894 7
e 895 7
e 896 7
e 897 7
e 898 7
e 899 7
e 900 7
e 901 7
e 902 7
e 903 7
e 904 7
e 905 7
e 906 7
e 907 7
e 908 7
e 909 7
e 910 7
e 911 7
e 912 7
e 913 7
e 914 7
e 915 7
e 916 7
e 917 7
e 918 7
e 919 7
e 920 7
e 921 7
e 922 7
e 923 7
e 924 7
e 925 7
e 926 7
e 927 7
e 928 7
e 929 7
e 930 7
e 931 7
e 932 7
e 933 7
e 934 7
e 935 7
e 936 7
e 938 7
e 939 7
e 943 7
e 945 7
e 947 7
e 948 7
e 953 7
e 954 7
e 955 7
e 960 7
e 961 7
e 963 7
e 964 7
e 965 7
e 966 7
e 967 7
e 968 7
e 970 7
e 971 7
e 972 7
e 973 7
e 974 7
e 975 7
e 976 7
e 977 7
e 978 7
e 979 7
e 980 7
e 981 7
e 982 7
e 983 7
e 985 7
e 987 7
e 989 7
e 990 7
e 991 7
e 992 7
e 993 7
e 994 7
e 995 7
e 996 7
e 997 7
e 998 7
e 999 7
e 1000 7
e 1001 7
e 1002 7
e 1003 7
e 1004 7
e 1005 7
e 1006 7
e 1007 7
e 1008 7
e 1009 7
e 1010 7
e 1011 7
e 1012 7
e 1013 7
e 1014 7
e 1015 7
e 1016 7
e 1017 7
e 1018 7
e 1019 7
e 1020 7
e 1021 7
e 1022 7
e 1023 7
e 1024 7
e 1025 7
e 1026 7
e 1027 7
e 1028 7
e 1029 7
e 1030 7
e 1031 7
e 1032 7
e 1033 7
e 1034 7
e 1035 7
e 1036 7
e 1037 7
e 1038 7
e 1039 7
e 1040 7
e 1041 7
e 1042 7
e 1043 7
e 1044 7
e 1045 7
e 1046 7
e 1047 7
e 1048 7
e 1049 7
e 1050 7
e 1055 7
e 1057 7
e 1060 7
e 1061 7
e 1062 7
e 1063 7
e 1064 7
e 1065 7
e 1066 7
e 1067 7
e 1068 7
e 1070 7
e 1071 7
e 1072 7
e 1074 7
e 1076 7
e 1077 7
e 1078 7
e 1079 7
e 1080 7
e 1081 7
e 1082 7
e 1083 7
e 1084 7
e 1085 7
e 1086 7
e 1087 7
e 1089 7
e 1090 7
e 1091 7
e 1093 7
e 1094 7
e 1095 7
e 1096 7
e 1097 7
e 1098 7
e 1099 7
e 1100 7
e 1101 7
e 1102 7
e 1103 7
e 1104 7
e 1105 7
e 1106 7
e 1107 7
e 1108 7
e 1109 7
e 1110 7
e 1111 7
e 1112 7
e 1113 7
e 1114 7
e 1115 7
e 1116 7
e 1117 7
e 1118 7
e 1120 7
e 1123 7
e 1124 7
e 1125 7
e 1127 7
e 1128 7
e 1129 7
e 1130 7
e 1131 7
e 1132 7
e 1134 7
e 1135 7
e 1136 7
e 1137 7
e 1138 7
e 1139 7
e 1140 7
e 1141 7
e 1142 7
e 1143 7
e 1144 7
e 1145 7
e 1147 7
e 1148 7
e 1149 7
e 1150 7
e 1151 7
e 1153 7
e 1154 7
e 1155 7
e 1156 7
e 1157 7
e 1158 7
e 1161 7
e 1164 7
e 1165 7
e 1166 7
e 1167 7
e 1168 7
e 1169 7
e 1170 7
e 1171 7
e 1172 7
e 1173 7
e 1174 7
e 1175 7
e 1176 7
e 1177 7
e 1178 7
e 1179 7
e 1180 7
e 1181 7
e 1182 7
e 1183 7
e 1184 7
e 1185 7
e 1186 7
e 1187 7
e 1188 7
e 1189 7
e 1190 7
e 1191 7
e 1192 7
e 1193 7
e 1194 7
e 1195 7
e 1196 7
e 1197 7
e 1198 7
e 1199 7
e 1200 7
e 1201 7
e 1202 7
e 1203 7
e 1204 7
e 1205 7
e 1206 7
e 1207 7
e 1208 7
e 1209 7
e 1210 7
e 1211 7
e 1212 7
e 1213 7
e 1214 7
e 1215 7
e 1216 7
e 1217 7
e 1218 7
e 1219 7
e 1220 7
e 1221 7
e 1222 7
e 1223 7
e 1224 7
e 1225 7
e 1226 7
e 1227 7
e 1228 7
e 1229 7
e 1230 7
e 1231 7
e 1232 7
e 1233 7
e 1234 7
e 1235 7
e 1236 7
e 1237 7
e 1238 7
e 1239 7
e 1240 7
e 1241 7
e 1242 7
e 1243 7
e 1244 7
e 1245 7
e 1246 7
e 1247 7
e 1248 7
e 1249 7
e 1250 7
e 1251 7
e 1252 7
e 1253 7
e 1254 7
e 1255 7
e 1256 7
e 1257 7
e 1258 7
e 1259 7
e 1260 7
e 1261 7
e 1262 7
e 1263 7
e 1264 7
e 1265 7
e 1266 7
e 1267 7
e 1268 7
e 1269 7
e 1270 7
e 1271 7
e 1272 7
e 1273 7
e 1274 7
e 1275 7
e 1276 7
e 1277 7
e 1278 7
e 1279 7
e 1280 7
e 1281 7
e 1282 7
e 1286 7
e 1287 7
e 1288 7
e 1289 7
e 1290 7
e 1291 7
e 1292 7
e 1293 7
e 1294 7
e 1295 7
e 1296 7
e 1297 7
e 1298 7
e 1299 7
e 1301 7
e 1302 7
e 1303 7
e 1304 7
e 1305 7
e 1306 7
e 1307 7
e 1308 7
e 1309 7
e 1310 7
e 1311 7
e 1312 7
e 1313 7
e 1314 7
e 1315 7
e 1316 7
e 1317 7
e 1318 7
e 1319 7
e 1320 7
e 1321 7
e 1322 7
e 1323 7
e 1324 7
e 1325 7
e 1326 7
e 1327 7
e 1328 7
e 1329 7
e 1330 7
e 1331 7
e 1332 7
e 1333 7
e 1334 7
e 1335 7
e 1336 7
e 1337 7
e 1338 7
e 1339 7
e 1342 7
e 1344 7
e 1346 7
e 1347 7
e 1348 7
e 1350 7
e 1351 7
e 1353 7
e 1354 7
e 1355 7
e 1356 7
e 1357 7
e 1358 7
e 1359 7
e 1360 7
e 1361 7
e 1362 7
e 1363 7
e 1364 7
e 1365 7
e 1366 7
e 1367 7
e 1368 7
e 1369 7
e 1370 7
e 1371 7
e 1372 7
e 1373 7
e 1374 7
e 1375 7
e 1376 7
e 1377 7
e 1378 7
e 1380 7
e 1382 7
e 1383 7
e 1385 7
e 1386 7
e 1387 7
e 1388 7
e 1389 7
e 1390 7
e 1391 7
e 1393 7
e 1394 7
e 1395 7
e 1396 7
e 1398 7
e 1399 7
e 1400 7
e 1401 7
e 1402 7
e 1403 7
e 1405 7
e 1406 7
e 1407 7
e 1408 7
e 1409 7
e 1410 7
e 1411 7
e 1412 7
e 1413 7
e 1414 7
e 1415 7
e 1416 7
e 1417 7
e 1418 7
e 1419 7
e 1420 7
e 1421 7
e 1422 7
e 1423 7
e 1424 7
e 1425 7
e 1426 7
e 1427 7
e 1428 7
e 1429 7
e 1430 7
e 1432 7
e 1433 7
e 1434 7
e 1436 7
e 1437 7
e 1440 7
e 1441 7
e 1443 7
e 1445 7
e 1446 7
e 1448 7
e 1452 7
e 1453 7
e 1455 7
e 1457 7
e 1458 7
e 1459 7
e 1460 7
e 1461 7
e 1462 7
e 1463 7
e 1464 7
e 1465 7
e 1466 7
e 1467 7
e 1468 7
e 1469 7
e 1470 7
e 1471 7
e 1472 7
e 1473 7
e 1474 7
e 1475 7
e 1476 7
e 1477 7
e 1478 7
e 1479 7
e 1480 7
e 1481 7
e 1482 7
e 1483 7
e 1484 7
e 1485 7
e 1486 7
e 1487 7
e 1488 7
e 1489 7
e 1490 7
e 1491 7
e 1492 7
e 1493 7
e 1494 7
e 1495 7
e 1496 7
e 1497 7
e 1498 7
e 1499 7
e 1500 7
e 1501 7
e 1502 7
e 1503 7
e 1504 7
e 1505 7
e 1506 7
e 1507 7
e 1508 7
e 1509 7
e 1510 7
e 1511 7
e 1514 7
e 1516 7
e 1520 7
e 1522 7
e 1523 7
e 1525 7
e 1527 7
e 1528 7
e 1529 7
e 1531 7
e 1532 7
e 1534 7
e 28 8
e 30 8
e 31 8
e 32 8
e 34 8
e 38 8
e 40 8
e 41 8
e 43 8
e 44 8
e 45 8
e 46 8
e 48 8
e 50 8
e 51 8
e 52 8
e 53 8
e 54 8
e 55 8
e 56 8
e 57 8
e 58 8
e 59 8
e 60 8
e 61 8
e 62 8
e 63 8
e 64 8
e 65 8
e 66 8
e 67 8
e 68 8
e 69 8
e 70 8
e 71 8
e 72 8
e 73 8
e 74 8
e 75 8
e 76 8
e 77 8
e 78 8
e 79 8
e 80 8
e 81 8
e 82 8
e 83 8
e 84 8
e 85 8
e 86 8
e 87 8
e 88 8
e 89 8
e 90 8
e 91 8
e 92 8
e 93 8
e 94 8
e 95 8
e 96 8
e 97 8
e 98 8
e 99 8
e 100 8
e 101 8
e 102 8
e 103 8
e 104 8
e 105 8
e 106 8
e 107 8
e 108 8
e 109 8
e 110 8
e 111 8
e 112 8
e 113 8
e 114 8
e 115 8
e 116 8
e 117 8
e 118 8
e 119 8
e 120 8
e 121 8
e 122 8
e 123 8
e 124 8
e 125 8
e 126 8
e 127 8
e 128 8
e 129 8
e 130 8
e 131 8
e 132 8
e 133 8
e 134 8
e 135 8
e 136 8
e 137 8
e 138 8
e 139 8
e 140 8
e 141 8
e 142 8
e 143 8
e 144 8
e 145 8
e 146 8
e 147 8
e 148 8
e 149 8
e 150 8
e 151 8
e 152 8
e 153 8
e 154 8
e 155 8
e 156 8
e 157 8
e 158 8
e 159 8
e 160 8
e 161 8
e 162 8
e 163 8
e 164 8
e 165 8
e 166 8
e 167 8
e 168 8
e 169 8
e 170 8
e 171 8
e 172 8
e 173 8
e 174 8
e 175 8
e 176 8
e 177 8
e 178 8
e 179 8
e 180 8
e 181 8
e 182 8
e 183 8
e 184 8
e 185 8
e 186 8
e 187 8
e 188 8
e 189 8
e 190 8
e 191 8
e 192 8
e 193 8
e 194 8
e 195 8
e 196 8
e 197 8
e 198 8
e 199 8
e 200 8
e 201 8
e 202 8
e 203 8
e 204 8
e 205 8
e 206 8
e 207 8
e 208 8
e 209 8
e 210 8
e 211 8
e 212 8
e 213 8
e 214 8
e 215 8
e 216 8
e 217 8
e 218 8
e 219 8
e 220 8
e 221 8
e 222 8
e 223 8
e 224 8
e 225 8
e 226 8
e 227 8
e 228 8
e 229 8
e 230 8
e 231 8
e 232 8
e 233 8
e 234 8
e 235 8
e 236 8
e 237 8
e 238 8
e 239 8
e 240 8
e 241 8
e 242 8
e 243 8
e 244 8
e 245 8
e 246 8
e 247 8
e 248 8
e 249 8
e 250 8
e 251 8
e 252 8
e 253 8
e 254 8
e 255 8
e 256 8
e 257 8
e 258 8
e 259 8
e 260 8
e 263 8
e 265 8
e 268 8
e 269 8
e 270 8
e 271 8
e 274 8
e 275 8
e 276 8
e 277 8
e 278 8
e 279 8
e 280 8
e 281 8
e 282 8
e 283 8
e 285 8
e 286 8
e 287 8
e 288 8
e 289 8
e 290 8
e 291 8
e 292 8
e 293 8
e 294 8
e 295 8
e 296 8
e 297 8
e 298 8
e 299 8
e 300 8
e 301 8
e 302 8
e 303 8
e 304 8
e 305 8
e 306 8
e 307 8
e 308 8
e 309 8
e 310 8
e 311 8
e 312 8
e 313 8
e 314 8
e 315 8
e 316 8
e 317 8
e 318 8
e 319 8
e 320 8
e 321 8
e 322 8
e 323 8
e 324 8
e 325 8
e 326 8
e 327 8
e 328 8
e 329 8
e 330 8
e 331 8
e 332 8
e 333 8
e 334 8
e 335 8
e 336 8
e 337 8
e 338 8
e 339 8
e 341 8
e 342 8
e 343 8
e 344 8
e 345 8
e 346 8
e 347 8
e 348 8
e 349 8
e 351 8
e 352 8
e 353 8
e 354 8
e 357 8
e 358 8
e 359 8
e 362 8
e 364 8
e 365 8
e 366 8
e 367 8
e 368 8
e 369 8
e 370 8
e 371 8
e 372 8
e 373 8
e 374 8
e 375 8
e 376 8
e 377 8
e 378 8
e 379 8
e 380 8
e 381 8
e 382 8
e 383 8
e 384 8
e 385 8
e 386 8
e 387 8
e 388 8
e 389 8
e 390 8
e 391 8
e 392 8
e 393 8
e 394 8
e 395 8
e 396 8
e 397 8
e 398 8
e 399 8
e 400 8
e 401 8
e 402 8
e 403 8
e 404 8
e 405 8
e 406 8
e 407 8
e 408 8
e 409 8
e 410 8
e 411 8
e 412 8
e 413 8
e 414 8
e 415 8
e 416 8
e 417 8
e 418 8
e 419 8
e 420 8
e 421 8
e 422 8
e 423 8
e 424 8
e 425 8
e 426 8
e 427 8
e 428 8
e 429 8
e 430 8
e 431 8
e 432 8
e 433 8
e 434 8
e 435 8
e 436 8
e 437 8
e 438 8
e 439 8
e 440 8
e 441 8
e 442 8
e 444 8
e 445 8
e 446 8
e 447 8
e 448 8
e 450 8
e 452 8
e 453 8
e 454 8
e 455 8
e 456 8
e 458 8
e 459 8
e 460 8
e 461 8
e 462 8
e 463 8
e 464 8
e 465 8
e 467 8
e 469 8
e 471 8
e 472 8
e 473 8
e 474 8
e 475 8
e 476 8
e 477 8
e 478 8
e 479 8
e 480 8
e 481 8
e 482 8
e 484 8
e 485 8
e 488 8
e 489 8
e 490 8
e 491 8
e 492 8
e 493 8
e 494 8
e 495 8
e 496 8
e 497 8
e 498 8
e 499 8
e 500 8
e 501 8
e 502 8
e 503 8
e 504 8
e 505 8
e 506 8
e 507 8
e 508 8
e 509 8
e 510 8
e 511 8
e 512 8
e 513 8
e 514 8
e 515 8
e 516 8
e 517 8
e 518 8
e 519 8
e 520 8
e 521 8
e 522 8
e 523 8
e 524 8
e 525 8
e 526 8
e 527 8
e 528 8
e 529 8
e 530 8
e 531 8
e 532 8
e 533 8
e 534 8
e 535 8
e 536 8
e 537 8
e 538 8
e 539 8
e 540 8
e 541 8
e 542 8
e 543 8
e 544 8
e 545 8
e 546 8
e 547 8
e 548 8
e 549 8
e 550 8
e 552 8
e 555 8
e 556 8
e 557 8
e 558 8
e 559 8
e 561 8
e 562 8
e 564 8
e 565 8
e 566 8
e 567 8
e 568 8
e 569 8
e 570 8
e 571 8
e 572 8
e 575 8
e 576 8
e 577 8
e 578 8
e 579 8
e 580 8
e 581 8
e 582 8
e 583 8
e 584 8
e 586 8
e 588 8
e 589 8
e 590 8
e 591 8
e 593 8
e 594 8
e 596 8
e 597 8
e 598 8
e 599 8
e 600 8
e 601 8
e 602 8
e 603 8
e 604 8
e 605 8
e 606 8
e 607 8
e 608 8
e 609 8
e 610 8
e 611 8
e 612 8
e 613 8
e 614 8
e 615 8
e 616 8
e 617 8
e 618 8
e 619 8
e 620 8
e 621 8
e 622 8
e 623 8
e 624 8
e 626 8
e 628 8
e 629 8
e 630 8
e 631 8
e 632 8
e 633 8
e 634 8
e 635 8
e 636 8
e 638 8
e 639 8
e 640 8
e 641 8
e 642 8
e 643 8
e 644 8
e 645 8
e 646 8
e 648 8
e 649 8
e 651 8
e 652 8
e 653 8
e 654 8
e 656 8
e 658 8
e 659 8
e 661 8
e 662 8
e 663 8
e 664 8
e 665 8
e 666 8
e 667 8
e 669 8
e 673 8
e 674 8
e 675 8
e 676 8
e 677 8
e 678 8
e 679 8
e 680 8
e 681 8
e 682 8
e 683 8
e 684 8
e 685 8
e 686 8
e 687 8
e 688 8
e 689 8
e 690 8
e 691 8
e 692 8
e 693 8
e 694 8
e 695 8
e 696 8
e 697 8
e 698 8
e 699 8
e 700 8
e 701 8
e 702 8
e 703 8
e 704 8
e 706 8
e 708 8
e 709 8
e 710 8
e 711 8
e 712 8
e 714 8
e 715 8
e 717 8
e 718 8
e 719 8
e 720 8
e 721 8
e 722 8
e 723 8
e 724 8
e 725 8
e 728 8
e 729 8
e 730 8
e 731 8
e 732 8
e 733 8
e 734 8
e 735 8
e 736 8
e 737 8
e 738 8
e 739 8
e 740 8
e 741 8
e 742 8
e 743 8
e 744 8
e 745 8
e 746 8
e 747 8
e 748 8
e 749 8
e 750 8
e 751 8
e 752 8
e 753 8
e 754 8
e 755 8
e 756 8
e 757 8
e 758 8
e 759 8
e 760 8
e 761 8
e 762 8
e 763 8
e 764 8
e 765 8
e 766 8
e 767 8
e 768 8
e 769 8
e 770 8
e 771 8
e 772 8
e 773 8
e 774 8
e 775 8
e 776 8
e 777 8
e 778 8
e 779 8
e 780 8
e 781 8
e 782 8
e 783 8
e 784 8
e 785 8
e 786 8
e 787 8
e 788 8
e 789 8
e 790 8
e 791 8
e 792 8
e 793 8
e 794 8
e 795 8
e 796 8
e 797 8
e 798 8
e 799 8
e 800 8
e 801 8
e 802 8
e 803 8
e 804 8
e 805 8
e 806 8
e 807 8
e 808 8
e 810 8
e 812 8
e 814 8
e 815 8
e 817 8
e 818 8
e 819 8
e 820 8
e 821 8
e 822 8
e 823 8
e 824 8
e 828 8
e 829 8
e 830 8
e 832 8
e 833 8
e 834 8
e 837 8
e 838 8
e 839 8
e 840 8
e 843 8
e 846 8
e 847 8
e 850 8
e 852 8
e 853 8
e 854 8
e 855 8
e 856 8
e 857 8
e 859 8
e 860 8
e 861 8
e 862 8
e 863 8
e 864 8
e 865 8
e 866 8
e 867 8
e 868 8
e 869 8
e 870 8
e 871 8
e 872 8
e 873 8
e 874 8
e 875 8
e 876 8
e 877 8
e 878 8
e 879 8
e 880 8
e 881 8
e 882 8
e 883 8
e 884 8
e 885 8
e 886 8
e 887 8
e 888 8
e 889 8
e 890 8
e 891 8
e 892 8
e 893 8
e 894 8
e 895 8
e 896 8
e 897 8
e 898 8
e 899 8
e 900 8
e 901 8
e 902 8
e 903 8
e 904 8
e 905 8
e 906 8
e 907 8
e 908 8
e 909 8
e 910 8
e 911 8
e 912 8
e 913 8
e 914 8
e 915 8
e 916 8
e 917 8
e 918 8
e 919 8
e 920 8
e 921 8
e 922 8
e 923 8
e 924 8
e 925 8
e 926 8
e 927 8
e 928 8
e 929 8
e 930 8
e 931 8
e 932 8
e 933 8
e 934 8
e 935 8
e 936 8
e 940 8
e 943 8
e 945 8
e 946 8
e 948 8
e 950 8
e 951 8
e 952 8
e 953 8
e 954 8
e 957 8
e 958 8
e 962 8
e 963 8
e 966 8
e 967 8
e 968 8
e 969 8
e 970 8
e 971 8
e 972 8
e 973 8
e 974 8
e 975 8
e 978 8
e 979 8
e 980 8
e 982 8
e 983 8
e 987 8
e 988 8
e 989 8
e 990 8
e 991 8
e 992 8
e 993 8
e 994 8
e 995 8
e 996 8
e 997 8
e 998 8
e 999 8
e 1000 8
e 1001 8
e 1002 8
e 1003 8
e 1004 8
e 1005 8
e 1006 8
e 1007 8
e 1008 8
e 1009 8
e 1010 8
e 1011 8
e 1012 8
e 1013 8
e 1014 8
e 1015 8
e 1016 8
e 1017 8
e 1018 8
e 1019 8
e 1020 8
e 1021 8
e 1022 8
e 1023 8
e 1024 8
e 1025 8
e 1026 8
e 1027 8
e 1028 8
e 1029 8
e 1030 8
e 1031 8
e 1032 8
e 1033 8
e 1034 8
e 1035 8
e 1036 8
e 1037 8
e 1038 8
e 1039 8
e 1040 8
e 1041 8
e 1042 8
e 1043 8
e 1046 8
e 1047 8
e 1050 8
e 1052 8
e 1053 8
e 1054 8
e 1055 8
e 1056 8
e 1057 8
e 1058 8
e 1059 8
e 1060 8
e 1061 8
e 1062 8
e 1063 8
e 1064 8
e 1065 8
e 1067 8
e 1068 8
e 1069 8
e 1070 8
e 1071 8
e 1072 8
e 1073 8
e 1075 8
e 1076 8
e 1078 8
e 1079 8
e 1080 8
e 1081 8
e 1082 8
e 1083 8
e 1084 8
e 1085 8
e 1086 8
e 1087 8
e 1088 8
e 1089 8
e 1090 8
e 1091 8
e 1092 8
e 1093 8
e 1094 8
e 1095 8
e 1096 8
e 1097 8
e 1098 8
e 1099 8
e 1100 8
e 1101 8
e 1102 8
e 1103 8
e 1104 8
e 1105 8
e 1106 8
e 1107 8
e 1108 8
e 1109 8
e 1110 8
e 1111 8
e 1112 8
e 1113 8
e 1114 8
e 1115 8
e 1116 8
e 1117 8
e 1118 8
e 1122 8
e 1123 8
e 1124 8
e 1125 8
e 1126 8
e 1128 8
e 1129 8
e 1130 8
e 1131 8
e 1132 8
e 1133 8
e 1134 8
e 1136 8
e 1137 8
e 1140 8
e 1141 8
e 1142 8
e 1144 8
e 1145 8
e 1146 8
e 1147 8
e 1149 8
e 1151 8
e 1152 8
e 1153 8
e 1154 8
e 1155 8
e 1156 8
e 1158 8
e 1159 8
e 1160 8
e 1163 8
e 1164 8
e 1166 8
e 1167 8
e 1168 8
e 1171 8
e 1172 8
e 1173 8
e 1174 8
e 1175 8
e 1176 8
e 1177 8
e 1178 8
e 1179 8
e 1180 8
e 1181 8
e 1182 8
e 1183 8
e 1184 8
e 1185 8
e 1186 8
e 1187 8
e 1188 8
e 1189 8
e 1190 8
e 1191 8
e 1192 8
e 1193 8
e 1194 8
e 1195 8
e 1196 8
e 1197 8
e 1198 8
e 1199 8
e 1200 8
e 1201 8
e 1202 8
e 1203 8
e 1204 8
e 1205 8
e 1206 8
e 1207 8
e 1208 8
e 1209 8
e 1210 8
e 1211 8
e 1212 8
e 1213 8
e 1214 8
e 1215 8
e 1216 8
e 1217 8
e 1218 8
e 1219 8
e 1220 8
e 1221 8
e 1222 8
e 1223 8
e 1224 8
e 1225 8
e 1226 8
e 1227 8
e 1228 8
e 1229 8
e 1230 8
e 1231 8
e 1232 8
e 1233 8
e 1234 8
e 1235 8
e 1236 8
e 1237 8
e 1238 8
e 1239 8
e 1240 8
e 1241 8
e 1242 8
e 1243 8
e 1244 8
e 1245 8
e 1246 8
e 1247 8
e 1248 8
e 1249 8
e 1250 8
e 1251 8
e 1252 8
e 1253 8
e 1254 8
e 1255 8
e 1256 8
e 1257 8
e 1258 8
e 1259 8
e 1260 8
e 1261 8
e 1262 8
e 1263 8
e 1264 8
e 1265 8
e 1266 8
e 1267 8
e 1268 8
e 1269 8
e 1270 8
e 1271 8
e 1272 8
e 1273 8
e 1274 8
e 1276 8
e 1277 8
e 1278 8
e 1279 8
e 1283 8
e 1284 8
e 1285 8
e 1286 8
e 1287 8
e 1288 8
e 1289 8
e 1290 8
e 1291 8
e 1294 8
e 1296 8
e 1297 8
e 1298 8
e 1299 8
e 1300 8
e 1301 8
e 1302 8
e 1303 8
e 1304 8
e 1305 8
e 1306 8
e 1307 8
e 1308 8
e 1309 8
e 1310 8
e 1311 8
e 1312 8
e 1313 8
e 1314 8
e 1315 8
e 1316 8
e 1317 8
e 1318 8
e 1319 8
e 1320 8
e 1321 8
e 1322 8
e 1323 8
e 1324 8
e 1325 8
e 1326 8
e 1327 8
e 1328 8
e 1329 8
e 1331 8
e 1337 8
e 1338 8
e 1340 8
e 1342 8
e 1343 8
e 1344 8
e 1347 8
e 1348 8
e 1349 8
e 1350 8
e 1351 8
e 1352 8
e 1353 8
e 1354 8
e 1355 8
e 1356 8
e 1357 8
e 1358 8
e 1359 8
e 1360 8
e 1361 8
e 1362 8
e 1363 8
e 1364 8
e 1365 8
e 1366 8
e 1367 8
e 1368 8
e 1369 8
e 1370 8
e 1371 8
e 1372 8
e 1373 8
e 1374 8
e 1375 8
e 1376 8
e 1377 8
e 1378 8
e 1379 8
e 1380 8
e 1381 8
e 1382 8
e 1383 8
e 1384 8
e 1385 8
e 1386 8
e 1388 8
e 1389 8
e 1391 8
e 1392 8
e 1393 8
e 1394 8
e 1395 8
e 1396 8
e 1397 8
e 1401 8
e 1402 8
e 1403 8
e 1404 8
e 1405 8
e 1406 8
e 1407 8
e 1408 8
e 1409 8
e 1410 8
e 1411 8
e 1412 8
e 1413 8
e 1414 8
e 1415 8
e 1416 8
e 1417 8
e 1418 8
e 1419 8
e 1420 8
e 1421 8
e 1422 8
e 1423 8
e 1424 8
e 1425 8
e 1426 8
e 1427 8
e 1428 8
e 1429 8
e 1430 8
e 1431 8
e 1434 8
e 1437 8
e 1438 8
e 1442 8
e 1443 8
e 1444 8
e 1445 8
e 1453 8
e 1454 8
e 1456 8
e 1457 8
e 1458 8
e 1459 8
e 1460 8
e 1461 8
e 1462 8
e 1463 8
e 1464 8
e 1465 8
e 1466 8
e 1467 8
e 1468 8
e 1469 8
e 1470 8
e 1471 8
e 1472 8
e 1473 8
e 1474 8
e 1475 8
e 1476 8
e 1477 8
e 1478 8
e 1479 8
e 1480 8
e 1481 8
e 1482 8
e 1483 8
e 1484 8
e 1485 8
e 1486 8
e 1487 8
e 1488 8
e 1489 8
e 1490 8
e 1491 8
e 1492 8
e 1493 8
e 1494 8
e 1495 8
e 1496 8
e 1497 8
e 1498 8
e 1499 8
e 1500 8
e 1501 8
e 1502 8
e 1503 8
e 1504 8
e 1505 8
e 1506 8
e 1507 8
e 1508 8
e 1509 8
e 1510 8
e 1511 8
e 1512 8
e 1513 8
e 1515 8
e 1516 8
e 1517 8
e 1519 8
e 1520 8
e 1521 8
e 1522 8
e 1523 8
e 1524 8
e 1525 8
e 1526 8
e 1527 8
e 1528 8
e 1529 8
e 1530 8
e 1531 8
e 1533 8
e 29 9
e 31 9
e 32 9
e 33 9
e 37 9
e 39 9
e 40 9
e 47 9
e 48 9
e 50 9
e 51 9
e 52 9
e 53 9
e 54 9
e 55 9
e 56 9
e 57 9
e 58 9
e 59 9
e 60 9
e 61 9
e 62 9
e 63 9
e 64 9
e 65 9
e 66 9
e 67 9
e 68 9
e 69 9
e 70 9
e 71 9
e 72 9
e 73 9
e 74 9
e 75 9
e 76 9
e 77 9
e 78 9
e 79 9
e 80 9
e 81 9
e 82 9
e 83 9
e 84 9
e 85 9
e 86 9
e 87 9
e 88 9
e 89 9
e 90 9
e 91 9
e 92 9
e 93 9
e 94 9
e 95 9
e 96 9
e 97 9
e 98 9
e 99 9
e 100 9
e 101 9
e 102 9
e 103 9
e 104 9
e 105 9
e 106 9
e 107 9
e 108 9
e 109 9
e 110 9
e 111 9
e 112 9
e 113 9
e 114 9
e 115 9
e 116 9
e 117 9
e 118 9
e 119 9
e 120 9
e 121 9
e 122 9
e 123 9
e 124 9
e 125 9
e 126 9
e 127 9
e 128 9
e 129 9
e 130 9
e 131 9
e 132 9
e 133 9
e 134 9
e 135 9
e 136 9
e 137 9
e 138 9
e 139 9
e 140 9
e 141 9
e 142 9
e 143 9
e 144 9
e 145 9
e 146 9
e 147 9
e 148 9
e 149 9
e 150 9
e 151 9
e 152 9
e 153 9
e 154 9
e 155 9
e 156 9
e 157 9
e 158 9
e 159 9
e 160 9
e 161 9
e 162 9
e 163 9
e 164 9
e 165 9
e 166 9
e 167 9
e 168 9
e 169 9
e 170 9
e 171 9
e 172 9
e 173 9
e 174 9
e 175 9
e 176 9
e 177 9
e 178 9
e 179 9
e 180 9
e 181 9
e 182 9
e 183 9
e 184 9
e 185 9
e 186 9
e 187 9
e 188 9
e 189 9
e 190 9
e 191 9
e 192 9
e 193 9
e 194 9
e 195 9
e 196 9
e 197 9
e 198 9
e 199 9
e 200 9
e 201 9
e 202 9
e 203 9
e 204 9
e 205 9
e 206 9
e 207 9
e 208 9
e 209 9
e 210 9
e 211 9
e 212 9
e 213 9
e 214 9
e 215 9
e 216 9
e 217 9
e 218 9
e 219 9
e 220 9
e 221 9
e 222 9
e 223 9
e 224 9
e 225 9
e 226 9
e 227 9
e 228 9
e 229 9
e 230 9
e 231 9
e 232 9
e 233 9
e 234 9
e 235 9
e 236 9
e 237 9
e 238 9
e 239 9
e 240 9
e 241 9
e 242 9
e 243 9
e 244 9
e 245 9
e 246 9
e 247 9
e 248 9
e 249 9
e 250 9
e 251 9
e 252 9
e 253 9
e 254 9
e 255 9
e 256 9
e 257 9
e 258 9
e 259 9
e 260 9
e 261 9
e 263 9
e 266 9
e 267 9
e 268 9
e 269 9
e 270 9
e 271 9
e 272 9
e 273 9
e 274 9
e 275 9
e 277 9
e 278 9
e 279 9
e 281 9
e 282 9
e 283 9
e 284 9
e 287 9
e 288 9
e 289 9
e 290 9
e 291 9
e 292 9
e 293 9
e 294 9
e 295 9
e 296 9
e 297 9
e 298 9
e 299 9
e 300 9
e 301 9
e 302 9
e 303 9
e 304 9
e 305 9
e 306 9
e 307 9
e 308 9
e 309 9
e 310 9
e 311 9
e 312 9
e 313 9
e 314 9
e 315 9
e 316 9
e 317 9
e 318 9
e 319 9
e 320 9
e 321 9
e 322 9
e 323 9
e 324 9
e 325 9
e 326 9
e 327 9
e 328 9
e 329 9
e 330 9
e 331 9
e 332 9
e 333 9
e 334 9
e 335 9
e 336 9
e 337 9
e 338 9
e 339 9
e 340 9
e 341 9
e 342 9
e 345 9
e 347 9
e 348 9
e 349 9
e 350 9
e 352 9
e 355 9
e 356 9
e 357 9
e 358 9
e 359 9
e 360 9
e 361 9
e 362 9
e 363 9
e 365 9
e 366 9
e 367 9
e 368 9
e 369 9
e 370 9
e 371 9
e 372 9
e 373 9
e 374 9
e 375 9
e 376 9
e 377 9
e 378 9
e 379 9
e 380 9
e 381 9
e 382 9
e 383 9
e 384 9
e 385 9
e 386 9
e 387 9
e 388 9
e 389 9
e 390 9
e 391 9
e 392 9
e 393 9
e 394 9
e 395 9
e 396 9
e 397 9
e 398 9
e 399 9
e 400 9
e 401 9
e 402 9
e 403 9
e 404 9
e 405 9
e 406 9
e 407 9
e 408 9
e 409 9
e 410 9
e 411 9
e 412 9
e 413 9
e 414 9
e 415 9
e 416 9
e 417 9
e 418 9
e 419 9
e 420 9
e 421 9
e 422 9
e 423 9
e 424 9
e 425 9
e 426 9
e 427 9
e 428 9
e 429 9
e 430 9
e 431 9
e 432 9
e 433 9
e 434 9
e 435 9
e 436 9
e 437 9
e 438 9
e 439 9
e 440 9
e 441 9
e 442 9
e 443 9
e 444 9
e 445 9
e 446 9
e 447 9
e 448 9
e 449 9
e 452 9
e 453 9
e 455 9
e 456 9
e 457 9
e 458 9
e 459 9
e 460 9
e 461 9
e 462 9
e 463 9
e 464 9
e 465 9
e 466 9
e 467 9
e 468 9
e 469 9
e 470 9
e 471 9
e 472 9
e 473 9
e 475 9
e 476 9
e 477 9
e 478 9
e 479 9
e 480 9
e 481 9
e 482 9
e 483 9
e 484 9
e 485 9
e 487 9
e 488 9
e 489 9
e 490 9
e 491 9
e 492 9
e 493 9
e 494 9
e 495 9
e 496 9
e 497 9
e 498 9
e 499 9
e 500 9
e 501 9
e 502 9
e 503 9
e 504 9
e 505 9
e 506 9
e 507 9
e 508 9
e 509 9
e 510 9
e 511 9
e 512 9
e 513 9
e 514 9
e 515 9
e 516 9
e 517 9
e 518 9
e 519 9
e 520 9
e 521 9
e 522 9
e 523 9
e 524 9
e 525 9
e 526 9
e 527 9
e 528 9
e 529 9
e 530 9
e 531 9
e 532 9
e 533 9
e 534 9
e 535 9
e 536 9
e 537 9
e 538 9
e 539 9
e 540 9
e 541 9
e 542 9
e 543 9
e 544 9
e 545 9
e 546 9
e 548 9
e 550 9
e 551 9
e 552 9
e 553 9
e 554 9
e 555 9
e 556 9
e 557 9
e 558 9
e 560 9
e 561 9
e 563 9
e 564 9
e 566 9
e 569 9
e 570 9
e 572 9
e 573 9
e 574 9
e 575 9
e 576 9
e 580 9
e 581 9
e 582 9
e 583 9
e 584 9
e 585 9
e 587 9
e 588 9
e 590 9
e 591 9
e 592 9
e 593 9
e 594 9
e 596 9
e 597 9
e 598 9
e 599 9
e 600 9
e 601 9
e 602 9
e 603 9
e 604 9
e 605 9
e 606 9
e 607 9
e 608 9
e 609 9
e 610 9
e 611 9
e 612 9
e 613 9
e 614 9
e 615 9
e 616 9
e 617 9
e 618 9
e 619 9
e 620 9
e 621 9
e 622 9
e 623 9
e 624 9
e 625 9
e 626 9
e 627 9
e 628 9
e 629 9
e 630 9
e 631 9
e 632 9
e 633 9
e 635 9
e 636 9
e 637 9
e 638 9
e 639 9
e 640 9
e 641 9
e 642 9
e 644 9
e 645 9
e 647 9
e 648 9
e 650 9
e 651 9
e 652 9
e 653 9
e 654 9
e 656 9
e 658 9
e 659 9
e 661 9
e 662 9
e 663 9
e 664 9
e 665 9
e 667 9
e 668 9
e 669 9
e 670 9
e 671 9
e 673 9
e 674 9
e 675 9
e 676 9
e 677 9
e 678 9
e 679 9
e 680 9
e 681 9
e 682 9
e 683 9
e 684 9
e 685 9
e 686 9
e 687 9
e 688 9
e 689 9
e 690 9
e 691 9
e 692 9
e 693 9
e 694 9
e 695 9
e 696 9
e 697 9
e 698 9
e 699 9
e 700 9
e 701 9
e 702 9
e 703 9
e 704 9
e 706 9
e 708 9
e 709 9
e 711 9
e 712 9
e 713 9
e 714 9
e 715 9
e 716 9
e 717 9
e 718 9
e 719 9
e 720 9
e 721 9
e 722 9
e 724 9
e 725 9
e 728 9
e 729 9
e 730 9
e 731 9
e 732 9
e 733 9
e 734 9
e 735 9
e 736 9
e 737 9
e 738 9
e 739 9
e 740 9
e 741 9
e 742 9
e 743 9
e 744 9
e 745 9
e 746 9
e 747 9
e 748 9
e 749 9
e 750 9
e 751 9
e 752 9
e 753 9
e 754 9
e 755 9
e 756 9
e 757 9
e 758 9
e 759 9
e 760 9
e 761 9
e 762 9
e 763 9
e 764 9
e 765 9
e 766 9
e 767 9
e 768 9
e 769 9
e 770 9
e 771 9
e 772 9
e 773 9
e 774 9
e 775 9
e 776 9
e 777 9
e 778 9
e 779 9
e 780 9
e 781 9
e 782 9
e 783 9
e 784 9
e 785 9
e 786 9
e 787 9
e 788 9
e 789 9
e 790 9
e 791 9
e 792 9
e 793 9
e 794 9
e 795 9
e 796 9
e 797 9
e 798 9
e 799 9
e 800 9
e 801 9
e 802 9
e 803 9
e 804 9
e 805 9
e 806 9
e 807 9
e 808 9
e 809 9
e 810 9
e 811 9
e 812 9
e 813 9
e 815 9
e 816 9
e 817 9
e 818 9
e 819 9
e 821 9
e 822 9
e 824 9
e 825 9
e 826 9
e 827 9
e 828 9
e 829 9
e 830 9
e 831 9
e 832 9
e 836 9
e 838 9
e 839 9
e 840 9
e 841 9
e 844 9
e 845 9
e 846 9
e 847 9
e 848 9
e 850 9
e 854 9
e 856 9
e 857 9
e 858 9
e 859 9
e 860 9
e 861 9
e 862 9
e 863 9
e 864 9
e 865 9
e 866 9
e 867 9
e 868 9
e 869 9
e 870 9
e 871 9
e 872 9
e 873 9
e 874 9
e 875 9
e 876 9
e 877 9
e 878 9
e 879 9
e 880 9
e 881 9
e 882 9
e 883 9
e 884 9
e 885 9
e 886 9
e 887 9
e 888 9
e 889 9
e 890 9
e 891 9
e 892 9
e 893 9
e 894 9
e 895 9
e 896 9
e 897 9
e 898 9
e 899 9
e 900 9
e 901 9
e 902 9
e 903 9
e 904 9
e 905 9
e 906 9
e 907 9
e 908 9
e 909 9
e 910 9
e 911 9
e 912 9
e 913 9
e 914 9
e 915 9
e 916 9
e 917 9
e 918 9
e 919 9
e 920 9
e 921 9
e 922 9
e 923 9
e 924 9
e 925 9
e 926 9
e 927 9
e 928 9
e 929 9
e 930 9
e 931 9
e 932 9
e 933 9
e 934 9
e 935 9
e 936 9
e 937 9
e 938 9
e 943 9
e 944 9
e 945 9
e 946 9
e 950 9
e 952 9
e 957 9
e 958 9
e 960 9
e 961 9
e 963 9
e 966 9
e 967 9
e 968 9
e 969 9
e 970 9
e 971 9
e 972 9
e 973 9
e 974 9
e 975 9
e 977 9
e 979 9
e 980 9
e 982 9
e 984 9
e 985 9
e 986 9
e 987 9
e 988 9
e 989 9
e 990 9
e 991 9
e 992 9
e 993 9
e 994 9
e 995 9
e 996 9
e 997 9
e 998 9
e 999 9
e 1000 9
e 1001 9
e 1002 9
e 1003 9
e 1004 9
e 1005 9
e 1006 9
e 1007 9
e 1008 9
e 1009 9
e 1010 9
e 1011 9
e 1012 9
e 1013 9
e 1014 9
e 1015 9
e 1016 9
e 1017 9
e 1018 9
e 1019 9
e 1020 9
e 1021 9
e 1022 9
e 1023 9
e 1024 9
e 1025 9
e 1026 9
e 1027 9
e 1028 9
e 1029 9
e 1030 9
e 1031 9
e 1032 9
e 1033 9
e 1034 9
e 1035 9
e 1036 9
e 1037 9
e 1038 9
e 1039 9
e 1040 9
e 1041 9
e 1042 9
e 1043 9
e 1045 9
e 1046 9
e 1047 9
e 1049 9
e 1050 9
e 1052 9
e 1053 9
e 1054 9
e 1057 9
e 1058 9
e 1059 9
e 1060 9
e 1061 9
e 1062 9
e 1063 9
e 1065 9
e 1066 9
e 1067 9
e 1068 9
e 1069 9
e 1070 9
e 1072 9
e 1073 9
e 1074 9
e 1075 9
e 1076 9
e 1077 9
e 1078 9
e 1079 9
e 1080 9
e 1081 9
e 1082 9
e 1085 9
e 1087 9
e 1088 9
e 1089 9
e 1091 9
e 1092 9
e 1093 9
e 1094 9
e 1095 9
e 1096 9
e 1097 9
e 1098 9
e 1099 9
e 1100 9
e 1101 9
e 1102 9
e 1103 9
e 1104 9
e 1105 9
e 1106 9
e 1107 9
e 1108 9
e 1109 9
e 1110 9
e 1111 9
e 1112 9
e 1113 9
e 1114 9
e 1115 9
e 1116 9
e 1117 9
e 1118 9
e 1119 9
e 1123 9
e 1124 9
e 1125 9
e 1126 9
e 1127 9
e 1129 9
e 1130 9
e 1131 9
e 1132 9
e 1133 9
e 1134 9
e 1135 9
e 1136 9
e 1138 9
e 1139 9
e 1140 9
e 1141 9
e 1143 9
e 1145 9
e 1147 9
e 1148 9
e 1151 9
e 1152 9
e 1153 9
e 1154 9
e 1155 9
e 1156 9
e 1157 9
e 1158 9
e 1159 9
e 1160 9
e 1161 9
e 1162 9
e 1164 9
e 1165 9
e 1166 9
e 1168 9
e 1169 9
e 1170 9
e 1171 9
e 1172 9
e 1173 9
e 1174 9
e 1175 9
e 1176 9
e 1177 9
e 1178 9
e 1179 9
e 1180 9
e 1181 9
e 1182 9
e 1183 9
e 1184 9
e 1185 9
e 1186 9
e 1187 9
e 1188 9
e 1189 9
e 1190 9
e 1191 9
e 1192 9
e 1193 9
e 1194 9
e 1195 9
e 1196 9
e 1197 9
e 1198 9
e 1199 9
e 1200 9
e 1201 9
e 1202 9
e 1203 9
e 1204 9
e 1205 9
e 1206 9
e 1207 9
e 1208 9
e 1209 9
e 1210 9
e 1211 9
e 1212 9
e 1213 9
e 1214 9
e 1215 9
e 1216 9
e 1217 9
e 1218 9
e 1219 9
e 1220 9
e 1221 9
e 1222 9
e 1223 9
e 1224 9
e 1225 9
e 1226 9
e 1227 9
e 1228 9
e 1229 9
e 1230 9
e 1231 9
e 1232 9
e 1233 9
e 1234 9
e 1235 9
e 1236 9
e 1237 9
e 1238 9
e 1239 9
e 1240 9
e 1241 9
e 1242 9
e 1243 9
e 1244 9
e 1245 9
e 1246 9
e 1247 9
e 1248 9
e 1249 9
e 1250 9
e 1251 9
e 1252 9
e 1253 9
e 1254 9
e 1255 9
e 1256 9
e 1257 9
e 1258 9
e 1259 9
e 1260 9
e 1261 9
e 1262 9
e 1263 9
e 1264 9
e 1265 9
e 1266 9
e 1267 9
e 1268 9
e 1269 9
e 1270 9
e 1271 9
e 1272 9
e 1273 9
e 1274 9
e 1275 9
e 1276 9
e 1277 9
e 1281 9
e 1283 9
e 1285 9
e 1289 9
e 1290 9
e 1291 9
e 1293 9
e 1294 9
e 1295 9
e 1296 9
e 1297 9
e 1299 9
e 1300 9
e 1301 9
e 1302 9
e 1303 9
e 1304 9
e 1305 9
e 1306 9
e 1307 9
e 1308 9
e 1309 9
e 1310 9
e 1311 9
e 1312 9
e 1313 9
e 1314 9
e 1315 9
e 1316 9
e 1317 9
e 1318 9
e 1319 9
e 1320 9
e 1321 9
e 1322 9
e 1323 9
e 1324 9
e 1325 9
e 1326 9
e 1327 9
e 1328 9
e 1329 9
e 1330 9
e 1331 9
e 1333 9
e 1335 9
e 1336 9
e 1337 9
e 1338 9
e 1339 9
e 1340 9
e 1342 9
e 1343 9
e 1344 9
e 1345 9
e 1346 9
e 1347 9
e 1348 9
e 1350 9
e 1353 9
e 1354 9
e 1355 9
e 1356 9
e 1357 9
e 1358 9
e 1359 9
e 1360 9
e 1361 9
e 1362 9
e 1363 9
e 1364 9
e 1365 9
e 1366 9
e 1367 9
e 1368 9
e 1369 9
e 1370 9
e 1371 9
e 1372 9
e 1373 9
e 1374 9
e 1375 9
e 1376 9
e 1377 9
e 1378 9
e 1381 9
e 1382 9
e 1383 9
e 1384 9
e 1385 9
e 1386 9
e 1387 9
e 1390 9
e 1391 9
e 1392 9
e 1393 9
e 1394 9
e 1395 9
e 1396 9
e 1397 9
e 1399 9
e 1400 9
e 1401 9
e 1402 9
e 1403 9
e 1404 9
e 1405 9
e 1406 9
e 1407 9
e 1408 9
e 1409 9
e 1410 9
e 1411 9
e 1412 9
e 1413 9
e 1414 9
e 1415 9
e 1416 9
e 1417 9
e 1418 9
e 1419 9
e 1420 9
e 1421 9
e 1422 9
e 1423 9
e 1424 9
e 1425 9
e 1426 9
e 1427 9
e 1428 9
e 1429 9
e 1430 9
e 1434 9
e 1436 9
e 1437 9
e 1438 9
e 1439 9
e 1441 9
e 1444 9
e 1445 9
e 1449 9
e 1450 9
e 1451 9
e 1452 9
e 1454 9
e 1455 9
e 1457 9
e 1458 9
e 1459 9
e 1460 9
e 1461 9
e 1462 9
e 1463 9
e 1464 9
e 1465 9
e 1466 9
e 1467 9
e 1468 9
e 1469 9
e 1470 9
e 1471 9
e 1472 9
e 1473 9
e 1474 9
e 1475 9
e 1476 9
e 1477 9
e 1478 9
e 1479 9
e 1480 9
e 1481 9
e 1482 9
e 1483 9
e 1484 9
e 1485 9
e 1486 9
e 1487 9
e 1488 9
e 1489 9
e 1490 9
e 1491 9
e 1492 9
e 1493 9
e 1494 9
e 1495 9
e 1496 9
e 1497 9
e 1498 9
e 1499 9
e 1500 9
e 1501 9
e 1502 9
e 1503 9
e 1504 9
e 1505 9
e 1506 9
e 1507 9
e 1508 9
e 1510 9
e 1512 9
e 1513 9
e 1514 9
e 1515 9
e 1516 9
e 1517 9
e 1518 9
e 1521 9
e 1522 9
e 1524 9
e 1525 9
e 1526 9
e 1529 9
e 1530 9
e 1531 9
e 1532 9
e 1533 9
e 1534 9
e 27 10
e 28 10
e 29 10
e 31 10
e 32 10
e 33 10
e 34 10
e 36 10
e 37 10
e 39 10
e 40 10
e 41 10
e 43 10
e 44 10
e 45 10
e 46 10
e 47 10
e 50 10
e 52 10
e 53 10
e 54 10
e 55 10
e 56 10
e 57 10
e 58 10
e 59 10
e 60 10
e 61 10
e 62 10
e 63 10
e 64 10
e 65 10
e 66 10
e 67 10
e 68 10
e 69 10
e 70 10
e 71 10
e 72 10
e 73 10
e 74 10
e 75 10
e 76 10
e 77 10
e 78 10
e 79 10
e 80 10
e 81 10
e 82 10
e 83 10
e 84 10
e 85 10
e 86 10
e 87 10
e 88 10
e 89 10
e 90 10
e 91 10
e 92 10
e 93 10
e 94 10
e 95 10
e 96 10
e 97 10
e 98 10
e 99 10
e 100 10
e 101 10
e 102 10
e 103 10
e 104 10
e 105 10
e 106 10
e 107 10
e 108 10
e 109 10
e 110 10
e 111 10
e 112 10
e 113 10
e 114 10
e 115 10
e 116 10
e 117 10
e 118 10
e 119 10
e 120 10
e 121 10
e 122 10
e 123 10
e 124 10
e 125 10
e 126 10
e 127 10
e 128 10
e 129 10
e 130 10
e 131 10
e 132 10
e 133 10
e 134 10
e 135 10
e 136 10
e 137 10
e 138 10
e 139 10
e 140 10
e 141 10
e 142 10
e 143 10
e 144 10
e 145 10
e 146 10
e 147 10
e 148 10
e 149 10
e 150 10
e 151 10
e 152 10
e 153 10
e 154 10
e 155 10
e 156 10
e 157 10
e 158 10
e 159 10
e 160 10
e 161 10
e 162 10
e 163 10
e 164 10
e 165 10
e 166 10
e 167 10
e 168 10
e 169 10
e 170 10
e 171 10
e 172 10
e 173 10
e 174 10
e 175 10
e 176 10
e 177 10
e 178 10
e 179 10
e 180 10
e 181 10
e 182 10
e 183 10
e 184 10
e 185 10
e 186 10
e 187 10
e 188 10
e 189 10
e 190 10
e 191 10
e 192 10
e 193 10
e 194 10
e 195 10
e 196 10
e 197 10
e 198 10
e 199 10
e 200 10
e 201 10
e 202 10
e 203 10
e 204 10
e 205 10
e 206 10
e 207 10
e 208 10
e 209 10
e 210 10
e 211 10
e 212 10
e 213 10
e 214 10
e 215 10
e 216 10
e 217 10
e 218 10
e 219 10
e 220 10
e 221 10
e 222 10
e 223 10
e 224 10
e 225 10
e 226 10
e 227 10
e 228 10
e 229 10
e 230 10
e 231 10
e 232 10
e 233 10
e 234 10
e 235 10
e 236 10
e 237 10
e 238 10
e 239 10
e 240 10
e 241 10
e 242 10
e 243 10
e 244 10
e 245 10
e 246 10
e 247 10
e 248 10
e 249 10
e 250 10
e 251 10
e 252 10
e 253 10
e 254 10
e 255 10
e 256 10
e 257 10
e 258 10
e 259 10
e 260 10
e 261 10
e 265 10
e 266 10
e 268 10
e 269 10
e 271 10
e 273 10
e 274 10
e 275 10
e 277 10
e 278 10
e 280 10
e 281 10
e 282 10
e 283 10
e 284 10
e 285 10
e 286 10
e 287 10
e 288 10
e 289 10
e 290 10
e 291 10
e 292 10
e 293 10
e 294 10
e 295 10
e 296 10
e 297 10
e 298 10
e 299 10
e 300 10
e 301 10
e 302 10
e 303 10
e 304 10
e 305 10
e 306 10
e 307 10
e 308 10
e 309 10
e 310 10
e 311 10
e 312 10
e 313 10
e 314 10
e 315 10
e 316 10
e 317 10
e 318 10
e 319 10
e 320 10
e 321 10
e 322 10
e 323 10
e 324 10
e 325 10
e 326 10
e 327 10
e 328 10
e 329 10
e 330 10
e 331 10
e 332 10
e 333 10
e 334 10
e 335 10
e 336 10
e 337 10
e 338 10
e 339 10
e 340 10
e 342 10
e 343 10
e 344 10
e 345 10
e 346 10
e 347 10
e 348 10
e 349 10
e 350 10
e 351 10
e 352 10
e 353 10
e 354 10
e 356 10
e 357 10
e 358 10
e 359 10
e 360 10
e 361 10
e 362 10
e 363 10
e 364 10
e 365 10
e 366 10
e 367 10
e 368 10
e 369 10
e 370 10
e 371 10
e 372 10
e 373 10
e 374 10
e 375 10
e 376 10
e 377 10
e 378 10
e 379 10
e 380 10
e 381 10
e 382 10
e 383 10
e 384 10
e 385 10
e 386 10
e 387 10
e 388 10
e 389 10
e 390 10
e 391 10
e 392 10
e 393 10
e 394 10
e 395 10
e 396 10
e 397 10
e 398 10
e 399 10
e 400 10
e 401 10
e 402 10
e 403 10
e 404 10
e 405 10
e 406 10
e 407 10
e 408 10
e 409 10
e 410 10
e 411 10
e 412 10
e 413 10
e 414 10
e 415 10
e 416 10
e 417 10
e 418 10
e 419 10
e 420 10
e 421 10
e 422 10
e 423 10
e 424 10
e 425 10
e 426 10
e 427 10
e 428 10
e 429 10
e 430 10
e 431 10
e 432 10
e 433 10
e 434 10
e 435 10
e 436 10
e 437 10
e 438 10
e 439 10
e 440 10
e 441 10
e 442 10
e 443 10
e 444 10
e 446 10
e 448 10
e 450 10
e 451 10
e 452 10
e 453 10
e 456 10
e 458 10
e 459 10
e 460 10
e 461 10
e 463 10
e 465 10
e 466 10
e 467 10
e 468 10
e 470 10
e 471 10
e 472 10
e 474 10
e 475 10
e 477 10
e 478 10
e 482 10
e 486 10
e 487 10
e 488 10
e 489 10
e 492 10
e 493 10
e 495 10
e 496 10
e 497 10
e 498 10
e 499 10
e 500 10
e 501 10
e 502 10
e 503 10
e 504 10
e 505 10
e 506 10
e 507 10
e 508 10
e 509 10
e 510 10
e 511 10
e 512 10
e 513 10
e 514 10
e 515 10
e 516 10
e 517 10
e 518 10
e 519 10
e 520 10
e 521 10
e 522 10
e 523 10
e 524 10
e 525 10
e 526 10
e 527 10
e 528 10
e 529 10
e 530 10
e 531 10
e 532 10
e 533 10
e 534 10
e 535 10
e 536 10
e 537 10
e 538 10
e 539 10
e 540 10
e 541 10
e 542 10
e 543 10
e 544 10
e 545 10
e 546 10
e 547 10
e 548 10
e 551 10
e 552 10
e 554 10
e 555 10
e 557 10
e 558 10
e 559 10
e 560 10
e 563 10
e 564 10
e 565 10
e 567 10
e 569 10
e 570 10
e 571 10
e 572 10
e 573 10
e 574 10
e 576 10
e 577 10
e 579 10
e 581 10
e 582 10
e 584 10
e 585 10
e 586 10
e 587 10
e 589 10
e 590 10
e 591 10
e 592 10
e 593 10
e 594 10
e 595 10
e 596 10
e 597 10
e 599 10
e 600 10
e 601 10
e 602 10
e 603 10
e 604 10
e 605 10
e 606 10
e 607 10
e 608 10
e 609 10
e 610 10
e 611 10
e 612 10
e 613 10
e 614 10
e 615 10
e 616 10
e 617 10
e 618 10
e 619 10
e 620 10
e 621 10
e 622 10
e 623 10
e 624 10
e 625 10
e 628 10
e 629 10
e 630 10
e 631 10
e 632 10
e 633 10
e 636 10
e 637 10
e 638 10
e 639 10
e 640 10
e 642 10
e 643 10
e 645 10
e 647 10
e 649 10
e 650 10
e 651 10
e 652 10
e 653 10
e 654 10
e 655 10
e 656 10
e 657 10
e 659 10
e 660 10
e 661 10
e 662 10
e 663 10
e 664 10
e 665 10
e 666 10
e 667 10
e 670 10
e 671 10
e 672 10
e 675 10
e 676 10
e 677 10
e 678 10
e 679 10
e 680 10
e 681 10
e 682 10
e 683 10
e 684 10
e 685 10
e 686 10
e 687 10
e 688 10
e 689 10
e 690 10
e 691 10
e 692 10
e 693 10
e 694 10
e 695 10
e 696 10
e 697 10
e 698 10
e 699 10
e 700 10
e 701 10
e 702 10
e 703 10
e 704 10
e 705 10
e 706 10
e 707 10
e 708 10
e 709 10
e 710 10
e 711 10
e 712 10
e 713 10
e 714 10
e 715 10
e 716 10
e 717 10
e 719 10
e 720 10
e 721 10
e 723 10
e 724 10
e 725 10
e 726 10
e 727 10
e 728 10
e 729 10
e 730 10
e 731 10
e 732 10
e 733 10
e 734 10
e 735 10
e 736 10
e 737 10
e 738 10
e 739 10
e 740 10
e 741 10
e 742 10
e 743 10
e 744 10
e 745 10
e 746 10
e 747 10
e 748 10
e 749 10
e 750 10
e 751 10
e 752 10
e 753 10
e 754 10
e 755 10
e 756 10
e 757 10
e 758 10
e 759 10
e 760 10
e 761 10
e 762 10
e 763 10
e 764 10
e 765 10
e 766 10
e 767 10
e 768 10
e 769 10
e 770 10
e 771 10
e 772 10
e 773 10
e 774 10
e 775 10
e 776 10
e 777 10
e 778 10
e 779 10
e 780 10
e 781 10
e 782 10
e 783 10
e 784 10
e 785 10
e 786 10
e 787 10
e 788 10
e 789 10
e 790 10
e 791 10
e 792 10
e 793 10
e 794 10
e 795 10
e 796 10
e 797 10
e 798 10
e 799 10
e 800 10
e 801 10
e 802 10
e 803 10
e 804 10
e 805 10
e 806 10
e 807 10
e 808 10
e 810 10
e 811 10
e 813 10
e 814 10
e 815 10
e 816 10
e 817 10
e 818 10
e 820 10
e 821 10
e 822 10
e 824 10
e 825 10
e 826 10
e 828 10
e 829 10
e 830 10
e 831 10
e 832 10
e 835 10
e 837 10
e 840 10
e 841 10
e 842 10
e 843 10
e 844 10
e 845 10
e 851 10
e 852 10
e 853 10
e 854 10
e 855 10
e 856 10
e 859 10
e 860 10
e 861 10
e 862 10
e 863 10
e 864 10
e 865 10
e 866 10
e 867 10
e 868 10
e 869 10
e 870 10
e 871 10
e 872 10
e 873 10
e 874 10
e 875 10
e 876 10
e 877 10
e 878 10
e 879 10
e 880 10
e 881 10
e 882 10
e 883 10
e 884 10
e 885 10
e 886 10
e 887 10
e 888 10
e 889 10
e 890 10
e 891 10
e 892 10
e 893 10
e 894 10
e 895 10
e 896 10
e 897 10
e 898 10
e 899 10
e 900 10
e 901 10
e 902 10
e 903 10
e 904 10
e 905 10
e 906 10
e 907 10
e 908 10
e 909 10
e 910 10
e 911 10
e 912 10
e 913 10
e 914 10
e 915 10
e 916 10
e 917 10
e 918 10
e 919 10
e 920 10
e 921 10
e 922 10
e 923 10
e 924 10
e 925 10
e 926 10
e 927 10
e 928 10
e 929 10
e 930 10
e 931 10
e 932 10
e 933 10
e 934 10
e 935 10
e 936 10
e 937 10
e 939 10
e 940 10
e 942 10
e 943 10
e 945 10
e 948 10
e 950 10
e 952 10
e 953 10
e 954 10
e 956 10
e 957 10
e 958 10
e 960 10
e 962 10
e 963 10
e 966 10
e 968 10
e 972 10
e 973 10
e 974 10
e 975 10
e 977 10
e 978 10
e 979 10
e 981 10
e 982 10
e 983 10
e 984 10
e 985 10
e 986 10
e 987 10
e 988 10
e 989 10
e 990 10
e 991 10
e 992 10
e 993 10
e 994 10
e 995 10
e 996 10
e 997 10
e 998 10
e 999 10
e 1000 10
e 1001 10
e 1002 10
e 1003 10
e 1004 10
e 1005 10
e 1006 10
e 1007 10
e 1008 10
e 1009 10
e 1010 10
e 1011 10
e 1012 10
e 1013 10
e 1014 10
e 1015 10
e 1016 10
e 1017 10
e 1018 10
e 1019 10
e 1020 10
e 1021 10
e 1022 10
e 1023 10
e 1024 10
e 1025 10
e 1026 10
e 1027 10
e 1028 10
e 1029 10
e 1030 10
e 1031 10
e 1032 10
e 1033 10
e 1034 10
e 1035 10
e 1036 10
e 1037 10
e 1038 10
e 1039 10
e 1040 10
e 1041 10
e 1042 10
e 1043 10
e 1044 10
e 1045 10
e 1046 10
e 1047 10
e 1048 10
e 1049 10
e 1050 10
e 1051 10
e 1052 10
e 1053 10
e 1054 10
e 1055 10
e 1056 10
e 1058 10
e 1059 10
e 1061 10
e 1062 10
e 1063 10
e 1064 10
e 1066 10
e 1067 10
e 1068 10
e 1069 10
e 1070 10
e 1071 10
e 1072 10
e 1073 10
e 1074 10
e 1075 10
e 1076 10
e 1077 10
e 1081 10
e 1082 10
e 1083 10
e 1084 10
e 1085 10
e 1086 10
e 1088 10
e 1089 10
e 1091 10
e 1092 10
e 1093 10
e 1094 10
e 1095 10
e 1096 10
e 1097 10
e 1098 10
e 1099 10
e 1100 10
e 1101 10
e 1102 10
e 1103 10
e 1104 10
e 1105 10
e 1106 10
e 1107 10
e 1108 10
e 1109 10
e 1110 10
e 1111 10
e 1112 10
e 1113 10
e 1114 10
e 1115 10
e 1116 10
e 1117 10
e 1118 10
e 1119 10
e 1120 10
e 1121 10
e 1122 10
e 1123 10
e 1124 10
e 1125 10
e 1126 10
e 1127 10
e 1129 10
e 1130 10
e 1131 10
e 1132 10
e 1133 10
e 1134 10
e 1138 10
e 1139 10
e 1140 10
e 1141 10
e 1142 10
e 1143 10
e 1144 10
e 1146 10
e 1147 10
e 1150 10
e 1152 10
e 1153 10
e 1154 10
e 1155 10
e 1156 10
e 1157 10
e 1158 10
e 1159 10
e 1160 10
e 1161 10
e 1162 10
e 1163 10
e 1164 10
e 1166 10
e 1168 10
e 1171 10
e 1172 10
e 1173 10
e 1174 10
e 1175 10
e 1176 10
e 1177 10
e 1178 10
e 1179 10
e 1180 10
e 1181 10
e 1182 10
e 1183 10
e 1184 10
e 1185 10
e 1186 10
e 1187 10
e 1188 10
e 1189 10
e 1190 10
e 1191 10
e 1192 10
e 1193 10
e 1194 10
e 1195 10
e 1196 10
e 1197 10
e 1198 10
e 1199 10
e 1200 10
e 1201 10
e 1202 10
e 1203 10
e 1204 10
e 1205 10
e 1206 10
e 1207 10
e 1208 10
e 1209 10
e 1210 10
e 1211 10
e 1212 10
e 1213 10
e 1214 10
e 1215 10
e 1216 10
e 1217 10
e 1218 10
e 1219 10
e 1220 10
e 1221 10
e 1222 10
e 1223 10
e 1224 10
e 1225 10
e 1226 10
e 1227 10
e 1228 10
e 1229 10
e 1230 10
e 1231 10
e 1232 10
e 1233 10
e 1234 10
e 1235 10
e 1236 10
e 1237 10
e 1238 10
e 1239 10
e 1240 10
e 1241 10
e 1242 10
e 1243 10
e 1244 10
e 1245 10
e 1246 10
e 1247 10
e 1248 10
e 1249 10
e 1250 10
e 1251 10
e 1252 10
e 1253 10
e 1254 10
e 1255 10
e 1256 10
e 1257 10
e 1258 10
e 1259 10
e 1260 10
e 1261 10
e 1262 10
e 1263 10
e 1264 10
e 1265 10
e 1266 10
e 1267 10
e 1268 10
e 1269 10
e 1270 10
e 1271 10
e 1272 10
e 1273 10
e 1274 10
e 1275 10
e 1276 10
e 1277 10
e 1278 10
e 1279 10
e 1280 10
e 1281 10
e 1282 10
e 1283 10
e 1284 10
e 1285 10
e 1286 10
e 1288 10
e 1289 10
e 1292 10
e 1293 10
e 1294 10
e 1295 10
e 1296 10
e 1299 10
e 1300 10
e 1301 10
e 1302 10
e 1303 10
e 1304 10
e 1305 10
e 1306 10
e 1307 10
e 1308 10
e 1309 10
e 1310 10
e 1311 10
e 1312 10
e 1313 10
e 1314 10
e 1315 10
e 1316 10
e 1317 10
e 1318 10
e 1319 10
e 1320 10
e 1321 10
e 1322 10
e 1323 10
e 1324 10
e 1325 10
e 1326 10
e 1328 10
e 1331 10
e 1332 10
e 1333 10
e 1334 10
e 1336 10
e 1337 10
e 1341 10
e 1342 10
e 1343 10
e 1344 10
e 1345 10
e 1346 10
e 1347 10
e 1348 10
e 1349 10
e 1350 10
e 1351 10
e 1353 10
e 1354 10
e 1355 10
e 1356 10
e 1357 10
e 1358 10
e 1359 10
e 1360 10
e 1361 10
e 1362 10
e 1363 10
e 1364 10
e 1365 10
e 1366 10
e 1367 10
e 1368 10
e 1369 10
e 1370 10
e 1371 10
e 1372 10
e 1373 10
e 1374 10
e 1375 10
e 1376 10
e 1377 10
e 1378 10
e 1379 10
e 1380 10
e 1381 10
e 1382 10
e 1383 10
e 1384 10
e 1385 10
e 1386 10
e 1387 10
e 1388 10
e 1389 10
e 1390 10
e 1391 10
e 1392 10
e 1393 10
e 1394 10
e 1396 10
e 1397 10
e 1398 10
e 1403 10
e 1404 10
e 1405 10
e 1406 10
e 1407 10
e 1408 10
e 1409 10
e 1410 10
e 1411 10
e 1412 10
e 1413 10
e 1414 10
e 1415 10
e 1416 10
e 1417 10
e 1418 10
e 1419 10
e 1420 10
e 1421 10
e 1422 10
e 1423 10
e 1424 10
e 1425 10
e 1426 10
e 1427 10
e 1428 10
e 1429 10
e 1430 10
e 1432 10
e 1440 10
e 1441 10
e 1443 10
e 1444 10
e 1449 10
e 1451 10
e 1452 10
e 1453 10
e 1454 10
e 1455 10
e 1457 10
e 1458 10
e 1459 10
e 1460 10
e 1461 10
e 1462 10
e 1463 10
e 1464 10
e 1465 10
e 1466 10
e 1467 10
e 1468 10
e 1469 10
e 1470 10
e 1471 10
e 1472 10
e 1473 10
e 1474 10
e 1475 10
e 1476 10
e 1477 10
e 1478 10
e 1479 10
e 1480 10
e 1481 10
e 1482 10
e 1483 10
e 1484 10
e 1485 10
e 1486 10
e 1487 10
e 1488 10
e 1489 10
e 1490 10
e 1491 10
e 1492 10
e 1493 10
e 1494 10
e 1495 10
e 1496 10
e 1497 10
e 1498 10
e 1499 10
e 1500 10
e 1501 10
e 1502 10
e 1503 10
e 1504 10
e 1505 10
e 1506 10
e 1507 10
e 1508 10
e 1509 10
e 1510 10
e 1512 10
e 1513 10
e 1514 10
e 1516 10
e 1517 10
e 1518 10
e 1520 10
e 1521 10
e 1523 10
e 1524 10
e 1526 10
e 1528 10
e 1530 10
e 1531 10
e 1532 10
e 1534 10
e 29 11
e 30 11
e 33 11
e 34 11
e 35 11
e 36 11
e 38 11
e 39 11
e 42 11
e 44 11
e 45 11
e 47 11
e 48 11
e 52 11
e 53 11
e 54 11
e 55 11
e 56 11
e 57 11
e 58 11
e 59 11
e 60 11
e 61 11
e 62 11
e 63 11
e 64 11
e 65 11
e 66 11
e 67 11
e 68 11
e 69 11
e 70 11
e 71 11
e 72 11
e 73 11
e 74 11
e 75 11
e 76 11
e 77 11
e 78 11
e 79 11
e 80 11
e 81 11
e 82 11
e 83 11
e 84 11
e 85 11
e 86 11
e 87 11
e 88 11
e 89 11
e 90 11
e 91 11
e 92 11
e 93 11
e 94 11
e 95 11
e 96 11
e 97 11
e 98 11
e 99 11
e 100 11
e 101 11
e 102 11
e 103 11
e 104 11
e 105 11
e 106 11
e 107 11
e 108 11
e 109 11
e 110 11
e 111 11
e 112 11
e 113 11
e 114 11
e 115 11
e 116 11
e 117 11
e 118 11
e 119 11
e 120 11
e 121 11
e 122 11
e 123 11
e 124 11
e 125 11
e 126 11
e 127 11
e 128 11
e 129 11
e 130 11
e 131 11
e 132 11
e 133 11
e 134 11
e 135 11
e 136 11
e 137 11
e 138 11
e 139 11
e 140 11
e 141 11
e 142 11
e 143 11
e 144 11
e 145 11
e 146 11
e 147 11
e 148 11
e 149 11
e 150 11
e 151 11
e 152 11
e 153 11
e 154 11
e 155 11
e 156 11
e 157 11
e 158 11
e 159 11
e 160 11
e 161 11
e 162 11
e 163 11
e 164 11
e 165 11
e 166 11
e 167 11
e 168 11
e 169 11
e 170 11
e 171 11
e 172 11
e 173 11
e 174 11
e 175 11
e 176 11
e 177 11
e 178 11
e 179 11
e 180 11
e 181 11
e 182 11
e 183 11
e 184 11
e 185 11
e 186 11
e 187 11
e 188 11
e 189 11
e 190 11
e 191 11
e 192 11
e 193 11
e 194 11
e 195 11
e 196 11
e 197 11
e 198 11
e 199 11
e 200 11
e 201 11
e 202 11
e 203 11
e 204 11
e 205 11
e 206 11
e 207 11
e 208 11
e 209 11
e 210 11
e 211 11
e 212 11
e 213 11
e 214 11
e 215 11
e 216 11
e 217 11
e 218 11
e 219 11
e 220 11
e 221 11
e 222 11
e 223 11
e 224 11
e 225 11
e 226 11
e 227 11
e 228 11
e 229 11
e 230 11
e 231 11
e 232 11
e 233 11
e 234 11
e 235 11
e 236 11
e 237 11
e 238 11
e 239 11
e 240 11
e 241 11
e 242 11
e 243 11
e 244 11
e 245 11
e 246 11
e 247 11
e 248 11
e 249 11
e 250 11
e 251 11
e 252 11
e 253 11
e 254 11
e 255 11
e 256 11
e 257 11
e 258 11
e 259 11
e 260 11
e 261 11
e 262 11
e 263 11
e 264 11
e 265 11
e 266 11
e 267 11
e 268 11
e 271 11
e 272 11
e 273 11
e 274 11
e 276 11
e 279 11
e 280 11
e 281 11
e 282 11
e 283 11
e 284 11
e 285 11
e 286 11
e 287 11
e 288 11
e 289 11
e 290 11
e 291 11
e 292 11
e 293 11
e 294 11
e 295 11
e 296 11
e 297 11
e 298 11
e 299 11
e 300 11
e 301 11
e 302 11
e 303 11
e 304 11
e 305 11
e 306 11
e 307 11
e 308 11
e 309 11
e 310 11
e 311 11
e 312 11
e 313 11
e 314 11
e 315 11
e 316 11
e 317 11
e 318 11
e 319 11
e 320 11
e 321 11
e 322 11
e 323 11
e 324 11
e 325 11
e 326 11
e 327 11
e 328 11
e 329 11
e 330 11
e 331 11
e 332 11
e 333 11
e 334 11
e 335 11
e 336 11
e 337 11
e 338 11
e 339 11
e 341 11
e 342 11
e 343 11
e 344 11
e 346 11
e 347 11
e 348 11
e 349 11
e 351 11
e 353 11
e 355 11
e 356 11
e 357 11
e 358 11
e 359 11
e 360 11
e 361 11
e 362 11
e 363 11
e 365 11
e 366 11
e 367 11
e 368 11
e 369 11
e 370 11
e 371 11
e 372 11
e 373 11
e 374 11
e 375 11
e 376 11
e 377 11
e 378 11
e 379 11
e 380 11
e 381 11
e 382 11
e 383 11
e 384 11
e 385 11
e 386 11
e 387 11
e 388 11
e 389 11
e 390 11
e 391 11
e 392 11
e 393 11
e 394 11
e 395 11
e 396 11
e 397 11
e 398 11
e 399 11
e 400 11
e 401 11
e 402 11
e 403 11
e 404 11
e 405 11
e 406 11
e 407 11
e 408 11
e 409 11
e 410 11
e 411 11
e 412 11
e 413 11
e 414 11
e 415 11
e 416 11
e 417 11
e 418 11
e 419 11
e 420 11
e 421 11
e 422 11
e 423 11
e 424 11
e 425 11
e 426 11
e 427 11
e 428 11
e 429 11
e 430 11
e 431 11
e 432 11
e 433 11
e 434 11
e 435 11
e 436 11
e 437 11
e 438 11
e 439 11
e 440 11
e 441 11
e 442 11
e 443 11
e 445 11
e 447 11
e 449 11
e 450 11
e 453 11
e 454 11
e 455 11
e 456 11
e 457 11
e 458 11
e 460 11
e 461 11
e 462 11
e 463 11
e 464 11
e 465 11
e 467 11
e 468 11
e 469 11
e 470 11
e 472 11
e 475 11
e 476 11
e 477 11
e 479 11
e 482 11
e 483 11
e 484 11
e 485 11
e 486 11
e 490 11
e 491 11
e 492 11
e 493 11
e 494 11
e 495 11
e 496 11
e 497 11
e 498 11
e 499 11
e 500 11
e 501 11
e 502 11
e 503 11
e 504 11
e 505 11
e 506 11
e 507 11
e 508 11
e 509 11
e 510 11
e 511 11
e 512 11
e 513 11
e 514 11
e 515 11
e 516 11
e 517 11
e 518 11
e 519 11
e 520 11
e 521 11
e 522 11
e 523 11
e 524 11
e 525 11
e 526 11
e 527 11
e 528 11
e 529 11
e 530 11
e 531 11
e 532 11
e 533 11
e 534 11
e 535 11
e 536 11
e 537 11
e 538 11
e 539 11
e 540 11
e 541 11
e 542 11
e 543 11
e 544 11
e 545 11
e 546 11
e 547 11
e 548 11
e 549 11
e 551 11
e 552 11
e 553 11
e 555 11
e 558 11
e 559 11
e 560 11
e 561 11
e 562 11
e 563 11
e 564 11
e 566 11
e 567 11
e 568 11
e 569 11
e 570 11
e 571 11
e 575 11
e 579 11
e 580 11
e 581 11
e 582 11
e 584 11
e 586 11
e 587 11
e 588 11
e 589 11
e 590 11
e 591 11
e 593 11
e 594 11
e 595 11
e 596 11
e 597 11
e 598 11
e 599 11
e 600 11
e 601 11
e 602 11
e 603 11
e 604 11
e 605 11
e 606 11
e 607 11
e 608 11
e 609 11
e 610 11
e 611 11
e 612 11
e 613 11
e 614 11
e 615 11
e 616 11
e 617 11
e 618 11
e 619 11
e 620 11
e 621 11
e 622 11
e 623 11
e 624 11
e 625 11
e 626 11
e 628 11
e 629 11
e 630 11
e 631 11
e 633 11
e 634 11
e 635 11
e 636 11
e 637 11
e 638 11
e 639 11
e 640 11
e 641 11
e 642 11
e 643 11
e 644 11
e 645 11
e 646 11
e 648 11
e 649 11
e 651 11
e 652 11
e 653 11
e 655 11
e 656 11
e 662 11
e 664 11
e 666 11
e 668 11
e 669 11
e 670 11
e 671 11
e 675 11
e 676 11
e 677 11
e 678 11
e 679 11
e 680 11
e 681 11
e 682 11
e 683 11
e 684 11
e 685 11
e 686 11
e 687 11
e 688 11
e 689 11
e 690 11
e 691 11
e 692 11
e 693 11
e 694 11
e 695 11
e 696 11
e 697 11
e 698 11
e 699 11
e 700 11
e 701 11
e 702 11
e 703 11
e 704 11
e 705 11
e 706 11
e 707 11
e 708 11
e 709 11
e 710 11
e 711 11
e 712 11
e 713 11
e 714 11
e 715 11
e 716 11
e 717 11
e 720 11
e 721 11
e 722 11
e 723 11
e 724 11
e 725 11
e 726 11
e 727 11
e 728 11
e 729 11
e 730 11
e 731 11
e 732 11
e 733 11
e 734 11
e 735 11
e 736 11
e 737 11
e 738 11
e 739 11
e 740 11
e 741 11
e 742 11
e 743 11
e 744 11
e 745 11
e 746 11
e 747 11
e 748 11
e 749 11
e 750 11
e 751 11
e 752 11
e 753 11
e 754 11
e 755 11
e 756 11
e 757 11
e 758 11
e 759 11
e 760 11
e 761 11
e 762 11
e 763 11
e 764 11
e 765 11
e 766 11
e 767 11
e 768 11
e 769 11
e 770 11
e 771 11
e 772 11
e 773 11
e 774 11
e 775 11
e 776 11
e 777 11
e 778 11
e 779 11
e 780 11
e 781 11
e 782 11
e 783 11
e 784 11
e 785 11
e 786 11
e 787 11
e 788 11
e 789 11
e 790 11
e 791 11
e 792 11
e 793 11
e 794 11
e 795 11
e 796 11
e 797 11
e 798 11
e 799 11
e 800 11
e 801 11
e 802 11
e 803 11
e 804 11
e 805 11
e 806 11
e 808 11
e 810 11
e 811 11
e 812 11
e 813 11
e 817 11
e 818 11
e 820 11
e 821 11
e 822 11
e 823 11
e 824 11
e 825 11
e 826 11
e 827 11
e 829 11
e 830 11
e 831 11
e 833 11
e 834 11
e 835 11
e 839 11
e 840 11
e 843 11
e 844 11
e 845 11
e 846 11
e 848 11
e 855 11
e 858 11
e 859 11
e 860 11
e 861 11
e 862 11
e 863 11
e 864 11
e 865 11
e 866 11
e 867 11
e 868 11
e 869 11
e 870 11
e 871 11
e 872 11
e 873 11
e 874 11
e 875 11
e 876 11
e 877 11
e 878 11
e 879 11
e 880 11
e 881 11
e 882 11
e 883 11
e 884 11
e 885 11
e 886 11
e 887 11
e 888 11
e 889 11
e 890 11
e 891 11
e 892 11
e 893 11
e 894 11
e 895 11
e 896 11
e 897 11
e 898 11
e 899 11
e 900 11
e 901 11
e 902 11
e 903 11
e 904 11
e 905 11
e 906 11
e 907 11
e 908 11
e 909 11
e 910 11
e 911 11
e 912 11
e 913 11
e 914 11
e 915 11
e 916 11
e 917 11
e 918 11
e 919 11
e 920 11
e 921 11
e 922 11
e 923 11
e 924 11
e 925 11
e 926 11
e 927 11
e 928 11
e 929 11
e 930 11
e 931 11
e 932 11
e 933 11
e 934 11
e 935 11
e 936 11
e 939 11
e 942 11
e 943 11
e 950 11
e 953 11
e 954 11
e 956 11
e 960 11
e 961 11
e 962 11
e 963 11
e 964 11
e 965 11
e 966 11
e 968 11
e 969 11
e 970 11
e 972 11
e 974 11
e 975 11
e 976 11
e 977 11
e 978 11
e 983 11
e 984 11
e 985 11
e 986 11
e 987 11
e 988 11
e 989 11
e 990 11
e 991 11
e 992 11
e 993 11
e 994 11
e 995 11
e 996 11
e 997 11
e 998 11
e 999 11
e 1000 11
e 1001 11
e 1002 11
e 1003 11
e 1004 11
e 1005 11
e 1006 11
e 1007 11
e 1008 11
e 1009 11
e 1010 11
e 1011 11
e 1012 11
e 1013 11
e 1014 11
e 1015 11
e 1016 11
e 1017 11
e 1018 11
e 1019 11
e 1020 11
e 1021 11
e 1022 11
e 1023 11
e 1024 11
e 1025 11
e 1026 11
e 1027 11
e 1028 11
e 1029 11
e 1030 11
e 1031 11
e 1032 11
e 1033 11
e 1034 11
e 1035 11
e 1036 11
e 1037 11
e 1038 11
e 1039 11
e 1040 11
e 1041 11
e 1047 11
e 1048 11
e 1049 11
e 1050 11
e 1051 11
e 1052 11
e 1053 11
e 1055 11
e 1056 11
e 1057 11
e 1058 11
e 1059 11
e 1060 11
e 1061 11
e 1062 11
e 1064 11
e 1065 11
e 1066 11
e 1067 11
e 1069 11
e 1071 11
e 1072 11
e 1073 11
e 1074 11
e 1077 11
e 1079 11
e 1082 11
e 1083 11
e 1084 11
e 1085 11
e 1087 11
e 1088 11
e 1089 11
e 1090 11
e 1091 11
e 1092 11
e 1093 11
e 1094 11
e 1095 11
e 1096 11
e 1097 11
e 1098 11
e 1099 11
e 1100 11
e 1101 11
e 1102 11
e 1103 11
e 1104 11
e 1105 11
e 1106 11
e 1107 11
e 1108 11
e 1109 11
e 1110 11
e 1111 11
e 1112 11
e 1113 11
e 1114 11
e 1115 11
e 1116 11
e 1117 11
e 1118 11
e 1119 11
e 1120 11
e 1121 11
e 1122 11
e 1124 11
e 1125 11
e 1126 11
e 1127 11
e 1128 11
e 1129 11
e 1131 11
e 1132 11
e 1133 11
e 1134 11
e 1137 11
e 1138 11
e 1139 11
e 1140 11
e 1141 11
e 1142 11
e 1143 11
e 1144 11
e 1145 11
e 1146 11
e 1147 11
e 1148 11
e 1151 11
e 1152 11
e 1154 11
e 1155 11
e 1156 11
e 1157 11
e 1159 11
e 1160 11
e 1161 11
e 1162 11
e 1164 11
e 1166 11
e 1167 11
e 1168 11
e 1169 11
e 1170 11
e 1171 11
e 1172 11
e 1173 11
e 1174 11
e 1175 11
e 1176 11
e 1177 11
e 1178 11
e 1179 11
e 1180 11
e 1181 11
e 1182 11
e 1183 11
e 1184 11
e 1185 11
e 1186 11
e 1187 11
e 1188 11
e 1189 11
e 1190 11
e 1191 11
e 1192 11
e 1193 11
e 1194 11
e 1195 11
e 1196 11
e 1197 11
e 1198 11
e 1199 11
e 1200 11
e 1201 11
e 1202 11
e 1203 11
e 1204 11
e 1205 11
e 1206 11
e 1207 11
e 1208 11
e 1209 11
e 1210 11
e 1211 11
e 1212 11
e 1213 11
e 1214 11
e 1215 11
e 1216 11
e 1217 11
e 1218 11
e 1219 11
e 1220 11
e 1221 11
e 1222 11
e 1223 11
e 1224 11
e 1225 11
e 1226 11
e 1227 11
e 1228 11
e 1229 11
e 1230 11
e 1231 11
e 1232 11
e 1233 11
e 1234 11
e 1235 11
e 1236 11
e 1237 11
e 1238 11
e 1239 11
e 1240 11
e 1241 11
e 1242 11
e 1243 11
e 1244 11
e 1245 11
e 1246 11
e 1247 11
e 1248 11
e 1249 11
e 1250 11
e 1251 11
e 1252 11
e 1253 11
e 1254 11
e 1255 11
e 1256 11
e 1257 11
e 1258 11
e 1259 11
e 1260 11
e 1261 11
e 1262 11
e 1263 11
e 1264 11
e 1265 11
e 1266 11
e 1267 11
e 1268 11
e 1269 11
e 1270 11
e 1271 11
e 1272 11
e 1273 11
e 1274 11
e 1275 11
e 1276 11
e 1277 11
e 1278 11
e 1279 11
e 1281 11
e 1282 11
e 1283 11
e 1286 11
e 1287 11
e 1289 11
e 1290 11
e 1292 11
e 1293 11
e 1294 11
e 1295 11
e 1296 11
e 1297 11
e 1298 11
e 1299 11
e 1300 11
e 1301 11
e 1302 11
e 1303 11
e 1304 11
e 1305 11
e 1306 11
e 1307 11
e 1308 11
e 1309 11
e 1310 11
e 1311 11
e 1312 11
e 1313 11
e 1314 11
e 1315 11
e 1316 11
e 1317 11
e 1318 11
e 1319 11
e 1320 11
e 1321 11
e 1322 11
e 1323 11
e 1324 11
e 1325 11
e 1326 11
e 1328 11
e 1329 11
e 1330 11
e 1333 11
e 1334 11
e 1335 11
e 1337 11
e 1338 11
e 1340 11
e 1341 11
e 1342 11
e 1343 11
e 1344 11
e 1345 11
e 1346 11
e 1349 11
e 1350 11
e 1351 11
e 1352 11
e 1353 11
e 1354 11
e 1355 11
e 1356 11
e 1357 11
e 1358 11
e 1359 11
e 1360 11
e 1361 11
e 1362 11
e 1363 11
e 1364 11
e 1365 11
e 1366 11
e 1367 11
e 1368 11
e 1369 11
e 1370 11
e 1371 11
e 1372 11
e 1373 11
e 1374 11
e 1375 11
e 1376 11
e 1377 11
e 1378 11
e 1381 11
e 1382 11
e 1383 11
e 1384 11
e 1385 11
e 1386 11
e 1387 11
e 1388 11
e 1389 11
e 1390 11
e 1391 11
e 1393 11
e 1394 11
e 1395 11
e 1396 11
e 1397 11
e 1399 11
e 1401 11
e 1402 11
e 1403 11
e 1404 11
e 1405 11
e 1406 11
e 1407 11
e 1408 11
e 1409 11
e 1410 11
e 1411 11
e 1412 11
e 1413 11
e 1414 11
e 1415 11
e 1416 11
e 1417 11
e 1418 11
e 1419 11
e 1420 11
e 1421 11
e 1422 11
e 1423 11
e 1424 11
e 1425 11
e 1426 11
e 1427 11
e 1428 11
e 1429 11
e 1430 11
e 1432 11
e 1433 11
e 1435 11
e 1437 11
e 1438 11
e 1441 11
e 1442 11
e 1443 11
e 1445 11
e 1446 11
e 1448 11
e 1449 11
e 1450 11
e 1452 11
e 1453 11
e 1455 11
e 1456 11
e 1457 11
e 1458 11
e 1459 11
e 1460 11
e 1461 11
e 1462 11
e 1463 11
e 1464 11
e 1465 11
e 1466 11
e 1467 11
e 1468 11
e 1469 11
e 1470 11
e 1471 11
e 1472 11
e 1473 11
e 1474 11
e 1475 11
e 1476 11
e 1477 11
e 1478 11
e 1479 11
e 1480 11
e 1481 11
e 1482 11
e 1483 11
e 1484 11
e 1485 11
e 1486 11
e 1487 11
e 1488 11
e 1489 11
e 1490 11
e 1491 11
e 1492 11
e 1493 11
e 1494 11
e 1495 11
e 1496 11
e 1497 11
e 1498 11
e 1499 11
e 1500 11
e 1501 11
e 1502 11
e 1503 11
e 1504 11
e 1505 11
e 1506 11
e 1507 11
e 1508 11
e 1509 11
e 1510 11
e 1512 11
e 1513 11
e 1516 11
e 1517 11
e 1518 11
e 1519 11
e 1520 11
e 1521 11
e 1522 11
e 1523 11
e 1525 11
e 1526 11
e 1527 11
e 1529 11
e 1530 11
e 1531 11
e 1532 11
e 1534 11
e 28 12
e 30 12
e 31 12
e 33 12
e 35 12
e 37 12
e 42 12
e 45 12
e 47 12
e 50 12
e 51 12
e 52 12
e 53 12
e 54 12
e 55 12
e 56 12
e 57 12
e 58 12
e 59 12
e 60 12
e 61 12
e 62 12
e 63 12
e 64 12
e 65 12
e 66 12
e 67 12
e 68 12
e 69 12
e 70 12
e 71 12
e 72 12
e 73 12
e 74 12
e 75 12
e 76 12
e 77 12
e 78 12
e 79 12
e 80 12
e 81 12
e 82 12
e 83 12
e 84 12
e 85 12
e 86 12
e 87 12
e 88 12
e 89 12
e 90 12
e 91 12
e 92 12
e 93 12
e 94 12
e 95 12
e 96 12
e 97 12
e 98 12
e 99 12
e 100 12
e 101 12
e 102 12
e 103 12
e 104 12
e 105 12
e 106 12
e 107 12
e 108 12
e 109 12
e 110 12
e 111 12
e 112 12
e 113 12
e 114 12
e 115 12
e 116 12
e 117 12
e 118 12
e 119 12
e 120 12
e 121 12
e 122 12
e 123 12
e 124 12
e 125 12
e 126 12
e 127 12
e 128 12
e 129 12
e 130 12
e 131 12
e 132 12
e 133 12
e 134 12
e 135 12
e 136 12
e 137 12
e 138 12
e 139 12
e 140 12
e 141 12
e 142 12
e 143 12
e 144 12
e 145 12
e 146 12
e 147 12
e 148 12
e 149 12
e 150 12
e 151 12
e 152 12
e 153 12
e 154 12
e 155 12
e 156 12
e 157 12
e 158 12
e 159 12
e 160 12
e 161 12
e 162 12
e 163 12
e 164 12
e 165 12
e 166 12
e 167 12
e 168 12
e 169 12
e 170 12
e 171 12
e 172 12
e 173 12
e 174 12
e 175 12
e 176 12
e 177 12
e 178 12
e 179 12
e 180 12
e 181 12
e 182 12
e 183 12
e 184 12
e 185 12
e 186 12
e 187 12
e 188 12
e 189 12
e 190 12
e 191 12
e 192 12
e 193 12
e 194 12
e 195 12
e 196 12
e 197 12
e 198 12
e 199 12
e 200 12
e 201 12
e 202 12
e 203 12
e 204 12
e 205 12
e 206 12
e 207 12
e 208 12
e 209 12
e 210 12
e 211 12
e 212 12
e 213 12
e 214 12
e 215 12
e 216 12
e 217 12
e 218 12
e 219 12
e 220 12
e 221 12
e 222 12
e 223 12
e 224 12
e 225 12
e 226 12
e 227 12
e 228 12
e 229 12
e 230 12
e 231 12
e 232 12
e 233 12
e 234 12
e 235 12
e 236 12
e 237 12
e 238 12
e 239 12
e 240 12
e 241 12
e 242 12
e 243 12
e 244 12
e 245 12
e 246 12
e 247 12
e 248 12
e 249 12
e 250 12
e 251 12
e 252 12
e 253 12
e 254 12
e 255 12
e 256 12
e 257 12
e 258 12
e 259 12
e 260 12
e 261 12
e 263 12
e 264 12
e 265 12
e 266 12
e 267 12
e 269 12
e 270 12
e 272 12
e 273 12
e 274 12
e 275 12
e 277 12
e 278 12
e 280 12
e 281 12
e 283 12
e 284 12
e 285 12
e 287 12
e 288 12
e 289 12
e 290 12
e 291 12
e 292 12
e 293 12
e 294 12
e 295 12
e 296 12
e 297 12
e 298 12
e 299 12
e 300 12
e 301 12
e 302 12
e 303 12
e 304 12
e 305 12
e 306 12
e 307 12
e 308 12
e 309 12
e 310 12
e 311 12
e 312 12
e 313 12
e 314 12
e 315 12
e 316 12
e 317 12
e 318 12
e 319 12
e 320 12
e 321 12
e 322 12
e 323 12
e 324 12
e 325 12
e 326 12
e 327 12
e 328 12
e 329 12
e 330 12
e 331 12
e 332 12
e 333 12
e 334 12
e 335 12
e 336 12
e 337 12
e 338 12
e 339 12
e 340 12
e 341 12
e 345 12
e 346 12
e 347 12
e 348 12
e 349 12
e 350 12
e 352 12
e 353 12
e 354 12
e 355 12
e 356 12
e 357 12
e 358 12
e 359 12
e 360 12
e 361 12
e 362 12
e 363 12
e 365 12
e 366 12
e 367 12
e 368 12
e 369 12
e 370 12
e 371 12
e 372 12
e 373 12
e 374 12
e 375 12
e 376 12
e 377 12
e 378 12
e 379 12
e 380 12
e 381 12
e 382 12
e 383 12
e 384 12
e 385 12
e 386 12
e 387 12
e 388 12
e 389 12
e 390 12
e 391 12
e 392 12
e 393 12
e 394 12
e 395 12
e 396 12
e 397 12
e 398 12
e 399 12
e 400 12
e 401 12
e 402 12
e 403 12
e 404 12
e 405 12
e 406 12
e 407 12
e 408 12
e 409 12
e 410 12
e 411 12
e 412 12
e 413 12
e 414 12
e 415 12
e 416 12
e 417 12
e 418 12
e 419 12
e 420 12
e 421 12
e 422 12
e 423 12
e 424 12
e 425 12
e 426 12
e 427 12
e 428 12
e 429 12
e 430 12
e 431 12
e 432 12
e 433 12
e 434 12
e 435 12
e 436 12
e 437 12
e 438 12
e 439 12
e 440 12
e 441 12
e 442 12
e 443 12
e 444 12
e 445 12
e 446 12
e 447 12
e 448 12
e 449 12
e 450 12
e 452 12
e 453 12
e 454 12
e 456 12
e 457 12
e 458 12
e 459 12
e 460 12
e 462 12
e 463 12
e 465 12
e 466 12
e 467 12
e 468 12
e 469 12
e 470 12
e 472 12
e 473 12
e 474 12
e 475 12
e 476 12
e 477 12
e 478 12
e 479 12
e 480 12
e 481 12
e 482 12
e 485 12
e 486 12
e 487 12
e 488 12
e 489 12
e 490 12
e 491 12
e 492 12
e 493 12
e 494 12
e 495 12
e 496 12
e 497 12
e 498 12
e 499 12
e 500 12
e 501 12
e 502 12
e 503 12
e 504 12
e 505 12
e 506 12
e 507 12
e 508 12
e 509 12
e 510 12
e 511 12
e 512 12
e 513 12
e 514 12
e 515 12
e 516 12
e 517 12
e 518 12
e 519 12
e 520 12
e 521 12
e 522 12
e 523 12
e 524 12
e 525 12
e 526 12
e 527 12
e 528 12
e 529 12
e 530 12
e 531 12
e 532 12
e 533 12
e 534 12
e 535 12
e 536 12
e 537 12
e 538 12
e 539 12
e 540 12
e 541 12
e 542 12
e 543 12
e 544 12
e 545 12
e 546 12
e 547 12
e 548 12
e 549 12
e 550 12
e 551 12
e 552 12
e 553 12
e 554 12
e 555 12
e 556 12
e 557 12
e 558 12
e 559 12
e 560 12
e 562 12
e 564 12
e 565 12
e 566 12
e 567 12
e 569 12
e 570 12
e 571 12
e 572 12
e 573 12
e 574 12
e 575 12
e 576 12
e 577 12
e 578 12
e 579 12
e 581 12
e 582 12
e 584 12
e 585 12
e 588 12
e 589 12
e 590 12
e 591 12
e 592 12
e 593 12
e 594 12
e 595 12
e 596 12
e 598 12
e 599 12
e 600 12
e 601 12
e 602 12
e 603 12
e 604 12
e 605 12
e 606 12
e 607 12
e 608 12
e 609 12
e 610 12
e 611 12
e 612 12
e 613 12
e 614 12
e 615 12
e 616 12
e 617 12
e 618 12
e 619 12
e 620 12
e 621 12
e 622 12
e 623 12
e 624 12
e 626 12
e 627 12
e 628 12
e 629 12
e 630 12
e 631 12
e 632 12
e 634 12
e 635 12
e 637 12
e 638 12
e 639 12
e 642 12
e 643 12
e 646 12
e 647 12
e 649 12
e 650 12
e 651 12
e 652 12
e 653 12
e 654 12
e 658 12
e 659 12
e 660 12
e 661 12
e 662 12
e 663 12
e 665 12
e 666 12
e 668 12
e 669 12
e 670 12
e 671 12
e 674 12
e 675 12
e 676 12
e 677 12
e 678 12
e 679 12
e 680 12
e 681 12
e 682 12
e 683 12
e 684 12
e 685 12
e 686 12
e 687 12
e 688 12
e 689 12
e 690 12
e 691 12
e 692 12
e 693 12
e 694 12
e 695 12
e 696 12
e 697 12
e 698 12
e 699 12
e 700 12
e 701 12
e 702 12
e 704 12
e 705 12
e 706 12
e 707 12
e 708 12
e 709 12
e 710 12
e 711 12
e 712 12
e 714 12
e 715 12
e 716 12
e 718 12
e 720 12
e 722 12
e 723 12
e 725 12
e 726 12
e 727 12
e 728 12
e 729 12
e 730 12
e 731 12
e 732 12
e 733 12
e 734 12
e 735 12
e 736 12
e 737 12
e 738 12
e 739 12
e 740 12
e 741 12
e 742 12
e 743 12
e 744 12
e 745 12
e 746 12
e 747 12
e 748 12
e 749 12
e 750 12
e 751 12
e 752 12
e 753 12
e 754 12
e 755 12
e 756 12
e 757 12
e 758 12
e 759 12
e 760 12
e 761 12
e 762 12
e 763 12
e 764 12
e 765 12
e 766 12
e 767 12
e 768 12
e 769 12
e 770 12
e 771 12
e 772 12
e 773 12
e 774 12
e 775 12
e 776 12
e 777 12
e 778 12
e 779 12
e 780 12
e 781 12
e 782 12
e 783 12
e 784 12
e 785 12
e 786 12
e 787 12
e 788 12
e 789 12
e 790 12
e 791 12
e 792 12
e 793 12
e 794 12
e 795 12
e 796 12
e 797 12
e 798 12
e 799 12
e 800 12
e 801 12
e 802 12
e 803 12
e 804 12
e 805 12
e 806 12
e 807 12
e 808 12
e 809 12
e 810 12
e 811 12
e 812 12
e 813 12
e 814 12
e 815 12
e 816 12
e 817 12
e 818 12
e 819 12
e 821 12
e 822 12
e 823 12
e 824 12
e 826 12
e 828 12
e 830 12
e 831 12
e 832 12
e 834 12
e 836 12
e 841 12
e 842 12
e 843 12
e 845 12
e 846 12
e 847 12
e 848 12
e 851 12
e 852 12
e 853 12
e 854 12
e 855 12
e 859 12
e 860 12
e 861 12
e 862 12
e 863 12
e 864 12
e 865 12
e 866 12
e 867 12
e 868 12
e 869 12
e 870 12
e 871 12
e 872 12
e 873 12
e 874 12
e 875 12
e 876 12
e 877 12
e 878 12
e 879 12
e 880 12
e 881 12
e 882 12
e 883 12
e 884 12
e 885 12
e 886 12
e 887 12
e 888 12
e 889 12
e 890 12
e 891 12
e 892 12
e 893 12
e 894 12
e 895 12
e 896 12
e 897 12
e 898 12
e 899 12
e 900 12
e 901 12
e 902 12
e 903 12
e 904 12
e 905 12
e 906 12
e 907 12
e 908 12
e 909 12
e 910 12
e 911 12
e 912 12
e 913 12
e 914 12
e 915 12
e 916 12
e 917 12
e 918 12
e 919 12
e 920 12
e 921 12
e 922 12
e 923 12
e 924 12
e 925 12
e 926 12
e 927 12
e 928 12
e 929 12
e 930 12
e 931 12
e 932 12
e 933 12
e 934 12
e 935 12
e 936 12
e 937 12
e 939 12
e 940 12
e 941 12
e 942 12
e 943 12
e 944 12
e 945 12
e 946 12
e 947 12
e 948 12
e 949 12
e 950 12
e 953 12
e 955 12
e 957 12
e 958 12
e 961 12
e 962 12
e 963 12
e 964 12
e 965 12
e 966 12
e 967 12
e 968 12
e 970 12
e 972 12
e 973 12
e 974 12
e 975 12
e 976 12
e 978 12
e 979 12
e 981 12
e 983 12
e 984 12
e 986 12
e 987 12
e 989 12
e 990 12
e 991 12
e 992 12
e 993 12
e 994 12
e 995 12
e 996 12
e 997 12
e 998 12
e 999 12
e 1000 12
e 1001 12
e 1002 12
e 1003 12
e 1004 12
e 1005 12
e 1006 12
e 1007 12
e 1008 12
e 1009 12
e 1010 12
e 1011 12
e 1012 12
e 1013 12
e 1014 12
e 1015 12
e 1016 12
e 1017 12
e 1018 12
e 1019 12
e 1020 12
e 1021 12
e 1022 12
e 1023 12
e 1024 12
e 1025 12
e 1026 12
e 1027 12
e 1028 12
e 1029 12
e 1030 12
e 1031 12
e 1032 12
e 1033 12
e 1034 12
e 1035 12
e 1036 12
e 1037 12
e 1038 12
e 1039 12
e 1040 12
e 1041 12
e 1043 12
e 1044 12
e 1045 12
e 1046 12
e 1047 12
e 1048 12
e 1049 12
e 1050 12
e 1053 12
e 1054 12
e 1055 12
e 1056 12
e 1059 12
e 1060 12
e 1061 12
e 1062 12
e 1065 12
e 1066 12
e 1067 12
e 1068 12
e 1070 12
e 1071 12
e 1073 12
e 1074 12
e 1076 12
e 1078 12
e 1079 12
e 1080 12
e 1082 12
e 1083 12
e 1086 12
e 1088 12
e 1089 12
e 1090 12
e 1091 12
e 1093 12
e 1094 12
e 1095 12
e 1096 12
e 1097 12
e 1098 12
e 1099 12
e 1100 12
e 1101 12
e 1102 12
e 1103 12
e 1104 12
e 1105 12
e 1106 12
e 1107 12
e 1108 12
e 1109 12
e 1110 12
e 1111 12
e 1112 12
e 1113 12
e 1114 12
e 1115 12
e 1116 12
e 1117 12
e 1118 12
e 1120 12
e 1121 12
e 1123 12
e 1126 12
e 1128 12
e 1130 12
e 1131 12
e 1132 12
e 1134 12
e 1135 12
e 1136 12
e 1137 12
e 1139 12
e 1140 12
e 1141 12
e 1142 12
e 1143 12
e 1144 12
e 1147 12
e 1148 12
e 1149 12
e 1150 12
e 1151 12
e 1152 12
e 1154 12
e 1155 12
e 1157 12
e 1158 12
e 1159 12
e 1160 12
e 1161 12
e 1162 12
e 1163 12
e 1164 12
e 1165 12
e 1166 12
e 1167 12
e 1168 12
e 1169 12
e 1170 12
e 1171 12
e 1172 12
e 1173 12
e 1174 12
e 1175 12
e 1176 12
e 1177 12
e 1178 12
e 1179 12
e 1180 12
e 1181 12
e 1182 12
e 1183 12
e 1184 12
e 1185 12
e 1186 12
e 1187 12
e 1188 12
e 1189 12
e 1190 12
e 1191 12
e 1192 12
e 1193 12
e 1194 12
e 1195 12
e 1196 12
e 1197 12
e 1198 12
e 1199 12
e 1200 12
e 1201 12
e 1202 12
e 1203 12
e 1204 12
e 1205 12
e 1206 12
e 1207 12
e 1208 12
e 1209 12
e 1210 12
e 1211 12
e 1212 12
e 1213 12
e 1214 12
e 1215 12
e 1216 12
e 1217 12
e 1218 12
e 1219 12
e 1220 12
e 1221 12
e 1222 12
e 1223 12
e 1224 12
e 1225 12
e 1226 12
e 1227 12
e 1228 12
e 1229 12
e 1230 12
e 1231 12
e 1232 12
e 1233 12
e 1234 12
e 1235 12
e 1236 12
e 1237 12
e 1238 12
e 1239 12
e 1240 12
e 1241 12
e 1242 12
e 1243 12
e 1244 12
e 1245 12
e 1246 12
e 1247 12
e 1248 12
e 1249 12
e 1250 12
e 1251 12
e 1252 12
e 1253 12
e 1254 12
e 1255 12
e 1256 12
e 1257 12
e 1258 12
e 1259 12
e 1260 12
e 1261 12
e 1262 12
e 1263 12
e 1264 12
e 1265 12
e 1266 12
e 1267 12
e 1268 12
e 1269 12
e 1270 12
e 1271 12
e 1272 12
e 1273 12
e 1274 12
e 1275 12
e 1276 12
e 1278 12
e 1279 12
e 1282 12
e 1283 12
e 1284 12
e 1285 12
e 1286 12
e 1287 12
e 1288 12
e 1289 12
e 1290 12
e 1291 12
e 1293 12
e 1295 12
e 1296 12
e 1298 12
e 1299 12
e 1300 12
e 1301 12
e 1302 12
e 1303 12
e 1304 12
e 1305 12
e 1306 12
e 1307 12
e 1308 12
e 1309 12
e 1310 12
e 1311 12
e 1312 12
e 1313 12
e 1314 12
e 1315 12
e 1316 12
e 1317 12
e 1318 12
e 1319 12
e 1320 12
e 1321 12
e 1322 12
e 1323 12
e 1324 12
e 1325 12
e 1326 12
e 1327 12
e 1328 12
e 1329 12
e 1330 12
e 1331 12
e 1332 12
e 1333 12
e 1336 12
e 1338 12
e 1339 12
e 1340 12
e 1341 12
e 1342 12
e 1343 12
e 1344 12
e 1345 12
e 1346 12
e 1348 12
e 1349 12
e 1350 12
e 1351 12
e 1352 12
e 1353 12
e 1354 12
e 1355 12
e 1356 12
e 1357 12
e 1358 12
e 1359 12
e 1360 12
e 1361 12
e 1362 12
e 1363 12
e 1364 12
e 1365 12
e 1366 12
e 1367 12
e 1368 12
e 1369 12
e 1370 12
e 1371 12
e 1372 12
e 1373 12
e 1374 12
e 1375 12
e 1376 12
e 1377 12
e 1378 12
e 1379 12
e 1380 12
e 1381 12
e 1382 12
e 1383 12
e 1384 12
e 1385 12
e 1386 12
e 1387 12
e 1388 12
e 1389 12
e 1391 12
e 1392 12
e 1393 12
e 1395 12
e 1396 12
e 1398 12
e 1399 12
e 1400 12
e 1403 12
e 1404 12
e 1405 12
e 1406 12
e 1407 12
e 1408 12
e 1409 12
e 1410 12
e 1411 12
e 1412 12
e 1413 12
e 1414 12
e 1415 12
e 1416 12
e 1417 12
e 1418 12
e 1419 12
e 1420 12
e 1421 12
e 1422 12
e 1423 12
e 1424 12
e 1425 12
e 1426 12
e 1427 12
e 1428 12
e 1429 12
e 1430 12
e 1431 12
e 1432 12
e 1433 12
e 1439 12
e 1440 12
e 1441 12
e 1442 12
e 1445 12
e 1446 12
e 1449 12
e 1450 12
e 1451 12
e 1455 12
e 1456 12
e 1457 12
e 1458 12
e 1459 12
e 1460 12
e 1461 12
e 1462 12
e 1463 12
e 1464 12
e 1465 12
e 1466 12
e 1467 12
e 1468 12
e 1469 12
e 1470 12
e 1471 12
e 1472 12
e 1473 12
e 1474 12
e 1475 12
e 1476 12
e 1477 12
e 1478 12
e 1479 12
e 1480 12
e 1481 12
e 1482 12
e 1483 12
e 1484 12
e 1485 12
e 1486 12
e 1487 12
e 1488 12
e 1489 12
e 1490 12
e 1491 12
e 1492 12
e 1493 12
e 1494 12
e 1495 12
e 1496 12
e 1497 12
e 1498 12
e 1499 12
e 1500 12
e 1501 12
e 1502 12
e 1503 12
e 1504 12
e 1505 12
e 1506 12
e 1507 12
e 1508 12
e 1509 12
e 1510 12
e 1511 12
e 1512 12
e 1513 12
e 1514 12
e 1515 12
e 1516 12
e 1517 12
e 1518 12
e 1520 12
e 1523 12
e 1525 12
e 1526 12
e 1527 12
e 1528 12
e 1530 12
e 1531 12
e 1532 12
e 1533 12
e 1534 12
e 27 13
e 28 13
e 29 13
e 30 13
e 31 13
e 32 13
e 34 13
e 37 13
e 39 13
e 45 13
e 46 13
e 47 13
e 48 13
e 49 13
e 50 13
e 52 13
e 53 13
e 54 13
e 55 13
e 56 13
e 57 13
e 58 13
e 59 13
e 60 13
e 61 13
e 62 13
e 63 13
e 64 13
e 65 13
e 66 13
e 67 13
e 68 13
e 69 13
e 70 13
e 71 13
e 72 13
e 73 13
e 74 13
e 75 13
e 76 13
e 77 13
e 78 13
e 79 13
e 80 13
e 81 13
e 82 13
e 83 13
e 84 13
e 85 13
e 86 13
e 87 13
e 88 13
e 89 13
e 90 13
e 91 13
e 92 13
e 93 13
e 94 13
e 95 13
e 96 13
e 97 13
e 98 13
e 99 13
e 100 13
e 101 13
e 102 13
e 103 13
e 104 13
e 105 13
e 106 13
e 107 13
e 108 13
e 109 13
e 110 13
e 111 13
e 112 13
e 113 13
e 114 13
e 115 13
e 116 13
e 117 13
e 118 13
e 119 13
e 120 13
e 121 13
e 122 13
e 123 13
e 124 13
e 125 13
e 126 13
e 127 13
e 128 13
e 129 13
e 130 13
e 131 13
e 132 13
e 133 13
e 134 13
e 135 13
e 136 13
e 137 13
e 138 13
e 139 13
e 140 13
e 141 13
e 142 13
e 143 13
e 144 13
e 145 13
e 146 13
e 147 13
e 148 13
e 149 13
e 150 13
e 151 13
e 152 13
e 153 13
e 154 13
e 155 13
e 156 13
e 157 13
e 158 13
e 159 13
e 160 13
e 161 13
e 162 13
e 163 13
e 164 13
e 165 13
e 166 13
e 167 13
e 168 13
e 169 13
e 170 13
e 171 13
e 172 13
e 173 13
e 174 13
e 175 13
e 176 13
e 177 13
e 178 13
e 179 13
e 180 13
e 181 13
e 182 13
e 183 13
e 184 13
e 185 13
e 186 13
e 187 13
e 188 13
e 189 13
e 190 13
e 191 13
e 192 13
e 193 13
e 194 13
e 195 13
e 196 13
e 197 13
e 198 13
e 199 13
e 200 13
e 201 13
e 202 13
e 203 13
e 204 13
e 205 13
e 206 13
e 207 13
e 208 13
e 209 13
e 210 13
e 211 13
e 212 13
e 213 13
e 214 13
e 215 13
e 216 13
e 217 13
e 218 13
e 219 13
e 220 13
e 221 13
e 222 13
e 223 13
e 224 13
e 225 13
e 226 13
e 227 13
e 228 13
e 229 13
e 230 13
e 231 13
e 232 13
e 233 13
e 234 13
e 235 13
e 236 13
e 237 13
e 238 13
e 239 13
e 240 13
e 241 13
e 242 13
e 243 13
e 244 13
e 245 13
e 246 13
e 247 13
e 248 13
e 249 13
e 250 13
e 251 13
e 252 13
e 253 13
e 254 13
e 255 13
e 256 13
e 257 13
e 258 13
e 259 13
e 260 13
e 262 13
e 263 13
e 264 13
e 265 13
e 267 13
e 268 13
e 269 13
e 270 13
e 271 13
e 272 13
e 273 13
e 274 13
e 275 13
e 277 13
e 278 13
e 279 13
e 280 13
e 281 13
e 282 13
e 283 13
e 284 13
e 285 13
e 286 13
e 287 13
e 288 13
e 289 13
e 290 13
e 291 13
e 292 13
e 293 13
e 294 13
e 295 13
e 296 13
e 297 13
e 298 13
e 299 13
e 300 13
e 301 13
e 302 13
e 303 13
e 304 13
e 305 13
e 306 13
e 307 13
e 308 13
e 309 13
e 310 13
e 311 13
e 312 13
e 313 13
e 314 13
e 315 13
e 316 13
e 317 13
e 318 13
e 319 13
e 320 13
e 321 13
e 322 13
e 323 13
e 324 13
e 325 13
e 326 13
e 327 13
e 328 13
e 329 13
e 330 13
e 331 13
e 332 13
e 333 13
e 334 13
e 335 13
e 336 13
e 337 13
e 338 13
e 339 13
e 340 13
e 342 13
e 344 13
e 345 13
e 346 13
e 347 13
e 348 13
e 349 13
e 350 13
e 352 13
e 353 13
e 354 13
e 355 13
e 356 13
e 358 13
e 359 13
e 360 13
e 361 13
e 362 13
e 364 13
e 365 13
e 366 13
e 367 13
e 368 13
e 369 13
e 370 13
e 371 13
e 372 13
e 373 13
e 374 13
e 375 13
e 376 13
e 377 13
e 378 13
e 379 13
e 380 13
e 381 13
e 382 13
e 383 13
e 384 13
e 385 13
e 386 13
e 387 13
e 388 13
e 389 13
e 390 13
e 391 13
e 392 13
e 393 13
e 394 13
e 395 13
e 396 13
e 397 13
e 398 13
e 399 13
e 400 13
e 401 13
e 402 13
e 403 13
e 404 13
e 405 13
e 406 13
e 407 13
e 408 13
e 409 13
e 410 13
e 411 13
e 412 13
e 413 13
e 414 13
e 415 13
e 416 13
e 417 13
e 418 13
e 419 13
e 420 13
e 421 13
e 422 13
e 423 13
e 424 13
e 425 13
e 426 13
e 427 13
e 428 13
e 429 13
e 430 13
e 431 13
e 432 13
e 433 13
e 434 13
e 435 13
e 436 13
e 437 13
e 438 13
e 439 13
e 440 13
e 441 13
e 442 13
e 445 13
e 448 13
e 449 13
e 450 13
e 451 13
e 453 13
e 454 13
e 456 13
e 457 13
e 458 13
e 459 13
e 460 13
e 461 13
e 462 13
e 463 13
e 464 13
e 467 13
e 468 13
e 470 13
e 471 13
e 472 13
e 473 13
e 474 13
e 476 13
e 477 13
e 479 13
e 480 13
e 481 13
e 482 13
e 483 13
e 485 13
e 488 13
e 490 13
e 491 13
e 492 13
e 494 13
e 495 13
e 496 13
e 497 13
e 498 13
e 499 13
e 500 13
e 501 13
e 502 13
e 503 13
e 504 13
e 505 13
e 506 13
e 507 13
e 508 13
e 509 13
e 510 13
e 511 13
e 512 13
e 513 13
e 514 13
e 515 13
e 516 13
e 517 13
e 518 13
e 519 13
e 520 13
e 521 13
e 522 13
e 523 13
e 524 13
e 525 13
e 526 13
e 527 13
e 528 13
e 529 13
e 530 13
e 531 13
e 532 13
e 533 13
e 534 13
e 535 13
e 536 13
e 537 13
e 538 13
e 539 13
e 540 13
e 541 13
e 542 13
e 543 13
e 544 13
e 545 13
e 546 13
e 547 13
e 548 13
e 549 13
e 550 13
e 551 13
e 552 13
e 554 13
e 555 13
e 556 13
e 557 13
e 559 13
e 560 13
e 561 13
e 562 13
e 563 13
e 564 13
e 566 13
e 567 13
e 568 13
e 570 13
e 571 13
e 572 13
e 573 13
e 576 13
e 577 13
e 578 13
e 579 13
e 580 13
e 581 13
e 582 13
e 583 13
e 584 13
e 585 13
e 586 13
e 588 13
e 589 13
e 591 13
e 593 13
e 594 13
e 597 13
e 598 13
e 599 13
e 600 13
e 601 13
e 602 13
e 603 13
e 604 13
e 605 13
e 606 13
e 607 13
e 608 13
e 609 13
e 610 13
e 611 13
e 612 13
e 613 13
e 614 13
e 615 13
e 616 13
e 617 13
e 618 13
e 619 13
e 620 13
e 621 13
e 622 13
e 623 13
e 624 13
e 625 13
e 626 13
e 628 13
e 629 13
e 632 13
e 633 13
e 634 13
e 635 13
e 638 13
e 640 13
e 641 13
e 642 13
e 644 13
e 646 13
e 647 13
e 648 13
e 649 13
e 650 13
e 651 13
e 653 13
e 655 13
e 656 13
e 657 13
e 658 13
e 659 13
e 660 13
e 661 13
e 663 13
e 664 13
e 665 13
e 666 13
e 668 13
e 669 13
e 670 13
e 671 13
e 672 13
e 674 13
e 675 13
e 676 13
e 677 13
e 678 13
e 679 13
e 680 13
e 681 13
e 682 13
e 683 13
e 684 13
e 685 13
e 686 13
e 687 13
e 688 13
e 689 13
e 690 13
e 691 13
e 692 13
e 693 13
e 694 13
e 695 13
e 696 13
e 697 13
e 698 13
e 699 13
e 700 13
e 701 13
e 702 13
e 703 13
e 704 13
e 705 13
e 706 13
e 707 13
e 708 13
e 709 13
e 710 13
e 712 13
e 713 13
e 714 13
e 716 13
e 719 13
e 720 13
e 721 13
e 722 13
e 723 13
e 724 13
e 725 13
e 726 13
e 727 13
e 728 13
e 729 13
e 730 13
e 731 13
e 732 13
e 733 13
e 734 13
e 735 13
e 736 13
e 737 13
e 738 13
e 739 13
e 740 13
e 741 13
e 742 13
e 743 13
e 744 13
e 745 13
e 746 13
e 747 13
e 748 13
e 749 13
e 750 13
e 751 13
e 752 13
e 753 13
e 754 13
e 755 13
e 756 13
e 757 13
e 758 13
e 759 13
e 760 13
e 761 13
e 762 13
e 763 13
e 764 13
e 765 13
e 766 13
e 767 13
e 768 13
e 769 13
e 770 13
e 771 13
e 772 13
e 773 13
e 774 13
e 775 13
e 776 13
e 777 13
e 778 13
e 779 13
e 780 13
e 781 13
e 782 13
e 783 13
e 784 13
e 785 13
e 786 13
e 787 13
e 788 13
e 789 13
e 790 13
e 791 13
e 792 13
e 793 13
e 794 13
e 795 13
e 796 13
e 797 13
e 798 13
e 799 13
e 800 13
e 801 13
e 802 13
e 803 13
e 804 13
e 805 13
e 806 13
e 807 13
e 808 13
e 810 13
e 811 13
e 812 13
e 813 13
e 814 13
e 817 13
e 818 13
e 820 13
e 821 13
e 822 13
e 823 13
e 824 13
e 825 13
e 826 13
e 827 13
e 828 13
e 830 13
e 833 13
e 834 13
e 835 13
e 836 13
e 837 13
e 838 13
e 839 13
e 840 13
e 842 13
e 844 13
e 845 13
e 846 13
e 847 13
e 850 13
e 851 13
e 852 13
e 854 13
e 855 13
e 856 13
e 858 13
e 859 13
e 860 13
e 861 13
e 862 13
e 863 13
e 864 13
e 865 13
e 866 13
e 867 13
e 868 13
e 869 13
e 870 13
e 871 13
e 872 13
e 873 13
e 874 13
e 875 13
e 876 13
e 877 13
e 878 13
e 879 13
e 880 13
e 881 13
e 882 13
e 883 13
e 884 13
e 885 13
e 886 13
e 887 13
e 888 13
e 889 13
e 890 13
e 891 13
e 892 13
e 893 13
e 894 13
e 895 13
e 896 13
e 897 13
e 898 13
e 899 13
e 900 13
e 901 13
e 902 13
e 903 13
e 904 13
e 905 13
e 906 13
e 907 13
e 908 13
e 909 13
e 910 13
e 911 13
e 912 13
e 913 13
e 914 13
e 915 13
e 916 13
e 917 13
e 918 13
e 919 13
e 920 13
e 921 13
e 922 13
e 923 13
e 924 13
e 925 13
e 926 13
e 927 13
e 928 13
e 929 13
e 930 13
e 931 13
e 932 13
e 933 13
e 934 13
e 935 13
e 936 13
e 937 13
e 938 13
e 939 13
e 940 13
e 942 13
e 945 13
e 947 13
e 948 13
e 949 13
e 950 13
e 958 13
e 959 13
e 960 13
e 961 13
e 963 13
e 966 13
e 967 13
e 969 13
e 972 13
e 973 13
e 974 13
e 975 13
e 976 13
e 977 13
e 978 13
e 979 13
e 980 13
e 982 13
e 983 13
e 985 13
e 986 13
e 987 13
e 988 13
e 989 13
e 990 13
e 991 13
e 992 13
e 993 13
e 994 13
e 995 13
e 996 13
e 997 13
e 998 13
e 999 13
e 1000 13
e 1001 13
e 1002 13
e 1003 13
e 1004 13
e 1005 13
e 1006 13
e 1007 13
e 1008 13
e 1009 13
e 1010 13
e 1011 13
e 1012 13
e 1013 13
e 1014 13
e 1015 13
e 1016 13
e 1017 13
e 1018 13
e 1019 13
e 1020 13
e 1021 13
e 1022 13
e 1023 13
e 1024 13
e 1025 13
e 1026 13
e 1027 13
e 1028 13
e 1029 13
e 1030 13
e 1031 13
e 1032 13
e 1033 13
e 1034 13
e 1035 13
e 1036 13
e 1037 13
e 1038 13
e 1039 13
e 1040 13
e 1041 13
e 1043 13
e 1045 13
e 1046 13
e 1052 13
e 1053 13
e 1054 13
e 1055 13
e 1056 13
e 1057 13
e 1058 13
e 1059 13
e 1061 13
e 1062 13
e 1063 13
e 1064 13
e 1065 13
e 1066 13
e 1067 13
e 1068 13
e 1069 13
e 1070 13
e 1071 13
e 1073 13
e 1074 13
e 1075 13
e 1077 13
e 1078 13
e 1079 13
e 1081 13
e 1082 13
e 1083 13
e 1085 13
e 1087 13
e 1089 13
e 1090 13
e 1091 13
e 1092 13
e 1093 13
e 1094 13
e 1095 13
e 1096 13
e 1097 13
e 1098 13
e 1099 13
e 1100 13
e 1101 13
e 1102 13
e 1103 13
e 1104 13
e 1105 13
e 1106 13
e 1107 13
e 1108 13
e 1109 13
e 1110 13
e 1111 13
e 1112 13
e 1113 13
e 1114 13
e 1115 13
e 1116 13
e 1117 13
e 1118 13
e 1121 13
e 1122 13
e 1123 13
e 1124 13
e 1125 13
e 1126 13
e 1127 13
e 1128 13
e 1129 13
e 1130 13
e 1131 13
e 1132 13
e 1133 13
e 1134 13
e 1135 13
e 1136 13
e 1137 13
e 1138 13
e 1139 13
e 1140 13
e 1141 13
e 1142 13
e 1143 13
e 1144 13
e 1146 13
e 1147 13
e 1148 13
e 1150 13
e 1151 13
e 1152 13
e 1153 13
e 1154 13
e 1156 13
e 1157 13
e 1158 13
e 1159 13
e 1162 13
e 1163 13
e 1164 13
e 1167 13
e 1171 13
e 1172 13
e 1173 13
e 1174 13
e 1175 13
e 1176 13
e 1177 13
e 1178 13
e 1179 13
e 1180 13
e 1181 13
e 1182 13
e 1183 13
e 1184 13
e 1185 13
e 1186 13
e 1187 13
e 1188 13
e 1189 13
e 1190 13
e 1191 13
e 1192 13
e 1193 13
e 1194 13
e 1195 13
e 1196 13
e 1197 13
e 1198 13
e 1199 13
e 1200 13
e 1201 13
e 1202 13
e 1203 13
e 1204 13
e 1205 13
e 1206 13
e 1207 13
e 1208 13
e 1209 13
e 1210 13
e 1211 13
e 1212 13
e 1213 13
e 1214 13
e 1215 13
e 1216 13
e 1217 13
e 1218 13
e 1219 13
e 1220 13
e 1221 13
e 1222 13
e 1223 13
e 1224 13
e 1225 13
e 1226 13
e 1227 13
e 1228 13
e 1229 13
e 1230 13
e 1231 13
e 1232 13
e 1233 13
e 1234 13
e 1235 13
e 1236 13
e 1237 13
e 1238 13
e 1239 13
e 1240 13
e 1241 13
e 1242 13
e 1243 13
e 1244 13
e 1245 13
e 1246 13
e 1247 13
e 1248 13
e 1249 13
e 1250 13
e 1251 13
e 1252 13
e 1253 13
e 1254 13
e 1255 13
e 1256 13
e 1257 13
e 1258 13
e 1259 13
e 1260 13
e 1261 13
e 1262 13
e 1263 13
e 1264 13
e 1265 13
e 1266 13
e 1267 13
e 1268 13
e 1269 13
e 1270 13
e 1271 13
e 1272 13
e 1273 13
e 1274 13
e 1275 13
e 1276 13
e 1279 13
e 1280 13
e 1281 13
e 1282 13
e 1284 13
e 1286 13
e 1287 13
e 1288 13
e 1290 13
e 1291 13
e 1292 13
e 1293 13
e 1295 13
e 1296 13
e 1297 13
e 1299 13
e 1301 13
e 1302 13
e 1303 13
e 1304 13
e 1305 13
e 1306 13
e 1307 13
e 1308 13
e 1309 13
e 1310 13
e 1311 13
e 1312 13
e 1313 13
e 1314 13
e 1315 13
e 1316 13
e 1317 13
e 1318 13
e 1319 13
e 1320 13
e 1321 13
e 1322 13
e 1323 13
e 1324 13
e 1325 13
e 1326 13
e 1327 13
e 1328 13
e 1329 13
e 1330 13
e 1331 13
e 1332 13
e 1334 13
e 1335 13
e 1336 13
e 1337 13
e 1338 13
e 1339 13
e 1341 13
e 1343 13
e 1344 13
e 1345 13
e 1346 13
e 1347 13
e 1348 13
e 1349 13
e 1350 13
e 1351 13
e 1352 13
e 1353 13
e 1354 13
e 1355 13
e 1356 13
e 1357 13
e 1358 13
e 1359 13
e 1360 13
e 1361 13
e 1362 13
e 1363 13
e 1364 13
e 1365 13
e 1366 13
e 1367 13
e 1368 13
e 1369 13
e 1370 13
e 1371 13
e 1372 13
e 1373 13
e 1374 13
e 1375 13
e 1376 13
e 1377 13
e 1378 13
e 1379 13
e 1380 13
e 1381 13
e 1383 13
e 1384 13
e 1385 13
e 1387 13
e 1388 13
e 1391 13
e 1392 13
e 1393 13
e 1394 13
e 1395 13
e 1396 13
e 1397 13
e 1398 13
e 1399 13
e 1400 13
e 1404 13
e 1405 13
e 1406 13
e 1407 13
e 1408 13
e 1409 13
e 1410 13
e 1411 13
e 1412 13
e 1413 13
e 1414 13
e 1415 13
e 1416 13
e 1417 13
e 1418 13
e 1419 13
e 1420 13
e 1421 13
e 1422 13
e 1423 13
e 1424 13
e 1425 13
e 1426 13
e 1427 13
e 1428 13
e 1429 13
e 1430 13
e 1432 13
e 1433 13
e 1434 13
e 1437 13
e 1438 13
e 1439 13
e 1440 13
e 1441 13
e 1443 13
e 1450 13
e 1453 13
e 1455 13
e 1456 13
e 1457 13
e 1458 13
e 1459 13
e 1460 13
e 1461 13
e 1462 13
e 1463 13
e 1464 13
e 1465 13
e 1466 13
e 1467 13
e 1468 13
e 1469 13
e 1470 13
e 1471 13
e 1472 13
e 1473 13
e 1474 13
e 1475 13
e 1476 13
e 1477 13
e 1478 13
e 1479 13
e 1480 13
e 1481 13
e 1482 13
e 1483 13
e 1484 13
e 1485 13
e 1486 13
e 1487 13
e 1488 13
e 1489 13
e 1490 13
e 1491 13
e 1492 13
e 1493 13
e 1494 13
e 1495 13
e 1496 13
e 1497 13
e 1498 13
e 1499 13
e 1500 13
e 1501 13
e 1502 13
e 1503 13
e 1504 13
e 1505 13
e 1506 13
e 1507 13
e 1508 13
e 1509 13
e 1510 13
e 1511 13
e 1512 13
e 1513 13
e 1514 13
e 1515 13
e 1516 13
e 1517 13
e 1518 13
e 1520 13
e 1521 13
e 1523 13
e 1525 13
e 1526 13
e 1527 13
e 1528 13
e 1529 13
e 1530 13
e 1533 13
e 1534 13
e 27 14
e 28 14
e 31 14
e 33 14
e 34 14
e 36 14
e 37 14
e 38 14
e 40 14
e 45 14
e 46 14
e 49 14
e 51 14
e 52 14
e 53 14
e 54 14
e 55 14
e 56 14
e 57 14
e 58 14
e 59 14
e 60 14
e 61 14
e 62 14
e 63 14
e 64 14
e 65 14
e 66 14
e 67 14
e 68 14
e 69 14
e 70 14
e 71 14
e 72 14
e 73 14
e 74 14
e 75 14
e 76 14
e 77 14
e 78 14
e 79 14
e 80 14
e 81 14
e 82 14
e 83 14
e 84 14
e 85 14
e 86 14
e 87 14
e 88 14
e 89 14
e 90 14
e 91 14
e 92 14
e 93 14
e 94 14
e 95 14
e 96 14
e 97 14
e 98 14
e 99 14
e 100 14
e 101 14
e 102 14
e 103 14
e 104 14
e 105 14
e 106 14
e 107 14
e 108 14
e 109 14
e 110 14
e 111 14
e 112 14
e 113 14
e 114 14
e 115 14
e 116 14
e 117 14
e 118 14
e 119 14
e 120 14
e 121 14
e 122 14
e 123 14
e 124 14
e 125 14
e 126 14
e 127 14
e 128 14
e 129 14
e 130 14
e 131 14
e 132 14
e 133 14
e 134 14
e 135 14
e 136 14
e 137 14
e 138 14
e 139 14
e 140 14
e 141 14
e 142 14
e 143 14
e 144 14
e 145 14
e 146 14
e 147 14
e 148 14
e 149 14
e 150 14
e 151 14
e 152 14
e 153 14
e 154 14
e 155 14
e 156 14
e 157 14
e 158 14
e 159 14
e 160 14
e 161 14
e 162 14
e 163 14
e 164 14
e 165 14
e 166 14
e 167 14
e 168 14
e 169 14
e 170 14
e 171 14
e 172 14
e 173 14
e 174 14
e 175 14
e 176 14
e 177 14
e 178 14
e 179 14
e 180 14
e 181 14
e 182 14
e 183 14
e 184 14
e 185 14
e 186 14
e 187 14
e 188 14
e 189 14
e 190 14
e 191 14
e 192 14
e 193 14
e 194 14
e 195 14
e 196 14
e 197 14
e 198 14
e 199 14
e 200 14
e 201 14
e 202 14
e 203 14
e 204 14
e 205 14
e 206 14
e 207 14
e 208 14
e 209 14
e 210 14
e 211 14
e 212 14
e 213 14
e 214 14
e 215 14
e 216 14
e 217 14
e 218 14
e 219 14
e 220 14
e 221 14
e 222 14
e 223 14
e 224 14
e 225 14
e 226 14
e 227 14
e 228 14
e 229 14
e 230 14
e 231 14
e 232 14
e 233 14
e 234 14
e 235 14
e 236 14
e 237 14
e 238 14
e 239 14
e 240 14
e 241 14
e 242 14
e 243 14
e 244 14
e 245 14
e 246 14
e 247 14
e 248 14
e 249 14
e 250 14
e 251 14
e 252 14
e 253 14
e 254 14
e 255 14
e 256 14
e 257 14
e 258 14
e 259 14
e 260 14
e 261 14
e 262 14
e 264 14
e 265 14
e 267 14
e 268 14
e 271 14
e 274 14
e 275 14
e 276 14
e 277 14
e 278 14
e 280 14
e 282 14
e 283 14
e 285 14
e 286 14
e 287 14
e 288 14
e 289 14
e 290 14
e 291 14
e 292 14
e 293 14
e 294 14
e 295 14
e 296 14
e 297 14
e 298 14
e 299 14
e 300 14
e 301 14
e 302 14
e 303 14
e 304 14
e 305 14
e 306 14
e 307 14
e 308 14
e 309 14
e 310 14
e 311 14
e 312 14
e 313 14
e 314 14
e 315 14
e 316 14
e 317 14
e 318 14
e 319 14
e 320 14
e 321 14
e 322 14
e 323 14
e 324 14
e 325 14
e 326 14
e 327 14
e 328 14
e 329 14
e 330 14
e 331 14
e 332 14
e 333 14
e 334 14
e 335 14
e 336 14
e 337 14
e 338 14
e 339 14
e 340 14
e 342 14
e 344 14
e 346 14
e 348 14
e 349 14
e 351 14
e 352 14
e 355 14
e 356 14
e 357 14
e 360 14
e 361 14
e 362 14
e 363 14
e 364 14
e 365 14
e 366 14
e 367 14
e 368 14
e 369 14
e 370 14
e 371 14
e 372 14
e 373 14
e 374 14
e 375 14
e 376 14
e 377 14
e 378 14
e 379 14
e 380 14
e 381 14
e 382 14
e 383 14
e 384 14
e 385 14
e 386 14
e 387 14
e 388 14
e 389 14
e 390 14
e 391 14
e 392 14
e 393 14
e 394 14
e 395 14
e 396 14
e 397 14
e 398 14
e 399 14
e 400 14
e 401 14
e 402 14
e 403 14
e 404 14
e 405 14
e 406 14
e 407 14
e 408 14
e 409 14
e 410 14
e 411 14
e 412 14
e 413 14
e 414 14
e 415 14
e 416 14
e 417 14
e 418 14
e 419 14
e 420 14
e 421 14
e 422 14
e 423 14
e 424 14
e 425 14
e 426 14
e 427 14
e 428 14
e 429 14
e 430 14
e 431 14
e 432 14
e 433 14
e 434 14
e 435 14
e 436 14
e 437 14
e 438 14
e 439 14
e 440 14
e 441 14
e 442 14
e 443 14
e 444 14
e 445 14
e 446 14
e 447 14
e 448 14
e 449 14
e 450 14
e 451 14
e 452 14
e 454 14
e 455 14
e 456 14
e 460 14
e 463 14
e 464 14
e 465 14
e 466 14
e 468 14
e 469 14
e 470 14
e 471 14
e 472 14
e 473 14
e 474 14
e 475 14
e 478 14
e 479 14
e 481 14
e 483 14
e 484 14
e 485 14
e 486 14
e 487 14
e 488 14
e 491 14
e 492 14
e 493 14
e 495 14
e 496 14
e 497 14
e 498 14
e 499 14
e 500 14
e 501 14
e 502 14
e 503 14
e 504 14
e 505 14
e 506 14
e 507 14
e 508 14
e 509 14
e 510 14
e 511 14
e 512 14
e 513 14
e 514 14
e 515 14
e 516 14
e 517 14
e 518 14
e 519 14
e 520 14
e 521 14
e 522 14
e 523 14
e 524 14
e 525 14
e 526 14
e 527 14
e 528 14
e 529 14
e 530 14
e 531 14
e 532 14
e 533 14
e 534 14
e 535 14
e 536 14
e 537 14
e 538 14
e 539 14
e 540 14
e 541 14
e 542 14
e 543 14
e 544 14
e 545 14
e 546 14
e 547 14
e 548 14
e 549 14
e 550 14
e 552 14
e 553 14
e 554 14
e 556 14
e 558 14
e 559 14
e 560 14
e 561 14
e 562 14
e 563 14
e 565 14
e 569 14
e 570 14
e 571 14
e 572 14
e 573 14
e 574 14
e 577 14
e 578 14
e 579 14
e 580 14
e 581 14
e 582 14
e 583 14
e 584 14
e 585 14
e 587 14
e 588 14
e 590 14
e 591 14
e 592 14
e 593 14
e 594 14
e 595 14
e 596 14
e 597 14
e 598 14
e 599 14
e 600 14
e 601 14
e 602 14
e 603 14
e 604 14
e 605 14
e 606 14
e 607 14
e 608 14
e 609 14
e 610 14
e 611 14
e 612 14
e 613 14
e 614 14
e 615 14
e 616 14
e 617 14
e 618 14
e 619 14
e 620 14
e 621 14
e 622 14
e 623 14
e 624 14
e 626 14
e 629 14
e 630 14
e 631 14
e 633 14
e 634 14
e 635 14
e 636 14
e 637 14
e 638 14
e 640 14
e 641 14
e 642 14
e 645 14
e 647 14
e 648 14
e 649 14
e 650 14
e 652 14
e 653 14
e 655 14
e 656 14
e 657 14
e 659 14
e 660 14
e 661 14
e 663 14
e 666 14
e 667 14
e 668 14
e 670 14
e 671 14
e 672 14
e 673 14
e 674 14
e 675 14
e 676 14
e 677 14
e 678 14
e 679 14
e 680 14
e 681 14
e 682 14
e 683 14
e 684 14
e 685 14
e 686 14
e 687 14
e 688 14
e 689 14
e 690 14
e 691 14
e 692 14
e 693 14
e 694 14
e 695 14
e 696 14
e 697 14
e 698 14
e 699 14
e 700 14
e 701 14
e 702 14
e 704 14
e 705 14
e 706 14
e 707 14
e 708 14
e 710 14
e 711 14
e 713 14
e 714 14
e 715 14
e 716 14
e 718 14
e 721 14
e 722 14
e 723 14
e 725 14
e 726 14
e 727 14
e 728 14
e 729 14
e 730 14
e 731 14
e 732 14
e 733 14
e 734 14
e 735 14
e 736 14
e 737 14
e 738 14
e 739 14
e 740 14
e 741 14
e 742 14
e 743 14
e 744 14
e 745 14
e 746 14
e 747 14
e 748 14
e 749 14
e 750 14
e 751 14
e 752 14
e 753 14
e 754 14
e 755 14
e 756 14
e 757 14
e 758 14
e 759 14
e 760 14
e 761 14
e 762 14
e 763 14
e 764 14
e 765 14
e 766 14
e 767 14
e 768 14
e 769 14
e 770 14
e 771 14
e 772 14
e 773 14
e 774 14
e 775 14
e 776 14
e 777 14
e 778 14
e 779 14
e 780 14
e 781 14
e 782 14
e 783 14
e 784 14
e 785 14
e 786 14
e 787 14
e 788 14
e 789 14
e 790 14
e 791 14
e 792 14
e 793 14
e 794 14
e 795 14
e 796 14
e 797 14
e 798 14
e 799 14
e 800 14
e 801 14
e 802 14
e 803 14
e 804 14
e 805 14
e 806 14
e 807 14
e 808 14
e 809 14
e 810 14
e 811 14
e 812 14
e 813 14
e 815 14
e 816 14
e 817 14
e 820 14
e 821 14
e 822 14
e 824 14
e 826 14
e 827 14
e 828 14
e 829 14
e 831 14
e 832 14
e 835 14
e 837 14
e 838 14
e 839 14
e 840 14
e 841 14
e 842 14
e 844 14
e 846 14
e 848 14
e 849 14
e 850 14
e 851 14
e 853 14
e 854 14
e 855 14
e 857 14
e 859 14
e 860 14
e 861 14
e 862 14
e 863 14
e 864 14
e 865 14
e 866 14
e 867 14
e 868 14
e 869 14
e 870 14
e 871 14
e 872 14
e 873 14
e 874 14
e 875 14
e 876 14
e 877 14
e 878 14
e 879 14
e 880 14
e 881 14
e 882 14
e 883 14
e 884 14
e 885 14
e 886 14
e 887 14
e 888 14
e 889 14
e 890 14
e 891 14
e 892 14
e 893 14
e 894 14
e 895 14
e 896 14
e 897 14
e 898 14
e 899 14
e 900 14
e 901 14
e 902 14
e 903 14
e 904 14
e 905 14
e 906 14
e 907 14
e 908 14
e 909 14
e 910 14
e 911 14
e 912 14
e 913 14
e 914 14
e 915 14
e 916 14
e 917 14
e 918 14
e 919 14
e 920 14
e 921 14
e 922 14
e 923 14
e 924 14
e 925 14
e 926 14
e 927 14
e 928 14
e 929 14
e 930 14
e 931 14
e 932 14
e 933 14
e 934 14
e 935 14
e 936 14
e 937 14
e 938 14
e 940 14
e 941 14
e 942 14
e 943 14
e 945 14
e 947 14
e 948 14
e 951 14
e 952 14
e 953 14
e 954 14
e 955 14
e 956 14
e 957 14
e 959 14
e 960 14
e 963 14
e 964 14
e 965 14
e 966 14
e 967 14
e 968 14
e 969 14
e 971 14
e 972 14
e 973 14
e 974 14
e 976 14
e 977 14
e 978 14
e 979 14
e 980 14
e 981 14
e 983 14
e 984 14
e 985 14
e 986 14
e 987 14
e 989 14
e 990 14
e 991 14
e 992 14
e 993 14
e 994 14
e 995 14
e 996 14
e 997 14
e 998 14
e 999 14
e 1000 14
e 1001 14
e 1002 14
e 1003 14
e 1004 14
e 1005 14
e 1006 14
e 1007 14
e 1008 14
e 1009 14
e 1010 14
e 1011 14
e 1012 14
e 1013 14
e 1014 14
e 1015 14
e 1016 14
e 1017 14
e 1018 14
e 1019 14
e 1020 14
e 1021 14
e 1022 14
e 1023 14
e 1024 14
e 1025 14
e 1026 14
e 1027 14
e 1028 14
e 1029 14
e 1030 14
e 1031 14
e 1032 14
e 1033 14
e 1034 14
e 1035 14
e 1036 14
e 1037 14
e 1038 14
e 1039 14
e 1040 14
e 1041 14
e 1042 14
e 1043 14
e 1044 14
e 1045 14
e 1046 14
e 1047 14
e 1048 14
e 1049 14
e 1050 14
e 1051 14
e 1052 14
e 1053 14
e 1054 14
e 1055 14
e 1057 14
e 1058 14
e 1059 14
e 1061 14
e 1063 14
e 1065 14
e 1067 14
e 1071 14
e 1073 14
e 1074 14
e 1075 14
e 1077 14
e 1078 14
e 1079 14
e 1080 14
e 1081 14
e 1082 14
e 1084 14
e 1085 14
e 1086 14
e 1087 14
e 1088 14
e 1089 14
e 1091 14
e 1092 14
e 1093 14
e 1094 14
e 1095 14
e 1096 14
e 1097 14
e 1098 14
e 1099 14
e 1100 14
e 1101 14
e 1102 14
e 1103 14
e 1104 14
e 1105 14
e 1106 14
e 1107 14
e 1108 14
e 1109 14
e 1110 14
e 1111 14
e 1112 14
e 1113 14
e 1114 14
e 1115 14
e 1116 14
e 1117 14
e 1118 14
e 1119 14
e 1120 14
e 1122 14
e 1124 14
e 1126 14
e 1127 14
e 1128 14
e 1129 14
e 1130 14
e 1131 14
e 1132 14
e 1133 14
e 1134 14
e 1135 14
e 1137 14
e 1139 14
e 1141 14
e 1142 14
e 1143 14
e 1144 14
e 1146 14
e 1147 14
e 1148 14
e 1149 14
e 1150 14
e 1151 14
e 1153 14
e 1155 14
e 1158 14
e 1159 14
e 1160 14
e 1161 14
e 1162 14
e 1164 14
e 1165 14
e 1167 14
e 1169 14
e 1170 14
e 1171 14
e 1172 14
e 1173 14
e 1174 14
e 1175 14
e 1176 14
e 1177 14
e 1178 14
e 1179 14
e 1180 14
e 1181 14
e 1182 14
e 1183 14
e 1184 14
e 1185 14
e 1186 14
e 1187 14
e 1188 14
e 1189 14
e 1190 14
e 1191 14
e 1192 14
e 1193 14
e 1194 14
e 1195 14
e 1196 14
e 1197 14
e 1198 14
e 1199 14
e 1200 14
e 1201 14
e 1202 14
e 1203 14
e 1204 14
e 1205 14
e 1206 14
e 1207 14
e 1208 14
e 1209 14
e 1210 14
e 1211 14
e 1212 14
e 1213 14
e 1214 14
e 1215 14
e 1216 14
e 1217 14
e 1218 14
e 1219 14
e 1220 14
e 1221 14
e 1222 14
e 1223 14
e 1224 14
e 1225 14
e 1226 14
e 1227 14
e 1228 14
e 1229 14
e 1230 14
e 1231 14
e 1232 14
e 1233 14
e 1234 14
e 1235 14
e 1236 14
e 1237 14
e 1238 14
e 1239 14
e 1240 14
e 1241 14
e 1242 14
e 1243 14
e 1244 14
e 1245 14
e 1246 14
e 1247 14
e 1248 14
e 1249 14
e 1250 14
e 1251 14
e 1252 14
e 1253 14
e 1254 14
e 1255 14
e 1256 14
e 1257 14
e 1258 14
e 1259 14
e 1260 14
e 1261 14
e 1262 14
e 1263 14
e 1264 14
e 1265 14
e 1266 14
e 1267 14
e 1268 14
e 1269 14
e 1270 14
e 1271 14
e 1272 14
e 1273 14
e 1274 14
e 1275 14
e 1276 14
e 1278 14
e 1280 14
e 1282 14
e 1283 14
e 1284 14
e 1285 14
e 1286 14
e 1287 14
e 1288 14
e 1290 14
e 1291 14
e 1292 14
e 1293 14
e 1294 14
e 1295 14
e 1298 14
e 1300 14
e 1301 14
e 1302 14
e 1303 14
e 1304 14
e 1305 14
e 1306 14
e 1307 14
e 1308 14
e 1309 14
e 1310 14
e 1311 14
e 1312 14
e 1313 14
e 1314 14
e 1315 14
e 1316 14
e 1317 14
e 1318 14
e 1319 14
e 1320 14
e 1321 14
e 1322 14
e 1323 14
e 1324 14
e 1325 14
e 1326 14
e 1327 14
e 1328 14
e 1329 14
e 1330 14
e 1331 14
e 1334 14
e 1335 14
e 1336 14
e 1337 14
e 1340 14
e 1341 14
e 1343 14
e 1345 14
e 1348 14
e 1349 14
e 1350 14
e 1351 14
e 1352 14
e 1353 14
e 1354 14
e 1355 14
e 1356 14
e 1357 14
e 1358 14
e 1359 14
e 1360 14
e 1361 14
e 1362 14
e 1363 14
e 1364 14
e 1365 14
e 1366 14
e 1367 14
e 1368 14
e 1369 14
e 1370 14
e 1371 14
e 1372 14
e 1373 14
e 1374 14
e 1375 14
e 1376 14
e 1377 14
e 1378 14
e 1379 14
e 1380 14
e 1381 14
e 1383 14
e 1384 14
e 1385 14
e 1386 14
e 1387 14
e 1389 14
e 1391 14
e 1392 14
e 1393 14
e 1396 14
e 1397 14
e 1398 14
e 1402 14
e 1403 14
e 1405 14
e 1406 14
e 1407 14
e 1408 14
e 1409 14
e 1410 14
e 1411 14
e 1412 14
e 1413 14
e 1414 14
e 1415 14
e 1416 14
e 1417 14
e 1418 14
e 1419 14
e 1420 14
e 1421 14
e 1422 14
e 1423 14
e 1424 14
e 1425 14
e 1426 14
e 1427 14
e 1428 14
e 1429 14
e 1430 14
e 1433 14
e 1435 14
e 1440 14
e 1441 14
e 1443 14
e 1444 14
e 1445 14
e 1446 14
e 1447 14
e 1448 14
e 1452 14
e 1456 14
e 1457 14
e 1458 14
e 1459 14
e 1460 14
e 1461 14
e 1462 14
e 1463 14
e 1464 14
e 1465 14
e 1466 14
e 1467 14
e 1468 14
e 1469 14
e 1470 14
e 1471 14
e 1472 14
e 1473 14
e 1474 14
e 1475 14
e 1476 14
e 1477 14
e 1478 14
e 1479 14
e 1480 14
e 1481 14
e 1482 14
e 1483 14
e 1484 14
e 1485 14
e 1486 14
e 1487 14
e 1488 14
e 1489 14
e 1490 14
e 1491 14
e 1492 14
e 1493 14
e 1494 14
e 1495 14
e 1496 14
e 1497 14
e 1498 14
e 1499 14
e 1500 14
e 1501 14
e 1502 14
e 1503 14
e 1504 14
e 1505 14
e 1506 14
e 1507 14
e 1508 14
e 1509 14
e 1511 14
e 1513 14
e 1514 14
e 1517 14
e 1518 14
e 1519 14
e 1520 14
e 1521 14
e 1522 14
e 1527 14
e 1528 14
e 1530 14
e 1531 14
e 1533 14
e 1534 14
e 28 15
e 30 15
e 33 15
e 36 15
e 39 15
e 40 15
e 45 15
e 46 15
e 47 15
e 48 15
e 49 15
e 50 15
e 52 15
e 53 15
e 54 15
e 55 15
e 56 15
e 57 15
e 58 15
e 59 15
e 60 15
e 61 15
e 62 15
e 63 15
e 64 15
e 65 15
e 66 15
e 67 15
e 68 15
e 69 15
e 70 15
e 71 15
e 72 15
e 73 15
e 74 15
e 75 15
e 76 15
e 77 15
e 78 15
e 79 15
e 80 15
e 81 15
e 82 15
e 83 15
e 84 15
e 85 15
e 86 15
e 87 15
e 88 15
e 89 15
e 90 15
e 91 15
e 92 15
e 93 15
e 94 15
e 95 15
e 96 15
e 97 15
e 98 15
e 99 15
e 100 15
e 101 15
e 102 15
e 103 15
e 104 15
e 105 15
e 106 15
e 107 15
e 108 15
e 109 15
e 110 15
e 111 15
e 112 15
e 113 15
e 114 15
e 115 15
e 116 15
e 117 15
e 118 15
e 119 15
e 120 15
e 121 15
e 122 15
e 123 15
e 124 15
e 125 15
e 126 15
e 127 15
e 128 15
e 129 15
e 130 15
e 131 15
e 132 15
e 133 15
e 134 15
e 135 15
e 136 15
e 137 15
e 138 15
e 139 15
e 140 15
e 141 15
e 142 15
e 143 15
e 144 15
e 145 15
e 146 15
e 147 15
e 148 15
e 149 15
e 150 15
e 151 15
e 152 15
e 153 15
e 154 15
e 155 15
e 156 15
e 157 15
e 158 15
e 159 15
e 160 15
e 161 15
e 162 15
e 163 15
e 164 15
e 165 15
e 166 15
e 167 15
e 168 15
e 169 15
e 170 15
e 171 15
e 172 15
e 173 15
e 174 15
e 175 15
e 176 15
e 177 15
e 178 15
e 179 15
e 180 15
e 181 15
e 182 15
e 183 15
e 184 15
e 185 15
e 186 15
e 187 15
e 188 15
e 189 15
e 190 15
e 191 15
e 192 15
e 193 15
e 194 15
e 195 15
e 196 15
e 197 15
e 198 15
e 199 15
e 200 15
e 201 15
e 202 15
e 203 15
e 204 15
e 205 15
e 206 15
e 207 15
e 208 15
e 209 15
e 210 15
e 211 15
e 212 15
e 213 15
e 214 15
e 215 15
e 216 15
e 217 15
e 218 15
e 219 15
e 220 15
e 221 15
e 222 15
e 223 15
e 224 15
e 225 15
e 226 15
e 227 15
e 228 15
e 229 15
e 230 15
e 231 15
e 232 15
e 233 15
e 234 15
e 235 15
e 236 15
e 237 15
e 238 15
e 239 15
e 240 15
e 241 15
e 242 15
e 243 15
e 244 15
e 245 15
e 246 15
e 247 15
e 248 15
e 249 15
e 250 15
e 251 15
e 252 15
e 253 15
e 254 15
e 255 15
e 256 15
e 257 15
e 258 15
e 259 15
e 260 15
e 261 15
e 262 15
e 263 15
e 265 15
e 266 15
e 267 15
e 269 15
e 270 15
e 272 15
e 273 15
e 274 15
e 275 15
e 276 15
e 279 15
e 280 15
e 281 15
e 282 15
e 283 15
e 284 15
e 286 15
e 287 15
e 288 15
e 289 15
e 290 15
e 291 15
e 292 15
e 293 15
e 294 15
e 295 15
e 296 15
e 297 15
e 298 15
e 299 15
e 300 15
e 301 15
e 302 15
e 303 15
e 304 15
e 305 15
e 306 15
e 307 15
e 308 15
e 309 15
e 310 15
e 311 15
e 312 15
e 313 15
e 314 15
e 315 15
e 316 15
e 317 15
e 318 15
e 319 15
e 320 15
e 321 15
e 322 15
e 323 15
e 324 15
e 325 15
e 326 15
e 327 15
e 328 15
e 329 15
e 330 15
e 331 15
e 332 15
e 333 15
e 334 15
e 335 15
e 336 15
e 337 15
e 338 15
e 339 15
e 340 15
e 341 15
e 342 15
e 343 15
e 344 15
e 345 15
e 346 15
e 347 15
e 349 15
e 352 15
e 353 15
e 354 15
e 356 15
e 358 15
e 359 15
e 360 15
e 364 15
e 365 15
e 366 15
e 367 15
e 368 15
e 369 15
e 370 15
e 371 15
e 372 15
e 373 15
e 374 15
e 375 15
e 376 15
e 377 15
e 378 15
e 379 15
e 380 15
e 381 15
e 382 15
e 383 15
e 384 15
e 385 15
e 386 15
e 387 15
e 388 15
e 389 15
e 390 15
e 391 15
e 392 15
e 393 15
e 394 15
e 395 15
e 396 15
e 397 15
e 398 15
e 399 15
e 400 15
e 401 15
e 402 15
e 403 15
e 404 15
e 405 15
e 406 15
e 407 15
e 408 15
e 409 15
e 410 15
e 411 15
e 412 15
e 413 15
e 414 15
e 415 15
e 416 15
e 417 15
e 418 15
e 419 15
e 420 15
e 421 15
e 422 15
e 423 15
e 424 15
e 425 15
e 426 15
e 427 15
e 428 15
e 429 15
e 430 15
e 431 15
e 432 15
e 433 15
e 434 15
e 435 15
e 436 15
e 437 15
e 438 15
e 439 15
e 440 15
e 441 15
e 442 15
e 444 15
e 445 15
e 446 15
e 447 15
e 448 15
e 450 15
e 453 15
e 454 15
e 455 15
e 458 15
e 459 15
e 461 15
e 462 15
e 463 15
e 464 15
e 468 15
e 469 15
e 471 15
e 473 15
e 475 15
e 477 15
e 480 15
e 481 15
e 482 15
e 483 15
e 484 15
e 488 15
e 489 15
e 490 15
e 491 15
e 492 15
e 493 15
e 494 15
e 495 15
e 496 15
e 497 15
e 498 15
e 499 15
e 500 15
e 501 15
e 502 15
e 503 15
e 504 15
e 505 15
e 506 15
e 507 15
e 508 15
e 509 15
e 510 15
e 511 15
e 512 15
e 513 15
e 514 15
e 515 15
e 516 15
e 517 15
e 518 15
e 519 15
e 520 15
e 521 15
e 522 15
e 523 15
e 524 15
e 525 15
e 526 15
e 527 15
e 528 15
e 529 15
e 530 15
e 531 15
e 532 15
e 533 15
e 534 15
e 535 15
e 536 15
e 537 15
e 538 15
e 539 15
e 540 15
e 541 15
e 542 15
e 543 15
e 544 15
e 545 15
e 546 15
e 547 15
e 548 15
e 549 15
e 551 15
e 552 15
e 553 15
e 554 15
e 556 15
e 557 15
e 558 15
e 559 15
e 561 15
e 562 15
e 564 15
e 565 15
e 566 15
e 567 15
e 569 15
e 570 15
e 572 15
e 573 15
e 574 15
e 577 15
e 578 15
e 579 15
e 581 15
e 582 15
e 583 15
e 584 15
e 585 15
e 586 15
e 589 15
e 591 15
e 593 15
e 594 15
e 595 15
e 596 15
e 597 15
e 598 15
e 599 15
e 600 15
e 601 15
e 602 15
e 603 15
e 604 15
e 605 15
e 606 15
e 607 15
e 608 15
e 609 15
e 610 15
e 611 15
e 612 15
e 613 15
e 614 15
e 615 15
e 616 15
e 617 15
e 618 15
e 619 15
e 620 15
e 621 15
e 622 15
e 623 15
e 624 15
e 626 15
e 628 15
e 629 15
e 630 15
e 631 15
e 632 15
e 633 15
e 634 15
e 635 15
e 636 15
e 637 15
e 639 15
e 643 15
e 645 15
e 646 15
e 648 15
e 649 15
e 650 15
e 651 15
e 655 15
e 656 15
e 658 15
e 659 15
e 660 15
e 661 15
e 663 15
e 665 15
e 666 15
e 668 15
e 669 15
e 670 15
e 672 15
e 673 15
e 674 15
e 675 15
e 676 15
e 677 15
e 678 15
e 679 15
e 680 15
e 681 15
e 682 15
e 683 15
e 684 15
e 685 15
e 686 15
e 687 15
e 688 15
e 689 15
e 690 15
e 691 15
e 692 15
e 693 15
e 694 15
e 695 15
e 696 15
e 697 15
e 698 15
e 699 15
e 700 15
e 701 15
e 702 15
e 703 15
e 704 15
e 706 15
e 707 15
e 708 15
e 710 15
e 713 15
e 714 15
e 715 15
e 716 15
e 718 15
e 719 15
e 720 15
e 721 15
e 722 15
e 725 15
e 728 15
e 729 15
e 730 15
e 731 15
e 732 15
e 733 15
e 734 15
e 735 15
e 736 15
e 737 15
e 738 15
e 739 15
e 740 15
e 741 15
e 742 15
e 743 15
e 744 15
e 745 15
e 746 15
e 747 15
e 748 15
e 749 15
e 750 15
e 751 15
e 752 15
e 753 15
e 754 15
e 755 15
e 756 15
e 757 15
e 758 15
e 759 15
e 760 15
e 761 15
e 762 15
e 763 15
e 764 15
e 765 15
e 766 15
e 767 15
e 768 15
e 769 15
e 770 15
e 771 15
e 772 15
e 773 15
e 774 15
e 775 15
e 776 15
e 777 15
e 778 15
e 779 15
e 780 15
e 781 15
e 782 15
e 783 15
e 784 15
e 785 15
e 786 15
e 787 15
e 788 15
e 789 15
e 790 15
e 791 15
e 792 15
e 793 15
e 794 15
e 795 15
e 796 15
e 797 15
e 798 15
e 799 15
e 800 15
e 801 15
e 802 15
e 803 15
e 804 15
e 805 15
e 806 15
e 807 15
e 809 15
e 810 15
e 811 15
e 812 15
e 813 15
e 814 15
e 815 15
e 817 15
e 818 15
e 819 15
e 820 15
e 822 15
e 823 15
e 824 15
e 827 15
e 829 15
e 830 15
e 831 15
e 834 15
e 835 15
e 836 15
e 837 15
e 838 15
e 844 15
e 847 15
e 848 15
e 849 15
e 854 15
e 857 15
e 858 15
e 859 15
e 860 15
e 861 15
e 862 15
e 863 15
e 864 15
e 865 15
e 866 15
e 867 15
e 868 15
e 869 15
e 870 15
e 871 15
e 872 15
e 873 15
e 874 15
e 875 15
e 876 15
e 877 15
e 878 15
e 879 15
e 880 15
e 881 15
e 882 15
e 883 15
e 884 15
e 885 15
e 886 15
e 887 15
e 888 15
e 889 15
e 890 15
e 891 15
e 892 15
e 893 15
e 894 15
e 895 15
e 896 15
e 897 15
e 898 15
e 899 15
e 900 15
e 901 15
e 902 15
e 903 15
e 904 15
e 905 15
e 906 15
e 907 15
e 908 15
e 909 15
e 910 15
e 911 15
e 912 15
e 913 15
e 914 15
e 915 15
e 916 15
e 917 15
e 918 15
e 919 15
e 920 15
e 921 15
e 922 15
e 923 15
e 924 15
e 925 15
e 926 15
e 927 15
e 928 15
e 929 15
e 930 15
e 931 15
e 932 15
e 933 15
e 934 15
e 935 15
e 936 15
e 937 15
e 938 15
e 939 15
e 940 15
e 941 15
e 943 15
e 945 15
e 947 15
e 951 15
e 952 15
e 953 15
e 954 15
e 959 15
e 961 15
e 962 15
e 964 15
e 965 15
e 966 15
e 968 15
e 969 15
e 970 15
e 972 15
e 973 15
e 976 15
e 978 15
e 979 15
e 980 15
e 982 15
e 983 15
e 984 15
e 985 15
e 986 15
e 988 15
e 989 15
e 990 15
e 991 15
e 992 15
e 993 15
e 994 15
e 995 15
e 996 15
e 997 15
e 998 15
e 999 15
e 1000 15
e 1001 15
e 1002 15
e 1003 15
e 1004 15
e 1005 15
e 1006 15
e 1007 15
e 1008 15
e 1009 15
e 1010 15
e 1011 15
e 1012 15
e 1013 15
e 1014 15
e 1015 15
e 1016 15
e 1017 15
e 1018 15
e 1019 15
e 1020 15
e 1021 15
e 1022 15
e 1023 15
e 1024 15
e 1025 15
e 1026 15
e 1027 15
e 1028 15
e 1029 15
e 1030 15
e 1031 15
e 1032 15
e 1033 15
e 1034 15
e 1035 15
e 1036 15
e 1037 15
e 1038 15
e 1039 15
e 1040 15
e 1041 15
e 1042 15
e 1043 15
e 1044 15
e 1045 15
e 1047 15
e 1048 15
e 1050 15
e 1052 15
e 1053 15
e 1054 15
e 1055 15
e 1056 15
e 1057 15
e 1059 15
e 1060 15
e 1061 15
e 1062 15
e 1063 15
e 1064 15
e 1065 15
e 1066 15
e 1067 15
e 1069 15
e 1072 15
e 1073 15
e 1074 15
e 1075 15
e 1076 15
e 1077 15
e 1078 15
e 1079 15
e 1081 15
e 1082 15
e 1084 15
e 1086 15
e 1087 15
e 1088 15
e 1092 15
e 1093 15
e 1094 15
e 1095 15
e 1096 15
e 1097 15
e 1098 15
e 1099 15
e 1100 15
e 1101 15
e 1102 15
e 1103 15
e 1104 15
e 1105 15
e 1106 15
e 1107 15
e 1108 15
e 1109 15
e 1110 15
e 1111 15
e 1112 15
e 1113 15
e 1114 15
e 1115 15
e 1116 15
e 1117 15
e 1118 15
e 1120 15
e 1121 15
e 1123 15
e 1124 15
e 1125 15
e 1127 15
e 1128 15
e 1129 15
e 1130 15
e 1131 15
e 1132 15
e 1133 15
e 1134 15
e 1135 15
e 1136 15
e 1138 15
e 1139 15
e 1140 15
e 1141 15
e 1142 15
e 1143 15
e 1144 15
e 1148 15
e 1149 15
e 1150 15
e 1151 15
e 1153 15
e 1154 15
e 1155 15
e 1156 15
e 1157 15
e 1158 15
e 1159 15
e 1161 15
e 1164 15
e 1165 15
e 1166 15
e 1168 15
e 1169 15
e 1171 15
e 1172 15
e 1173 15
e 1174 15
e 1175 15
e 1176 15
e 1177 15
e 1178 15
e 1179 15
e 1180 15
e 1181 15
e 1182 15
e 1183 15
e 1184 15
e 1185 15
e 1186 15
e 1187 15
e 1188 15
e 1189 15
e 1190 15
e 1191 15
e 1192 15
e 1193 15
e 1194 15
e 1195 15
e 1196 15
e 1197 15
e 1198 15
e 1199 15
e 1200 15
e 1201 15
e 1202 15
e 1203 15
e 1204 15
e 1205 15
e 1206 15
e 1207 15
e 1208 15
e 1209 15
e 1210 15
e 1211 15
e 1212 15
e 1213 15
e 1214 15
e 1215 15
e 1216 15
e 1217 15
e 1218 15
e 1219 15
e 1220 15
e 1221 15
e 1222 15
e 1223 15
e 1224 15
e 1225 15
e 1226 15
e 1227 15
e 1228 15
e 1229 15
e 1230 15
e 1231 15
e 1232 15
e 1233 15
e 1234 15
e 1235 15
e 1236 15
e 1237 15
e 1238 15
e 1239 15
e 1240 15
e 1241 15
e 1242 15
e 1243 15
e 1244 15
e 1245 15
e 1246 15
e 1247 15
e 1248 15
e 1249 15
e 1250 15
e 1251 15
e 1252 15
e 1253 15
e 1254 15
e 1255 15
e 1256 15
e 1257 15
e 1258 15
e 1259 15
e 1260 15
e 1261 15
e 1262 15
e 1263 15
e 1264 15
e 1265 15
e 1266 15
e 1267 15
e 1268 15
e 1269 15
e 1270 15
e 1271 15
e 1272 15
e 1273 15
e 1274 15
e 1276 15
e 1277 15
e 1278 15
e 1279 15
e 1280 15
e 1282 15
e 1283 15
e 1285 15
e 1287 15
e 1288 15
e 1289 15
e 1290 15
e 1291 15
e 1292 15
e 1293 15
e 1295 15
e 1297 15
e 1298 15
e 1299 15
e 1300 15
e 1301 15
e 1302 15
e 1303 15
e 1304 15
e 1305 15
e 1306 15
e 1307 15
e 1308 15
e 1309 15
e 1310 15
e 1311 15
e 1312 15
e 1313 15
e 1314 15
e 1315 15
e 1316 15
e 1317 15
e 1318 15
e 1319 15
e 1320 15
e 1321 15
e 1322 15
e 1323 15
e 1324 15
e 1325 15
e 1326 15
e 1327 15
e 1328 15
e 1330 15
e 1331 15
e 1332 15
e 1333 15
e 1334 15
e 1335 15
e 1336 15
e 1338 15
e 1339 15
e 1340 15
e 1341 15
e 1343 15
e 1344 15
e 1345 15
e 1346 15
e 1348 15
e 1349 15
e 1350 15
e 1351 15
e 1353 15
e 1354 15
e 1355 15
e 1356 15
e 1357 15
e 1358 15
e 1359 15
e 1360 15
e 1361 15
e 1362 15
e 1363 15
e 1364 15
e 1365 15
e 1366 15
e 1367 15
e 1368 15
e 1369 15
e 1370 15
e 1371 15
e 1372 15
e 1373 15
e 1374 15
e 1375 15
e 1376 15
e 1377 15
e 1378 15
e 1379 15
e 1381 15
e 1382 15
e 1383 15
e 1384 15
e 1385 15
e 1388 15
e 1389 15
e 1391 15
e 1393 15
e 1395 15
e 1397 15
e 1399 15
e 1400 15
e 1402 15
e 1403 15
e 1405 15
e 1406 15
e 1407 15
e 1408 15
e 1409 15
e 1410 15
e 1411 15
e 1412 15
e 1413 15
e 1414 15
e 1415 15
e 1416 15
e 1417 15
e 1418 15
e 1419 15
e 1420 15
e 1421 15
e 1422 15
e 1423 15
e 1424 15
e 1425 15
e 1426 15
e 1427 15
e 1428 15
e 1429 15
e 1430 15
e 1431 15
e 1432 15
e 1434 15
e 1436 15
e 1437 15
e 1438 15
e 1440 15
e 1441 15
e 1442 15
e 1443 15
e 1447 15
e 1448 15
e 1449 15
e 1451 15
e 1453 15
e 1455 15
e 1456 15
e 1457 15
e 1458 15
e 1459 15
e 1460 15
e 1461 15
e 1462 15
e 1463 15
e 1464 15
e 1465 15
e 1466 15
e 1467 15
e 1468 15
e 1469 15
e 1470 15
e 1471 15
e 1472 15
e 1473 15
e 1474 15
e 1475 15
e 1476 15
e 1477 15
e 1478 15
e 1479 15
e 1480 15
e 1481 15
e 1482 15
e 1483 15
e 1484 15
e 1485 15
e 1486 15
e 1487 15
e 1488 15
e 1489 15
e 1490 15
e 1491 15
e 1492 15
e 1493 15
e 1494 15
e 1495 15
e 1496 15
e 1497 15
e 1498 15
e 1499 15
e 1500 15
e 1501 15
e 1502 15
e 1503 15
e 1504 15
e 1505 15
e 1506 15
e 1507 15
e 1508 15
e 1509 15
e 1510 15
e 1511 15
e 1512 15
e 1513 15
e 1514 15
e 1515 15
e 1516 15
e 1517 15
e 1518 15
e 1519 15
e 1520 15
e 1521 15
e 1522 15
e 1523 15
e 1524 15
e 1526 15
e 1527 15
e 1528 15
e 1529 15
e 1531 15
e 1532 15
e 1534 15
e 27 16
e 28 16
e 29 16
e 32 16
e 33 16
e 34 16
e 36 16
e 38 16
e 39 16
e 41 16
e 42 16
e 43 16
e 45 16
e 47 16
e 48 16
e 51 16
e 52 16
e 53 16
e 54 16
e 55 16
e 56 16
e 57 16
e 58 16
e 59 16
e 60 16
e 61 16
e 62 16
e 63 16
e 64 16
e 65 16
e 66 16
e 67 16
e 68 16
e 69 16
e 70 16
e 71 16
e 72 16
e 73 16
e 74 16
e 75 16
e 76 16
e 77 16
e 78 16
e 79 16
e 80 16
e 81 16
e 82 16
e 83 16
e 84 16
e 85 16
e 86 16
e 87 16
e 88 16
e 89 16
e 90 16
e 91 16
e 92 16
e 93 16
e 94 16
e 95 16
e 96 16
e 97 16
e 98 16
e 99 16
e 100 16
e 101 16
e 102 16
e 103 16
e 104 16
e 105 16
e 106 16
e 107 16
e 108 16
e 109 16
e 110 16
e 111 16
e 112 16
e 113 16
e 114 16
e 115 16
e 116 16
e 117 16
e 118 16
e 119 16
e 120 16
e 121 16
e 122 16
e 123 16
e 124 16
e 125 16
e 126 16
e 127 16
e 128 16
e 129 16
e 130 16
e 131 16
e 132 16
e 133 16
e 134 16
e 135 16
e 136 16
e 137 16
e 138 16
e 139 16
e 140 16
e 141 16
e 142 16
e 143 16
e 144 16
e 145 16
e 146 16
e 147 16
e 148 16
e 149 16
e 150 16
e 151 16
e 152 16
e 153 16
e 154 16
e 155 16
e 156 16
e 157 16
e 158 16
e 159 16
e 160 16
e 161 16
e 162 16
e 163 16
e 164 16
e 165 16
e 166 16
e 167 16
e 168 16
e 169 16
e 170 16
e 171 16
e 172 16
e 173 16
e 174 16
e 175 16
e 176 16
e 177 16
e 178 16
e 179 16
e 180 16
e 181 16
e 182 16
e 183 16
e 184 16
e 185 16
e 186 16
e 187 16
e 188 16
e 189 16
e 190 16
e 191 16
e 192 16
e 193 16
e 194 16
e 195 16
e 196 16
e 197 16
e 198 16
e 199 16
e 200 16
e 201 16
e 202 16
e 203 16
e 204 16
e 205 16
e 206 16
e 207 16
e 208 16
e 209 16
e 210 16
e 211 16
e 212 16
e 213 16
e 214 16
e 215 16
e 216 16
e 217 16
e 218 16
e 219 16
e 220 16
e 221 16
e 222 16
e 223 16
e 224 16
e 225 16
e 226 16
e 227 16
e 228 16
e 229 16
e 230 16
e 231 16
e 232 16
e 233 16
e 234 16
e 235 16
e 236 16
e 237 16
e 238 16
e 239 16
e 240 16
e 241 16
e 242 16
e 243 16
e 244 16
e 245 16
e 246 16
e 247 16
e 248 16
e 249 16
e 250 16
e 251 16
e 252 16
e 253 16
e 254 16
e 255 16
e 256 16
e 257 16
e 258 16
e 259 16
e 260 16
e 261 16
e 262 16
e 264 16
e 265 16
e 267 16
e 268 16
e 269 16
e 270 16
e 271 16
e 272 16
e 273 16
e 275 16
e 276 16
e 277 16
e 278 16
e 279 16
e 281 16
e 282 16
e 283 16
e 284 16
e 285 16
e 286 16
e 287 16
e 288 16
e 289 16
e 290 16
e 291 16
e 292 16
e 293 16
e 294 16
e 295 16
e 296 16
e 297 16
e 298 16
e 299 16
e 300 16
e 301 16
e 302 16
e 303 16
e 304 16
e 305 16
e 306 16
e 307 16
e 308 16
e 309 16
e 310 16
e 311 16
e 312 16
e 313 16
e 314 16
e 315 16
e 316 16
e 317 16
e 318 16
e 319 16
e 320 16
e 321 16
e 322 16
e 323 16
e 324 16
e 325 16
e 326 16
e 327 16
e 328 16
e 329 16
e 330 16
e 331 16
e 332 16
e 333 16
e 334 16
e 335 16
e 336 16
e 337 16
e 338 16
e 340 16
e 342 16
e 343 16
e 347 16
e 348 16
e 349 16
e 350 16
e 351 16
e 352 16
e 354 16
e 356 16
e 357 16
e 359 16
e 361 16
e 362 16
e 363 16
e 364 16
e 365 16
e 366 16
e 367 16
e 368 16
e 369 16
e 370 16
e 371 16
e 372 16
e 373 16
e 374 16
e 375 16
e 376 16
e 377 16
e 378 16
e 379 16
e 380 16
e 381 16
e 382 16
e 383 16
e 384 16
e 385 16
e 386 16
e 387 16
e 388 16
e 389 16
e 390 16
e 391 16
e 392 16
e 393 16
e 394 16
e 395 16
e 396 16
e 397 16
e 398 16
e 399 16
e 400 16
e 401 16
e 402 16
e 403 16
e 404 16
e 405 16
e 406 16
e 407 16
e 408 16
e 409 16
e 410 16
e 411 16
e 412 16
e 413 16
e 414 16
e 415 16
e 416 16
e 417 16
e 418 16
e 419 16
e 420 16
e 421 16
e 422 16
e 423 16
e 424 16
e 425 16
e 426 16
e 427 16
e 428 16
e 429 16
e 430 16
e 431 16
e 432 16
e 433 16
e 434 16
e 435 16
e 436 16
e 437 16
e 438 16
e 439 16
e 440 16
e 441 16
e 442 16
e 443 16
e 444 16
e 445 16
e 446 16
e 448 16
e 449 16
e 450 16
e 452 16
e 453 16
e 455 16
e 457 16
e 459 16
e 460 16
e 461 16
e 462 16
e 464 16
e 465 16
e 466 16
e 467 16
e 469 16
e 470 16
e 471 16
e 472 16
e 473 16
e 474 16
e 475 16
e 476 16
e 477 16
e 479 16
e 480 16
e 482 16
e 483 16
e 484 16
e 486 16
e 487 16
e 488 16
e 489 16
e 490 16
e 491 16
e 492 16
e 493 16
e 494 16
e 495 16
e 496 16
e 497 16
e 498 16
e 499 16
e 500 16
e 501 16
e 502 16
e 503 16
e 504 16
e 505 16
e 506 16
e 507 16
e 508 16
e 509 16
e 510 16
e 511 16
e 512 16
e 513 16
e 514 16
e 515 16
e 516 16
e 517 16
e 518 16
e 519 16
e 520 16
e 521 16
e 522 16
e 523 16
e 524 16
e 525 16
e 526 16
e 527 16
e 528 16
e 529 16
e 530 16
e 531 16
e 532 16
e 533 16
e 534 16
e 535 16
e 536 16
e 537 16
e 538 16
e 539 16
e 540 16
e 541 16
e 542 16
e 543 16
e 544 16
e 545 16
e 546 16
e 547 16
e 549 16
e 550 16
e 552 16
e 553 16
e 554 16
e 555 16
e 556 16
e 557 16
e 558 16
e 559 16
e 560 16
e 561 16
e 562 16
e 563 16
e 564 16
e 565 16
e 566 16
e 568 16
e 569 16
e 571 16
e 572 16
e 573 16
e 574 16
e 575 16
e 576 16
e 577 16
e 579 16
e 581 16
e 582 16
e 584 16
e 585 16
e 586 16
e 587 16
e 588 16
e 589 16
e 590 16
e 591 16
e 592 16
e 595 16
e 596 16
e 597 16
e 598 16
e 599 16
e 600 16
e 601 16
e 602 16
e 603 16
e 604 16
e 605 16
e 606 16
e 607 16
e 608 16
e 609 16
e 610 16
e 611 16
e 612 16
e 613 16
e 614 16
e 615 16
e 616 16
e 617 16
e 618 16
e 619 16
e 620 16
e 621 16
e 622 16
e 623 16
e 624 16
e 625 16
e 626 16
e 627 16
e 628 16
e 629 16
e 630 16
e 631 16
e 632 16
e 633 16
e 634 16
e 635 16
e 636 16
e 638 16
e 639 16
e 640 16
e 641 16
e 642 16
e 643 16
e 645 16
e 646 16
e 648 16
e 649 16
e 650 16
e 651 16
e 652 16
e 653 16
e 656 16
e 660 16
e 661 16
e 662 16
e 663 16
e 664 16
e 665 16
e 666 16
e 667 16
e 668 16
e 669 16
e 671 16
e 673 16
e 674 16
e 675 16
e 677 16
e 678 16
e 679 16
e 680 16
e 681 16
e 682 16
e 683 16
e 684 16
e 685 16
e 686 16
e 687 16
e 688 16
e 689 16
e 690 16
e 691 16
e 692 16
e 693 16
e 694 16
e 695 16
e 696 16
e 697 16
e 698 16
e 699 16
e 700 16
e 701 16
e 702 16
e 704 16
e 705 16
e 707 16
e 709 16
e 710 16
e 712 16
e 713 16
e 715 16
e 716 16
e 717 16
e 718 16
e 719 16
e 720 16
e 721 16
e 726 16
e 727 16
e 728 16
e 729 16
e 730 16
e 731 16
e 732 16
e 733 16
e 734 16
e 735 16
e 736 16
e 737 16
e 738 16
e 739 16
e 740 16
e 741 16
e 742 16
e 743 16
e 744 16
e 745 16
e 746 16
e 747 16
e 748 16
e 749 16
e 750 16
e 751 16
e 752 16
e 753 16
e 754 16
e 755 16
e 756 16
e 757 16
e 758 16
e 759 16
e 760 16
e 761 16
e 762 16
e 763 16
e 764 16
e 765 16
e 766 16
e 767 16
e 768 16
e 769 16
e 770 16
e 771 16
e 772 16
e 773 16
e 774 16
e 775 16
e 776 16
e 777 16
e 778 16
e 779 16
e 780 16
e 781 16
e 782 16
e 783 16
e 784 16
e 785 16
e 786 16
e 787 16
e 788 16
e 789 16
e 790 16
e 791 16
e 792 16
e 793 16
e 794 16
e 795 16
e 796 16
e 797 16
e 798 16
e 799 16
e 800 16
e 801 16
e 802 16
e 803 16
e 804 16
e 805 16
e 806 16
e 807 16
e 808 16
e 810 16
e 812 16
e 813 16
e 814 16
e 815 16
e 816 16
e 817 16
e 818 16
e 819 16
e 820 16
e 822 16
e 824 16
e 825 16
e 827 16
e 828 16
e 829 16
e 830 16
e 831 16
e 832 16
e 834 16
e 836 16
e 837 16
e 840 16
e 841 16
e 842 16
e 844 16
e 845 16
e 847 16
e 849 16
e 852 16
e 855 16
e 857 16
e 859 16
e 860 16
e 861 16
e 862 16
e 863 16
e 864 16
e 865 16
e 866 16
e 867 16
e 868 16
e 869 16
e 870 16
e 871 16
e 872 16
e 873 16
e 874 16
e 875 16
e 876 16
e 877 16
e 878 16
e 879 16
e 880 16
e 881 16
e 882 16
e 883 16
e 884 16
e 885 16
e 886 16
e 887 16
e 888 16
e 889 16
e 890 16
e 891 16
e 892 16
e 893 16
e 894 16
e 895 16
e 896 16
e 897 16
e 898 16
e 899 16
e 900 16
e 901 16
e 902 16
e 903 16
e 904 16
e 905 16
e 906 16
e 907 16
e 908 16
e 909 16
e 910 16
e 911 16
e 912 16
e 913 16
e 914 16
e 915 16
e 916 16
e 917 16
e 918 16
e 919 16
e 920 16
e 921 16
e 922 16
e 923 16
e 924 16
e 925 16
e 926 16
e 927 16
e 928 16
e 929 16
e 930 16
e 931 16
e 932 16
e 933 16
e 934 16
e 935 16
e 936 16
e 940 16
e 941 16
e 942 16
e 943 16
e 945 16
e 947 16
e 949 16
e 950 16
e 951 16
e 953 16
e 954 16
e 955 16
e 958 16
e 959 16
e 960 16
e 963 16
e 964 16
e 965 16
e 966 16
e 967 16
e 969 16
e 970 16
e 973 16
e 974 16
e 975 16
e 976 16
e 977 16
e 979 16
e 980 16
e 981 16
e 982 16
e 983 16
e 984 16
e 985 16
e 986 16
e 987 16
e 989 16
e 990 16
e 991 16
e 992 16
e 993 16
e 994 16
e 995 16
e 996 16
e 997 16
e 998 16
e 999 16
e 1000 16
e 1001 16
e 1002 16
e 1003 16
e 1004 16
e 1005 16
e 1006 16
e 1007 16
e 1008 16
e 1009 16
e 1010 16
e 1011 16
e 1012 16
e 1013 16
e 1014 16
e 1015 16
e 1016 16
e 1017 16
e 1018 16
e 1019 16
e 1020 16
e 1021 16
e 1022 16
e 1023 16
e 1024 16
e 1025 16
e 1026 16
e 1027 16
e 1028 16
e 1029 16
e 1030 16
e 1031 16
e 1032 16
e 1033 16
e 1034 16
e 1035 16
e 1036 16
e 1037 16
e 1038 16
e 1039 16
e 1040 16
e 1041 16
e 1042 16
e 1045 16
e 1049 16
e 1050 16
e 1051 16
e 1052 16
e 1053 16
e 1054 16
e 1056 16
e 1058 16
e 1059 16
e 1060 16
e 1061 16
e 1062 16
e 1065 16
e 1066 16
e 1067 16
e 1068 16
e 1069 16
e 1070 16
e 1071 16
e 1072 16
e 1073 16
e 1074 16
e 1075 16
e 1076 16
e 1077 16
e 1078 16
e 1080 16
e 1081 16
e 1082 16
e 1083 16
e 1085 16
e 1086 16
e 1087 16
e 1090 16
e 1091 16
e 1092 16
e 1093 16
e 1094 16
e 1095 16
e 1096 16
e 1097 16
e 1098 16
e 1099 16
e 1100 16
e 1101 16
e 1102 16
e 1103 16
e 1104 16
e 1105 16
e 1106 16
e 1107 16
e 1108 16
e 1109 16
e 1110 16
e 1111 16
e 1112 16
e 1113 16
e 1114 16
e 1115 16
e 1116 16
e 1117 16
e 1118 16
e 1121 16
e 1122 16
e 1123 16
e 1124 16
e 1125 16
e 1126 16
e 1127 16
e 1130 16
e 1131 16
e 1132 16
e 1133 16
e 1134 16
e 1135 16
e 1137 16
e 1138 16
e 1139 16
e 1140 16
e 1142 16
e 1143 16
e 1144 16
e 1145 16
e 1146 16
e 1147 16
e 1148 16
e 1150 16
e 1152 16
e 1153 16
e 1154 16
e 1156 16
e 1157 16
e 1160 16
e 1161 16
e 1162 16
e 1164 16
e 1165 16
e 1166 16
e 1167 16
e 1168 16
e 1169 16
e 1170 16
e 1171 16
e 1172 16
e 1173 16
e 1174 16
e 1175 16
e 1176 16
e 1177 16
e 1178 16
e 1179 16
e 1180 16
e 1181 16
e 1182 16
e 1183 16
e 1184 16
e 1185 16
e 1186 16
e 1187 16
e 1188 16
e 1189 16
e 1190 16
e 1191 16
e 1192 16
e 1193 16
e 1194 16
e 1195 16
e 1196 16
e 1197 16
e 1198 16
e 1199 16
e 1200 16
e 1201 16
e 1202 16
e 1203 16
e 1204 16
e 1205 16
e 1206 16
e 1207 16
e 1208 16
e 1209 16
e 1210 16
e 1211 16
e 1212 16
e 1213 16
e 1214 16
e 1215 16
e 1216 16
e 1217 16
e 1218 16
e 1219 16
e 1220 16
e 1221 16
e 1222 16
e 1223 16
e 1224 16
e 1225 16
e 1226 16
e 1227 16
e 1228 16
e 1229 16
e 1230 16
e 1231 16
e 1232 16
e 1233 16
e 1234 16
e 1235 16
e 1236 16
e 1237 16
e 1238 16
e 1239 16
e 1240 16
e 1241 16
e 1242 16
e 1243 16
e 1244 16
e 1245 16
e 1246 16
e 1247 16
e 1248 16
e 1249 16
e 1250 16
e 1251 16
e 1252 16
e 1253 16
e 1254 16
e 1255 16
e 1256 16
e 1257 16
e 1258 16
e 1259 16
e 1260 16
e 1261 16
e 1262 16
e 1263 16
e 1264 16
e 1265 16
e 1266 16
e 1267 16
e 1268 16
e 1269 16
e 1270 16
e 1271 16
e 1272 16
e 1273 16
e 1274 16
e 1275 16
e 1276 16
e 1277 16
e 1278 16
e 1280 16
e 1281 16
e 1282 16
e 1284 16
e 1285 16
e 1287 16
e 1289 16
e 1290 16
e 1292 16
e 1293 16
e 1294 16
e 1295 16
e 1296 16
e 1297 16
e 1298 16
e 1300 16
e 1301 16
e 1302 16
e 1303 16
e 1304 16
e 1305 16
e 1306 16
e 1307 16
e 1308 16
e 1309 16
e 1310 16
e 1311 16
e 1312 16
e 1313 16
e 1314 16
e 1315 16
e 1316 16
e 1317 16
e 1318 16
e 1319 16
e 1320 16
e 1321 16
e 1322 16
e 1323 16
e 1324 16
e 1325 16
e 1326 16
e 1327 16
e 1328 16
e 1329 16
e 1330 16
e 1331 16
e 1332 16
e 1334 16
e 1335 16
e 1336 16
e 1337 16
e 1339 16
e 1340 16
e 1341 16
e 1342 16
e 1343 16
e 1344 16
e 1345 16
e 1346 16
e 1347 16
e 1348 16
e 1349 16
e 1350 16
e 1351 16
e 1353 16
e 1354 16
e 1355 16
e 1356 16
e 1357 16
e 1358 16
e 1359 16
e 1360 16
e 1361 16
e 1362 16
e 1363 16
e 1364 16
e 1365 16
e 1366 16
e 1367 16
e 1368 16
e 1369 16
e 1370 16
e 1371 16
e 1372 16
e 1373 16
e 1374 16
e 1375 16
e 1376 16
e 1377 16
e 1378 16
e 1379 16
e 1380 16
e 1381 16
e 1382 16
e 1384 16
e 1386 16
e 1387 16
e 1388 16
e 1389 16
e 1390 16
e 1392 16
e 1393 16
e 1394 16
e 1395 16
e 1396 16
e 1399 16
e 1400 16
e 1401 16
e 1402 16
e 1403 16
e 1404 16
e 1405 16
e 1406 16
e 1407 16
e 1408 16
e 1409 16
e 1410 16
e 1411 16
e 1412 16
e 1413 16
e 1414 16
e 1415 16
e 1416 16
e 1417 16
e 1418 16
e 1419 16
e 1420 16
e 1421 16
e 1422 16
e 1423 16
e 1424 16
e 1425 16
e 1426 16
e 1427 16
e 1428 16
e 1429 16
e 1430 16
e 1433 16
e 1434 16
e 1436 16
e 1437 16
e 1438 16
e 1439 16
e 1440 16
e 1442 16
e 1445 16
e 1446 16
e 1448 16
e 1449 16
e 1451 16
e 1452 16
e 1453 16
e 1454 16
e 1456 16
e 1457 16
e 1458 16
e 1459 16
e 1460 16
e 1461 16
e 1462 16
e 1463 16
e 1464 16
e 1465 16
e 1466 16
e 1467 16
e 1468 16
e 1469 16
e 1470 16
e 1471 16
e 1472 16
e 1473 16
e 1474 16
e 1475 16
e 1476 16
e 1477 16
e 1478 16
e 1479 16
e 1480 16
e 1481 16
e 1482 16
e 1483 16
e 1484 16
e 1485 16
e 1486 16
e 1487 16
e 1488 16
e 1489 16
e 1490 16
e 1491 16
e 1492 16
e 1493 16
e 1494 16
e 1495 16
e 1496 16
e 1497 16
e 1498 16
e 1499 16
e 1500 16
e 1501 16
e 1502 16
e 1503 16
e 1504 16
e 1505 16
e 1506 16
e 1507 16
e 1508 16
e 1509 16
e 1512 16
e 1513 16
e 1514 16
e 1516 16
e 1520 16
e 1521 16
e 1522 16
e 1523 16
e 1524 16
e 1525 16
e 1527 16
e 1529 16
e 1531 16
e 1532 16
e 1533 16
e 1534 16
e 29 17
e 30 17
e 31 17
e 33 17
e 34 17
e 35 17
e 39 17
e 40 17
e 42 17
e 43 17
e 44 17
e 45 17
e 46 17
e 47 17
e 48 17
e 53 17
e 54 17
e 55 17
e 56 17
e 57 17
e 58 17
e 59 17
e 60 17
e 61 17
e 62 17
e 63 17
e 64 17
e 65 17
e 66 17
e 67 17
e 68 17
e 69 17
e 70 17
e 71 17
e 72 17
e 73 17
e 74 17
e 75 17
e 76 17
e 77 17
e 78 17
e 79 17
e 80 17
e 81 17
e 82 17
e 83 17
e 84 17
e 85 17
e 86 17
e 87 17
e 88 17
e 89 17
e 90 17
e 91 17
e 92 17
e 93 17
e 94 17
e 95 17
e 96 17
e 97 17
e 98 17
e 99 17
e 100 17
e 101 17
e 102 17
e 103 17
e 104 17
e 105 17
e 106 17
e 107 17
e 108 17
e 109 17
e 110 17
e 111 17
e 112 17
e 113 17
e 114 17
e 115 17
e 116 17
e 117 17
e 118 17
e 119 17
e 120 17
e 121 17
e 122 17
e 123 17
e 124 17
e 125 17
e 126 17
e 127 17
e 128 17
e 129 17
e 130 17
e 131 17
e 132 17
e 133 17
e 134 17
e 135 17
e 136 17
e 137 17
e 138 17
e 139 17
e 140 17
e 141 17
e 142 17
e 143 17
e 144 17
e 145 17
e 146 17
e 147 17
e 148 17
e 149 17
e 150 17
e 151 17
e 152 17
e 153 17
e 154 17
e 155 17
e 156 17
e 157 17
e 158 17
e 159 17
e 160 17
e 161 17
e 162 17
e 163 17
e 164 17
e 165 17
e 166 17
e 167 17
e 168 17
e 169 17
e 170 17
e 171 17
e 172 17
e 173 17
e 174 17
e 175 17
e 176 17
e 177 17
e 178 17
e 179 17
e 180 17
e 181 17
e 182 17
e 183 17
e 184 17
e 185 17
e 186 17
e 187 17
e 188 17
e 189 17
e 190 17
e 191 17
e 192 17
e 193 17
e 194 17
e 195 17
e 196 17
e 197 17
e 198 17
e 199 17
e 200 17
e 201 17
e 202 17
e 203 17
e 204 17
e 205 17
e 206 17
e 207 17
e 208 17
e 209 17
e 210 17
e 211 17
e 212 17
e 213 17
e 214 17
e 215 17
e 216 17
e 217 17
e 218 17
e 219 17
e 220 17
e 221 17
e 222 17
e 223 17
e 224 17
e 225 17
e 226 17
e 227 17
e 228 17
e 229 17
e 230 17
e 231 17
e 232 17
e 233 17
e 234 17
e 235 17
e 236 17
e 237 17
e 238 17
e 239 17
e 240 17
e 241 17
e 242 17
e 243 17
e 244 17
e 245 17
e 246 17
e 247 17
e 248 17
e 249 17
e 250 17
e 251 17
e 252 17
e 253 17
e 254 17
e 255 17
e 256 17
e 257 17
e 258 17
e 259 17
e 260 17
e 261 17
e 262 17
e 263 17
e 264 17
e 265 17
e 266 17
e 267 17
e 268 17
e 269 17
e 270 17
e 271 17
e 272 17
e 273 17
e 275 17
e 278 17
e 280 17
e 281 17
e 282 17
e 283 17
e 284 17
e 285 17
e 287 17
e 288 17
e 289 17
e 290 17
e 291 17
e 292 17
e 293 17
e 294 17
e 295 17
e 296 17
e 297 17
e 298 17
e 299 17
e 300 17
e 301 17
e 302 17
e 303 17
e 304 17
e 305 17
e 306 17
e 307 17
e 308 17
e 309 17
e 310 17
e 311 17
e 312 17
e 313 17
e 314 17
e 315 17
e 316 17
e 317 17
e 318 17
e 319 17
e 320 17
e 321 17
e 322 17
e 323 17
e 324 17
e 325 17
e 326 17
e 327 17
e 328 17
e 329 17
e 330 17
e 331 17
e 332 17
e 333 17
e 334 17
e 335 17
e 336 17
e 337 17
e 338 17
e 339 17
e 342 17
e 343 17
e 344 17
e 345 17
e 346 17
e 347 17
e 348 17
e 350 17
e 351 17
e 356 17
e 358 17
e 361 17
e 362 17
e 364 17
e 365 17
e 366 17
e 367 17
e 368 17
e 369 17
e 370 17
e 371 17
e 372 17
e 373 17
e 374 17
e 375 17
e 376 17
e 377 17
e 378 17
e 379 17
e 380 17
e 381 17
e 382 17
e 383 17
e 384 17
e 385 17
e 386 17
e 387 17
e 388 17
e 389 17
e 390 17
e 391 17
e 392 17
e 393 17
e 394 17
e 395 17
e 396 17
e 397 17
e 398 17
e 399 17
e 400 17
e 401 17
e 402 17
e 403 17
e 404 17
e 405 17
e 406 17
e 407 17
e 408 17
e 409 17
e 410 17
e 411 17
e 412 17
e 413 17
e 414 17
e 415 17
e 416 17
e 417 17
e 418 17
e 419 17
e 420 17
e 421 17
e 422 17
e 423 17
e 424 17
e 425 17
e 426 17
e 427 17
e 428 17
e 429 17
e 430 17
e 431 17
e 432 17
e 433 17
e 434 17
e 435 17
e 436 17
e 437 17
e 438 17
e 439 17
e 440 17
e 441 17
e 442 17
e 443 17
e 446 17
e 448 17
e 449 17
e 450 17
e 451 17
e 453 17
e 454 17
e 455 17
e 456 17
e 457 17
e 459 17
e 460 17
e 462 17
e 464 17
e 465 17
e 466 17
e 468 17
e 469 17
e 471 17
e 472 17
e 475 17
e 478 17
e 479 17
e 480 17
e 482 17
e 483 17
e 486 17
e 487 17
e 488 17
e 489 17
e 490 17
e 492 17
e 493 17
e 494 17
e 495 17
e 496 17
e 497 17
e 498 17
e 499 17
e 500 17
e 501 17
e 502 17
e 503 17
e 504 17
e 505 17
e 506 17
e 507 17
e 508 17
e 509 17
e 510 17
e 511 17
e 512 17
e 513 17
e 514 17
e 515 17
e 516 17
e 517 17
e 518 17
e 519 17
e 520 17
e 521 17
e 522 17
e 523 17
e 524 17
e 525 17
e 526 17
e 527 17
e 528 17
e 529 17
e 530 17
e 531 17
e 532 17
e 533 17
e 534 17
e 535 17
e 536 17
e 537 17
e 538 17
e 539 17
e 540 17
e 541 17
e 542 17
e 543 17
e 544 17
e 545 17
e 546 17
e 547 17
e 548 17
e 549 17
e 550 17
e 551 17
e 552 17
e 553 17
e 554 17
e 557 17
e 558 17
e 560 17
e 562 17
e 564 17
e 566 17
e 569 17
e 570 17
e 571 17
e 572 17
e 574 17
e 576 17
e 577 17
e 578 17
e 579 17
e 580 17
e 581 17
e 583 17
e 584 17
e 586 17
e 587 17
e 588 17
e 589 17
e 590 17
e 591 17
e 592 17
e 593 17
e 594 17
e 595 17
e 597 17
e 598 17
e 599 17
e 600 17
e 601 17
e 602 17
e 603 17
e 604 17
e 605 17
e 606 17
e 607 17
e 608 17
e 609 17
e 610 17
e 611 17
e 612 17
e 613 17
e 614 17
e 615 17
e 616 17
e 617 17
e 618 17
e 619 17
e 620 17
e 621 17
e 622 17
e 623 17
e 624 17
e 625 17
e 626 17
e 627 17
e 629 17
e 630 17
e 631 17
e 632 17
e 633 17
e 634 17
e 635 17
e 636 17
e 637 17
e 638 17
e 639 17
e 640 17
e 641 17
e 643 17
e 644 17
e 645 17
e 648 17
e 649 17
e 650 17
e 651 17
e 652 17
e 653 17
e 654 17
e 655 17
e 658 17
e 659 17
e 660 17
e 661 17
e 662 17
e 664 17
e 665 17
e 667 17
e 668 17
e 669 17
e 671 17
e 672 17
e 673 17
e 674 17
e 675 17
e 676 17
e 677 17
e 678 17
e 679 17
e 680 17
e 681 17
e 682 17
e 683 17
e 684 17
e 685 17
e 686 17
e 687 17
e 688 17
e 689 17
e 690 17
e 691 17
e 692 17
e 693 17
e 694 17
e 695 17
e 696 17
e 697 17
e 698 17
e 699 17
e 700 17
e 701 17
e 702 17
e 703 17
e 705 17
e 706 17
e 707 17
e 708 17
e 709 17
e 710 17
e 711 17
e 712 17
e 713 17
e 716 17
e 717 17
e 718 17
e 719 17
e 723 17
e 724 17
e 725 17
e 726 17
e 727 17
e 728 17
e 729 17
e 730 17
e 731 17
e 732 17
e 733 17
e 734 17
e 735 17
e 736 17
e 737 17
e 738 17
e 739 17
e 740 17
e 741 17
e 742 17
e 743 17
e 744 17
e 745 17
e 746 17
e 747 17
e 748 17
e 749 17
e 750 17
e 751 17
e 752 17
e 753 17
e 754 17
e 755 17
e 756 17
e 757 17
e 758 17
e 759 17
e 760 17
e 761 17
e 762 17
e 763 17
e 764 17
e 765 17
e 766 17
e 767 17
e 768 17
e 769 17
e 770 17
e 771 17
e 772 17
e 773 17
e 774 17
e 775 17
e 776 17
e 777 17
e 778 17
e 779 17
e 780 17
e 781 17
e 782 17
e 783 17
e 784 17
e 785 17
e 786 17
e 787 17
e 788 17
e 789 17
e 790 17
e 791 17
e 792 17
e 793 17
e 794 17
e 795 17
e 796 17
e 797 17
e 798 17
e 799 17
e 800 17
e 801 17
e 802 17
e 803 17
e 804 17
e 805 17
e 806 17
e 807 17
e 809 17
e 810 17
e 811 17
e 812 17
e 814 17
e 815 17
e 817 17
e 818 17
e 819 17
e 821 17
e 822 17
e 823 17
e 824 17
e 825 17
e 826 17
e 827 17
e 828 17
e 829 17
e 831 17
e 832 17
e 833 17
e 836 17
e 837 17
e 838 17
e 840 17
e 842 17
e 844 17
e 846 17
e 850 17
e 853 17
e 854 17
e 855 17
e 859 17
e 860 17
e 861 17
e 862 17
e 863 17
e 864 17
e 865 17
e 866 17
e 867 17
e 868 17
e 869 17
e 870 17
e 871 17
e 872 17
e 873 17
e 874 17
e 875 17
e 876 17
e 877 17
e 878 17
e 879 17
e 880 17
e 881 17
e 882 17
e 883 17
e 884 17
e 885 17
e 886 17
e 887 17
e 888 17
e 889 17
e 890 17
e 891 17
e 892 17
e 893 17
e 894 17
e 895 17
e 896 17
e 897 17
e 898 17
e 899 17
e 900 17
e 901 17
e 902 17
e 903 17
e 904 17
e 905 17
e 906 17
e 907 17
e 908 17
e 909 17
e 910 17
e 911 17
e 912 17
e 913 17
e 914 17
e 915 17
e 916 17
e 917 17
e 918 17
e 919 17
e 920 17
e 921 17
e 922 17
e 923 17
e 924 17
e 925 17
e 926 17
e 927 17
e 928 17
e 929 17
e 930 17
e 931 17
e 932 17
e 933 17
e 934 17
e 935 17
e 936 17
e 937 17
e 938 17
e 940 17
e 941 17
e 942 17
e 946 17
e 947 17
e 948 17
e 952 17
e 953 17
e 957 17
e 959 17
e 963 17
e 964 17
e 965 17
e 966 17
e 967 17
e 968 17
e 969 17
e 970 17
e 971 17
e 972 17
e 973 17
e 974 17
e 976 17
e 979 17
e 980 17
e 981 17
e 982 17
e 983 17
e 984 17
e 987 17
e 988 17
e 989 17
e 990 17
e 991 17
e 992 17
e 993 17
e 994 17
e 995 17
e 996 17
e 997 17
e 998 17
e 999 17
e 1000 17
e 1001 17
e 1002 17
e 1003 17
e 1004 17
e 1005 17
e 1006 17
e 1007 17
e 1008 17
e 1009 17
e 1010 17
e 1011 17
e 1012 17
e 1013 17
e 1014 17
e 1015 17
e 1016 17
e 1017 17
e 1018 17
e 1019 17
e 1020 17
e 1021 17
e 1022 17
e 1023 17
e 1024 17
e 1025 17
e 1026 17
e 1027 17
e 1028 17
e 1029 17
e 1030 17
e 1031 17
e 1032 17
e 1033 17
e 1034 17
e 1035 17
e 1036 17
e 1037 17
e 1038 17
e 1039 17
e 1040 17
e 1041 17
e 1042 17
e 1043 17
e 1046 17
e 1047 17
e 1049 17
e 1050 17
e 1051 17
e 1052 17
e 1054 17
e 1056 17
e 1057 17
e 1059 17
e 1064 17
e 1067 17
e 1069 17
e 1070 17
e 1071 17
e 1072 17
e 1074 17
e 1075 17
e 1076 17
e 1078 17
e 1079 17
e 1080 17
e 1081 17
e 1082 17
e 1086 17
e 1087 17
e 1088 17
e 1089 17
e 1090 17
e 1091 17
e 1092 17
e 1093 17
e 1094 17
e 1095 17
e 1096 17
e 1097 17
e 1098 17
e 1099 17
e 1100 17
e 1101 17
e 1102 17
e 1103 17
e 1104 17
e 1105 17
e 1106 17
e 1107 17
e 1108 17
e 1109 17
e 1110 17
e 1111 17
e 1112 17
e 1113 17
e 1114 17
e 1115 17
e 1116 17
e 1117 17
e 1118 17
e 1121 17
e 1122 17
e 1124 17
e 1125 17
e 1126 17
e 1127 17
e 1128 17
e 1129 17
e 1130 17
e 1131 17
e 1132 17
e 1133 17
e 1134 17
e 1136 17
e 1138 17
e 1139 17
e 1141 17
e 1142 17
e 1143 17
e 1144 17
e 1145 17
e 1146 17
e 1147 17
e 1149 17
e 1150 17
e 1152 17
e 1153 17
e 1154 17
e 1155 17
e 1157 17
e 1159 17
e 1160 17
e 1161 17
e 1162 17
e 1163 17
e 1167 17
e 1168 17
e 1169 17
e 1171 17
e 1172 17
e 1173 17
e 1174 17
e 1175 17
e 1176 17
e 1177 17
e 1178 17
e 1179 17
e 1180 17
e 1181 17
e 1182 17
e 1183 17
e 1184 17
e 1185 17
e 1186 17
e 1187 17
e 1188 17
e 1189 17
e 1190 17
e 1191 17
e 1192 17
e 1193 17
e 1194 17
e 1195 17
e 1196 17
e 1197 17
e 1198 17
e 1199 17
e 1200 17
e 1201 17
e 1202 17
e 1203 17
e 1204 17
e 1205 17
e 1206 17
e 1207 17
e 1208 17
e 1209 17
e 1210 17
e 1211 17
e 1212 17
e 1213 17
e 1214 17
e 1215 17
e 1216 17
e 1217 17
e 1218 17
e 1219 17
e 1220 17
e 1221 17
e 1222 17
e 1223 17
e 1224 17
e 1225 17
e 1226 17
e 1227 17
e 1228 17
e 1229 17
e 1230 17
e 1231 17
e 1232 17
e 1233 17
e 1234 17
e 1235 17
e 1236 17
e 1237 17
e 1238 17
e 1239 17
e 1240 17
e 1241 17
e 1242 17
e 1243 17
e 1244 17
e 1245 17
e 1246 17
e 1247 17
e 1248 17
e 1249 17
e 1250 17
e 1251 17
e 1252 17
e 1253 17
e 1254 17
e 1255 17
e 1256 17
e 1257 17
e 1258 17
e 1259 17
e 1260 17
e 1261 17
e 1262 17
e 1263 17
e 1264 17
e 1265 17
e 1266 17
e 1267 17
e 1268 17
e 1269 17
e 1270 17
e 1271 17
e 1272 17
e 1273 17
e 1274 17
e 1276 17
e 1277 17
e 1278 17
e 1279 17
e 1280 17
e 1281 17
e 1282 17
e 1283 17
e 1284 17
e 1285 17
e 1286 17
e 1287 17
e 1288 17
e 1289 17
e 1290 17
e 1291 17
e 1292 17
e 1293 17
e 1294 17
e 1295 17
e 1297 17
e 1298 17
e 1299 17
e 1300 17
e 1301 17
e 1302 17
e 1303 17
e 1304 17
e 1305 17
e 1306 17
e 1307 17
e 1308 17
e 1309 17
e 1310 17
e 1311 17
e 1312 17
e 1313 17
e 1314 17
e 1315 17
e 1316 17
e 1317 17
e 1318 17
e 1319 17
e 1320 17
e 1321 17
e 1322 17
e 1323 17
e 1324 17
e 1325 17
e 1326 17
e 1331 17
e 1333 17
e 1334 17
e 1335 17
e 1336 17
e 1338 17
e 1339 17
e 1341 17
e 1342 17
e 1344 17
e 1345 17
e 1346 17
e 1347 17
e 1348 17
e 1349 17
e 1351 17
e 1353 17
e 1354 17
e 1355 17
e 1356 17
e 1357 17
e 1358 17
e 1359 17
e 1360 17
e 1361 17
e 1362 17
e 1363 17
e 1364 17
e 1365 17
e 1366 17
e 1367 17
e 1368 17
e 1369 17
e 1370 17
e 1371 17
e 1372 17
e 1373 17
e 1374 17
e 1375 17
e 1376 17
e 1377 17
e 1378 17
e 1379 17
e 1380 17
e 1381 17
e 1383 17
e 1384 17
e 1385 17
e 1390 17
e 1391 17
e 1393 17
e 1397 17
e 1399 17
e 1400 17
e 1401 17
e 1402 17
e 1403 17
e 1404 17
e 1405 17
e 1406 17
e 1407 17
e 1408 17
e 1409 17
e 1410 17
e 1411 17
e 1412 17
e 1413 17
e 1414 17
e 1415 17
e 1416 17
e 1417 17
e 1418 17
e 1419 17
e 1420 17
e 1421 17
e 1422 17
e 1423 17
e 1424 17
e 1425 17
e 1426 17
e 1427 17
e 1428 17
e 1429 17
e 1430 17
e 1434 17
e 1435 17
e 1436 17
e 1437 17
e 1438 17
e 1442 17
e 1444 17
e 1445 17
e 1447 17
e 1449 17
e 1450 17
e 1451 17
e 1452 17
e 1453 17
e 1455 17
e 1456 17
e 1457 17
e 1458 17
e 1459 17
e 1460 17
e 1461 17
e 1462 17
e 1463 17
e 1464 17
e 1465 17
e 1466 17
e 1467 17
e 1468 17
e 1469 17
e 1470 17
e 1471 17
e 1472 17
e 1473 17
e 1474 17
e 1475 17
e 1476 17
e 1477 17
e 1478 17
e 1479 17
e 1480 17
e 1481 17
e 1482 17
e 1483 17
e 1484 17
e 1485 17
e 1486 17
e 1487 17
e 1488 17
e 1489 17
e 1490 17
e 1491 17
e 1492 17
e 1493 17
e 1494 17
e 1495 17
e 1496 17
e 1497 17
e 1498 17
e 1499 17
e 1500 17
e 1501 17
e 1502 17
e 1503 17
e 1504 17
e 1505 17
e 1506 17
e 1507 17
e 1508 17
e 1509 17
e 1510 17
e 1512 17
e 1514 17
e 1515 17
e 1517 17
e 1518 17
e 1519 17
e 1520 17
e 1521 17
e 1522 17
e 1523 17
e 1525 17
e 1527 17
e 1528 17
e 1529 17
e 1530 17
e 1531 17
e 1533 17
e 1534 17
e 27 18
e 28 18
e 29 18
e 30 18
e 32 18
e 33 18
e 35 18
e 36 18
e 37 18
e 38 18
e 39 18
e 40 18
e 42 18
e 43 18
e 45 18
e 46 18
e 48 18
e 53 18
e 54 18
e 55 18
e 56 18
e 57 18
e 58 18
e 59 18
e 60 18
e 61 18
e 62 18
e 63 18
e 64 18
e 65 18
e 66 18
e 67 18
e 68 18
e 69 18
e 70 18
e 71 18
e 72 18
e 73 18
e 74 18
e 75 18
e 76 18
e 77 18
e 78 18
e 79 18
e 80 18
e 81 18
e 82 18
e 83 18
e 84 18
e 85 18
e 86 18
e 87 18
e 88 18
e 89 18
e 90 18
e 91 18
e 92 18
e 93 18
e 94 18
e 95 18
e 96 18
e 97 18
e 98 18
e 99 18
e 100 18
e 101 18
e 102 18
e 103 18
e 104 18
e 105 18
e 106 18
e 107 18
e 108 18
e 109 18
e 110 18
e 111 18
e 112 18
e 113 18
e 114 18
e 115 18
e 116 18
e 117 18
e 118 18
e 119 18
e 120 18
e 121 18
e 122 18
e 123 18
e 124 18
e 125 18
e 126 18
e 127 18
e 128 18
e 129 18
e 130 18
e 131 18
e 132 18
e 133 18
e 134 18
e 135 18
e 136 18
e 137 18
e 138 18
e 139 18
e 140 18
e 141 18
e 142 18
e 143 18
e 144 18
e 145 18
e 146 18
e 147 18
e 148 18
e 149 18
e 150 18
e 151 18
e 152 18
e 153 18
e 154 18
e 155 18
e 156 18
e 157 18
e 158 18
e 159 18
e 160 18
e 161 18
e 162 18
e 163 18
e 164 18
e 165 18
e 166 18
e 167 18
e 168 18
e 169 18
e 170 18
e 171 18
e 172 18
e 173 18
e 174 18
e 175 18
e 176 18
e 177 18
e 178 18
e 179 18
e 180 18
e 181 18
e 182 18
e 183 18
e 184 18
e 185 18
e 186 18
e 187 18
e 188 18
e 189 18
e 190 18
e 191 18
e 192 18
e 193 18
e 194 18
e 195 18
e 196 18
e 197 18
e 198 18
e 199 18
e 200 18
e 201 18
e 202 18
e 203 18
e 204 18
e 205 18
e 206 18
e 207 18
e 208 18
e 209 18
e 210 18
e 211 18
e 212 18
e 213 18
e 214 18
e 215 18
e 216 18
e 217 18
e 218 18
e 219 18
e 220 18
e 221 18
e 222 18
e 223 18
e 224 18
e 225 18
e 226 18
e 227 18
e 228 18
e 229 18
e 230 18
e 231 18
e 232 18
e 233 18
e 234 18
e 235 18
e 236 18
e 237 18
e 238 18
e 239 18
e 240 18
e 241 18
e 242 18
e 243 18
e 244 18
e 245 18
e 246 18
e 247 18
e 248 18
e 249 18
e 250 18
e 251 18
e 252 18
e 253 18
e 254 18
e 255 18
e 256 18
e 257 18
e 258 18
e 259 18
e 260 18
e 261 18
e 263 18
e 264 18
e 265 18
e 266 18
e 267 18
e 268 18
e 269 18
e 270 18
e 271 18
e 272 18
e 273 18
e 274 18
e 276 18
e 278 18
e 279 18
e 280 18
e 281 18
e 282 18
e 283 18
e 284 18
e 286 18
e 287 18
e 288 18
e 289 18
e 290 18
e 291 18
e 292 18
e 293 18
e 294 18
e 295 18
e 296 18
e 297 18
e 298 18
e 299 18
e 300 18
e 301 18
e 302 18
e 303 18
e 304 18
e 305 18
e 306 18
e 307 18
e 308 18
e 309 18
e 310 18
e 311 18
e 312 18
e 313 18
e 314 18
e 315 18
e 316 18
e 317 18
e 318 18
e 319 18
e 320 18
e 321 18
e 322 18
e 323 18
e 324 18
e 325 18
e 326 18
e 327 18
e 328 18
e 329 18
e 330 18
e 331 18
e 332 18
e 333 18
e 334 18
e 335 18
e 336 18
e 337 18
e 338 18
e 339 18
e 340 18
e 341 18
e 342 18
e 343 18
e 344 18
e 345 18
e 346 18
e 347 18
e 349 18
e 350 18
e 352 18
e 356 18
e 358 18
e 359 18
e 360 18
e 362 18
e 363 18
e 365 18
e 366 18
e 367 18
e 368 18
e 369 18
e 370 18
e 371 18
e 372 18
e 373 18
e 374 18
e 375 18
e 376 18
e 377 18
e 378 18
e 379 18
e 380 18
e 381 18
e 382 18
e 383 18
e 384 18
e 385 18
e 386 18
e 387 18
e 388 18
e 389 18
e 390 18
e 391 18
e 392 18
e 393 18
e 394 18
e 395 18
e 396 18
e 397 18
e 398 18
e 399 18
e 400 18
e 401 18
e 402 18
e 403 18
e 404 18
e 405 18
e 406 18
e 407 18
e 408 18
e 409 18
e 410 18
e 411 18
e 412 18
e 413 18
e 414 18
e 415 18
e 416 18
e 417 18
e 418 18
e 419 18
e 420 18
e 421 18
e 422 18
e 423 18
e 424 18
e 425 18
e 426 18
e 427 18
e 428 18
e 429 18
e 430 18
e 431 18
e 432 18
e 433 18
e 434 18
e 435 18
e 436 18
e 437 18
e 438 18
e 439 18
e 440 18
e 441 18
e 442 18
e 443 18
e 444 18
e 446 18
e 447 18
e 448 18
e 449 18
e 450 18
e 451 18
e 452 18
e 453 18
e 454 18
e 455 18
e 456 18
e 457 18
e 458 18
e 460 18
e 461 18
e 462 18
e 463 18
e 464 18
e 465 18
e 468 18
e 469 18
e 470 18
e 471 18
e 472 18
e 474 18
e 476 18
e 477 18
e 478 18
e 480 18
e 481 18
e 482 18
e 484 18
e 485 18
e 486 18
e 488 18
e 489 18
e 490 18
e 492 18
e 494 18
e 495 18
e 496 18
e 497 18
e 498 18
e 499 18
e 500 18
e 501 18
e 502 18
e 503 18
e 504 18
e 505 18
e 506 18
e 507 18
e 508 18
e 509 18
e 510 18
e 511 18
e 512 18
e 513 18
e 514 18
e 515 18
e 516 18
e 517 18
e 518 18
e 519 18
e 520 18
e 521 18
e 522 18
e 523 18
e 524 18
e 525 18
e 526 18
e 527 18
e 528 18
e 529 18
e 530 18
e 531 18
e 532 18
e 533 18
e 534 18
e 535 18
e 536 18
e 537 18
e 538 18
e 539 18
e 540 18
e 541 18
e 542 18
e 543 18
e 544 18
e 545 18
e 546 18
e 547 18
e 548 18
e 549 18
e 550 18
e 551 18
e 552 18
e 554 18
e 557 18
e 561 18
e 562 18
e 563 18
e 564 18
e 565 18
e 566 18
e 569 18
e 570 18
e 571 18
e 572 18
e 573 18
e 574 18
e 575 18
e 577 18
e 578 18
e 580 18
e 582 18
e 583 18
e 584 18
e 586 18
e 587 18
e 589 18
e 590 18
e 591 18
e 592 18
e 595 18
e 598 18
e 599 18
e 600 18
e 601 18
e 602 18
e 603 18
e 604 18
e 605 18
e 606 18
e 607 18
e 608 18
e 609 18
e 610 18
e 611 18
e 612 18
e 613 18
e 614 18
e 615 18
e 616 18
e 617 18
e 618 18
e 619 18
e 620 18
e 621 18
e 622 18
e 623 18
e 624 18
e 626 18
e 627 18
e 628 18
e 629 18
e 630 18
e 631 18
e 632 18
e 633 18
e 634 18
e 635 18
e 636 18
e 637 18
e 638 18
e 639 18
e 640 18
e 642 18
e 643 18
e 645 18
e 648 18
e 651 18
e 652 18
e 653 18
e 654 18
e 655 18
e 656 18
e 657 18
e 659 18
e 660 18
e 663 18
e 664 18
e 665 18
e 666 18
e 667 18
e 668 18
e 669 18
e 670 18
e 671 18
e 672 18
e 675 18
e 676 18
e 677 18
e 678 18
e 679 18
e 680 18
e 681 18
e 682 18
e 683 18
e 684 18
e 685 18
e 686 18
e 687 18
e 688 18
e 689 18
e 690 18
e 691 18
e 692 18
e 693 18
e 694 18
e 695 18
e 696 18
e 697 18
e 698 18
e 699 18
e 700 18
e 701 18
e 702 18
e 703 18
e 704 18
e 705 18
e 706 18
e 710 18
e 711 18
e 712 18
e 713 18
e 714 18
e 715 18
e 717 18
e 719 18
e 720 18
e 722 18
e 723 18
e 725 18
e 726 18
e 727 18
e 728 18
e 729 18
e 730 18
e 731 18
e 732 18
e 733 18
e 734 18
e 735 18
e 736 18
e 737 18
e 738 18
e 739 18
e 740 18
e 741 18
e 742 18
e 743 18
e 744 18
e 745 18
e 746 18
e 747 18
e 748 18
e 749 18
e 750 18
e 751 18
e 752 18
e 753 18
e 754 18
e 755 18
e 756 18
e 757 18
e 758 18
e 759 18
e 760 18
e 761 18
e 762 18
e 763 18
e 764 18
e 765 18
e 766 18
e 767 18
e 768 18
e 769 18
e 770 18
e 771 18
e 772 18
e 773 18
e 774 18
e 775 18
e 776 18
e 777 18
e 778 18
e 779 18
e 780 18
e 781 18
e 782 18
e 783 18
e 784 18
e 785 18
e 786 18
e 787 18
e 788 18
e 789 18
e 790 18
e 791 18
e 792 18
e 793 18
e 794 18
e 795 18
e 796 18
e 797 18
e 798 18
e 799 18
e 800 18
e 801 18
e 802 18
e 803 18
e 804 18
e 805 18
e 806 18
e 807 18
e 808 18
e 809 18
e 811 18
e 813 18
e 816 18
e 817 18
e 819 18
e 821 18
e 822 18
e 825 18
e 826 18
e 827 18
e 829 18
e 830 18
e 831 18
e 832 18
e 833 18
e 834 18
e 835 18
e 837 18
e 838 18
e 840 18
e 843 18
e 845 18
e 846 18
e 847 18
e 848 18
e 850 18
e 855 18
e 859 18
e 860 18
e 861 18
e 862 18
e 863 18
e 864 18
e 865 18
e 866 18
e 867 18
e 868 18
e 869 18
e 870 18
e 871 18
e 872 18
e 873 18
e 874 18
e 875 18
e 876 18
e 877 18
e 878 18
e 879 18
e 880 18
e 881 18
e 882 18
e 883 18
e 884 18
e 885 18
e 886 18
e 887 18
e 888 18
e 889 18
e 890 18
e 891 18
e 892 18
e 893 18
e 894 18
e 895 18
e 896 18
e 897 18
e 898 18
e 899 18
e 900 18
e 901 18
e 902 18
e 903 18
e 904 18
e 905 18
e 906 18
e 907 18
e 908 18
e 909 18
e 910 18
e 911 18
e 912 18
e 913 18
e 914 18
e 915 18
e 916 18
e 917 18
e 918 18
e 919 18
e 920 18
e 921 18
e 922 18
e 923 18
e 924 18
e 925 18
e 926 18
e 927 18
e 928 18
e 929 18
e 930 18
e 931 18
e 932 18
e 933 18
e 934 18
e 935 18
e 936 18
e 937 18
e 938 18
e 939 18
e 941 18
e 942 18
e 946 18
e 948 18
e 949 18
e 950 18
e 951 18
e 952 18
e 953 18
e 954 18
e 955 18
e 956 18
e 957 18
e 959 18
e 960 18
e 963 18
e 964 18
e 965 18
e 966 18
e 969 18
e 970 18
e 973 18
e 975 18
e 976 18
e 977 18
e 978 18
e 981 18
e 982 18
e 983 18
e 985 18
e 986 18
e 987 18
e 988 18
e 989 18
e 990 18
e 991 18
e 992 18
e 993 18
e 994 18
e 995 18
e 996 18
e 997 18
e 998 18
e 999 18
e 1000 18
e 1001 18
e 1002 18
e 1003 18
e 1004 18
e 1005 18
e 1006 18
e 1007 18
e 1008 18
e 1009 18
e 1010 18
e 1011 18
e 1012 18
e 1013 18
e 1014 18
e 1015 18
e 1016 18
e 1017 18
e 1018 18
e 1019 18
e 1020 18
e 1021 18
e 1022 18
e 1023 18
e 1024 18
e 1025 18
e 1026 18
e 1027 18
e 1028 18
e 1029 18
e 1030 18
e 1031 18
e 1032 18
e 1033 18
e 1034 18
e 1035 18
e 1036 18
e 1037 18
e 1038 18
e 1039 18
e 1040 18
e 1041 18
e 1042 18
e 1043 18
e 1044 18
e 1045 18
e 1046 18
e 1047 18
e 1048 18
e 1049 18
e 1051 18
e 1052 18
e 1053 18
e 1056 18
e 1058 18
e 1059 18
e 1060 18
e 1061 18
e 1062 18
e 1063 18
e 1064 18
e 1066 18
e 1067 18
e 1068 18
e 1069 18
e 1070 18
e 1072 18
e 1073 18
e 1074 18
e 1075 18
e 1076 18
e 1077 18
e 1078 18
e 1079 18
e 1080 18
e 1081 18
e 1082 18
e 1083 18
e 1084 18
e 1085 18
e 1086 18
e 1087 18
e 1089 18
e 1090 18
e 1091 18
e 1092 18
e 1093 18
e 1094 18
e 1095 18
e 1096 18
e 1097 18
e 1098 18
e 1099 18
e 1100 18
e 1101 18
e 1102 18
e 1103 18
e 1104 18
e 1105 18
e 1106 18
e 1107 18
e 1108 18
e 1109 18
e 1110 18
e 1111 18
e 1112 18
e 1113 18
e 1114 18
e 1115 18
e 1116 18
e 1117 18
e 1118 18
e 1120 18
e 1122 18
e 1123 18
e 1124 18
e 1125 18
e 1126 18
e 1128 18
e 1130 18
e 1132 18
e 1133 18
e 1134 18
e 1135 18
e 1136 18
e 1137 18
e 1139 18
e 1140 18
e 1141 18
e 1143 18
e 1144 18
e 1145 18
e 1146 18
e 1147 18
e 1148 18
e 1149 18
e 1150 18
e 1151 18
e 1152 18
e 1153 18
e 1154 18
e 1156 18
e 1158 18
e 1159 18
e 1160 18
e 1161 18
e 1162 18
e 1164 18
e 1165 18
e 1167 18
e 1168 18
e 1169 18
e 1170 18
e 1171 18
e 1172 18
e 1173 18
e 1174 18
e 1175 18
e 1176 18
e 1177 18
e 1178 18
e 1179 18
e 1180 18
e 1181 18
e 1182 18
e 1183 18
e 1184 18
e 1185 18
e 1186 18
e 1187 18
e 1188 18
e 1189 18
e 1190 18
e 1191 18
e 1192 18
e 1193 18
e 1194 18
e 1195 18
e 1196 18
e 1197 18
e 1198 18
e 1199 18
e 1200 18
e 1201 18
e 1202 18
e 1203 18
e 1204 18
e 1205 18
e 1206 18
e 1207 18
e 1208 18
e 1209 18
e 1210 18
e 1211 18
e 1212 18
e 1213 18
e 1214 18
e 1215 18
e 1216 18
e 1217 18
e 1218 18
e 1219 18
e 1220 18
e 1221 18
e 1222 18
e 1223 18
e 1224 18
e 1225 18
e 1226 18
e 1227 18
e 1228 18
e 1229 18
e 1230 18
e 1231 18
e 1232 18
e 1233 18
e 1234 18
e 1235 18
e 1236 18
e 1237 18
e 1238 18
e 1239 18
e 1240 18
e 1241 18
e 1242 18
e 1243 18
e 1244 18
e 1245 18
e 1246 18
e 1247 18
e 1248 18
e 1249 18
e 1250 18
e 1251 18
e 1252 18
e 1253 18
e 1254 18
e 1255 18
e 1256 18
e 1257 18
e 1258 18
e 1259 18
e 1260 18
e 1261 18
e 1262 18
e 1263 18
e 1264 18
e 1265 18
e 1266 18
e 1267 18
e 1268 18
e 1269 18
e 1270 18
e 1271 18
e 1272 18
e 1273 18
e 1274 18
e 1275 18
e 1278 18
e 1280 18
e 1281 18
e 1282 18
e 1284 18
e 1285 18
e 1286 18
e 1287 18
e 1289 18
e 1290 18
e 1291 18
e 1293 18
e 1294 18
e 1295 18
e 1296 18
e 1298 18
e 1300 18
e 1301 18
e 1302 18
e 1303 18
e 1304 18
e 1305 18
e 1306 18
e 1307 18
e 1308 18
e 1309 18
e 1310 18
e 1311 18
e 1312 18
e 1313 18
e 1314 18
e 1315 18
e 1316 18
e 1317 18
e 1318 18
e 1319 18
e 1320 18
e 1321 18
e 1322 18
e 1323 18
e 1324 18
e 1325 18
e 1326 18
e 1328 18
e 1331 18
e 1334 18
e 1336 18
e 1337 18
e 1339 18
e 1340 18
e 1342 18
e 1343 18
e 1344 18
e 1345 18
e 1346 18
e 1347 18
e 1348 18
e 1349 18
e 1350 18
e 1351 18
e 1352 18
e 1353 18
e 1354 18
e 1355 18
e 1356 18
e 1357 18
e 1358 18
e 1359 18
e 1360 18
e 1361 18
e 1362 18
e 1363 18
e 1364 18
e 1365 18
e 1366 18
e 1367 18
e 1368 18
e 1369 18
e 1370 18
e 1371 18
e 1372 18
e 1373 18
e 1374 18
e 1375 18
e 1376 18
e 1377 18
e 1378 18
e 1379 18
e 1380 18
e 1382 18
e 1383 18
e 1384 18
e 1386 18
e 1388 18
e 1389 18
e 1390 18
e 1392 18
e 1393 18
e 1394 18
e 1395 18
e 1396 18
e 1397 18
e 1398 18
e 1402 18
e 1404 18
e 1405 18
e 1406 18
e 1407 18
e 1408 18
e 1409 18
e 1410 18
e 1411 18
e 1412 18
e 1413 18
e 1414 18
e 1415 18
e 1416 18
e 1417 18
e 1418 18
e 1419 18
e 1420 18
e 1421 18
e 1422 18
e 1423 18
e 1424 18
e 1425 18
e 1426 18
e 1427 18
e 1428 18
e 1429 18
e 1430 18
e 1431 18
e 1433 18
e 1434 18
e 1435 18
e 1436 18
e 1437 18
e 1439 18
e 1440 18
e 1441 18
e 1443 18
e 1448 18
e 1450 18
e 1452 18
e 1455 18
e 1457 18
e 1458 18
e 1459 18
e 1460 18
e 1461 18
e 1462 18
e 1463 18
e 1464 18
e 1465 18
e 1466 18
e 1467 18
e 1468 18
e 1469 18
e 1470 18
e 1471 18
e 1472 18
e 1473 18
e 1474 18
e 1475 18
e 1476 18
e 1477 18
e 1478 18
e 1479 18
e 1480 18
e 1481 18
e 1482 18
e 1483 18
e 1484 18
e 1485 18
e 1486 18
e 1487 18
e 1488 18
e 1489 18
e 1490 18
e 1491 18
e 1492 18
e 1493 18
e 1494 18
e 1495 18
e 1496 18
e 1497 18
e 1498 18
e 1499 18
e 1500 18
e 1501 18
e 1502 18
e 1503 18
e 1504 18
e 1505 18
e 1506 18
e 1507 18
e 1508 18
e 1509 18
e 1510 18
e 1511 18
e 1512 18
e 1513 18
e 1514 18
e 1515 18
e 1517 18
e 1518 18
e 1519 18
e 1520 18
e 1521 18
e 1523 18
e 1524 18
e 1526 18
e 1527 18
e 1528 18
e 1530 18
e 1531 18
e 1532 18
e 1534 18
e 27 19
e 29 19
e 32 19
e 34 19
e 35 19
e 41 19
e 42 19
e 44 19
e 45 19
e 48 19
e 49 19
e 50 19
e 53 19
e 54 19
e 55 19
e 56 19
e 57 19
e 58 19
e 59 19
e 60 19
e 61 19
e 62 19
e 63 19
e 64 19
e 65 19
e 66 19
e 67 19
e 68 19
e 69 19
e 70 19
e 71 19
e 72 19
e 73 19
e 74 19
e 75 19
e 76 19
e 77 19
e 78 19
e 79 19
e 80 19
e 81 19
e 82 19
e 83 19
e 84 19
e 85 19
e 86 19
e 87 19
e 88 19
e 89 19
e 90 19
e 91 19
e 92 19
e 93 19
e 94 19
e 95 19
e 96 19
e 97 19
e 98 19
e 99 19
e 100 19
e 101 19
e 102 19
e 103 19
e 104 19
e 105 19
e 106 19
e 107 19
e 108 19
e 109 19
e 110 19
e 111 19
e 112 19
e 113 19
e 114 19
e 115 19
e 116 19
e 117 19
e 118 19
e 119 19
e 120 19
e 121 19
e 122 19
e 123 19
e 124 19
e 125 19
e 126 19
e 127 19
e 128 19
e 129 19
e 130 19
e 131 19
e 132 19
e 133 19
e 134 19
e 135 19
e 136 19
e 137 19
e 138 19
e 139 19
e 140 19
e 141 19
e 142 19
e 143 19
e 144 19
e 145 19
e 146 19
e 147 19
e 148 19
e 149 19
e 150 19
e 151 19
e 152 19
e 153 19
e 154 19
e 155 19
e 156 19
e 157 19
e 158 19
e 159 19
e 160 19
e 161 19
e 162 19
e 163 19
e 164 19
e 165 19
e 166 19
e 167 19
e 168 19
e 169 19
e 170 19
e 171 19
e 172 19
e 173 19
e 174 19
e 175 19
e 176 19
e 177 19
e 178 19
e 179 19
e 180 19
e 181 19
e 182 19
e 183 19
e 184 19
e 185 19
e 186 19
e 187 19
e 188 19
e 189 19
e 190 19
e 191 19
e 192 19
e 193 19
e 194 19
e 195 19
e 196 19
e 197 19
e 198 19
e 199 19
e 200 19
e 201 19
e 202 19
e 203 19
e 204 19
e 205 19
e 206 19
e 207 19
e 208 19
e 209 19
e 210 19
e 211 19
e 212 19
e 213 19
e 214 19
e 215 19
e 216 19
e 217 19
e 218 19
e 219 19
e 220 19
e 221 19
e 222 19
e 223 19
e 224 19
e 225 19
e 226 19
e 227 19
e 228 19
e 229 19
e 230 19
e 231 19
e 232 19
e 233 19
e 234 19
e 235 19
e 236 19
e 237 19
e 238 19
e 239 19
e 240 19
e 241 19
e 242 19
e 243 19
e 244 19
e 245 19
e 246 19
e 247 19
e 248 19
e 249 19
e 250 19
e 251 19
e 252 19
e 253 19
e 254 19
e 255 19
e 256 19
e 257 19
e 258 19
e 259 19
e 260 19
e 261 19
e 262 19
e 264 19
e 267 19
e 268 19
e 269 19
e 270 19
e 272 19
e 273 19
e 274 19
e 276 19
e 277 19
e 278 19
e 279 19
e 281 19
e 282 19
e 283 19
e 284 19
e 285 19
e 286 19
e 287 19
e 288 19
e 289 19
e 290 19
e 291 19
e 292 19
e 293 19
e 294 19
e 295 19
e 296 19
e 297 19
e 298 19
e 299 19
e 300 19
e 301 19
e 302 19
e 303 19
e 304 19
e 305 19
e 306 19
e 307 19
e 308 19
e 309 19
e 310 19
e 311 19
e 312 19
e 313 19
e 314 19
e 315 19
e 316 19
e 317 19
e 318 19
e 319 19
e 320 19
e 321 19
e 322 19
e 323 19
e 324 19
e 325 19
e 326 19
e 327 19
e 328 19
e 329 19
e 330 19
e 331 19
e 332 19
e 333 19
e 334 19
e 335 19
e 336 19
e 337 19
e 338 19
e 339 19
e 340 19
e 341 19
e 342 19
e 343 19
e 344 19
e 345 19
e 346 19
e 347 19
e 348 19
e 349 19
e 351 19
e 353 19
e 354 19
e 355 19
e 357 19
e 358 19
e 360 19
e 361 19
e 362 19
e 363 19
e 364 19
e 365 19
e 366 19
e 367 19
e 368 19
e 369 19
e 370 19
e 371 19
e 372 19
e 373 19
e 374 19
e 375 19
e 376 19
e 377 19
e 378 19
e 379 19
e 380 19
e 381 19
e 382 19
e 383 19
e 384 19
e 385 19
e 386 19
e 387 19
e 388 19
e 389 19
e 390 19
e 391 19
e 392 19
e 393 19
e 394 19
e 395 19
e 396 19
e 397 19
e 398 19
e 399 19
e 400 19
e 401 19
e 402 19
e 403 19
e 404 19
e 405 19
e 406 19
e 407 19
e 408 19
e 409 19
e 410 19
e 411 19
e 412 19
e 413 19
e 414 19
e 415 19
e 416 19
e 417 19
e 418 19
e 419 19
e 420 19
e 421 19
e 422 19
e 423 19
e 424 19
e 425 19
e 426 19
e 427 19
e 428 19
e 429 19
e 430 19
e 431 19
e 432 19
e 433 19
e 434 19
e 435 19
e 436 19
e 437 19
e 438 19
e 439 19
e 440 19
e 441 19
e 442 19
e 446 19
e 447 19
e 448 19
e 451 19
e 452 19
e 457 19
e 458 19
e 459 19
e 461 19
e 463 19
e 465 19
e 466 19
e 467 19
e 468 19
e 472 19
e 473 19
e 475 19
e 476 19
e 477 19
e 478 19
e 479 19
e 481 19
e 482 19
e 483 19
e 486 19
e 487 19
e 490 19
e 491 19
e 492 19
e 493 19
e 494 19
e 495 19
e 496 19
e 497 19
e 498 19
e 499 19
e 500 19
e 501 19
e 502 19
e 503 19
e 504 19
e 505 19
e 506 19
e 507 19
e 508 19
e 509 19
e 510 19
e 511 19
e 512 19
e 513 19
e 514 19
e 515 19
e 516 19
e 517 19
e 518 19
e 519 19
e 520 19
e 521 19
e 522 19
e 523 19
e 524 19
e 525 19
e 526 19
e 527 19
e 528 19
e 529 19
e 530 19
e 531 19
e 532 19
e 533 19
e 534 19
e 535 19
e 536 19
e 537 19
e 538 19
e 539 19
e 540 19
e 541 19
e 542 19
e 543 19
e 544 19
e 545 19
e 546 19
e 547 19
e 549 19
e 550 19
e 552 19
e 553 19
e 554 19
e 556 19
e 558 19
e 560 19
e 561 19
e 562 19
e 563 19
e 565 19
e 566 19
e 568 19
e 570 19
e 571 19
e 572 19
e 573 19
e 574 19
e 575 19
e 576 19
e 578 19
e 579 19
e 580 19
e 581 19
e 583 19
e 584 19
e 585 19
e 586 19
e 590 19
e 591 19
e 592 19
e 596 19
e 599 19
e 600 19
e 601 19
e 602 19
e 603 19
e 604 19
e 605 19
e 606 19
e 607 19
e 608 19
e 609 19
e 610 19
e 611 19
e 612 19
e 613 19
e 614 19
e 615 19
e 616 19
e 617 19
e 618 19
e 619 19
e 620 19
e 621 19
e 622 19
e 623 19
e 624 19
e 626 19
e 627 19
e 628 19
e 630 19
e 631 19
e 632 19
e 633 19
e 634 19
e 635 19
e 636 19
e 637 19
e 639 19
e 640 19
e 641 19
e 643 19
e 644 19
e 645 19
e 647 19
e 648 19
e 650 19
e 651 19
e 652 19
e 654 19
e 655 19
e 657 19
e 658 19
e 659 19
e 660 19
e 662 19
e 663 19
e 665 19
e 666 19
e 667 19
e 668 19
e 669 19
e 670 19
e 671 19
e 672 19
e 674 19
e 676 19
e 677 19
e 678 19
e 679 19
e 680 19
e 681 19
e 682 19
e 683 19
e 684 19
e 685 19
e 686 19
e 687 19
e 688 19
e 689 19
e 690 19
e 691 19
e 692 19
e 693 19
e 694 19
e 695 19
e 696 19
e 697 19
e 698 19
e 699 19
e 700 19
e 701 19
e 702 19
e 703 19
e 706 19
e 707 19
e 708 19
e 709 19
e 710 19
e 712 19
e 713 19
e 714 19
e 715 19
e 717 19
e 718 19
e 719 19
e 720 19
e 722 19
e 723 19
e 724 19
e 725 19
e 726 19
e 728 19
e 729 19
e 730 19
e 731 19
e 732 19
e 733 19
e 734 19
e 735 19
e 736 19
e 737 19
e 738 19
e 739 19
e 740 19
e 741 19
e 742 19
e 743 19
e 744 19
e 745 19
e 746 19
e 747 19
e 748 19
e 749 19
e 750 19
e 751 19
e 752 19
e 753 19
e 754 19
e 755 19
e 756 19
e 757 19
e 758 19
e 759 19
e 760 19
e 761 19
e 762 19
e 763 19
e 764 19
e 765 19
e 766 19
e 767 19
e 768 19
e 769 19
e 770 19
e 771 19
e 772 19
e 773 19
e 774 19
e 775 19
e 776 19
e 777 19
e 778 19
e 779 19
e 780 19
e 781 19
e 782 19
e 783 19
e 784 19
e 785 19
e 786 19
e 787 19
e 788 19
e 789 19
e 790 19
e 791 19
e 792 19
e 793 19
e 794 19
e 795 19
e 796 19
e 797 19
e 798 19
e 799 19
e 800 19
e 801 19
e 802 19
e 803 19
e 804 19
e 805 19
e 806 19
e 807 19
e 808 19
e 809 19
e 810 19
e 811 19
e 812 19
e 813 19
e 814 19
e 815 19
e 816 19
e 818 19
e 820 19
e 821 19
e 822 19
e 823 19
e 824 19
e 827 19
e 829 19
e 830 19
e 831 19
e 837 19
e 838 19
e 841 19
e 842 19
e 843 19
e 844 19
e 847 19
e 848 19
e 850 19
e 851 19
e 856 19
e 858 19
e 859 19
e 860 19
e 861 19
e 862 19
e 863 19
e 864 19
e 865 19
e 866 19
e 867 19
e 868 19
e 869 19
e 870 19
e 871 19
e 872 19
e 873 19
e 874 19
e 875 19
e 876 19
e 877 19
e 878 19
e 879 19
e 880 19
e 881 19
e 882 19
e 883 19
e 884 19
e 885 19
e 886 19
e 887 19
e 888 19
e 889 19
e 890 19
e 891 19
e 892 19
e 893 19
e 894 19
e 895 19
e 896 19
e 897 19
e 898 19
e 899 19
e 900 19
e 901 19
e 902 19
e 903 19
e 904 19
e 905 19
e 906 19
e 907 19
e 908 19
e 909 19
e 910 19
e 911 19
e 912 19
e 913 19
e 914 19
e 915 19
e 916 19
e 917 19
e 918 19
e 919 19
e 920 19
e 921 19
e 922 19
e 923 19
e 924 19
e 925 19
e 926 19
e 927 19
e 928 19
e 929 19
e 930 19
e 931 19
e 932 19
e 933 19
e 934 19
e 935 19
e 936 19
e 937 19
e 940 19
e 941 19
e 943 19
e 944 19
e 946 19
e 947 19
e 949 19
e 950 19
e 953 19
e 954 19
e 955 19
e 957 19
e 958 19
e 964 19
e 967 19
e 969 19
e 970 19
e 971 19
e 972 19
e 973 19
e 974 19
e 975 19
e 976 19
e 977 19
e 978 19
e 979 19
e 980 19
e 981 19
e 982 19
e 983 19
e 984 19
e 985 19
e 986 19
e 987 19
e 988 19
e 989 19
e 990 19
e 991 19
e 992 19
e 993 19
e 994 19
e 995 19
e 996 19
e 997 19
e 998 19
e 999 19
e 1000 19
e 1001 19
e 1002 19
e 1003 19
e 1004 19
e 1005 19
e 1006 19
e 1007 19
e 1008 19
e 1009 19
e 1010 19
e 1011 19
e 1012 19
e 1013 19
e 1014 19
e 1015 19
e 1016 19
e 1017 19
e 1018 19
e 1019 19
e 1020 19
e 1021 19
e 1022 19
e 1023 19
e 1024 19
e 1025 19
e 1026 19
e 1027 19
e 1028 19
e 1029 19
e 1030 19
e 1031 19
e 1032 19
e 1033 19
e 1034 19
e 1035 19
e 1036 19
e 1037 19
e 1038 19
e 1039 19
e 1040 19
e 1041 19
e 1042 19
e 1043 19
e 1044 19
e 1045 19
e 1046 19
e 1047 19
e 1048 19
e 1049 19
e 1051 19
e 1052 19
e 1053 19
e 1054 19
e 1056 19
e 1057 19
e 1058 19
e 1059 19
e 1060 19
e 1061 19
e 1062 19
e 1063 19
e 1064 19
e 1065 19
e 1066 19
e 1067 19
e 1070 19
e 1072 19
e 1073 19
e 1074 19
e 1076 19
e 1077 19
e 1079 19
e 1080 19
e 1082 19
e 1083 19
e 1084 19
e 1085 19
e 1086 19
e 1087 19
e 1088 19
e 1091 19
e 1092 19
e 1093 19
e 1094 19
e 1095 19
e 1096 19
e 1097 19
e 1098 19
e 1099 19
e 1100 19
e 1101 19
e 1102 19
e 1103 19
e 1104 19
e 1105 19
e 1106 19
e 1107 19
e 1108 19
e 1109 19
e 1110 19
e 1111 19
e 1112 19
e 1113 19
e 1114 19
e 1115 19
e 1116 19
e 1117 19
e 1118 19
e 1119 19
e 1120 19
e 1121 19
e 1122 19
e 1125 19
e 1127 19
e 1128 19
e 1129 19
e 1130 19
e 1131 19
e 1132 19
e 1133 19
e 1134 19
e 1135 19
e 1138 19
e 1139 19
e 1142 19
e 1143 19
e 1144 19
e 1145 19
e 1146 19
e 1147 19
e 1148 19
e 1149 19
e 1150 19
e 1151 19
e 1152 19
e 1153 19
e 1154 19
e 1155 19
e 1157 19
e 1159 19
e 1160 19
e 1161 19
e 1162 19
e 1163 19
e 1164 19
e 1165 19
e 1166 19
e 1167 19
e 1168 19
e 1170 19
e 1171 19
e 1172 19
e 1173 19
e 1174 19
e 1175 19
e 1176 19
e 1177 19
e 1178 19
e 1179 19
e 1180 19
e 1181 19
e 1182 19
e 1183 19
e 1184 19
e 1185 19
e 1186 19
e 1187 19
e 1188 19
e 1189 19
e 1190 19
e 1191 19
e 1192 19
e 1193 19
e 1194 19
e 1195 19
e 1196 19
e 1197 19
e 1198 19
e 1199 19
e 1200 19
e 1201 19
e 1202 19
e 1203 19
e 1204 19
e 1205 19
e 1206 19
e 1207 19
e 1208 19
e 1209 19
e 1210 19
e 1211 19
e 1212 19
e 1213 19
e 1214 19
e 1215 19
e 1216 19
e 1217 19
e 1218 19
e 1219 19
e 1220 19
e 1221 19
e 1222 19
e 1223 19
e 1224 19
e 1225 19
e 1226 19
e 1227 19
e 1228 19
e 1229 19
e 1230 19
e 1231 19
e 1232 19
e 1233 19
e 1234 19
e 1235 19
e 1236 19
e 1237 19
e 1238 19
e 1239 19
e 1240 19
e 1241 19
e 1242 19
e 1243 19
e 1244 19
e 1245 19
e 1246 19
e 1247 19
e 1248 19
e 1249 19
e 1250 19
e 1251 19
e 1252 19
e 1253 19
e 1254 19
e 1255 19
e 1256 19
e 1257 19
e 1258 19
e 1259 19
e 1260 19
e 1261 19
e 1262 19
e 1263 19
e 1264 19
e 1265 19
e 1266 19
e 1267 19
e 1268 19
e 1269 19
e 1270 19
e 1271 19
e 1272 19
e 1273 19
e 1274 19
e 1275 19
e 1278 19
e 1281 19
e 1282 19
e 1284 19
e 1285 19
e 1287 19
e 1288 19
e 1290 19
e 1291 19
e 1292 19
e 1295 19
e 1296 19
e 1297 19
e 1298 19
e 1300 19
e 1301 19
e 1302 19
e 1303 19
e 1304 19
e 1305 19
e 1306 19
e 1307 19
e 1308 19
e 1309 19
e 1310 19
e 1311 19
e 1312 19
e 1313 19
e 1314 19
e 1315 19
e 1316 19
e 1317 19
e 1318 19
e 1319 19
e 1320 19
e 1321 19
e 1322 19
e 1323 19
e 1324 19
e 1325 19
e 1326 19
e 1328 19
e 1329 19
e 1330 19
e 1332 19
e 1333 19
e 1334 19
e 1337 19
e 1339 19
e 1340 19
e 1341 19
e 1342 19
e 1344 19
e 1347 19
e 1349 19
e 1351 19
e 1352 19
e 1353 19
e 1354 19
e 1355 19
e 1356 19
e 1357 19
e 1358 19
e 1359 19
e 1360 19
e 1361 19
e 1362 19
e 1363 19
e 1364 19
e 1365 19
e 1366 19
e 1367 19
e 1368 19
e 1369 19
e 1370 19
e 1371 19
e 1372 19
e 1373 19
e 1374 19
e 1375 19
e 1376 19
e 1377 19
e 1378 19
e 1379 19
e 1380 19
e 1381 19
e 1382 19
e 1383 19
e 1387 19
e 1390 19
e 1392 19
e 1394 19
e 1395 19
e 1396 19
e 1397 19
e 1398 19
e 1399 19
e 1400 19
e 1402 19
e 1403 19
e 1404 19
e 1405 19
e 1406 19
e 1407 19
e 1408 19
e 1409 19
e 1410 19
e 1411 19
e 1412 19
e 1413 19
e 1414 19
e 1415 19
e 1416 19
e 1417 19
e 1418 19
e 1419 19
e 1420 19
e 1421 19
e 1422 19
e 1423 19
e 1424 19
e 1425 19
e 1426 19
e 1427 19
e 1428 19
e 1429 19
e 1430 19
e 1431 19
e 1433 19
e 1436 19
e 1438 19
e 1439 19
e 1440 19
e 1441 19
e 1445 19
e 1446 19
e 1447 19
e 1448 19
e 1449 19
e 1450 19
e 1452 19
e 1453 19
e 1457 19
e 1458 19
e 1459 19
e 1460 19
e 1461 19
e 1462 19
e 1463 19
e 1464 19
e 1465 19
e 1466 19
e 1467 19
e 1468 19
e 1469 19
e 1470 19
e 1471 19
e 1472 19
e 1473 19
e 1474 19
e 1475 19
e 1476 19
e 1477 19
e 1478 19
e 1479 19
e 1480 19
e 1481 19
e 1482 19
e 1483 19
e 1484 19
e 1485 19
e 1486 19
e 1487 19
e 1488 19
e 1489 19
e 1490 19
e 1491 19
e 1492 19
e 1493 19
e 1494 19
e 1495 19
e 1496 19
e 1497 19
e 1498 19
e 1499 19
e 1500 19
e 1501 19
e 1502 19
e 1503 19
e 1504 19
e 1505 19
e 1506 19
e 1507 19
e 1508 19
e 1510 19
e 1511 19
e 1512 19
e 1513 19
e 1515 19
e 1517 19
e 1518 19
e 1519 19
e 1520 19
e 1521 19
e 1526 19
e 1527 19
e 1528 19
e 1529 19
e 1530 19
e 1532 19
e 1533 19
e 28 20
e 30 20
e 31 20
e 35 20
e 36 20
e 38 20
e 39 20
e 40 20
e 41 20
e 42 20
e 43 20
e 45 20
e 47 20
e 50 20
e 51 20
e 52 20
e 53 20
e 54 20
e 55 20
e 56 20
e 57 20
e 58 20
e 59 20
e 60 20
e 61 20
e 62 20
e 63 20
e 64 20
e 65 20
e 66 20
e 67 20
e 68 20
e 69 20
e 70 20
e 71 20
e 72 20
e 73 20
e 74 20
e 75 20
e 76 20
e 77 20
e 78 20
e 79 20
e 80 20
e 81 20
e 82 20
e 83 20
e 84 20
e 85 20
e 86 20
e 87 20
e 88 20
e 89 20
e 90 20
e 91 20
e 92 20
e 93 20
e 94 20
e 95 20
e 96 20
e 97 20
e 98 20
e 99 20
e 100 20
e 101 20
e 102 20
e 103 20
e 104 20
e 105 20
e 106 20
e 107 20
e 108 20
e 109 20
e 110 20
e 111 20
e 112 20
e 113 20
e 114 20
e 115 20
e 116 20
e 117 20
e 118 20
e 119 20
e 120 20
e 121 20
e 122 20
e 123 20
e 124 20
e 125 20
e 126 20
e 127 20
e 128 20
e 129 20
e 130 20
e 131 20
e 132 20
e 133 20
e 134 20
e 135 20
e 136 20
e 137 20
e 138 20
e 139 20
e 140 20
e 141 20
e 142 20
e 143 20
e 144 20
e 145 20
e 146 20
e 147 20
e 148 20
e 149 20
e 150 20
e 151 20
e 152 20
e 153 20
e 154 20
e 155 20
e 156 20
e 157 20
e 158 20
e 159 20
e 160 20
e 161 20
e 162 20
e 163 20
e 164 20
e 165 20
e 166 20
e 167 20
e 168 20
e 169 20
e 170 20
e 171 20
e 172 20
e 173 20
e 174 20
e 175 20
e 176 20
e 177 20
e 178 20
e 179 20
e 180 20
e 181 20
e 182 20
e 183 20
e 184 20
e 185 20
e 186 20
e 187 20
e 188 20
e 189 20
e 190 20
e 191 20
e 192 20
e 193 20
e 194 20
e 195 20
e 196 20
e 197 20
e 198 20
e 199 20
e 200 20
e 201 20
e 202 20
e 203 20
e 204 20
e 205 20
e 206 20
e 207 20
e 208 20
e 209 20
e 210 20
e 211 20
e 212 20
e 213 20
e 214 20
e 215 20
e 216 20
e 217 20
e 218 20
e 219 20
e 220 20
e 221 20
e 222 20
e 223 20
e 224 20
e 225 20
e 226 20
e 227 20
e 228 20
e 229 20
e 230 20
e 231 20
e 232 20
e 233 20
e 234 20
e 235 20
e 236 20
e 237 20
e 238 20
e 239 20
e 240 20
e 241 20
e 242 20
e 243 20
e 244 20
e 245 20
e 246 20
e 247 20
e 248 20
e 249 20
e 250 20
e 251 20
e 252 20
e 253 20
e 254 20
e 255 20
e 256 20
e 257 20
e 258 20
e 259 20
e 260 20
e 263 20
e 264 20
e 265 20
e 266 20
e 267 20
e 269 20
e 272 20
e 273 20
e 275 20
e 278 20
e 279 20
e 280 20
e 282 20
e 283 20
e 284 20
e 285 20
e 287 20
e 288 20
e 289 20
e 290 20
e 291 20
e 292 20
e 293 20
e 294 20
e 295 20
e 296 20
e 297 20
e 298 20
e 299 20
e 300 20
e 301 20
e 302 20
e 303 20
e 304 20
e 305 20
e 306 20
e 307 20
e 308 20
e 309 20
e 310 20
e 311 20
e 312 20
e 313 20
e 314 20
e 315 20
e 316 20
e 317 20
e 318 20
e 319 20
e 320 20
e 321 20
e 322 20
e 323 20
e 324 20
e 325 20
e 326 20
e 327 20
e 328 20
e 329 20
e 330 20
e 331 20
e 332 20
e 333 20
e 334 20
e 335 20
e 336 20
e 337 20
e 338 20
e 340 20
e 341 20
e 342 20
e 343 20
e 344 20
e 348 20
e 349 20
e 351 20
e 352 20
e 353 20
e 357 20
e 359 20
e 360 20
e 362 20
e 363 20
e 364 20
e 365 20
e 366 20
e 367 20
e 368 20
e 369 20
e 370 20
e 371 20
e 372 20
e 373 20
e 374 20
e 375 20
e 376 20
e 377 20
e 378 20
e 379 20
e 380 20
e 381 20
e 382 20
e 383 20
e 384 20
e 385 20
e 386 20
e 387 20
e 388 20
e 389 20
e 390 20
e 391 20
e 392 20
e 393 20
e 394 20
e 395 20
e 396 20
e 397 20
e 398 20
e 399 20
e 400 20
e 401 20
e 402 20
e 403 20
e 404 20
e 405 20
e 406 20
e 407 20
e 408 20
e 409 20
e 410 20
e 411 20
e 412 20
e 413 20
e 414 20
e 415 20
e 416 20
e 417 20
e 418 20
e 419 20
e 420 20
e 421 20
e 422 20
e 423 20
e 424 20
e 425 20
e 426 20
e 427 20
e 428 20
e 429 20
e 430 20
e 431 20
e 432 20
e 433 20
e 434 20
e 435 20
e 436 20
e 437 20
e 438 20
e 439 20
e 440 20
e 441 20
e 442 20
e 444 20
e 445 20
e 446 20
e 448 20
e 449 20
e 450 20
e 452 20
e 454 20
e 455 20
e 456 20
e 457 20
e 458 20
e 459 20
e 461 20
e 462 20
e 465 20
e 468 20
e 469 20
e 470 20
e 471 20
e 472 20
e 473 20
e 474 20
e 475 20
e 476 20
e 477 20
e 480 20
e 481 20
e 482 20
e 483 20
e 484 20
e 486 20
e 491 20
e 492 20
e 493 20
e 494 20
e 495 20
e 496 20
e 497 20
e 498 20
e 499 20
e 500 20
e 501 20
e 502 20
e 503 20
e 504 20
e 505 20
e 506 20
e 507 20
e 508 20
e 509 20
e 510 20
e 511 20
e 512 20
e 513 20
e 514 20
e 515 20
e 516 20
e 517 20
e 518 20
e 519 20
e 520 20
e 521 20
e 522 20
e 523 20
e 524 20
e 525 20
e 526 20
e 527 20
e 528 20
e 529 20
e 530 20
e 531 20
e 532 20
e 533 20
e 534 20
e 535 20
e 536 20
e 537 20
e 538 20
e 539 20
e 540 20
e 541 20
e 542 20
e 543 20
e 544 20
e 545 20
e 546 20
e 547 20
e 549 20
e 551 20
e 552 20
e 554 20
e 555 20
e 556 20
e 557 20
e 558 20
e 559 20
e 560 20
e 561 20
e 563 20
e 564 20
e 565 20
e 567 20
e 568 20
e 569 20
e 571 20
e 572 20
e 573 20
e 574 20
e 576 20
e 578 20
e 580 20
e 581 20
e 582 20
e 583 20
e 584 20
e 585 20
e 586 20
e 588 20
e 589 20
e 590 20
e 591 20
e 592 20
e 593 20
e 594 20
e 599 20
e 600 20
e 601 20
e 602 20
e 603 20
e 604 20
e 605 20
e 606 20
e 607 20
e 608 20
e 609 20
e 610 20
e 611 20
e 612 20
e 613 20
e 614 20
e 615 20
e 616 20
e 617 20
e 618 20
e 619 20
e 620 20
e 621 20
e 622 20
e 623 20
e 624 20
e 625 20
e 626 20
e 627 20
e 628 20
e 630 20
e 631 20
e 632 20
e 634 20
e 635 20
e 636 20
e 637 20
e 638 20
e 639 20
e 640 20
e 641 20
e 642 20
e 644 20
e 646 20
e 647 20
e 648 20
e 650 20
e 651 20
e 654 20
e 655 20
e 656 20
e 657 20
e 658 20
e 659 20
e 661 20
e 662 20
e 663 20
e 664 20
e 665 20
e 666 20
e 667 20
e 668 20
e 669 20
e 670 20
e 671 20
e 673 20
e 675 20
e 676 20
e 677 20
e 678 20
e 679 20
e 680 20
e 681 20
e 682 20
e 683 20
e 684 20
e 685 20
e 686 20
e 687 20
e 688 20
e 689 20
e 690 20
e 691 20
e 692 20
e 693 20
e 694 20
e 695 20
e 696 20
e 697 20
e 698 20
e 699 20
e 700 20
e 701 20
e 702 20
e 704 20
e 705 20
e 706 20
e 707 20
e 709 20
e 711 20
e 713 20
e 714 20
e 715 20
e 716 20
e 717 20
e 718 20
e 719 20
e 720 20
e 721 20
e 722 20
e 723 20
e 725 20
e 726 20
e 727 20
e 728 20
e 729 20
e 730 20
e 731 20
e 732 20
e 733 20
e 734 20
e 735 20
e 736 20
e 737 20
e 738 20
e 739 20
e 740 20
e 741 20
e 742 20
e 743 20
e 744 20
e 745 20
e 746 20
e 747 20
e 748 20
e 749 20
e 750 20
e 751 20
e 752 20
e 753 20
e 754 20
e 755 20
e 756 20
e 757 20
e 758 20
e 759 20
e 760 20
e 761 20
e 762 20
e 763 20
e 764 20
e 765 20
e 766 20
e 767 20
e 768 20
e 769 20
e 770 20
e 771 20
e 772 20
e 773 20
e 774 20
e 775 20
e 776 20
e 777 20
e 778 20
e 779 20
e 780 20
e 781 20
e 782 20
e 783 20
e 784 20
e 785 20
e 786 20
e 787 20
e 788 20
e 789 20
e 790 20
e 791 20
e 792 20
e 793 20
e 794 20
e 795 20
e 796 20
e 797 20
e 798 20
e 799 20
e 800 20
e 801 20
e 802 20
e 803 20
e 804 20
e 805 20
e 806 20
e 808 20
e 809 20
e 810 20
e 811 20
e 812 20
e 813 20
e 814 20
e 815 20
e 816 20
e 817 20
e 818 20
e 819 20
e 820 20
e 821 20
e 822 20
e 823 20
e 825 20
e 826 20
e 827 20
e 828 20
e 829 20
e 830 20
e 831 20
e 832 20
e 834 20
e 835 20
e 838 20
e 839 20
e 840 20
e 841 20
e 842 20
e 843 20
e 847 20
e 849 20
e 852 20
e 855 20
e 856 20
e 859 20
e 860 20
e 861 20
e 862 20
e 863 20
e 864 20
e 865 20
e 866 20
e 867 20
e 868 20
e 869 20
e 870 20
e 871 20
e 872 20
e 873 20
e 874 20
e 875 20
e 876 20
e 877 20
e 878 20
e 879 20
e 880 20
e 881 20
e 882 20
e 883 20
e 884 20
e 885 20
e 886 20
e 887 20
e 888 20
e 889 20
e 890 20
e 891 20
e 892 20
e 893 20
e 894 20
e 895 20
e 896 20
e 897 20
e 898 20
e 899 20
e 900 20
e 901 20
e 902 20
e 903 20
e 904 20
e 905 20
e 906 20
e 907 20
e 908 20
e 909 20
e 910 20
e 911 20
e 912 20
e 913 20
e 914 20
e 915 20
e 916 20
e 917 20
e 918 20
e 919 20
e 920 20
e 921 20
e 922 20
e 923 20
e 924 20
e 925 20
e 926 20
e 927 20
e 928 20
e 929 20
e 930 20
e 931 20
e 932 20
e 933 20
e 934 20
e 935 20
e 936 20
e 937 20
e 939 20
e 940 20
e 941 20
e 943 20
e 947 20
e 948 20
e 951 20
e 953 20
e 956 20
e 957 20
e 959 20
e 962 20
e 964 20
e 967 20
e 968 20
e 969 20
e 970 20
e 971 20
e 972 20
e 973 20
e 974 20
e 975 20
e 976 20
e 977 20
e 978 20
e 979 20
e 980 20
e 981 20
e 982 20
e 983 20
e 984 20
e 988 20
e 989 20
e 990 20
e 991 20
e 992 20
e 993 20
e 994 20
e 995 20
e 996 20
e 997 20
e 998 20
e 999 20
e 1000 20
e 1001 20
e 1002 20
e 1003 20
e 1004 20
e 1005 20
e 1006 20
e 1007 20
e 1008 20
e 1009 20
e 1010 20
e 1011 20
e 1012 20
e 1013 20
e 1014 20
e 1015 20
e 1016 20
e 1017 20
e 1018 20
e 1019 20
e 1020 20
e 1021 20
e 1022 20
e 1023 20
e 1024 20
e 1025 20
e 1026 20
e 1027 20
e 1028 20
e 1029 20
e 1030 20
e 1031 20
e 1032 20
e 1033 20
e 1034 20
e 1035 20
e 1036 20
e 1037 20
e 1038 20
e 1039 20
e 1040 20
e 1041 20
e 1042 20
e 1043 20
e 1045 20
e 1046 20
e 1047 20
e 1048 20
e 1049 20
e 1050 20
e 1051 20
e 1052 20
e 1053 20
e 1054 20
e 1055 20
e 1056 20
e 1057 20
e 1058 20
e 1059 20
e 1060 20
e 1061 20
e 1062 20
e 1063 20
e 1065 20
e 1066 20
e 1067 20
e 1068 20
e 1069 20
e 1070 20
e 1072 20
e 1073 20
e 1075 20
e 1077 20
e 1078 20
e 1079 20
e 1080 20
e 1081 20
e 1083 20
e 1084 20
e 1085 20
e 1086 20
e 1087 20
e 1088 20
e 1089 20
e 1090 20
e 1091 20
e 1093 20
e 1094 20
e 1095 20
e 1096 20
e 1097 20
e 1098 20
e 1099 20
e 1100 20
e 1101 20
e 1102 20
e 1103 20
e 1104 20
e 1105 20
e 1106 20
e 1107 20
e 1108 20
e 1109 20
e 1110 20
e 1111 20
e 1112 20
e 1113 20
e 1114 20
e 1115 20
e 1116 20
e 1117 20
e 1118 20
e 1120 20
e 1121 20
e 1124 20
e 1125 20
e 1126 20
e 1128 20
e 1129 20
e 1131 20
e 1135 20
e 1136 20
e 1137 20
e 1141 20
e 1145 20
e 1146 20
e 1147 20
e 1148 20
e 1149 20
e 1150 20
e 1151 20
e 1152 20
e 1153 20
e 1156 20
e 1157 20
e 1158 20
e 1159 20
e 1160 20
e 1161 20
e 1163 20
e 1164 20
e 1165 20
e 1166 20
e 1167 20
e 1170 20
e 1171 20
e 1172 20
e 1173 20
e 1174 20
e 1175 20
e 1176 20
e 1177 20
e 1178 20
e 1179 20
e 1180 20
e 1181 20
e 1182 20
e 1183 20
e 1184 20
e 1185 20
e 1186 20
e 1187 20
e 1188 20
e 1189 20
e 1190 20
e 1191 20
e 1192 20
e 1193 20
e 1194 20
e 1195 20
e 1196 20
e 1197 20
e 1198 20
e 1199 20
e 1200 20
e 1201 20
e 1202 20
e 1203 20
e 1204 20
e 1205 20
e 1206 20
e 1207 20
e 1208 20
e 1209 20
e 1210 20
e 1211 20
e 1212 20
e 1213 20
e 1214 20
e 1215 20
e 1216 20
e 1217 20
e 1218 20
e 1219 20
e 1220 20
e 1221 20
e 1222 20
e 1223 20
e 1224 20
e 1225 20
e 1226 20
e 1227 20
e 1228 20
e 1229 20
e 1230 20
e 1231 20
e 1232 20
e 1233 20
e 1234 20
e 1235 20
e 1236 20
e 1237 20
e 1238 20
e 1239 20
e 1240 20
e 1241 20
e 1242 20
e 1243 20
e 1244 20
e 1245 20
e 1246 20
e 1247 20
e 1248 20
e 1249 20
e 1250 20
e 1251 20
e 1252 20
e 1253 20
e 1254 20
e 1255 20
e 1256 20
e 1257 20
e 1258 20
e 1259 20
e 1260 20
e 1261 20
e 1262 20
e 1263 20
e 1264 20
e 1265 20
e 1266 20
e 1267 20
e 1268 20
e 1269 20
e 1270 20
e 1271 20
e 1272 20
e 1273 20
e 1274 20
e 1275 20
e 1276 20
e 1277 20
e 1278 20
e 1279 20
e 1281 20
e 1282 20
e 1283 20
e 1284 20
e 1285 20
e 1287 20
e 1288 20
e 1290 20
e 1293 20
e 1294 20
e 1296 20
e 1298 20
e 1301 20
e 1302 20
e 1303 20
e 1304 20
e 1305 20
e 1306 20
e 1307 20
e 1308 20
e 1309 20
e 1310 20
e 1311 20
e 1312 20
e 1313 20
e 1314 20
e 1315 20
e 1316 20
e 1317 20
e 1318 20
e 1319 20
e 1320 20
e 1321 20
e 1322 20
e 1323 20
e 1324 20
e 1325 20
e 1326 20
e 1327 20
e 1328 20
e 1329 20
e 1330 20
e 1331 20
e 1332 20
e 1333 20
e 1334 20
e 1335 20
e 1336 20
e 1337 20
e 1338 20
e 1340 20
e 1341 20
e 1342 20
e 1343 20
e 1344 20
e 1345 20
e 1347 20
e 1348 20
e 1349 20
e 1351 20
e 1352 20
e 1353 20
e 1354 20
e 1355 20
e 1356 20
e 1357 20
e 1358 20
e 1359 20
e 1360 20
e 1361 20
e 1362 20
e 1363 20
e 1364 20
e 1365 20
e 1366 20
e 1367 20
e 1368 20
e 1369 20
e 1370 20
e 1371 20
e 1372 20
e 1373 20
e 1374 20
e 1375 20
e 1376 20
e 1377 20
e 1378 20
e 1379 20
e 1380 20
e 1381 20
e 1382 20
e 1383 20
e 1384 20
e 1385 20
e 1386 20
e 1387 20
e 1388 20
e 1390 20
e 1391 20
e 1392 20
e 1393 20
e 1394 20
e 1395 20
e 1396 20
e 1398 20
e 1400 20
e 1401 20
e 1402 20
e 1404 20
e 1405 20
e 1406 20
e 1407 20
e 1408 20
e 1409 20
e 1410 20
e 1411 20
e 1412 20
e 1413 20
e 1414 20
e 1415 20
e 1416 20
e 1417 20
e 1418 20
e 1419 20
e 1420 20
e 1421 20
e 1422 20
e 1423 20
e 1424 20
e 1425 20
e 1426 20
e 1427 20
e 1428 20
e 1429 20
e 1430 20
e 1434 20
e 1435 20
e 1436 20
e 1437 20
e 1439 20
e 1440 20
e 1441 20
e 1443 20
e 1447 20
e 1448 20
e 1450 20
e 1452 20
e 1453 20
e 1454 20
e 1455 20
e 1456 20
e 1457 20
e 1458 20
e 1459 20
e 1460 20
e 1461 20
e 1462 20
e 1463 20
e 1464 20
e 1465 20
e 1466 20
e 1467 20
e 1468 20
e 1469 20
e 1470 20
e 1471 20
e 1472 20
e 1473 20
e 1474 20
e 1475 20
e 1476 20
e 1477 20
e 1478 20
e 1479 20
e 1480 20
e 1481 20
e 1482 20
e 1483 20
e 1484 20
e 1485 20
e 1486 20
e 1487 20
e 1488 20
e 1489 20
e 1490 20
e 1491 20
e 1492 20
e 1493 20
e 1494 20
e 1495 20
e 1496 20
e 1497 20
e 1498 20
e 1499 20
e 1500 20
e 1501 20
e 1502 20
e 1503 20
e 1504 20
e 1505 20
e 1506 20
e 1507 20
e 1508 20
e 1510 20
e 1512 20
e 1513 20
e 1515 20
e 1517 20
e 1518 20
e 1519 20
e 1521 20
e 1522 20
e 1524 20
e 1526 20
e 1527 20
e 1528 20
e 1529 20
e 1530 20
e 1531 20
e 1532 20
e 1534 20
e 27 21
e 28 21
e 30 21
e 31 21
e 34 21
e 35 21
e 38 21
e 40 21
e 42 21
e 43 21
e 45 21
e 47 21
e 48 21
e 49 21
e 50 21
e 51 21
e 53 21
e 54 21
e 55 21
e 56 21
e 57 21
e 58 21
e 59 21
e 60 21
e 61 21
e 62 21
e 63 21
e 64 21
e 65 21
e 66 21
e 67 21
e 68 21
e 69 21
e 70 21
e 71 21
e 72 21
e 73 21
e 74 21
e 75 21
e 76 21
e 77 21
e 78 21
e 79 21
e 80 21
e 81 21
e 82 21
e 83 21
e 84 21
e 85 21
e 86 21
e 87 21
e 88 21
e 89 21
e 90 21
e 91 21
e 92 21
e 93 21
e 94 21
e 95 21
e 96 21
e 97 21
e 98 21
e 99 21
e 100 21
e 101 21
e 102 21
e 103 21
e 104 21
e 105 21
e 106 21
e 107 21
e 108 21
e 109 21
e 110 21
e 111 21
e 112 21
e 113 21
e 114 21
e 115 21
e 116 21
e 117 21
e 118 21
e 119 21
e 120 21
e 121 21
e 122 21
e 123 21
e 124 21
e 125 21
e 126 21
e 127 21
e 128 21
e 129 21
e 130 21
e 131 21
e 132 21
e 133 21
e 134 21
e 135 21
e 136 21
e 137 21
e 138 21
e 139 21
e 140 21
e 141 21
e 142 21
e 143 21
e 144 21
e 145 21
e 146 21
e 147 21
e 148 21
e 149 21
e 150 21
e 151 21
e 152 21
e 153 21
e 154 21
e 155 21
e 156 21
e 157 21
e 158 21
e 159 21
e 160 21
e 161 21
e 162 21
e 163 21
e 164 21
e 165 21
e 166 21
e 167 21
e 168 21
e 169 21
e 170 21
e 171 21
e 172 21
e 173 21
e 174 21
e 175 21
e 176 21
e 177 21
e 178 21
e 179 21
e 180 21
e 181 21
e 182 21
e 183 21
e 184 21
e 185 21
e 186 21
e 187 21
e 188 21
e 189 21
e 190 21
e 191 21
e 192 21
e 193 21
e 194 21
e 195 21
e 196 21
e 197 21
e 198 21
e 199 21
e 200 21
e 201 21
e 202 21
e 203 21
e 204 21
e 205 21
e 206 21
e 207 21
e 208 21
e 209 21
e 210 21
e 211 21
e 212 21
e 213 21
e 214 21
e 215 21
e 216 21
e 217 21
e 218 21
e 219 21
e 220 21
e 221 21
e 222 21
e 223 21
e 224 21
e 225 21
e 226 21
e 227 21
e 228 21
e 229 21
e 230 21
e 231 21
e 232 21
e 233 21
e 234 21
e 235 21
e 236 21
e 237 21
e 238 21
e 239 21
e 240 21
e 241 21
e 242 21
e 243 21
e 244 21
e 245 21
e 246 21
e 247 21
e 248 21
e 249 21
e 250 21
e 251 21
e 252 21
e 253 21
e 254 21
e 255 21
e 256 21
e 257 21
e 258 21
e 259 21
e 260 21
e 261 21
e 264 21
e 265 21
e 267 21
e 271 21
e 272 21
e 273 21
e 274 21
e 276 21
e 277 21
e 278 21
e 279 21
e 280 21
e 282 21
e 286 21
e 287 21
e 288 21
e 289 21
e 290 21
e 291 21
e 292 21
e 293 21
e 294 21
e 295 21
e 296 21
e 297 21
e 298 21
e 299 21
e 300 21
e 301 21
e 302 21
e 303 21
e 304 21
e 305 21
e 306 21
e 307 21
e 308 21
e 309 21
e 310 21
e 311 21
e 312 21
e 313 21
e 314 21
e 315 21
e 316 21
e 317 21
e 318 21
e 319 21
e 320 21
e 321 21
e 322 21
e 323 21
e 324 21
e 325 21
e 326 21
e 327 21
e 328 21
e 329 21
e 330 21
e 331 21
e 332 21
e 333 21
e 334 21
e 335 21
e 336 21
e 337 21
e 338 21
e 339 21
e 341 21
e 342 21
e 343 21
e 348 21
e 349 21
e 350 21
e 351 21
e 352 21
e 353 21
e 354 21
e 357 21
e 358 21
e 359 21
e 360 21
e 361 21
e 362 21
e 364 21
e 365 21
e 366 21
e 367 21
e 368 21
e 369 21
e 370 21
e 371 21
e 372 21
e 373 21
e 374 21
e 375 21
e 376 21
e 377 21
e 378 21
e 379 21
e 380 21
e 381 21
e 382 21
e 383 21
e 384 21
e 385 21
e 386 21
e 387 21
e 388 21
e 389 21
e 390 21
e 391 21
e 392 21
e 393 21
e 394 21
e 395 21
e 396 21
e 397 21
e 398 21
e 399 21
e 400 21
e 401 21
e 402 21
e 403 21
e 404 21
e 405 21
e 406 21
e 407 21
e 408 21
e 409 21
e 410 21
e 411 21
e 412 21
e 413 21
e 414 21
e 415 21
e 416 21
e 417 21
e 418 21
e 419 21
e 420 21
e 421 21
e 422 21
e 423 21
e 424 21
e 425 21
e 426 21
e 427 21
e 428 21
e 429 21
e 430 21
e 431 21
e 432 21
e 433 21
e 434 21
e 435 21
e 436 21
e 437 21
e 438 21
e 439 21
e 440 21
e 441 21
e 442 21
e 444 21
e 445 21
e 446 21
e 447 21
e 448 21
e 449 21
e 450 21
e 451 21
e 452 21
e 453 21
e 454 21
e 455 21
e 456 21
e 457 21
e 458 21
e 459 21
e 460 21
e 462 21
e 463 21
e 465 21
e 469 21
e 471 21
e 473 21
e 474 21
e 475 21
e 476 21
e 477 21
e 478 21
e 480 21
e 481 21
e 482 21
e 483 21
e 485 21
e 486 21
e 489 21
e 490 21
e 492 21
e 493 21
e 494 21
e 495 21
e 496 21
e 497 21
e 498 21
e 499 21
e 500 21
e 501 21
e 502 21
e 503 21
e 504 21
e 505 21
e 506 21
e 507 21
e 508 21
e 509 21
e 510 21
e 511 21
e 512 21
e 513 21
e 514 21
e 515 21
e 516 21
e 517 21
e 518 21
e 519 21
e 520 21
e 521 21
e 522 21
e 523 21
e 524 21
e 525 21
e 526 21
e 527 21
e 528 21
e 529 21
e 530 21
e 531 21
e 532 21
e 533 21
e 534 21
e 535 21
e 536 21
e 537 21
e 538 21
e 539 21
e 540 21
e 541 21
e 542 21
e 543 21
e 544 21
e 545 21
e 546 21
e 547 21
e 548 21
e 549 21
e 551 21
e 552 21
e 553 21
e 555 21
e 558 21
e 559 21
e 560 21
e 561 21
e 562 21
e 565 21
e 566 21
e 567 21
e 568 21
e 569 21
e 570 21
e 571 21
e 572 21
e 573 21
e 575 21
e 577 21
e 578 21
e 579 21
e 582 21
e 584 21
e 585 21
e 586 21
e 587 21
e 588 21
e 589 21
e 590 21
e 591 21
e 592 21
e 593 21
e 594 21
e 595 21
e 596 21
e 597 21
e 598 21
e 599 21
e 600 21
e 601 21
e 602 21
e 603 21
e 604 21
e 605 21
e 606 21
e 607 21
e 608 21
e 609 21
e 610 21
e 611 21
e 612 21
e 613 21
e 614 21
e 615 21
e 616 21
e 617 21
e 618 21
e 619 21
e 620 21
e 621 21
e 622 21
e 623 21
e 624 21
e 625 21
e 626 21
e 628 21
e 629 21
e 631 21
e 636 21
e 637 21
e 638 21
e 639 21
e 640 21
e 641 21
e 644 21
e 645 21
e 646 21
e 647 21
e 648 21
e 649 21
e 650 21
e 651 21
e 653 21
e 654 21
e 657 21
e 658 21
e 659 21
e 662 21
e 663 21
e 665 21
e 666 21
e 667 21
e 668 21
e 670 21
e 671 21
e 672 21
e 673 21
e 674 21
e 676 21
e 677 21
e 678 21
e 679 21
e 680 21
e 681 21
e 682 21
e 683 21
e 684 21
e 685 21
e 686 21
e 687 21
e 688 21
e 689 21
e 690 21
e 691 21
e 692 21
e 693 21
e 694 21
e 695 21
e 696 21
e 697 21
e 698 21
e 699 21
e 700 21
e 701 21
e 702 21
e 703 21
e 706 21
e 707 21
e 708 21
e 709 21
e 710 21
e 713 21
e 714 21
e 715 21
e 716 21
e 718 21
e 720 21
e 723 21
e 724 21
e 725 21
e 727 21
e 729 21
e 730 21
e 731 21
e 732 21
e 733 21
e 734 21
e 735 21
e 736 21
e 737 21
e 738 21
e 739 21
e 740 21
e 741 21
e 742 21
e 743 21
e 744 21
e 745 21
e 746 21
e 747 21
e 748 21
e 749 21
e 750 21
e 751 21
e 752 21
e 753 21
e 754 21
e 755 21
e 756 21
e 757 21
e 758 21
e 759 21
e 760 21
e 761 21
e 762 21
e 763 21
e 764 21
e 765 21
e 766 21
e 767 21
e 768 21
e 769 21
e 770 21
e 771 21
e 772 21
e 773 21
e 774 21
e 775 21
e 776 21
e 777 21
e 778 21
e 779 21
e 780 21
e 781 21
e 782 21
e 783 21
e 784 21
e 785 21
e 786 21
e 787 21
e 788 21
e 789 21
e 790 21
e 791 21
e 792 21
e 793 21
e 794 21
e 795 21
e 796 21
e 797 21
e 798 21
e 799 21
e 800 21
e 801 21
e 802 21
e 803 21
e 804 21
e 805 21
e 806 21
e 809 21
e 811 21
e 812 21
e 814 21
e 815 21
e 817 21
e 818 21
e 819 21
e 821 21
e 822 21
e 824 21
e 825 21
e 830 21
e 831 21
e 832 21
e 835 21
e 837 21
e 838 21
e 839 21
e 840 21
e 841 21
e 844 21
e 845 21
e 846 21
e 848 21
e 849 21
e 851 21
e 853 21
e 855 21
e 856 21
e 857 21
e 859 21
e 860 21
e 861 21
e 862 21
e 863 21
e 864 21
e 865 21
e 866 21
e 867 21
e 868 21
e 869 21
e 870 21
e 871 21
e 872 21
e 873 21
e 874 21
e 875 21
e 876 21
e 877 21
e 878 21
e 879 21
e 880 21
e 881 21
e 882 21
e 883 21
e 884 21
e 885 21
e 886 21
e 887 21
e 888 21
e 889 21
e 890 21
e 891 21
e 892 21
e 893 21
e 894 21
e 895 21
e 896 21
e 897 21
e 898 21
e 899 21
e 900 21
e 901 21
e 902 21
e 903 21
e 904 21
e 905 21
e 906 21
e 907 21
e 908 21
e 909 21
e 910 21
e 911 21
e 912 21
e 913 21
e 914 21
e 915 21
e 916 21
e 917 21
e 918 21
e 919 21
e 920 21
e 921 21
e 922 21
e 923 21
e 924 21
e 925 21
e 926 21
e 927 21
e 928 21
e 929 21
e 930 21
e 931 21
e 932 21
e 933 21
e 934 21
e 935 21
e 936 21
e 939 21
e 940 21
e 941 21
e 942 21
e 944 21
e 945 21
e 946 21
e 947 21
e 948 21
e 950 21
e 951 21
e 952 21
e 954 21
e 955 21
e 958 21
e 960 21
e 961 21
e 963 21
e 965 21
e 966 21
e 968 21
e 969 21
e 973 21
e 974 21
e 975 21
e 977 21
e 978 21
e 979 21
e 981 21
e 982 21
e 983 21
e 985 21
e 987 21
e 989 21
e 990 21
e 991 21
e 992 21
e 993 21
e 994 21
e 995 21
e 996 21
e 997 21
e 998 21
e 999 21
e 1000 21
e 1001 21
e 1002 21
e 1003 21
e 1004 21
e 1005 21
e 1006 21
e 1007 21
e 1008 21
e 1009 21
e 1010 21
e 1011 21
e 1012 21
e 1013 21
e 1014 21
e 1015 21
e 1016 21
e 1017 21
e 1018 21
e 1019 21
e 1020 21
e 1021 21
e 1022 21
e 1023 21
e 1024 21
e 1025 21
e 1026 21
e 1027 21
e 1028 21
e 1029 21
e 1030 21
e 1031 21
e 1032 21
e 1033 21
e 1034 21
e 1035 21
e 1036 21
e 1037 21
e 1038 21
e 1039 21
e 1040 21
e 1043 21
e 1044 21
e 1045 21
e 1047 21
e 1048 21
e 1049 21
e 1051 21
e 1052 21
e 1053 21
e 1054 21
e 1055 21
e 1056 21
e 1057 21
e 1060 21
e 1062 21
e 1063 21
e 1064 21
e 1066 21
e 1068 21
e 1069 21
e 1070 21
e 1072 21
e 1073 21
e 1074 21
e 1075 21
e 1076 21
e 1077 21
e 1078 21
e 1080 21
e 1081 21
e 1082 21
e 1083 21
e 1084 21
e 1085 21
e 1089 21
e 1090 21
e 1091 21
e 1092 21
e 1093 21
e 1094 21
e 1095 21
e 1096 21
e 1097 21
e 1098 21
e 1099 21
e 1100 21
e 1101 21
e 1102 21
e 1103 21
e 1104 21
e 1105 21
e 1106 21
e 1107 21
e 1108 21
e 1109 21
e 1110 21
e 1111 21
e 1112 21
e 1113 21
e 1114 21
e 1115 21
e 1116 21
e 1117 21
e 1118 21
e 1119 21
e 1120 21
e 1121 21
e 1122 21
e 1125 21
e 1126 21
e 1128 21
e 1130 21
e 1131 21
e 1132 21
e 1133 21
e 1134 21
e 1135 21
e 1136 21
e 1137 21
e 1138 21
e 1139 21
e 1140 21
e 1142 21
e 1143 21
e 1144 21
e 1145 21
e 1146 21
e 1148 21
e 1151 21
e 1152 21
e 1153 21
e 1155 21
e 1157 21
e 1158 21
e 1159 21
e 1160 21
e 1162 21
e 1164 21
e 1165 21
e 1167 21
e 1171 21
e 1172 21
e 1173 21
e 1174 21
e 1175 21
e 1176 21
e 1177 21
e 1178 21
e 1179 21
e 1180 21
e 1181 21
e 1182 21
e 1183 21
e 1184 21
e 1185 21
e 1186 21
e 1187 21
e 1188 21
e 1189 21
e 1190 21
e 1191 21
e 1192 21
e 1193 21
e 1194 21
e 1195 21
e 1196 21
e 1197 21
e 1198 21
e 1199 21
e 1200 21
e 1201 21
e 1202 21
e 1203 21
e 1204 21
e 1205 21
e 1206 21
e 1207 21
e 1208 21
e 1209 21
e 1210 21
e 1211 21
e 1212 21
e 1213 21
e 1214 21
e 1215 21
e 1216 21
e 1217 21
e 1218 21
e 1219 21
e 1220 21
e 1221 21
e 1222 21
e 1223 21
e 1224 21
e 1225 21
e 1226 21
e 1227 21
e 1228 21
e 1229 21
e 1230 21
e 1231 21
e 1232 21
e 1233 21
e 1234 21
e 1235 21
e 1236 21
e 1237 21
e 1238 21
e 1239 21
e 1240 21
e 1241 21
e 1242 21
e 1243 21
e 1244 21
e 1245 21
e 1246 21
e 1247 21
e 1248 21
e 1249 21
e 1250 21
e 1251 21
e 1252 21
e 1253 21
e 1254 21
e 1255 21
e 1256 21
e 1257 21
e 1258 21
e 1259 21
e 1260 21
e 1261 21
e 1262 21
e 1263 21
e 1264 21
e 1265 21
e 1266 21
e 1267 21
e 1268 21
e 1269 21
e 1270 21
e 1271 21
e 1272 21
e 1273 21
e 1274 21
e 1275 21
e 1276 21
e 1277 21
e 1279 21
e 1280 21
e 1282 21
e 1283 21
e 1284 21
e 1285 21
e 1287 21
e 1289 21
e 1290 21
e 1291 21
e 1292 21
e 1293 21
e 1294 21
e 1295 21
e 1296 21
e 1297 21
e 1298 21
e 1299 21
e 1300 21
e 1301 21
e 1302 21
e 1303 21
e 1304 21
e 1305 21
e 1306 21
e 1307 21
e 1308 21
e 1309 21
e 1310 21
e 1311 21
e 1312 21
e 1313 21
e 1314 21
e 1315 21
e 1316 21
e 1317 21
e 1318 21
e 1319 21
e 1320 21
e 1321 21
e 1322 21
e 1323 21
e 1324 21
e 1325 21
e 1326 21
e 1327 21
e 1328 21
e 1330 21
e 1331 21
e 1333 21
e 1335 21
e 1338 21
e 1339 21
e 1341 21
e 1342 21
e 1343 21
e 1345 21
e 1346 21
e 1347 21
e 1348 21
e 1349 21
e 1350 21
e 1352 21
e 1353 21
e 1354 21
e 1355 21
e 1356 21
e 1357 21
e 1358 21
e 1359 21
e 1360 21
e 1361 21
e 1362 21
e 1363 21
e 1364 21
e 1365 21
e 1366 21
e 1367 21
e 1368 21
e 1369 21
e 1370 21
e 1371 21
e 1372 21
e 1373 21
e 1374 21
e 1375 21
e 1376 21
e 1377 21
e 1378 21
e 1379 21
e 1380 21
e 1381 21
e 1382 21
e 1383 21
e 1384 21
e 1385 21
e 1386 21
e 1388 21
e 1391 21
e 1393 21
e 1394 21
e 1395 21
e 1396 21
e 1397 21
e 1398 21
e 1399 21
e 1400 21
e 1401 21
e 1403 21
e 1405 21
e 1406 21
e 1407 21
e 1408 21
e 1409 21
e 1410 21
e 1411 21
e 1412 21
e 1413 21
e 1414 21
e 1415 21
e 1416 21
e 1417 21
e 1418 21
e 1419 21
e 1420 21
e 1421 21
e 1422 21
e 1423 21
e 1424 21
e 1425 21
e 1426 21
e 1427 21
e 1428 21
e 1429 21
e 1430 21
e 1431 21
e 1433 21
e 1434 21
e 1437 21
e 1438 21
e 1442 21
e 1443 21
e 1445 21
e 1446 21
e 1447 21
e 1451 21
e 1452 21
e 1455 21
e 1457 21
e 1458 21
e 1459 21
e 1460 21
e 1461 21
e 1462 21
e 1463 21
e 1464 21
e 1465 21
e 1466 21
e 1467 21
e 1468 21
e 1469 21
e 1470 21
e 1471 21
e 1472 21
e 1473 21
e 1474 21
e 1475 21
e 1476 21
e 1477 21
e 1478 21
e 1479 21
e 1480 21
e 1481 21
e 1482 21
e 1483 21
e 1484 21
e 1485 21
e 1486 21
e 1487 21
e 1488 21
e 1489 21
e 1490 21
e 1491 21
e 1492 21
e 1493 21
e 1494 21
e 1495 21
e 1496 21
e 1497 21
e 1498 21
e 1499 21
e 1500 21
e 1501 21
e 1502 21
e 1503 21
e 1504 21
e 1505 21
e 1506 21
e 1507 21
e 1508 21
e 1509 21
e 1510 21
e 1511 21
e 1513 21
e 1514 21
e 1515 21
e 1516 21
e 1517 21
e 1518 21
e 1519 21
e 1520 21
e 1521 21
e 1522 21
e 1523 21
e 1524 21
e 1525 21
e 1528 21
e 1529 21
e 1530 21
e 1531 21
e 1533 21
e 1534 21
e 29 22
e 30 22
e 31 22
e 33 22
e 34 22
e 36 22
e 39 22
e 41 22
e 42 22
e 45 22
e 47 22
e 52 22
e 53 22
e 54 22
e 55 22
e 56 22
e 57 22
e 58 22
e 59 22
e 60 22
e 61 22
e 62 22
e 63 22
e 64 22
e 65 22
e 66 22
e 67 22
e 68 22
e 69 22
e 70 22
e 71 22
e 72 22
e 73 22
e 74 22
e 75 22
e 76 22
e 77 22
e 78 22
e 79 22
e 80 22
e 81 22
e 82 22
e 83 22
e 84 22
e 85 22
e 86 22
e 87 22
e 88 22
e 89 22
e 90 22
e 91 22
e 92 22
e 93 22
e 94 22
e 95 22
e 96 22
e 97 22
e 98 22
e 99 22
e 100 22
e 101 22
e 102 22
e 103 22
e 104 22
e 105 22
e 106 22
e 107 22
e 108 22
e 109 22
e 110 22
e 111 22
e 112 22
e 113 22
e 114 22
e 115 22
e 116 22
e 117 22
e 118 22
e 119 22
e 120 22
e 121 22
e 122 22
e 123 22
e 124 22
e 125 22
e 126 22
e 127 22
e 128 22
e 129 22
e 130 22
e 131 22
e 132 22
e 133 22
e 134 22
e 135 22
e 136 22
e 137 22
e 138 22
e 139 22
e 140 22
e 141 22
e 142 22
e 143 22
e 144 22
e 145 22
e 146 22
e 147 22
e 148 22
e 149 22
e 150 22
e 151 22
e 152 22
e 153 22
e 154 22
e 155 22
e 156 22
e 157 22
e 158 22
e 159 22
e 160 22
e 161 22
e 162 22
e 163 22
e 164 22
e 165 22
e 166 22
e 167 22
e 168 22
e 169 22
e 170 22
e 171 22
e 172 22
e 173 22
e 174 22
e 175 22
e 176 22
e 177 22
e 178 22
e 179 22
e 180 22
e 181 22
e 182 22
e 183 22
e 184 22
e 185 22
e 186 22
e 187 22
e 188 22
e 189 22
e 190 22
e 191 22
e 192 22
e 193 22
e 194 22
e 195 22
e 196 22
e 197 22
e 198 22
e 199 22
e 200 22
e 201 22
e 202 22
e 203 22
e 204 22
e 205 22
e 206 22
e 207 22
e 208 22
e 209 22
e 210 22
e 211 22
e 212 22
e 213 22
e 214 22
e 215 22
e 216 22
e 217 22
e 218 22
e 219 22
e 220 22
e 221 22
e 222 22
e 223 22
e 224 22
e 225 22
e 226 22
e 227 22
e 228 22
e 229 22
e 230 22
e 231 22
e 232 22
e 233 22
e 234 22
e 235 22
e 236 22
e 237 22
e 238 22
e 239 22
e 240 22
e 241 22
e 242 22
e 243 22
e 244 22
e 245 22
e 246 22
e 247 22
e 248 22
e 249 22
e 250 22
e 251 22
e 252 22
e 253 22
e 254 22
e 255 22
e 256 22
e 257 22
e 258 22
e 259 22
e 260 22
e 261 22
e 262 22
e 263 22
e 264 22
e 265 22
e 267 22
e 269 22
e 270 22
e 271 22
e 272 22
e 273 22
e 274 22
e 275 22
e 277 22
e 278 22
e 279 22
e 280 22
e 281 22
e 282 22
e 283 22
e 286 22
e 287 22
e 288 22
e 289 22
e 290 22
e 291 22
e 292 22
e 293 22
e 294 22
e 295 22
e 296 22
e 297 22
e 298 22
e 299 22
e 300 22
e 301 22
e 302 22
e 303 22
e 304 22
e 305 22
e 306 22
e 307 22
e 308 22
e 309 22
e 310 22
e 311 22
e 312 22
e 313 22
e 314 22
e 315 22
e 316 22
e 317 22
e 318 22
e 319 22
e 320 22
e 321 22
e 322 22
e 323 22
e 324 22
e 325 22
e 326 22
e 327 22
e 328 22
e 329 22
e 330 22
e 331 22
e 332 22
e 333 22
e 334 22
e 335 22
e 336 22
e 337 22
e 338 22
e 340 22
e 341 22
e 342 22
e 343 22
e 345 22
e 346 22
e 347 22
e 350 22
e 351 22
e 352 22
e 353 22
e 354 22
e 355 22
e 358 22
e 359 22
e 360 22
e 361 22
e 362 22
e 363 22
e 364 22
e 365 22
e 366 22
e 367 22
e 368 22
e 369 22
e 370 22
e 371 22
e 372 22
e 373 22
e 374 22
e 375 22
e 376 22
e 377 22
e 378 22
e 379 22
e 380 22
e 381 22
e 382 22
e 383 22
e 384 22
e 385 22
e 386 22
e 387 22
e 388 22
e 389 22
e 390 22
e 391 22
e 392 22
e 393 22
e 394 22
e 395 22
e 396 22
e 397 22
e 398 22
e 399 22
e 400 22
e 401 22
e 402 22
e 403 22
e 404 22
e 405 22
e 406 22
e 407 22
e 408 22
e 409 22
e 410 22
e 411 22
e 412 22
e 413 22
e 414 22
e 415 22
e 416 22
e 417 22
e 418 22
e 419 22
e 420 22
e 421 22
e 422 22
e 423 22
e 424 22
e 425 22
e 426 22
e 427 22
e 428 22
e 429 22
e 430 22
e 431 22
e 432 22
e 433 22
e 434 22
e 435 22
e 436 22
e 437 22
e 438 22
e 439 22
e 440 22
e 441 22
e 442 22
e 443 22
e 444 22
e 445 22
e 446 22
e 447 22
e 448 22
e 449 22
e 450 22
e 451 22
e 452 22
e 453 22
e 454 22
e 455 22
e 456 22
e 458 22
e 459 22
e 460 22
e 461 22
e 462 22
e 463 22
e 464 22
e 465 22
e 466 22
e 467 22
e 468 22
e 469 22
e 470 22
e 471 22
e 472 22
e 474 22
e 475 22
e 476 22
e 477 22
e 478 22
e 479 22
e 481 22
e 482 22
e 483 22
e 485 22
e 486 22
e 488 22
e 489 22
e 490 22
e 492 22
e 495 22
e 496 22
e 497 22
e 498 22
e 499 22
e 500 22
e 501 22
e 502 22
e 503 22
e 504 22
e 505 22
e 506 22
e 507 22
e 508 22
e 509 22
e 510 22
e 511 22
e 512 22
e 513 22
e 514 22
e 515 22
e 516 22
e 517 22
e 518 22
e 519 22
e 520 22
e 521 22
e 522 22
e 523 22
e 524 22
e 525 22
e 526 22
e 527 22
e 528 22
e 529 22
e 530 22
e 531 22
e 532 22
e 533 22
e 534 22
e 535 22
e 536 22
e 537 22
e 538 22
e 539 22
e 540 22
e 541 22
e 542 22
e 543 22
e 544 22
e 545 22
e 546 22
e 547 22
e 548 22
e 549 22
e 550 22
e 552 22
e 553 22
e 556 22
e 557 22
e 559 22
e 561 22
e 562 22
e 563 22
e 564 22
e 565 22
e 566 22
e 567 22
e 569 22
e 570 22
e 571 22
e 572 22
e 573 22
e 574 22
e 578 22
e 580 22
e 582 22
e 583 22
e 584 22
e 585 22
e 586 22
e 587 22
e 588 22
e 589 22
e 590 22
e 591 22
e 593 22
e 594 22
e 595 22
e 596 22
e 597 22
e 598 22
e 599 22
e 600 22
e 601 22
e 602 22
e 603 22
e 604 22
e 605 22
e 606 22
e 607 22
e 608 22
e 609 22
e 610 22
e 611 22
e 612 22
e 613 22
e 614 22
e 615 22
e 616 22
e 617 22
e 618 22
e 619 22
e 620 22
e 621 22
e 622 22
e 623 22
e 624 22
e 626 22
e 627 22
e 628 22
e 629 22
e 631 22
e 632 22
e 635 22
e 636 22
e 637 22
e 638 22
e 641 22
e 645 22
e 646 22
e 647 22
e 649 22
e 650 22
e 651 22
e 653 22
e 654 22
e 655 22
e 656 22
e 657 22
e 658 22
e 659 22
e 660 22
e 661 22
e 662 22
e 663 22
e 664 22
e 665 22
e 668 22
e 671 22
e 672 22
e 675 22
e 676 22
e 677 22
e 678 22
e 679 22
e 680 22
e 681 22
e 682 22
e 683 22
e 684 22
e 685 22
e 686 22
e 687 22
e 688 22
e 689 22
e 690 22
e 691 22
e 692 22
e 693 22
e 694 22
e 695 22
e 696 22
e 697 22
e 698 22
e 699 22
e 700 22
e 701 22
e 702 22
e 703 22
e 704 22
e 705 22
e 707 22
e 708 22
e 709 22
e 710 22
e 711 22
e 713 22
e 718 22
e 719 22
e 721 22
e 722 22
e 723 22
e 725 22
e 726 22
e 727 22
e 729 22
e 730 22
e 731 22
e 732 22
e 733 22
e 734 22
e 735 22
e 736 22
e 737 22
e 738 22
e 739 22
e 740 22
e 741 22
e 742 22
e 743 22
e 744 22
e 745 22
e 746 22
e 747 22
e 748 22
e 749 22
e 750 22
e 751 22
e 752 22
e 753 22
e 754 22
e 755 22
e 756 22
e 757 22
e 758 22
e 759 22
e 760 22
e 761 22
e 762 22
e 763 22
e 764 22
e 765 22
e 766 22
e 767 22
e 768 22
e 769 22
e 770 22
e 771 22
e 772 22
e 773 22
e 774 22
e 775 22
e 776 22
e 777 22
e 778 22
e 779 22
e 780 22
e 781 22
e 782 22
e 783 22
e 784 22
e 785 22
e 786 22
e 787 22
e 788 22
e 789 22
e 790 22
e 791 22
e 792 22
e 793 22
e 794 22
e 795 22
e 796 22
e 797 22
e 798 22
e 799 22
e 800 22
e 801 22
e 802 22
e 803 22
e 804 22
e 805 22
e 806 22
e 807 22
e 808 22
e 809 22
e 810 22
e 811 22
e 812 22
e 813 22
e 814 22
e 815 22
e 816 22
e 817 22
e 820 22
e 821 22
e 822 22
e 825 22
e 827 22
e 828 22
e 829 22
e 830 22
e 831 22
e 832 22
e 833 22
e 834 22
e 835 22
e 836 22
e 837 22
e 838 22
e 839 22
e 843 22
e 845 22
e 846 22
e 847 22
e 848 22
e 849 22
e 850 22
e 853 22
e 856 22
e 857 22
e 858 22
e 859 22
e 860 22
e 861 22
e 862 22
e 863 22
e 864 22
e 865 22
e 866 22
e 867 22
e 868 22
e 869 22
e 870 22
e 871 22
e 872 22
e 873 22
e 874 22
e 875 22
e 876 22
e 877 22
e 878 22
e 879 22
e 880 22
e 881 22
e 882 22
e 883 22
e 884 22
e 885 22
e 886 22
e 887 22
e 888 22
e 889 22
e 890 22
e 891 22
e 892 22
e 893 22
e 894 22
e 895 22
e 896 22
e 897 22
e 898 22
e 899 22
e 900 22
e 901 22
e 902 22
e 903 22
e 904 22
e 905 22
e 906 22
e 907 22
e 908 22
e 909 22
e 910 22
e 911 22
e 912 22
e 913 22
e 914 22
e 915 22
e 916 22
e 917 22
e 918 22
e 919 22
e 920 22
e 921 22
e 922 22
e 923 22
e 924 22
e 925 22
e 926 22
e 927 22
e 928 22
e 929 22
e 930 22
e 931 22
e 932 22
e 933 22
e 934 22
e 935 22
e 936 22
e 937 22
e 938 22
e 939 22
e 940 22
e 946 22
e 947 22
e 949 22
e 950 22
e 952 22
e 953 22
e 955 22
e 957 22
e 958 22
e 960 22
e 961 22
e 965 22
e 968 22
e 969 22
e 970 22
e 971 22
e 972 22
e 973 22
e 974 22
e 975 22
e 976 22
e 977 22
e 978 22
e 981 22
e 984 22
e 985 22
e 987 22
e 988 22
e 989 22
e 990 22
e 991 22
e 992 22
e 993 22
e 994 22
e 995 22
e 996 22
e 997 22
e 998 22
e 999 22
e 1000 22
e 1001 22
e 1002 22
e 1003 22
e 1004 22
e 1005 22
e 1006 22
e 1007 22
e 1008 22
e 1009 22
e 1010 22
e 1011 22
e 1012 22
e 1013 22
e 1014 22
e 1015 22
e 1016 22
e 1017 22
e 1018 22
e 1019 22
e 1020 22
e 1021 22
e 1022 22
e 1023 22
e 1024 22
e 1025 22
e 1026 22
e 1027 22
e 1028 22
e 1029 22
e 1030 22
e 1031 22
e 1032 22
e 1033 22
e 1034 22
e 1035 22
e 1036 22
e 1037 22
e 1038 22
e 1039 22
e 1040 22
e 1041 22
e 1042 22
e 1043 22
e 1044 22
e 1045 22
e 1046 22
e 1047 22
e 1049 22
e 1054 22
e 1055 22
e 1056 22
e 1058 22
e 1059 22
e 1060 22
e 1062 22
e 1063 22
e 1064 22
e 1066 22
e 1067 22
e 1068 22
e 1069 22
e 1070 22
e 1071 22
e 1072 22
e 1073 22
e 1075 22
e 1077 22
e 1080 22
e 1081 22
e 1082 22
e 1083 22
e 1084 22
e 1085 22
e 1086 22
e 1087 22
e 1088 22
e 1089 22
e 1091 22
e 1092 22
e 1093 22
e 1094 22
e 1095 22
e 1096 22
e 1097 22
e 1098 22
e 1099 22
e 1100 22
e 1101 22
e 1102 22
e 1103 22
e 1104 22
e 1105 22
e 1106 22
e 1107 22
e 1108 22
e 1109 22
e 1110 22
e 1111 22
e 1112 22
e 1113 22
e 1114 22
e 1115 22
e 1116 22
e 1117 22
e 1118 22
e 1119 22
e 1120 22
e 1121 22
e 1123 22
e 1125 22
e 1126 22
e 1127 22
e 1129 22
e 1131 22
e 1132 22
e 1133 22
e 1134 22
e 1135 22
e 1136 22
e 1137 22
e 1138 22
e 1139 22
e 1141 22
e 1142 22
e 1144 22
e 1148 22
e 1149 22
e 1151 22
e 1152 22
e 1153 22
e 1154 22
e 1155 22
e 1157 22
e 1158 22
e 1161 22
e 1163 22
e 1164 22
e 1165 22
e 1166 22
e 1167 22
e 1171 22
e 1172 22
e 1173 22
e 1174 22
e 1175 22
e 1176 22
e 1177 22
e 1178 22
e 1179 22
e 1180 22
e 1181 22
e 1182 22
e 1183 22
e 1184 22
e 1185 22
e 1186 22
e 1187 22
e 1188 22
e 1189 22
e 1190 22
e 1191 22
e 1192 22
e 1193 22
e 1194 22
e 1195 22
e 1196 22
e 1197 22
e 1198 22
e 1199 22
e 1200 22
e 1201 22
e 1202 22
e 1203 22
e 1204 22
e 1205 22
e 1206 22
e 1207 22
e 1208 22
e 1209 22
e 1210 22
e 1211 22
e 1212 22
e 1213 22
e 1214 22
e 1215 22
e 1216 22
e 1217 22
e 1218 22
e 1219 22
e 1220 22
e 1221 22
e 1222 22
e 1223 22
e 1224 22
e 1225 22
e 1226 22
e 1227 22
e 1228 22
e 1229 22
e 1230 22
e 1231 22
e 1232 22
e 1233 22
e 1234 22
e 1235 22
e 1236 22
e 1237 22
e 1238 22
e 1239 22
e 1240 22
e 1241 22
e 1242 22
e 1243 22
e 1244 22
e 1245 22
e 1246 22
e 1247 22
e 1248 22
e 1249 22
e 1250 22
e 1251 22
e 1252 22
e 1253 22
e 1254 22
e 1255 22
e 1256 22
e 1257 22
e 1258 22
e 1259 22
e 1260 22
e 1261 22
e 1262 22
e 1263 22
e 1264 22
e 1265 22
e 1266 22
e 1267 22
e 1268 22
e 1269 22
e 1270 22
e 1271 22
e 1272 22
e 1273 22
e 1274 22
e 1275 22
e 1276 22
e 1277 22
e 1278 22
e 1279 22
e 1280 22
e 1282 22
e 1284 22
e 1285 22
e 1286 22
e 1288 22
e 1290 22
e 1291 22
e 1294 22
e 1298 22
e 1299 22
e 1301 22
e 1302 22
e 1303 22
e 1304 22
e 1305 22
e 1306 22
e 1307 22
e 1308 22
e 1309 22
e 1310 22
e 1311 22
e 1312 22
e 1313 22
e 1314 22
e 1315 22
e 1316 22
e 1317 22
e 1318 22
e 1319 22
e 1320 22
e 1321 22
e 1322 22
e 1323 22
e 1324 22
e 1325 22
e 1326 22
e 1327 22
e 1328 22
e 1329 22
e 1331 22
e 1332 22
e 1333 22
e 1334 22
e 1335 22
e 1336 22
e 1338 22
e 1339 22
e 1340 22
e 1341 22
e 1342 22
e 1343 22
e 1345 22
e 1346 22
e 1347 22
e 1349 22
e 1350 22
e 1352 22
e 1353 22
e 1354 22
e 1355 22
e 1356 22
e 1357 22
e 1358 22
e 1359 22
e 1360 22
e 1361 22
e 1362 22
e 1363 22
e 1364 22
e 1365 22
e 1366 22
e 1367 22
e 1368 22
e 1369 22
e 1370 22
e 1371 22
e 1372 22
e 1373 22
e 1374 22
e 1375 22
e 1376 22
e 1377 22
e 1378 22
e 1379 22
e 1383 22
e 1384 22
e 1385 22
e 1386 22
e 1387 22
e 1388 22
e 1389 22
e 1390 22
e 1391 22
e 1392 22
e 1393 22
e 1394 22
e 1395 22
e 1396 22
e 1397 22
e 1399 22
e 1401 22
e 1403 22
e 1404 22
e 1405 22
e 1406 22
e 1407 22
e 1408 22
e 1409 22
e 1410 22
e 1411 22
e 1412 22
e 1413 22
e 1414 22
e 1415 22
e 1416 22
e 1417 22
e 1418 22
e 1419 22
e 1420 22
e 1421 22
e 1422 22
e 1423 22
e 1424 22
e 1425 22
e 1426 22
e 1427 22
e 1428 22
e 1429 22
e 1430 22
e 1434 22
e 1435 22
e 1437 22
e 1438 22
e 1439 22
e 1442 22
e 1444 22
e 1446 22
e 1450 22
e 1451 22
e 1452 22
e 1453 22
e 1455 22
e 1457 22
e 1458 22
e 1459 22
e 1460 22
e 1461 22
e 1462 22
e 1463 22
e 1464 22
e 1465 22
e 1466 22
e 1467 22
e 1468 22
e 1469 22
e 1470 22
e 1471 22
e 1472 22
e 1473 22
e 1474 22
e 1475 22
e 1476 22
e 1477 22
e 1478 22
e 1479 22
e 1480 22
e 1481 22
e 1482 22
e 1483 22
e 1484 22
e 1485 22
e 1486 22
e 1487 22
e 1488 22
e 1489 22
e 1490 22
e 1491 22
e 1492 22
e 1493 22
e 1494 22
e 1495 22
e 1496 22
e 1497 22
e 1498 22
e 1499 22
e 1500 22
e 1501 22
e 1502 22
e 1503 22
e 1504 22
e 1505 22
e 1506 22
e 1507 22
e 1508 22
e 1509 22
e 1511 22
e 1512 22
e 1513 22
e 1515 22
e 1516 22
e 1517 22
e 1518 22
e 1519 22
e 1521 22
e 1523 22
e 1525 22
e 1526 22
e 1528 22
e 1529 22
e 1531 22
e 1533 22
e 28 23
e 31 23
e 34 23
e 35 23
e 37 23
e 41 23
e 44 23
e 45 23
e 47 23
e 48 23
e 49 23
e 50 23
e 52 23
e 53 23
e 54 23
e 55 23
e 56 23
e 57 23
e 58 23
e 59 23
e 60 23
e 61 23
e 62 23
e 63 23
e 64 23
e 65 23
e 66 23
e 67 23
e 68 23
e 69 23
e 70 23
e 71 23
e 72 23
e 73 23
e 74 23
e 75 23
e 76 23
e 77 23
e 78 23
e 79 23
e 80 23
e 81 23
e 82 23
e 83 23
e 84 23
e 85 23
e 86 23
e 87 23
e 88 23
e 89 23
e 90 23
e 91 23
e 92 23
e 93 23
e 94 23
e 95 23
e 96 23
e 97 23
e 98 23
e 99 23
e 100 23
e 101 23
e 102 23
e 103 23
e 104 23
e 105 23
e 106 23
e 107 23
e 108 23
e 109 23
e 110 23
e 111 23
e 112 23
e 113 23
e 114 23
e 115 23
e 116 23
e 117 23
e 118 23
e 119 23
e 120 23
e 121 23
e 122 23
e 123 23
e 124 23
e 125 23
e 126 23
e 127 23
e 128 23
e 129 23
e 130 23
e 131 23
e 132 23
e 133 23
e 134 23
e 135 23
e 136 23
e 137 23
e 138 23
e 139 23
e 140 23
e 141 23
e 142 23
e 143 23
e 144 23
e 145 23
e 146 23
e 147 23
e 148 23
e 149 23
e 150 23
e 151 23
e 152 23
e 153 23
e 154 23
e 155 23
e 156 23
e 157 23
e 158 23
e 159 23
e 160 23
e 161 23
e 162 23
e 163 23
e 164 23
e 165 23
e 166 23
e 167 23
e 168 23
e 169 23
e 170 23
e 171 23
e 172 23
e 173 23
e 174 23
e 175 23
e 176 23
e 177 23
e 178 23
e 179 23
e 180 23
e 181 23
e 182 23
e 183 23
e 184 23
e 185 23
e 186 23
e 187 23
e 188 23
e 189 23
e 190 23
e 191 23
e 192 23
e 193 23
e 194 23
e 195 23
e 196 23
e 197 23
e 198 23
e 199 23
e 200 23
e 201 23
e 202 23
e 203 23
e 204 23
e 205 23
e 206 23
e 207 23
e 208 23
e 209 23
e 210 23
e 211 23
e 212 23
e 213 23
e 214 23
e 215 23
e 216 23
e 217 23
e 218 23
e 219 23
e 220 23
e 221 23
e 222 23
e 223 23
e 224 23
e 225 23
e 226 23
e 227 23
e 228 23
e 229 23
e 230 23
e 231 23
e 232 23
e 233 23
e 234 23
e 235 23
e 236 23
e 237 23
e 238 23
e 239 23
e 240 23
e 241 23
e 242 23
e 243 23
e 244 23
e 245 23
e 246 23
e 247 23
e 248 23
e 249 23
e 250 23
e 251 23
e 252 23
e 253 23
e 254 23
e 255 23
e 256 23
e 257 23
e 258 23
e 259 23
e 260 23
e 262 23
e 263 23
e 264 23
e 265 23
e 266 23
e 267 23
e 269 23
e 270 23
e 271 23
e 272 23
e 273 23
e 274 23
e 275 23
e 276 23
e 279 23
e 280 23
e 281 23
e 282 23
e 283 23
e 284 23
e 285 23
e 286 23
e 287 23
e 288 23
e 289 23
e 290 23
e 291 23
e 292 23
e 293 23
e 294 23
e 295 23
e 296 23
e 297 23
e 298 23
e 299 23
e 300 23
e 301 23
e 302 23
e 303 23
e 304 23
e 305 23
e 306 23
e 307 23
e 308 23
e 309 23
e 310 23
e 311 23
e 312 23
e 313 23
e 314 23
e 315 23
e 316 23
e 317 23
e 318 23
e 319 23
e 320 23
e 321 23
e 322 23
e 323 23
e 324 23
e 325 23
e 326 23
e 327 23
e 328 23
e 329 23
e 330 23
e 331 23
e 332 23
e 333 23
e 334 23
e 335 23
e 336 23
e 337 23
e 338 23
e 339 23
e 340 23
e 341 23
e 342 23
e 343 23
e 344 23
e 345 23
e 347 23
e 348 23
e 350 23
e 351 23
e 352 23
e 353 23
e 354 23
e 355 23
e 357 23
e 358 23
e 359 23
e 360 23
e 362 23
e 363 23
e 365 23
e 366 23
e 367 23
e 368 23
e 369 23
e 370 23
e 371 23
e 372 23
e 373 23
e 374 23
e 375 23
e 376 23
e 377 23
e 378 23
e 379 23
e 380 23
e 381 23
e 382 23
e 383 23
e 384 23
e 385 23
e 386 23
e 387 23
e 388 23
e 389 23
e 390 23
e 391 23
e 392 23
e 393 23
e 394 23
e 395 23
e 396 23
e 397 23
e 398 23
e 399 23
e 400 23
e 401 23
e 402 23
e 403 23
e 404 23
e 405 23
e 406 23
e 407 23
e 408 23
e 409 23
e 410 23
e 411 23
e 412 23
e 413 23
e 414 23
e 415 23
e 416 23
e 417 23
e 418 23
e 419 23
e 420 23
e 421 23
e 422 23
e 423 23
e 424 23
e 425 23
e 426 23
e 427 23
e 428 23
e 429 23
e 430 23
e 431 23
e 432 23
e 433 23
e 434 23
e 435 23
e 436 23
e 437 23
e 438 23
e 439 23
e 440 23
e 441 23
e 442 23
e 443 23
e 444 23
e 445 23
e 446 23
e 447 23
e 448 23
e 449 23
e 450 23
e 451 23
e 452 23
e 454 23
e 455 23
e 457 23
e 458 23
e 459 23
e 460 23
e 461 23
e 463 23
e 465 23
e 467 23
e 468 23
e 469 23
e 472 23
e 473 23
e 474 23
e 475 23
e 476 23
e 477 23
e 478 23
e 479 23
e 481 23
e 483 23
e 485 23
e 487 23
e 488 23
e 489 23
e 490 23
e 491 23
e 492 23
e 493 23
e 495 23
e 496 23
e 497 23
e 498 23
e 499 23
e 500 23
e 501 23
e 502 23
e 503 23
e 504 23
e 505 23
e 506 23
e 507 23
e 508 23
e 509 23
e 510 23
e 511 23
e 512 23
e 513 23
e 514 23
e 515 23
e 516 23
e 517 23
e 518 23
e 519 23
e 520 23
e 521 23
e 522 23
e 523 23
e 524 23
e 525 23
e 526 23
e 527 23
e 528 23
e 529 23
e 530 23
e 531 23
e 532 23
e 533 23
e 534 23
e 535 23
e 536 23
e 537 23
e 538 23
e 539 23
e 540 23
e 541 23
e 542 23
e 543 23
e 544 23
e 545 23
e 546 23
e 547 23
e 548 23
e 549 23
e 551 23
e 552 23
e 553 23
e 554 23
e 556 23
e 558 23
e 561 23
e 562 23
e 565 23
e 566 23
e 567 23
e 570 23
e 572 23
e 573 23
e 574 23
e 575 23
e 576 23
e 577 23
e 579 23
e 580 23
e 581 23
e 582 23
e 583 23
e 584 23
e 585 23
e 586 23
e 587 23
e 588 23
e 589 23
e 590 23
e 591 23
e 593 23
e 599 23
e 600 23
e 601 23
e 602 23
e 603 23
e 604 23
e 605 23
e 606 23
e 607 23
e 608 23
e 609 23
e 610 23
e 611 23
e 612 23
e 613 23
e 614 23
e 615 23
e 616 23
e 617 23
e 618 23
e 619 23
e 620 23
e 621 23
e 622 23
e 623 23
e 624 23
e 625 23
e 626 23
e 627 23
e 628 23
e 629 23
e 630 23
e 631 23
e 633 23
e 634 23
e 635 23
e 636 23
e 637 23
e 638 23
e 639 23
e 640 23
e 641 23
e 642 23
e 645 23
e 646 23
e 647 23
e 648 23
e 649 23
e 650 23
e 653 23
e 654 23
e 655 23
e 656 23
e 657 23
e 658 23
e 659 23
e 660 23
e 662 23
e 664 23
e 665 23
e 666 23
e 667 23
e 672 23
e 673 23
e 674 23
e 675 23
e 676 23
e 677 23
e 678 23
e 679 23
e 680 23
e 681 23
e 682 23
e 683 23
e 684 23
e 685 23
e 686 23
e 687 23
e 688 23
e 689 23
e 690 23
e 691 23
e 692 23
e 693 23
e 694 23
e 695 23
e 696 23
e 697 23
e 698 23
e 699 23
e 700 23
e 701 23
e 702 23
e 703 23
e 705 23
e 706 23
e 707 23
e 708 23
e 709 23
e 710 23
e 711 23
e 712 23
e 714 23
e 715 23
e 716 23
e 717 23
e 718 23
e 719 23
e 720 23
e 721 23
e 722 23
e 723 23
e 724 23
e 725 23
e 726 23
e 727 23
e 729 23
e 730 23
e 731 23
e 732 23
e 733 23
e 734 23
e 735 23
e 736 23
e 737 23
e 738 23
e 739 23
e 740 23
e 741 23
e 742 23
e 743 23
e 744 23
e 745 23
e 746 23
e 747 23
e 748 23
e 749 23
e 750 23
e 751 23
e 752 23
e 753 23
e 754 23
e 755 23
e 756 23
e 757 23
e 758 23
e 759 23
e 760 23
e 761 23
e 762 23
e 763 23
e 764 23
e 765 23
e 766 23
e 767 23
e 768 23
e 769 23
e 770 23
e 771 23
e 772 23
e 773 23
e 774 23
e 775 23
e 776 23
e 777 23
e 778 23
e 779 23
e 780 23
e 781 23
e 782 23
e 783 23
e 784 23
e 785 23
e 786 23
e 787 23
e 788 23
e 789 23
e 790 23
e 791 23
e 792 23
e 793 23
e 794 23
e 795 23
e 796 23
e 797 23
e 798 23
e 799 23
e 800 23
e 801 23
e 802 23
e 803 23
e 804 23
e 805 23
e 806 23
e 807 23
e 809 23
e 810 23
e 811 23
e 812 23
e 813 23
e 814 23
e 816 23
e 817 23
e 818 23
e 819 23
e 820 23
e 821 23
e 823 23
e 824 23
e 827 23
e 828 23
e 830 23
e 832 23
e 833 23
e 834 23
e 835 23
e 838 23
e 839 23
e 841 23
e 843 23
e 845 23
e 847 23
e 849 23
e 853 23
e 854 23
e 856 23
e 857 23
e 858 23
e 859 23
e 860 23
e 861 23
e 862 23
e 863 23
e 864 23
e 865 23
e 866 23
e 867 23
e 868 23
e 869 23
e 870 23
e 871 23
e 872 23
e 873 23
e 874 23
e 875 23
e 876 23
e 877 23
e 878 23
e 879 23
e 880 23
e 881 23
e 882 23
e 883 23
e 884 23
e 885 23
e 886 23
e 887 23
e 888 23
e 889 23
e 890 23
e 891 23
e 892 23
e 893 23
e 894 23
e 895 23
e 896 23
e 897 23
e 898 23
e 899 23
e 900 23
e 901 23
e 902 23
e 903 23
e 904 23
e 905 23
e 906 23
e 907 23
e 908 23
e 909 23
e 910 23
e 911 23
e 912 23
e 913 23
e 914 23
e 915 23
e 916 23
e 917 23
e 918 23
e 919 23
e 920 23
e 921 23
e 922 23
e 923 23
e 924 23
e 925 23
e 926 23
e 927 23
e 928 23
e 929 23
e 930 23
e 931 23
e 932 23
e 933 23
e 934 23
e 935 23
e 936 23
e 937 23
e 938 23
e 939 23
e 942 23
e 944 23
e 945 23
e 946 23
e 950 23
e 952 23
e 954 23
e 957 23
e 958 23
e 959 23
e 961 23
e 964 23
e 965 23
e 966 23
e 967 23
e 968 23
e 969 23
e 971 23
e 972 23
e 973 23
e 974 23
e 975 23
e 976 23
e 977 23
e 979 23
e 980 23
e 982 23
e 983 23
e 985 23
e 986 23
e 987 23
e 989 23
e 990 23
e 991 23
e 992 23
e 993 23
e 994 23
e 995 23
e 996 23
e 997 23
e 998 23
e 999 23
e 1000 23
e 1001 23
e 1002 23
e 1003 23
e 1004 23
e 1005 23
e 1006 23
e 1007 23
e 1008 23
e 1009 23
e 1010 23
e 1011 23
e 1012 23
e 1013 23
e 1014 23
e 1015 23
e 1016 23
e 1017 23
e 1018 23
e 1019 23
e 1020 23
e 1021 23
e 1022 23
e 1023 23
e 1024 23
e 1025 23
e 1026 23
e 1027 23
e 1028 23
e 1029 23
e 1030 23
e 1031 23
e 1032 23
e 1033 23
e 1034 23
e 1035 23
e 1036 23
e 1037 23
e 1038 23
e 1039 23
e 1040 23
e 1042 23
e 1046 23
e 1047 23
e 1048 23
e 1049 23
e 1050 23
e 1051 23
e 1052 23
e 1053 23
e 1054 23
e 1055 23
e 1056 23
e 1058 23
e 1059 23
e 1061 23
e 1062 23
e 1063 23
e 1066 23
e 1067 23
e 1068 23
e 1069 23
e 1070 23
e 1074 23
e 1075 23
e 1076 23
e 1078 23
e 1079 23
e 1081 23
e 1083 23
e 1084 23
e 1085 23
e 1087 23
e 1088 23
e 1089 23
e 1092 23
e 1093 23
e 1094 23
e 1095 23
e 1096 23
e 1097 23
e 1098 23
e 1099 23
e 1100 23
e 1101 23
e 1102 23
e 1103 23
e 1104 23
e 1105 23
e 1106 23
e 1107 23
e 1108 23
e 1109 23
e 1110 23
e 1111 23
e 1112 23
e 1113 23
e 1114 23
e 1115 23
e 1116 23
e 1117 23
e 1118 23
e 1119 23
e 1120 23
e 1121 23
e 1123 23
e 1124 23
e 1126 23
e 1127 23
e 1128 23
e 1131 23
e 1132 23
e 1134 23
e 1135 23
e 1136 23
e 1137 23
e 1139 23
e 1142 23
e 1143 23
e 1144 23
e 1145 23
e 1147 23
e 1148 23
e 1149 23
e 1150 23
e 1151 23
e 1152 23
e 1153 23
e 1154 23
e 1155 23
e 1156 23
e 1157 23
e 1158 23
e 1159 23
e 1160 23
e 1161 23
e 1162 23
e 1163 23
e 1164 23
e 1165 23
e 1167 23
e 1168 23
e 1169 23
e 1171 23
e 1172 23
e 1173 23
e 1174 23
e 1175 23
e 1176 23
e 1177 23
e 1178 23
e 1179 23
e 1180 23
e 1181 23
e 1182 23
e 1183 23
e 1184 23
e 1185 23
e 1186 23
e 1187 23
e 1188 23
e 1189 23
e 1190 23
e 1191 23
e 1192 23
e 1193 23
e 1194 23
e 1195 23
e 1196 23
e 1197 23
e 1198 23
e 1199 23
e 1200 23
e 1201 23
e 1202 23
e 1203 23
e 1204 23
e 1205 23
e 1206 23
e 1207 23
e 1208 23
e 1209 23
e 1210 23
e 1211 23
e 1212 23
e 1213 23
e 1214 23
e 1215 23
e 1216 23
e 1217 23
e 1218 23
e 1219 23
e 1220 23
e 1221 23
e 1222 23
e 1223 23
e 1224 23
e 1225 23
e 1226 23
e 1227 23
e 1228 23
e 1229 23
e 1230 23
e 1231 23
e 1232 23
e 1233 23
e 1234 23
e 1235 23
e 1236 23
e 1237 23
e 1238 23
e 1239 23
e 1240 23
e 1241 23
e 1242 23
e 1243 23
e 1244 23
e 1245 23
e 1246 23
e 1247 23
e 1248 23
e 1249 23
e 1250 23
e 1251 23
e 1252 23
e 1253 23
e 1254 23
e 1255 23
e 1256 23
e 1257 23
e 1258 23
e 1259 23
e 1260 23
e 1261 23
e 1262 23
e 1263 23
e 1264 23
e 1265 23
e 1266 23
e 1267 23
e 1268 23
e 1269 23
e 1270 23
e 1271 23
e 1272 23
e 1273 23
e 1274 23
e 1275 23
e 1276 23
e 1277 23
e 1278 23
e 1279 23
e 1280 23
e 1281 23
e 1282 23
e 1283 23
e 1284 23
e 1285 23
e 1286 23
e 1287 23
e 1289 23
e 1290 23
e 1292 23
e 1293 23
e 1294 23
e 1295 23
e 1296 23
e 1297 23
e 1299 23
e 1300 23
e 1301 23
e 1302 23
e 1303 23
e 1304 23
e 1305 23
e 1306 23
e 1307 23
e 1308 23
e 1309 23
e 1310 23
e 1311 23
e 1312 23
e 1313 23
e 1314 23
e 1315 23
e 1316 23
e 1317 23
e 1318 23
e 1319 23
e 1320 23
e 1321 23
e 1322 23
e 1323 23
e 1324 23
e 1325 23
e 1326 23
e 1328 23
e 1329 23
e 1330 23
e 1331 23
e 1332 23
e 1333 23
e 1334 23
e 1335 23
e 1336 23
e 1342 23
e 1343 23
e 1344 23
e 1345 23
e 1346 23
e 1347 23
e 1348 23
e 1350 23
e 1351 23
e 1352 23
e 1353 23
e 1354 23
e 1355 23
e 1356 23
e 1357 23
e 1358 23
e 1359 23
e 1360 23
e 1361 23
e 1362 23
e 1363 23
e 1364 23
e 1365 23
e 1366 23
e 1367 23
e 1368 23
e 1369 23
e 1370 23
e 1371 23
e 1372 23
e 1373 23
e 1374 23
e 1375 23
e 1376 23
e 1377 23
e 1378 23
e 1379 23
e 1380 23
e 1381 23
e 1383 23
e 1385 23
e 1387 23
e 1389 23
e 1390 23
e 1392 23
e 1393 23
e 1394 23
e 1395 23
e 1396 23
e 1397 23
e 1399 23
e 1400 23
e 1401 23
e 1402 23
e 1403 23
e 1404 23
e 1405 23
e 1406 23
e 1407 23
e 1408 23
e 1409 23
e 1410 23
e 1411 23
e 1412 23
e 1413 23
e 1414 23
e 1415 23
e 1416 23
e 1417 23
e 1418 23
e 1419 23
e 1420 23
e 1421 23
e 1422 23
e 1423 23
e 1424 23
e 1425 23
e 1426 23
e 1427 23
e 1428 23
e 1429 23
e 1430 23
e 1431 23
e 1434 23
e 1435 23
e 1436 23
e 1440 23
e 1443 23
e 1444 23
e 1446 23
e 1448 23
e 1449 23
e 1450 23
e 1451 23
e 1452 23
e 1453 23
e 1457 23
e 1458 23
e 1459 23
e 1460 23
e 1461 23
e 1462 23
e 1463 23
e 1464 23
e 1465 23
e 1466 23
e 1467 23
e 1468 23
e 1469 23
e 1470 23
e 1471 23
e 1472 23
e 1473 23
e 1474 23
e 1475 23
e 1476 23
e 1477 23
e 1478 23
e 1479 23
e 1480 23
e 1481 23
e 1482 23
e 1483 23
e 1484 23
e 1485 23
e 1486 23
e 1487 23
e 1488 23
e 1489 23
e 1490 23
e 1491 23
e 1492 23
e 1493 23
e 1494 23
e 1495 23
e 1496 23
e 1497 23
e 1498 23
e 1499 23
e 1500 23
e 1501 23
e 1502 23
e 1503 23
e 1504 23
e 1505 23
e 1506 23
e 1507 23
e 1508 23
e 1510 23
e 1512 23
e 1513 23
e 1514 23
e 1516 23
e 1517 23
e 1518 23
e 1519 23
e 1520 23
e 1521 23
e 1522 23
e 1523 23
e 1525 23
e 1526 23
e 1529 23
e 1530 23
e 1531 23
e 1532 23
e 1533 23
e 1534 23
e 33 24
e 36 24
e 38 24
e 39 24
e 40 24
e 41 24
e 42 24
e 43 24
e 45 24
e 46 24
e 47 24
e 50 24
e 51 24
e 52 24
e 53 24
e 54 24
e 55 24
e 56 24
e 57 24
e 58 24
e 59 24
e 60 24
e 61 24
e 62 24
e 63 24
e 64 24
e 65 24
e 66 24
e 67 24
e 68 24
e 69 24
e 70 24
e 71 24
e 72 24
e 73 24
e 74 24
e 75 24
e 76 24
e 77 24
e 78 24
e 79 24
e 80 24
e 81 24
e 82 24
e 83 24
e 84 24
e 85 24
e 86 24
e 87 24
e 88 24
e 89 24
e 90 24
e 91 24
e 92 24
e 93 24
e 94 24
e 95 24
e 96 24
e 97 24
e 98 24
e 99 24
e 100 24
e 101 24
e 102 24
e 103 24
e 104 24
e 105 24
e 106 24
e 107 24
e 108 24
e 109 24
e 110 24
e 111 24
e 112 24
e 113 24
e 114 24
e 115 24
e 116 24
e 117 24
e 118 24
e 119 24
e 120 24
e 121 24
e 122 24
e 123 24
e 124 24
e 125 24
e 126 24
e 127 24
e 128 24
e 129 24
e 130 24
e 131 24
e 132 24
e 133 24
e 134 24
e 135 24
e 136 24
e 137 24
e 138 24
e 139 24
e 140 24
e 141 24
e 142 24
e 143 24
e 144 24
e 145 24
e 146 24
e 147 24
e 148 24
e 149 24
e 150 24
e 151 24
e 152 24
e 153 24
e 154 24
e 155 24
e 156 24
e 157 24
e 158 24
e 159 24
e 160 24
e 161 24
e 162 24
e 163 24
e 164 24
e 165 24
e 166 24
e 167 24
e 168 24
e 169 24
e 170 24
e 171 24
e 172 24
e 173 24
e 174 24
e 175 24
e 176 24
e 177 24
e 178 24
e 179 24
e 180 24
e 181 24
e 182 24
e 183 24
e 184 24
e 185 24
e 186 24
e 187 24
e 188 24
e 189 24
e 190 24
e 191 24
e 192 24
e 193 24
e 194 24
e 195 24
e 196 24
e 197 24
e 198 24
e 199 24
e 200 24
e 201 24
e 202 24
e 203 24
e 204 24
e 205 24
e 206 24
e 207 24
e 208 24
e 209 24
e 210 24
e 211 24
e 212 24
e 213 24
e 214 24
e 215 24
e 216 24
e 217 24
e 218 24
e 219 24
e 220 24
e 221 24
e 222 24
e 223 24
e 224 24
e 225 24
e 226 24
e 227 24
e 228 24
e 229 24
e 230 24
e 231 24
e 232 24
e 233 24
e 234 24
e 235 24
e 236 24
e 237 24
e 238 24
e 239 24
e 240 24
e 241 24
e 242 24
e 243 24
e 244 24
e 245 24
e 246 24
e 247 24
e 248 24
e 249 24
e 250 24
e 251 24
e 252 24
e 253 24
e 254 24
e 255 24
e 256 24
e 257 24
e 258 24
e 259 24
e 260 24
e 263 24
e 264 24
e 265 24
e 267 24
e 268 24
e 269 24
e 270 24
e 273 24
e 274 24
e 275 24
e 276 24
e 277 24
e 278 24
e 279 24
e 282 24
e 283 24
e 284 24
e 286 24
e 287 24
e 288 24
e 289 24
e 290 24
e 291 24
e 292 24
e 293 24
e 294 24
e 295 24
e 296 24
e 297 24
e 298 24
e 299 24
e 300 24
e 301 24
e 302 24
e 303 24
e 304 24
e 305 24
e 306 24
e 307 24
e 308 24
e 309 24
e 310 24
e 311 24
e 312 24
e 313 24
e 314 24
e 315 24
e 316 24
e 317 24
e 318 24
e 319 24
e 320 24
e 321 24
e 322 24
e 323 24
e 324 24
e 325 24
e 326 24
e 327 24
e 328 24
e 329 24
e 330 24
e 331 24
e 332 24
e 333 24
e 334 24
e 335 24
e 336 24
e 337 24
e 338 24
e 339 24
e 340 24
e 342 24
e 343 24
e 344 24
e 345 24
e 346 24
e 347 24
e 349 24
e 350 24
e 352 24
e 354 24
e 357 24
e 358 24
e 360 24
e 361 24
e 362 24
e 363 24
e 364 24
e 365 24
e 366 24
e 367 24
e 368 24
e 369 24
e 370 24
e 371 24
e 372 24
e 373 24
e 374 24
e 375 24
e 376 24
e 377 24
e 378 24
e 379 24
e 380 24
e 381 24
e 382 24
e 383 24
e 384 24
e 385 24
e 386 24
e 387 24
e 388 24
e 389 24
e 390 24
e 391 24
e 392 24
e 393 24
e 394 24
e 395 24
e 396 24
e 397 24
e 398 24
e 399 24
e 400 24
e 401 24
e 402 24
e 403 24
e 404 24
e 405 24
e 406 24
e 407 24
e 408 24
e 409 24
e 410 24
e 411 24
e 412 24
e 413 24
e 414 24
e 415 24
e 416 24
e 417 24
e 418 24
e 419 24
e 420 24
e 421 24
e 422 24
e 423 24
e 424 24
e 425 24
e 426 24
e 427 24
e 428 24
e 429 24
e 430 24
e 431 24
e 432 24
e 433 24
e 434 24
e 435 24
e 436 24
e 437 24
e 438 24
e 439 24
e 440 24
e 441 24
e 442 24
e 444 24
e 445 24
e 446 24
e 447 24
e 448 24
e 449 24
e 450 24
e 451 24
e 452 24
e 454 24
e 455 24
e 458 24
e 459 24
e 460 24
e 461 24
e 464 24
e 465 24
e 466 24
e 467 24
e 469 24
e 470 24
e 471 24
e 472 24
e 473 24
e 474 24
e 476 24
e 477 24
e 478 24
e 479 24
e 480 24
e 481 24
e 482 24
e 484 24
e 485 24
e 487 24
e 489 24
e 490 24
e 491 24
e 492 24
e 493 24
e 495 24
e 496 24
e 497 24
e 498 24
e 499 24
e 500 24
e 501 24
e 502 24
e 503 24
e 504 24
e 505 24
e 506 24
e 507 24
e 508 24
e 509 24
e 510 24
e 511 24
e 512 24
e 513 24
e 514 24
e 515 24
e 516 24
e 517 24
e 518 24
e 519 24
e 520 24
e 521 24
e 522 24
e 523 24
e 524 24
e 525 24
e 526 24
e 527 24
e 528 24
e 529 24
e 530 24
e 531 24
e 532 24
e 533 24
e 534 24
e 535 24
e 536 24
e 537 24
e 538 24
e 539 24
e 540 24
e 541 24
e 542 24
e 543 24
e 544 24
e 545 24
e 546 24
e 547 24
e 549 24
e 551 24
e 552 24
e 553 24
e 554 24
e 555 24
e 556 24
e 557 24
e 558 24
e 559 24
e 560 24
e 561 24
e 562 24
e 565 24
e 566 24
e 567 24
e 568 24
e 569 24
e 571 24
e 572 24
e 573 24
e 574 24
e 575 24
e 577 24
e 581 24
e 582 24
e 583 24
e 584 24
e 585 24
e 586 24
e 587 24
e 588 24
e 589 24
e 591 24
e 592 24
e 593 24
e 594 24
e 595 24
e 598 24
e 599 24
e 600 24
e 601 24
e 602 24
e 603 24
e 604 24
e 605 24
e 606 24
e 607 24
e 608 24
e 609 24
e 610 24
e 611 24
e 612 24
e 613 24
e 614 24
e 615 24
e 616 24
e 617 24
e 618 24
e 619 24
e 620 24
e 621 24
e 622 24
e 623 24
e 624 24
e 625 24
e 626 24
e 627 24
e 628 24
e 629 24
e 630 24
e 631 24
e 632 24
e 633 24
e 634 24
e 635 24
e 637 24
e 638 24
e 640 24
e 641 24
e 642 24
e 643 24
e 644 24
e 645 24
e 646 24
e 647 24
e 648 24
e 650 24
e 651 24
e 652 24
e 653 24
e 654 24
e 656 24
e 657 24
e 658 24
e 659 24
e 660 24
e 661 24
e 663 24
e 664 24
e 665 24
e 666 24
e 667 24
e 669 24
e 670 24
e 671 24
e 672 24
e 673 24
e 674 24
e 675 24
e 676 24
e 677 24
e 678 24
e 679 24
e 680 24
e 681 24
e 682 24
e 683 24
e 684 24
e 685 24
e 686 24
e 687 24
e 688 24
e 689 24
e 690 24
e 691 24
e 692 24
e 693 24
e 694 24
e 695 24
e 696 24
e 697 24
e 698 24
e 699 24
e 700 24
e 701 24
e 702 24
e 704 24
e 705 24
e 706 24
e 707 24
e 708 24
e 709 24
e 710 24
e 711 24
e 713 24
e 714 24
e 715 24
e 716 24
e 717 24
e 718 24
e 722 24
e 725 24
e 726 24
e 727 24
e 728 24
e 729 24
e 730 24
e 731 24
e 732 24
e 733 24
e 734 24
e 735 24
e 736 24
e 737 24
e 738 24
e 739 24
e 740 24
e 741 24
e 742 24
e 743 24
e 744 24
e 745 24
e 746 24
e 747 24
e 748 24
e 749 24
e 750 24
e 751 24
e 752 24
e 753 24
e 754 24
e 755 24
e 756 24
e 757 24
e 758 24
e 759 24
e 760 24
e 761 24
e 762 24
e 763 24
e 764 24
e 765 24
e 766 24
e 767 24
e 768 24
e 769 24
e 770 24
e 771 24
e 772 24
e 773 24
e 774 24
e 775 24
e 776 24
e 777 24
e 778 24
e 779 24
e 780 24
e 781 24
e 782 24
e 783 24
e 784 24
e 785 24
e 786 24
e 787 24
e 788 24
e 789 24
e 790 24
e 791 24
e 792 24
e 793 24
e 794 24
e 795 24
e 796 24
e 797 24
e 798 24
e 799 24
e 800 24
e 801 24
e 802 24
e 803 24
e 804 24
e 805 24
e 806 24
e 808 24
e 810 24
e 812 24
e 814 24
e 815 24
e 816 24
e 818 24
e 820 24
e 821 24
e 823 24
e 824 24
e 825 24
e 826 24
e 827 24
e 828 24
e 829 24
e 831 24
e 832 24
e 833 24
e 834 24
e 836 24
e 840 24
e 843 24
e 846 24
e 847 24
e 848 24
e 849 24
e 852 24
e 854 24
e 857 24
e 859 24
e 860 24
e 861 24
e 862 24
e 863 24
e 864 24
e 865 24
e 866 24
e 867 24
e 868 24
e 869 24
e 870 24
e 871 24
e 872 24
e 873 24
e 874 24
e 875 24
e 876 24
e 877 24
e 878 24
e 879 24
e 880 24
e 881 24
e 882 24
e 883 24
e 884 24
e 885 24
e 886 24
e 887 24
e 888 24
e 889 24
e 890 24
e 891 24
e 892 24
e 893 24
e 894 24
e 895 24
e 896 24
e 897 24
e 898 24
e 899 24
e 900 24
e 901 24
e 902 24
e 903 24
e 904 24
e 905 24
e 906 24
e 907 24
e 908 24
e 909 24
e 910 24
e 911 24
e 912 24
e 913 24
e 914 24
e 915 24
e 916 24
e 917 24
e 918 24
e 919 24
e 920 24
e 921 24
e 922 24
e 923 24
e 924 24
e 925 24
e 926 24
e 927 24
e 928 24
e 929 24
e 930 24
e 931 24
e 932 24
e 933 24
e 934 24
e 935 24
e 936 24
e 937 24
e 938 24
e 939 24
e 940 24
e 941 24
e 942 24
e 943 24
e 945 24
e 946 24
e 947 24
e 948 24
e 949 24
e 953 24
e 955 24
e 957 24
e 958 24
e 960 24
e 961 24
e 964 24
e 965 24
e 966 24
e 968 24
e 969 24
e 970 24
e 971 24
e 972 24
e 973 24
e 974 24
e 975 24
e 978 24
e 979 24
e 981 24
e 982 24
e 983 24
e 984 24
e 985 24
e 987 24
e 988 24
e 989 24
e 990 24
e 991 24
e 992 24
e 993 24
e 994 24
e 995 24
e 996 24
e 997 24
e 998 24
e 999 24
e 1000 24
e 1001 24
e 1002 24
e 1003 24
e 1004 24
e 1005 24
e 1006 24
e 1007 24
e 1008 24
e 1009 24
e 1010 24
e 1011 24
e 1012 24
e 1013 24
e 1014 24
e 1015 24
e 1016 24
e 1017 24
e 1018 24
e 1019 24
e 1020 24
e 1021 24
e 1022 24
e 1023 24
e 1024 24
e 1025 24
e 1026 24
e 1027 24
e 1028 24
e 1029 24
e 1030 24
e 1031 24
e 1032 24
e 1033 24
e 1034 24
e 1035 24
e 1036 24
e 1037 24
e 1038 24
e 1039 24
e 1040 24
e 1042 24
e 1043 24
e 1044 24
e 1046 24
e 1047 24
e 1048 24
e 1049 24
e 1050 24
e 1051 24
e 1052 24
e 1053 24
e 1054 24
e 1055 24
e 1056 24
e 1057 24
e 1058 24
e 1059 24
e 1060 24
e 1061 24
e 1062 24
e 1064 24
e 1065 24
e 1067 24
e 1070 24
e 1071 24
e 1072 24
e 1073 24
e 1074 24
e 1076 24
e 1077 24
e 1078 24
e 1079 24
e 1080 24
e 1082 24
e 1088 24
e 1089 24
e 1093 24
e 1094 24
e 1095 24
e 1096 24
e 1097 24
e 1098 24
e 1099 24
e 1100 24
e 1101 24
e 1102 24
e 1103 24
e 1104 24
e 1105 24
e 1106 24
e 1107 24
e 1108 24
e 1109 24
e 1110 24
e 1111 24
e 1112 24
e 1113 24
e 1114 24
e 1115 24
e 1116 24
e 1117 24
e 1118 24
e 1119 24
e 1120 24
e 1121 24
e 1122 24
e 1125 24
e 1127 24
e 1128 24
e 1129 24
e 1133 24
e 1134 24
e 1135 24
e 1136 24
e 1137 24
e 1139 24
e 1140 24
e 1141 24
e 1142 24
e 1143 24
e 1144 24
e 1145 24
e 1147 24
e 1149 24
e 1150 24
e 1151 24
e 1152 24
e 1153 24
e 1154 24
e 1155 24
e 1157 24
e 1158 24
e 1159 24
e 1161 24
e 1163 24
e 1164 24
e 1165 24
e 1167 24
e 1168 24
e 1169 24
e 1170 24
e 1171 24
e 1172 24
e 1173 24
e 1174 24
e 1175 24
e 1176 24
e 1177 24
e 1178 24
e 1179 24
e 1180 24
e 1181 24
e 1182 24
e 1183 24
e 1184 24
e 1185 24
e 1186 24
e 1187 24
e 1188 24
e 1189 24
e 1190 24
e 1191 24
e 1192 24
e 1193 24
e 1194 24
e 1195 24
e 1196 24
e 1197 24
e 1198 24
e 1199 24
e 1200 24
e 1201 24
e 1202 24
e 1203 24
e 1204 24
e 1205 24
e 1206 24
e 1207 24
e 1208 24
e 1209 24
e 1210 24
e 1211 24
e 1212 24
e 1213 24
e 1214 24
e 1215 24
e 1216 24
e 1217 24
e 1218 24
e 1219 24
e 1220 24
e 1221 24
e 1222 24
e 1223 24
e 1224 24
e 1225 24
e 1226 24
e 1227 24
e 1228 24
e 1229 24
e 1230 24
e 1231 24
e 1232 24
e 1233 24
e 1234 24
e 1235 24
e 1236 24
e 1237 24
e 1238 24
e 1239 24
e 1240 24
e 1241 24
e 1242 24
e 1243 24
e 1244 24
e 1245 24
e 1246 24
e 1247 24
e 1248 24
e 1249 24
e 1250 24
e 1251 24
e 1252 24
e 1253 24
e 1254 24
e 1255 24
e 1256 24
e 1257 24
e 1258 24
e 1259 24
e 1260 24
e 1261 24
e 1262 24
e 1263 24
e 1264 24
e 1265 24
e 1266 24
e 1267 24
e 1268 24
e 1269 24
e 1270 24
e 1271 24
e 1272 24
e 1273 24
e 1274 24
e 1275 24
e 1276 24
e 1278 24
e 1279 24
e 1280 24
e 1281 24
e 1282 24
e 1283 24
e 1284 24
e 1285 24
e 1286 24
e 1287 24
e 1289 24
e 1290 24
e 1291 24
e 1292 24
e 1294 24
e 1295 24
e 1296 24
e 1297 24
e 1298 24
e 1299 24
e 1301 24
e 1302 24
e 1303 24
e 1304 24
e 1305 24
e 1306 24
e 1307 24
e 1308 24
e 1309 24
e 1310 24
e 1311 24
e 1312 24
e 1313 24
e 1314 24
e 1315 24
e 1316 24
e 1317 24
e 1318 24
e 1319 24
e 1320 24
e 1321 24
e 1322 24
e 1323 24
e 1324 24
e 1325 24
e 1326 24
e 1327 24
e 1328 24
e 1331 24
e 1332 24
e 1333 24
e 1335 24
e 1336 24
e 1337 24
e 1338 24
e 1339 24
e 1340 24
e 1341 24
e 1342 24
e 1343 24
e 1344 24
e 1345 24
e 1346 24
e 1347 24
e 1348 24
e 1349 24
e 1350 24
e 1351 24
e 1352 24
e 1353 24
e 1354 24
e 1355 24
e 1356 24
e 1357 24
e 1358 24
e 1359 24
e 1360 24
e 1361 24
e 1362 24
e 1363 24
e 1364 24
e 1365 24
e 1366 24
e 1367 24
e 1368 24
e 1369 24
e 1370 24
e 1371 24
e 1372 24
e 1373 24
e 1374 24
e 1375 24
e 1376 24
e 1377 24
e 1378 24
e 1379 24
e 1380 24
e 1381 24
e 1382 24
e 1383 24
e 1384 24
e 1385 24
e 1388 24
e 1389 24
e 1391 24
e 1392 24
e 1395 24
e 1396 24
e 1397 24
e 1399 24
e 1400 24
e 1402 24
e 1403 24
e 1405 24
e 1406 24
e 1407 24
e 1408 24
e 1409 24
e 1410 24
e 1411 24
e 1412 24
e 1413 24
e 1414 24
e 1415 24
e 1416 24
e 1417 24
e 1418 24
e 1419 24
e 1420 24
e 1421 24
e 1422 24
e 1423 24
e 1424 24
e 1425 24
e 1426 24
e 1427 24
e 1428 24
e 1429 24
e 1430 24
e 1432 24
e 1435 24
e 1437 24
e 1438 24
e 1439 24
e 1442 24
e 1443 24
e 1444 24
e 1446 24
e 1449 24
e 1455 24
e 1457 24
e 1458 24
e 1459 24
e 1460 24
e 1461 24
e 1462 24
e 1463 24
e 1464 24
e 1465 24
e 1466 24
e 1467 24
e 1468 24
e 1469 24
e 1470 24
e 1471 24
e 1472 24
e 1473 24
e 1474 24
e 1475 24
e 1476 24
e 1477 24
e 1478 24
e 1479 24
e 1480 24
e 1481 24
e 1482 24
e 1483 24
e 1484 24
e 1485 24
e 1486 24
e 1487 24
e 1488 24
e 1489 24
e 1490 24
e 1491 24
e 1492 24
e 1493 24
e 1494 24
e 1495 24
e 1496 24
e 1497 24
e 1498 24
e 1499 24
e 1500 24
e 1501 24
e 1502 24
e 1503 24
e 1504 24
e 1505 24
e 1506 24
e 1507 24
e 1508 24
e 1509 24
e 1510 24
e 1511 24
e 1512 24
e 1513 24
e 1515 24
e 1516 24
e 1517 24
e 1519 24
e 1520 24
e 1522 24
e 1525 24
e 1526 24
e 1527 24
e 1529 24
e 1533 24
e 1534 24
e 28 25
e 29 25
e 31 25
e 33 25
e 34 25
e 39 25
e 41 25
e 42 25
e 43 25
e 44 25
e 45 25
e 49 25
e 51 25
e 52 25
e 53 25
e 54 25
e 55 25
e 56 25
e 57 25
e 58 25
e 59 25
e 60 25
e 61 25
e 62 25
e 63 25
e 64 25
e 65 25
e 66 25
e 67 25
e 68 25
e 69 25
e 70 25
e 71 25
e 72 25
e 73 25
e 74 25
e 75 25
e 76 25
e 77 25
e 78 25
e 79 25
e 80 25
e 81 25
e 82 25
e 83 25
e 84 25
e 85 25
e 86 25
e 87 25
e 88 25
e 89 25
e 90 25
e 91 25
e 92 25
e 93 25
e 94 25
e 95 25
e 96 25
e 97 25
e 98 25
e 99 25
e 100 25
e 101 25
e 102 25
e 103 25
e 104 25
e 105 25
e 106 25
e 107 25
e 108 25
e 109 25
e 110 25
e 111 25
e 112 25
e 113 25
e 114 25
e 115 25
e 116 25
e 117 25
e 118 25
e 119 25
e 120 25
e 121 25
e 122 25
e 123 25
e 124 25
e 125 25
e 126 25
e 127 25
e 128 25
e 129 25
e 130 25
e 131 25
e 132 25
e 133 25
e 134 25
e 135 25
e 136 25
e 137 25
e 138 25
e 139 25
e 140 25
e 141 25
e 142 25
e 143 25
e 144 25
e 145 25
e 146 25
e 147 25
e 148 25
e 149 25
e 150 25
e 151 25
e 152 25
e 153 25
e 154 25
e 155 25
e 156 25
e 157 25
e 158 25
e 159 25
e 160 25
e 161 25
e 162 25
e 163 25
e 164 25
e 165 25
e 166 25
e 167 25
e 168 25
e 169 25
e 170 25
e 171 25
e 172 25
e 173 25
e 174 25
e 175 25
e 176 25
e 177 25
e 178 25
e 179 25
e 180 25
e 181 25
e 182 25
e 183 25
e 184 25
e 185 25
e 186 25
e 187 25
e 188 25
e 189 25
e 190 25
e 191 25
e 192 25
e 193 25
e 194 25
e 195 25
e 196 25
e 197 25
e 198 25
e 199 25
e 200 25
e 201 25
e 202 25
e 203 25
e 204 25
e 205 25
e 206 25
e 207 25
e 208 25
e 209 25
e 210 25
e 211 25
e 212 25
e 213 25
e 214 25
e 215 25
e 216 25
e 217 25
e 218 25
e 219 25
e 220 25
e 221 25
e 222 25
e 223 25
e 224 25
e 225 25
e 226 25
e 227 25
e 228 25
e 229 25
e 230 25
e 231 25
e 232 25
e 233 25
e 234 25
e 235 25
e 236 25
e 237 25
e 238 25
e 239 25
e 240 25
e 241 25
e 242 25
e 243 25
e 244 25
e 245 25
e 246 25
e 247 25
e 248 25
e 249 25
e 250 25
e 251 25
e 252 25
e 253 25
e 254 25
e 255 25
e 256 25
e 257 25
e 258 25
e 259 25
e 260 25
e 263 25
e 264 25
e 265 25
e 267 25
e 269 25
e 270 25
e 271 25
e 272 25
e 274 25
e 275 25
e 276 25
e 278 25
e 279 25
e 280 25
e 281 25
e 282 25
e 283 25
e 284 25
e 285 25
e 286 25
e 287 25
e 288 25
e 289 25
e 290 25
e 291 25
e 292 25
e 293 25
e 294 25
e 295 25
e 296 25
e 297 25
e 298 25
e 299 25
e 300 25
e 301 25
e 302 25
e 303 25
e 304 25
e 305 25
e 306 25
e 307 25
e 308 25
e 309 25
e 310 25
e 311 25
e 312 25
e 313 25
e 314 25
e 315 25
e 316 25
e 317 25
e 318 25
e 319 25
e 320 25
e 321 25
e 322 25
e 323 25
e 324 25
e 325 25
e 326 25
e 327 25
e 328 25
e 329 25
e 330 25
e 331 25
e 332 25
e 333 25
e 334 25
e 335 25
e 336 25
e 337 25
e 338 25
e 339 25
e 341 25
e 342 25
e 344 25
e 345 25
e 346 25
e 347 25
e 348 25
e 349 25
e 351 25
e 352 25
e 354 25
e 356 25
e 357 25
e 358 25
e 359 25
e 361 25
e 362 25
e 363 25
e 364 25
e 365 25
e 366 25
e 367 25
e 368 25
e 369 25
e 370 25
e 371 25
e 372 25
e 373 25
e 374 25
e 375 25
e 376 25
e 377 25
e 378 25
e 379 25
e 380 25
e 381 25
e 382 25
e 383 25
e 384 25
e 385 25
e 386 25
e 387 25
e 388 25
e 389 25
e 390 25
e 391 25
e 392 25
e 393 25
e 394 25
e 395 25
e 396 25
e 397 25
e 398 25
e 399 25
e 400 25
e 401 25
e 402 25
e 403 25
e 404 25
e 405 25
e 406 25
e 407 25
e 408 25
e 409 25
e 410 25
e 411 25
e 412 25
e 413 25
e 414 25
e 415 25
e 416 25
e 417 25
e 418 25
e 419 25
e 420 25
e 421 25
e 422 25
e 423 25
e 424 25
e 425 25
e 426 25
e 427 25
e 428 25
e 429 25
e 430 25
e 431 25
e 432 25
e 433 25
e 434 25
e 435 25
e 436 25
e 437 25
e 438 25
e 439 25
e 440 25
e 441 25
e 442 25
e 443 25
e 445 25
e 446 25
e 447 25
e 448 25
e 449 25
e 450 25
e 451 25
e 452 25
e 454 25
e 456 25
e 457 25
e 458 25
e 459 25
e 460 25
e 461 25
e 463 25
e 464 25
e 465 25
e 466 25
e 468 25
e 470 25
e 471 25
e 472 25
e 474 25
e 475 25
e 476 25
e 477 25
e 478 25
e 479 25
e 482 25
e 483 25
e 484 25
e 485 25
e 486 25
e 488 25
e 490 25
e 491 25
e 492 25
e 493 25
e 494 25
e 495 25
e 496 25
e 497 25
e 498 25
e 499 25
e 500 25
e 501 25
e 502 25
e 503 25
e 504 25
e 505 25
e 506 25
e 507 25
e 508 25
e 509 25
e 510 25
e 511 25
e 512 25
e 513 25
e 514 25
e 515 25
e 516 25
e 517 25
e 518 25
e 519 25
e 520 25
e 521 25
e 522 25
e 523 25
e 524 25
e 525 25
e 526 25
e 527 25
e 528 25
e 529 25
e 530 25
e 531 25
e 532 25
e 533 25
e 534 25
e 535 25
e 536 25
e 537 25
e 538 25
e 539 25
e 540 25
e 541 25
e 542 25
e 543 25
e 544 25
e 545 25
e 546 25
e 547 25
e 548 25
e 549 25
e 550 25
e 551 25
e 552 25
e 553 25
e 554 25
e 555 25
e 558 25
e 559 25
e 560 25
e 562 25
e 565 25
e 566 25
e 567 25
e 568 25
e 569 25
e 570 25
e 571 25
e 573 25
e 574 25
e 575 25
e 578 25
e 583 25
e 584 25
e 585 25
e 586 25
e 587 25
e 588 25
e 589 25
e 590 25
e 592 25
e 593 25
e 597 25
e 599 25
e 600 25
e 601 25
e 602 25
e 603 25
e 604 25
e 605 25
e 606 25
e 607 25
e 608 25
e 609 25
e 610 25
e 611 25
e 612 25
e 613 25
e 614 25
e 615 25
e 616 25
e 617 25
e 618 25
e 619 25
e 620 25
e 621 25
e 622 25
e 623 25
e 624 25
e 625 25
e 626 25
e 627 25
e 628 25
e 629 25
e 632 25
e 635 25
e 636 25
e 637 25
e 638 25
e 639 25
e 640 25
e 641 25
e 642 25
e 643 25
e 644 25
e 645 25
e 646 25
e 648 25
e 649 25
e 651 25
e 652 25
e 653 25
e 655 25
e 656 25
e 657 25
e 659 25
e 660 25
e 662 25
e 663 25
e 664 25
e 667 25
e 668 25
e 669 25
e 670 25
e 671 25
e 672 25
e 673 25
e 674 25
e 675 25
e 676 25
e 677 25
e 678 25
e 679 25
e 680 25
e 681 25
e 682 25
e 683 25
e 684 25
e 685 25
e 686 25
e 687 25
e 688 25
e 689 25
e 690 25
e 691 25
e 692 25
e 693 25
e 694 25
e 695 25
e 696 25
e 697 25
e 698 25
e 699 25
e 700 25
e 701 25
e 702 25
e 703 25
e 704 25
e 705 25
e 707 25
e 708 25
e 710 25
e 711 25
e 712 25
e 716 25
e 717 25
e 718 25
e 719 25
e 720 25
e 721 25
e 723 25
e 726 25
e 728 25
e 729 25
e 730 25
e 731 25
e 732 25
e 733 25
e 734 25
e 735 25
e 736 25
e 737 25
e 738 25
e 739 25
e 740 25
e 741 25
e 742 25
e 743 25
e 744 25
e 745 25
e 746 25
e 747 25
e 748 25
e 749 25
e 750 25
e 751 25
e 752 25
e 753 25
e 754 25
e 755 25
e 756 25
e 757 25
e 758 25
e 759 25
e 760 25
e 761 25
e 762 25
e 763 25
e 764 25
e 765 25
e 766 25
e 767 25
e 768 25
e 769 25
e 770 25
e 771 25
e 772 25
e 773 25
e 774 25
e 775 25
e 776 25
e 777 25
e 778 25
e 779 25
e 780 25
e 781 25
e 782 25
e 783 25
e 784 25
e 785 25
e 786 25
e 787 25
e 788 25
e 789 25
e 790 25
e 791 25
e 792 25
e 793 25
e 794 25
e 795 25
e 796 25
e 797 25
e 798 25
e 799 25
e 800 25
e 801 25
e 802 25
e 803 25
e 804 25
e 805 25
e 806 25
e 807 25
e 808 25
e 809 25
e 810 25
e 811 25
e 812 25
e 814 25
e 815 25
e 817 25
e 818 25
e 819 25
e 822 25
e 824 25
e 825 25
e 826 25
e 827 25
e 828 25
e 829 25
e 830 25
e 831 25
e 832 25
e 838 25
e 840 25
e 841 25
e 842 25
e 843 25
e 844 25
e 848 25
e 852 25
e 853 25
e 857 25
e 858 25
e 859 25
e 860 25
e 861 25
e 862 25
e 863 25
e 864 25
e 865 25
e 866 25
e 867 25
e 868 25
e 869 25
e 870 25
e 871 25
e 872 25
e 873 25
e 874 25
e 875 25
e 876 25
e 877 25
e 878 25
e 879 25
e 880 25
e 881 25
e 882 25
e 883 25
e 884 25
e 885 25
e 886 25
e 887 25
e 888 25
e 889 25
e 890 25
e 891 25
e 892 25
e 893 25
e 894 25
e 895 25
e 896 25
e 897 25
e 898 25
e 899 25
e 900 25
e 901 25
e 902 25
e 903 25
e 904 25
e 905 25
e 906 25
e 907 25
e 908 25
e 909 25
e 910 25
e 911 25
e 912 25
e 913 25
e 914 25
e 915 25
e 916 25
e 917 25
e 918 25
e 919 25
e 920 25
e 921 25
e 922 25
e 923 25
e 924 25
e 925 25
e 926 25
e 927 25
e 928 25
e 929 25
e 930 25
e 931 25
e 932 25
e 933 25
e 934 25
e 935 25
e 936 25
e 938 25
e 939 25
e 940 25
e 941 25
e 944 25
e 947 25
e 952 25
e 958 25
e 960 25
e 962 25
e 963 25
e 964 25
e 965 25
e 967 25
e 968 25
e 969 25
e 971 25
e 972 25
e 974 25
e 978 25
e 979 25
e 980 25
e 981 25
e 983 25
e 984 25
e 985 25
e 986 25
e 987 25
e 988 25
e 989 25
e 990 25
e 991 25
e 992 25
e 993 25
e 994 25
e 995 25
e 996 25
e 997 25
e 998 25
e 999 25
e 1000 25
e 1001 25
e 1002 25
e 1003 25
e 1004 25
e 1005 25
e 1006 25
e 1007 25
e 1008 25
e 1009 25
e 1010 25
e 1011 25
e 1012 25
e 1013 25
e 1014 25
e 1015 25
e 1016 25
e 1017 25
e 1018 25
e 1019 25
e 1020 25
e 1021 25
e 1022 25
e 1023 25
e 1024 25
e 1025 25
e 1026 25
e 1027 25
e 1028 25
e 1029 25
e 1030 25
e 1031 25
e 1032 25
e 1033 25
e 1034 25
e 1035 25
e 1036 25
e 1037 25
e 1038 25
e 1039 25
e 1040 25
e 1044 25
e 1045 25
e 1046 25
e 1047 25
e 1048 25
e 1049 25
e 1050 25
e 1052 25
e 1053 25
e 1054 25
e 1057 25
e 1060 25
e 1061 25
e 1062 25
e 1064 25
e 1065 25
e 1066 25
e 1067 25
e 1068 25
e 1070 25
e 1072 25
e 1073 25
e 1074 25
e 1076 25
e 1077 25
e 1078 25
e 1079 25
e 1081 25
e 1082 25
e 1083 25
e 1086 25
e 1087 25
e 1088 25
e 1090 25
e 1093 25
e 1094 25
e 1095 25
e 1096 25
e 1097 25
e 1098 25
e 1099 25
e 1100 25
e 1101 25
e 1102 25
e 1103 25
e 1104 25
e 1105 25
e 1106 25
e 1107 25
e 1108 25
e 1109 25
e 1110 25
e 1111 25
e 1112 25
e 1113 25
e 1114 25
e 1115 25
e 1116 25
e 1117 25
e 1118 25
e 1119 25
e 1120 25
e 1121 25
e 1122 25
e 1124 25
e 1125 25
e 1126 25
e 1128 25
e 1130 25
e 1131 25
e 1132 25
e 1133 25
e 1135 25
e 1137 25
e 1139 25
e 1141 25
e 1142 25
e 1145 25
e 1146 25
e 1147 25
e 1148 25
e 1149 25
e 1150 25
e 1151 25
e 1152 25
e 1153 25
e 1154 25
e 1155 25
e 1156 25
e 1157 25
e 1158 25
e 1159 25
e 1161 25
e 1163 25
e 1164 25
e 1166 25
e 1167 25
e 1168 25
e 1169 25
e 1170 25
e 1171 25
e 1172 25
e 1173 25
e 1174 25
e 1175 25
e 1176 25
e 1177 25
e 1178 25
e 1179 25
e 1180 25
e 1181 25
e 1182 25
e 1183 25
e 1184 25
e 1185 25
e 1186 25
e 1187 25
e 1188 25
e 1189 25
e 1190 25
e 1191 25
e 1192 25
e 1193 25
e 1194 25
e 1195 25
e 1196 25
e 1197 25
e 1198 25
e 1199 25
e 1200 25
e 1201 25
e 1202 25
e 1203 25
e 1204 25
e 1205 25
e 1206 25
e 1207 25
e 1208 25
e 1209 25
e 1210 25
e 1211 25
e 1212 25
e 1213 25
e 1214 25
e 1215 25
e 1216 25
e 1217 25
e 1218 25
e 1219 25
e 1220 25
e 1221 25
e 1222 25
e 1223 25
e 1224 25
e 1225 25
e 1226 25
e 1227 25
e 1228 25
e 1229 25
e 1230 25
e 1231 25
e 1232 25
e 1233 25
e 1234 25
e 1235 25
e 1236 25
e 1237 25
e 1238 25
e 1239 25
e 1240 25
e 1241 25
e 1242 25
e 1243 25
e 1244 25
e 1245 25
e 1246 25
e 1247 25
e 1248 25
e 1249 25
e 1250 25
e 1251 25
e 1252 25
e 1253 25
e 1254 25
e 1255 25
e 1256 25
e 1257 25
e 1258 25
e 1259 25
e 1260 25
e 1261 25
e 1262 25
e 1263 25
e 1264 25
e 1265 25
e 1266 25
e 1267 25
e 1268 25
e 1269 25
e 1270 25
e 1271 25
e 1272 25
e 1273 25
e 1274 25
e 1275 25
e 1276 25
e 1278 25
e 1279 25
e 1280 25
e 1281 25
e 1283 25
e 1284 25
e 1285 25
e 1287 25
e 1288 25
e 1289 25
e 1290 25
e 1291 25
e 1292 25
e 1293 25
e 1294 25
e 1295 25
e 1296 25
e 1297 25
e 1299 25
e 1301 25
e 1302 25
e 1303 25
e 1304 25
e 1305 25
e 1306 25
e 1307 25
e 1308 25
e 1309 25
e 1310 25
e 1311 25
e 1312 25
e 1313 25
e 1314 25
e 1315 25
e 1316 25
e 1317 25
e 1318 25
e 1319 25
e 1320 25
e 1321 25
e 1322 25
e 1323 25
e 1324 25
e 1325 25
e 1326 25
e 1327 25
e 1329 25
e 1330 25
e 1331 25
e 1333 25
e 1334 25
e 1336 25
e 1338 25
e 1339 25
e 1341 25
e 1342 25
e 1343 25
e 1344 25
e 1345 25
e 1346 25
e 1347 25
e 1348 25
e 1349 25
e 1350 25
e 1351 25
e 1352 25
e 1353 25
e 1354 25
e 1355 25
e 1356 25
e 1357 25
e 1358 25
e 1359 25
e 1360 25
e 1361 25
e 1362 25
e 1363 25
e 1364 25
e 1365 25
e 1366 25
e 1367 25
e 1368 25
e 1369 25
e 1370 25
e 1371 25
e 1372 25
e 1373 25
e 1374 25
e 1375 25
e 1376 25
e 1377 25
e 1378 25
e 1379 25
e 1381 25
e 1382 25
e 1383 25
e 1384 25
e 1385 25
e 1388 25
e 1389 25
e 1390 25
e 1393 25
e 1394 25
e 1395 25
e 1398 25
e 1400 25
e 1401 25
e 1402 25
e 1403 25
e 1405 25
e 1406 25
e 1407 25
e 1408 25
e 1409 25
e 1410 25
e 1411 25
e 1412 25
e 1413 25
e 1414 25
e 1415 25
e 1416 25
e 1417 25
e 1418 25
e 1419 25
e 1420 25
e 1421 25
e 1422 25
e 1423 25
e 1424 25
e 1425 25
e 1426 25
e 1427 25
e 1428 25
e 1429 25
e 1430 25
e 1432 25
e 1434 25
e 1435 25
e 1437 25
e 1439 25
e 1440 25
e 1441 25
e 1442 25
e 1444 25
e 1446 25
e 1451 25
e 1452 25
e 1453 25
e 1454 25
e 1457 25
e 1458 25
e 1459 25
e 1460 25
e 1461 25
e 1462 25
e 1463 25
e 1464 25
e 1465 25
e 1466 25
e 1467 25
e 1468 25
e 1469 25
e 1470 25
e 1471 25
e 1472 25
e 1473 25
e 1474 25
e 1475 25
e 1476 25
e 1477 25
e 1478 25
e 1479 25
e 1480 25
e 1481 25
e 1482 25
e 1483 25
e 1484 25
e 1485 25
e 1486 25
e 1487 25
e 1488 25
e 1489 25
e 1490 25
e 1491 25
e 1492 25
e 1493 25
e 1494 25
e 1495 25
e 1496 25
e 1497 25
e 1498 25
e 1499 25
e 1500 25
e 1501 25
e 1502 25
e 1503 25
e 1504 25
e 1505 25
e 1506 25
e 1507 25
e 1508 25
e 1509 25
e 1511 25
e 1513 25
e 1515 25
e 1516 25
e 1517 25
e 1519 25
e 1520 25
e 1521 25
e 1522 25
e 1523 25
e 1525 25
e 1526 25
e 1528 25
e 1529 25
e 1530 25
e 1531 25
e 1532 25
e 1533 25
e 1534 25
e 28 26
e 30 26
e 31 26
e 32 26
e 33 26
e 34 26
e 36 26
e 37 26
e 38 26
e 39 26
e 40 26
e 41 26
e 44 26
e 45 26
e 46 26
e 48 26
e 49 26
e 50 26
e 52 26
e 53 26
e 54 26
e 55 26
e 56 26
e 57 26
e 58 26
e 59 26
e 60 26
e 61 26
e 62 26
e 63 26
e 64 26
e 65 26
e 66 26
e 67 26
e 68 26
e 69 26
e 70 26
e 71 26
e 72 26
e 73 26
e 74 26
e 75 26
e 76 26
e 77 26
e 78 26
e 79 26
e 80 26
e 81 26
e 82 26
e 83 26
e 84 26
e 85 26
e 86 26
e 87 26
e 88 26
e 89 26
e 90 26
e 91 26
e 92 26
e 93 26
e 94 26
e 95 26
e 96 26
e 97 26
e 98 26
e 99 26
e 100 26
e 101 26
e 102 26
e 103 26
e 104 26
e 105 26
e 106 26
e 107 26
e 108 26
e 109 26
e 110 26
e 111 26
e 112 26
e 113 26
e 114 26
e 115 26
e 116 26
e 117 26
e 118 26
e 119 26
e 120 26
e 121 26
e 122 26
e 123 26
e 124 26
e 125 26
e 126 26
e 127 26
e 128 26
e 129 26
e 130 26
e 131 26
e 132 26
e 133 26
e 134 26
e 135 26
e 136 26
e 137 26
e 138 26
e 139 26
e 140 26
e 141 26
e 142 26
e 143 26
e 144 26
e 145 26
e 146 26
e 147 26
e 148 26
e 149 26
e 150 26
e 151 26
e 152 26
e 153 26
e 154 26
e 155 26
e 156 26
e 157 26
e 158 26
e 159 26
e 160 26
e 161 26
e 162 26
e 163 26
e 164 26
e 165 26
e 166 26
e 167 26
e 168 26
e 169 26
e 170 26
e 171 26
e 172 26
e 173 26
e 174 26
e 175 26
e 176 26
e 177 26
e 178 26
e 179 26
e 180 26
e 181 26
e 182 26
e 183 26
e 184 26
e 185 26
e 186 26
e 187 26
e 188 26
e 189 26
e 190 26
e 191 26
e 192 26
e 193 26
e 194 26
e 195 26
e 196 26
e 197 26
e 198 26
e 199 26
e 200 26
e 201 26
e 202 26
e 203 26
e 204 26
e 205 26
e 206 26
e 207 26
e 208 26
e 209 26
e 210 26
e 211 26
e 212 26
e 213 26
e 214 26
e 215 26
e 216 26
e 217 26
e 218 26
e 219 26
e 220 26
e 221 26
e 222 26
e 223 26
e 224 26
e 225 26
e 226 26
e 227 26
e 228 26
e 229 26
e 230 26
e 231 26
e 232 26
e 233 26
e 234 26
e 235 26
e 236 26
e 237 26
e 238 26
e 239 26
e 240 26
e 241 26
e 242 26
e 243 26
e 244 26
e 245 26
e 246 26
e 247 26
e 248 26
e 249 26
e 250 26
e 251 26
e 252 26
e 253 26
e 254 26
e 255 26
e 256 26
e 257 26
e 258 26
e 259 26
e 260 26
e 261 26
e 262 26
e 263 26
e 266 26
e 267 26
e 268 26
e 269 26
e 270 26
e 272 26
e 273 26
e 275 26
e 276 26
e 277 26
e 278 26
e 279 26
e 280 26
e 282 26
e 283 26
e 285 26
e 286 26
e 287 26
e 288 26
e 289 26
e 290 26
e 291 26
e 292 26
e 293 26
e 294 26
e 295 26
e 296 26
e 297 26
e 298 26
e 299 26
e 300 26
e 301 26
e 302 26
e 303 26
e 304 26
e 305 26
e 306 26
e 307 26
e 308 26
e 309 26
e 310 26
e 311 26
e 312 26
e 313 26
e 314 26
e 315 26
e 316 26
e 317 26
e 318 26
e 319 26
e 320 26
e 321 26
e 322 26
e 323 26
e 324 26
e 325 26
e 326 26
e 327 26
e 328 26
e 329 26
e 330 26
e 331 26
e 332 26
e 333 26
e 334 26
e 335 26
e 336 26
e 337 26
e 338 26
e 339 26
e 340 26
e 341 26
e 342 26
e 343 26
e 344 26
e 345 26
e 346 26
e 347 26
e 349 26
e 350 26
e 351 26
e 352 26
e 354 26
e 355 26
e 356 26
e 357 26
e 358 26
e 359 26
e 365 26
e 366 26
e 367 26
e 368 26
e 369 26
e 370 26
e 371 26
e 372 26
e 373 26
e 374 26
e 375 26
e 376 26
e 377 26
e 378 26
e 379 26
e 380 26
e 381 26
e 382 26
e 383 26
e 384 26
e 385 26
e 386 26
e 387 26
e 388 26
e 389 26
e 390 26
e 391 26
e 392 26
e 393 26
e 394 26
e 395 26
e 396 26
e 397 26
e 398 26
e 399 26
e 400 26
e 401 26
e 402 26
e 403 26
e 404 26
e 405 26
e 406 26
e 407 26
e 408 26
e 409 26
e 410 26
e 411 26
e 412 26
e 413 26
e 414 26
e 415 26
e 416 26
e 417 26
e 418 26
e 419 26
e 420 26
e 421 26
e 422 26
e 423 26
e 424 26
e 425 26
e 426 26
e 427 26
e 428 26
e 429 26
e 430 26
e 431 26
e 432 26
e 433 26
e 434 26
e 435 26
e 436 26
e 437 26
e 438 26
e 439 26
e 440 26
e 441 26
e 442 26
e 443 26
e 444 26
e 445 26
e 446 26
e 449 26
e 450 26
e 451 26
e 454 26
e 455 26
e 456 26
e 457 26
e 458 26
e 460 26
e 461 26
e 462 26
e 465 26
e 466 26
e 467 26
e 468 26
e 469 26
e 470 26
e 472 26
e 475 26
e 477 26
e 479 26
e 480 26
e 482 26
e 483 26
e 484 26
e 485 26
e 486 26
e 487 26
e 488 26
e 489 26
e 490 26
e 491 26
e 492 26
e 493 26
e 495 26
e 496 26
e 497 26
e 498 26
e 499 26
e 500 26
e 501 26
e 502 26
e 503 26
e 504 26
e 505 26
e 506 26
e 507 26
e 508 26
e 509 26
e 510 26
e 511 26
e 512 26
e 513 26
e 514 26
e 515 26
e 516 26
e 517 26
e 518 26
e 519 26
e 520 26
e 521 26
e 522 26
e 523 26
e 524 26
e 525 26
e 526 26
e 527 26
e 528 26
e 529 26
e 530 26
e 531 26
e 532 26
e 533 26
e 534 26
e 535 26
e 536 26
e 537 26
e 538 26
e 539 26
e 540 26
e 541 26
e 542 26
e 543 26
e 544 26
e 545 26
e 546 26
e 547 26
e 548 26
e 549 26
e 550 26
e 551 26
e 554 26
e 555 26
e 556 26
e 557 26
e 558 26
e 560 26
e 561 26
e 562 26
e 563 26
e 564 26
e 566 26
e 568 26
e 569 26
e 570 26
e 571 26
e 572 26
e 573 26
e 574 26
e 575 26
e 576 26
e 578 26
e 579 26
e 581 26
e 582 26
e 583 26
e 584 26
e 585 26
e 586 26
e 589 26
e 591 26
e 592 26
e 594 26
e 595 26
e 597 26
e 598 26
e 599 26
e 600 26
e 601 26
e 602 26
e 603 26
e 604 26
e 605 26
e 606 26
e 607 26
e 608 26
e 609 26
e 610 26
e 611 26
e 612 26
e 613 26
e 614 26
e 615 26
e 616 26
e 617 26
e 618 26
e 619 26
e 620 26
e 621 26
e 622 26
e 623 26
e 624 26
e 625 26
e 628 26
e 629 26
e 631 26
e 633 26
e 635 26
e 636 26
e 637 26
e 638 26
e 639 26
e 640 26
e 641 26
e 642 26
e 643 26
e 644 26
e 645 26
e 646 26
e 647 26
e 648 26
e 649 26
e 650 26
e 651 26
e 652 26
e 653 26
e 654 26
e 655 26
e 656 26
e 660 26
e 661 26
e 663 26
e 664 26
e 666 26
e 668 26
e 669 26
e 670 26
e 671 26
e 672 26
e 673 26
e 675 26
e 676 26
e 677 26
e 678 26
e 679 26
e 680 26
e 681 26
e 682 26
e 683 26
e 684 26
e 685 26
e 686 26
e 687 26
e 688 26
e 689 26
e 690 26
e 691 26
e 692 26
e 693 26
e 694 26
e 695 26
e 696 26
e 697 26
e 698 26
e 699 26
e 700 26
e 701 26
e 702 26
e 704 26
e 705 26
e 706 26
e 707 26
e 708 26
e 709 26
e 710 26
e 711 26
e 712 26
e 714 26
e 715 26
e 716 26
e 718 26
e 719 26
e 720 26
e 721 26
e 723 26
e 724 26
e 725 26
e 727 26
e 728 26
e 729 26
e 730 26
e 731 26
e 732 26
e 733 26
e 734 26
e 735 26
e 736 26
e 737 26
e 738 26
e 739 26
e 740 26
e 741 26
e 742 26
e 743 26
e 744 26
e 745 26
e 746 26
e 747 26
e 748 26
e 749 26
e 750 26
e 751 26
e 752 26
e 753 26
e 754 26
e 755 26
e 756 26
e 757 26
e 758 26
e 759 26
e 760 26
e 761 26
e 762 26
e 763 26
e 764 26
e 765 26
e 766 26
e 767 26
e 768 26
e 769 26
e 770 26
e 771 26
e 772 26
e 773 26
e 774 26
e 775 26
e 776 26
e 777 26
e 778 26
e 779 26
e 780 26
e 781 26
e 782 26
e 783 26
e 784 26
e 785 26
e 786 26
e 787 26
e 788 26
e 789 26
e 790 26
e 791 26
e 792 26
e 793 26
e 794 26
e 795 26
e 796 26
e 797 26
e 798 26
e 799 26
e 800 26
e 801 26
e 802 26
e 803 26
e 804 26
e 805 26
e 806 26
e 807 26
e 808 26
e 809 26
e 810 26
e 811 26
e 812 26
e 814 26
e 815 26
e 816 26
e 822 26
e 824 26
e 825 26
e 828 26
e 829 26
e 830 26
e 831 26
e 833 26
e 834 26
e 836 26
e 837 26
e 839 26
e 840 26
e 843 26
e 844 26
e 846 26
e 850 26
e 851 26
e 852 26
e 853 26
e 854 26
e 855 26
e 856 26
e 857 26
e 858 26
e 859 26
e 860 26
e 861 26
e 862 26
e 863 26
e 864 26
e 865 26
e 866 26
e 867 26
e 868 26
e 869 26
e 870 26
e 871 26
e 872 26
e 873 26
e 874 26
e 875 26
e 876 26
e 877 26
e 878 26
e 879 26
e 880 26
e 881 26
e 882 26
e 883 26
e 884 26
e 885 26
e 886 26
e 887 26
e 888 26
e 889 26
e 890 26
e 891 26
e 892 26
e 893 26
e 894 26
e 895 26
e 896 26
e 897 26
e 898 26
e 899 26
e 900 26
e 901 26
e 902 26
e 903 26
e 904 26
e 905 26
e 906 26
e 907 26
e 908 26
e 909 26
e 910 26
e 911 26
e 912 26
e 913 26
e 914 26
e 915 26
e 916 26
e 917 26
e 918 26
e 919 26
e 920 26
e 921 26
e 922 26
e 923 26
e 924 26
e 925 26
e 926 26
e 927 26
e 928 26
e 929 26
e 930 26
e 931 26
e 932 26
e 933 26
e 934 26
e 935 26
e 936 26
e 937 26
e 938 26
e 939 26
e 940 26
e 943 26
e 944 26
e 945 26
e 946 26
e 949 26
e 953 26
e 954 26
e 955 26
e 956 26
e 959 26
e 961 26
e 964 26
e 965 26
e 966 26
e 967 26
e 970 26
e 971 26
e 973 26
e 974 26
e 975 26
e 977 26
e 978 26
e 979 26
e 980 26
e 982 26
e 983 26
e 984 26
e 985 26
e 987 26
e 989 26
e 990 26
e 991 26
e 992 26
e 993 26
e 994 26
e 995 26
e 996 26
e 997 26
e 998 26
e 999 26
e 1000 26
e 1001 26
e 1002 26
e 1003 26
e 1004 26
e 1005 26
e 1006 26
e 1007 26
e 1008 26
e 1009 26
e 1010 26
e 1011 26
e 1012 26
e 1013 26
e 1014 26
e 1015 26
e 1016 26
e 1017 26
e 1018 26
e 1019 26
e 1020 26
e 1021 26
e 1022 26
e 1023 26
e 1024 26
e 1025 26
e 1026 26
e 1027 26
e 1028 26
e 1029 26
e 1030 26
e 1031 26
e 1032 26
e 1033 26
e 1034 26
e 1035 26
e 1036 26
e 1037 26
e 1038 26
e 1039 26
e 1040 26
e 1041 26
e 1042 26
e 1043 26
e 1044 26
e 1046 26
e 1048 26
e 1049 26
e 1051 26
e 1052 26
e 1054 26
e 1055 26
e 1058 26
e 1059 26
e 1062 26
e 1064 26
e 1066 26
e 1068 26
e 1070 26
e 1071 26
e 1072 26
e 1073 26
e 1074 26
e 1075 26
e 1076 26
e 1077 26
e 1078 26
e 1079 26
e 1080 26
e 1081 26
e 1083 26
e 1084 26
e 1086 26
e 1088 26
e 1089 26
e 1091 26
e 1092 26
e 1093 26
e 1094 26
e 1095 26
e 1096 26
e 1097 26
e 1098 26
e 1099 26
e 1100 26
e 1101 26
e 1102 26
e 1103 26
e 1104 26
e 1105 26
e 1106 26
e 1107 26
e 1108 26
e 1109 26
e 1110 26
e 1111 26
e 1112 26
e 1113 26
e 1114 26
e 1115 26
e 1116 26
e 1117 26
e 1118 26
e 1120 26
e 1121 26
e 1122 26
e 1123 26
e 1128 26
e 1130 26
e 1131 26
e 1132 26
e 1134 26
e 1135 26
e 1136 26
e 1137 26
e 1139 26
e 1140 26
e 1142 26
e 1143 26
e 1144 26
e 1145 26
e 1150 26
e 1154 26
e 1155 26
e 1156 26
e 1157 26
e 1158 26
e 1160 26
e 1161 26
e 1162 26
e 1163 26
e 1164 26
e 1167 26
e 1168 26
e 1169 26
e 1170 26
e 1171 26
e 1172 26
e 1173 26
e 1174 26
e 1175 26
e 1176 26
e 1177 26
e 1178 26
e 1179 26
e 1180 26
e 1181 26
e 1182 26
e 1183 26
e 1184 26
e 1185 26
e 1186 26
e 1187 26
e 1188 26
e 1189 26
e 1190 26
e 1191 26
e 1192 26
e 1193 26
e 1194 26
e 1195 26
e 1196 26
e 1197 26
e 1198 26
e 1199 26
e 1200 26
e 1201 26
e 1202 26
e 1203 26
e 1204 26
e 1205 26
e 1206 26
e 1207 26
e 1208 26
e 1209 26
e 1210 26
e 1211 26
e 1212 26
e 1213 26
e 1214 26
e 1215 26
e 1216 26
e 1217 26
e 1218 26
e 1219 26
e 1220 26
e 1221 26
e 1222 26
e 1223 26
e 1224 26
e 1225 26
e 1226 26
e 1227 26
e 1228 26
e 1229 26
e 1230 26
e 1231 26
e 1232 26
e 1233 26
e 1234 26
e 1235 26
e 1236 26
e 1237 26
e 1238 26
e 1239 26
e 1240 26
e 1241 26
e 1242 26
e 1243 26
e 1244 26
e 1245 26
e 1246 26
e 1247 26
e 1248 26
e 1249 26
e 1250 26
e 1251 26
e 1252 26
e 1253 26
e 1254 26
e 1255 26
e 1256 26
e 1257 26
e 1258 26
e 1259 26
e 1260 26
e 1261 26
e 1262 26
e 1263 26
e 1264 26
e 1265 26
e 1266 26
e 1267 26
e 1268 26
e 1269 26
e 1270 26
e 1271 26
e 1272 26
e 1273 26
e 1274 26
e 1275 26
e 1276 26
e 1278 26
e 1279 26
e 1280 26
e 1282 26
e 1283 26
e 1284 26
e 1285 26
e 1287 26
e 1288 26
e 1290 26
e 1293 26
e 1294 26
e 1295 26
e 1297 26
e 1300 26
e 1301 26
e 1302 26
e 1303 26
e 1304 26
e 1305 26
e 1306 26
e 1307 26
e 1308 26
e 1309 26
e 1310 26
e 1311 26
e 1312 26
e 1313 26
e 1314 26
e 1315 26
e 1316 26
e 1317 26
e 1318 26
e 1319 26
e 1320 26
e 1321 26
e 1322 26
e 1323 26
e 1324 26
e 1325 26
e 1326 26
e 1329 26
e 1331 26
e 1332 26
e 1333 26
e 1334 26
e 1335 26
e 1337 26
e 1339 26
e 1340 26
e 1343 26
e 1344 26
e 1345 26
e 1346 26
e 1348 26
e 1349 26
e 1350 26
e 1351 26
e 1352 26
e 1353 26
e 1354 26
e 1355 26
e 1356 26
e 1357 26
e 1358 26
e 1359 26
e 1360 26
e 1361 26
e 1362 26
e 1363 26
e 1364 26
e 1365 26
e 1366 26
e 1367 26
e 1368 26
e 1369 26
e 1370 26
e 1371 26
e 1372 26
e 1373 26
e 1374 26
e 1375 26
e 1376 26
e 1377 26
e 1378 26
e 1379 26
e 1380 26
e 1383 26
e 1384 26
e 1385 26
e 1386 26
e 1387 26
e 1388 26
e 1389 26
e 1390 26
e 1391 26
e 1393 26
e 1394 26
e 1395 26
e 1397 26
e 1399 26
e 1401 26
e 1403 26
e 1404 26
e 1405 26
e 1406 26
e 1407 26
e 1408 26
e 1409 26
e 1410 26
e 1411 26
e 1412 26
e 1413 26
e 1414 26
e 1415 26
e 1416 26
e 1417 26
e 1418 26
e 1419 26
e 1420 26
e 1421 26
e 1422 26
e 1423 26
e 1424 26
e 1425 26
e 1426 26
e 1427 26
e 1428 26
e 1429 26
e 1430 26
e 1433 26
e 1434 26
e 1438 26
e 1439 26
e 1441 26
e 1443 26
e 1445 26
e 1447 26
e 1449 26
e 1450 26
e 1451 26
e 1452 26
e 1454 26
e 1455 26
e 1457 26
e 1458 26
e 1459 26
e 1460 26
e 1461 26
e 1462 26
e 1463 26
e 1464 26
e 1465 26
e 1466 26
e 1467 26
e 1468 26
e 1469 26
e 1470 26
e 1471 26
e 1472 26
e 1473 26
e 1474 26
e 1475 26
e 1476 26
e 1477 26
e 1478 26
e 1479 26
e 1480 26
e 1481 26
e 1482 26
e 1483 26
e 1484 26
e 1485 26
e 1486 26
e 1487 26
e 1488 26
e 1489 26
e 1490 26
e 1491 26
e 1492 26
e 1493 26
e 1494 26
e 1495 26
e 1496 26
e 1497 26
e 1498 26
e 1499 26
e 1500 26
e 1501 26
e 1502 26
e 1503 26
e 1504 26
e 1505 26
e 1506 26
e 1507 26
e 1508 26
e 1509 26
e 1510 26
e 1511 26
e 1512 26
e 1513 26
e 1514 26
e 1515 26
e 1516 26
e 1517 26
e 1520 26
e 1521 26
e 1522 26
e 1523 26
e 1524 26
e 1525 26
e 1526 26
e 1527 26
e 1528 26
e 1529 26
e 1530 26
e 1531 26
e 1532 26
e 1533 26
e 1534 26
e 53 27
e 54 27
e 55 27
e 56 27
e 57 27
e 58 27
e 59 27
e 60 27
e 61 27
e 62 27
e 63 27
e 64 27
e 65 27
e 66 27
e 67 27
e 68 27
e 69 27
e 70 27
e 71 27
e 72 27
e 73 27
e 74 27
e 75 27
e 76 27
e 77 27
e 78 27
e 79 27
e 80 27
e 81 27
e 82 27
e 83 27
e 84 27
e 85 27
e 86 27
e 87 27
e 88 27
e 89 27
e 90 27
e 91 27
e 92 27
e 93 27
e 94 27
e 95 27
e 96 27
e 97 27
e 98 27
e 99 27
e 100 27
e 101 27
e 102 27
e 103 27
e 104 27
e 105 27
e 106 27
e 107 27
e 108 27
e 109 27
e 110 27
e 111 27
e 112 27
e 113 27
e 114 27
e 115 27
e 116 27
e 117 27
e 118 27
e 119 27
e 120 27
e 121 27
e 122 27
e 123 27
e 124 27
e 125 27
e 126 27
e 127 27
e 128 27
e 129 27
e 130 27
e 131 27
e 132 27
e 133 27
e 134 27
e 135 27
e 136 27
e 137 27
e 138 27
e 139 27
e 140 27
e 141 27
e 142 27
e 143 27
e 144 27
e 145 27
e 146 27
e 147 27
e 148 27
e 149 27
e 150 27
e 151 27
e 152 27
e 153 27
e 154 27
e 155 27
e 156 27
e 157 27
e 158 27
e 159 27
e 160 27
e 161 27
e 162 27
e 163 27
e 164 27
e 165 27
e 166 27
e 167 27
e 168 27
e 169 27
e 170 27
e 171 27
e 172 27
e 173 27
e 174 27
e 175 27
e 176 27
e 177 27
e 178 27
e 179 27
e 180 27
e 181 27
e 182 27
e 183 27
e 184 27
e 185 27
e 186 27
e 187 27
e 188 27
e 189 27
e 190 27
e 191 27
e 192 27
e 193 27
e 194 27
e 195 27
e 196 27
e 197 27
e 198 27
e 199 27
e 200 27
e 201 27
e 202 27
e 203 27
e 204 27
e 205 27
e 206 27
e 207 27
e 208 27
e 213 27
e 214 27
e 215 27
e 216 27
e 219 27
e 222 27
e 223 27
e 226 27
e 227 27
e 228 27
e 229 27
e 230 27
e 231 27
e 235 27
e 236 27
e 237 27
e 238 27
e 239 27
e 240 27
e 241 27
e 242 27
e 243 27
e 244 27
e 245 27
e 246 27
e 247 27
e 248 27
e 249 27
e 250 27
e 251 27
e 252 27
e 253 27
e 254 27
e 255 27
e 256 27
e 257 27
e 258 27
e 259 27
e 260 27
e 261 27
e 262 27
e 263 27
e 264 27
e 265 27
e 266 27
e 267 27
e 268 27
e 269 27
e 270 27
e 271 27
e 272 27
e 273 27
e 274 27
e 275 27
e 276 27
e 277 27
e 278 27
e 279 27
e 280 27
e 281 27
e 282 27
e 283 27
e 284 27
e 285 27
e 286 27
e 287 27
e 288 27
e 289 27
e 290 27
e 291 27
e 292 27
e 293 27
e 294 27
e 295 27
e 296 27
e 297 27
e 298 27
e 299 27
e 300 27
e 301 27
e 302 27
e 303 27
e 304 27
e 305 27
e 306 27
e 307 27
e 308 27
e 309 27
e 310 27
e 311 27
e 312 27
e 313 27
e 314 27
e 315 27
e 316 27
e 317 27
e 318 27
e 319 27
e 320 27
e 321 27
e 322 27
e 323 27
e 324 27
e 325 27
e 326 27
e 327 27
e 328 27
e 329 27
e 330 27
e 331 27
e 332 27
e 333 27
e 334 27
e 335 27
e 336 27
e 337 27
e 338 27
e 339 27
e 340 27
e 341 27
e 342 27
e 343 27
e 344 27
e 345 27
e 346 27
e 347 27
e 348 27
e 349 27
e 350 27
e 351 27
e 352 27
e 353 27
e 354 27
e 355 27
e 356 27
e 357 27
e 358 27
e 359 27
e 360 27
e 361 27
e 362 27
e 363 27
e 364 27
e 365 27
e 366 27
e 367 27
e 368 27
e 369 27
e 370 27
e 371 27
e 372 27
e 373 27
e 374 27
e 375 27
e 376 27
e 377 27
e 378 27
e 379 27
e 380 27
e 381 27
e 382 27
e 383 27
e 384 27
e 385 27
e 386 27
e 387 27
e 388 27
e 389 27
e 390 27
e 391 27
e 392 27
e 393 27
e 396 27
e 397 27
e 398 27
e 400 27
e 401 27
e 402 27
e 403 27
e 404 27
e 405 27
e 407 27
e 408 27
e 409 27
e 410 27
e 412 27
e 413 27
e 414 27
e 416 27
e 417 27
e 418 27
e 419 27
e 420 27
e 421 27
e 422 27
e 423 27
e 424 27
e 425 27
e 426 27
e 427 27
e 428 27
e 429 27
e 430 27
e 431 27
e 432 27
e 433 27
e 434 27
e 435 27
e 436 27
e 437 27
e 438 27
e 439 27
e 440 27
e 441 27
e 442 27
e 443 27
e 444 27
e 445 27
e 446 27
e 447 27
e 448 27
e 449 27
e 450 27
e 451 27
e 452 27
e 453 27
e 454 27
e 455 27
e 456 27
e 457 27
e 458 27
e 459 27
e 460 27
e 461 27
e 462 27
e 463 27
e 464 27
e 465 27
e 466 27
e 467 27
e 468 27
e 469 27
e 470 27
e 471 27
e 472 27
e 473 27
e 474 27
e 475 27
e 476 27
e 477 27
e 478 27
e 479 27
e 480 27
e 481 27
e 482 27
e 483 27
e 484 27
e 485 27
e 486 27
e 487 27
e 488 27
e 489 27
e 490 27
e 491 27
e 492 27
e 493 27
e 494 27
e 495 27
e 496 27
e 497 27
e 498 27
e 499 27
e 500 27
e 501 27
e 502 27
e 503 27
e 504 27
e 505 27
e 506 27
e 507 27
e 508 27
e 509 27
e 510 27
e 511 27
e 512 27
e 513 27
e 514 27
e 515 27
e 516 27
e 517 27
e 518 27
e 519 27
e 520 27
e 521 27
e 522 27
e 523 27
e 524 27
e 525 27
e 526 27
e 527 27
e 528 27
e 529 27
e 530 27
e 531 27
e 532 27
e 533 27
e 534 27
e 535 27
e 536 27
e 537 27
e 538 27
e 539 27
e 540 27
e 541 27
e 542 27
e 543 27
e 544 27
e 545 27
e 546 27
e 547 27
e 548 27
e 549 27
e 550 27
e 551 27
e 552 27
e 553 27
e 554 27
e 555 27
e 556 27
e 557 27
e 558 27
e 559 27
e 560 27
e 561 27
e 562 27
e 563 27
e 564 27
e 565 27
e 566 27
e 567 27
e 568 27
e 569 27
e 570 27
e 571 27
e 572 27
e 574 27
e 575 27
e 578 27
e 580 27
e 581 27
e 582 27
e 583 27
e 584 27
e 587 27
e 588 27
e 589 27
e 590 27
e 591 27
e 592 27
e 593 27
e 594 27
e 596 27
e 597 27
e 599 27
e 600 27
e 601 27
e 602 27
e 603 27
e 604 27
e 605 27
e 606 27
e 607 27
e 608 27
e 609 27
e 611 27
e 612 27
e 614 27
e 615 27
e 616 27
e 617 27
e 618 27
e 619 27
e 620 27
e 621 27
e 622 27
e 623 27
e 624 27
e 625 27
e 626 27
e 627 27
e 628 27
e 629 27
e 630 27
e 631 27
e 632 27
e 633 27
e 634 27
e 635 27
e 636 27
e 637 27
e 638 27
e 639 27
e 640 27
e 641 27
e 642 27
e 643 27
e 644 27
e 645 27
e 646 27
e 647 27
e 648 27
e 649 27
e 650 27
e 652 27
e 653 27
e 654 27
e 655 27
e 656 27
e 658 27
e 659 27
e 660 27
e 661 27
e 662 27
e 663 27
e 665 27
e 667 27
e 668 27
e 670 27
e 671 27
e 672 27
e 673 27
e 674 27
e 675 27
e 676 27
e 677 27
e 678 27
e 679 27
e 680 27
e 681 27
e 682 27
e 683 27
e 684 27
e 685 27
e 686 27
e 687 27
e 688 27
e 689 27
e 690 27
e 691 27
e 692 27
e 693 27
e 694 27
e 695 27
e 696 27
e 697 27
e 698 27
e 699 27
e 700 27
e 701 27
e 702 27
e 705 27
e 706 27
e 707 27
e 708 27
e 709 27
e 710 27
e 715 27
e 716 27
e 717 27
e 718 27
e 719 27
e 721 27
e 725 27
e 726 27
e 730 27
e 731 27
e 732 27
e 733 27
e 735 27
e 736 27
e 737 27
e 738 27
e 740 27
e 741 27
e 742 27
e 743 27
e 744 27
e 745 27
e 746 27
e 747 27
e 748 27
e 751 27
e 753 27
e 754 27
e 755 27
e 756 27
e 757 27
e 758 27
e 759 27
e 760 27
e 761 27
e 762 27
e 763 27
e 764 27
e 765 27
e 766 27
e 767 27
e 768 27
e 769 27
e 770 27
e 771 27
e 772 27
e 773 27
e 774 27
e 775 27
e 776 27
e 777 27
e 778 27
e 779 27
e 780 27
e 781 27
e 782 27
e 783 27
e 784 27
e 785 27
e 786 27
e 787 27
e 788 27
e 789 27
e 790 27
e 791 27
e 792 27
e 793 27
e 794 27
e 795 27
e 796 27
e 797 27
e 798 27
e 799 27
e 800 27
e 801 27
e 802 27
e 803 27
e 804 27
e 805 27
e 806 27
e 807 27
e 808 27
e 809 27
e 810 27
e 811 27
e 812 27
e 813 27
e 814 27
e 815 27
e 816 27
e 817 27
e 818 27
e 819 27
e 820 27
e 821 27
e 822 27
e 823 27
e 824 27
e 825 27
e 826 27
e 827 27
e 828 27
e 829 27
e 830 27
e 831 27
e 832 27
e 833 27
e 834 27
e 835 27
e 836 27
e 837 27
e 838 27
e 839 27
e 840 27
e 841 27
e 842 27
e 843 27
e 844 27
e 845 27
e 846 27
e 847 27
e 848 27
e 849 27
e 850 27
e 851 27
e 852 27
e 853 27
e 854 27
e 855 27
e 856 27
e 857 27
e 858 27
e 859 27
e 860 27
e 861 27
e 862 27
e 863 27
e 864 27
e 865 27
e 866 27
e 867 27
e 868 27
e 869 27
e 870 27
e 871 27
e 872 27
e 873 27
e 874 27
e 875 27
e 876 27
e 877 27
e 878 27
e 879 27
e 880 27
e 881 27
e 882 27
e 883 27
e 884 27
e 885 27
e 886 27
e 887 27
e 888 27
e 889 27
e 890 27
e 891 27
e 892 27
e 893 27
e 894 27
e 895 27
e 896 27
e 897 27
e 898 27
e 899 27
e 900 27
e 901 27
e 902 27
e 903 27
e 904 27
e 905 27
e 906 27
e 907 27
e 908 27
e 909 27
e 910 27
e 911 27
e 912 27
e 913 27
e 914 27
e 915 27
e 916 27
e 917 27
e 918 27
e 919 27
e 920 27
e 921 27
e 922 27
e 923 27
e 924 27
e 925 27
e 926 27
e 927 27
e 928 27
e 929 27
e 930 27
e 931 27
e 932 27
e 933 27
e 934 27
e 935 27
e 936 27
e 937 27
e 938 27
e 939 27
e 940 27
e 941 27
e 942 27
e 943 27
e 944 27
e 945 27
e 946 27
e 947 27
e 948 27
e 949 27
e 950 27
e 951 27
e 952 27
e 953 27
e 954 27
e 955 27
e 956 27
e 957 27
e 958 27
e 959 27
e 960 27
e 961 27
e 962 27
e 963 27
e 964 27
e 965 27
e 966 27
e 967 27
e 968 27
e 969 27
e 970 27
e 971 27
e 972 27
e 973 27
e 974 27
e 975 27
e 976 27
e 977 27
e 978 27
e 979 27
e 980 27
e 981 27
e 982 27
e 983 27
e 984 27
e 985 27
e 986 27
e 987 27
e 988 27
e 989 27
e 990 27
e 991 27
e 992 27
e 993 27
e 994 27
e 995 27
e 996 27
e 997 27
e 998 27
e 999 27
e 1000 27
e 1001 27
e 1002 27
e 1003 27
e 1004 27
e 1005 27
e 1006 27
e 1007 27
e 1008 27
e 1009 27
e 1010 27
e 1011 27
e 1012 27
e 1013 27
e 1014 27
e 1015 27
e 1016 27
e 1017 27
e 1018 27
e 1019 27
e 1020 27
e 1021 27
e 1022 27
e 1023 27
e 1024 27
e 1025 27
e 1026 27
e 1027 27
e 1028 27
e 1029 27
e 1030 27
e 1031 27
e 1032 27
e 1033 27
e 1034 27
e 1035 27
e 1036 27
e 1037 27
e 1038 27
e 1039 27
e 1040 27
e 1041 27
e 1042 27
e 1043 27
e 1044 27
e 1045 27
e 1046 27
e 1047 27
e 1048 27
e 1049 27
e 1050 27
e 1051 27
e 1052 27
e 1053 27
e 1054 27
e 1055 27
e 1056 27
e 1057 27
e 1058 27
e 1059 27
e 1060 27
e 1061 27
e 1062 27
e 1063 27
e 1064 27
e 1065 27
e 1066 27
e 1067 27
e 1068 27
e 1069 27
e 1071 27
e 1072 27
e 1073 27
e 1074 27
e 1075 27
e 1080 27
e 1082 27
e 1085 27
e 1086 27
e 1089 27
e 1090 27
e 1091 27
e 1093 27
e 1094 27
e 1095 27
e 1098 27
e 1099 27
e 1100 27
e 1101 27
e 1102 27
e 1103 27
e 1104 27
e 1105 27
e 1107 27
e 1108 27
e 1109 27
e 1110 27
e 1111 27
e 1112 27
e 1113 27
e 1114 27
e 1115 27
e 1116 27
e 1117 27
e 1118 27
e 1120 27
e 1122 27
e 1128 27
e 1132 27
e 1136 27
e 1137 27
e 1138 27
e 1140 27
e 1141 27
e 1145 27
e 1146 27
e 1147 27
e 1148 27
e 1149 27
e 1150 27
e 1152 27
e 1153 27
e 1155 27
e 1157 27
e 1158 27
e 1160 27
e 1162 27
e 1163 27
e 1164 27
e 1165 27
e 1167 27
e 1168 27
e 1169 27
e 1171 27
e 1172 27
e 1173 27
e 1174 27
e 1175 27
e 1176 27
e 1177 27
e 1178 27
e 1179 27
e 1180 27
e 1181 27
e 1182 27
e 1183 27
e 1184 27
e 1185 27
e 1186 27
e 1187 27
e 1188 27
e 1189 27
e 1190 27
e 1191 27
e 1192 27
e 1193 27
e 1194 27
e 1195 27
e 1196 27
e 1197 27
e 1198 27
e 1199 27
e 1200 27
e 1201 27
e 1202 27
e 1203 27
e 1204 27
e 1205 27
e 1206 27
e 1207 27
e 1208 27
e 1209 27
e 1210 27
e 1211 27
e 1212 27
e 1213 27
e 1214 27
e 1215 27
e 1216 27
e 1217 27
e 1218 27
e 1219 27
e 1220 27
e 1221 27
e 1222 27
e 1223 27
e 1224 27
e 1225 27
e 1226 27
e 1227 27
e 1228 27
e 1229 27
e 1230 27
e 1231 27
e 1232 27
e 1233 27
e 1234 27
e 1235 27
e 1236 27
e 1237 27
e 1238 27
e 1239 27
e 1240 27
e 1241 27
e 1242 27
e 1243 27
e 1244 27
e 1245 27
e 1246 27
e 1247 27
e 1248 27
e 1249 27
e 1250 27
e 1251 27
e 1252 27
e 1253 27
e 1254 27
e 1255 27
e 1256 27
e 1257 27
e 1258 27
e 1259 27
e 1260 27
e 1261 27
e 1262 27
e 1263 27
e 1264 27
e 1265 27
e 1266 27
e 1267 27
e 1268 27
e 1269 27
e 1270 27
e 1271 27
e 1272 27
e 1273 27
e 1274 27
e 1275 27
e 1276 27
e 1277 27
e 1278 27
e 1279 27
e 1280 27
e 1281 27
e 1282 27
e 1283 27
e 1284 27
e 1285 27
e 1286 27
e 1287 27
e 1288 27
e 1289 27
e 1290 27
e 1291 27
e 1292 27
e 1293 27
e 1294 27
e 1295 27
e 1296 27
e 1297 27
e 1298 27
e 1299 27
e 1300 27
e 1302 27
e 1303 27
e 1304 27
e 1305 27
e 1306 27
e 1307 27
e 1309 27
e 1310 27
e 1311 27
e 1312 27
e 1313 27
e 1314 27
e 1317 27
e 1318 27
e 1319 27
e 1320 27
e 1321 27
e 1322 27
e 1323 27
e 1324 27
e 1325 27
e 1326 27
e 1327 27
e 1328 27
e 1329 27
e 1330 27
e 1331 27
e 1332 27
e 1333 27
e 1334 27
e 1335 27
e 1336 27
e 1337 27
e 1338 27
e 1339 27
e 1340 27
e 1341 27
e 1342 27
e 1343 27
e 1344 27
e 1345 27
e 1346 27
e 1347 27
e 1348 27
e 1349 27
e 1350 27
e 1351 27
e 1352 27
e 1353 27
e 1354 27
e 1355 27
e 1356 27
e 1357 27
e 1358 27
e 1359 27
e 1360 27
e 1361 27
e 1362 27
e 1363 27
e 1364 27
e 1365 27
e 1366 27
e 1367 27
e 1368 27
e 1369 27
e 1370 27
e 1371 27
e 1372 27
e 1373 27
e 1374 27
e 1375 27
e 1376 27
e 1377 27
e 1378 27
e 1379 27
e 1380 27
e 1381 27
e 1382 27
e 1383 27
e 1384 27
e 1385 27
e 1386 27
e 1387 27
e 1388 27
e 1389 27
e 1390 27
e 1391 27
e 1392 27
e 1393 27
e 1394 27
e 1395 27
e 1396 27
e 1397 27
e 1398 27
e 1399 27
e 1400 27
e 1401 27
e 1402 27
e 1403 27
e 1404 27
e 1405 27
e 1406 27
e 1407 27
e 1408 27
e 1409 27
e 1410 27
e 1411 27
e 1412 27
e 1413 27
e 1414 27
e 1415 27
e 1416 27
e 1417 27
e 1418 27
e 1419 27
e 1420 27
e 1421 27
e 1422 27
e 1423 27
e 1424 27
e 1425 27
e 1426 27
e 1427 27
e 1428 27
e 1429 27
e 1430 27
e 1431 27
e 1432 27
e 1433 27
e 1434 27
e 1435 27
e 1436 27
e 1437 27
e 1438 27
e 1439 27
e 1440 27
e 1441 27
e 1442 27
e 1443 27
e 1444 27
e 1445 27
e 1446 27
e 1447 27
e 1448 27
e 1449 27
e 1450 27
e 1451 27
e 1452 27
e 1453 27
e 1454 27
e 1455 27
e 1456 27
e 1457 27
e 1458 27
e 1459 27
e 1460 27
e 1461 27
e 1462 27
e 1463 27
e 1464 27
e 1465 27
e 1466 27
e 1467 27
e 1468 27
e 1469 27
e 1470 27
e 1471 27
e 1472 27
e 1473 27
e 1474 27
e 1475 27
e 1476 27
e 1477 27
e 1478 27
e 1479 27
e 1480 27
e 1481 27
e 1482 27
e 1483 27
e 1484 27
e 1485 27
e 1486 27
e 1487 27
e 1488 27
e 1489 27
e 1490 27
e 1491 27
e 1492 27
e 1493 27
e 1494 27
e 1495 27
e 1496 27
e 1497 27
e 1498 27
e 1499 27
e 1500 27
e 1501 27
e 1502 27
e 1503 27
e 1504 27
e 1505 27
e 1506 27
e 1507 27
e 1508 27
e 1509 27
e 1510 27
e 1511 27
e 1512 27
e 1513 27
e 1514 27
e 1515 27
e 1516 27
e 1517 27
e 1518 27
e 1519 27
e 1520 27
e 1521 27
e 1522 27
e 1523 27
e 1524 27
e 1525 27
e 1526 27
e 1527 27
e 1528 27
e 1529 27
e 1530 27
e 1531 27
e 1532 27
e 1533 27
e 1534 27
e 53 28
e 54 28
e 55 28
e 56 28
e 57 28
e 58 28
e 59 28
e 60 28
e 61 28
e 62 28
e 63 28
e 64 28
e 65 28
e 66 28
e 67 28
e 68 28
e 69 28
e 70 28
e 71 28
e 72 28
e 73 28
e 74 28
e 75 28
e 76 28
e 77 28
e 78 28
e 79 28
e 80 28
e 81 28
e 82 28
e 83 28
e 84 28
e 85 28
e 86 28
e 87 28
e 88 28
e 89 28
e 90 28
e 91 28
e 92 28
e 93 28
e 94 28
e 95 28
e 96 28
e 97 28
e 98 28
e 99 28
e 100 28
e 101 28
e 102 28
e 103 28
e 104 28
e 105 28
e 106 28
e 107 28
e 108 28
e 109 28
e 110 28
e 111 28
e 112 28
e 113 28
e 114 28
e 115 28
e 116 28
e 117 28
e 118 28
e 119 28
e 120 28
e 121 28
e 122 28
e 123 28
e 124 28
e 125 28
e 126 28
e 127 28
e 128 28
e 129 28
e 130 28
e 131 28
e 132 28
e 133 28
e 134 28
e 135 28
e 136 28
e 137 28
e 138 28
e 139 28
e 140 28
e 141 28
e 142 28
e 143 28
e 144 28
e 145 28
e 146 28
e 147 28
e 148 28
e 149 28
e 150 28
e 151 28
e 152 28
e 153 28
e 154 28
e 155 28
e 156 28
e 157 28
e 158 28
e 159 28
e 160 28
e 161 28
e 162 28
e 163 28
e 164 28
e 165 28
e 166 28
e 167 28
e 168 28
e 169 28
e 170 28
e 171 28
e 172 28
e 173 28
e 174 28
e 175 28
e 176 28
e 177 28
e 178 28
e 179 28
e 180 28
e 181 28
e 182 28
e 183 28
e 184 28
e 185 28
e 186 28
e 187 28
e 188 28
e 189 28
e 190 28
e 191 28
e 192 28
e 193 28
e 194 28
e 195 28
e 196 28
e 197 28
e 198 28
e 199 28
e 200 28
e 201 28
e 202 28
e 203 28
e 204 28
e 205 28
e 206 28
e 207 28
e 208 28
e 209 28
e 210 28
e 212 28
e 213 28
e 214 28
e 217 28
e 218 28
e 219 28
e 221 28
e 222 28
e 223 28
e 224 28
e 225 28
e 226 28
e 227 28
e 228 28
e 230 28
e 234 28
e 235 28
e 236 28
e 237 28
e 238 28
e 239 28
e 240 28
e 241 28
e 242 28
e 243 28
e 244 28
e 245 28
e 246 28
e 247 28
e 248 28
e 249 28
e 250 28
e 251 28
e 252 28
e 253 28
e 254 28
e 255 28
e 256 28
e 257 28
e 258 28
e 259 28
e 260 28
e 261 28
e 262 28
e 263 28
e 264 28
e 265 28
e 266 28
e 267 28
e 268 28
e 269 28
e 270 28
e 271 28
e 272 28
e 273 28
e 274 28
e 275 28
e 276 28
e 277 28
e 278 28
e 279 28
e 280 28
e 281 28
e 282 28
e 283 28
e 284 28
e 285 28
e 286 28
e 287 28
e 288 28
e 289 28
e 290 28
e 291 28
e 292 28
e 293 28
e 294 28
e 295 28
e 296 28
e 297 28
e 298 28
e 299 28
e 300 28
e 301 28
e 302 28
e 303 28
e 304 28
e 305 28
e 306 28
e 307 28
e 308 28
e 309 28
e 310 28
e 311 28
e 312 28
e 313 28
e 314 28
e 315 28
e 316 28
e 317 28
e 318 28
e 319 28
e 320 28
e 321 28
e 322 28
e 323 28
e 324 28
e 325 28
e 326 28
e 327 28
e 328 28
e 329 28
e 330 28
e 331 28
e 332 28
e 333 28
e 334 28
e 335 28
e 336 28
e 337 28
e 338 28
e 339 28
e 340 28
e 341 28
e 342 28
e 343 28
e 344 28
e 345 28
e 346 28
e 347 28
e 348 28
e 349 28
e 350 28
e 351 28
e 352 28
e 353 28
e 354 28
e 355 28
e 356 28
e 357 28
e 358 28
e 359 28
e 360 28
e 361 28
e 362 28
e 363 28
e 364 28
e 365 28
e 366 28
e 367 28
e 368 28
e 369 28
e 370 28
e 371 28
e 372 28
e 373 28
e 374 28
e 375 28
e 376 28
e 377 28
e 378 28
e 379 28
e 380 28
e 381 28
e 382 28
e 383 28
e 384 28
e 385 28
e 386 28
e 387 28
e 388 28
e 389 28
e 390 28
e 391 28
e 393 28
e 395 28
e 396 28
e 397 28
e 398 28
e 401 28
e 403 28
e 404 28
e 405 28
e 406 28
e 407 28
e 408 28
e 409 28
e 411 28
e 415 28
e 417 28
e 418 28
e 419 28
e 420 28
e 421 28
e 422 28
e 423 28
e 424 28
e 425 28
e 426 28
e 427 28
e 428 28
e 429 28
e 430 28
e 431 28
e 432 28
e 433 28
e 434 28
e 435 28
e 436 28
e 437 28
e 438 28
e 439 28
e 440 28
e 441 28
e 442 28
e 443 28
e 444 28
e 445 28
e 446 28
e 447 28
e 448 28
e 449 28
e 450 28
e 451 28
e 452 28
e 453 28
e 454 28
e 455 28
e 456 28
e 457 28
e 458 28
e 459 28
e 460 28
e 461 28
e 462 28
e 463 28
e 464 28
e 465 28
e 466 28
e 467 28
e 468 28
e 469 28
e 470 28
e 471 28
e 472 28
e 473 28
e 474 28
e 475 28
e 476 28
e 477 28
e 478 28
e 479 28
e 480 28
e 481 28
e 482 28
e 483 28
e 484 28
e 485 28
e 486 28
e 487 28
e 488 28
e 489 28
e 490 28
e 491 28
e 492 28
e 493 28
e 494 28
e 495 28
e 496 28
e 497 28
e 498 28
e 499 28
e 500 28
e 501 28
e 502 28
e 503 28
e 504 28
e 505 28
e 506 28
e 507 28
e 508 28
e 509 28
e 510 28
e 511 28
e 512 28
e 513 28
e 514 28
e 515 28
e 516 28
e 517 28
e 518 28
e 519 28
e 520 28
e 521 28
e 522 28
e 523 28
e 524 28
e 525 28
e 526 28
e 527 28
e 528 28
e 529 28
e 530 28
e 531 28
e 532 28
e 533 28
e 534 28
e 535 28
e 536 28
e 537 28
e 538 28
e 539 28
e 540 28
e 541 28
e 542 28
e 543 28
e 544 28
e 545 28
e 546 28
e 547 28
e 548 28
e 549 28
e 550 28
e 551 28
e 552 28
e 553 28
e 554 28
e 555 28
e 556 28
e 557 28
e 558 28
e 559 28
e 560 28
e 561 28
e 562 28
e 563 28
e 564 28
e 565 28
e 566 28
e 567 28
e 568 28
e 569 28
e 570 28
e 571 28
e 572 28
e 573 28
e 574 28
e 577 28
e 578 28
e 580 28
e 581 28
e 582 28
e 584 28
e 585 28
e 586 28
e 587 28
e 588 28
e 589 28
e 590 28
e 591 28
e 592 28
e 594 28
e 595 28
e 596 28
e 597 28
e 598 28
e 599 28
e 600 28
e 601 28
e 602 28
e 603 28
e 604 28
e 607 28
e 608 28
e 610 28
e 611 28
e 612 28
e 613 28
e 614 28
e 616 28
e 617 28
e 620 28
e 622 28
e 623 28
e 625 28
e 626 28
e 627 28
e 628 28
e 629 28
e 630 28
e 631 28
e 632 28
e 633 28
e 634 28
e 635 28
e 636 28
e 637 28
e 638 28
e 639 28
e 640 28
e 641 28
e 642 28
e 643 28
e 644 28
e 645 28
e 646 28
e 647 28
e 648 28
e 649 28
e 650 28
e 651 28
e 652 28
e 653 28
e 654 28
e 655 28
e 656 28
e 657 28
e 658 28
e 659 28
e 661 28
e 664 28
e 665 28
e 666 28
e 667 28
e 669 28
e 670 28
e 671 28
e 672 28
e 675 28
e 677 28
e 678 28
e 679 28
e 680 28
e 681 28
e 682 28
e 683 28
e 684 28
e 685 28
e 686 28
e 687 28
e 688 28
e 689 28
e 690 28
e 691 28
e 692 28
e 693 28
e 694 28
e 695 28
e 696 28
e 697 28
e 698 28
e 699 28
e 700 28
e 701 28
e 702 28
e 703 28
e 705 28
e 706 28
e 707 28
e 712 28
e 715 28
e 716 28
e 718 28
e 719 28
e 721 28
e 722 28
e 723 28
e 724 28
e 725 28
e 726 28
e 727 28
e 729 28
e 730 28
e 732 28
e 734 28
e 736 28
e 737 28
e 738 28
e 739 28
e 741 28
e 742 28
e 743 28
e 745 28
e 746 28
e 747 28
e 749 28
e 750 28
e 751 28
e 752 28
e 753 28
e 755 28
e 756 28
e 757 28
e 758 28
e 759 28
e 760 28
e 761 28
e 762 28
e 763 28
e 764 28
e 765 28
e 766 28
e 767 28
e 768 28
e 769 28
e 770 28
e 771 28
e 772 28
e 773 28
e 774 28
e 775 28
e 776 28
e 777 28
e 778 28
e 779 28
e 780 28
e 781 28
e 782 28
e 783 28
e 784 28
e 785 28
e 786 28
e 787 28
e 788 28
e 789 28
e 790 28
e 791 28
e 792 28
e 793 28
e 794 28
e 795 28
e 796 28
e 797 28
e 798 28
e 799 28
e 800 28
e 801 28
e 802 28
e 803 28
e 804 28
e 805 28
e 806 28
e 807 28
e 808 28
e 809 28
e 810 28
e 811 28
e 812 28
e 813 28
e 814 28
e 815 28
e 816 28
e 817 28
e 818 28
e 819 28
e 820 28
e 821 28
e 822 28
e 823 28
e 824 28
e 825 28
e 826 28
e 827 28
e 828 28
e 829 28
e 830 28
e 831 28
e 832 28
e 833 28
e 834 28
e 835 28
e 836 28
e 837 28
e 838 28
e 839 28
e 840 28
e 841 28
e 842 28
e 843 28
e 844 28
e 845 28
e 846 28
e 847 28
e 848 28
e 849 28
e 850 28
e 851 28
e 852 28
e 853 28
e 854 28
e 855 28
e 856 28
e 857 28
e 858 28
e 859 28
e 860 28
e 861 28
e 862 28
e 863 28
e 864 28
e 865 28
e 866 28
e 867 28
e 868 28
e 869 28
e 870 28
e 871 28
e 872 28
e 873 28
e 874 28
e 875 28
e 876 28
e 877 28
e 878 28
e 879 28
e 880 28
e 881 28
e 882 28
e 883 28
e 884 28
e 885 28
e 886 28
e 887 28
e 888 28
e 889 28
e 890 28
e 891 28
e 892 28
e 893 28
e 894 28
e 895 28
e 896 28
e 897 28
e 898 28
e 899 28
e 900 28
e 901 28
e 902 28
e 903 28
e 904 28
e 905 28
e 906 28
e 907 28
e 908 28
e 909 28
e 910 28
e 911 28
e 912 28
e 913 28
e 914 28
e 915 28
e 916 28
e 917 28
e 918 28
e 919 28
e 920 28
e 921 28
e 922 28
e 923 28
e 924 28
e 925 28
e 926 28
e 927 28
e 928 28
e 929 28
e 930 28
e 931 28
e 932 28
e 933 28
e 934 28
e 935 28
e 936 28
e 937 28
e 938 28
e 939 28
e 940 28
e 941 28
e 942 28
e 943 28
e 944 28
e 945 28
e 946 28
e 947 28
e 948 28
e 949 28
e 950 28
e 951 28
e 952 28
e 953 28
e 954 28
e 955 28
e 956 28
e 957 28
e 958 28
e 959 28
e 960 28
e 961 28
e 962 28
e 963 28
e 964 28
e 965 28
e 966 28
e 967 28
e 968 28
e 969 28
e 970 28
e 971 28
e 972 28
e 973 28
e 974 28
e 975 28
e 976 28
e 977 28
e 978 28
e 979 28
e 980 28
e 981 28
e 982 28
e 983 28
e 984 28
e 985 28
e 986 28
e 987 28
e 988 28
e 989 28
e 990 28
e 991 28
e 992 28
e 993 28
e 994 28
e 995 28
e 996 28
e 997 28
e 998 28
e 999 28
e 1000 28
e 1001 28
e 1002 28
e 1003 28
e 1004 28
e 1005 28
e 1006 28
e 1007 28
e 1008 28
e 1009 28
e 1010 28
e 1011 28
e 1012 28
e 1013 28
e 1014 28
e 1015 28
e 1016 28
e 1017 28
e 1018 28
e 1019 28
e 1020 28
e 1021 28
e 1022 28
e 1023 28
e 1024 28
e 1025 28
e 1026 28
e 1027 28
e 1028 28
e 1029 28
e 1030 28
e 1031 28
e 1032 28
e 1033 28
e 1034 28
e 1035 28
e 1036 28
e 1037 28
e 1038 28
e 1039 28
e 1040 28
e 1041 28
e 1042 28
e 1043 28
e 1044 28
e 1045 28
e 1046 28
e 1047 28
e 1048 28
e 1049 28
e 1050 28
e 1051 28
e 1052 28
e 1053 28
e 1054 28
e 1055 28
e 1056 28
e 1057 28
e 1058 28
e 1059 28
e 1060 28
e 1061 28
e 1062 28
e 1063 28
e 1064 28
e 1065 28
e 1066 28
e 1067 28
e 1070 28
e 1071 28
e 1072 28
e 1073 28
e 1074 28
e 1075 28
e 1076 28
e 1077 28
e 1082 28
e 1085 28
e 1086 28
e 1088 28
e 1089 28
e 1090 28
e 1092 28
e 1093 28
e 1094 28
e 1096 28
e 1097 28
e 1098 28
e 1100 28
e 1101 28
e 1102 28
e 1103 28
e 1105 28
e 1106 28
e 1107 28
e 1108 28
e 1109 28
e 1110 28
e 1111 28
e 1112 28
e 1114 28
e 1115 28
e 1116 28
e 1117 28
e 1119 28
e 1122 28
e 1125 28
e 1126 28
e 1130 28
e 1133 28
e 1136 28
e 1137 28
e 1141 28
e 1146 28
e 1148 28
e 1149 28
e 1151 28
e 1152 28
e 1153 28
e 1155 28
e 1156 28
e 1159 28
e 1160 28
e 1161 28
e 1162 28
e 1163 28
e 1164 28
e 1165 28
e 1166 28
e 1168 28
e 1169 28
e 1170 28
e 1171 28
e 1172 28
e 1173 28
e 1174 28
e 1175 28
e 1176 28
e 1177 28
e 1178 28
e 1179 28
e 1180 28
e 1181 28
e 1182 28
e 1183 28
e 1184 28
e 1185 28
e 1186 28
e 1187 28
e 1188 28
e 1189 28
e 1190 28
e 1191 28
e 1192 28
e 1193 28
e 1194 28
e 1195 28
e 1196 28
e 1197 28
e 1198 28
e 1199 28
e 1200 28
e 1201 28
e 1202 28
e 1203 28
e 1204 28
e 1205 28
e 1206 28
e 1207 28
e 1208 28
e 1209 28
e 1210 28
e 1211 28
e 1212 28
e 1213 28
e 1214 28
e 1215 28
e 1216 28
e 1217 28
e 1218 28
e 1219 28
e 1220 28
e 1221 28
e 1222 28
e 1223 28
e 1224 28
e 1225 28
e 1226 28
e 1227 28
e 1228 28
e 1229 28
e 1230 28
e 1231 28
e 1232 28
e 1233 28
e 1234 28
e 1235 28
e 1236 28
e 1237 28
e 1238 28
e 1239 28
e 1240 28
e 1241 28
e 1242 28
e 1243 28
e 1244 28
e 1245 28
e 1246 28
e 1247 28
e 1248 28
e 1249 28
e 1250 28
e 1251 28
e 1252 28
e 1253 28
e 1254 28
e 1255 28
e 1256 28
e 1257 28
e 1258 28
e 1259 28
e 1260 28
e 1261 28
e 1262 28
e 1263 28
e 1264 28
e 1265 28
e 1266 28
e 1267 28
e 1268 28
e 1269 28
e 1270 28
e 1271 28
e 1272 28
e 1273 28
e 1274 28
e 1275 28
e 1276 28
e 1277 28
e 1278 28
e 1279 28
e 1280 28
e 1281 28
e 1282 28
e 1283 28
e 1284 28
e 1285 28
e 1286 28
e 1287 28
e 1288 28
e 1289 28
e 1290 28
e 1291 28
e 1292 28
e 1293 28
e 1294 28
e 1295 28
e 1296 28
e 1297 28
e 1298 28
e 1299 28
e 1300 28
e 1301 28
e 1302 28
e 1303 28
e 1304 28
e 1305 28
e 1307 28
e 1308 28
e 1310 28
e 1312 28
e 1313 28
e 1314 28
e 1316 28
e 1317 28
e 1318 28
e 1321 28
e 1322 28
e 1323 28
e 1324 28
e 1325 28
e 1327 28
e 1328 28
e 1329 28
e 1330 28
e 1331 28
e 1332 28
e 1333 28
e 1334 28
e 1335 28
e 1336 28
e 1337 28
e 1338 28
e 1339 28
e 1340 28
e 1341 28
e 1342 28
e 1343 28
e 1344 28
e 1345 28
e 1346 28
e 1347 28
e 1348 28
e 1349 28
e 1350 28
e 1351 28
e 1352 28
e 1353 28
e 1354 28
e 1355 28
e 1356 28
e 1357 28
e 1358 28
e 1359 28
e 1360 28
e 1361 28
e 1362 28
e 1363 28
e 1364 28
e 1365 28
e 1366 28
e 1367 28
e 1368 28
e 1369 28
e 1370 28
e 1371 28
e 1372 28
e 1373 28
e 1374 28
e 1375 28
e 1376 28
e 1377 28
e 1378 28
e 1379 28
e 1380 28
e 1381 28
e 1382 28
e 1383 28
e 1384 28
e 1385 28
e 1386 28
e 1387 28
e 1388 28
e 1389 28
e 1390 28
e 1391 28
e 1392 28
e 1393 28
e 1394 28
e 1395 28
e 1396 28
e 1397 28
e 1398 28
e 1399 28
e 1400 28
e 1401 28
e 1402 28
e 1403 28
e 1404 28
e 1405 28
e 1406 28
e 1407 28
e 1408 28
e 1409 28
e 1410 28
e 1411 28
e 1412 28
e 1413 28
e 1414 28
e 1415 28
e 1416 28
e 1417 28
e 1418 28
e 1419 28
e 1420 28
e 1421 28
e 1422 28
e 1423 28
e 1424 28
e 1425 28
e 1426 28
e 1427 28
e 1428 28
e 1429 28
e 1430 28
e 1431 28
e 1432 28
e 1433 28
e 1434 28
e 1435 28
e 1436 28
e 1437 28
e 1438 28
e 1439 28
e 1440 28
e 1441 28
e 1442 28
e 1443 28
e 1444 28
e 1445 28
e 1446 28
e 1447 28
e 1448 28
e 1449 28
e 1450 28
e 1451 28
e 1452 28
e 1453 28
e 1454 28
e 1455 28
e 1456 28
e 1457 28
e 1458 28
e 1459 28
e 1460 28
e 1461 28
e 1462 28
e 1463 28
e 1464 28
e 1465 28
e 1466 28
e 1467 28
e 1468 28
e 1469 28
e 1470 28
e 1471 28
e 1472 28
e 1473 28
e 1474 28
e 1475 28
e 1476 28
e 1477 28
e 1478 28
e 1479 28
e 1480 28
e 1481 28
e 1482 28
e 1483 28
e 1484 28
e 1485 28
e 1486 28
e 1487 28
e 1488 28
e 1489 28
e 1490 28
e 1491 28
e 1492 28
e 1493 28
e 1494 28
e 1495 28
e 1496 28
e 1497 28
e 1498 28
e 1499 28
e 1500 28
e 1501 28
e 1502 28
e 1503 28
e 1504 28
e 1505 28
e 1506 28
e 1507 28
e 1508 28
e 1509 28
e 1510 28
e 1511 28
e 1512 28
e 1513 28
e 1514 28
e 1515 28
e 1516 28
e 1517 28
e 1518 28
e 1519 28
e 1520 28
e 1521 28
e 1522 28
e 1523 28
e 1524 28
e 1525 28
e 1526 28
e 1527 28
e 1528 28
e 1529 28
e 1530 28
e 1531 28
e 1532 28
e 1533 28
e 1534 28
e 53 29
e 54 29
e 55 29
e 56 29
e 57 29
e 58 29
e 59 29
e 60 29
e 61 29
e 62 29
e 63 29
e 64 29
e 65 29
e 66 29
e 67 29
e 68 29
e 69 29
e 70 29
e 71 29
e 72 29
e 73 29
e 74 29
e 75 29
e 76 29
e 77 29
e 78 29
e 79 29
e 80 29
e 81 29
e 82 29
e 83 29
e 84 29
e 85 29
e 86 29
e 87 29
e 88 29
e 89 29
e 90 29
e 91 29
e 92 29
e 93 29
e 94 29
e 95 29
e 96 29
e 97 29
e 98 29
e 99 29
e 100 29
e 101 29
e 102 29
e 103 29
e 104 29
e 105 29
e 106 29
e 107 29
e 108 29
e 109 29
e 110 29
e 111 29
e 112 29
e 113 29
e 114 29
e 115 29
e 116 29
e 117 29
e 118 29
e 119 29
e 120 29
e 121 29
e 122 29
e 123 29
e 124 29
e 125 29
e 126 29
e 127 29
e 128 29
e 129 29
e 130 29
e 131 29
e 132 29
e 133 29
e 134 29
e 135 29
e 136 29
e 137 29
e 138 29
e 139 29
e 140 29
e 141 29
e 142 29
e 143 29
e 144 29
e 145 29
e 146 29
e 147 29
e 148 29
e 149 29
e 150 29
e 151 29
e 152 29
e 153 29
e 154 29
e 155 29
e 156 29
e 157 29
e 158 29
e 159 29
e 160 29
e 161 29
e 162 29
e 163 29
e 164 29
e 165 29
e 166 29
e 167 29
e 168 29
e 169 29
e 170 29
e 171 29
e 172 29
e 173 29
e 174 29
e 175 29
e 176 29
e 177 29
e 178 29
e 179 29
e 180 29
e 181 29
e 182 29
e 183 29
e 184 29
e 185 29
e 186 29
e 187 29
e 188 29
e 189 29
e 190 29
e 191 29
e 192 29
e 193 29
e 194 29
e 195 29
e 196 29
e 197 29
e 198 29
e 199 29
e 200 29
e 201 29
e 202 29
e 203 29
e 204 29
e 205 29
e 206 29
e 207 29
e 208 29
e 209 29
e 211 29
e 214 29
e 215 29
e 216 29
e 217 29
e 222 29
e 225 29
e 227 29
e 228 29
e 235 29
e 236 29
e 237 29
e 238 29
e 239 29
e 240 29
e 241 29
e 242 29
e 243 29
e 244 29
e 245 29
e 246 29
e 247 29
e 248 29
e 249 29
e 250 29
e 251 29
e 252 29
e 253 29
e 254 29
e 255 29
e 256 29
e 257 29
e 258 29
e 259 29
e 260 29
e 261 29
e 262 29
e 263 29
e 264 29
e 265 29
e 266 29
e 267 29
e 268 29
e 269 29
e 270 29
e 271 29
e 272 29
e 273 29
e 274 29
e 275 29
e 276 29
e 277 29
e 278 29
e 279 29
e 280 29
e 281 29
e 282 29
e 283 29
e 284 29
e 285 29
e 286 29
e 287 29
e 288 29
e 289 29
e 290 29
e 291 29
e 292 29
e 293 29
e 294 29
e 295 29
e 296 29
e 297 29
e 298 29
e 299 29
e 300 29
e 301 29
e 302 29
e 303 29
e 304 29
e 305 29
e 306 29
e 307 29
e 308 29
e 309 29
e 310 29
e 311 29
e 312 29
e 313 29
e 314 29
e 315 29
e 316 29
e 317 29
e 318 29
e 319 29
e 320 29
e 321 29
e 322 29
e 323 29
e 324 29
e 325 29
e 326 29
e 327 29
e 328 29
e 329 29
e 330 29
e 331 29
e 332 29
e 333 29
e 334 29
e 335 29
e 336 29
e 337 29
e 338 29
e 339 29
e 340 29
e 341 29
e 342 29
e 343 29
e 344 29
e 345 29
e 346 29
e 347 29
e 348 29
e 349 29
e 350 29
e 351 29
e 352 29
e 353 29
e 354 29
e 355 29
e 356 29
e 357 29
e 358 29
e 359 29
e 360 29
e 361 29
e 362 29
e 363 29
e 364 29
e 365 29
e 366 29
e 367 29
e 368 29
e 369 29
e 370 29
e 371 29
e 372 29
e 373 29
e 374 29
e 375 29
e 376 29
e 377 29
e 378 29
e 379 29
e 380 29
e 381 29
e 382 29
e 383 29
e 384 29
e 385 29
e 386 29
e 387 29
e 388 29
e 389 29
e 390 29
e 391 29
e 393 29
e 394 29
e 395 29
e 396 29
e 397 29
e 398 29
e 399 29
e 401 29
e 402 29
e 403 29
e 404 29
e 405 29
e 406 29
e 407 29
e 408 29
e 411 29
e 414 29
e 415 29
e 416 29
e 417 29
e 418 29
e 419 29
e 420 29
e 421 29
e 422 29
e 423 29
e 424 29
e 425 29
e 426 29
e 427 29
e 428 29
e 429 29
e 430 29
e 431 29
e 432 29
e 433 29
e 434 29
e 435 29
e 436 29
e 437 29
e 438 29
e 439 29
e 440 29
e 441 29
e 442 29
e 443 29
e 444 29
e 445 29
e 446 29
e 447 29
e 448 29
e 449 29
e 450 29
e 451 29
e 452 29
e 453 29
e 454 29
e 455 29
e 456 29
e 457 29
e 458 29
e 459 29
e 460 29
e 461 29
e 462 29
e 463 29
e 464 29
e 465 29
e 466 29
e 467 29
e 468 29
e 469 29
e 470 29
e 471 29
e 472 29
e 473 29
e 474 29
e 475 29
e 476 29
e 477 29
e 478 29
e 479 29
e 480 29
e 481 29
e 482 29
e 483 29
e 484 29
e 485 29
e 486 29
e 487 29
e 488 29
e 489 29
e 490 29
e 491 29
e 492 29
e 493 29
e 494 29
e 495 29
e 496 29
e 497 29
e 498 29
e 499 29
e 500 29
e 501 29
e 502 29
e 503 29
e 504 29
e 505 29
e 506 29
e 507 29
e 508 29
e 509 29
e 510 29
e 511 29
e 512 29
e 513 29
e 514 29
e 515 29
e 516 29
e 517 29
e 518 29
e 519 29
e 520 29
e 521 29
e 522 29
e 523 29
e 524 29
e 525 29
e 526 29
e 527 29
e 528 29
e 529 29
e 530 29
e 531 29
e 532 29
e 533 29
e 534 29
e 535 29
e 536 29
e 537 29
e 538 29
e 539 29
e 540 29
e 541 29
e 542 29
e 543 29
e 544 29
e 545 29
e 546 29
e 547 29
e 548 29
e 549 29
e 550 29
e 551 29
e 552 29
e 553 29
e 554 29
e 555 29
e 556 29
e 557 29
e 558 29
e 559 29
e 560 29
e 561 29
e 562 29
e 563 29
e 564 29
e 565 29
e 566 29
e 567 29
e 568 29
e 569 29
e 570 29
e 571 29
e 572 29
e 573 29
e 574 29
e 575 29
e 576 29
e 577 29
e 578 29
e 580 29
e 581 29
e 582 29
e 583 29
e 584 29
e 585 29
e 586 29
e 587 29
e 588 29
e 591 29
e 592 29
e 593 29
e 594 29
e 595 29
e 596 29
e 597 29
e 598 29
e 599 29
e 600 29
e 602 29
e 603 29
e 605 29
e 606 29
e 607 29
e 608 29
e 609 29
e 610 29
e 612 29
e 613 29
e 614 29
e 615 29
e 618 29
e 619 29
e 622 29
e 623 29
e 624 29
e 625 29
e 626 29
e 627 29
e 628 29
e 629 29
e 630 29
e 631 29
e 632 29
e 633 29
e 634 29
e 635 29
e 636 29
e 637 29
e 638 29
e 639 29
e 640 29
e 641 29
e 642 29
e 643 29
e 644 29
e 645 29
e 646 29
e 647 29
e 648 29
e 649 29
e 650 29
e 651 29
e 652 29
e 655 29
e 656 29
e 658 29
e 659 29
e 661 29
e 662 29
e 664 29
e 665 29
e 666 29
e 668 29
e 669 29
e 670 29
e 671 29
e 673 29
e 674 29
e 675 29
e 677 29
e 678 29
e 679 29
e 680 29
e 681 29
e 682 29
e 683 29
e 684 29
e 685 29
e 686 29
e 687 29
e 688 29
e 689 29
e 690 29
e 691 29
e 692 29
e 693 29
e 694 29
e 695 29
e 696 29
e 697 29
e 698 29
e 699 29
e 700 29
e 701 29
e 702 29
e 703 29
e 706 29
e 707 29
e 708 29
e 709 29
e 710 29
e 711 29
e 712 29
e 713 29
e 714 29
e 715 29
e 716 29
e 717 29
e 718 29
e 719 29
e 720 29
e 721 29
e 724 29
e 725 29
e 727 29
e 728 29
e 731 29
e 733 29
e 735 29
e 736 29
e 737 29
e 739 29
e 740 29
e 742 29
e 743 29
e 744 29
e 745 29
e 746 29
e 747 29
e 748 29
e 749 29
e 750 29
e 751 29
e 755 29
e 756 29
e 757 29
e 758 29
e 759 29
e 760 29
e 761 29
e 762 29
e 763 29
e 764 29
e 765 29
e 766 29
e 767 29
e 768 29
e 769 29
e 770 29
e 771 29
e 772 29
e 773 29
e 774 29
e 775 29
e 776 29
e 777 29
e 778 29
e 779 29
e 780 29
e 781 29
e 782 29
e 783 29
e 784 29
e 785 29
e 786 29
e 787 29
e 788 29
e 789 29
e 790 29
e 791 29
e 792 29
e 793 29
e 794 29
e 795 29
e 796 29
e 797 29
e 798 29
e 799 29
e 800 29
e 801 29
e 802 29
e 803 29
e 804 29
e 805 29
e 806 29
e 807 29
e 808 29
e 809 29
e 810 29
e 811 29
e 812 29
e 813 29
e 814 29
e 815 29
e 816 29
e 817 29
e 818 29
e 819 29
e 820 29
e 821 29
e 822 29
e 823 29
e 824 29
e 825 29
e 826 29
e 827 29
e 828 29
e 829 29
e 830 29
e 831 29
e 832 29
e 833 29
e 834 29
e 835 29
e 836 29
e 837 29
e 838 29
e 839 29
e 840 29
e 841 29
e 842 29
e 843 29
e 844 29
e 845 29
e 846 29
e 847 29
e 848 29
e 849 29
e 850 29
e 851 29
e 852 29
e 853 29
e 854 29
e 855 29
e 856 29
e 857 29
e 858 29
e 859 29
e 860 29
e 861 29
e 862 29
e 863 29
e 864 29
e 865 29
e 866 29
e 867 29
e 868 29
e 869 29
e 870 29
e 871 29
e 872 29
e 873 29
e 874 29
e 875 29
e 876 29
e 877 29
e 878 29
e 879 29
e 880 29
e 881 29
e 882 29
e 883 29
e 884 29
e 885 29
e 886 29
e 887 29
e 888 29
e 889 29
e 890 29
e 891 29
e 892 29
e 893 29
e 894 29
e 895 29
e 896 29
e 897 29
e 898 29
e 899 29
e 900 29
e 901 29
e 902 29
e 903 29
e 904 29
e 905 29
e 906 29
e 907 29
e 908 29
e 909 29
e 910 29
e 911 29
e 912 29
e 913 29
e 914 29
e 915 29
e 916 29
e 917 29
e 918 29
e 919 29
e 920 29
e 921 29
e 922 29
e 923 29
e 924 29
e 925 29
e 926 29
e 927 29
e 928 29
e 929 29
e 930 29
e 931 29
e 932 29
e 933 29
e 934 29
e 935 29
e 936 29
e 937 29
e 938 29
e 939 29
e 940 29
e 941 29
e 942 29
e 943 29
e 944 29
e 945 29
e 946 29
e 947 29
e 948 29
e 949 29
e 950 29
e 951 29
e 952 29
e 953 29
e 954 29
e 955 29
e 956 29
e 957 29
e 958 29
e 959 29
e 960 29
e 961 29
e 962 29
e 963 29
e 964 29
e 965 29
e 966 29
e 967 29
e 968 29
e 969 29
e 970 29
e 971 29
e 972 29
e 973 29
e 974 29
e 975 29
e 976 29
e 977 29
e 978 29
e 979 29
e 980 29
e 981 29
e 982 29
e 983 29
e 984 29
e 985 29
e 986 29
e 987 29
e 988 29
e 989 29
e 990 29
e 991 29
e 992 29
e 993 29
e 994 29
e 995 29
e 996 29
e 997 29
e 998 29
e 999 29
e 1000 29
e 1001 29
e 1002 29
e 1003 29
e 1004 29
e 1005 29
e 1006 29
e 1007 29
e 1008 29
e 1009 29
e 1010 29
e 1011 29
e 1012 29
e 1013 29
e 1014 29
e 1015 29
e 1016 29
e 1017 29
e 1018 29
e 1019 29
e 1020 29
e 1021 29
e 1022 29
e 1023 29
e 1024 29
e 1025 29
e 1026 29
e 1027 29
e 1028 29
e 1029 29
e 1030 29
e 1031 29
e 1032 29
e 1033 29
e 1034 29
e 1035 29
e 1036 29
e 1037 29
e 1038 29
e 1039 29
e 1040 29
e 1041 29
e 1042 29
e 1043 29
e 1044 29
e 1045 29
e 1046 29
e 1047 29
e 1048 29
e 1049 29
e 1050 29
e 1051 29
e 1052 29
e 1053 29
e 1054 29
e 1055 29
e 1056 29
e 1057 29
e 1058 29
e 1059 29
e 1060 29
e 1061 29
e 1062 29
e 1063 29
e 1064 29
e 1065 29
e 1066 29
e 1069 29
e 1070 29
e 1072 29
e 1073 29
e 1076 29
e 1079 29
e 1084 29
e 1085 29
e 1087 29
e 1089 29
e 1090 29
e 1091 29
e 1092 29
e 1093 29
e 1094 29
e 1095 29
e 1096 29
e 1099 29
e 1101 29
e 1102 29
e 1103 29
e 1104 29
e 1105 29
e 1107 29
e 1108 29
e 1109 29
e 1110 29
e 1113 29
e 1114 29
e 1115 29
e 1116 29
e 1117 29
e 1118 29
e 1120 29
e 1121 29
e 1123 29
e 1124 29
e 1125 29
e 1127 29
e 1129 29
e 1130 29
e 1135 29
e 1136 29
e 1140 29
e 1142 29
e 1145 29
e 1146 29
e 1147 29
e 1148 29
e 1149 29
e 1150 29
e 1151 29
e 1152 29
e 1153 29
e 1154 29
e 1155 29
e 1157 29
e 1159 29
e 1161 29
e 1162 29
e 1163 29
e 1164 29
e 1165 29
e 1166 29
e 1167 29
e 1169 29
e 1171 29
e 1172 29
e 1173 29
e 1174 29
e 1175 29
e 1176 29
e 1177 29
e 1178 29
e 1179 29
e 1180 29
e 1181 29
e 1182 29
e 1183 29
e 1184 29
e 1185 29
e 1186 29
e 1187 29
e 1188 29
e 1189 29
e 1190 29
e 1191 29
e 1192 29
e 1193 29
e 1194 29
e 1195 29
e 1196 29
e 1197 29
e 1198 29
e 1199 29
e 1200 29
e 1201 29
e 1202 29
e 1203 29
e 1204 29
e 1205 29
e 1206 29
e 1207 29
e 1208 29
e 1209 29
e 1210 29
e 1211 29
e 1212 29
e 1213 29
e 1214 29
e 1215 29
e 1216 29
e 1217 29
e 1218 29
e 1219 29
e 1220 29
e 1221 29
e 1222 29
e 1223 29
e 1224 29
e 1225 29
e 1226 29
e 1227 29
e 1228 29
e 1229 29
e 1230 29
e 1231 29
e 1232 29
e 1233 29
e 1234 29
e 1235 29
e 1236 29
e 1237 29
e 1238 29
e 1239 29
e 1240 29
e 1241 29
e 1242 29
e 1243 29
e 1244 29
e 1245 29
e 1246 29
e 1247 29
e 1248 29
e 1249 29
e 1250 29
e 1251 29
e 1252 29
e 1253 29
e 1254 29
e 1255 29
e 1256 29
e 1257 29
e 1258 29
e 1259 29
e 1260 29
e 1261 29
e 1262 29
e 1263 29
e 1264 29
e 1265 29
e 1266 29
e 1267 29
e 1268 29
e 1269 29
e 1270 29
e 1271 29
e 1272 29
e 1273 29
e 1274 29
e 1275 29
e 1276 29
e 1277 29
e 1278 29
e 1279 29
e 1280 29
e 1281 29
e 1282 29
e 1283 29
e 1284 29
e 1285 29
e 1286 29
e 1287 29
e 1288 29
e 1289 29
e 1290 29
e 1291 29
e 1292 29
e 1293 29
e 1294 29
e 1295 29
e 1296 29
e 1297 29
e 1298 29
e 1299 29
e 1300 29
e 1301 29
e 1303 29
e 1304 29
e 1305 29
e 1306 29
e 1307 29
e 1310 29
e 1312 29
e 1313 29
e 1314 29
e 1315 29
e 1316 29
e 1317 29
e 1318 29
e 1319 29
e 1321 29
e 1322 29
e 1323 29
e 1324 29
e 1325 29
e 1326 29
e 1327 29
e 1328 29
e 1329 29
e 1330 29
e 1331 29
e 1332 29
e 1333 29
e 1334 29
e 1335 29
e 1336 29
e 1337 29
e 1338 29
e 1339 29
e 1340 29
e 1341 29
e 1342 29
e 1343 29
e 1344 29
e 1345 29
e 1346 29
e 1347 29
e 1348 29
e 1349 29
e 1350 29
e 1351 29
e 1352 29
e 1353 29
e 1354 29
e 1355 29
e 1356 29
e 1357 29
e 1358 29
e 1359 29
e 1360 29
e 1361 29
e 1362 29
e 1363 29
e 1364 29
e 1365 29
e 1366 29
e 1367 29
e 1368 29
e 1369 29
e 1370 29
e 1371 29
e 1372 29
e 1373 29
e 1374 29
e 1375 29
e 1376 29
e 1377 29
e 1378 29
e 1379 29
e 1380 29
e 1381 29
e 1382 29
e 1383 29
e 1384 29
e 1385 29
e 1386 29
e 1387 29
e 1388 29
e 1389 29
e 1390 29
e 1391 29
e 1392 29
e 1393 29
e 1394 29
e 1395 29
e 1396 29
e 1397 29
e 1398 29
e 1399 29
e 1400 29
e 1401 29
e 1402 29
e 1403 29
e 1404 29
e 1405 29
e 1406 29
e 1407 29
e 1408 29
e 1409 29
e 1410 29
e 1411 29
e 1412 29
e 1413 29
e 1414 29
e 1415 29
e 1416 29
e 1417 29
e 1418 29
e 1419 29
e 1420 29
e 1421 29
e 1422 29
e 1423 29
e 1424 29
e 1425 29
e 1426 29
e 1427 29
e 1428 29
e 1429 29
e 1430 29
e 1431 29
e 1432 29
e 1433 29
e 1434 29
e 1435 29
e 1436 29
e 1437 29
e 1438 29
e 1439 29
e 1440 29
e 1441 29
e 1442 29
e 1443 29
e 1444 29
e 1445 29
e 1446 29
e 1447 29
e 1448 29
e 1449 29
e 1450 29
e 1451 29
e 1452 29
e 1453 29
e 1454 29
e 1455 29
e 1456 29
e 1457 29
e 1458 29
e 1459 29
e 1460 29
e 1461 29
e 1462 29
e 1463 29
e 1464 29
e 1465 29
e 1466 29
e 1467 29
e 1468 29
e 1469 29
e 1470 29
e 1471 29
e 1472 29
e 1473 29
e 1474 29
e 1475 29
e 1476 29
e 1477 29
e 1478 29
e 1479 29
e 1480 29
e 1481 29
e 1482 29
e 1483 29
e 1484 29
e 1485 29
e 1486 29
e 1487 29
e 1488 29
e 1489 29
e 1490 29
e 1491 29
e 1492 29
e 1493 29
e 1494 29
e 1495 29
e 1496 29
e 1497 29
e 1498 29
e 1499 29
e 1500 29
e 1501 29
e 1502 29
e 1503 29
e 1504 29
e 1505 29
e 1506 29
e 1507 29
e 1508 29
e 1509 29
e 1510 29
e 1511 29
e 1512 29
e 1513 29
e 1514 29
e 1515 29
e 1516 29
e 1517 29
e 1518 29
e 1519 29
e 1520 29
e 1521 29
e 1522 29
e 1523 29
e 1524 29
e 1525 29
e 1526 29
e 1527 29
e 1528 29
e 1529 29
e 1530 29
e 1531 29
e 1532 29
e 1533 29
e 1534 29
e 53 30
e 54 30
e 55 30
e 56 30
e 57 30
e 58 30
e 59 30
e 60 30
e 61 30
e 62 30
e 63 30
e 64 30
e 65 30
e 66 30
e 67 30
e 68 30
e 69 30
e 70 30
e 71 30
e 72 30
e 73 30
e 74 30
e 75 30
e 76 30
e 77 30
e 78 30
e 79 30
e 80 30
e 81 30
e 82 30
e 83 30
e 84 30
e 85 30
e 86 30
e 87 30
e 88 30
e 89 30
e 90 30
e 91 30
e 92 30
e 93 30
e 94 30
e 95 30
e 96 30
e 97 30
e 98 30
e 99 30
e 100 30
e 101 30
e 102 30
e 103 30
e 104 30
e 105 30
e 106 30
e 107 30
e 108 30
e 109 30
e 110 30
e 111 30
e 112 30
e 113 30
e 114 30
e 115 30
e 116 30
e 117 30
e 118 30
e 119 30
e 120 30
e 121 30
e 122 30
e 123 30
e 124 30
e 125 30
e 126 30
e 127 30
e 128 30
e 129 30
e 130 30
e 131 30
e 132 30
e 133 30
e 134 30
e 135 30
e 136 30
e 137 30
e 138 30
e 139 30
e 140 30
e 141 30
e 142 30
e 143 30
e 144 30
e 145 30
e 146 30
e 147 30
e 148 30
e 149 30
e 150 30
e 151 30
e 152 30
e 153 30
e 154 30
e 155 30
e 156 30
e 157 30
e 158 30
e 159 30
e 160 30
e 161 30
e 162 30
e 163 30
e 164 30
e 165 30
e 166 30
e 167 30
e 168 30
e 169 30
e 170 30
e 171 30
e 172 30
e 173 30
e 174 30
e 175 30
e 176 30
e 177 30
e 178 30
e 179 30
e 180 30
e 181 30
e 182 30
e 183 30
e 184 30
e 185 30
e 186 30
e 187 30
e 188 30
e 189 30
e 190 30
e 191 30
e 192 30
e 193 30
e 194 30
e 195 30
e 196 30
e 197 30
e 198 30
e 199 30
e 200 30
e 201 30
e 202 30
e 203 30
e 204 30
e 205 30
e 206 30
e 207 30
e 208 30
e 211 30
e 213 30
e 214 30
e 217 30
e 220 30
e 222 30
e 223 30
e 225 30
e 227 30
e 229 30
e 232 30
e 234 30
e 235 30
e 236 30
e 237 30
e 238 30
e 239 30
e 240 30
e 241 30
e 242 30
e 243 30
e 244 30
e 245 30
e 246 30
e 247 30
e 248 30
e 249 30
e 250 30
e 251 30
e 252 30
e 253 30
e 254 30
e 255 30
e 256 30
e 257 30
e 258 30
e 259 30
e 260 30
e 261 30
e 262 30
e 263 30
e 264 30
e 265 30
e 266 30
e 267 30
e 268 30
e 269 30
e 270 30
e 271 30
e 272 30
e 273 30
e 274 30
e 275 30
e 276 30
e 277 30
e 278 30
e 279 30
e 280 30
e 281 30
e 282 30
e 283 30
e 284 30
e 285 30
e 286 30
e 287 30
e 288 30
e 289 30
e 290 30
e 291 30
e 292 30
e 293 30
e 294 30
e 295 30
e 296 30
e 297 30
e 298 30
e 299 30
e 300 30
e 301 30
e 302 30
e 303 30
e 304 30
e 305 30
e 306 30
e 307 30
e 308 30
e 309 30
e 310 30
e 311 30
e 312 30
e 313 30
e 314 30
e 315 30
e 316 30
e 317 30
e 318 30
e 319 30
e 320 30
e 321 30
e 322 30
e 323 30
e 324 30
e 325 30
e 326 30
e 327 30
e 328 30
e 329 30
e 330 30
e 331 30
e 332 30
e 333 30
e 334 30
e 335 30
e 336 30
e 337 30
e 338 30
e 339 30
e 340 30
e 341 30
e 342 30
e 343 30
e 344 30
e 345 30
e 346 30
e 347 30
e 348 30
e 349 30
e 350 30
e 351 30
e 352 30
e 353 30
e 354 30
e 355 30
e 356 30
e 357 30
e 358 30
e 359 30
e 360 30
e 361 30
e 362 30
e 363 30
e 364 30
e 365 30
e 366 30
e 367 30
e 368 30
e 369 30
e 370 30
e 371 30
e 372 30
e 373 30
e 374 30
e 375 30
e 376 30
e 377 30
e 378 30
e 379 30
e 380 30
e 381 30
e 382 30
e 383 30
e 384 30
e 385 30
e 386 30
e 387 30
e 388 30
e 389 30
e 390 30
e 391 30
e 392 30
e 393 30
e 394 30
e 395 30
e 397 30
e 399 30
e 401 30
e 403 30
e 404 30
e 405 30
e 406 30
e 408 30
e 409 30
e 410 30
e 411 30
e 412 30
e 413 30
e 414 30
e 415 30
e 416 30
e 417 30
e 418 30
e 419 30
e 420 30
e 421 30
e 422 30
e 423 30
e 424 30
e 425 30
e 426 30
e 427 30
e 428 30
e 429 30
e 430 30
e 431 30
e 432 30
e 433 30
e 434 30
e 435 30
e 436 30
e 437 30
e 438 30
e 439 30
e 440 30
e 441 30
e 442 30
e 443 30
e 444 30
e 445 30
e 446 30
e 447 30
e 448 30
e 449 30
e 450 30
e 451 30
e 452 30
e 453 30
e 454 30
e 455 30
e 456 30
e 457 30
e 458 30
e 459 30
e 460 30
e 461 30
e 462 30
e 463 30
e 464 30
e 465 30
e 466 30
e 467 30
e 468 30
e 469 30
e 470 30
e 471 30
e 472 30
e 473 30
e 474 30
e 475 30
e 476 30
e 477 30
e 478 30
e 479 30
e 480 30
e 481 30
e 482 30
e 483 30
e 484 30
e 485 30
e 486 30
e 487 30
e 488 30
e 489 30
e 490 30
e 491 30
e 492 30
e 493 30
e 494 30
e 495 30
e 496 30
e 497 30
e 498 30
e 499 30
e 500 30
e 501 30
e 502 30
e 503 30
e 504 30
e 505 30
e 506 30
e 507 30
e 508 30
e 509 30
e 510 30
e 511 30
e 512 30
e 513 30
e 514 30
e 515 30
e 516 30
e 517 30
e 518 30
e 519 30
e 520 30
e 521 30
e 522 30
e 523 30
e 524 30
e 525 30
e 526 30
e 527 30
e 528 30
e 529 30
e 530 30
e 531 30
e 532 30
e 533 30
e 534 30
e 535 30
e 536 30
e 537 30
e 538 30
e 539 30
e 540 30
e 541 30
e 542 30
e 543 30
e 544 30
e 545 30
e 546 30
e 547 30
e 548 30
e 549 30
e 550 30
e 551 30
e 552 30
e 553 30
e 554 30
e 555 30
e 556 30
e 557 30
e 558 30
e 559 30
e 560 30
e 561 30
e 562 30
e 563 30
e 564 30
e 565 30
e 566 30
e 567 30
e 568 30
e 569 30
e 570 30
e 571 30
e 572 30
e 573 30
e 574 30
e 575 30
e 576 30
e 578 30
e 580 30
e 582 30
e 583 30
e 584 30
e 585 30
e 586 30
e 587 30
e 588 30
e 590 30
e 591 30
e 592 30
e 595 30
e 597 30
e 598 30
e 599 30
e 601 30
e 602 30
e 603 30
e 605 30
e 607 30
e 608 30
e 609 30
e 610 30
e 611 30
e 612 30
e 613 30
e 615 30
e 617 30
e 619 30
e 620 30
e 621 30
e 622 30
e 623 30
e 624 30
e 625 30
e 626 30
e 627 30
e 628 30
e 629 30
e 630 30
e 631 30
e 632 30
e 633 30
e 634 30
e 635 30
e 636 30
e 637 30
e 638 30
e 639 30
e 640 30
e 641 30
e 642 30
e 643 30
e 644 30
e 645 30
e 646 30
e 647 30
e 648 30
e 649 30
e 650 30
e 651 30
e 652 30
e 654 30
e 655 30
e 656 30
e 657 30
e 658 30
e 659 30
e 660 30
e 662 30
e 664 30
e 665 30
e 667 30
e 669 30
e 670 30
e 671 30
e 672 30
e 673 30
e 675 30
e 676 30
e 677 30
e 678 30
e 679 30
e 680 30
e 681 30
e 682 30
e 683 30
e 684 30
e 685 30
e 686 30
e 687 30
e 688 30
e 689 30
e 690 30
e 691 30
e 692 30
e 693 30
e 694 30
e 695 30
e 696 30
e 697 30
e 698 30
e 699 30
e 700 30
e 701 30
e 702 30
e 703 30
e 706 30
e 708 30
e 709 30
e 710 30
e 711 30
e 712 30
e 713 30
e 714 30
e 715 30
e 717 30
e 718 30
e 719 30
e 721 30
e 723 30
e 725 30
e 726 30
e 727 30
e 728 30
e 729 30
e 730 30
e 731 30
e 732 30
e 733 30
e 734 30
e 736 30
e 737 30
e 738 30
e 739 30
e 741 30
e 742 30
e 743 30
e 744 30
e 745 30
e 746 30
e 747 30
e 749 30
e 750 30
e 751 30
e 752 30
e 753 30
e 754 30
e 755 30
e 756 30
e 757 30
e 758 30
e 759 30
e 760 30
e 761 30
e 762 30
e 763 30
e 764 30
e 765 30
e 766 30
e 767 30
e 768 30
e 769 30
e 770 30
e 771 30
e 772 30
e 773 30
e 774 30
e 775 30
e 776 30
e 777 30
e 778 30
e 779 30
e 780 30
e 781 30
e 782 30
e 783 30
e 784 30
e 785 30
e 786 30
e 787 30
e 788 30
e 789 30
e 790 30
e 791 30
e 792 30
e 793 30
e 794 30
e 795 30
e 796 30
e 797 30
e 798 30
e 799 30
e 800 30
e 801 30
e 802 30
e 803 30
e 804 30
e 805 30
e 806 30
e 807 30
e 808 30
e 809 30
e 810 30
e 811 30
e 812 30
e 813 30
e 814 30
e 815 30
e 816 30
e 817 30
e 818 30
e 819 30
e 820 30
e 821 30
e 822 30
e 823 30
e 824 30
e 825 30
e 826 30
e 827 30
e 828 30
e 829 30
e 830 30
e 831 30
e 832 30
e 833 30
e 834 30
e 835 30
e 836 30
e 837 30
e 838 30
e 839 30
e 840 30
e 841 30
e 842 30
e 843 30
e 844 30
e 845 30
e 846 30
e 847 30
e 848 30
e 849 30
e 850 30
e 851 30
e 852 30
e 853 30
e 854 30
e 855 30
e 856 30
e 857 30
e 858 30
e 859 30
e 860 30
e 861 30
e 862 30
e 863 30
e 864 30
e 865 30
e 866 30
e 867 30
e 868 30
e 869 30
e 870 30
e 871 30
e 872 30
e 873 30
e 874 30
e 875 30
e 876 30
e 877 30
e 878 30
e 879 30
e 880 30
e 881 30
e 882 30
e 883 30
e 884 30
e 885 30
e 886 30
e 887 30
e 888 30
e 889 30
e 890 30
e 891 30
e 892 30
e 893 30
e 894 30
e 895 30
e 896 30
e 897 30
e 898 30
e 899 30
e 900 30
e 901 30
e 902 30
e 903 30
e 904 30
e 905 30
e 906 30
e 907 30
e 908 30
e 909 30
e 910 30
e 911 30
e 912 30
e 913 30
e 914 30
e 915 30
e 916 30
e 917 30
e 918 30
e 919 30
e 920 30
e 921 30
e 922 30
e 923 30
e 924 30
e 925 30
e 926 30
e 927 30
e 928 30
e 929 30
e 930 30
e 931 30
e 932 30
e 933 30
e 934 30
e 935 30
e 936 30
e 937 30
e 938 30
e 939 30
e 940 30
e 941 30
e 942 30
e 943 30
e 944 30
e 945 30
e 946 30
e 947 30
e 948 30
e 949 30
e 950 30
e 951 30
e 952 30
e 953 30
e 954 30
e 955 30
e 956 30
e 957 30
e 958 30
e 959 30
e 960 30
e 961 30
e 962 30
e 963 30
e 964 30
e 965 30
e 966 30
e 967 30
e 968 30
e 969 30
e 970 30
e 971 30
e 972 30
e 973 30
e 974 30
e 975 30
e 976 30
e 977 30
e 978 30
e 979 30
e 980 30
e 981 30
e 982 30
e 983 30
e 984 30
e 985 30
e 986 30
e 987 30
e 988 30
e 989 30
e 990 30
e 991 30
e 992 30
e 993 30
e 994 30
e 995 30
e 996 30
e 997 30
e 998 30
e 999 30
e 1000 30
e 1001 30
e 1002 30
e 1003 30
e 1004 30
e 1005 30
e 1006 30
e 1007 30
e 1008 30
e 1009 30
e 1010 30
e 1011 30
e 1012 30
e 1013 30
e 1014 30
e 1015 30
e 1016 30
e 1017 30
e 1018 30
e 1019 30
e 1020 30
e 1021 30
e 1022 30
e 1023 30
e 1024 30
e 1025 30
e 1026 30
e 1027 30
e 1028 30
e 1029 30
e 1030 30
e 1031 30
e 1032 30
e 1033 30
e 1034 30
e 1035 30
e 1036 30
e 1037 30
e 1038 30
e 1039 30
e 1040 30
e 1041 30
e 1042 30
e 1043 30
e 1044 30
e 1045 30
e 1046 30
e 1047 30
e 1048 30
e 1049 30
e 1050 30
e 1051 30
e 1052 30
e 1053 30
e 1054 30
e 1055 30
e 1056 30
e 1057 30
e 1058 30
e 1059 30
e 1060 30
e 1061 30
e 1062 30
e 1063 30
e 1064 30
e 1065 30
e 1066 30
e 1067 30
e 1069 30
e 1070 30
e 1071 30
e 1073 30
e 1075 30
e 1076 30
e 1077 30
e 1078 30
e 1083 30
e 1084 30
e 1085 30
e 1087 30
e 1089 30
e 1091 30
e 1093 30
e 1095 30
e 1096 30
e 1097 30
e 1098 30
e 1100 30
e 1102 30
e 1105 30
e 1106 30
e 1107 30
e 1108 30
e 1110 30
e 1111 30
e 1112 30
e 1114 30
e 1115 30
e 1116 30
e 1117 30
e 1118 30
e 1120 30
e 1128 30
e 1129 30
e 1131 30
e 1132 30
e 1133 30
e 1134 30
e 1140 30
e 1141 30
e 1142 30
e 1144 30
e 1145 30
e 1146 30
e 1148 30
e 1153 30
e 1154 30
e 1155 30
e 1156 30
e 1158 30
e 1159 30
e 1160 30
e 1161 30
e 1162 30
e 1164 30
e 1165 30
e 1166 30
e 1167 30
e 1168 30
e 1170 30
e 1171 30
e 1172 30
e 1173 30
e 1174 30
e 1175 30
e 1176 30
e 1177 30
e 1178 30
e 1179 30
e 1180 30
e 1181 30
e 1182 30
e 1183 30
e 1184 30
e 1185 30
e 1186 30
e 1187 30
e 1188 30
e 1189 30
e 1190 30
e 1191 30
e 1192 30
e 1193 30
e 1194 30
e 1195 30
e 1196 30
e 1197 30
e 1198 30
e 1199 30
e 1200 30
e 1201 30
e 1202 30
e 1203 30
e 1204 30
e 1205 30
e 1206 30
e 1207 30
e 1208 30
e 1209 30
e 1210 30
e 1211 30
e 1212 30
e 1213 30
e 1214 30
e 1215 30
e 1216 30
e 1217 30
e 1218 30
e 1219 30
e 1220 30
e 1221 30
e 1222 30
e 1223 30
e 1224 30
e 1225 30
e 1226 30
e 1227 30
e 1228 30
e 1229 30
e 1230 30
e 1231 30
e 1232 30
e 1233 30
e 1234 30
e 1235 30
e 1236 30
e 1237 30
e 1238 30
e 1239 30
e 1240 30
e 1241 30
e 1242 30
e 1243 30
e 1244 30
e 1245 30
e 1246 30
e 1247 30
e 1248 30
e 1249 30
e 1250 30
e 1251 30
e 1252 30
e 1253 30
e 1254 30
e 1255 30
e 1256 30
e 1257 30
e 1258 30
e 1259 30
e 1260 30
e 1261 30
e 1262 30
e 1263 30
e 1264 30
e 1265 30
e 1266 30
e 1267 30
e 1268 30
e 1269 30
e 1270 30
e 1271 30
e 1272 30
e 1273 30
e 1274 30
e 1275 30
e 1276 30
e 1277 30
e 1278 30
e 1279 30
e 1280 30
e 1281 30
e 1282 30
e 1283 30
e 1284 30
e 1285 30
e 1286 30
e 1287 30
e 1288 30
e 1289 30
e 1290 30
e 1291 30
e 1292 30
e 1293 30
e 1294 30
e 1295 30
e 1296 30
e 1297 30
e 1298 30
e 1299 30
e 1300 30
e 1301 30
e 1302 30
e 1303 30
e 1304 30
e 1305 30
e 1306 30
e 1307 30
e 1308 30
e 1309 30
e 1310 30
e 1312 30
e 1313 30
e 1314 30
e 1315 30
e 1316 30
e 1317 30
e 1318 30
e 1319 30
e 1320 30
e 1321 30
e 1322 30
e 1324 30
e 1325 30
e 1326 30
e 1327 30
e 1328 30
e 1329 30
e 1330 30
e 1331 30
e 1332 30
e 1333 30
e 1334 30
e 1335 30
e 1336 30
e 1337 30
e 1338 30
e 1339 30
e 1340 30
e 1341 30
e 1342 30
e 1343 30
e 1344 30
e 1345 30
e 1346 30
e 1347 30
e 1348 30
e 1349 30
e 1350 30
e 1351 30
e 1352 30
e 1353 30
e 1354 30
e 1355 30
e 1356 30
e 1357 30
e 1358 30
e 1359 30
e 1360 30
e 1361 30
e 1362 30
e 1363 30
e 1364 30
e 1365 30
e 1366 30
e 1367 30
e 1368 30
e 1369 30
e 1370 30
e 1371 30
e 1372 30
e 1373 30
e 1374 30
e 1375 30
e 1376 30
e 1377 30
e 1378 30
e 1379 30
e 1380 30
e 1381 30
e 1382 30
e 1383 30
e 1384 30
e 1385 30
e 1386 30
e 1387 30
e 1388 30
e 1389 30
e 1390 30
e 1391 30
e 1392 30
e 1393 30
e 1394 30
e 1395 30
e 1396 30
e 1397 30
e 1398 30
e 1399 30
e 1400 30
e 1401 30
e 1402 30
e 1403 30
e 1404 30
e 1405 30
e 1406 30
e 1407 30
e 1408 30
e 1409 30
e 1410 30
e 1411 30
e 1412 30
e 1413 30
e 1414 30
e 1415 30
e 1416 30
e 1417 30
e 1418 30
e 1419 30
e 1420 30
e 1421 30
e 1422 30
e 1423 30
e 1424 30
e 1425 30
e 1426 30
e 1427 30
e 1428 30
e 1429 30
e 1430 30
e 1431 30
e 1432 30
e 1433 30
e 1434 30
e 1435 30
e 1436 30
e 1437 30
e 1438 30
e 1439 30
e 1440 30
e 1441 30
e 1442 30
e 1443 30
e 1444 30
e 1445 30
e 1446 30
e 1447 30
e 1448 30
e 1449 30
e 1450 30
e 1451 30
e 1452 30
e 1453 30
e 1454 30
e 1455 30
e 1456 30
e 1457 30
e 1458 30
e 1459 30
e 1460 30
e 1461 30
e 1462 30
e 1463 30
e 1464 30
e 1465 30
e 1466 30
e 1467 30
e 1468 30
e 1469 30
e 1470 30
e 1471 30
e 1472 30
e 1473 30
e 1474 30
e 1475 30
e 1476 30
e 1477 30
e 1478 30
e 1479 30
e 1480 30
e 1481 30
e 1482 30
e 1483 30
e 1484 30
e 1485 30
e 1486 30
e 1487 30
e 1488 30
e 1489 30
e 1490 30
e 1491 30
e 1492 30
e 1493 30
e 1494 30
e 1495 30
e 1496 30
e 1497 30
e 1498 30
e 1499 30
e 1500 30
e 1501 30
e 1502 30
e 1503 30
e 1504 30
e 1505 30
e 1506 30
e 1507 30
e 1508 30
e 1509 30
e 1510 30
e 1511 30
e 1512 30
e 1513 30
e 1514 30
e 1515 30
e 1516 30
e 1517 30
e 1518 30
e 1519 30
e 1520 30
e 1521 30
e 1522 30
e 1523 30
e 1524 30
e 1525 30
e 1526 30
e 1527 30
e 1528 30
e 1529 30
e 1530 30
e 1531 30
e 1532 30
e 1533 30
e 1534 30
e 53 31
e 54 31
e 55 31
e 56 31
e 57 31
e 58 31
e 59 31
e 60 31
e 61 31
e 62 31
e 63 31
e 64 31
e 65 31
e 66 31
e 67 31
e 68 31
e 69 31
e 70 31
e 71 31
e 72 31
e 73 31
e 74 31
e 75 31
e 76 31
e 77 31
e 78 31
e 79 31
e 80 31
e 81 31
e 82 31
e 83 31
e 84 31
e 85 31
e 86 31
e 87 31
e 88 31
e 89 31
e 90 31
e 91 31
e 92 31
e 93 31
e 94 31
e 95 31
e 96 31
e 97 31
e 98 31
e 99 31
e 100 31
e 101 31
e 102 31
e 103 31
e 104 31
e 105 31
e 106 31
e 107 31
e 108 31
e 109 31
e 110 31
e 111 31
e 112 31
e 113 31
e 114 31
e 115 31
e 116 31
e 117 31
e 118 31
e 119 31
e 120 31
e 121 31
e 122 31
e 123 31
e 124 31
e 125 31
e 126 31
e 127 31
e 128 31
e 129 31
e 130 31
e 131 31
e 132 31
e 133 31
e 134 31
e 135 31
e 136 31
e 137 31
e 138 31
e 139 31
e 140 31
e 141 31
e 142 31
e 143 31
e 144 31
e 145 31
e 146 31
e 147 31
e 148 31
e 149 31
e 150 31
e 151 31
e 152 31
e 153 31
e 154 31
e 155 31
e 156 31
e 157 31
e 158 31
e 159 31
e 160 31
e 161 31
e 162 31
e 163 31
e 164 31
e 165 31
e 166 31
e 167 31
e 168 31
e 169 31
e 170 31
e 171 31
e 172 31
e 173 31
e 174 31
e 175 31
e 176 31
e 177 31
e 178 31
e 179 31
e 180 31
e 181 31
e 182 31
e 183 31
e 184 31
e 185 31
e 186 31
e 187 31
e 188 31
e 189 31
e 190 31
e 191 31
e 192 31
e 193 31
e 194 31
e 195 31
e 196 31
e 197 31
e 198 31
e 199 31
e 200 31
e 201 31
e 202 31
e 203 31
e 204 31
e 205 31
e 206 31
e 207 31
e 208 31
e 210 31
e 211 31
e 213 31
e 214 31
e 216 31
e 217 31
e 222 31
e 223 31
e 224 31
e 227 31
e 228 31
e 230 31
e 231 31
e 235 31
e 236 31
e 237 31
e 238 31
e 239 31
e 240 31
e 241 31
e 242 31
e 243 31
e 244 31
e 245 31
e 246 31
e 247 31
e 248 31
e 249 31
e 250 31
e 251 31
e 252 31
e 253 31
e 254 31
e 255 31
e 256 31
e 257 31
e 258 31
e 259 31
e 260 31
e 261 31
e 262 31
e 263 31
e 264 31
e 265 31
e 266 31
e 267 31
e 268 31
e 269 31
e 270 31
e 271 31
e 272 31
e 273 31
e 274 31
e 275 31
e 276 31
e 277 31
e 278 31
e 279 31
e 280 31
e 281 31
e 282 31
e 283 31
e 284 31
e 285 31
e 286 31
e 287 31
e 288 31
e 289 31
e 290 31
e 291 31
e 292 31
e 293 31
e 294 31
e 295 31
e 296 31
e 297 31
e 298 31
e 299 31
e 300 31
e 301 31
e 302 31
e 303 31
e 304 31
e 305 31
e 306 31
e 307 31
e 308 31
e 309 31
e 310 31
e 311 31
e 312 31
e 313 31
e 314 31
e 315 31
e 316 31
e 317 31
e 318 31
e 319 31
e 320 31
e 321 31
e 322 31
e 323 31
e 324 31
e 325 31
e 326 31
e 327 31
e 328 31
e 329 31
e 330 31
e 331 31
e 332 31
e 333 31
e 334 31
e 335 31
e 336 31
e 337 31
e 338 31
e 339 31
e 340 31
e 341 31
e 342 31
e 343 31
e 344 31
e 345 31
e 346 31
e 347 31
e 348 31
e 349 31
e 350 31
e 351 31
e 352 31
e 353 31
e 354 31
e 355 31
e 356 31
e 357 31
e 358 31
e 359 31
e 360 31
e 361 31
e 362 31
e 363 31
e 364 31
e 365 31
e 366 31
e 367 31
e 368 31
e 369 31
e 370 31
e 371 31
e 372 31
e 373 31
e 374 31
e 375 31
e 376 31
e 377 31
e 378 31
e 379 31
e 380 31
e 381 31
e 382 31
e 383 31
e 384 31
e 385 31
e 386 31
e 387 31
e 388 31
e 389 31
e 390 31
e 391 31
e 394 31
e 395 31
e 396 31
e 397 31
e 398 31
e 399 31
e 400 31
e 402 31
e 403 31
e 405 31
e 407 31
e 409 31
e 410 31
e 411 31
e 412 31
e 413 31
e 414 31
e 415 31
e 416 31
e 417 31
e 418 31
e 419 31
e 420 31
e 421 31
e 422 31
e 423 31
e 424 31
e 425 31
e 426 31
e 427 31
e 428 31
e 429 31
e 430 31
e 431 31
e 432 31
e 433 31
e 434 31
e 435 31
e 436 31
e 437 31
e 438 31
e 439 31
e 440 31
e 441 31
e 442 31
e 443 31
e 444 31
e 445 31
e 446 31
e 447 31
e 448 31
e 449 31
e 450 31
e 451 31
e 452 31
e 453 31
e 454 31
e 455 31
e 456 31
e 457 31
e 458 31
e 459 31
e 460 31
e 461 31
e 462 31
e 463 31
e 464 31
e 465 31
e 466 31
e 467 31
e 468 31
e 469 31
e 470 31
e 471 31
e 472 31
e 473 31
e 474 31
e 475 31
e 476 31
e 477 31
e 478 31
e 479 31
e 480 31
e 481 31
e 482 31
e 483 31
e 484 31
e 485 31
e 486 31
e 487 31
e 488 31
e 489 31
e 490 31
e 491 31
e 492 31
e 493 31
e 494 31
e 495 31
e 496 31
e 497 31
e 498 31
e 499 31
e 500 31
e 501 31
e 502 31
e 503 31
e 504 31
e 505 31
e 506 31
e 507 31
e 508 31
e 509 31
e 510 31
e 511 31
e 512 31
e 513 31
e 514 31
e 515 31
e 516 31
e 517 31
e 518 31
e 519 31
e 520 31
e 521 31
e 522 31
e 523 31
e 524 31
e 525 31
e 526 31
e 527 31
e 528 31
e 529 31
e 530 31
e 531 31
e 532 31
e 533 31
e 534 31
e 535 31
e 536 31
e 537 31
e 538 31
e 539 31
e 540 31
e 541 31
e 542 31
e 543 31
e 544 31
e 545 31
e 546 31
e 547 31
e 548 31
e 549 31
e 550 31
e 551 31
e 552 31
e 553 31
e 554 31
e 555 31
e 556 31
e 557 31
e 558 31
e 559 31
e 560 31
e 561 31
e 562 31
e 563 31
e 564 31
e 565 31
e 566 31
e 567 31
e 568 31
e 569 31
e 570 31
e 571 31
e 572 31
e 573 31
e 574 31
e 575 31
e 576 31
e 578 31
e 579 31
e 581 31
e 583 31
e 584 31
e 585 31
e 586 31
e 587 31
e 588 31
e 589 31
e 590 31
e 591 31
e 592 31
e 593 31
e 595 31
e 600 31
e 601 31
e 602 31
e 603 31
e 604 31
e 605 31
e 606 31
e 607 31
e 608 31
e 609 31
e 610 31
e 614 31
e 615 31
e 616 31
e 617 31
e 618 31
e 619 31
e 623 31
e 624 31
e 625 31
e 626 31
e 627 31
e 628 31
e 629 31
e 630 31
e 631 31
e 632 31
e 633 31
e 634 31
e 635 31
e 636 31
e 637 31
e 638 31
e 639 31
e 640 31
e 641 31
e 642 31
e 643 31
e 644 31
e 645 31
e 646 31
e 647 31
e 648 31
e 649 31
e 650 31
e 651 31
e 653 31
e 655 31
e 656 31
e 657 31
e 659 31
e 660 31
e 661 31
e 662 31
e 664 31
e 665 31
e 666 31
e 667 31
e 668 31
e 669 31
e 672 31
e 673 31
e 674 31
e 676 31
e 677 31
e 678 31
e 679 31
e 680 31
e 681 31
e 682 31
e 683 31
e 684 31
e 685 31
e 686 31
e 687 31
e 688 31
e 689 31
e 690 31
e 691 31
e 692 31
e 693 31
e 694 31
e 695 31
e 696 31
e 697 31
e 698 31
e 699 31
e 700 31
e 701 31
e 702 31
e 703 31
e 704 31
e 705 31
e 707 31
e 709 31
e 712 31
e 714 31
e 716 31
e 717 31
e 718 31
e 719 31
e 720 31
e 721 31
e 723 31
e 724 31
e 725 31
e 726 31
e 727 31
e 728 31
e 730 31
e 733 31
e 734 31
e 735 31
e 736 31
e 740 31
e 741 31
e 742 31
e 744 31
e 745 31
e 746 31
e 747 31
e 750 31
e 751 31
e 752 31
e 753 31
e 754 31
e 755 31
e 756 31
e 757 31
e 758 31
e 759 31
e 760 31
e 761 31
e 762 31
e 763 31
e 764 31
e 765 31
e 766 31
e 767 31
e 768 31
e 769 31
e 770 31
e 771 31
e 772 31
e 773 31
e 774 31
e 775 31
e 776 31
e 777 31
e 778 31
e 779 31
e 780 31
e 781 31
e 782 31
e 783 31
e 784 31
e 785 31
e 786 31
e 787 31
e 788 31
e 789 31
e 790 31
e 791 31
e 792 31
e 793 31
e 794 31
e 795 31
e 796 31
e 797 31
e 798 31
e 799 31
e 800 31
e 801 31
e 802 31
e 803 31
e 804 31
e 805 31
e 806 31
e 807 31
e 808 31
e 809 31
e 810 31
e 811 31
e 812 31
e 813 31
e 814 31
e 815 31
e 816 31
e 817 31
e 818 31
e 819 31
e 820 31
e 821 31
e 822 31
e 823 31
e 824 31
e 825 31
e 826 31
e 827 31
e 828 31
e 829 31
e 830 31
e 831 31
e 832 31
e 833 31
e 834 31
e 835 31
e 836 31
e 837 31
e 838 31
e 839 31
e 840 31
e 841 31
e 842 31
e 843 31
e 844 31
e 845 31
e 846 31
e 847 31
e 848 31
e 849 31
e 850 31
e 851 31
e 852 31
e 853 31
e 854 31
e 855 31
e 856 31
e 857 31
e 858 31
e 859 31
e 860 31
e 861 31
e 862 31
e 863 31
e 864 31
e 865 31
e 866 31
e 867 31
e 868 31
e 869 31
e 870 31
e 871 31
e 872 31
e 873 31
e 874 31
e 875 31
e 876 31
e 877 31
e 878 31
e 879 31
e 880 31
e 881 31
e 882 31
e 883 31
e 884 31
e 885 31
e 886 31
e 887 31
e 888 31
e 889 31
e 890 31
e 891 31
e 892 31
e 893 31
e 894 31
e 895 31
e 896 31
e 897 31
e 898 31
e 899 31
e 900 31
e 901 31
e 902 31
e 903 31
e 904 31
e 905 31
e 906 31
e 907 31
e 908 31
e 909 31
e 910 31
e 911 31
e 912 31
e 913 31
e 914 31
e 915 31
e 916 31
e 917 31
e 918 31
e 919 31
e 920 31
e 921 31
e 922 31
e 923 31
e 924 31
e 925 31
e 926 31
e 927 31
e 928 31
e 929 31
e 930 31
e 931 31
e 932 31
e 933 31
e 934 31
e 935 31
e 936 31
e 937 31
e 938 31
e 939 31
e 940 31
e 941 31
e 942 31
e 943 31
e 944 31
e 945 31
e 946 31
e 947 31
e 948 31
e 949 31
e 950 31
e 951 31
e 952 31
e 953 31
e 954 31
e 955 31
e 956 31
e 957 31
e 958 31
e 959 31
e 960 31
e 961 31
e 962 31
e 963 31
e 964 31
e 965 31
e 966 31
e 967 31
e 968 31
e 969 31
e 970 31
e 971 31
e 972 31
e 973 31
e 974 31
e 975 31
e 976 31
e 977 31
e 978 31
e 979 31
e 980 31
e 981 31
e 982 31
e 983 31
e 984 31
e 985 31
e 986 31
e 987 31
e 988 31
e 989 31
e 990 31
e 991 31
e 992 31
e 993 31
e 994 31
e 995 31
e 996 31
e 997 31
e 998 31
e 999 31
e 1000 31
e 1001 31
e 1002 31
e 1003 31
e 1004 31
e 1005 31
e 1006 31
e 1007 31
e 1008 31
e 1009 31
e 1010 31
e 1011 31
e 1012 31
e 1013 31
e 1014 31
e 1015 31
e 1016 31
e 1017 31
e 1018 31
e 1019 31
e 1020 31
e 1021 31
e 1022 31
e 1023 31
e 1024 31
e 1025 31
e 1026 31
e 1027 31
e 1028 31
e 1029 31
e 1030 31
e 1031 31
e 1032 31
e 1033 31
e 1034 31
e 1035 31
e 1036 31
e 1037 31
e 1038 31
e 1039 31
e 1040 31
e 1041 31
e 1042 31
e 1043 31
e 1044 31
e 1045 31
e 1046 31
e 1047 31
e 1048 31
e 1049 31
e 1050 31
e 1051 31
e 1052 31
e 1053 31
e 1054 31
e 1055 31
e 1056 31
e 1057 31
e 1058 31
e 1059 31
e 1060 31
e 1061 31
e 1062 31
e 1063 31
e 1064 31
e 1065 31
e 1066 31
e 1067 31
e 1068 31
e 1070 31
e 1071 31
e 1073 31
e 1074 31
e 1075 31
e 1076 31
e 1078 31
e 1079 31
e 1082 31
e 1084 31
e 1085 31
e 1086 31
e 1089 31
e 1093 31
e 1094 31
e 1095 31
e 1096 31
e 1097 31
e 1098 31
e 1099 31
e 1100 31
e 1102 31
e 1104 31
e 1105 31
e 1107 31
e 1108 31
e 1110 31
e 1112 31
e 1113 31
e 1114 31
e 1115 31
e 1118 31
e 1119 31
e 1123 31
e 1124 31
e 1126 31
e 1128 31
e 1134 31
e 1136 31
e 1138 31
e 1141 31
e 1142 31
e 1143 31
e 1146 31
e 1147 31
e 1149 31
e 1150 31
e 1151 31
e 1152 31
e 1153 31
e 1155 31
e 1157 31
e 1158 31
e 1159 31
e 1161 31
e 1162 31
e 1164 31
e 1165 31
e 1166 31
e 1167 31
e 1168 31
e 1171 31
e 1172 31
e 1173 31
e 1174 31
e 1175 31
e 1176 31
e 1177 31
e 1178 31
e 1179 31
e 1180 31
e 1181 31
e 1182 31
e 1183 31
e 1184 31
e 1185 31
e 1186 31
e 1187 31
e 1188 31
e 1189 31
e 1190 31
e 1191 31
e 1192 31
e 1193 31
e 1194 31
e 1195 31
e 1196 31
e 1197 31
e 1198 31
e 1199 31
e 1200 31
e 1201 31
e 1202 31
e 1203 31
e 1204 31
e 1205 31
e 1206 31
e 1207 31
e 1208 31
e 1209 31
e 1210 31
e 1211 31
e 1212 31
e 1213 31
e 1214 31
e 1215 31
e 1216 31
e 1217 31
e 1218 31
e 1219 31
e 1220 31
e 1221 31
e 1222 31
e 1223 31
e 1224 31
e 1225 31
e 1226 31
e 1227 31
e 1228 31
e 1229 31
e 1230 31
e 1231 31
e 1232 31
e 1233 31
e 1234 31
e 1235 31
e 1236 31
e 1237 31
e 1238 31
e 1239 31
e 1240 31
e 1241 31
e 1242 31
e 1243 31
e 1244 31
e 1245 31
e 1246 31
e 1247 31
e 1248 31
e 1249 31
e 1250 31
e 1251 31
e 1252 31
e 1253 31
e 1254 31
e 1255 31
e 1256 31
e 1257 31
e 1258 31
e 1259 31
e 1260 31
e 1261 31
e 1262 31
e 1263 31
e 1264 31
e 1265 31
e 1266 31
e 1267 31
e 1268 31
e 1269 31
e 1270 31
e 1271 31
e 1272 31
e 1273 31
e 1274 31
e 1275 31
e 1276 31
e 1277 31
e 1278 31
e 1279 31
e 1280 31
e 1281 31
e 1282 31
e 1283 31
e 1284 31
e 1285 31
e 1286 31
e 1287 31
e 1288 31
e 1289 31
e 1290 31
e 1291 31
e 1292 31
e 1293 31
e 1294 31
e 1295 31
e 1296 31
e 1297 31
e 1298 31
e 1299 31
e 1300 31
e 1302 31
e 1303 31
e 1304 31
e 1305 31
e 1306 31
e 1307 31
e 1308 31
e 1309 31
e 1310 31
e 1311 31
e 1312 31
e 1313 31
e 1314 31
e 1315 31
e 1316 31
e 1318 31
e 1319 31
e 1320 31
e 1321 31
e 1322 31
e 1325 31
e 1326 31
e 1327 31
e 1328 31
e 1329 31
e 1330 31
e 1331 31
e 1332 31
e 1333 31
e 1334 31
e 1335 31
e 1336 31
e 1337 31
e 1338 31
e 1339 31
e 1340 31
e 1341 31
e 1342 31
e 1343 31
e 1344 31
e 1345 31
e 1346 31
e 1347 31
e 1348 31
e 1349 31
e 1350 31
e 1351 31
e 1352 31
e 1353 31
e 1354 31
e 1355 31
e 1356 31
e 1357 31
e 1358 31
e 1359 31
e 1360 31
e 1361 31
e 1362 31
e 1363 31
e 1364 31
e 1365 31
e 1366 31
e 1367 31
e 1368 31
e 1369 31
e 1370 31
e 1371 31
e 1372 31
e 1373 31
e 1374 31
e 1375 31
e 1376 31
e 1377 31
e 1378 31
e 1379 31
e 1380 31
e 1381 31
e 1382 31
e 1383 31
e 1384 31
e 1385 31
e 1386 31
e 1387 31
e 1388 31
e 1389 31
e 1390 31
e 1391 31
e 1392 31
e 1393 31
e 1394 31
e 1395 31
e 1396 31
e 1397 31
e 1398 31
e 1399 31
e 1400 31
e 1401 31
e 1402 31
e 1403 31
e 1404 31
e 1405 31
e 1406 31
e 1407 31
e 1408 31
e 1409 31
e 1410 31
e 1411 31
e 1412 31
e 1413 31
e 1414 31
e 1415 31
e 1416 31
e 1417 31
e 1418 31
e 1419 31
e 1420 31
e 1421 31
e 1422 31
e 1423 31
e 1424 31
e 1425 31
e 1426 31
e 1427 31
e 1428 31
e 1429 31
e 1430 31
e 1431 31
e 1432 31
e 1433 31
e 1434 31
e 1435 31
e 1436 31
e 1437 31
e 1438 31
e 1439 31
e 1440 31
e 1441 31
e 1442 31
e 1443 31
e 1444 31
e 1445 31
e 1446 31
e 1447 31
e 1448 31
e 1449 31
e 1450 31
e 1451 31
e 1452 31
e 1453 31
e 1454 31
e 1455 31
e 1456 31
e 1457 31
e 1458 31
e 1459 31
e 1460 31
e 1461 31
e 1462 31
e 1463 31
e 1464 31
e 1465 31
e 1466 31
e 1467 31
e 1468 31
e 1469 31
e 1470 31
e 1471 31
e 1472 31
e 1473 31
e 1474 31
e 1475 31
e 1476 31
e 1477 31
e 1478 31
e 1479 31
e 1480 31
e 1481 31
e 1482 31
e 1483 31
e 1484 31
e 1485 31
e 1486 31
e 1487 31
e 1488 31
e 1489 31
e 1490 31
e 1491 31
e 1492 31
e 1493 31
e 1494 31
e 1495 31
e 1496 31
e 1497 31
e 1498 31
e 1499 31
e 1500 31
e 1501 31
e 1502 31
e 1503 31
e 1504 31
e 1505 31
e 1506 31
e 1507 31
e 1508 31
e 1509 31
e 1510 31
e 1511 31
e 1512 31
e 1513 31
e 1514 31
e 1515 31
e 1516 31
e 1517 31
e 1518 31
e 1519 31
e 1520 31
e 1521 31
e 1522 31
e 1523 31
e 1524 31
e 1525 31
e 1526 31
e 1527 31
e 1528 31
e 1529 31
e 1530 31
e 1531 31
e 1532 31
e 1533 31
e 1534 31
e 53 32
e 54 32
e 55 32
e 56 32
e 57 32
e 58 32
e 59 32
e 60 32
e 61 32
e 62 32
e 63 32
e 64 32
e 65 32
e 66 32
e 67 32
e 68 32
e 69 32
e 70 32
e 71 32
e 72 32
e 73 32
e 74 32
e 75 32
e 76 32
e 77 32
e 78 32
e 79 32
e 80 32
e 81 32
e 82 32
e 83 32
e 84 32
e 85 32
e 86 32
e 87 32
e 88 32
e 89 32
e 90 32
e 91 32
e 92 32
e 93 32
e 94 32
e 95 32
e 96 32
e 97 32
e 98 32
e 99 32
e 100 32
e 101 32
e 102 32
e 103 32
e 104 32
e 105 32
e 106 32
e 107 32
e 108 32
e 109 32
e 110 32
e 111 32
e 112 32
e 113 32
e 114 32
e 115 32
e 116 32
e 117 32
e 118 32
e 119 32
e 120 32
e 121 32
e 122 32
e 123 32
e 124 32
e 125 32
e 126 32
e 127 32
e 128 32
e 129 32
e 130 32
e 131 32
e 132 32
e 133 32
e 134 32
e 135 32
e 136 32
e 137 32
e 138 32
e 139 32
e 140 32
e 141 32
e 142 32
e 143 32
e 144 32
e 145 32
e 146 32
e 147 32
e 148 32
e 149 32
e 150 32
e 151 32
e 152 32
e 153 32
e 154 32
e 155 32
e 156 32
e 157 32
e 158 32
e 159 32
e 160 32
e 161 32
e 162 32
e 163 32
e 164 32
e 165 32
e 166 32
e 167 32
e 168 32
e 169 32
e 170 32
e 171 32
e 172 32
e 173 32
e 174 32
e 175 32
e 176 32
e 177 32
e 178 32
e 179 32
e 180 32
e 181 32
e 182 32
e 183 32
e 184 32
e 185 32
e 186 32
e 187 32
e 188 32
e 189 32
e 190 32
e 191 32
e 192 32
e 193 32
e 194 32
e 195 32
e 196 32
e 197 32
e 198 32
e 199 32
e 200 32
e 201 32
e 202 32
e 203 32
e 204 32
e 205 32
e 206 32
e 207 32
e 208 32
e 210 32
e 211 32
e 212 32
e 213 32
e 216 32
e 217 32
e 218 32
e 220 32
e 222 32
e 223 32
e 224 32
e 228 32
e 229 32
e 230 32
e 231 32
e 232 32
e 233 32
e 234 32
e 235 32
e 236 32
e 237 32
e 238 32
e 239 32
e 240 32
e 241 32
e 242 32
e 243 32
e 244 32
e 245 32
e 246 32
e 247 32
e 248 32
e 249 32
e 250 32
e 251 32
e 252 32
e 253 32
e 254 32
e 255 32
e 256 32
e 257 32
e 258 32
e 259 32
e 260 32
e 261 32
e 262 32
e 263 32
e 264 32
e 265 32
e 266 32
e 267 32
e 268 32
e 269 32
e 270 32
e 271 32
e 272 32
e 273 32
e 274 32
e 275 32
e 276 32
e 277 32
e 278 32
e 279 32
e 280 32
e 281 32
e 282 32
e 283 32
e 284 32
e 285 32
e 286 32
e 287 32
e 288 32
e 289 32
e 290 32
e 291 32
e 292 32
e 293 32
e 294 32
e 295 32
e 296 32
e 297 32
e 298 32
e 299 32
e 300 32
e 301 32
e 302 32
e 303 32
e 304 32
e 305 32
e 306 32
e 307 32
e 308 32
e 309 32
e 310 32
e 311 32
e 312 32
e 313 32
e 314 32
e 315 32
e 316 32
e 317 32
e 318 32
e 319 32
e 320 32
e 321 32
e 322 32
e 323 32
e 324 32
e 325 32
e 326 32
e 327 32
e 328 32
e 329 32
e 330 32
e 331 32
e 332 32
e 333 32
e 334 32
e 335 32
e 336 32
e 337 32
e 338 32
e 339 32
e 340 32
e 341 32
e 342 32
e 343 32
e 344 32
e 345 32
e 346 32
e 347 32
e 348 32
e 349 32
e 350 32
e 351 32
e 352 32
e 353 32
e 354 32
e 355 32
e 356 32
e 357 32
e 358 32
e 359 32
e 360 32
e 361 32
e 362 32
e 363 32
e 364 32
e 365 32
e 366 32
e 367 32
e 368 32
e 369 32
e 370 32
e 371 32
e 372 32
e 373 32
e 374 32
e 375 32
e 376 32
e 377 32
e 378 32
e 379 32
e 380 32
e 381 32
e 382 32
e 383 32
e 384 32
e 385 32
e 386 32
e 387 32
e 388 32
e 389 32
e 390 32
e 391 32
e 392 32
e 393 32
e 394 32
e 395 32
e 396 32
e 397 32
e 398 32
e 400 32
e 401 32
e 403 32
e 404 32
e 406 32
e 407 32
e 408 32
e 409 32
e 410 32
e 411 32
e 413 32
e 414 32
e 416 32
e 417 32
e 418 32
e 419 32
e 420 32
e 421 32
e 422 32
e 423 32
e 424 32
e 425 32
e 426 32
e 427 32
e 428 32
e 429 32
e 430 32
e 431 32
e 432 32
e 433 32
e 434 32
e 435 32
e 436 32
e 437 32
e 438 32
e 439 32
e 440 32
e 441 32
e 442 32
e 443 32
e 444 32
e 445 32
e 446 32
e 447 32
e 448 32
e 449 32
e 450 32
e 451 32
e 452 32
e 453 32
e 454 32
e 455 32
e 456 32
e 457 32
e 458 32
e 459 32
e 460 32
e 461 32
e 462 32
e 463 32
e 464 32
e 465 32
e 466 32
e 467 32
e 468 32
e 469 32
e 470 32
e 471 32
e 472 32
e 473 32
e 474 32
e 475 32
e 476 32
e 477 32
e 478 32
e 479 32
e 480 32
e 481 32
e 482 32
e 483 32
e 484 32
e 485 32
e 486 32
e 487 32
e 488 32
e 489 32
e 490 32
e 491 32
e 492 32
e 493 32
e 494 32
e 495 32
e 496 32
e 497 32
e 498 32
e 499 32
e 500 32
e 501 32
e 502 32
e 503 32
e 504 32
e 505 32
e 506 32
e 507 32
e 508 32
e 509 32
e 510 32
e 511 32
e 512 32
e 513 32
e 514 32
e 515 32
e 516 32
e 517 32
e 518 32
e 519 32
e 520 32
e 521 32
e 522 32
e 523 32
e 524 32
e 525 32
e 526 32
e 527 32
e 528 32
e 529 32
e 530 32
e 531 32
e 532 32
e 533 32
e 534 32
e 535 32
e 536 32
e 537 32
e 538 32
e 539 32
e 540 32
e 541 32
e 542 32
e 543 32
e 544 32
e 545 32
e 546 32
e 547 32
e 548 32
e 549 32
e 550 32
e 551 32
e 552 32
e 553 32
e 554 32
e 555 32
e 556 32
e 557 32
e 558 32
e 559 32
e 560 32
e 561 32
e 562 32
e 563 32
e 564 32
e 565 32
e 566 32
e 567 32
e 568 32
e 569 32
e 570 32
e 571 32
e 572 32
e 573 32
e 574 32
e 575 32
e 577 32
e 578 32
e 579 32
e 580 32
e 582 32
e 583 32
e 584 32
e 586 32
e 587 32
e 588 32
e 589 32
e 593 32
e 594 32
e 596 32
e 597 32
e 599 32
e 600 32
e 602 32
e 604 32
e 606 32
e 607 32
e 608 32
e 609 32
e 612 32
e 613 32
e 614 32
e 616 32
e 617 32
e 618 32
e 619 32
e 621 32
e 622 32
e 624 32
e 625 32
e 626 32
e 627 32
e 628 32
e 629 32
e 630 32
e 631 32
e 632 32
e 633 32
e 634 32
e 635 32
e 636 32
e 637 32
e 638 32
e 639 32
e 640 32
e 641 32
e 642 32
e 643 32
e 644 32
e 645 32
e 646 32
e 647 32
e 648 32
e 649 32
e 650 32
e 654 32
e 655 32
e 656 32
e 658 32
e 659 32
e 660 32
e 661 32
e 662 32
e 663 32
e 664 32
e 665 32
e 666 32
e 667 32
e 668 32
e 669 32
e 671 32
e 672 32
e 674 32
e 675 32
e 677 32
e 678 32
e 679 32
e 680 32
e 681 32
e 682 32
e 683 32
e 684 32
e 685 32
e 686 32
e 687 32
e 688 32
e 689 32
e 690 32
e 691 32
e 692 32
e 693 32
e 694 32
e 695 32
e 696 32
e 697 32
e 698 32
e 699 32
e 700 32
e 701 32
e 702 32
e 703 32
e 704 32
e 705 32
e 706 32
e 707 32
e 708 32
e 709 32
e 711 32
e 712 32
e 713 32
e 714 32
e 715 32
e 717 32
e 718 32
e 721 32
e 722 32
e 723 32
e 724 32
e 725 32
e 726 32
e 728 32
e 729 32
e 730 32
e 733 32
e 734 32
e 735 32
e 736 32
e 737 32
e 738 32
e 739 32
e 740 32
e 741 32
e 743 32
e 744 32
e 745 32
e 746 32
e 749 32
e 750 32
e 751 32
e 752 32
e 754 32
e 755 32
e 756 32
e 757 32
e 758 32
e 759 32
e 760 32
e 761 32
e 762 32
e 763 32
e 764 32
e 765 32
e 766 32
e 767 32
e 768 32
e 769 32
e 770 32
e 771 32
e 772 32
e 773 32
e 774 32
e 775 32
e 776 32
e 777 32
e 778 32
e 779 32
e 780 32
e 781 32
e 782 32
e 783 32
e 784 32
e 785 32
e 786 32
e 787 32
e 788 32
e 789 32
e 790 32
e 791 32
e 792 32
e 793 32
e 794 32
e 795 32
e 796 32
e 797 32
e 798 32
e 799 32
e 800 32
e 801 32
e 802 32
e 803 32
e 804 32
e 805 32
e 806 32
e 807 32
e 808 32
e 809 32
e 810 32
e 811 32
e 812 32
e 813 32
e 814 32
e 815 32
e 816 32
e 817 32
e 818 32
e 819 32
e 820 32
e 821 32
e 822 32
e 823 32
e 824 32
e 825 32
e 826 32
e 827 32
e 828 32
e 829 32
e 830 32
e 831 32
e 832 32
e 833 32
e 834 32
e 835 32
e 836 32
e 837 32
e 838 32
e 839 32
e 840 32
e 841 32
e 842 32
e 843 32
e 844 32
e 845 32
e 846 32
e 847 32
e 848 32
e 849 32
e 850 32
e 851 32
e 852 32
e 853 32
e 854 32
e 855 32
e 856 32
e 857 32
e 858 32
e 859 32
e 860 32
e 861 32
e 862 32
e 863 32
e 864 32
e 865 32
e 866 32
e 867 32
e 868 32
e 869 32
e 870 32
e 871 32
e 872 32
e 873 32
e 874 32
e 875 32
e 876 32
e 877 32
e 878 32
e 879 32
e 880 32
e 881 32
e 882 32
e 883 32
e 884 32
e 885 32
e 886 32
e 887 32
e 888 32
e 889 32
e 890 32
e 891 32
e 892 32
e 893 32
e 894 32
e 895 32
e 896 32
e 897 32
e 898 32
e 899 32
e 900 32
e 901 32
e 902 32
e 903 32
e 904 32
e 905 32
e 906 32
e 907 32
e 908 32
e 909 32
e 910 32
e 911 32
e 912 32
e 913 32
e 914 32
e 915 32
e 916 32
e 917 32
e 918 32
e 919 32
e 920 32
e 921 32
e 922 32
e 923 32
e 924 32
e 925 32
e 926 32
e 927 32
e 928 32
e 929 32
e 930 32
e 931 32
e 932 32
e 933 32
e 934 32
e 935 32
e 936 32
e 937 32
e 938 32
e 939 32
e 940 32
e 941 32
e 942 32
e 943 32
e 944 32
e 945 32
e 946 32
e 947 32
e 948 32
e 949 32
e 950 32
e 951 32
e 952 32
e 953 32
e 954 32
e 955 32
e 956 32
e 957 32
e 958 32
e 959 32
e 960 32
e 961 32
e 962 32
e 963 32
e 964 32
e 965 32
e 966 32
e 967 32
e 968 32
e 969 32
e 970 32
e 971 32
e 972 32
e 973 32
e 974 32
e 975 32
e 976 32
e 977 32
e 978 32
e 979 32
e 980 32
e 981 32
e 982 32
e 983 32
e 984 32
e 985 32
e 986 32
e 987 32
e 988 32
e 989 32
e 990 32
e 991 32
e 992 32
e 993 32
e 994 32
e 995 32
e 996 32
e 997 32
e 998 32
e 999 32
e 1000 32
e 1001 32
e 1002 32
e 1003 32
e 1004 32
e 1005 32
e 1006 32
e 1007 32
e 1008 32
e 1009 32
e 1010 32
e 1011 32
e 1012 32
e 1013 32
e 1014 32
e 1015 32
e 1016 32
e 1017 32
e 1018 32
e 1019 32
e 1020 32
e 1021 32
e 1022 32
e 1023 32
e 1024 32
e 1025 32
e 1026 32
e 1027 32
e 1028 32
e 1029 32
e 1030 32
e 1031 32
e 1032 32
e 1033 32
e 1034 32
e 1035 32
e 1036 32
e 1037 32
e 1038 32
e 1039 32
e 1040 32
e 1041 32
e 1042 32
e 1043 32
e 1044 32
e 1045 32
e 1046 32
e 1047 32
e 1048 32
e 1049 32
e 1050 32
e 1051 32
e 1052 32
e 1053 32
e 1054 32
e 1055 32
e 1056 32
e 1057 32
e 1058 32
e 1059 32
e 1060 32
e 1061 32
e 1062 32
e 1063 32
e 1064 32
e 1065 32
e 1066 32
e 1067 32
e 1068 32
e 1069 32
e 1071 32
e 1073 32
e 1074 32
e 1076 32
e 1078 32
e 1079 32
e 1080 32
e 1082 32
e 1084 32
e 1085 32
e 1086 32
e 1087 32
e 1088 32
e 1089 32
e 1091 32
e 1092 32
e 1093 32
e 1094 32
e 1095 32
e 1096 32
e 1097 32
e 1098 32
e 1101 32
e 1102 32
e 1103 32
e 1104 32
e 1105 32
e 1106 32
e 1107 32
e 1108 32
e 1110 32
e 1111 32
e 1113 32
e 1114 32
e 1116 32
e 1118 32
e 1120 32
e 1123 32
e 1124 32
e 1125 32
e 1127 32
e 1130 32
e 1132 32
e 1134 32
e 1135 32
e 1139 32
e 1140 32
e 1141 32
e 1143 32
e 1149 32
e 1150 32
e 1152 32
e 1153 32
e 1155 32
e 1156 32
e 1157 32
e 1158 32
e 1159 32
e 1160 32
e 1161 32
e 1162 32
e 1163 32
e 1164 32
e 1165 32
e 1166 32
e 1167 32
e 1168 32
e 1169 32
e 1171 32
e 1172 32
e 1173 32
e 1174 32
e 1175 32
e 1176 32
e 1177 32
e 1178 32
e 1179 32
e 1180 32
e 1181 32
e 1182 32
e 1183 32
e 1184 32
e 1185 32
e 1186 32
e 1187 32
e 1188 32
e 1189 32
e 1190 32
e 1191 32
e 1192 32
e 1193 32
e 1194 32
e 1195 32
e 1196 32
e 1197 32
e 1198 32
e 1199 32
e 1200 32
e 1201 32
e 1202 32
e 1203 32
e 1204 32
e 1205 32
e 1206 32
e 1207 32
e 1208 32
e 1209 32
e 1210 32
e 1211 32
e 1212 32
e 1213 32
e 1214 32
e 1215 32
e 1216 32
e 1217 32
e 1218 32
e 1219 32
e 1220 32
e 1221 32
e 1222 32
e 1223 32
e 1224 32
e 1225 32
e 1226 32
e 1227 32
e 1228 32
e 1229 32
e 1230 32
e 1231 32
e 1232 32
e 1233 32
e 1234 32
e 1235 32
e 1236 32
e 1237 32
e 1238 32
e 1239 32
e 1240 32
e 1241 32
e 1242 32
e 1243 32
e 1244 32
e 1245 32
e 1246 32
e 1247 32
e 1248 32
e 1249 32
e 1250 32
e 1251 32
e 1252 32
e 1253 32
e 1254 32
e 1255 32
e 1256 32
e 1257 32
e 1258 32
e 1259 32
e 1260 32
e 1261 32
e 1262 32
e 1263 32
e 1264 32
e 1265 32
e 1266 32
e 1267 32
e 1268 32
e 1269 32
e 1270 32
e 1271 32
e 1272 32
e 1273 32
e 1274 32
e 1275 32
e 1276 32
e 1277 32
e 1278 32
e 1279 32
e 1280 32
e 1281 32
e 1282 32
e 1283 32
e 1284 32
e 1285 32
e 1286 32
e 1287 32
e 1288 32
e 1289 32
e 1290 32
e 1291 32
e 1292 32
e 1293 32
e 1294 32
e 1295 32
e 1296 32
e 1297 32
e 1298 32
e 1299 32
e 1300 32
e 1301 32
e 1302 32
e 1303 32
e 1304 32
e 1305 32
e 1307 32
e 1308 32
e 1309 32
e 1310 32
e 1311 32
e 1312 32
e 1313 32
e 1314 32
e 1315 32
e 1316 32
e 1317 32
e 1318 32
e 1319 32
e 1321 32
e 1322 32
e 1323 32
e 1324 32
e 1326 32
e 1327 32
e 1328 32
e 1329 32
e 1330 32
e 1331 32
e 1332 32
e 1333 32
e 1334 32
e 1335 32
e 1336 32
e 1337 32
e 1338 32
e 1339 32
e 1340 32
e 1341 32
e 1342 32
e 1343 32
e 1344 32
e 1345 32
e 1346 32
e 1347 32
e 1348 32
e 1349 32
e 1350 32
e 1351 32
e 1352 32
e 1353 32
e 1354 32
e 1355 32
e 1356 32
e 1357 32
e 1358 32
e 1359 32
e 1360 32
e 1361 32
e 1362 32
e 1363 32
e 1364 32
e 1365 32
e 1366 32
e 1367 32
e 1368 32
e 1369 32
e 1370 32
e 1371 32
e 1372 32
e 1373 32
e 1374 32
e 1375 32
e 1376 32
e 1377 32
e 1378 32
e 1379 32
e 1380 32
e 1381 32
e 1382 32
e 1383 32
e 1384 32
e 1385 32
e 1386 32
e 1387 32
e 1388 32
e 1389 32
e 1390 32
e 1391 32
e 1392 32
e 1393 32
e 1394 32
e 1395 32
e 1396 32
e 1397 32
e 1398 32
e 1399 32
e 1400 32
e 1401 32
e 1402 32
e 1403 32
e 1404 32
e 1405 32
e 1406 32
e 1407 32
e 1408 32
e 1409 32
e 1410 32
e 1411 32
e 1412 32
e 1413 32
e 1414 32
e 1415 32
e 1416 32
e 1417 32
e 1418 32
e 1419 32
e 1420 32
e 1421 32
e 1422 32
e 1423 32
e 1424 32
e 1425 32
e 1426 32
e 1427 32
e 1428 32
e 1429 32
e 1430 32
e 1431 32
e 1432 32
e 1433 32
e 1434 32
e 1435 32
e 1436 32
e 1437 32
e 1438 32
e 1439 32
e 1440 32
e 1441 32
e 1442 32
e 1443 32
e 1444 32
e 1445 32
e 1446 32
e 1447 32
e 1448 32
e 1449 32
e 1450 32
e 1451 32
e 1452 32
e 1453 32
e 1454 32
e 1455 32
e 1456 32
e 1457 32
e 1458 32
e 1459 32
e 1460 32
e 1461 32
e 1462 32
e 1463 32
e 1464 32
e 1465 32
e 1466 32
e 1467 32
e 1468 32
e 1469 32
e 1470 32
e 1471 32
e 1472 32
e 1473 32
e 1474 32
e 1475 32
e 1476 32
e 1477 32
e 1478 32
e 1479 32
e 1480 32
e 1481 32
e 1482 32
e 1483 32
e 1484 32
e 1485 32
e 1486 32
e 1487 32
e 1488 32
e 1489 32
e 1490 32
e 1491 32
e 1492 32
e 1493 32
e 1494 32
e 1495 32
e 1496 32
e 1497 32
e 1498 32
e 1499 32
e 1500 32
e 1501 32
e 1502 32
e 1503 32
e 1504 32
e 1505 32
e 1506 32
e 1507 32
e 1508 32
e 1509 32
e 1510 32
e 1511 32
e 1512 32
e 1513 32
e 1514 32
e 1515 32
e 1516 32
e 1517 32
e 1518 32
e 1519 32
e 1520 32
e 1521 32
e 1522 32
e 1523 32
e 1524 32
e 1525 32
e 1526 32
e 1527 32
e 1528 32
e 1529 32
e 1530 32
e 1531 32
e 1532 32
e 1533 32
e 1534 32
e 53 33
e 54 33
e 55 33
e 56 33
e 57 33
e 58 33
e 59 33
e 60 33
e 61 33
e 62 33
e 63 33
e 64 33
e 65 33
e 66 33
e 67 33
e 68 33
e 69 33
e 70 33
e 71 33
e 72 33
e 73 33
e 74 33
e 75 33
e 76 33
e 77 33
e 78 33
e 79 33
e 80 33
e 81 33
e 82 33
e 83 33
e 84 33
e 85 33
e 86 33
e 87 33
e 88 33
e 89 33
e 90 33
e 91 33
e 92 33
e 93 33
e 94 33
e 95 33
e 96 33
e 97 33
e 98 33
e 99 33
e 100 33
e 101 33
e 102 33
e 103 33
e 104 33
e 105 33
e 106 33
e 107 33
e 108 33
e 109 33
e 110 33
e 111 33
e 112 33
e 113 33
e 114 33
e 115 33
e 116 33
e 117 33
e 118 33
e 119 33
e 120 33
e 121 33
e 122 33
e 123 33
e 124 33
e 125 33
e 126 33
e 127 33
e 128 33
e 129 33
e 130 33
e 131 33
e 132 33
e 133 33
e 134 33
e 135 33
e 136 33
e 137 33
e 138 33
e 139 33
e 140 33
e 141 33
e 142 33
e 143 33
e 144 33
e 145 33
e 146 33
e 147 33
e 148 33
e 149 33
e 150 33
e 151 33
e 152 33
e 153 33
e 154 33
e 155 33
e 156 33
e 157 33
e 158 33
e 159 33
e 160 33
e 161 33
e 162 33
e 163 33
e 164 33
e 165 33
e 166 33
e 167 33
e 168 33
e 169 33
e 170 33
e 171 33
e 172 33
e 173 33
e 174 33
e 175 33
e 176 33
e 177 33
e 178 33
e 179 33
e 180 33
e 181 33
e 182 33
e 183 33
e 184 33
e 185 33
e 186 33
e 187 33
e 188 33
e 189 33
e 190 33
e 191 33
e 192 33
e 193 33
e 194 33
e 195 33
e 196 33
e 197 33
e 198 33
e 199 33
e 200 33
e 201 33
e 202 33
e 203 33
e 204 33
e 205 33
e 206 33
e 207 33
e 208 33
e 209 33
e 211 33
e 212 33
e 214 33
e 215 33
e 216 33
e 218 33
e 220 33
e 221 33
e 227 33
e 228 33
e 230 33
e 232 33
e 233 33
e 235 33
e 236 33
e 237 33
e 238 33
e 239 33
e 240 33
e 241 33
e 242 33
e 243 33
e 244 33
e 245 33
e 246 33
e 247 33
e 248 33
e 249 33
e 250 33
e 251 33
e 252 33
e 253 33
e 254 33
e 255 33
e 256 33
e 257 33
e 258 33
e 259 33
e 260 33
e 261 33
e 262 33
e 263 33
e 264 33
e 265 33
e 266 33
e 267 33
e 268 33
e 269 33
e 270 33
e 271 33
e 272 33
e 273 33
e 274 33
e 275 33
e 276 33
e 277 33
e 278 33
e 279 33
e 280 33
e 281 33
e 282 33
e 283 33
e 284 33
e 285 33
e 286 33
e 287 33
e 288 33
e 289 33
e 290 33
e 291 33
e 292 33
e 293 33
e 294 33
e 295 33
e 296 33
e 297 33
e 298 33
e 299 33
e 300 33
e 301 33
e 302 33
e 303 33
e 304 33
e 305 33
e 306 33
e 307 33
e 308 33
e 309 33
e 310 33
e 311 33
e 312 33
e 313 33
e 314 33
e 315 33
e 316 33
e 317 33
e 318 33
e 319 33
e 320 33
e 321 33
e 322 33
e 323 33
e 324 33
e 325 33
e 326 33
e 327 33
e 328 33
e 329 33
e 330 33
e 331 33
e 332 33
e 333 33
e 334 33
e 335 33
e 336 33
e 337 33
e 338 33
e 339 33
e 340 33
e 341 33
e 342 33
e 343 33
e 344 33
e 345 33
e 346 33
e 347 33
e 348 33
e 349 33
e 350 33
e 351 33
e 352 33
e 353 33
e 354 33
e 355 33
e 356 33
e 357 33
e 358 33
e 359 33
e 360 33
e 361 33
e 362 33
e 363 33
e 364 33
e 365 33
e 366 33
e 367 33
e 368 33
e 369 33
e 370 33
e 371 33
e 372 33
e 373 33
e 374 33
e 375 33
e 376 33
e 377 33
e 378 33
e 379 33
e 380 33
e 381 33
e 382 33
e 383 33
e 384 33
e 385 33
e 386 33
e 387 33
e 388 33
e 389 33
e 390 33
e 391 33
e 392 33
e 393 33
e 395 33
e 396 33
e 397 33
e 398 33
e 399 33
e 400 33
e 402 33
e 403 33
e 404 33
e 405 33
e 406 33
e 408 33
e 409 33
e 410 33
e 411 33
e 413 33
e 414 33
e 417 33
e 418 33
e 419 33
e 420 33
e 421 33
e 422 33
e 423 33
e 424 33
e 425 33
e 426 33
e 427 33
e 428 33
e 429 33
e 430 33
e 431 33
e 432 33
e 433 33
e 434 33
e 435 33
e 436 33
e 437 33
e 438 33
e 439 33
e 440 33
e 441 33
e 442 33
e 443 33
e 444 33
e 445 33
e 446 33
e 447 33
e 448 33
e 449 33
e 450 33
e 451 33
e 452 33
e 453 33
e 454 33
e 455 33
e 456 33
e 457 33
e 458 33
e 459 33
e 460 33
e 461 33
e 462 33
e 463 33
e 464 33
e 465 33
e 466 33
e 467 33
e 468 33
e 469 33
e 470 33
e 471 33
e 472 33
e 473 33
e 474 33
e 475 33
e 476 33
e 477 33
e 478 33
e 479 33
e 480 33
e 481 33
e 482 33
e 483 33
e 484 33
e 485 33
e 486 33
e 487 33
e 488 33
e 489 33
e 490 33
e 491 33
e 492 33
e 493 33
e 494 33
e 495 33
e 496 33
e 497 33
e 498 33
e 499 33
e 500 33
e 501 33
e 502 33
e 503 33
e 504 33
e 505 33
e 506 33
e 507 33
e 508 33
e 509 33
e 510 33
e 511 33
e 512 33
e 513 33
e 514 33
e 515 33
e 516 33
e 517 33
e 518 33
e 519 33
e 520 33
e 521 33
e 522 33
e 523 33
e 524 33
e 525 33
e 526 33
e 527 33
e 528 33
e 529 33
e 530 33
e 531 33
e 532 33
e 533 33
e 534 33
e 535 33
e 536 33
e 537 33
e 538 33
e 539 33
e 540 33
e 541 33
e 542 33
e 543 33
e 544 33
e 545 33
e 546 33
e 547 33
e 548 33
e 549 33
e 550 33
e 551 33
e 552 33
e 553 33
e 554 33
e 555 33
e 556 33
e 557 33
e 558 33
e 559 33
e 560 33
e 561 33
e 562 33
e 563 33
e 564 33
e 565 33
e 566 33
e 567 33
e 568 33
e 569 33
e 570 33
e 571 33
e 572 33
e 573 33
e 574 33
e 575 33
e 577 33
e 579 33
e 581 33
e 582 33
e 583 33
e 584 33
e 585 33
e 586 33
e 589 33
e 592 33
e 594 33
e 595 33
e 596 33
e 597 33
e 598 33
e 599 33
e 601 33
e 602 33
e 603 33
e 604 33
e 605 33
e 606 33
e 607 33
e 608 33
e 612 33
e 613 33
e 614 33
e 615 33
e 617 33
e 618 33
e 619 33
e 620 33
e 621 33
e 622 33
e 623 33
e 624 33
e 625 33
e 626 33
e 627 33
e 628 33
e 629 33
e 630 33
e 631 33
e 632 33
e 633 33
e 634 33
e 635 33
e 636 33
e 637 33
e 638 33
e 639 33
e 640 33
e 641 33
e 642 33
e 643 33
e 644 33
e 645 33
e 646 33
e 647 33
e 648 33
e 649 33
e 650 33
e 651 33
e 653 33
e 654 33
e 657 33
e 659 33
e 660 33
e 661 33
e 664 33
e 665 33
e 666 33
e 667 33
e 668 33
e 671 33
e 672 33
e 673 33
e 674 33
e 676 33
e 677 33
e 678 33
e 679 33
e 680 33
e 681 33
e 682 33
e 683 33
e 684 33
e 685 33
e 686 33
e 687 33
e 688 33
e 689 33
e 690 33
e 691 33
e 692 33
e 693 33
e 694 33
e 695 33
e 696 33
e 697 33
e 698 33
e 699 33
e 700 33
e 701 33
e 702 33
e 703 33
e 704 33
e 705 33
e 706 33
e 707 33
e 708 33
e 709 33
e 712 33
e 713 33
e 714 33
e 715 33
e 716 33
e 717 33
e 718 33
e 719 33
e 720 33
e 721 33
e 723 33
e 724 33
e 725 33
e 726 33
e 728 33
e 729 33
e 730 33
e 731 33
e 734 33
e 735 33
e 736 33
e 737 33
e 738 33
e 740 33
e 741 33
e 742 33
e 746 33
e 747 33
e 748 33
e 749 33
e 750 33
e 752 33
e 753 33
e 754 33
e 755 33
e 756 33
e 757 33
e 758 33
e 759 33
e 760 33
e 761 33
e 762 33
e 763 33
e 764 33
e 765 33
e 766 33
e 767 33
e 768 33
e 769 33
e 770 33
e 771 33
e 772 33
e 773 33
e 774 33
e 775 33
e 776 33
e 777 33
e 778 33
e 779 33
e 780 33
e 781 33
e 782 33
e 783 33
e 784 33
e 785 33
e 786 33
e 787 33
e 788 33
e 789 33
e 790 33
e 791 33
e 792 33
e 793 33
e 794 33
e 795 33
e 796 33
e 797 33
e 798 33
e 799 33
e 800 33
e 801 33
e 802 33
e 803 33
e 804 33
e 805 33
e 806 33
e 807 33
e 808 33
e 809 33
e 810 33
e 811 33
e 812 33
e 813 33
e 814 33
e 815 33
e 816 33
e 817 33
e 818 33
e 819 33
e 820 33
e 821 33
e 822 33
e 823 33
e 824 33
e 825 33
e 826 33
e 827 33
e 828 33
e 829 33
e 830 33
e 831 33
e 832 33
e 833 33
e 834 33
e 835 33
e 836 33
e 837 33
e 838 33
e 839 33
e 840 33
e 841 33
e 842 33
e 843 33
e 844 33
e 845 33
e 846 33
e 847 33
e 848 33
e 849 33
e 850 33
e 851 33
e 852 33
e 853 33
e 854 33
e 855 33
e 856 33
e 857 33
e 858 33
e 859 33
e 860 33
e 861 33
e 862 33
e 863 33
e 864 33
e 865 33
e 866 33
e 867 33
e 868 33
e 869 33
e 870 33
e 871 33
e 872 33
e 873 33
e 874 33
e 875 33
e 876 33
e 877 33
e 878 33
e 879 33
e 880 33
e 881 33
e 882 33
e 883 33
e 884 33
e 885 33
e 886 33
e 887 33
e 888 33
e 889 33
e 890 33
e 891 33
e 892 33
e 893 33
e 894 33
e 895 33
e 896 33
e 897 33
e 898 33
e 899 33
e 900 33
e 901 33
e 902 33
e 903 33
e 904 33
e 905 33
e 906 33
e 907 33
e 908 33
e 909 33
e 910 33
e 911 33
e 912 33
e 913 33
e 914 33
e 915 33
e 916 33
e 917 33
e 918 33
e 919 33
e 920 33
e 921 33
e 922 33
e 923 33
e 924 33
e 925 33
e 926 33
e 927 33
e 928 33
e 929 33
e 930 33
e 931 33
e 932 33
e 933 33
e 934 33
e 935 33
e 936 33
e 937 33
e 938 33
e 939 33
e 940 33
e 941 33
e 942 33
e 943 33
e 944 33
e 945 33
e 946 33
e 947 33
e 948 33
e 949 33
e 950 33
e 951 33
e 952 33
e 953 33
e 954 33
e 955 33
e 956 33
e 957 33
e 958 33
e 959 33
e 960 33
e 961 33
e 962 33
e 963 33
e 964 33
e 965 33
e 966 33
e 967 33
e 968 33
e 969 33
e 970 33
e 971 33
e 972 33
e 973 33
e 974 33
e 975 33
e 976 33
e 977 33
e 978 33
e 979 33
e 980 33
e 981 33
e 982 33
e 983 33
e 984 33
e 985 33
e 986 33
e 987 33
e 988 33
e 989 33
e 990 33
e 991 33
e 992 33
e 993 33
e 994 33
e 995 33
e 996 33
e 997 33
e 998 33
e 999 33
e 1000 33
e 1001 33
e 1002 33
e 1003 33
e 1004 33
e 1005 33
e 1006 33
e 1007 33
e 1008 33
e 1009 33
e 1010 33
e 1011 33
e 1012 33
e 1013 33
e 1014 33
e 1015 33
e 1016 33
e 1017 33
e 1018 33
e 1019 33
e 1020 33
e 1021 33
e 1022 33
e 1023 33
e 1024 33
e 1025 33
e 1026 33
e 1027 33
e 1028 33
e 1029 33
e 1030 33
e 1031 33
e 1032 33
e 1033 33
e 1034 33
e 1035 33
e 1036 33
e 1037 33
e 1038 33
e 1039 33
e 1040 33
e 1041 33
e 1042 33
e 1043 33
e 1044 33
e 1045 33
e 1046 33
e 1047 33
e 1048 33
e 1049 33
e 1050 33
e 1051 33
e 1052 33
e 1053 33
e 1054 33
e 1055 33
e 1056 33
e 1057 33
e 1058 33
e 1059 33
e 1060 33
e 1061 33
e 1062 33
e 1063 33
e 1064 33
e 1065 33
e 1066 33
e 1067 33
e 1070 33
e 1073 33
e 1074 33
e 1075 33
e 1076 33
e 1077 33
e 1078 33
e 1080 33
e 1081 33
e 1082 33
e 1084 33
e 1085 33
e 1086 33
e 1087 33
e 1093 33
e 1094 33
e 1095 33
e 1096 33
e 1097 33
e 1098 33
e 1100 33
e 1101 33
e 1102 33
e 1103 33
e 1105 33
e 1107 33
e 1108 33
e 1109 33
e 1111 33
e 1113 33
e 1114 33
e 1115 33
e 1116 33
e 1117 33
e 1118 33
e 1122 33
e 1123 33
e 1124 33
e 1126 33
e 1127 33
e 1128 33
e 1129 33
e 1131 33
e 1132 33
e 1133 33
e 1138 33
e 1140 33
e 1143 33
e 1145 33
e 1147 33
e 1148 33
e 1149 33
e 1151 33
e 1154 33
e 1156 33
e 1157 33
e 1158 33
e 1159 33
e 1160 33
e 1161 33
e 1162 33
e 1163 33
e 1164 33
e 1165 33
e 1166 33
e 1171 33
e 1172 33
e 1173 33
e 1174 33
e 1175 33
e 1176 33
e 1177 33
e 1178 33
e 1179 33
e 1180 33
e 1181 33
e 1182 33
e 1183 33
e 1184 33
e 1185 33
e 1186 33
e 1187 33
e 1188 33
e 1189 33
e 1190 33
e 1191 33
e 1192 33
e 1193 33
e 1194 33
e 1195 33
e 1196 33
e 1197 33
e 1198 33
e 1199 33
e 1200 33
e 1201 33
e 1202 33
e 1203 33
e 1204 33
e 1205 33
e 1206 33
e 1207 33
e 1208 33
e 1209 33
e 1210 33
e 1211 33
e 1212 33
e 1213 33
e 1214 33
e 1215 33
e 1216 33
e 1217 33
e 1218 33
e 1219 33
e 1220 33
e 1221 33
e 1222 33
e 1223 33
e 1224 33
e 1225 33
e 1226 33
e 1227 33
e 1228 33
e 1229 33
e 1230 33
e 1231 33
e 1232 33
e 1233 33
e 1234 33
e 1235 33
e 1236 33
e 1237 33
e 1238 33
e 1239 33
e 1240 33
e 1241 33
e 1242 33
e 1243 33
e 1244 33
e 1245 33
e 1246 33
e 1247 33
e 1248 33
e 1249 33
e 1250 33
e 1251 33
e 1252 33
e 1253 33
e 1254 33
e 1255 33
e 1256 33
e 1257 33
e 1258 33
e 1259 33
e 1260 33
e 1261 33
e 1262 33
e 1263 33
e 1264 33
e 1265 33
e 1266 33
e 1267 33
e 1268 33
e 1269 33
e 1270 33
e 1271 33
e 1272 33
e 1273 33
e 1274 33
e 1275 33
e 1276 33
e 1277 33
e 1278 33
e 1279 33
e 1280 33
e 1281 33
e 1282 33
e 1283 33
e 1284 33
e 1285 33
[truncated: 10,681,566 more chars]
