# Supplementary material for: An optimization algorithm for maximum quasi-clique problem based on information feedback model
Source: PeerJ Comput Sci. 2024 Jul 12;10:e2173. doi: 10.7717/peerj-cs.2173 (PMC11323172; doi:10.7717/peerj-cs.2173)
Supplement: Data S1 [file peerj-cs-10-2173-s001.zip › Data/p-hat1000-1.mtx]

p edge 1000 122253
e 3 1
e 5 2
e 7 5
e 9 8
e 11 2
e 11 4
e 11 9
e 11 10
e 12 2
e 12 8
e 13 2
e 13 3
e 13 8
e 13 12
e 15 2
e 15 7
e 15 8
e 16 5
e 16 9
e 17 1
e 17 2
e 17 4
e 17 8
e 18 4
e 18 15
e 19 4
e 19 8
e 19 15
e 20 1
e 20 2
e 20 4
e 20 5
e 20 6
e 20 14
e 20 17
e 21 5
e 21 8
e 21 12
e 21 15
e 21 19
e 22 4
e 22 14
e 22 19
e 22 21
e 23 10
e 23 15
e 23 18
e 23 19
e 23 22
e 24 3
e 24 5
e 24 17
e 24 20
e 24 22
e 24 23
e 25 4
e 25 6
e 25 8
e 25 9
e 25 10
e 25 11
e 25 18
e 25 23
e 25 24
e 26 3
e 26 20
e 26 24
e 27 3
e 27 5
e 27 6
e 27 12
e 27 15
e 27 18
e 27 22
e 27 23
e 27 25
e 28 19
e 28 20
e 28 22
e 28 23
e 29 1
e 29 2
e 29 3
e 29 9
e 29 11
e 29 12
e 29 16
e 29 22
e 29 25
e 29 27
e 29 28
e 30 8
e 30 16
e 30 19
e 30 21
e 30 23
e 30 28
e 31 1
e 31 19
e 31 25
e 31 27
e 32 8
e 32 11
e 32 15
e 32 16
e 32 21
e 32 23
e 33 6
e 33 10
e 33 11
e 33 12
e 33 13
e 33 15
e 33 16
e 33 23
e 33 28
e 34 1
e 34 9
e 34 10
e 34 20
e 34 24
e 34 25
e 34 27
e 34 28
e 34 33
e 35 4
e 35 5
e 35 10
e 35 11
e 35 12
e 35 15
e 35 16
e 35 20
e 35 26
e 35 27
e 35 29
e 35 34
e 36 4
e 36 18
e 36 20
e 36 22
e 36 27
e 36 34
e 37 1
e 37 4
e 37 9
e 37 11
e 37 15
e 37 17
e 37 25
e 37 28
e 37 29
e 37 30
e 37 35
e 38 1
e 38 2
e 38 3
e 38 5
e 38 7
e 38 10
e 38 14
e 38 16
e 38 19
e 38 20
e 38 22
e 38 23
e 38 27
e 38 28
e 38 29
e 38 31
e 38 32
e 38 34
e 38 35
e 38 37
e 39 5
e 39 8
e 39 9
e 39 11
e 39 17
e 39 18
e 39 20
e 39 21
e 39 29
e 39 33
e 39 37
e 40 5
e 40 9
e 40 11
e 40 15
e 40 18
e 40 19
e 40 20
e 40 38
e 40 39
e 41 6
e 41 8
e 41 11
e 41 12
e 41 17
e 41 24
e 41 27
e 41 33
e 42 20
e 42 27
e 42 36
e 43 3
e 43 4
e 43 13
e 43 16
e 43 18
e 43 19
e 43 24
e 43 27
e 43 29
e 43 31
e 43 32
e 43 33
e 43 38
e 43 40
e 43 42
e 44 4
e 44 12
e 44 13
e 44 15
e 44 43
e 45 18
e 45 32
e 45 33
e 45 39
e 45 43
e 46 2
e 46 8
e 46 9
e 46 12
e 46 19
e 46 33
e 46 34
e 46 44
e 47 4
e 47 8
e 47 9
e 47 13
e 47 15
e 47 21
e 47 22
e 47 26
e 47 29
e 47 31
e 47 33
e 48 9
e 48 10
e 48 11
e 48 20
e 48 21
e 48 25
e 48 26
e 48 27
e 48 31
e 48 32
e 48 33
e 48 34
e 48 37
e 48 39
e 48 42
e 49 5
e 49 8
e 49 11
e 49 20
e 49 24
e 49 27
e 49 29
e 49 36
e 49 41
e 49 48
e 50 3
e 50 15
e 50 20
e 50 21
e 50 23
e 50 24
e 50 43
e 50 45
e 50 47
e 51 5
e 51 10
e 51 11
e 51 16
e 51 18
e 51 19
e 51 22
e 51 27
e 51 32
e 51 33
e 51 38
e 51 41
e 51 48
e 52 1
e 52 5
e 52 6
e 52 9
e 52 17
e 52 18
e 52 32
e 52 33
e 52 37
e 52 40
e 52 50
e 53 3
e 53 8
e 53 14
e 53 18
e 53 21
e 53 26
e 53 28
e 53 30
e 53 32
e 53 37
e 53 41
e 53 43
e 53 44
e 53 52
e 54 8
e 54 16
e 54 18
e 54 20
e 54 21
e 54 23
e 54 28
e 54 38
e 54 39
e 54 43
e 54 51
e 55 2
e 55 7
e 55 9
e 55 11
e 55 14
e 55 28
e 55 32
e 55 33
e 55 41
e 56 8
e 56 10
e 56 15
e 56 23
e 56 27
e 56 30
e 56 46
e 56 47
e 56 52
e 56 54
e 57 10
e 57 29
e 57 33
e 57 34
e 57 37
e 57 38
e 57 39
e 57 40
e 57 44
e 58 2
e 58 3
e 58 9
e 58 11
e 58 15
e 58 25
e 58 28
e 58 30
e 58 33
e 58 35
e 58 38
e 58 46
e 58 48
e 58 51
e 58 57
e 59 2
e 59 9
e 59 17
e 59 18
e 59 20
e 59 22
e 59 23
e 59 26
e 59 28
e 59 33
e 59 34
e 59 35
e 59 37
e 59 40
e 59 42
e 59 49
e 60 8
e 60 9
e 60 10
e 60 15
e 60 16
e 60 18
e 60 20
e 60 22
e 60 23
e 60 24
e 60 32
e 60 35
e 60 38
e 60 40
e 60 41
e 61 1
e 61 12
e 61 16
e 61 32
e 61 33
e 61 34
e 61 43
e 61 46
e 61 51
e 61 53
e 61 57
e 62 10
e 62 29
e 62 43
e 62 46
e 62 47
e 62 55
e 62 57
e 62 60
e 63 7
e 63 11
e 63 12
e 63 14
e 63 15
e 63 17
e 63 18
e 63 23
e 63 24
e 63 25
e 63 27
e 63 28
e 63 29
e 63 33
e 63 39
e 63 45
e 63 51
e 63 53
e 63 54
e 63 55
e 63 57
e 64 5
e 64 9
e 64 11
e 64 14
e 64 16
e 64 20
e 64 29
e 64 31
e 64 33
e 64 38
e 64 52
e 64 57
e 64 61
e 65 10
e 65 11
e 65 15
e 65 21
e 65 23
e 65 25
e 65 32
e 65 36
e 65 37
e 65 40
e 65 41
e 65 46
e 65 48
e 65 51
e 65 59
e 65 63
e 66 8
e 66 9
e 66 21
e 66 25
e 66 28
e 66 33
e 66 36
e 66 42
e 66 43
e 66 49
e 66 52
e 66 56
e 66 60
e 66 63
e 67 2
e 67 3
e 67 8
e 67 10
e 67 13
e 67 18
e 67 20
e 67 26
e 67 30
e 67 33
e 67 36
e 67 44
e 67 54
e 67 59
e 68 8
e 68 11
e 68 20
e 68 21
e 68 24
e 68 25
e 68 26
e 68 30
e 68 35
e 68 47
e 68 53
e 68 60
e 68 63
e 68 65
e 69 5
e 69 8
e 69 9
e 69 12
e 69 13
e 69 15
e 69 19
e 69 25
e 69 28
e 69 32
e 69 38
e 69 39
e 69 41
e 69 46
e 69 55
e 69 62
e 69 63
e 69 65
e 70 3
e 70 8
e 70 12
e 70 19
e 70 21
e 70 23
e 70 33
e 70 38
e 70 43
e 70 51
e 70 59
e 70 62
e 70 65
e 70 66
e 70 67
e 71 2
e 71 4
e 71 19
e 71 20
e 71 27
e 71 33
e 71 34
e 71 38
e 71 51
e 71 52
e 71 54
e 71 55
e 71 57
e 71 59
e 71 61
e 71 64
e 71 65
e 72 5
e 72 8
e 72 12
e 72 18
e 72 20
e 72 22
e 72 35
e 72 36
e 72 37
e 72 42
e 72 50
e 72 51
e 72 57
e 72 62
e 72 64
e 73 8
e 73 10
e 73 25
e 74 2
e 74 3
e 74 4
e 74 6
e 74 7
e 74 13
e 74 19
e 74 20
e 74 22
e 74 24
e 74 27
e 74 29
e 74 30
e 74 38
e 74 41
e 74 44
e 74 48
e 74 57
e 74 60
e 74 63
e 74 69
e 74 71
e 75 2
e 75 3
e 75 14
e 75 16
e 75 27
e 75 29
e 75 30
e 75 32
e 75 35
e 75 39
e 75 45
e 75 47
e 75 48
e 75 56
e 75 57
e 75 59
e 75 62
e 75 65
e 75 71
e 75 72
e 76 1
e 76 12
e 76 15
e 76 24
e 76 28
e 76 38
e 76 45
e 76 46
e 76 48
e 76 54
e 76 56
e 76 60
e 76 62
e 76 63
e 76 67
e 76 72
e 76 74
e 77 2
e 77 17
e 77 19
e 77 25
e 77 26
e 77 31
e 77 32
e 77 43
e 77 44
e 77 46
e 77 49
e 77 50
e 77 54
e 77 57
e 77 59
e 77 64
e 77 68
e 77 74
e 78 2
e 78 7
e 78 10
e 78 12
e 78 16
e 78 17
e 78 21
e 78 22
e 78 24
e 78 25
e 78 27
e 78 28
e 78 29
e 78 30
e 78 33
e 78 35
e 78 38
e 78 52
e 78 54
e 78 59
e 78 71
e 78 75
e 79 7
e 79 15
e 79 17
e 79 26
e 79 27
e 79 28
e 79 29
e 79 38
e 79 45
e 79 60
e 79 61
e 79 62
e 79 63
e 80 6
e 80 7
e 80 9
e 80 16
e 80 23
e 80 28
e 80 29
e 80 34
e 80 35
e 80 38
e 80 42
e 80 43
e 80 48
e 80 50
e 80 51
e 80 55
e 80 59
e 80 62
e 80 65
e 80 68
e 80 72
e 80 78
e 81 1
e 81 3
e 81 8
e 81 10
e 81 17
e 81 21
e 81 24
e 81 25
e 81 29
e 81 53
e 81 58
e 81 61
e 81 62
e 81 65
e 81 69
e 82 8
e 82 10
e 82 11
e 82 12
e 82 19
e 82 20
e 82 21
e 82 29
e 82 34
e 82 36
e 82 38
e 82 43
e 82 46
e 82 47
e 82 53
e 82 54
e 82 59
e 82 63
e 82 65
e 82 66
e 82 67
e 82 72
e 82 74
e 82 75
e 82 77
e 82 78
e 83 3
e 83 12
e 83 20
e 83 23
e 83 29
e 83 34
e 83 36
e 83 37
e 83 38
e 83 39
e 83 56
e 83 67
e 83 72
e 83 78
e 84 2
e 84 3
e 84 4
e 84 5
e 84 8
e 84 11
e 84 13
e 84 15
e 84 16
e 84 19
e 84 20
e 84 29
e 84 32
e 84 33
e 84 48
e 84 49
e 84 54
e 84 63
e 84 64
e 84 68
e 84 71
e 84 75
e 84 77
e 84 81
e 85 1
e 85 2
e 85 3
e 85 6
e 85 9
e 85 14
e 85 16
e 85 22
e 85 25
e 85 27
e 85 35
e 85 37
e 85 38
e 85 40
e 85 43
e 85 47
e 85 48
e 85 49
e 85 67
e 85 68
e 85 70
e 85 75
e 85 80
e 85 82
e 85 84
e 86 3
e 86 4
e 86 5
e 86 8
e 86 15
e 86 20
e 86 24
e 86 25
e 86 28
e 86 29
e 86 30
e 86 33
e 86 34
e 86 36
e 86 38
e 86 40
e 86 47
e 86 49
e 86 52
e 86 53
e 86 61
e 86 65
e 86 79
e 86 82
e 87 10
e 87 12
e 87 15
e 87 18
e 87 24
e 87 26
e 87 31
e 87 35
e 87 36
e 87 37
e 87 38
e 87 39
e 87 42
e 87 43
e 87 45
e 87 48
e 87 50
e 87 54
e 87 56
e 87 58
e 87 66
e 87 69
e 87 71
e 87 72
e 87 73
e 87 75
e 88 2
e 88 8
e 88 9
e 88 12
e 88 15
e 88 20
e 88 21
e 88 27
e 88 28
e 88 33
e 88 35
e 88 47
e 88 53
e 88 59
e 88 66
e 88 68
e 88 71
e 88 77
e 88 85
e 89 3
e 89 9
e 89 13
e 89 14
e 89 18
e 89 20
e 89 21
e 89 25
e 89 27
e 89 28
e 89 32
e 89 33
e 89 36
e 89 37
e 89 38
e 89 42
e 89 45
e 89 46
e 89 47
e 89 52
e 89 59
e 89 67
e 89 71
e 89 74
e 89 76
e 89 78
e 89 80
e 89 81
e 89 83
e 89 86
e 89 87
e 90 1
e 90 2
e 90 4
e 90 5
e 90 8
e 90 10
e 90 11
e 90 15
e 90 17
e 90 18
e 90 19
e 90 20
e 90 22
e 90 29
e 90 46
e 90 50
e 90 51
e 90 57
e 90 58
e 90 62
e 90 67
e 90 75
e 90 84
e 91 8
e 91 9
e 91 15
e 91 19
e 91 20
e 91 25
e 91 31
e 91 35
e 91 36
e 91 54
e 91 57
e 91 61
e 91 63
e 91 64
e 91 65
e 91 67
e 91 71
e 91 72
e 91 76
e 91 77
e 91 79
e 91 85
e 91 87
e 91 88
e 92 3
e 92 4
e 92 5
e 92 12
e 92 15
e 92 17
e 92 20
e 92 23
e 92 27
e 92 29
e 92 31
e 92 32
e 92 35
e 92 37
e 92 39
e 92 43
e 92 44
e 92 46
e 92 47
e 92 48
e 92 59
e 92 65
e 92 69
e 92 71
e 92 72
e 92 74
e 92 77
e 92 78
e 92 80
e 92 81
e 92 83
e 92 84
e 92 87
e 92 88
e 92 89
e 92 90
e 92 91
e 93 8
e 93 17
e 93 18
e 93 29
e 93 33
e 93 45
e 93 51
e 93 69
e 93 84
e 94 9
e 94 12
e 94 21
e 94 28
e 94 31
e 94 33
e 94 36
e 94 38
e 94 41
e 94 43
e 94 53
e 94 72
e 94 77
e 94 80
e 94 81
e 94 85
e 94 87
e 94 89
e 95 23
e 95 24
e 95 29
e 95 34
e 95 45
e 95 65
e 95 75
e 95 79
e 95 83
e 95 88
e 95 89
e 95 90
e 95 93
e 96 3
e 96 17
e 96 21
e 96 29
e 96 54
e 96 62
e 96 66
e 96 75
e 96 79
e 96 81
e 96 86
e 97 1
e 97 3
e 97 4
e 97 5
e 97 7
e 97 9
e 97 10
e 97 11
e 97 14
e 97 16
e 97 20
e 97 21
e 97 22
e 97 23
e 97 24
e 97 26
e 97 28
e 97 29
e 97 33
e 97 34
e 97 35
e 97 36
e 97 37
e 97 38
e 97 44
e 97 46
e 97 54
e 97 55
e 97 59
e 97 61
e 97 65
e 97 66
e 97 67
e 97 69
e 97 71
e 97 72
e 97 75
e 97 76
e 97 77
e 97 78
e 97 82
e 97 83
e 97 84
e 97 85
e 97 86
e 97 88
e 97 89
e 97 91
e 97 96
e 98 1
e 98 3
e 98 8
e 98 9
e 98 11
e 98 13
e 98 16
e 98 17
e 98 25
e 98 28
e 98 30
e 98 31
e 98 32
e 98 35
e 98 37
e 98 39
e 98 40
e 98 43
e 98 44
e 98 46
e 98 51
e 98 52
e 98 53
e 98 61
e 98 62
e 98 64
e 98 67
e 98 69
e 98 71
e 98 74
e 98 75
e 98 84
e 98 86
e 98 93
e 98 95
e 98 97
e 99 9
e 99 11
e 99 15
e 99 21
e 99 25
e 99 27
e 99 29
e 99 33
e 99 36
e 99 37
e 99 38
e 99 39
e 99 53
e 99 67
e 99 69
e 99 71
e 99 75
e 99 82
e 99 86
e 99 87
e 99 90
e 99 91
e 99 96
e 99 97
e 99 98
e 100 11
e 100 23
e 100 27
e 100 35
e 100 39
e 100 43
e 100 46
e 100 60
e 100 65
e 100 80
e 100 98
e 100 99
e 101 1
e 101 3
e 101 7
e 101 8
e 101 11
e 101 17
e 101 18
e 101 20
e 101 24
e 101 26
e 101 31
e 101 42
e 101 43
e 101 47
e 101 50
e 101 51
e 101 56
e 101 57
e 101 60
e 101 64
e 101 65
e 101 67
e 101 68
e 101 69
e 101 85
e 101 89
e 101 91
e 101 94
e 101 100
e 102 9
e 102 23
e 102 27
e 102 35
e 102 44
e 102 65
e 102 80
e 102 82
e 102 84
e 102 85
e 102 86
e 102 98
e 103 1
e 103 3
e 103 4
e 103 8
e 103 11
e 103 15
e 103 17
e 103 21
e 103 28
e 103 29
e 103 34
e 103 35
e 103 37
e 103 38
e 103 47
e 103 48
e 103 49
e 103 64
e 103 67
e 103 71
e 103 74
e 103 80
e 103 83
e 103 86
e 103 92
e 103 94
e 103 96
e 103 97
e 103 101
e 104 4
e 104 5
e 104 7
e 104 12
e 104 13
e 104 17
e 104 20
e 104 21
e 104 23
e 104 26
e 104 27
e 104 28
e 104 31
e 104 32
e 104 34
e 104 38
e 104 41
e 104 43
e 104 44
e 104 46
e 104 51
e 104 59
e 104 65
e 104 67
e 104 71
e 104 72
e 104 73
e 104 75
e 104 80
e 104 85
e 104 88
e 104 90
e 104 91
e 104 92
e 104 98
e 104 103
e 105 2
e 105 17
e 105 18
e 105 21
e 105 26
e 105 27
e 105 28
e 105 29
e 105 32
e 105 34
e 105 44
e 105 53
e 105 54
e 105 61
e 105 62
e 105 63
e 105 66
e 105 67
e 105 69
e 105 71
e 105 73
e 105 75
e 105 79
e 105 80
e 105 82
e 105 92
e 105 93
e 105 94
e 105 97
e 105 99
e 105 100
e 105 102
e 105 103
e 106 2
e 106 8
e 106 10
e 106 14
e 106 16
e 106 17
e 106 25
e 106 27
e 106 34
e 106 35
e 106 39
e 106 43
e 106 44
e 106 54
e 106 60
e 106 65
e 106 67
e 106 68
e 106 75
e 106 80
e 106 81
e 106 83
e 106 85
e 106 86
e 106 90
e 106 91
e 106 93
e 106 99
e 107 2
e 107 16
e 107 26
e 107 27
e 107 33
e 107 47
e 107 75
e 107 77
e 107 103
e 108 2
e 108 4
e 108 12
e 108 24
e 108 27
e 108 39
e 108 44
e 108 46
e 108 51
e 108 52
e 108 58
e 108 60
e 108 64
e 108 66
e 108 67
e 108 71
e 108 78
e 108 80
e 108 81
e 108 82
e 108 88
e 108 89
e 108 91
e 108 94
e 108 97
e 108 98
e 108 101
e 108 103
e 108 104
e 109 2
e 109 8
e 109 9
e 109 11
e 109 15
e 109 21
e 109 23
e 109 30
e 109 55
e 109 63
e 109 73
e 109 76
e 109 80
e 109 87
e 110 2
e 110 4
e 110 8
e 110 11
e 110 26
e 110 27
e 110 33
e 110 35
e 110 36
e 110 37
e 110 48
e 110 52
e 110 63
e 110 71
e 110 85
e 110 86
e 110 91
e 110 95
e 110 97
e 110 101
e 110 104
e 111 9
e 111 14
e 111 25
e 111 29
e 111 33
e 111 34
e 111 36
e 111 48
e 111 52
e 111 65
e 111 66
e 111 80
e 111 84
e 111 91
e 111 104
e 111 108
e 112 8
e 112 27
e 112 29
e 112 31
e 112 32
e 112 36
e 112 47
e 112 51
e 112 52
e 112 57
e 112 58
e 112 60
e 112 62
e 112 67
e 112 69
e 112 71
e 112 74
e 112 75
e 112 82
e 112 84
e 112 85
e 112 91
e 112 103
e 112 105
e 113 1
e 113 5
e 113 7
e 113 8
e 113 10
e 113 11
e 113 15
e 113 17
e 113 21
e 113 22
e 113 24
e 113 28
e 113 30
e 113 33
e 113 38
e 113 39
e 113 41
e 113 44
e 113 45
e 113 56
e 113 63
e 113 64
e 113 71
e 113 73
e 113 74
e 113 76
e 113 80
e 113 81
e 113 83
e 113 84
e 113 88
e 113 92
e 113 95
e 113 96
e 113 98
e 113 103
e 113 104
e 113 105
e 114 4
e 114 5
e 114 7
e 114 11
e 114 20
e 114 23
e 114 24
e 114 27
e 114 29
e 114 31
e 114 32
e 114 33
e 114 36
e 114 37
e 114 47
e 114 49
e 114 50
e 114 51
e 114 53
e 114 57
e 114 59
e 114 62
e 114 68
e 114 71
e 114 72
e 114 75
e 114 76
e 114 81
e 114 83
e 114 84
e 114 91
e 114 92
e 114 93
e 114 96
e 114 101
e 114 109
e 115 1
e 115 5
e 115 19
e 115 22
e 115 24
e 115 25
e 115 41
e 115 54
e 115 59
e 115 66
e 115 68
e 115 77
e 115 80
e 115 85
e 115 87
e 115 91
e 115 97
e 115 98
e 115 103
e 115 105
e 115 110
e 116 1
e 116 2
e 116 9
e 116 11
e 116 15
e 116 17
e 116 19
e 116 20
e 116 24
e 116 27
e 116 29
e 116 32
e 116 34
e 116 37
e 116 49
e 116 50
e 116 51
e 116 52
e 116 59
e 116 60
e 116 65
e 116 66
e 116 67
e 116 73
e 116 75
e 116 82
e 116 85
e 116 86
e 116 87
e 116 88
e 116 90
e 116 94
e 116 97
e 116 98
e 116 102
e 116 104
e 116 105
e 116 109
e 116 113
e 117 2
e 117 8
e 117 11
e 117 17
e 117 19
e 117 33
e 117 38
e 117 53
e 117 58
e 117 63
e 117 69
e 117 80
e 117 82
e 117 86
e 117 91
e 117 99
e 117 107
e 118 3
e 118 8
e 118 14
e 118 25
e 118 27
e 118 29
e 118 31
e 118 34
e 118 37
e 118 48
e 118 52
e 118 59
e 118 78
e 118 83
e 118 84
e 118 85
e 118 88
e 118 90
e 118 97
e 118 99
e 118 100
e 118 104
e 118 112
e 118 115
e 118 116
e 119 7
e 119 15
e 119 16
e 119 18
e 119 29
e 119 30
e 119 33
e 119 34
e 119 54
e 119 66
e 119 67
e 119 71
e 119 72
e 119 78
e 119 89
e 119 101
e 119 105
e 119 108
e 119 112
e 120 7
e 120 10
e 120 12
e 120 15
e 120 20
e 120 21
e 120 22
e 120 28
e 120 29
e 120 30
e 120 31
e 120 34
e 120 35
e 120 48
e 120 49
e 120 57
e 120 60
e 120 61
e 120 63
e 120 65
e 120 66
e 120 68
e 120 72
e 120 73
e 120 80
e 120 83
e 120 85
e 120 86
e 120 90
e 120 92
e 120 95
e 120 98
e 120 100
e 120 107
e 120 110
e 120 113
e 121 24
e 121 28
e 121 29
e 121 32
e 121 35
e 121 36
e 121 38
e 121 48
e 121 54
e 121 66
e 121 82
e 121 94
e 121 104
e 121 106
e 122 1
e 122 5
e 122 8
e 122 11
e 122 15
e 122 17
e 122 19
e 122 21
e 122 22
e 122 24
e 122 27
e 122 31
e 122 33
e 122 35
e 122 38
e 122 40
e 122 43
e 122 46
e 122 47
e 122 48
e 122 54
e 122 56
e 122 58
e 122 59
e 122 60
e 122 62
e 122 67
e 122 71
e 122 72
e 122 75
e 122 76
e 122 77
e 122 78
e 122 80
e 122 81
e 122 84
e 122 89
e 122 99
e 122 101
e 122 102
e 122 103
e 122 105
e 122 108
e 122 109
e 122 112
e 122 113
e 122 118
e 122 120
e 123 1
e 123 5
e 123 6
e 123 8
e 123 9
e 123 10
e 123 12
e 123 18
e 123 22
e 123 35
e 123 38
e 123 51
e 123 52
e 123 65
e 123 68
e 123 74
e 123 75
e 123 79
e 123 81
e 123 82
e 123 83
e 123 87
e 123 89
e 123 90
e 123 92
e 123 93
e 123 103
e 123 104
e 123 109
e 123 112
e 123 113
e 123 116
e 123 117
e 123 121
e 123 122
e 124 2
e 124 9
e 124 20
e 124 27
e 124 30
e 124 31
e 124 43
e 124 44
e 124 45
e 124 72
e 124 74
e 124 75
e 124 94
e 124 95
e 124 99
e 124 122
e 125 4
e 125 6
e 125 8
e 125 18
e 125 20
e 125 21
e 125 23
e 125 25
e 125 26
e 125 27
e 125 29
e 125 33
e 125 34
e 125 51
e 125 52
e 125 62
e 125 68
e 125 74
e 125 75
e 125 77
e 125 78
e 125 80
e 125 85
e 125 86
e 125 87
e 125 88
e 125 90
e 125 102
e 125 103
e 125 106
e 125 108
e 125 111
e 125 114
e 125 116
e 125 121
e 125 122
e 126 2
e 126 5
e 126 8
e 126 9
e 126 11
e 126 13
e 126 16
e 126 17
e 126 18
e 126 19
e 126 20
e 126 23
e 126 28
e 126 35
e 126 37
e 126 38
e 126 39
e 126 41
e 126 43
e 126 55
e 126 59
e 126 60
e 126 61
e 126 65
e 126 67
e 126 76
e 126 77
e 126 79
e 126 80
e 126 83
e 126 84
e 126 87
e 126 88
e 126 89
e 126 90
e 126 93
e 126 96
e 126 97
e 126 100
e 126 101
e 126 114
e 126 118
e 126 122
e 126 123
e 126 124
e 127 8
e 127 14
e 127 19
e 127 22
e 127 33
e 127 34
e 127 43
e 127 47
e 127 52
e 127 59
e 127 64
e 127 66
e 127 67
e 127 80
e 127 81
e 127 83
e 127 103
e 127 104
e 127 106
e 127 113
e 128 3
e 128 7
e 128 11
e 128 24
e 128 33
e 128 34
e 128 35
e 128 41
e 128 43
e 128 51
e 128 56
e 128 66
e 128 75
e 128 78
e 128 80
e 128 81
e 128 87
e 128 97
e 128 99
e 128 101
e 128 113
e 128 123
e 128 125
e 129 4
e 129 5
e 129 9
e 129 13
e 129 19
e 129 20
e 129 24
e 129 27
e 129 30
e 129 33
e 129 34
e 129 36
e 129 42
e 129 48
e 129 51
e 129 57
e 129 62
e 129 65
e 129 66
e 129 72
e 129 73
e 129 81
e 129 83
e 129 89
e 129 90
e 129 102
e 129 105
e 129 114
e 129 118
e 129 121
e 129 123
e 129 128
e 130 2
e 130 6
e 130 8
e 130 17
e 130 23
e 130 26
e 130 28
e 130 29
e 130 35
e 130 38
e 130 43
e 130 44
e 130 45
e 130 46
e 130 51
e 130 54
e 130 57
e 130 61
e 130 65
e 130 67
e 130 72
e 130 74
e 130 84
e 130 86
e 130 88
e 130 94
e 130 103
e 130 108
e 130 110
e 130 111
e 130 115
e 130 116
e 130 118
e 130 120
e 130 128
e 131 5
e 131 9
e 131 11
e 131 17
e 131 18
e 131 20
e 131 21
e 131 29
e 131 32
e 131 35
e 131 38
e 131 43
e 131 46
e 131 48
e 131 52
e 131 57
e 131 58
e 131 74
e 131 75
e 131 77
e 131 79
e 131 80
e 131 85
e 131 86
e 131 95
e 131 96
e 131 99
e 131 103
e 131 108
e 131 110
e 131 112
e 131 118
e 131 119
e 131 122
e 132 3
e 132 9
e 132 16
e 132 28
e 132 29
e 132 33
e 132 35
e 132 39
e 132 41
e 132 44
e 132 53
e 132 54
e 132 57
e 132 68
e 132 72
e 132 83
e 132 84
e 132 93
e 132 100
e 132 101
e 132 111
e 132 113
e 132 114
e 132 116
e 132 118
e 132 126
e 132 129
e 132 130
e 133 2
e 133 3
e 133 6
e 133 11
e 133 12
e 133 17
e 133 18
e 133 19
e 133 22
e 133 23
e 133 24
e 133 29
e 133 30
e 133 32
e 133 33
e 133 34
e 133 35
e 133 37
e 133 38
e 133 40
e 133 44
e 133 53
e 133 64
e 133 65
e 133 68
e 133 74
e 133 78
e 133 85
e 133 86
e 133 91
e 133 94
e 133 95
e 133 97
e 133 100
e 133 101
e 133 103
e 133 104
e 133 105
e 133 106
e 133 108
e 133 109
e 133 111
e 133 112
e 133 113
e 133 114
e 133 118
e 133 122
e 133 124
e 133 125
e 133 126
e 133 129
e 134 1
e 134 9
e 134 11
e 134 23
e 134 28
e 134 34
e 134 38
e 134 50
e 134 55
e 134 61
e 134 68
e 134 76
e 134 81
e 134 84
e 134 101
e 134 107
e 134 108
e 134 118
e 134 127
e 134 131
e 134 133
e 135 8
e 135 11
e 135 23
e 135 24
e 135 25
e 135 29
e 135 36
e 135 43
e 135 44
e 135 46
e 135 57
e 135 58
e 135 61
e 135 62
e 135 67
e 135 74
e 135 75
e 135 77
e 135 82
e 135 85
e 135 87
e 135 89
e 135 96
e 135 98
e 135 99
e 135 104
e 135 108
e 135 110
e 135 111
e 135 113
e 135 114
e 135 117
e 135 123
e 135 126
e 136 2
e 136 11
e 136 14
e 136 23
e 136 25
e 136 36
e 136 37
e 136 38
e 136 47
e 136 51
e 136 61
e 136 64
e 136 65
e 136 66
e 136 67
e 136 80
e 136 87
e 136 91
e 136 92
e 136 98
e 136 99
e 136 103
e 136 107
e 136 108
e 136 112
e 136 114
e 136 116
e 136 118
e 136 123
e 136 124
e 136 126
e 136 129
e 136 130
e 136 132
e 136 135
e 137 4
e 137 5
e 137 6
e 137 7
e 137 8
e 137 13
e 137 18
e 137 19
e 137 20
e 137 21
e 137 22
e 137 27
e 137 29
e 137 33
e 137 34
e 137 47
e 137 50
e 137 52
e 137 62
e 137 66
e 137 68
e 137 69
e 137 70
e 137 71
e 137 73
e 137 79
e 137 81
e 137 83
e 137 84
e 137 85
e 137 86
e 137 87
e 137 88
e 137 92
e 137 94
e 137 97
e 137 98
e 137 100
e 137 106
e 137 114
e 137 115
e 137 116
e 137 119
e 137 129
e 137 131
e 137 134
e 137 136
e 138 4
e 138 7
e 138 10
e 138 14
e 138 15
e 138 19
e 138 21
e 138 22
e 138 24
e 138 25
e 138 39
e 138 40
e 138 45
e 138 48
e 138 59
e 138 63
e 138 66
e 138 75
e 138 77
e 138 78
e 138 80
e 138 81
e 138 83
e 138 84
e 138 85
e 138 87
e 138 90
e 138 97
e 138 104
e 138 106
e 138 107
e 138 109
e 138 112
e 138 121
e 138 123
e 138 130
e 138 131
e 138 135
e 138 136
e 138 137
e 139 1
e 139 10
e 139 13
e 139 15
e 139 20
e 139 26
e 139 27
e 139 29
e 139 34
e 139 41
e 139 50
e 139 51
e 139 59
e 139 62
e 139 63
e 139 64
e 139 66
e 139 68
e 139 72
e 139 75
e 139 77
e 139 80
e 139 82
e 139 83
e 139 84
e 139 85
e 139 91
e 139 96
e 139 98
e 139 101
e 139 114
e 139 115
e 139 117
e 139 119
e 139 122
e 139 125
e 139 130
e 139 132
e 139 134
e 139 138
e 140 1
e 140 6
e 140 8
e 140 12
e 140 14
e 140 16
e 140 21
e 140 27
e 140 29
e 140 32
e 140 33
e 140 35
e 140 36
e 140 45
e 140 49
e 140 54
e 140 62
e 140 64
e 140 68
e 140 69
e 140 70
e 140 72
e 140 73
e 140 74
e 140 75
e 140 84
e 140 86
e 140 87
e 140 94
e 140 95
e 140 97
e 140 104
e 140 106
e 140 110
e 140 113
e 140 114
e 140 116
e 140 118
e 140 120
e 140 122
e 140 123
e 140 125
e 140 128
e 140 130
e 140 132
e 140 134
e 140 138
e 141 1
e 141 2
e 141 4
e 141 10
e 141 12
e 141 14
e 141 17
e 141 18
e 141 27
e 141 29
e 141 31
e 141 34
e 141 38
e 141 43
e 141 44
e 141 48
e 141 50
e 141 51
e 141 63
e 141 65
e 141 68
e 141 69
e 141 72
e 141 76
e 141 77
e 141 84
e 141 85
e 141 87
e 141 97
e 141 99
e 141 102
e 141 103
e 141 104
e 141 105
e 141 114
e 141 115
e 141 122
e 141 129
e 141 132
e 141 133
e 141 137
e 142 2
e 142 3
e 142 4
e 142 6
e 142 8
e 142 11
e 142 12
e 142 16
e 142 19
e 142 25
e 142 32
e 142 34
e 142 38
e 142 39
e 142 41
e 142 44
e 142 47
e 142 50
e 142 56
e 142 58
e 142 59
e 142 66
e 142 67
e 142 72
e 142 73
e 142 74
e 142 75
e 142 78
e 142 80
e 142 81
e 142 82
e 142 84
e 142 87
e 142 88
e 142 90
e 142 91
e 142 93
e 142 95
e 142 98
e 142 99
e 142 108
e 142 110
e 142 112
e 142 113
e 142 125
e 142 127
e 142 130
e 142 138
e 142 139
e 142 141
e 143 2
e 143 9
e 143 12
e 143 15
e 143 17
e 143 18
e 143 20
e 143 24
e 143 25
e 143 29
e 143 32
e 143 36
e 143 41
e 143 46
e 143 48
e 143 50
e 143 62
e 143 68
e 143 71
e 143 74
e 143 84
e 143 87
e 143 91
e 143 92
e 143 101
e 143 102
e 143 104
e 143 114
e 143 117
e 143 118
e 143 126
e 143 127
e 143 134
e 143 139
e 143 142
e 144 5
e 144 6
e 144 8
e 144 10
e 144 12
e 144 15
e 144 18
e 144 21
e 144 29
e 144 32
e 144 35
e 144 40
e 144 41
e 144 44
e 144 48
e 144 49
e 144 58
e 144 62
e 144 69
e 144 70
e 144 85
e 144 91
e 144 92
e 144 97
e 144 105
e 144 106
e 144 108
e 144 110
e 144 112
e 144 113
e 144 115
e 144 116
e 144 119
e 144 123
e 144 124
e 144 125
e 144 126
e 144 129
e 144 130
e 144 131
e 144 133
e 144 137
e 144 142
e 145 20
e 145 27
e 145 30
e 145 35
e 145 38
e 145 43
e 145 53
e 145 57
e 145 59
e 145 61
e 145 72
e 145 75
e 145 79
e 145 82
e 145 89
e 145 93
e 145 97
e 145 106
e 145 110
e 145 116
e 145 121
e 145 122
e 145 126
e 145 131
e 145 132
e 145 135
e 145 137
e 145 144
e 146 2
e 146 11
e 146 14
e 146 20
e 146 25
e 146 38
e 146 41
e 146 44
e 146 45
e 146 48
e 146 63
e 146 65
e 146 87
e 146 91
e 146 97
e 146 101
e 146 103
e 146 105
e 146 106
e 146 122
e 146 132
e 146 133
e 146 137
e 146 142
e 147 13
e 147 20
e 147 23
e 147 27
e 147 30
e 147 34
e 147 35
e 147 38
e 147 44
e 147 51
e 147 52
e 147 62
e 147 65
e 147 72
e 147 80
e 147 85
e 147 88
e 147 92
e 147 93
e 147 100
e 147 101
e 147 106
e 147 110
e 147 112
e 147 116
e 147 120
e 147 126
e 147 127
e 147 129
e 147 130
e 147 143
e 148 1
e 148 9
e 148 10
e 148 12
e 148 13
e 148 15
e 148 18
e 148 24
e 148 25
e 148 28
e 148 29
e 148 36
e 148 40
e 148 45
e 148 46
e 148 51
e 148 53
e 148 55
e 148 64
e 148 65
e 148 69
e 148 72
e 148 75
e 148 78
e 148 81
e 148 110
e 148 113
e 148 114
e 148 125
e 148 131
e 148 134
e 148 142
e 148 144
e 148 147
e 149 3
e 149 7
e 149 17
e 149 18
e 149 25
e 149 32
e 149 36
e 149 39
e 149 48
e 149 50
e 149 53
e 149 55
e 149 58
e 149 62
e 149 64
e 149 69
e 149 75
e 149 76
e 149 81
e 149 87
e 149 89
e 149 91
e 149 92
e 149 93
e 149 95
e 149 96
e 149 97
e 149 98
e 149 104
e 149 107
e 149 113
e 149 120
e 149 123
e 149 124
e 149 129
e 149 131
e 149 134
e 149 138
e 149 141
e 149 143
e 150 2
e 150 9
e 150 21
e 150 22
e 150 23
e 150 24
e 150 30
e 150 34
e 150 35
e 150 36
e 150 37
e 150 38
e 150 41
e 150 45
e 150 47
e 150 49
e 150 65
e 150 68
e 150 72
e 150 76
e 150 77
e 150 80
e 150 81
e 150 84
e 150 94
e 150 98
e 150 99
e 150 101
e 150 111
e 150 112
e 150 114
e 150 115
e 150 117
e 150 120
e 150 123
e 150 125
e 150 126
e 150 127
e 150 131
e 150 132
e 150 134
e 150 137
e 150 138
e 150 140
e 150 148
e 151 4
e 151 21
e 151 23
e 151 24
e 151 43
e 151 48
e 151 70
e 151 71
e 151 76
e 151 81
e 151 84
e 151 106
e 151 114
e 151 122
e 151 126
e 151 133
e 151 135
e 151 140
e 151 142
e 152 2
e 152 3
e 152 5
e 152 7
e 152 9
e 152 14
e 152 16
e 152 18
e 152 19
e 152 20
e 152 22
e 152 23
e 152 25
e 152 26
e 152 30
e 152 32
e 152 33
e 152 34
e 152 35
e 152 36
e 152 44
e 152 56
e 152 59
e 152 60
e 152 64
e 152 69
e 152 72
e 152 73
e 152 75
e 152 77
e 152 83
e 152 84
e 152 85
e 152 91
e 152 96
e 152 98
e 152 99
e 152 102
e 152 104
e 152 106
e 152 109
e 152 114
e 152 117
e 152 121
e 152 123
e 152 126
e 152 127
e 152 133
e 152 135
e 152 139
e 152 140
e 152 142
e 152 145
e 152 146
e 152 151
e 153 2
e 153 4
e 153 17
e 153 18
e 153 20
e 153 21
e 153 22
e 153 25
e 153 35
e 153 43
e 153 44
e 153 52
e 153 59
e 153 71
e 153 75
e 153 77
e 153 85
e 153 91
e 153 95
e 153 106
e 153 113
e 153 114
e 153 115
e 153 122
e 153 133
e 153 137
e 153 139
e 153 152
e 154 2
e 154 8
e 154 9
e 154 11
e 154 13
e 154 16
e 154 17
e 154 18
e 154 19
e 154 25
e 154 33
e 154 35
e 154 37
e 154 38
e 154 39
e 154 43
e 154 45
e 154 55
e 154 60
e 154 64
e 154 72
e 154 73
e 154 75
e 154 77
e 154 78
e 154 80
e 154 81
e 154 82
e 154 84
e 154 93
e 154 94
e 154 95
e 154 97
e 154 98
e 154 100
e 154 105
e 154 109
e 154 110
e 154 114
e 154 123
e 154 125
e 154 130
e 154 131
e 154 133
e 154 136
e 154 138
e 154 142
e 154 146
e 154 148
e 154 153
e 155 6
e 155 7
e 155 8
e 155 9
e 155 14
e 155 16
e 155 20
e 155 21
e 155 23
e 155 28
e 155 29
e 155 30
e 155 38
e 155 44
e 155 52
e 155 57
e 155 58
e 155 60
e 155 64
e 155 65
e 155 67
e 155 71
e 155 72
e 155 75
e 155 76
e 155 78
e 155 82
e 155 89
e 155 91
e 155 92
e 155 96
e 155 97
e 155 99
e 155 101
e 155 103
e 155 109
e 155 112
e 155 113
e 155 120
e 155 125
e 155 129
e 155 130
e 155 131
e 155 132
e 155 133
e 155 134
e 155 140
e 155 148
e 155 149
e 155 151
e 155 152
e 156 17
e 156 33
e 156 38
e 156 39
e 156 50
e 156 63
e 156 76
e 156 82
e 156 84
e 156 101
e 156 111
e 156 122
e 156 123
e 156 137
e 156 155
e 157 2
e 157 3
e 157 4
e 157 5
e 157 9
e 157 13
e 157 15
e 157 17
e 157 18
e 157 24
e 157 27
e 157 32
e 157 35
e 157 38
e 157 39
e 157 45
e 157 47
e 157 48
e 157 52
e 157 53
e 157 60
e 157 61
e 157 65
e 157 74
e 157 78
e 157 83
e 157 86
e 157 87
e 157 89
e 157 93
e 157 96
e 157 98
e 157 99
e 157 100
e 157 112
e 157 113
e 157 116
e 157 118
e 157 119
e 157 120
e 157 126
e 157 129
e 157 130
e 157 135
e 157 136
e 157 137
e 157 139
e 157 148
e 157 149
e 157 153
e 158 15
e 158 17
e 158 24
e 158 27
e 158 35
e 158 36
e 158 37
e 158 38
e 158 47
e 158 59
e 158 67
e 158 68
e 158 77
e 158 87
e 158 93
e 158 101
e 158 106
e 158 111
e 158 127
e 158 130
e 159 5
e 159 9
e 159 15
e 159 18
e 159 23
e 159 26
e 159 27
e 159 33
e 159 37
e 159 48
e 159 52
e 159 54
e 159 55
e 159 59
e 159 61
e 159 64
e 159 65
e 159 83
e 159 87
e 159 89
e 159 91
e 159 101
e 159 102
e 159 104
e 159 105
e 159 106
e 159 116
e 159 117
e 159 118
e 159 123
e 159 124
e 159 127
e 159 133
e 159 138
e 159 141
e 159 144
e 159 145
e 159 147
e 159 149
e 159 152
e 159 153
e 159 155
e 160 2
e 160 3
e 160 5
e 160 8
e 160 15
e 160 24
e 160 32
e 160 33
e 160 38
e 160 47
e 160 52
e 160 57
e 160 67
e 160 71
e 160 75
e 160 77
e 160 84
e 160 85
e 160 87
e 160 90
e 160 94
e 160 96
e 160 97
e 160 98
e 160 100
e 160 103
e 160 104
e 160 107
e 160 108
e 160 110
e 160 127
e 160 131
e 160 138
e 160 139
e 160 142
e 160 147
e 160 149
e 160 155
e 160 158
e 161 1
e 161 2
e 161 3
e 161 6
e 161 9
e 161 11
e 161 18
e 161 19
e 161 21
e 161 25
e 161 32
e 161 34
e 161 35
e 161 37
e 161 38
e 161 41
e 161 47
e 161 52
e 161 55
e 161 59
e 161 60
e 161 61
e 161 63
e 161 66
e 161 67
e 161 69
e 161 70
e 161 71
e 161 74
e 161 77
e 161 80
e 161 83
e 161 84
e 161 89
e 161 92
e 161 95
e 161 100
e 161 104
e 161 107
e 161 108
e 161 111
e 161 112
e 161 114
e 161 117
e 161 119
e 161 122
e 161 124
e 161 125
e 161 127
e 161 131
e 161 132
e 161 133
e 161 134
e 161 136
e 161 137
e 161 139
e 161 140
e 161 141
e 161 151
e 161 152
e 161 153
e 161 154
e 161 155
e 161 160
e 162 9
e 162 13
e 162 16
e 162 18
e 162 19
e 162 20
e 162 24
e 162 25
e 162 27
e 162 33
e 162 35
e 162 36
e 162 38
e 162 45
e 162 47
e 162 52
e 162 53
e 162 62
e 162 63
e 162 71
e 162 72
e 162 82
e 162 85
e 162 91
e 162 94
e 162 97
e 162 98
e 162 100
e 162 104
e 162 105
e 162 107
e 162 112
e 162 113
e 162 114
e 162 115
e 162 118
e 162 120
e 162 127
e 162 130
e 162 136
e 162 137
e 162 140
e 162 142
e 162 145
e 162 149
e 162 151
e 162 152
e 162 153
e 162 154
e 162 155
e 162 157
e 162 159
e 163 1
e 163 2
e 163 3
e 163 6
e 163 10
e 163 11
e 163 17
e 163 25
e 163 26
e 163 27
e 163 28
e 163 33
e 163 37
e 163 40
e 163 43
e 163 46
e 163 47
e 163 48
e 163 50
e 163 51
e 163 57
e 163 62
e 163 66
e 163 76
e 163 78
e 163 79
e 163 84
e 163 86
e 163 87
e 163 91
e 163 92
e 163 99
e 163 100
e 163 106
e 163 112
e 163 113
e 163 119
e 163 123
e 163 126
e 163 127
e 163 130
e 163 132
e 163 133
e 163 136
e 163 139
e 163 140
e 163 141
e 163 144
e 163 148
e 163 150
e 163 152
e 163 153
e 163 155
e 163 161
e 164 2
e 164 3
e 164 5
e 164 6
e 164 7
e 164 8
e 164 9
e 164 11
e 164 12
e 164 14
e 164 16
e 164 20
e 164 22
e 164 23
e 164 26
e 164 27
e 164 28
e 164 29
e 164 32
e 164 36
e 164 37
e 164 40
e 164 41
e 164 45
e 164 48
e 164 54
e 164 61
e 164 63
e 164 64
e 164 65
e 164 66
e 164 67
e 164 75
e 164 80
e 164 81
e 164 82
e 164 83
e 164 87
e 164 88
e 164 90
e 164 92
e 164 93
e 164 94
e 164 95
e 164 96
e 164 97
e 164 101
e 164 102
e 164 105
e 164 106
e 164 108
e 164 110
e 164 113
e 164 116
e 164 122
e 164 123
e 164 125
e 164 133
e 164 134
e 164 135
e 164 137
e 164 139
e 164 141
e 164 142
e 164 145
e 164 149
e 164 153
e 164 156
e 164 159
e 164 161
e 165 2
e 165 5
e 165 8
e 165 11
e 165 12
e 165 25
e 165 29
e 165 39
e 165 41
e 165 45
e 165 49
e 165 61
e 165 82
e 165 88
e 165 94
e 165 97
e 165 101
e 165 105
e 165 112
e 165 113
e 165 115
e 165 123
e 165 135
e 165 141
e 165 151
e 165 162
e 166 1
e 166 8
e 166 14
e 166 15
e 166 17
e 166 19
e 166 20
e 166 25
e 166 27
e 166 35
e 166 45
e 166 46
e 166 52
e 166 63
e 166 65
e 166 81
e 166 83
e 166 84
e 166 88
e 166 90
e 166 91
e 166 97
e 166 103
e 166 104
e 166 111
e 166 113
e 166 114
e 166 119
e 166 123
e 166 124
e 166 130
e 166 136
e 166 141
e 166 143
e 166 145
e 166 150
e 166 151
e 166 152
e 166 154
e 166 155
e 166 159
e 166 160
e 166 163
e 167 5
e 167 26
e 167 28
e 167 30
e 167 43
e 167 53
e 167 57
e 167 64
e 167 65
e 167 66
e 167 74
e 167 80
e 167 82
e 167 84
e 167 92
e 167 95
e 167 101
e 167 104
e 167 118
e 167 122
e 167 125
e 167 129
e 167 133
e 167 134
e 167 138
e 167 144
e 167 145
e 167 150
e 167 152
e 167 153
e 167 166
e 168 12
e 168 18
e 168 19
e 168 25
e 168 33
e 168 35
e 168 50
e 168 60
e 168 61
e 168 71
e 168 76
e 168 80
e 168 84
e 168 87
e 168 88
e 168 118
e 168 125
e 168 128
e 168 131
e 168 137
e 168 139
e 168 140
e 168 141
e 168 160
e 169 7
e 169 11
e 169 12
e 169 16
e 169 18
e 169 24
e 169 25
e 169 27
e 169 29
e 169 34
e 169 36
e 169 38
e 169 43
e 169 47
e 169 50
e 169 59
e 169 65
e 169 77
e 169 85
e 169 101
e 169 110
e 169 119
e 169 120
e 169 125
e 169 126
e 169 139
e 169 155
e 169 161
e 169 164
e 169 166
e 170 5
e 170 11
e 170 23
e 170 24
e 170 29
e 170 33
e 170 34
e 170 35
e 170 41
e 170 63
e 170 65
e 170 85
e 170 87
e 170 92
e 170 97
e 170 101
e 170 104
e 170 129
e 170 131
e 170 132
e 170 133
e 170 135
e 170 136
e 170 137
e 170 139
e 170 140
e 170 141
e 170 147
e 170 154
e 170 161
e 170 166
e 171 2
e 171 4
e 171 6
e 171 7
e 171 8
e 171 12
e 171 17
e 171 20
e 171 21
e 171 23
e 171 24
e 171 27
e 171 28
e 171 29
e 171 30
e 171 33
e 171 35
e 171 38
e 171 41
e 171 51
e 171 54
e 171 56
e 171 57
e 171 59
e 171 65
e 171 67
e 171 72
e 171 73
e 171 78
e 171 79
e 171 80
e 171 82
e 171 84
e 171 85
e 171 86
e 171 91
e 171 92
e 171 97
e 171 98
e 171 101
e 171 102
e 171 103
e 171 106
e 171 110
e 171 111
e 171 113
e 171 115
e 171 118
e 171 120
e 171 122
e 171 123
e 171 124
e 171 125
e 171 126
e 171 127
e 171 128
e 171 132
e 171 133
e 171 136
e 171 143
e 171 145
e 171 148
e 171 151
e 171 152
e 171 154
e 171 161
e 171 165
e 171 170
e 172 2
e 172 4
e 172 15
e 172 17
e 172 18
e 172 28
e 172 30
e 172 31
e 172 32
e 172 33
e 172 34
e 172 37
e 172 39
e 172 43
e 172 45
e 172 47
e 172 48
e 172 50
e 172 52
e 172 54
e 172 57
e 172 61
e 172 62
e 172 68
e 172 71
e 172 74
e 172 77
e 172 78
e 172 85
e 172 86
e 172 88
e 172 89
e 172 92
e 172 95
e 172 98
e 172 99
e 172 100
e 172 103
e 172 105
e 172 112
e 172 113
e 172 116
e 172 118
e 172 129
e 172 130
e 172 132
e 172 140
e 172 143
e 172 145
e 172 148
e 172 155
e 172 158
e 172 159
e 172 162
e 172 163
e 172 166
e 172 170
e 173 2
e 173 10
e 173 16
e 173 17
e 173 22
e 173 27
e 173 28
e 173 30
e 173 39
e 173 40
e 173 41
e 173 47
e 173 48
e 173 54
e 173 55
e 173 56
e 173 57
e 173 59
e 173 60
e 173 64
e 173 67
e 173 70
e 173 77
e 173 80
e 173 81
e 173 85
e 173 87
e 173 89
e 173 91
e 173 96
e 173 101
e 173 103
e 173 104
e 173 105
e 173 113
e 173 116
e 173 117
e 173 119
e 173 120
e 173 122
e 173 123
e 173 124
e 173 126
e 173 136
e 173 137
e 173 141
e 173 148
e 173 149
e 173 154
e 173 155
e 173 160
e 173 161
e 173 163
e 173 164
e 173 165
e 173 166
e 173 167
e 174 16
e 174 23
e 174 24
e 174 27
e 174 36
e 174 39
e 174 44
e 174 48
e 174 49
e 174 51
e 174 54
e 174 57
e 174 63
e 174 75
e 174 83
e 174 84
e 174 85
e 174 86
e 174 92
e 174 95
e 174 97
e 174 103
e 174 104
e 174 109
e 174 110
e 174 112
e 174 120
e 174 121
e 174 123
e 174 125
e 174 132
e 174 133
e 174 140
e 174 155
e 174 162
e 174 167
e 174 168
e 174 172
e 174 173
e 175 14
e 175 18
e 175 25
e 175 31
e 175 33
e 175 35
e 175 38
e 175 44
e 175 45
e 175 50
e 175 59
e 175 67
e 175 69
e 175 71
e 175 72
e 175 73
e 175 75
e 175 77
e 175 78
e 175 80
e 175 82
e 175 84
e 175 88
e 175 89
e 175 91
e 175 92
e 175 95
e 175 104
e 175 105
e 175 118
e 175 120
e 175 126
e 175 127
e 175 128
e 175 129
e 175 137
e 175 138
e 175 139
e 175 141
e 175 142
e 175 148
e 175 171
e 175 173
e 176 4
e 176 5
e 176 9
e 176 11
e 176 15
e 176 17
e 176 29
e 176 30
e 176 39
e 176 41
e 176 44
e 176 49
e 176 63
e 176 78
e 176 87
e 176 93
e 176 100
e 176 101
e 176 104
e 176 108
e 176 112
e 176 114
e 176 126
e 176 130
e 176 131
e 176 137
e 176 139
e 176 141
e 176 144
e 176 147
e 176 153
e 176 157
e 176 159
e 176 162
e 176 163
e 176 171
e 176 174
e 177 8
e 177 29
e 177 33
e 177 35
e 177 37
e 177 38
e 177 44
e 177 48
e 177 54
e 177 59
e 177 63
e 177 69
e 177 70
e 177 75
e 177 80
e 177 81
e 177 82
e 177 85
e 177 87
e 177 89
e 177 90
e 177 93
e 177 94
e 177 98
e 177 103
e 177 104
e 177 107
e 177 113
e 177 115
e 177 118
e 177 129
e 177 132
e 177 133
e 177 140
e 177 141
e 177 143
e 177 144
e 177 147
e 177 149
e 177 150
e 177 162
e 177 164
e 177 167
e 177 173
e 177 174
e 177 175
e 177 176
e 178 5
e 178 6
e 178 11
e 178 13
e 178 21
e 178 22
e 178 24
e 178 25
e 178 26
e 178 28
e 178 29
e 178 34
e 178 35
e 178 36
e 178 37
e 178 38
e 178 42
e 178 43
e 178 44
e 178 48
e 178 52
e 178 53
e 178 56
e 178 57
e 178 61
e 178 68
e 178 74
e 178 75
e 178 78
e 178 80
e 178 81
e 178 82
e 178 87
e 178 88
e 178 92
e 178 94
e 178 96
e 178 97
e 178 98
e 178 99
e 178 100
e 178 103
e 178 104
e 178 107
e 178 115
e 178 120
e 178 122
e 178 126
e 178 127
e 178 128
e 178 129
e 178 131
e 178 136
e 178 137
e 178 138
e 178 142
e 178 143
e 178 144
e 178 145
e 178 147
e 178 149
e 178 150
e 178 152
e 178 163
e 178 164
e 178 168
e 178 172
e 179 13
e 179 15
e 179 20
e 179 22
e 179 23
e 179 25
e 179 27
e 179 29
e 179 38
e 179 40
e 179 42
e 179 43
e 179 46
e 179 47
e 179 48
e 179 52
e 179 57
e 179 62
e 179 66
e 179 68
e 179 71
e 179 73
e 179 77
e 179 78
e 179 82
e 179 83
e 179 84
e 179 85
e 179 86
e 179 88
e 179 89
e 179 90
e 179 92
e 179 94
e 179 101
e 179 102
e 179 103
e 179 110
e 179 114
e 179 117
e 179 122
e 179 131
e 179 133
e 179 135
e 179 143
e 179 144
e 179 146
e 179 147
e 179 148
e 179 149
e 179 150
e 179 151
e 179 155
e 179 157
e 179 158
e 179 161
e 179 162
e 179 169
e 179 170
e 179 171
e 179 172
e 179 173
e 179 174
e 179 175
e 179 177
e 179 178
e 180 10
e 180 15
e 180 22
e 180 33
e 180 35
e 180 37
e 180 43
e 180 46
e 180 58
e 180 65
e 180 67
e 180 71
e 180 77
e 180 79
e 180 81
e 180 82
e 180 87
e 180 88
e 180 96
e 180 102
e 180 104
e 180 112
e 180 120
e 180 122
e 180 125
e 180 128
e 180 131
e 180 133
e 180 151
e 180 152
e 180 154
e 180 155
e 180 162
e 180 175
e 180 176
e 181 5
e 181 7
e 181 8
e 181 14
e 181 15
e 181 19
e 181 20
e 181 21
e 181 25
e 181 28
e 181 29
e 181 34
e 181 38
e 181 42
e 181 47
e 181 53
e 181 58
e 181 73
e 181 81
e 181 83
e 181 84
e 181 85
e 181 86
e 181 87
e 181 89
e 181 90
e 181 95
e 181 102
e 181 105
e 181 110
e 181 123
e 181 126
e 181 129
e 181 133
e 181 135
e 181 138
e 181 140
e 181 141
e 181 142
e 181 146
e 181 148
e 181 152
e 181 154
e 181 155
e 181 157
e 181 161
e 181 163
e 181 164
e 181 168
e 181 171
e 181 175
e 181 179
e 182 7
e 182 10
e 182 13
e 182 20
e 182 23
e 182 31
e 182 33
e 182 36
e 182 38
e 182 51
e 182 61
e 182 65
e 182 77
e 182 82
e 182 84
e 182 85
e 182 86
e 182 89
e 182 108
e 182 113
e 182 125
e 182 126
e 182 129
e 182 137
e 182 144
e 182 153
e 182 161
e 182 164
e 182 171
e 182 172
e 182 173
e 182 179
e 182 180
e 183 4
e 183 10
e 183 20
e 183 24
e 183 27
e 183 28
e 183 35
e 183 36
e 183 44
e 183 46
e 183 77
e 183 82
e 183 91
e 183 120
e 183 129
e 183 131
e 183 132
e 183 133
e 183 136
e 183 139
e 183 143
e 183 153
e 183 154
e 183 171
e 183 175
e 184 2
e 184 5
e 184 8
e 184 15
e 184 20
e 184 21
e 184 26
e 184 43
e 184 46
e 184 52
e 184 62
e 184 68
e 184 76
e 184 77
e 184 78
e 184 86
e 184 92
e 184 94
e 184 97
e 184 99
e 184 100
e 184 101
e 184 109
e 184 112
e 184 113
e 184 114
e 184 120
e 184 126
e 184 128
e 184 129
e 184 133
e 184 138
e 184 152
e 184 153
e 184 155
e 184 156
e 184 157
e 184 160
e 184 174
e 184 178
e 184 179
e 185 21
e 185 80
e 185 84
e 185 101
e 185 104
e 185 124
e 185 137
e 185 142
e 185 148
e 186 1
e 186 2
e 186 12
e 186 16
e 186 17
e 186 19
e 186 20
e 186 22
e 186 25
e 186 28
e 186 30
e 186 32
e 186 43
e 186 44
e 186 45
e 186 46
e 186 49
e 186 50
e 186 53
e 186 57
e 186 63
e 186 69
e 186 71
e 186 82
e 186 85
e 186 87
e 186 88
e 186 89
e 186 94
e 186 96
e 186 102
e 186 104
e 186 108
e 186 111
e 186 113
e 186 114
e 186 115
e 186 119
e 186 120
e 186 123
e 186 126
e 186 128
e 186 131
e 186 133
e 186 135
e 186 137
e 186 140
e 186 142
e 186 144
e 186 146
e 186 147
e 186 148
e 186 149
e 186 160
e 186 161
e 186 164
e 186 167
e 186 170
e 186 173
e 186 175
e 186 178
e 186 181
e 186 184
e 187 4
e 187 8
e 187 11
e 187 12
e 187 13
e 187 23
e 187 24
e 187 27
e 187 30
e 187 36
e 187 41
e 187 47
e 187 54
e 187 62
e 187 63
e 187 65
e 187 67
e 187 69
e 187 72
e 187 83
e 187 85
e 187 91
e 187 92
e 187 94
e 187 103
e 187 114
e 187 122
e 187 129
e 187 130
e 187 133
e 187 136
e 187 140
e 187 147
e 187 158
e 187 159
e 187 161
e 187 167
e 187 178
e 187 179
e 188 1
e 188 7
e 188 8
e 188 11
e 188 12
e 188 26
e 188 27
e 188 28
e 188 29
e 188 33
e 188 36
e 188 43
e 188 44
e 188 48
e 188 50
e 188 59
e 188 61
e 188 62
e 188 63
e 188 64
e 188 65
e 188 66
e 188 70
e 188 73
e 188 75
e 188 77
e 188 85
e 188 89
e 188 91
e 188 98
e 188 100
e 188 101
e 188 105
e 188 106
e 188 110
e 188 111
e 188 123
e 188 126
e 188 128
e 188 129
e 188 130
e 188 132
e 188 133
e 188 134
e 188 135
e 188 137
e 188 140
e 188 143
e 188 148
e 188 150
e 188 152
e 188 158
e 188 160
e 188 162
e 188 166
e 188 173
e 188 176
e 188 178
e 188 185
e 188 186
e 189 8
e 189 11
e 189 27
e 189 38
e 189 39
e 189 47
e 189 52
e 189 54
e 189 75
e 189 85
e 189 90
e 189 98
e 189 108
e 189 116
e 189 126
e 189 133
e 189 138
e 189 139
e 189 140
e 189 144
e 189 148
e 189 150
e 189 156
e 189 161
e 189 171
e 189 181
e 190 1
e 190 7
e 190 8
e 190 17
e 190 20
e 190 22
e 190 23
e 190 29
e 190 33
e 190 37
e 190 41
e 190 45
e 190 47
e 190 48
e 190 53
e 190 65
e 190 68
e 190 69
e 190 74
e 190 75
e 190 76
e 190 77
e 190 78
e 190 79
e 190 80
e 190 82
e 190 83
e 190 88
e 190 91
e 190 95
e 190 110
e 190 111
e 190 114
e 190 120
e 190 121
e 190 123
e 190 129
e 190 133
e 190 139
e 190 142
e 190 147
e 190 150
e 190 154
e 190 162
e 190 168
e 190 170
e 190 171
e 190 172
e 190 173
e 190 176
e 190 179
e 190 187
e 190 188
e 190 189
e 191 8
e 191 11
e 191 15
e 191 33
e 191 50
e 191 75
e 191 80
e 191 111
e 191 114
e 191 115
e 191 118
e 191 140
e 191 154
e 191 159
e 191 162
e 191 171
e 191 172
e 191 173
e 192 2
e 192 5
e 192 7
e 192 11
e 192 15
e 192 16
e 192 19
e 192 20
e 192 28
e 192 31
e 192 33
e 192 41
e 192 42
e 192 45
e 192 47
e 192 48
e 192 49
e 192 52
e 192 53
e 192 63
e 192 65
e 192 66
e 192 69
e 192 70
e 192 71
e 192 79
e 192 82
e 192 85
e 192 87
e 192 94
e 192 97
e 192 98
e 192 100
e 192 101
e 192 103
e 192 104
e 192 107
e 192 108
e 192 110
e 192 113
e 192 115
e 192 122
e 192 125
e 192 128
e 192 133
e 192 137
e 192 138
e 192 139
e 192 140
e 192 147
e 192 152
e 192 153
e 192 154
e 192 155
e 192 157
e 192 158
e 192 159
e 192 166
e 192 169
e 192 173
e 192 174
e 192 176
e 192 177
e 192 178
e 192 179
e 192 190
e 193 2
e 193 5
e 193 6
e 193 9
e 193 18
e 193 20
e 193 21
e 193 33
e 193 34
e 193 41
e 193 43
e 193 44
e 193 49
e 193 50
e 193 51
e 193 59
e 193 60
e 193 63
e 193 64
e 193 65
e 193 70
e 193 77
e 193 79
e 193 80
e 193 81
e 193 82
e 193 84
e 193 87
e 193 88
e 193 90
e 193 92
e 193 94
e 193 97
e 193 102
e 193 104
e 193 107
e 193 108
e 193 110
e 193 112
e 193 114
e 193 118
e 193 122
e 193 123
e 193 124
e 193 125
e 193 126
e 193 131
e 193 134
e 193 138
e 193 139
e 193 141
e 193 142
e 193 148
e 193 150
e 193 151
e 193 153
e 193 156
e 193 157
e 193 166
e 193 167
e 193 171
e 193 172
e 193 173
e 193 174
e 193 175
e 193 181
e 193 185
e 193 186
e 193 187
e 193 189
e 193 190
e 194 2
e 194 7
e 194 10
e 194 11
e 194 13
e 194 18
e 194 22
e 194 26
e 194 32
e 194 33
e 194 34
e 194 37
e 194 38
e 194 39
e 194 40
e 194 43
e 194 48
e 194 50
e 194 52
e 194 53
e 194 58
e 194 60
e 194 61
e 194 62
e 194 65
e 194 67
e 194 70
e 194 77
e 194 85
e 194 86
e 194 87
e 194 88
e 194 90
e 194 94
e 194 98
e 194 102
e 194 103
e 194 104
e 194 112
e 194 114
e 194 116
e 194 117
e 194 119
e 194 122
e 194 125
e 194 126
e 194 128
e 194 134
e 194 139
e 194 140
e 194 142
e 194 144
e 194 145
e 194 147
e 194 149
e 194 153
e 194 154
e 194 155
e 194 156
e 194 157
e 194 163
e 194 172
e 194 173
e 194 179
e 194 187
e 194 188
e 194 189
e 194 193
e 195 2
e 195 5
e 195 7
e 195 8
e 195 9
e 195 10
e 195 11
e 195 18
e 195 21
e 195 27
e 195 28
e 195 30
e 195 32
e 195 33
e 195 37
e 195 38
e 195 41
e 195 42
e 195 43
e 195 45
e 195 49
e 195 52
e 195 55
e 195 56
e 195 60
e 195 63
e 195 65
e 195 67
e 195 69
e 195 71
e 195 74
e 195 75
e 195 76
e 195 79
e 195 81
e 195 86
e 195 88
e 195 99
e 195 102
e 195 107
e 195 113
e 195 116
e 195 121
e 195 122
e 195 130
e 195 137
e 195 144
e 195 148
e 195 149
e 195 161
e 195 164
e 195 167
e 195 170
e 195 171
e 195 172
e 195 173
e 195 178
e 195 182
e 195 183
e 195 186
e 195 192
e 196 1
e 196 5
e 196 6
e 196 7
e 196 8
e 196 9
e 196 15
e 196 16
e 196 18
e 196 25
e 196 29
e 196 32
e 196 33
e 196 38
e 196 40
e 196 41
e 196 42
e 196 49
e 196 53
e 196 54
e 196 62
e 196 63
e 196 64
e 196 66
e 196 67
e 196 73
e 196 74
e 196 82
e 196 84
e 196 87
e 196 88
e 196 89
e 196 91
e 196 94
e 196 97
e 196 103
e 196 109
e 196 112
e 196 114
e 196 116
e 196 119
e 196 123
e 196 124
e 196 126
e 196 128
e 196 130
e 196 131
e 196 135
e 196 141
e 196 142
e 196 144
e 196 147
e 196 149
e 196 151
e 196 154
e 196 155
e 196 163
e 196 165
e 196 167
e 196 171
e 196 175
e 196 177
e 196 178
e 196 184
e 196 187
e 196 188
e 196 192
e 196 193
e 197 4
e 197 8
e 197 15
e 197 20
e 197 26
e 197 27
e 197 28
e 197 37
e 197 45
e 197 49
e 197 53
e 197 54
e 197 58
e 197 60
e 197 61
e 197 65
e 197 66
e 197 67
e 197 84
e 197 85
e 197 88
e 197 90
e 197 101
e 197 105
e 197 109
e 197 111
e 197 113
e 197 114
e 197 116
e 197 137
e 197 138
e 197 140
e 197 147
e 197 152
e 197 154
e 197 155
e 197 157
e 197 160
e 197 161
e 197 163
e 197 176
e 197 177
e 197 178
e 197 181
e 197 183
e 197 186
e 197 191
e 197 193
e 197 194
e 197 195
e 198 12
e 198 23
e 198 24
e 198 41
e 198 63
e 198 73
e 198 80
e 198 84
e 198 87
e 198 91
e 198 92
e 198 97
e 198 99
e 198 102
e 198 141
e 198 143
e 198 148
e 198 160
e 198 161
e 198 167
e 198 170
e 198 175
e 198 187
e 198 188
e 199 2
e 199 4
e 199 6
e 199 9
e 199 14
e 199 15
e 199 17
e 199 18
e 199 20
e 199 23
e 199 24
e 199 25
e 199 27
e 199 29
e 199 33
e 199 35
e 199 39
e 199 51
e 199 57
e 199 59
e 199 66
e 199 69
e 199 70
e 199 75
e 199 77
e 199 78
e 199 82
e 199 84
e 199 85
e 199 87
e 199 88
e 199 90
e 199 92
e 199 93
e 199 98
e 199 101
e 199 105
e 199 107
e 199 109
e 199 111
e 199 112
e 199 115
e 199 119
e 199 122
e 199 127
e 199 128
e 199 131
e 199 135
e 199 145
e 199 148
e 199 150
e 199 152
e 199 153
e 199 155
e 199 156
e 199 159
e 199 164
e 199 167
e 199 168
e 199 172
e 199 175
e 199 177
e 199 179
e 199 180
e 199 181
e 199 183
e 199 185
e 199 192
e 199 193
e 199 194
e 200 2
e 200 5
e 200 11
e 200 27
e 200 36
e 200 41
e 200 46
e 200 52
e 200 62
e 200 72
e 200 77
e 200 78
e 200 85
e 200 89
e 200 105
e 200 115
e 200 124
e 200 125
e 200 128
e 200 129
e 200 133
e 200 134
e 200 135
e 200 136
e 200 137
e 200 141
e 200 144
e 200 145
e 200 146
e 200 147
e 200 154
e 200 159
e 200 161
e 200 163
e 200 164
e 200 165
e 200 174
e 200 175
e 200 178
e 200 183
e 200 192
e 200 199
e 201 3
e 201 9
e 201 17
e 201 23
e 201 24
e 201 31
e 201 43
e 201 45
e 201 64
e 201 72
e 201 74
e 201 77
e 201 82
e 201 85
e 201 87
e 201 90
e 201 91
e 201 103
e 201 108
e 201 114
e 201 116
e 201 125
e 201 137
e 201 141
e 201 144
e 201 149
e 201 160
e 201 161
e 201 162
e 201 163
e 201 164
e 201 181
e 201 186
e 202 1
e 202 3
e 202 6
e 202 10
e 202 17
e 202 20
e 202 22
e 202 24
e 202 28
e 202 33
e 202 34
e 202 35
e 202 38
e 202 40
e 202 41
e 202 50
e 202 59
e 202 61
e 202 62
e 202 64
e 202 68
e 202 72
e 202 73
e 202 74
e 202 77
e 202 81
e 202 83
e 202 84
e 202 85
e 202 87
e 202 88
e 202 90
e 202 91
e 202 92
e 202 94
e 202 95
e 202 96
e 202 99
e 202 102
e 202 111
e 202 115
e 202 117
e 202 122
e 202 123
e 202 124
e 202 126
e 202 127
e 202 128
e 202 129
e 202 130
e 202 133
e 202 140
e 202 141
e 202 142
e 202 143
e 202 146
e 202 148
e 202 149
e 202 150
e 202 151
e 202 163
e 202 179
e 202 184
e 202 185
e 202 190
e 202 191
e 202 197
e 202 200
e 203 4
e 203 7
e 203 9
e 203 12
e 203 18
e 203 21
e 203 23
e 203 24
e 203 28
e 203 33
e 203 38
e 203 43
e 203 48
e 203 59
e 203 65
e 203 80
e 203 83
e 203 84
e 203 94
e 203 102
e 203 105
e 203 107
e 203 108
e 203 110
e 203 113
e 203 114
e 203 115
e 203 120
e 203 122
e 203 123
e 203 142
e 203 144
e 203 148
e 203 151
e 203 154
e 203 166
e 203 177
e 203 181
e 203 184
e 203 190
e 203 193
e 204 8
e 204 11
e 204 16
e 204 17
e 204 18
e 204 19
e 204 27
e 204 29
e 204 30
e 204 34
e 204 37
e 204 38
e 204 41
e 204 46
e 204 47
e 204 52
e 204 55
e 204 57
e 204 58
e 204 61
e 204 62
e 204 63
e 204 64
e 204 65
e 204 68
e 204 75
e 204 78
e 204 81
e 204 84
e 204 85
e 204 86
e 204 91
e 204 92
e 204 98
e 204 104
e 204 105
e 204 106
e 204 118
e 204 122
e 204 123
e 204 127
e 204 130
e 204 132
e 204 134
e 204 137
e 204 141
e 204 147
e 204 149
e 204 150
e 204 152
e 204 155
e 204 156
e 204 160
e 204 161
e 204 163
e 204 164
e 204 171
e 204 173
e 204 176
e 204 177
e 204 178
e 204 179
e 204 184
e 204 188
e 204 189
e 204 192
e 204 194
e 204 197
e 204 199
e 204 202
e 205 2
e 205 3
e 205 7
e 205 12
e 205 15
e 205 29
e 205 33
e 205 35
e 205 37
e 205 42
e 205 46
e 205 48
e 205 62
e 205 75
e 205 76
e 205 80
e 205 83
e 205 86
e 205 89
e 205 90
e 205 97
e 205 98
e 205 101
e 205 108
e 205 113
e 205 115
e 205 123
e 205 128
e 205 131
e 205 144
e 205 155
e 205 162
e 205 172
e 205 175
e 205 178
e 205 184
e 205 188
e 205 193
e 205 202
e 205 203
e 205 204
e 206 2
e 206 5
e 206 8
e 206 10
e 206 11
e 206 14
e 206 15
e 206 16
e 206 17
e 206 18
e 206 27
e 206 29
e 206 30
e 206 32
e 206 33
e 206 36
e 206 38
e 206 40
e 206 42
e 206 46
e 206 47
e 206 50
e 206 52
e 206 57
e 206 59
e 206 61
e 206 66
e 206 76
e 206 79
e 206 84
e 206 86
e 206 87
e 206 92
e 206 96
e 206 97
e 206 98
e 206 99
e 206 106
e 206 119
e 206 123
e 206 137
e 206 140
e 206 145
e 206 147
e 206 155
e 206 157
e 206 158
e 206 160
e 206 163
e 206 164
e 206 167
e 206 169
e 206 171
e 206 173
e 206 177
e 206 178
e 206 179
e 206 180
e 206 181
e 206 184
e 206 186
e 206 189
e 206 193
e 206 197
e 206 199
e 206 203
e 207 9
e 207 19
e 207 25
e 207 29
e 207 33
e 207 38
e 207 43
e 207 53
e 207 54
e 207 61
e 207 63
e 207 67
e 207 68
e 207 90
e 207 91
e 207 103
e 207 104
e 207 105
e 207 109
e 207 114
e 207 116
e 207 119
e 207 123
e 207 128
e 207 129
e 207 139
e 207 142
e 207 145
e 207 152
e 207 162
e 207 163
e 207 175
e 207 177
e 207 182
e 207 188
e 207 194
e 207 196
e 207 199
e 207 202
e 207 205
e 208 10
e 208 12
e 208 14
e 208 18
e 208 20
e 208 22
e 208 23
e 208 25
e 208 26
e 208 27
e 208 35
e 208 36
e 208 37
e 208 39
e 208 43
e 208 44
e 208 48
e 208 51
e 208 55
e 208 57
e 208 58
e 208 60
e 208 66
e 208 67
e 208 68
e 208 71
e 208 72
e 208 75
e 208 77
e 208 80
e 208 84
e 208 90
e 208 91
e 208 92
e 208 96
e 208 98
e 208 105
e 208 108
e 208 113
e 208 114
e 208 115
e 208 116
e 208 118
e 208 119
e 208 122
e 208 124
e 208 125
e 208 126
e 208 132
e 208 141
e 208 144
e 208 148
e 208 153
e 208 160
e 208 161
e 208 162
e 208 165
e 208 167
e 208 169
e 208 175
e 208 178
e 208 180
e 208 185
e 208 191
e 208 195
e 208 199
e 208 204
e 208 205
e 209 9
e 209 15
e 209 18
e 209 19
e 209 20
e 209 28
e 209 38
e 209 41
e 209 46
e 209 47
e 209 52
e 209 53
e 209 57
e 209 59
e 209 61
e 209 63
e 209 64
e 209 65
e 209 70
e 209 72
e 209 83
e 209 84
e 209 94
e 209 97
e 209 107
e 209 108
e 209 112
e 209 115
e 209 116
e 209 117
e 209 118
e 209 122
e 209 135
e 209 139
e 209 140
e 209 145
e 209 148
e 209 152
e 209 155
e 209 156
e 209 158
e 209 162
e 209 171
e 209 186
e 209 195
e 209 207
e 210 11
e 210 24
e 210 35
e 210 61
e 210 68
e 210 84
e 210 85
e 210 88
e 210 90
e 210 93
e 210 99
e 210 102
e 210 104
e 210 112
e 210 119
e 210 122
e 210 124
e 210 130
e 210 133
e 210 137
e 210 141
e 210 143
e 210 144
e 210 149
e 210 152
e 210 156
e 210 161
e 210 162
e 210 166
e 210 170
e 210 178
e 210 179
e 210 181
e 210 182
e 210 187
e 210 190
e 210 194
e 210 196
e 210 199
e 210 200
e 210 206
e 211 2
e 211 5
e 211 18
e 211 20
e 211 25
e 211 28
e 211 36
e 211 47
e 211 52
e 211 74
e 211 80
e 211 81
e 211 83
e 211 87
e 211 91
e 211 104
e 211 127
e 211 131
e 211 150
e 211 155
e 211 157
e 211 161
e 211 163
e 211 167
e 211 171
e 211 185
e 211 186
e 211 193
e 211 195
e 211 203
e 211 206
e 211 208
e 212 1
e 212 8
e 212 11
e 212 12
e 212 13
e 212 18
e 212 22
e 212 24
e 212 32
e 212 37
e 212 51
e 212 52
e 212 66
e 212 80
e 212 86
e 212 96
e 212 98
e 212 99
e 212 105
e 212 122
e 212 123
e 212 124
e 212 125
e 212 126
e 212 128
e 212 129
e 212 130
e 212 138
e 212 140
e 212 150
e 212 154
e 212 157
e 212 162
e 212 188
e 212 193
e 213 6
e 213 9
e 213 14
e 213 18
e 213 20
e 213 24
e 213 61
e 213 66
e 213 69
e 213 75
e 213 78
e 213 80
e 213 84
e 213 89
e 213 111
e 213 115
e 213 116
e 213 117
e 213 123
e 213 127
e 213 131
e 213 135
e 213 136
e 213 137
e 213 138
e 213 139
e 213 142
e 213 150
e 213 151
e 213 154
e 213 162
e 213 167
e 213 170
e 213 171
e 213 175
e 213 177
e 213 186
e 213 193
e 213 197
e 214 14
e 214 16
e 214 18
e 214 26
e 214 28
e 214 33
e 214 36
e 214 38
e 214 39
e 214 41
e 214 43
e 214 44
e 214 46
e 214 53
e 214 59
e 214 69
e 214 75
e 214 78
e 214 91
e 214 92
e 214 94
e 214 102
e 214 109
e 214 120
e 214 126
e 214 130
e 214 131
e 214 146
e 214 154
e 214 157
e 214 171
e 214 178
e 214 181
e 214 190
e 214 196
e 214 199
e 214 204
e 214 205
e 215 8
e 215 14
e 215 17
e 215 27
e 215 37
e 215 38
e 215 47
e 215 48
e 215 49
e 215 52
e 215 55
e 215 60
e 215 72
e 215 77
e 215 79
e 215 80
e 215 84
e 215 91
e 215 93
e 215 99
e 215 104
e 215 106
e 215 108
e 215 122
e 215 123
e 215 126
e 215 128
e 215 132
e 215 138
e 215 149
e 215 157
e 215 166
e 215 179
e 215 186
e 215 201
e 215 204
e 215 208
e 216 2
e 216 3
e 216 4
e 216 5
e 216 6
e 216 8
e 216 14
e 216 15
e 216 17
e 216 29
e 216 33
e 216 35
e 216 38
e 216 45
e 216 47
e 216 51
e 216 52
e 216 55
e 216 57
e 216 58
e 216 59
e 216 61
e 216 63
e 216 66
e 216 68
e 216 72
e 216 80
e 216 81
e 216 82
e 216 89
e 216 91
e 216 94
e 216 102
e 216 103
e 216 105
e 216 112
e 216 115
e 216 120
e 216 127
e 216 137
e 216 138
e 216 140
e 216 141
e 216 142
e 216 152
e 216 159
e 216 171
e 216 182
e 216 186
e 216 188
e 216 192
e 216 195
e 216 200
e 216 201
e 216 207
e 217 1
e 217 7
e 217 8
e 217 12
e 217 18
e 217 26
e 217 33
e 217 34
e 217 38
e 217 46
e 217 51
e 217 53
e 217 63
e 217 78
e 217 80
e 217 82
e 217 85
e 217 105
e 217 106
e 217 114
e 217 126
e 217 130
e 217 132
e 217 133
e 217 135
e 217 155
e 217 178
e 217 180
e 217 189
e 217 190
e 217 193
e 217 203
e 217 205
e 218 8
e 218 9
e 218 14
e 218 15
e 218 16
e 218 21
e 218 23
e 218 25
e 218 29
e 218 34
e 218 38
e 218 39
e 218 44
e 218 47
e 218 48
e 218 49
e 218 51
e 218 53
e 218 54
e 218 57
e 218 62
e 218 66
e 218 67
e 218 68
e 218 72
e 218 75
e 218 78
e 218 87
e 218 88
e 218 90
e 218 96
e 218 97
e 218 98
e 218 101
e 218 103
e 218 105
e 218 115
e 218 116
e 218 120
e 218 122
e 218 126
e 218 129
e 218 131
e 218 135
e 218 136
e 218 145
e 218 148
e 218 152
e 218 153
e 218 162
e 218 165
e 218 166
e 218 170
e 218 178
e 218 179
e 218 181
e 218 189
e 218 193
e 218 194
e 218 198
e 218 204
e 218 206
e 218 207
e 218 208
e 218 217
e 219 2
e 219 11
e 219 12
e 219 15
e 219 17
e 219 25
e 219 36
e 219 46
e 219 52
e 219 59
e 219 60
e 219 82
e 219 93
e 219 104
e 219 116
e 219 117
e 219 128
e 219 132
e 219 155
e 219 161
e 219 164
e 219 165
e 219 172
e 219 176
e 219 177
e 219 181
e 219 182
e 219 185
e 219 188
e 219 192
e 219 194
e 219 196
e 219 203
e 219 204
e 219 208
e 220 9
e 220 16
e 220 25
e 220 36
e 220 38
e 220 44
e 220 47
e 220 48
e 220 61
e 220 69
e 220 82
e 220 85
e 220 87
e 220 92
e 220 98
e 220 99
e 220 108
e 220 113
e 220 127
e 220 130
e 220 133
e 220 138
e 220 140
e 220 141
e 220 143
e 220 151
e 220 152
e 220 157
e 220 161
e 220 172
e 220 174
e 220 175
e 220 178
e 220 180
e 220 188
e 220 190
e 220 192
e 220 193
e 220 196
e 220 204
e 220 206
e 220 207
e 220 208
e 220 213
e 221 2
e 221 8
e 221 9
e 221 18
e 221 20
e 221 27
e 221 36
e 221 39
e 221 43
e 221 48
e 221 52
e 221 53
e 221 55
e 221 59
e 221 60
e 221 64
e 221 65
e 221 75
e 221 76
e 221 97
e 221 102
e 221 109
e 221 116
e 221 123
e 221 130
e 221 133
e 221 136
e 221 137
e 221 140
e 221 141
e 221 143
e 221 147
e 221 149
e 221 153
e 221 154
e 221 159
e 221 162
e 221 170
e 221 176
e 221 180
e 221 185
e 221 197
e 221 198
e 221 206
e 221 220
e 222 5
e 222 10
e 222 11
e 222 14
e 222 24
e 222 27
e 222 36
e 222 40
e 222 63
e 222 65
e 222 68
e 222 74
e 222 85
e 222 86
e 222 91
e 222 92
e 222 94
e 222 98
e 222 101
e 222 103
e 222 105
e 222 106
e 222 117
e 222 119
e 222 120
e 222 127
e 222 133
e 222 151
e 222 155
e 222 158
e 222 162
e 222 166
e 222 169
e 222 178
e 222 186
e 222 187
e 222 188
e 222 206
e 222 221
e 223 12
e 223 24
e 223 29
e 223 55
e 223 63
e 223 65
e 223 76
e 223 78
e 223 85
e 223 86
e 223 92
e 223 98
e 223 105
e 223 108
e 223 115
e 223 117
e 223 126
e 223 129
e 223 131
e 223 138
e 223 144
e 223 145
e 223 147
e 223 148
e 223 152
e 223 153
e 223 155
e 223 161
e 223 162
e 223 164
e 223 172
e 223 174
e 223 178
e 223 194
e 223 200
e 223 202
e 223 209
e 223 221
e 224 3
e 224 9
e 224 18
e 224 29
e 224 52
e 224 65
e 224 67
e 224 80
e 224 86
e 224 91
e 224 94
e 224 99
e 224 109
e 224 111
e 224 116
e 224 129
e 224 130
e 224 136
e 224 139
e 224 142
e 224 148
e 224 153
e 224 160
e 224 162
e 224 164
e 224 171
e 224 178
e 224 186
e 224 192
e 224 199
e 224 206
e 224 210
e 224 220
e 225 7
e 225 12
e 225 15
e 225 18
e 225 25
e 225 27
e 225 46
e 225 59
e 225 61
e 225 68
e 225 71
e 225 78
e 225 82
e 225 87
e 225 101
e 225 118
e 225 120
e 225 122
e 225 126
e 225 128
e 225 129
e 225 134
e 225 137
e 225 138
e 225 141
e 225 184
e 225 186
e 225 202
e 225 204
e 225 208
e 225 209
e 225 214
e 225 222
e 226 2
e 226 4
e 226 5
e 226 6
e 226 9
e 226 14
e 226 15
e 226 17
e 226 18
e 226 28
e 226 29
e 226 33
e 226 35
e 226 36
e 226 38
e 226 39
e 226 42
e 226 43
e 226 45
e 226 47
e 226 48
e 226 51
e 226 52
e 226 53
e 226 54
e 226 55
e 226 59
e 226 62
e 226 63
e 226 65
e 226 68
e 226 69
e 226 70
e 226 75
e 226 76
e 226 78
e 226 80
e 226 82
e 226 84
e 226 85
e 226 86
e 226 87
e 226 91
e 226 93
e 226 94
e 226 96
e 226 99
e 226 104
e 226 107
e 226 118
e 226 120
e 226 122
e 226 127
e 226 128
e 226 130
e 226 132
e 226 133
e 226 135
e 226 137
e 226 139
e 226 140
e 226 142
e 226 144
e 226 148
e 226 150
e 226 154
e 226 155
e 226 156
e 226 160
e 226 161
e 226 164
e 226 168
e 226 172
e 226 179
e 226 185
e 226 188
e 226 190
e 226 194
e 226 197
e 226 199
e 226 204
e 226 205
e 226 207
e 226 209
e 226 214
e 226 215
e 227 16
e 227 17
e 227 18
e 227 20
e 227 21
e 227 23
e 227 27
e 227 29
e 227 31
e 227 32
e 227 34
e 227 35
e 227 38
e 227 43
e 227 45
e 227 48
e 227 54
e 227 59
e 227 64
e 227 67
e 227 70
e 227 71
e 227 75
e 227 76
e 227 77
e 227 78
e 227 81
e 227 85
e 227 87
e 227 88
e 227 89
e 227 90
e 227 92
e 227 94
e 227 95
e 227 100
e 227 101
e 227 107
e 227 109
e 227 115
e 227 118
e 227 119
e 227 127
e 227 130
e 227 131
e 227 134
e 227 140
e 227 141
e 227 142
e 227 149
e 227 152
e 227 157
e 227 159
e 227 163
e 227 167
e 227 169
e 227 172
e 227 176
e 227 178
e 227 186
e 227 190
e 227 195
e 227 197
e 227 199
e 227 200
e 227 201
e 227 204
e 227 205
e 227 206
e 227 207
e 227 213
e 227 214
e 227 219
e 227 221
e 227 225
e 228 1
e 228 5
e 228 9
e 228 13
e 228 14
e 228 15
e 228 18
e 228 19
e 228 20
e 228 24
e 228 27
e 228 29
e 228 33
e 228 34
e 228 43
e 228 47
e 228 53
e 228 61
e 228 74
e 228 80
e 228 86
e 228 87
e 228 92
e 228 94
e 228 96
e 228 98
e 228 100
e 228 102
e 228 106
e 228 112
e 228 114
e 228 115
e 228 118
e 228 122
e 228 125
e 228 132
e 228 135
e 228 137
e 228 138
e 228 139
e 228 141
e 228 142
e 228 150
e 228 154
e 228 158
e 228 162
e 228 163
e 228 164
e 228 167
e 228 168
e 228 169
e 228 173
e 228 175
e 228 181
e 228 182
e 228 189
e 228 194
e 228 196
e 228 197
e 228 199
e 228 200
e 228 201
e 228 204
e 228 215
e 228 216
e 228 217
e 228 221
e 228 223
e 228 226
e 228 227
e 229 2
e 229 3
e 229 10
e 229 20
e 229 33
e 229 49
e 229 59
e 229 69
e 229 82
e 229 85
e 229 92
e 229 95
e 229 108
e 229 112
e 229 114
e 229 137
e 229 159
e 229 162
e 229 164
e 229 186
e 229 196
e 229 197
e 229 202
e 230 1
e 230 7
e 230 8
e 230 12
e 230 19
e 230 22
e 230 25
e 230 38
e 230 46
e 230 47
e 230 48
e 230 50
e 230 53
e 230 55
e 230 57
e 230 59
e 230 61
e 230 62
e 230 63
e 230 67
e 230 69
e 230 71
e 230 74
e 230 78
e 230 80
e 230 83
e 230 85
e 230 86
e 230 91
e 230 92
e 230 97
e 230 99
e 230 100
e 230 103
e 230 106
e 230 107
e 230 119
e 230 123
e 230 129
e 230 130
e 230 131
e 230 136
e 230 148
e 230 157
e 230 159
e 230 165
e 230 167
e 230 171
e 230 173
e 230 174
e 230 178
e 230 191
e 230 200
e 230 202
e 230 208
e 230 210
e 230 211
e 230 214
e 230 215
e 230 216
e 230 218
e 230 219
e 230 222
e 231 29
e 231 38
e 231 43
e 231 51
e 231 82
e 231 83
e 231 87
e 231 88
e 231 90
e 231 91
e 231 92
e 231 103
e 231 109
e 231 120
e 231 126
e 231 138
e 231 139
e 231 145
e 231 155
e 231 157
e 231 161
e 231 163
e 231 176
e 231 177
e 231 195
e 231 209
e 231 213
e 232 5
e 232 8
e 232 12
e 232 14
e 232 15
e 232 29
e 232 30
e 232 38
e 232 47
e 232 62
e 232 65
e 232 75
e 232 77
e 232 82
e 232 84
e 232 85
e 232 97
e 232 98
e 232 108
e 232 114
e 232 115
e 232 126
e 232 132
e 232 141
e 232 152
e 232 153
e 232 162
e 232 164
e 232 173
e 232 174
e 232 176
e 232 179
e 232 182
e 232 186
e 232 194
e 232 199
e 232 206
e 232 222
e 232 225
e 233 1
e 233 4
e 233 8
e 233 9
e 233 12
e 233 18
e 233 23
e 233 27
e 233 29
e 233 33
e 233 36
e 233 37
e 233 38
e 233 45
e 233 48
e 233 49
e 233 59
e 233 67
e 233 68
e 233 75
e 233 79
e 233 82
e 233 84
e 233 86
e 233 89
e 233 94
e 233 97
e 233 98
e 233 101
e 233 112
e 233 119
e 233 121
e 233 122
e 233 136
e 233 138
e 233 147
e 233 152
e 233 159
e 233 167
e 233 171
e 233 173
e 233 179
e 233 183
e 233 186
e 233 188
e 233 192
e 233 197
e 233 218
e 233 228
e 234 8
e 234 14
e 234 18
e 234 23
e 234 27
e 234 41
e 234 47
e 234 52
e 234 57
e 234 71
e 234 75
e 234 77
e 234 86
e 234 89
e 234 92
e 234 93
e 234 96
e 234 98
e 234 99
e 234 105
e 234 111
e 234 112
e 234 117
e 234 127
e 234 129
e 234 132
e 234 133
e 234 135
e 234 146
e 234 153
e 234 161
e 234 162
e 234 164
e 234 175
e 234 177
e 234 180
e 234 185
e 234 206
e 234 210
e 234 220
e 234 221
e 234 226
e 234 227
e 235 5
e 235 7
e 235 12
e 235 25
e 235 48
e 235 66
e 235 68
e 235 75
e 235 85
e 235 86
e 235 87
e 235 97
e 235 105
e 235 111
e 235 122
e 235 123
e 235 124
e 235 131
e 235 132
e 235 136
e 235 140
e 235 142
e 235 143
e 235 145
e 235 149
e 235 161
e 235 184
e 235 190
e 235 192
e 235 195
e 235 200
e 235 203
e 235 218
e 235 230
e 236 4
e 236 12
e 236 13
e 236 14
e 236 19
e 236 23
e 236 27
e 236 30
e 236 31
e 236 37
e 236 38
e 236 39
e 236 43
e 236 47
e 236 48
e 236 51
e 236 54
e 236 55
e 236 58
e 236 60
e 236 61
e 236 63
e 236 69
e 236 72
e 236 74
e 236 75
e 236 78
e 236 80
e 236 84
e 236 86
e 236 88
e 236 92
e 236 97
e 236 98
e 236 99
e 236 101
e 236 102
e 236 106
e 236 107
e 236 110
e 236 113
e 236 120
e 236 122
e 236 130
e 236 135
e 236 137
e 236 143
e 236 145
e 236 149
e 236 150
e 236 153
e 236 154
e 236 156
e 236 158
e 236 161
e 236 164
e 236 165
e 236 168
e 236 169
e 236 173
e 236 174
e 236 180
e 236 181
e 236 183
e 236 186
e 236 188
e 236 190
e 236 194
e 236 195
e 236 198
e 236 208
e 236 209
e 236 211
e 236 214
e 236 215
e 236 222
e 236 223
e 236 226
e 236 230
e 236 233
e 236 235
e 237 17
e 237 37
e 237 48
e 237 59
e 237 61
e 237 65
e 237 72
e 237 75
e 237 86
e 237 90
e 237 92
e 237 101
e 237 123
e 237 126
e 237 133
e 237 153
e 237 155
e 237 161
e 237 186
e 237 208
e 237 211
e 237 226
e 237 236
e 238 8
e 238 15
e 238 17
e 238 22
e 238 23
e 238 27
e 238 35
e 238 36
e 238 37
e 238 57
e 238 58
e 238 62
e 238 68
e 238 69
e 238 71
e 238 74
e 238 75
e 238 81
e 238 83
e 238 85
e 238 98
e 238 104
e 238 112
e 238 114
e 238 118
e 238 123
e 238 132
e 238 137
e 238 142
e 238 143
e 238 145
e 238 146
e 238 149
e 238 154
e 238 155
e 238 162
e 238 163
e 238 164
e 238 171
e 238 172
e 238 179
e 238 181
e 238 186
e 238 193
e 238 201
e 238 214
e 238 218
e 238 225
e 238 226
e 238 227
e 239 2
e 239 15
e 239 16
e 239 17
e 239 21
e 239 22
e 239 26
e 239 29
e 239 33
e 239 34
e 239 38
e 239 39
e 239 55
e 239 57
e 239 58
e 239 62
e 239 67
e 239 71
e 239 76
e 239 80
e 239 82
e 239 83
e 239 86
e 239 90
e 239 92
e 239 101
e 239 102
e 239 110
e 239 111
e 239 113
e 239 115
e 239 123
e 239 127
e 239 130
e 239 135
e 239 138
e 239 140
e 239 142
e 239 143
e 239 147
e 239 148
e 239 149
e 239 151
e 239 152
e 239 153
e 239 159
e 239 163
e 239 164
e 239 165
e 239 168
e 239 173
e 239 179
e 239 183
e 239 185
e 239 186
e 239 192
e 239 193
e 239 195
e 239 197
e 239 205
e 239 206
e 239 207
e 239 221
e 239 224
e 239 226
e 239 227
e 239 235
e 240 3
e 240 4
e 240 6
e 240 8
e 240 16
e 240 21
e 240 22
e 240 24
e 240 25
e 240 27
e 240 32
e 240 33
e 240 35
e 240 38
e 240 44
e 240 47
e 240 48
e 240 55
e 240 59
e 240 61
e 240 64
e 240 65
e 240 71
e 240 72
e 240 73
e 240 87
e 240 89
e 240 91
e 240 103
e 240 104
e 240 111
e 240 112
e 240 123
e 240 124
e 240 125
e 240 127
e 240 142
e 240 143
e 240 144
e 240 147
e 240 151
e 240 155
e 240 160
e 240 163
e 240 164
e 240 166
e 240 170
e 240 171
e 240 174
e 240 175
e 240 177
e 240 179
e 240 184
e 240 186
e 240 187
e 240 190
e 240 196
e 240 203
e 240 204
e 240 205
e 240 210
e 240 218
e 240 221
e 240 223
e 240 226
e 240 232
e 240 233
e 240 239
e 241 2
e 241 6
e 241 18
e 241 19
e 241 24
e 241 29
e 241 35
e 241 38
e 241 39
e 241 41
e 241 42
e 241 48
e 241 65
e 241 67
e 241 68
e 241 72
e 241 74
e 241 78
e 241 80
e 241 85
e 241 86
e 241 91
e 241 92
e 241 94
e 241 95
e 241 102
e 241 104
e 241 109
e 241 112
e 241 117
e 241 118
e 241 122
e 241 131
e 241 135
e 241 137
e 241 143
e 241 146
e 241 149
e 241 154
e 241 155
e 241 161
e 241 162
e 241 163
e 241 164
e 241 167
e 241 171
e 241 174
e 241 177
e 241 179
e 241 180
e 241 181
e 241 198
e 241 204
e 241 215
e 241 218
e 241 221
e 241 223
e 241 234
e 241 240
e 242 1
e 242 2
e 242 3
e 242 4
e 242 8
e 242 9
e 242 10
e 242 11
e 242 15
e 242 17
e 242 18
e 242 19
e 242 20
e 242 23
e 242 27
e 242 29
e 242 32
e 242 34
e 242 43
e 242 48
e 242 53
e 242 54
e 242 55
e 242 56
e 242 57
e 242 58
e 242 59
e 242 68
e 242 72
e 242 75
e 242 77
e 242 78
e 242 80
e 242 82
e 242 83
e 242 84
e 242 85
e 242 87
e 242 92
e 242 96
e 242 97
e 242 103
e 242 114
e 242 122
e 242 124
e 242 125
e 242 127
e 242 128
e 242 129
e 242 132
e 242 133
e 242 134
e 242 137
e 242 139
e 242 140
e 242 155
e 242 158
e 242 159
e 242 162
e 242 169
e 242 172
e 242 181
e 242 182
e 242 185
e 242 186
e 242 187
e 242 192
e 242 193
e 242 196
e 242 199
e 242 202
e 242 204
e 242 208
e 242 211
e 242 221
e 242 222
e 242 223
e 242 224
e 242 225
e 242 227
e 242 230
e 242 236
e 242 238
e 242 240
e 243 2
e 243 3
e 243 4
e 243 7
e 243 8
e 243 11
e 243 15
e 243 17
e 243 19
e 243 22
e 243 23
e 243 24
e 243 25
e 243 26
e 243 32
e 243 33
e 243 39
e 243 42
e 243 51
e 243 61
e 243 63
e 243 65
e 243 70
e 243 78
e 243 80
e 243 81
e 243 82
e 243 83
e 243 84
e 243 86
e 243 92
e 243 93
e 243 98
e 243 102
e 243 111
e 243 112
e 243 117
e 243 119
e 243 122
e 243 123
e 243 125
e 243 130
e 243 132
e 243 133
e 243 136
e 243 139
e 243 140
e 243 142
e 243 148
e 243 149
e 243 152
e 243 154
e 243 155
e 243 169
e 243 173
e 243 174
e 243 176
e 243 179
e 243 182
e 243 186
e 243 188
e 243 189
e 243 194
e 243 197
e 243 199
e 243 202
e 243 206
e 243 208
e 243 209
e 243 216
e 243 222
e 243 223
e 243 228
e 243 229
e 243 230
e 243 233
e 243 242
e 244 17
e 244 44
e 244 46
e 244 63
e 244 65
e 244 78
e 244 80
e 244 112
e 244 115
e 244 133
e 244 140
e 244 142
e 244 143
e 244 157
e 244 171
e 244 190
e 244 192
e 244 198
e 244 216
e 244 222
e 244 225
e 244 230
e 244 239
e 244 242
e 245 1
e 245 2
e 245 18
e 245 24
e 245 33
e 245 36
e 245 43
e 245 59
e 245 62
e 245 78
e 245 84
e 245 86
e 245 87
e 245 91
e 245 99
e 245 104
e 245 105
e 245 106
e 245 109
e 245 114
e 245 126
e 245 132
e 245 133
e 245 134
e 245 138
e 245 139
e 245 142
e 245 143
e 245 147
e 245 157
e 245 162
e 245 164
e 245 204
e 245 208
e 245 216
e 245 219
e 245 229
e 245 230
e 245 236
e 246 2
e 246 3
e 246 12
e 246 19
e 246 23
e 246 24
e 246 27
e 246 32
e 246 36
e 246 44
e 246 45
e 246 48
e 246 49
e 246 60
e 246 69
e 246 71
e 246 82
e 246 83
e 246 84
e 246 85
e 246 87
e 246 95
e 246 99
e 246 100
e 246 104
e 246 112
e 246 114
e 246 122
e 246 141
e 246 144
e 246 145
e 246 155
e 246 157
e 246 158
e 246 172
e 246 173
e 246 175
e 246 186
e 246 192
e 246 194
e 246 196
e 246 197
e 246 200
e 246 226
e 246 227
e 246 236
e 246 239
e 246 242
e 246 244
e 247 1
e 247 6
e 247 9
e 247 10
e 247 12
e 247 27
e 247 29
e 247 38
e 247 40
e 247 43
e 247 45
e 247 48
e 247 51
e 247 52
e 247 61
e 247 62
e 247 63
e 247 71
e 247 72
e 247 76
e 247 81
e 247 83
e 247 84
e 247 85
e 247 86
e 247 87
e 247 90
e 247 97
e 247 101
e 247 104
e 247 112
e 247 115
e 247 117
e 247 120
e 247 125
e 247 126
e 247 130
e 247 132
e 247 133
e 247 139
e 247 140
e 247 141
e 247 142
e 247 146
e 247 147
e 247 149
e 247 150
e 247 154
e 247 160
e 247 162
e 247 163
e 247 166
e 247 170
e 247 171
e 247 172
e 247 178
e 247 179
e 247 181
e 247 186
e 247 194
e 247 209
e 247 216
e 247 217
e 247 219
e 247 226
e 247 228
e 247 236
e 247 239
e 247 243
e 248 1
e 248 2
e 248 18
e 248 20
e 248 27
e 248 33
e 248 35
e 248 38
e 248 60
e 248 70
e 248 75
e 248 80
e 248 81
e 248 82
e 248 87
e 248 92
e 248 97
e 248 99
e 248 100
e 248 101
e 248 106
e 248 113
e 248 114
e 248 116
e 248 118
e 248 120
e 248 126
e 248 132
e 248 138
e 248 148
e 248 159
e 248 163
e 248 169
e 248 172
e 248 173
e 248 176
e 248 190
e 248 199
e 248 206
e 248 208
e 248 212
e 248 213
e 248 214
e 248 225
e 248 227
e 248 228
e 248 230
e 248 232
e 248 234
e 248 237
e 248 239
e 248 240
e 249 1
e 249 5
e 249 7
e 249 9
e 249 16
e 249 17
e 249 18
e 249 20
e 249 23
e 249 28
e 249 29
e 249 33
e 249 35
e 249 37
e 249 41
e 249 42
e 249 44
e 249 47
e 249 48
e 249 49
e 249 51
e 249 55
e 249 61
e 249 72
e 249 74
e 249 75
e 249 80
e 249 87
e 249 89
e 249 90
e 249 92
e 249 106
e 249 116
e 249 120
e 249 121
e 249 122
e 249 123
e 249 125
e 249 129
e 249 130
e 249 135
e 249 137
e 249 140
e 249 142
e 249 143
e 249 145
e 249 147
e 249 149
e 249 150
e 249 160
e 249 164
e 249 167
e 249 169
e 249 171
e 249 177
e 249 180
e 249 182
e 249 186
e 249 190
e 249 194
e 249 196
e 249 202
e 249 210
e 249 212
e 249 213
e 249 215
e 249 219
e 249 221
e 249 228
e 249 229
e 249 233
e 249 236
e 249 237
e 249 238
e 249 239
e 249 241
e 249 243
e 250 1
e 250 5
e 250 8
e 250 12
e 250 16
e 250 18
e 250 19
e 250 24
e 250 25
e 250 33
e 250 37
e 250 39
e 250 48
e 250 51
e 250 52
e 250 64
e 250 66
e 250 67
e 250 74
e 250 75
e 250 80
e 250 84
e 250 85
e 250 87
e 250 89
e 250 91
e 250 92
e 250 93
e 250 94
e 250 99
e 250 101
e 250 103
e 250 104
e 250 105
e 250 108
e 250 114
e 250 117
e 250 121
e 250 122
e 250 126
e 250 127
e 250 129
e 250 132
e 250 135
e 250 139
e 250 142
e 250 147
e 250 151
e 250 152
e 250 161
e 250 162
e 250 163
e 250 166
e 250 180
e 250 181
e 250 182
e 250 185
e 250 190
e 250 195
e 250 197
e 250 199
e 250 201
e 250 202
e 250 206
e 250 209
e 250 212
e 250 225
e 250 230
e 250 231
e 250 239
e 250 241
e 250 242
e 250 247
e 251 3
e 251 6
e 251 8
e 251 9
e 251 11
e 251 14
e 251 21
e 251 27
e 251 29
e 251 33
e 251 34
e 251 38
e 251 46
e 251 52
e 251 54
e 251 55
e 251 60
e 251 71
e 251 77
e 251 82
e 251 85
e 251 99
e 251 101
e 251 103
e 251 104
e 251 106
e 251 116
e 251 118
e 251 121
e 251 132
e 251 138
e 251 139
e 251 154
e 251 157
e 251 162
e 251 163
e 251 172
e 251 177
e 251 178
e 251 183
e 251 190
e 251 192
e 251 193
e 251 197
e 251 208
e 251 213
e 251 227
e 251 230
e 251 231
e 251 233
e 251 236
e 251 243
e 251 245
e 251 247
e 251 249
e 252 8
e 252 12
e 252 14
e 252 17
e 252 40
e 252 46
e 252 48
e 252 51
e 252 69
e 252 78
e 252 80
e 252 85
e 252 87
e 252 99
e 252 101
e 252 105
e 252 111
e 252 122
e 252 131
e 252 141
e 252 142
e 252 147
e 252 149
e 252 150
e 252 163
e 252 165
e 252 167
e 252 171
e 252 178
e 252 186
e 252 192
e 252 197
e 252 208
e 252 210
e 252 224
e 252 239
e 252 249
e 252 250
e 253 2
e 253 5
e 253 7
e 253 15
e 253 17
e 253 18
e 253 23
e 253 24
e 253 29
e 253 32
e 253 34
e 253 37
e 253 38
e 253 40
e 253 43
e 253 47
e 253 50
e 253 52
e 253 54
e 253 60
e 253 61
e 253 65
e 253 72
e 253 74
e 253 75
e 253 77
e 253 79
e 253 80
e 253 85
e 253 88
e 253 91
e 253 92
e 253 93
e 253 94
e 253 95
e 253 101
e 253 103
e 253 104
e 253 105
e 253 106
e 253 107
e 253 110
e 253 113
e 253 114
e 253 116
e 253 117
e 253 118
e 253 120
e 253 122
e 253 127
e 253 128
e 253 131
e 253 132
e 253 140
e 253 143
e 253 145
e 253 149
e 253 151
e 253 153
e 253 154
e 253 159
e 253 160
e 253 162
e 253 166
e 253 167
e 253 168
e 253 170
e 253 174
e 253 179
e 253 184
e 253 192
e 253 195
e 253 198
e 253 202
e 253 206
e 253 208
e 253 217
e 253 220
e 253 228
e 253 230
e 253 231
e 253 234
e 253 236
e 253 239
e 253 240
e 253 241
e 253 246
e 253 248
e 253 249
e 253 250
e 254 8
e 254 9
e 254 15
e 254 17
e 254 18
e 254 19
e 254 20
e 254 22
e 254 25
e 254 26
e 254 29
e 254 35
e 254 36
e 254 37
e 254 38
e 254 39
e 254 47
e 254 48
e 254 52
e 254 55
e 254 62
e 254 71
e 254 80
e 254 84
e 254 91
e 254 97
e 254 100
e 254 105
e 254 111
e 254 123
e 254 129
e 254 133
e 254 136
e 254 137
e 254 138
e 254 139
e 254 152
e 254 162
e 254 166
e 254 171
e 254 176
e 254 178
e 254 179
e 254 181
e 254 186
e 254 187
e 254 188
e 254 204
e 254 205
e 254 206
e 254 213
e 254 214
e 254 217
e 254 222
e 254 224
e 254 226
e 254 227
e 254 230
e 254 231
e 254 233
e 254 234
e 254 235
e 254 236
e 254 241
e 254 245
e 254 246
e 254 248
e 254 252
e 255 4
e 255 5
e 255 6
e 255 12
e 255 13
e 255 20
e 255 25
e 255 31
e 255 43
e 255 48
e 255 53
e 255 54
e 255 59
e 255 63
e 255 68
e 255 69
e 255 71
e 255 74
e 255 78
e 255 80
e 255 84
e 255 92
e 255 94
e 255 97
e 255 98
e 255 99
e 255 104
e 255 105
e 255 111
e 255 112
e 255 113
e 255 120
e 255 131
e 255 132
e 255 137
e 255 138
e 255 140
e 255 146
e 255 149
e 255 150
e 255 154
e 255 158
e 255 163
e 255 167
e 255 172
e 255 173
e 255 176
e 255 178
e 255 184
e 255 186
e 255 200
e 255 202
e 255 203
e 255 204
e 255 205
e 255 210
e 255 222
e 255 232
e 255 233
e 255 236
e 255 245
e 255 248
e 255 251
e 255 252
e 255 254
e 256 5
e 256 9
e 256 16
e 256 27
e 256 33
e 256 35
e 256 38
e 256 44
e 256 60
e 256 77
e 256 84
e 256 87
e 256 89
e 256 91
e 256 98
e 256 99
e 256 108
e 256 118
e 256 120
e 256 122
e 256 124
e 256 130
e 256 131
e 256 139
e 256 142
e 256 150
e 256 154
e 256 155
e 256 164
e 256 176
e 256 180
e 256 188
e 256 192
e 256 197
e 256 200
e 256 202
e 256 209
e 256 211
e 256 215
e 256 219
e 256 226
e 256 236
e 256 242
e 257 1
e 257 2
e 257 7
e 257 8
e 257 9
e 257 12
e 257 13
e 257 15
e 257 17
e 257 21
e 257 34
e 257 35
e 257 38
e 257 39
e 257 40
e 257 47
e 257 48
e 257 52
e 257 55
e 257 57
e 257 58
e 257 59
e 257 60
e 257 61
e 257 69
e 257 73
e 257 79
e 257 87
e 257 91
e 257 94
e 257 97
e 257 99
e 257 100
e 257 102
e 257 106
e 257 114
e 257 115
e 257 116
e 257 124
e 257 128
e 257 132
e 257 133
e 257 134
e 257 135
e 257 138
e 257 140
e 257 143
e 257 144
e 257 153
e 257 154
e 257 159
e 257 161
e 257 164
e 257 166
e 257 171
e 257 174
e 257 181
e 257 187
e 257 193
e 257 194
e 257 196
e 257 198
e 257 199
e 257 202
e 257 204
e 257 210
e 257 212
e 257 214
e 257 227
e 257 231
e 257 247
e 257 248
e 257 249
e 257 252
e 258 5
e 258 11
e 258 14
e 258 15
e 258 17
e 258 23
e 258 30
e 258 33
e 258 38
e 258 48
e 258 51
e 258 59
e 258 66
e 258 68
e 258 69
e 258 81
e 258 82
e 258 86
e 258 87
e 258 91
e 258 93
e 258 95
e 258 99
e 258 101
e 258 104
e 258 113
e 258 115
e 258 116
e 258 120
e 258 123
e 258 128
e 258 131
e 258 132
e 258 137
e 258 140
e 258 149
e 258 163
e 258 164
e 258 166
e 258 180
e 258 181
e 258 186
e 258 187
e 258 225
e 258 227
e 258 233
e 258 239
e 258 242
e 258 245
e 259 3
e 259 5
e 259 8
e 259 13
e 259 21
e 259 23
e 259 24
e 259 25
e 259 26
e 259 27
e 259 28
e 259 29
e 259 39
e 259 40
e 259 43
e 259 46
e 259 52
e 259 55
e 259 62
e 259 65
e 259 66
e 259 67
e 259 68
e 259 75
e 259 78
e 259 79
e 259 80
e 259 83
e 259 85
e 259 87
e 259 92
e 259 97
e 259 98
e 259 102
e 259 104
e 259 106
e 259 107
e 259 109
e 259 113
e 259 117
e 259 118
e 259 122
e 259 124
e 259 127
e 259 128
e 259 129
e 259 132
e 259 136
e 259 137
e 259 138
e 259 143
e 259 144
e 259 148
e 259 151
e 259 152
e 259 153
e 259 154
e 259 157
e 259 161
e 259 170
e 259 171
e 259 172
e 259 173
e 259 178
e 259 179
e 259 186
e 259 191
e 259 197
e 259 200
e 259 203
e 259 205
e 259 208
e 259 210
e 259 212
e 259 215
e 259 225
e 259 226
e 259 231
e 259 236
e 259 243
e 259 249
e 259 255
e 259 258
e 260 2
e 260 4
e 260 11
e 260 18
e 260 20
e 260 21
e 260 24
e 260 26
e 260 27
e 260 29
e 260 33
e 260 34
e 260 35
e 260 41
e 260 43
e 260 46
e 260 51
e 260 54
e 260 58
e 260 59
e 260 61
e 260 63
e 260 66
e 260 69
e 260 71
e 260 74
e 260 75
e 260 78
e 260 80
e 260 84
e 260 87
e 260 89
e 260 90
e 260 94
e 260 97
e 260 98
e 260 99
e 260 101
e 260 103
e 260 106
e 260 107
e 260 112
e 260 114
e 260 117
e 260 121
e 260 125
e 260 127
e 260 130
e 260 133
e 260 134
e 260 138
e 260 139
e 260 141
e 260 145
e 260 147
e 260 149
e 260 162
e 260 171
e 260 172
e 260 175
e 260 176
e 260 177
e 260 178
e 260 179
e 260 184
e 260 186
e 260 191
e 260 192
e 260 195
e 260 196
e 260 197
e 260 202
e 260 204
e 260 208
e 260 214
e 260 221
e 260 224
e 260 227
e 260 233
e 260 236
e 260 239
e 260 241
e 260 247
e 260 249
e 260 255
e 260 259
e 261 1
e 261 8
e 261 18
e 261 20
e 261 24
e 261 25
e 261 28
e 261 33
e 261 35
e 261 54
e 261 55
e 261 65
e 261 72
e 261 80
e 261 85
e 261 90
e 261 97
e 261 104
e 261 105
e 261 114
e 261 144
e 261 153
e 261 173
e 261 180
e 261 186
e 261 202
e 261 204
e 261 226
e 261 243
e 261 245
e 261 252
e 262 1
e 262 7
e 262 16
e 262 17
e 262 20
e 262 23
e 262 29
e 262 35
e 262 39
e 262 43
e 262 46
e 262 52
e 262 53
e 262 62
e 262 73
e 262 83
e 262 84
e 262 87
e 262 89
e 262 92
e 262 109
e 262 115
e 262 116
e 262 118
e 262 124
e 262 125
e 262 128
e 262 129
e 262 133
e 262 135
e 262 138
e 262 140
e 262 141
e 262 142
e 262 143
e 262 148
e 262 149
e 262 150
e 262 153
e 262 157
e 262 161
e 262 162
e 262 166
e 262 168
e 262 171
e 262 174
e 262 175
e 262 178
e 262 179
e 262 182
e 262 184
e 262 186
e 262 187
e 262 190
e 262 192
e 262 197
e 262 198
e 262 204
e 262 205
e 262 206
e 262 209
e 262 215
e 262 218
e 262 220
e 262 226
e 262 227
e 262 230
e 262 234
e 262 237
e 262 241
e 262 242
e 262 248
e 262 250
e 262 253
e 262 259
e 262 260
e 263 3
e 263 8
e 263 10
e 263 17
e 263 21
e 263 28
e 263 29
e 263 32
e 263 40
e 263 41
e 263 42
e 263 45
e 263 50
e 263 60
e 263 72
e 263 75
e 263 80
e 263 81
e 263 84
e 263 92
e 263 97
e 263 98
e 263 99
e 263 103
e 263 113
e 263 116
e 263 122
e 263 133
e 263 135
e 263 137
e 263 139
e 263 142
e 263 144
e 263 146
e 263 147
e 263 148
e 263 149
e 263 150
e 263 154
e 263 155
e 263 156
e 263 157
e 263 158
e 263 160
e 263 162
e 263 166
e 263 173
e 263 175
e 263 176
e 263 178
e 263 179
e 263 181
e 263 186
e 263 188
e 263 189
e 263 190
e 263 192
e 263 195
e 263 200
e 263 202
e 263 209
e 263 213
e 263 216
e 263 228
e 263 230
e 263 235
e 263 236
e 263 237
e 263 238
e 263 241
e 263 242
e 263 245
e 263 251
e 263 259
e 263 260
e 263 262
e 264 8
e 264 11
e 264 12
e 264 13
e 264 15
e 264 17
e 264 18
e 264 20
e 264 21
e 264 25
e 264 27
e 264 33
e 264 51
e 264 56
e 264 58
e 264 60
e 264 70
e 264 76
e 264 77
e 264 78
e 264 80
e 264 82
e 264 87
e 264 91
e 264 97
e 264 99
e 264 100
e 264 108
e 264 109
e 264 110
e 264 116
e 264 118
e 264 119
e 264 120
e 264 126
e 264 127
e 264 132
e 264 134
e 264 141
e 264 149
e 264 155
e 264 158
e 264 166
e 264 172
e 264 173
e 264 185
e 264 186
e 264 191
e 264 193
e 264 194
e 264 195
e 264 200
e 264 201
e 264 203
e 264 205
e 264 214
e 264 215
e 264 221
e 264 226
e 264 227
e 264 228
e 264 230
e 264 232
e 264 239
e 264 241
e 264 254
e 264 259
e 264 262
e 264 263
e 265 12
e 265 23
e 265 26
e 265 33
e 265 34
e 265 38
e 265 41
e 265 48
e 265 66
e 265 76
e 265 77
e 265 87
e 265 89
e 265 90
e 265 92
e 265 103
e 265 111
e 265 113
e 265 129
e 265 134
e 265 136
e 265 138
e 265 139
e 265 156
e 265 181
e 265 186
e 265 188
e 265 193
e 265 194
e 265 210
e 265 226
e 265 227
e 265 254
e 265 258
e 265 259
e 266 3
e 266 4
e 266 11
e 266 12
e 266 15
e 266 19
e 266 20
e 266 23
e 266 24
e 266 25
e 266 31
e 266 32
e 266 33
e 266 35
e 266 38
e 266 43
e 266 45
e 266 47
e 266 48
e 266 51
e 266 60
e 266 61
e 266 66
e 266 71
e 266 75
e 266 76
e 266 77
e 266 79
e 266 85
e 266 87
e 266 89
e 266 90
e 266 91
e 266 94
e 266 97
e 266 100
e 266 101
e 266 103
e 266 104
e 266 106
e 266 115
e 266 116
e 266 117
e 266 118
e 266 119
e 266 120
e 266 127
e 266 129
e 266 132
e 266 134
e 266 142
e 266 149
e 266 150
e 266 154
e 266 157
e 266 158
e 266 162
e 266 163
e 266 168
e 266 169
e 266 187
e 266 190
e 266 192
e 266 194
e 266 195
e 266 200
e 266 204
e 266 205
e 266 207
e 266 208
e 266 210
e 266 211
e 266 215
e 266 216
e 266 219
e 266 221
e 266 223
e 266 228
e 266 243
e 266 244
e 266 247
e 266 249
e 266 251
e 266 252
e 266 255
e 266 258
e 266 264
e 267 1
e 267 5
e 267 8
e 267 11
e 267 16
e 267 27
e 267 29
e 267 32
e 267 35
e 267 40
e 267 43
e 267 44
e 267 58
e 267 62
e 267 65
e 267 75
e 267 80
e 267 83
e 267 84
e 267 89
e 267 96
e 267 100
e 267 101
e 267 103
e 267 114
e 267 118
e 267 120
e 267 121
e 267 122
e 267 123
e 267 134
e 267 136
e 267 139
e 267 140
e 267 142
e 267 144
e 267 146
e 267 147
e 267 152
e 267 155
e 267 158
e 267 162
e 267 172
e 267 175
e 267 179
e 267 182
e 267 185
e 267 188
e 267 194
e 267 200
e 267 203
e 267 210
e 267 213
e 267 218
e 267 219
e 267 221
e 267 222
e 267 226
e 267 231
e 267 233
e 267 238
e 267 239
e 267 240
e 267 243
e 267 257
e 267 259
e 267 262
e 268 8
e 268 9
e 268 17
e 268 18
e 268 21
e 268 29
e 268 30
e 268 36
e 268 45
e 268 48
e 268 54
e 268 63
e 268 66
e 268 67
e 268 69
e 268 71
e 268 78
e 268 82
e 268 84
e 268 85
e 268 86
e 268 90
e 268 91
e 268 93
e 268 96
e 268 97
e 268 98
e 268 101
e 268 104
e 268 106
e 268 115
e 268 118
e 268 137
e 268 139
e 268 143
e 268 149
e 268 152
e 268 164
e 268 169
e 268 177
e 268 186
e 268 192
e 268 193
e 268 200
e 268 206
e 268 225
e 268 228
e 268 255
e 268 267
e 269 1
e 269 17
e 269 23
e 269 24
e 269 35
e 269 42
e 269 64
e 269 65
e 269 67
e 269 72
e 269 75
e 269 85
e 269 91
e 269 92
e 269 105
e 269 113
e 269 116
e 269 118
e 269 130
e 269 132
e 269 133
e 269 135
e 269 140
e 269 149
e 269 150
e 269 155
e 269 160
e 269 162
e 269 164
e 269 173
e 269 176
e 269 182
e 269 195
e 269 200
e 269 202
e 269 204
e 269 206
e 269 207
e 269 208
e 269 215
e 269 227
e 269 228
e 269 239
e 269 248
e 269 257
e 269 266
e 270 2
e 270 3
e 270 6
e 270 9
e 270 13
e 270 15
e 270 23
e 270 25
e 270 28
e 270 33
e 270 46
e 270 48
e 270 49
e 270 52
e 270 53
e 270 57
e 270 63
e 270 64
e 270 87
e 270 92
e 270 99
e 270 105
e 270 106
e 270 114
e 270 120
e 270 125
e 270 126
e 270 127
e 270 138
e 270 151
e 270 152
e 270 153
e 270 161
e 270 162
e 270 169
e 270 177
e 270 179
e 270 181
e 270 184
e 270 196
e 270 197
e 270 200
e 270 204
e 270 206
e 270 216
e 270 218
e 270 233
e 270 238
e 270 239
e 270 241
e 270 247
e 270 248
e 270 250
e 270 252
e 270 253
e 270 262
e 271 2
e 271 5
e 271 8
e 271 10
e 271 11
e 271 13
e 271 16
e 271 17
e 271 18
e 271 19
e 271 21
e 271 22
e 271 24
e 271 25
e 271 33
e 271 34
e 271 35
e 271 43
e 271 46
e 271 47
e 271 48
e 271 52
e 271 57
e 271 58
e 271 60
e 271 65
e 271 71
e 271 72
e 271 74
e 271 77
e 271 78
e 271 80
e 271 81
e 271 87
e 271 88
e 271 91
e 271 92
e 271 95
e 271 97
e 271 104
e 271 113
e 271 120
e 271 126
e 271 128
e 271 129
e 271 130
e 271 132
e 271 133
e 271 138
e 271 142
e 271 143
e 271 144
e 271 148
e 271 150
e 271 152
e 271 159
e 271 160
e 271 161
e 271 162
e 271 164
e 271 166
e 271 171
e 271 175
e 271 176
e 271 177
e 271 178
e 271 182
e 271 185
e 271 188
e 271 191
e 271 194
e 271 204
e 271 209
e 271 213
e 271 221
e 271 222
e 271 230
e 271 234
e 271 235
e 271 236
e 271 239
e 271 242
e 271 243
e 271 247
e 271 248
e 271 250
e 271 253
e 271 254
e 271 256
e 271 258
e 271 259
e 271 260
e 271 262
e 271 265
e 272 2
e 272 3
e 272 4
e 272 6
e 272 7
e 272 9
e 272 15
e 272 16
e 272 20
e 272 22
e 272 24
e 272 29
e 272 35
e 272 37
e 272 41
e 272 42
e 272 45
e 272 54
e 272 60
e 272 63
e 272 65
e 272 67
e 272 70
e 272 71
e 272 76
e 272 80
e 272 81
e 272 83
e 272 89
e 272 92
e 272 105
e 272 113
e 272 125
e 272 126
e 272 127
e 272 128
e 272 138
e 272 142
e 272 144
e 272 146
e 272 149
e 272 152
e 272 155
e 272 156
e 272 157
e 272 163
e 272 164
e 272 165
e 272 174
e 272 179
e 272 187
e 272 189
e 272 190
e 272 200
e 272 202
e 272 210
e 272 215
e 272 217
e 272 221
e 272 222
e 272 231
e 272 233
e 272 236
e 272 237
e 272 238
e 272 240
e 272 242
e 272 248
e 272 250
e 272 252
e 272 254
e 272 255
e 272 257
e 272 260
e 272 263
e 272 264
e 272 266
e 272 268
e 272 269
e 272 271
e 273 15
e 273 33
e 273 47
e 273 63
e 273 80
e 273 82
e 273 98
e 273 100
e 273 122
e 273 125
e 273 126
e 273 133
e 273 134
e 273 139
e 273 152
e 273 163
e 273 172
e 273 173
e 273 178
e 273 195
e 273 199
e 273 204
e 273 211
e 273 222
e 273 226
e 273 227
e 273 228
e 273 236
e 273 242
e 273 247
e 273 249
e 273 253
e 273 255
e 273 262
e 273 267
e 273 272
e 274 1
e 274 9
e 274 10
e 274 11
e 274 17
e 274 20
e 274 21
e 274 25
e 274 27
e 274 28
e 274 29
e 274 30
e 274 32
e 274 33
e 274 34
e 274 37
e 274 38
e 274 41
e 274 44
e 274 45
e 274 48
e 274 57
e 274 60
e 274 63
e 274 64
e 274 72
e 274 73
e 274 78
e 274 79
e 274 83
e 274 87
e 274 90
e 274 91
e 274 93
e 274 104
e 274 105
e 274 115
e 274 116
e 274 121
e 274 125
e 274 126
e 274 130
e 274 133
e 274 139
e 274 142
e 274 149
e 274 150
e 274 151
e 274 155
e 274 158
e 274 162
e 274 163
e 274 164
e 274 167
e 274 172
e 274 173
e 274 174
e 274 178
e 274 179
e 274 187
e 274 193
e 274 197
e 274 199
e 274 205
e 274 208
e 274 215
e 274 217
e 274 222
e 274 223
e 274 226
e 274 235
e 274 242
e 274 245
e 274 250
e 274 255
e 274 266
e 275 1
e 275 5
e 275 8
e 275 10
e 275 12
e 275 13
e 275 27
e 275 28
e 275 29
e 275 30
e 275 35
e 275 36
e 275 39
e 275 40
e 275 41
e 275 45
e 275 47
e 275 51
e 275 58
e 275 59
e 275 62
e 275 63
e 275 64
e 275 65
e 275 69
e 275 70
e 275 71
e 275 72
e 275 77
e 275 85
e 275 88
e 275 90
e 275 91
e 275 92
e 275 94
e 275 95
e 275 104
e 275 106
e 275 107
e 275 110
e 275 114
e 275 116
e 275 122
e 275 129
e 275 132
e 275 137
e 275 142
e 275 144
e 275 150
e 275 151
e 275 152
e 275 153
e 275 154
e 275 155
e 275 156
e 275 157
e 275 159
e 275 161
e 275 162
e 275 164
e 275 173
e 275 177
e 275 181
e 275 183
e 275 188
e 275 193
e 275 194
e 275 195
e 275 204
e 275 205
e 275 212
e 275 213
e 275 214
e 275 222
e 275 236
e 275 239
e 275 243
e 275 254
e 275 271
e 275 272
e 276 1
e 276 8
e 276 17
e 276 18
e 276 21
e 276 26
e 276 27
e 276 29
e 276 33
e 276 34
e 276 35
e 276 36
e 276 40
e 276 42
e 276 51
e 276 57
e 276 61
e 276 64
e 276 68
e 276 75
e 276 78
e 276 79
e 276 83
e 276 88
e 276 99
e 276 101
e 276 106
e 276 109
e 276 110
e 276 112
e 276 125
e 276 126
e 276 130
e 276 134
e 276 139
e 276 141
e 276 146
e 276 149
e 276 161
e 276 179
e 276 186
e 276 197
e 276 204
e 276 207
e 276 209
e 276 223
e 276 231
e 276 235
e 276 236
e 276 238
e 276 239
e 276 240
e 276 249
e 276 250
e 276 251
e 276 253
e 276 258
e 276 262
e 276 267
e 276 269
e 276 272
e 277 5
e 277 7
e 277 8
e 277 9
e 277 15
e 277 22
e 277 24
e 277 27
e 277 29
e 277 32
e 277 35
e 277 37
e 277 38
e 277 43
e 277 44
e 277 45
e 277 46
e 277 48
e 277 54
e 277 60
e 277 61
e 277 62
e 277 65
e 277 67
e 277 72
e 277 76
e 277 77
e 277 81
e 277 83
e 277 86
e 277 88
e 277 89
e 277 90
e 277 92
e 277 97
e 277 101
e 277 104
e 277 112
e 277 116
e 277 118
e 277 119
e 277 123
e 277 126
e 277 127
e 277 129
e 277 135
e 277 136
e 277 137
e 277 140
e 277 141
e 277 145
e 277 146
e 277 152
e 277 155
e 277 158
e 277 159
e 277 161
e 277 165
e 277 171
e 277 172
e 277 173
e 277 177
e 277 181
e 277 184
e 277 191
e 277 195
e 277 197
e 277 202
e 277 203
e 277 206
e 277 207
e 277 211
e 277 214
e 277 221
e 277 222
e 277 226
e 277 229
e 277 233
e 277 236
e 277 240
e 277 241
e 277 242
e 277 245
e 277 249
e 277 250
e 277 256
e 277 272
e 277 275
e 277 276
e 278 2
e 278 9
e 278 21
e 278 22
e 278 28
e 278 40
e 278 44
e 278 57
e 278 60
e 278 62
e 278 65
e 278 68
e 278 77
e 278 80
e 278 81
e 278 87
e 278 93
e 278 95
e 278 101
e 278 104
e 278 119
e 278 123
e 278 127
e 278 130
e 278 133
e 278 137
e 278 140
e 278 154
e 278 157
e 278 162
e 278 163
e 278 171
e 278 172
e 278 175
e 278 177
e 278 190
e 278 196
e 278 199
e 278 200
e 278 202
e 278 203
e 278 207
e 278 208
e 278 211
e 278 226
e 278 233
e 278 250
e 278 255
e 278 259
e 278 263
e 278 266
e 278 276
e 279 1
e 279 3
e 279 5
e 279 6
e 279 7
e 279 8
e 279 13
e 279 15
e 279 18
e 279 21
e 279 25
e 279 27
e 279 32
e 279 33
e 279 38
e 279 39
e 279 40
e 279 51
e 279 53
e 279 57
e 279 59
e 279 72
e 279 75
e 279 92
e 279 98
e 279 99
e 279 101
e 279 105
e 279 106
e 279 117
e 279 123
e 279 127
e 279 135
e 279 142
e 279 145
e 279 151
e 279 153
e 279 154
e 279 162
e 279 168
e 279 172
e 279 181
e 279 184
e 279 186
e 279 193
e 279 194
e 279 195
e 279 198
e 279 200
e 279 202
e 279 208
e 279 213
e 279 218
e 279 222
e 279 239
e 279 240
e 279 245
e 279 249
e 279 254
e 279 255
e 279 259
e 279 264
e 279 272
e 280 1
e 280 4
e 280 5
e 280 7
e 280 9
e 280 13
e 280 19
e 280 23
e 280 27
e 280 29
e 280 33
e 280 36
e 280 37
e 280 43
e 280 48
e 280 52
e 280 55
e 280 60
e 280 61
e 280 65
e 280 72
e 280 75
e 280 77
e 280 80
e 280 83
e 280 86
e 280 89
e 280 90
e 280 91
e 280 93
e 280 95
e 280 99
e 280 102
e 280 105
e 280 106
e 280 107
e 280 114
e 280 116
e 280 117
e 280 120
e 280 123
e 280 125
e 280 126
e 280 133
e 280 138
e 280 141
e 280 142
e 280 143
e 280 145
e 280 148
e 280 152
e 280 155
e 280 157
e 280 158
e 280 162
e 280 163
e 280 166
e 280 169
e 280 172
e 280 174
e 280 175
e 280 179
e 280 181
e 280 182
e 280 185
e 280 187
e 280 190
e 280 192
e 280 194
e 280 195
e 280 196
e 280 197
e 280 205
e 280 208
e 280 209
e 280 210
e 280 212
e 280 213
e 280 225
e 280 226
e 280 227
e 280 232
e 280 235
e 280 236
e 280 239
e 280 241
e 280 242
e 280 247
e 280 253
e 280 254
e 280 257
e 280 263
e 280 266
e 280 271
e 280 273
e 280 274
e 280 278
e 280 279
e 281 1
e 281 2
e 281 7
e 281 13
e 281 15
e 281 17
e 281 20
e 281 27
e 281 29
e 281 30
e 281 35
e 281 40
e 281 46
e 281 53
e 281 55
e 281 63
e 281 72
e 281 73
e 281 80
e 281 86
e 281 87
e 281 90
e 281 91
e 281 93
e 281 95
e 281 97
e 281 101
e 281 103
e 281 111
e 281 113
e 281 116
e 281 118
e 281 122
e 281 125
e 281 127
e 281 131
e 281 132
e 281 138
e 281 143
e 281 144
e 281 145
e 281 146
e 281 149
e 281 155
e 281 158
e 281 159
e 281 160
e 281 162
e 281 163
e 281 171
e 281 177
e 281 181
e 281 183
e 281 184
e 281 186
e 281 190
e 281 193
e 281 194
e 281 197
e 281 199
e 281 202
e 281 206
e 281 209
e 281 213
e 281 217
e 281 218
e 281 221
e 281 223
e 281 224
e 281 227
e 281 232
e 281 234
e 281 236
e 281 242
e 281 243
e 281 245
e 281 246
e 281 249
e 281 251
e 281 252
e 281 256
e 281 260
e 281 262
e 281 263
e 281 264
e 281 275
e 281 278
e 282 3
e 282 16
e 282 28
e 282 29
e 282 34
e 282 35
e 282 43
e 282 52
e 282 53
e 282 54
e 282 61
e 282 65
e 282 68
e 282 75
e 282 77
e 282 82
e 282 89
e 282 91
e 282 100
e 282 105
e 282 108
e 282 120
e 282 122
e 282 125
e 282 132
e 282 133
e 282 138
e 282 147
e 282 155
e 282 165
e 282 171
e 282 180
e 282 181
e 282 197
e 282 204
e 282 208
e 282 209
e 282 211
e 282 218
e 282 220
e 282 221
e 282 226
e 282 227
e 282 228
e 282 234
e 282 236
e 282 238
e 282 239
e 282 242
e 282 245
e 282 249
e 282 251
e 282 254
e 282 267
e 282 278
e 283 1
e 283 6
e 283 8
e 283 10
e 283 11
e 283 13
e 283 17
e 283 18
e 283 19
e 283 21
e 283 28
e 283 35
e 283 37
e 283 39
e 283 40
e 283 43
e 283 45
e 283 59
e 283 62
e 283 63
e 283 65
e 283 66
e 283 67
e 283 68
e 283 69
e 283 70
e 283 71
e 283 80
e 283 82
e 283 84
e 283 92
e 283 96
e 283 97
e 283 98
e 283 101
e 283 103
e 283 105
e 283 107
e 283 112
e 283 113
e 283 114
e 283 115
e 283 120
e 283 121
e 283 125
e 283 128
e 283 130
e 283 132
e 283 134
e 283 135
e 283 141
e 283 142
e 283 144
e 283 150
e 283 152
e 283 156
e 283 160
e 283 164
e 283 170
e 283 172
e 283 173
e 283 174
e 283 175
e 283 177
e 283 180
e 283 188
e 283 189
e 283 191
e 283 193
e 283 197
e 283 199
e 283 202
e 283 203
e 283 204
e 283 205
e 283 206
e 283 208
e 283 209
e 283 210
e 283 221
e 283 228
e 283 232
e 283 233
e 283 234
e 283 240
e 283 241
e 283 250
e 283 254
e 283 256
e 283 257
e 283 259
e 283 260
e 283 265
e 283 269
e 283 270
e 283 272
e 283 278
e 284 2
e 284 5
e 284 6
e 284 9
e 284 10
e 284 15
e 284 16
e 284 18
e 284 21
e 284 25
e 284 28
e 284 29
e 284 33
e 284 34
e 284 38
e 284 40
e 284 41
e 284 47
e 284 52
e 284 55
e 284 59
e 284 67
e 284 74
e 284 76
e 284 81
e 284 83
e 284 84
e 284 85
e 284 86
e 284 87
e 284 88
e 284 92
e 284 93
e 284 94
e 284 98
e 284 105
e 284 107
e 284 108
e 284 109
e 284 116
e 284 118
e 284 122
e 284 123
e 284 127
e 284 129
e 284 133
e 284 136
e 284 138
e 284 142
e 284 144
e 284 147
e 284 148
e 284 150
e 284 151
e 284 152
e 284 153
e 284 154
e 284 155
e 284 160
e 284 166
e 284 168
e 284 173
e 284 174
e 284 178
e 284 188
e 284 191
e 284 193
e 284 194
e 284 204
e 284 205
e 284 208
e 284 209
e 284 216
e 284 222
e 284 226
e 284 230
e 284 234
e 284 242
e 284 246
e 284 251
e 284 257
e 284 271
e 284 272
e 284 273
e 284 274
e 284 275
e 284 277
e 284 281
e 285 2
e 285 7
e 285 11
e 285 13
e 285 18
e 285 19
e 285 20
e 285 27
e 285 31
e 285 32
e 285 35
e 285 37
e 285 40
e 285 46
e 285 47
e 285 52
e 285 60
e 285 66
e 285 81
e 285 83
e 285 85
e 285 87
e 285 90
e 285 91
e 285 99
e 285 100
e 285 101
e 285 102
e 285 104
e 285 105
e 285 106
e 285 109
e 285 112
e 285 127
e 285 133
e 285 134
e 285 137
e 285 140
e 285 141
e 285 148
e 285 149
e 285 150
e 285 152
e 285 153
e 285 154
e 285 155
e 285 159
e 285 160
e 285 164
e 285 175
e 285 178
e 285 181
e 285 183
e 285 184
e 285 186
e 285 191
e 285 193
e 285 195
e 285 196
e 285 198
e 285 199
e 285 200
e 285 203
e 285 204
e 285 210
e 285 212
e 285 213
e 285 214
e 285 223
e 285 226
e 285 227
e 285 236
e 285 245
e 285 247
e 285 253
e 285 257
e 285 260
e 285 262
e 285 266
e 285 269
e 285 278
e 285 280
e 286 3
e 286 4
e 286 5
e 286 9
e 286 13
e 286 17
e 286 19
e 286 26
e 286 27
e 286 30
e 286 39
e 286 50
e 286 51
e 286 52
e 286 53
e 286 54
e 286 55
e 286 57
e 286 69
e 286 75
e 286 84
e 286 86
e 286 88
e 286 91
e 286 104
e 286 115
e 286 120
e 286 125
e 286 127
e 286 135
e 286 137
e 286 141
e 286 148
e 286 159
e 286 177
e 286 183
e 286 184
e 286 186
e 286 194
e 286 199
e 286 202
e 286 205
e 286 206
e 286 215
e 286 223
e 286 236
e 286 239
e 286 242
e 286 243
e 286 246
e 286 247
e 286 254
e 286 260
e 286 263
e 286 271
e 286 274
e 286 275
e 286 277
e 286 280
e 286 283
e 286 285
e 287 1
e 287 5
e 287 8
e 287 9
e 287 12
e 287 16
e 287 17
e 287 20
e 287 21
e 287 29
e 287 33
e 287 35
e 287 36
e 287 38
e 287 46
e 287 49
e 287 60
e 287 64
e 287 65
e 287 67
e 287 68
e 287 74
e 287 75
e 287 78
e 287 80
e 287 82
e 287 83
e 287 85
e 287 86
e 287 87
e 287 90
e 287 92
e 287 95
e 287 98
e 287 100
e 287 103
e 287 105
e 287 106
e 287 108
e 287 110
e 287 111
e 287 113
e 287 116
e 287 117
e 287 119
e 287 120
e 287 122
e 287 132
e 287 134
e 287 135
e 287 138
e 287 142
e 287 143
e 287 145
e 287 146
e 287 147
e 287 149
e 287 150
e 287 154
e 287 157
e 287 166
e 287 170
e 287 171
e 287 173
e 287 181
e 287 183
e 287 185
e 287 193
e 287 195
e 287 201
e 287 204
e 287 209
e 287 210
e 287 217
e 287 218
e 287 221
e 287 224
e 287 226
e 287 227
e 287 229
e 287 239
e 287 240
e 287 242
e 287 243
e 287 246
e 287 248
e 287 249
e 287 252
e 287 254
e 287 262
e 287 263
e 287 265
e 287 266
e 287 268
e 287 271
e 287 275
e 287 276
e 287 277
e 287 278
e 287 279
e 287 282
e 287 284
e 287 285
e 288 5
e 288 7
e 288 11
e 288 14
e 288 15
e 288 20
e 288 21
e 288 23
e 288 26
e 288 29
e 288 34
e 288 36
e 288 39
e 288 41
e 288 44
e 288 51
e 288 52
e 288 53
e 288 63
e 288 64
e 288 70
e 288 74
e 288 75
e 288 78
e 288 80
e 288 89
e 288 98
e 288 99
e 288 100
e 288 105
e 288 112
e 288 115
e 288 125
e 288 126
e 288 128
e 288 130
e 288 131
e 288 132
e 288 135
e 288 140
e 288 148
e 288 149
e 288 150
e 288 152
e 288 157
e 288 163
e 288 167
e 288 173
e 288 179
e 288 186
e 288 188
e 288 191
e 288 198
e 288 204
e 288 209
e 288 211
e 288 212
e 288 213
e 288 225
e 288 226
e 288 236
e 288 242
e 288 251
e 288 253
e 288 256
e 288 257
e 288 259
e 288 260
e 288 261
e 288 263
e 288 264
e 288 266
e 288 267
e 288 271
e 288 276
e 288 282
e 288 283
e 288 287
e 289 2
e 289 5
e 289 6
e 289 9
e 289 16
e 289 17
e 289 18
e 289 21
e 289 26
e 289 28
e 289 29
e 289 30
e 289 31
e 289 32
e 289 41
e 289 46
e 289 47
e 289 49
e 289 50
e 289 51
e 289 55
e 289 62
e 289 64
e 289 69
e 289 71
e 289 75
e 289 77
e 289 78
e 289 83
e 289 85
e 289 86
e 289 91
e 289 94
e 289 97
e 289 98
e 289 100
e 289 103
e 289 107
e 289 108
e 289 112
e 289 120
e 289 121
e 289 126
e 289 137
e 289 140
e 289 144
e 289 150
e 289 153
e 289 154
e 289 161
e 289 172
e 289 173
e 289 175
e 289 176
e 289 178
e 289 179
e 289 188
e 289 193
e 289 194
e 289 195
e 289 196
e 289 197
e 289 200
e 289 201
e 289 202
e 289 207
e 289 208
e 289 210
e 289 212
e 289 213
e 289 221
e 289 227
e 289 228
e 289 240
e 289 241
e 289 242
e 289 243
e 289 249
e 289 251
e 289 252
e 289 254
e 289 257
e 289 259
e 289 263
e 289 267
e 289 270
e 289 271
e 289 274
e 289 275
e 289 277
e 289 282
e 289 285
e 289 287
e 289 288
e 290 7
e 290 8
e 290 10
e 290 12
e 290 14
e 290 15
e 290 18
e 290 19
e 290 21
e 290 22
e 290 25
e 290 27
e 290 30
e 290 36
e 290 37
e 290 61
e 290 62
e 290 63
e 290 66
e 290 68
e 290 71
e 290 72
e 290 74
e 290 75
e 290 85
e 290 89
e 290 92
e 290 94
e 290 97
e 290 100
e 290 107
e 290 109
e 290 113
e 290 123
e 290 126
e 290 127
e 290 129
e 290 130
e 290 131
e 290 133
e 290 138
e 290 139
e 290 140
e 290 146
e 290 147
e 290 152
e 290 154
e 290 155
e 290 158
e 290 163
e 290 164
e 290 172
e 290 173
e 290 176
e 290 178
e 290 179
e 290 182
e 290 186
e 290 188
e 290 193
e 290 195
e 290 199
e 290 202
e 290 204
e 290 209
e 290 211
e 290 217
e 290 218
e 290 220
e 290 223
e 290 227
e 290 230
e 290 237
e 290 241
e 290 242
e 290 243
e 290 248
e 290 250
e 290 257
e 290 261
e 290 262
e 290 263
e 290 265
e 290 272
e 290 274
e 290 275
e 290 276
e 290 277
e 290 279
e 290 283
e 290 284
e 290 286
e 290 287
e 291 6
e 291 21
e 291 22
e 291 27
e 291 29
e 291 34
e 291 37
e 291 44
e 291 47
e 291 65
e 291 69
e 291 74
e 291 76
e 291 77
e 291 82
e 291 88
e 291 92
e 291 95
e 291 97
e 291 100
e 291 101
e 291 110
e 291 112
e 291 114
e 291 118
e 291 120
e 291 122
e 291 126
e 291 129
e 291 131
e 291 132
e 291 133
e 291 137
e 291 140
e 291 145
e 291 151
e 291 157
e 291 158
e 291 163
e 291 164
e 291 173
e 291 176
e 291 178
e 291 186
e 291 202
e 291 218
e 291 230
e 291 240
e 291 242
e 291 249
e 291 250
e 291 256
e 291 257
e 291 258
e 291 261
e 291 265
e 291 267
e 291 272
e 291 276
e 291 278
e 291 290
e 292 11
e 292 12
e 292 18
e 292 19
e 292 22
e 292 25
e 292 28
e 292 31
e 292 34
e 292 36
e 292 37
e 292 38
e 292 40
e 292 41
e 292 43
e 292 47
e 292 48
e 292 50
e 292 51
e 292 52
e 292 55
e 292 56
e 292 61
e 292 67
e 292 68
e 292 75
e 292 77
e 292 86
e 292 87
e 292 90
e 292 97
e 292 99
e 292 115
e 292 116
e 292 118
e 292 122
e 292 127
e 292 131
e 292 132
e 292 135
e 292 136
e 292 137
e 292 139
e 292 141
e 292 142
e 292 144
e 292 145
e 292 146
e 292 149
e 292 152
e 292 153
e 292 155
e 292 160
e 292 166
e 292 169
e 292 171
e 292 173
e 292 183
e 292 184
e 292 185
e 292 187
e 292 189
e 292 196
e 292 201
e 292 202
e 292 203
e 292 204
e 292 207
e 292 208
e 292 209
e 292 210
e 292 211
e 292 216
e 292 218
e 292 220
e 292 227
e 292 228
e 292 230
e 292 233
e 292 238
e 292 239
e 292 241
e 292 243
e 292 244
e 292 247
e 292 249
e 292 253
e 292 254
e 292 255
e 292 259
e 292 263
e 292 264
e 292 265
e 292 266
e 292 267
e 292 271
e 292 272
e 292 273
e 292 274
e 292 276
e 292 279
e 292 284
e 293 1
e 293 5
e 293 7
e 293 16
e 293 28
e 293 30
e 293 37
e 293 48
e 293 57
e 293 62
e 293 63
e 293 73
e 293 81
e 293 82
e 293 85
e 293 88
e 293 89
e 293 92
e 293 101
e 293 103
e 293 112
e 293 116
e 293 126
e 293 128
e 293 129
e 293 132
e 293 137
e 293 142
e 293 148
e 293 149
e 293 155
e 293 161
e 293 163
e 293 164
e 293 174
e 293 175
e 293 184
e 293 192
e 293 198
e 293 199
e 293 203
e 293 209
e 293 213
e 293 221
e 293 222
e 293 223
e 293 224
e 293 227
e 293 228
e 293 237
e 293 238
e 293 240
e 293 242
e 293 246
e 293 248
e 293 263
e 293 285
e 293 286
e 293 288
e 293 292
e 294 1
e 294 11
e 294 14
e 294 19
e 294 23
e 294 27
e 294 37
e 294 38
e 294 51
e 294 54
e 294 63
e 294 65
e 294 71
e 294 82
e 294 84
e 294 91
e 294 92
e 294 97
e 294 108
e 294 124
e 294 133
e 294 134
e 294 142
e 294 150
e 294 154
e 294 160
e 294 171
e 294 172
e 294 178
e 294 181
e 294 188
e 294 197
e 294 206
e 294 209
e 294 217
e 294 222
e 294 228
e 294 239
e 294 241
e 294 247
e 294 253
e 294 264
e 294 266
e 294 267
e 294 277
e 294 285
e 295 2
e 295 3
e 295 4
e 295 15
e 295 17
e 295 22
e 295 25
e 295 28
e 295 37
e 295 45
e 295 64
e 295 67
e 295 68
e 295 75
e 295 81
e 295 85
e 295 88
e 295 99
e 295 100
e 295 101
e 295 103
e 295 108
e 295 111
e 295 114
e 295 119
e 295 122
e 295 127
e 295 130
e 295 131
e 295 133
e 295 138
e 295 145
e 295 157
e 295 164
e 295 165
e 295 179
e 295 180
e 295 181
e 295 184
e 295 185
e 295 190
e 295 193
e 295 194
e 295 195
e 295 196
e 295 197
e 295 200
e 295 202
e 295 206
e 295 209
e 295 216
e 295 222
e 295 228
e 295 230
e 295 236
e 295 238
e 295 246
e 295 249
e 295 250
e 295 257
e 295 259
e 295 262
e 295 275
e 295 279
e 295 285
e 295 287
e 295 289
e 295 291
e 295 292
e 296 11
e 296 42
e 296 46
e 296 48
e 296 50
e 296 52
e 296 60
e 296 67
e 296 78
e 296 79
e 296 84
e 296 88
e 296 89
e 296 97
e 296 98
e 296 101
e 296 107
e 296 109
e 296 110
e 296 116
e 296 118
e 296 121
e 296 123
e 296 125
e 296 129
e 296 131
e 296 132
e 296 133
e 296 135
e 296 147
e 296 149
e 296 150
e 296 152
e 296 153
e 296 160
e 296 166
e 296 170
e 296 178
e 296 179
e 296 183
e 296 185
e 296 196
e 296 206
e 296 207
e 296 213
e 296 215
e 296 226
e 296 228
e 296 234
e 296 239
e 296 240
e 296 250
e 296 254
e 296 257
e 296 272
e 296 274
e 296 275
e 296 278
e 296 282
e 296 283
e 296 284
e 296 289
e 296 291
e 296 293
e 296 295
e 297 5
e 297 8
e 297 9
e 297 10
e 297 11
e 297 12
e 297 13
e 297 18
e 297 19
e 297 23
e 297 26
e 297 28
e 297 29
e 297 31
e 297 34
e 297 38
e 297 43
e 297 48
e 297 51
e 297 57
e 297 61
e 297 64
e 297 67
e 297 68
e 297 69
e 297 71
e 297 73
e 297 80
e 297 84
e 297 88
e 297 99
e 297 103
e 297 104
e 297 110
e 297 120
e 297 122
e 297 128
e 297 130
e 297 131
e 297 134
e 297 136
e 297 140
e 297 141
e 297 142
e 297 147
e 297 148
e 297 151
e 297 152
e 297 153
e 297 154
e 297 155
e 297 157
e 297 158
e 297 162
e 297 166
e 297 167
e 297 175
e 297 177
e 297 178
e 297 179
e 297 186
e 297 187
e 297 189
e 297 190
e 297 191
e 297 195
e 297 202
e 297 204
e 297 205
e 297 209
e 297 210
e 297 218
e 297 219
e 297 220
e 297 225
e 297 227
e 297 228
e 297 233
e 297 235
e 297 242
e 297 248
e 297 249
e 297 252
e 297 254
e 297 255
e 297 257
e 297 259
e 297 263
e 297 264
e 297 265
e 297 266
e 297 267
e 297 269
e 297 270
e 297 271
e 297 272
e 297 274
e 297 275
e 297 276
e 297 279
e 297 280
e 297 282
e 297 284
e 297 285
e 297 286
e 297 291
e 297 292
e 297 295
e 298 2
e 298 5
e 298 8
e 298 9
e 298 10
e 298 24
e 298 34
e 298 36
e 298 38
e 298 39
e 298 43
e 298 45
e 298 46
e 298 47
e 298 48
e 298 49
e 298 53
e 298 54
e 298 58
e 298 65
e 298 66
e 298 69
e 298 74
e 298 75
e 298 76
e 298 77
e 298 80
e 298 86
e 298 87
e 298 91
e 298 92
e 298 97
e 298 100
e 298 101
e 298 103
e 298 104
e 298 106
e 298 112
e 298 113
e 298 116
e 298 117
e 298 118
e 298 120
e 298 122
e 298 124
e 298 125
e 298 126
e 298 127
e 298 128
e 298 129
e 298 132
e 298 135
e 298 137
e 298 140
e 298 141
e 298 142
e 298 143
e 298 148
e 298 150
e 298 151
e 298 154
e 298 156
e 298 162
e 298 171
e 298 173
e 298 175
e 298 176
e 298 178
e 298 179
e 298 183
e 298 185
e 298 186
e 298 190
e 298 191
e 298 193
e 298 195
e 298 197
e 298 199
e 298 200
e 298 204
e 298 206
e 298 207
e 298 208
e 298 214
e 298 218
e 298 219
e 298 222
e 298 226
e 298 227
e 298 233
e 298 238
e 298 241
e 298 244
e 298 245
e 298 248
e 298 254
e 298 256
e 298 257
e 298 258
e 298 260
e 298 262
e 298 263
e 298 264
e 298 276
e 298 277
e 298 279
e 298 280
e 298 281
e 298 283
e 298 284
e 298 287
e 298 288
e 298 289
e 298 290
e 298 292
e 298 296
e 298 297
e 299 3
e 299 5
e 299 10
e 299 14
e 299 15
e 299 19
e 299 23
e 299 25
e 299 27
e 299 37
e 299 43
e 299 46
e 299 58
e 299 59
e 299 62
e 299 67
e 299 69
e 299 73
e 299 79
e 299 87
e 299 89
e 299 97
e 299 99
e 299 101
e 299 110
e 299 111
e 299 112
e 299 113
e 299 117
e 299 118
e 299 122
e 299 125
e 299 127
e 299 134
e 299 135
e 299 137
e 299 138
e 299 140
e 299 142
e 299 160
e 299 161
e 299 163
e 299 164
e 299 166
e 299 167
e 299 184
e 299 188
e 299 192
e 299 193
e 299 195
e 299 197
e 299 198
e 299 199
e 299 203
e 299 205
e 299 206
e 299 209
e 299 211
e 299 213
e 299 227
e 299 228
e 299 232
e 299 233
e 299 235
e 299 236
e 299 238
e 299 239
e 299 243
e 299 244
e 299 250
e 299 255
e 299 259
e 299 263
e 299 264
e 299 265
e 299 266
e 299 271
e 299 272
e 299 276
e 299 283
e 299 286
e 299 290
e 299 294
e 299 296
e 299 297
e 299 298
e 300 9
e 300 15
e 300 24
e 300 27
e 300 34
e 300 46
e 300 48
e 300 49
e 300 51
e 300 60
e 300 67
e 300 69
e 300 72
e 300 85
e 300 89
e 300 92
e 300 99
e 300 112
e 300 116
e 300 118
e 300 130
e 300 132
e 300 143
e 300 157
e 300 161
e 300 162
e 300 163
e 300 173
e 300 178
e 300 182
e 300 186
e 300 206
e 300 210
e 300 213
e 300 248
e 300 253
e 300 263
e 300 266
e 300 269
e 300 271
e 300 281
e 300 285
e 300 295
e 301 8
e 301 46
e 301 59
e 301 61
e 301 65
e 301 84
e 301 85
e 301 93
e 301 113
e 301 116
e 301 120
e 301 129
e 301 143
e 301 148
e 301 157
e 301 159
e 301 171
e 301 190
e 301 199
e 301 207
e 301 218
e 301 221
e 301 227
e 301 243
e 301 246
e 301 249
e 301 251
e 301 254
e 301 256
e 301 266
e 301 293
e 301 297
e 301 298
e 302 2
e 302 3
e 302 8
e 302 9
e 302 10
e 302 16
e 302 20
e 302 23
e 302 24
e 302 25
e 302 29
e 302 30
e 302 31
e 302 36
e 302 38
e 302 39
e 302 44
e 302 50
e 302 51
e 302 52
e 302 60
e 302 65
e 302 66
e 302 71
e 302 75
e 302 80
e 302 82
e 302 84
e 302 92
e 302 97
e 302 99
e 302 101
e 302 102
e 302 104
e 302 105
e 302 109
e 302 113
e 302 115
e 302 118
e 302 119
e 302 120
e 302 125
e 302 126
e 302 130
e 302 140
e 302 141
e 302 146
e 302 150
e 302 155
e 302 156
e 302 158
e 302 160
e 302 161
e 302 162
e 302 164
e 302 166
e 302 171
e 302 172
e 302 179
e 302 181
e 302 182
e 302 186
e 302 190
e 302 194
e 302 199
e 302 203
e 302 204
e 302 208
e 302 211
e 302 213
e 302 214
e 302 225
e 302 226
e 302 233
e 302 238
e 302 239
e 302 245
e 302 247
e 302 249
e 302 253
e 302 254
e 302 269
e 302 272
e 302 278
e 302 284
e 302 285
e 302 290
e 303 1
e 303 3
e 303 9
e 303 10
e 303 11
e 303 14
e 303 15
e 303 16
e 303 19
e 303 21
e 303 24
e 303 25
e 303 33
e 303 35
e 303 36
e 303 39
e 303 47
e 303 49
e 303 51
e 303 53
e 303 55
e 303 57
e 303 59
e 303 60
e 303 62
e 303 66
e 303 67
e 303 74
e 303 77
e 303 78
e 303 86
e 303 87
e 303 89
e 303 90
e 303 92
e 303 98
e 303 100
e 303 101
e 303 104
e 303 108
e 303 114
e 303 117
e 303 125
e 303 131
e 303 132
e 303 140
e 303 145
e 303 148
e 303 149
e 303 150
e 303 156
e 303 164
e 303 166
e 303 168
e 303 170
e 303 171
e 303 179
e 303 180
e 303 188
e 303 192
e 303 194
e 303 195
e 303 202
e 303 210
e 303 212
e 303 216
e 303 218
e 303 222
e 303 225
e 303 229
e 303 230
e 303 231
e 303 232
e 303 234
e 303 236
e 303 241
e 303 248
e 303 249
e 303 253
e 303 255
e 303 258
e 303 259
e 303 261
e 303 262
e 303 263
e 303 266
e 303 267
e 303 269
e 303 272
e 303 281
e 303 283
e 303 290
e 303 293
e 303 294
e 303 295
e 303 298
e 303 301
e 304 12
e 304 15
e 304 17
e 304 18
e 304 19
e 304 20
e 304 33
e 304 35
e 304 67
e 304 71
e 304 83
e 304 87
e 304 90
e 304 91
e 304 101
e 304 108
e 304 115
e 304 122
e 304 129
e 304 136
e 304 142
e 304 146
e 304 176
e 304 179
e 304 195
e 304 199
e 304 200
e 304 202
e 304 227
e 304 248
e 304 249
e 304 260
e 304 263
e 304 281
e 304 283
e 304 284
e 304 289
e 304 292
e 304 296
e 304 297
e 305 7
e 305 14
e 305 15
e 305 16
e 305 17
e 305 21
e 305 23
e 305 46
e 305 48
e 305 52
e 305 62
e 305 67
e 305 68
e 305 76
e 305 81
e 305 84
e 305 87
e 305 90
e 305 95
e 305 102
e 305 107
e 305 109
e 305 120
e 305 122
e 305 133
e 305 134
e 305 138
e 305 162
e 305 172
e 305 195
e 305 196
e 305 199
e 305 203
e 305 227
e 305 234
e 305 239
e 305 243
e 305 244
e 305 248
e 305 255
e 305 259
e 305 263
e 305 271
e 305 273
e 305 278
e 305 284
e 305 288
e 305 289
e 305 290
e 305 298
e 305 300
e 306 1
e 306 2
e 306 8
e 306 9
e 306 13
e 306 22
e 306 29
e 306 32
e 306 33
e 306 35
e 306 37
e 306 38
e 306 42
e 306 44
e 306 45
e 306 46
e 306 47
e 306 55
e 306 62
e 306 67
e 306 71
e 306 77
e 306 84
e 306 87
e 306 91
e 306 92
e 306 95
e 306 97
e 306 103
e 306 106
e 306 114
e 306 118
e 306 119
e 306 120
e 306 122
e 306 123
e 306 126
e 306 129
e 306 135
e 306 139
e 306 140
e 306 141
e 306 150
e 306 152
e 306 167
e 306 169
e 306 172
e 306 178
e 306 179
e 306 180
e 306 181
e 306 185
e 306 186
e 306 193
e 306 195
e 306 196
e 306 197
e 306 202
e 306 204
e 306 206
e 306 207
e 306 212
e 306 217
e 306 218
e 306 225
e 306 235
e 306 237
e 306 239
e 306 241
e 306 242
e 306 243
e 306 245
e 306 249
e 306 250
e 306 254
e 306 257
e 306 260
e 306 261
e 306 262
e 306 274
e 306 288
e 306 292
e 306 298
e 307 2
e 307 4
e 307 11
e 307 33
e 307 39
e 307 43
e 307 44
e 307 45
e 307 48
e 307 56
e 307 75
e 307 77
e 307 78
e 307 83
e 307 87
e 307 90
e 307 100
e 307 101
e 307 103
e 307 104
e 307 105
e 307 116
e 307 119
e 307 133
e 307 145
e 307 146
e 307 150
e 307 152
e 307 154
e 307 155
e 307 157
e 307 165
e 307 169
e 307 173
e 307 178
e 307 194
e 307 196
e 307 197
e 307 214
e 307 221
e 307 226
e 307 228
e 307 242
e 307 243
e 307 251
e 307 253
e 307 264
e 307 267
e 307 274
e 307 277
e 307 284
e 307 296
e 307 297
e 307 302
e 307 303
e 307 306
e 308 1
e 308 18
e 308 20
e 308 23
e 308 46
e 308 62
e 308 68
e 308 81
e 308 84
e 308 85
e 308 88
e 308 90
e 308 98
e 308 101
e 308 130
e 308 140
e 308 147
e 308 150
e 308 152
e 308 154
e 308 160
e 308 164
e 308 166
e 308 167
e 308 196
e 308 197
e 308 211
e 308 216
e 308 218
e 308 223
e 308 233
e 308 237
e 308 239
e 308 251
e 308 253
e 308 271
e 308 272
e 308 275
e 308 287
e 308 288
e 308 299
e 309 4
e 309 6
e 309 9
e 309 17
e 309 18
e 309 20
e 309 22
e 309 23
e 309 24
e 309 27
e 309 34
e 309 35
e 309 36
e 309 38
e 309 45
e 309 48
e 309 51
e 309 53
e 309 59
e 309 63
e 309 65
e 309 66
e 309 69
e 309 71
e 309 72
e 309 73
e 309 77
e 309 78
e 309 82
e 309 86
e 309 92
e 309 94
e 309 95
e 309 105
e 309 111
e 309 119
e 309 120
e 309 122
e 309 131
e 309 133
e 309 136
e 309 137
e 309 138
e 309 140
e 309 142
e 309 143
e 309 147
e 309 155
e 309 162
e 309 164
e 309 172
e 309 174
e 309 178
e 309 184
e 309 186
e 309 193
e 309 194
e 309 196
e 309 204
e 309 205
e 309 207
e 309 212
e 309 221
e 309 228
e 309 235
e 309 236
e 309 239
e 309 242
e 309 246
e 309 259
e 309 263
e 309 264
e 309 268
e 309 269
e 309 271
e 309 274
e 309 275
e 309 281
e 309 283
e 309 286
e 309 289
e 309 290
e 309 291
e 309 292
e 309 297
e 309 301
e 309 302
e 309 306
e 309 308
e 310 7
e 310 12
e 310 20
e 310 27
e 310 28
e 310 38
e 310 39
e 310 48
e 310 68
e 310 71
e 310 77
e 310 81
e 310 85
e 310 105
e 310 127
e 310 129
e 310 130
e 310 144
e 310 146
e 310 153
e 310 171
e 310 178
e 310 179
e 310 190
e 310 194
e 310 199
e 310 204
e 310 206
e 310 211
e 310 216
e 310 230
e 310 234
e 310 241
e 310 243
e 310 250
e 310 254
e 310 266
e 310 272
e 310 275
e 310 285
e 310 287
e 310 297
e 311 1
e 311 2
e 311 4
e 311 11
e 311 12
e 311 15
e 311 19
e 311 20
e 311 23
e 311 24
e 311 27
e 311 29
e 311 32
e 311 33
e 311 35
e 311 40
e 311 41
e 311 42
e 311 47
e 311 56
e 311 65
e 311 66
e 311 67
e 311 76
e 311 77
e 311 78
e 311 79
e 311 82
e 311 83
e 311 87
e 311 92
e 311 94
e 311 96
e 311 100
e 311 115
e 311 119
e 311 120
e 311 125
e 311 131
e 311 132
e 311 133
e 311 136
e 311 141
e 311 142
e 311 146
e 311 148
e 311 149
e 311 153
e 311 154
e 311 166
e 311 168
e 311 171
e 311 175
e 311 176
e 311 177
e 311 178
e 311 188
e 311 192
e 311 194
e 311 196
e 311 197
e 311 199
e 311 200
e 311 201
e 311 202
e 311 206
e 311 208
e 311 209
e 311 221
e 311 223
e 311 226
e 311 228
e 311 234
e 311 239
e 311 240
e 311 246
e 311 248
e 311 249
e 311 251
e 311 252
e 311 253
e 311 257
e 311 260
e 311 263
e 311 264
e 311 266
e 311 271
e 311 281
e 311 289
e 311 292
e 311 293
e 311 297
e 311 298
e 311 300
e 311 303
e 311 304
e 311 308
e 312 7
e 312 9
e 312 11
e 312 14
e 312 15
e 312 18
e 312 20
e 312 22
e 312 25
e 312 27
e 312 31
e 312 32
e 312 34
e 312 36
e 312 38
e 312 44
e 312 45
e 312 51
e 312 54
e 312 56
e 312 64
e 312 68
e 312 71
e 312 72
e 312 82
e 312 85
e 312 91
e 312 101
e 312 104
e 312 105
e 312 106
e 312 112
e 312 113
e 312 118
e 312 122
e 312 124
e 312 125
e 312 135
e 312 141
e 312 151
e 312 159
e 312 165
e 312 167
e 312 174
e 312 184
e 312 186
e 312 188
e 312 192
e 312 195
e 312 198
e 312 208
e 312 212
e 312 213
e 312 215
e 312 216
e 312 229
e 312 233
e 312 242
e 312 245
e 312 246
e 312 247
e 312 254
e 312 257
e 312 258
e 312 265
e 312 271
e 312 279
e 312 280
e 312 284
e 312 289
e 312 291
e 312 294
e 312 300
e 313 2
e 313 6
e 313 8
e 313 9
e 313 20
e 313 28
e 313 30
e 313 33
e 313 34
e 313 61
e 313 62
e 313 67
e 313 68
e 313 77
e 313 84
e 313 97
e 313 98
e 313 101
e 313 102
e 313 103
e 313 104
e 313 105
e 313 116
e 313 126
e 313 133
e 313 140
e 313 141
e 313 150
e 313 157
e 313 158
e 313 162
e 313 171
e 313 172
e 313 173
e 313 177
e 313 187
e 313 194
e 313 203
e 313 204
e 313 206
e 313 218
e 313 233
e 313 248
e 313 259
e 313 263
e 313 283
e 313 288
e 313 306
e 314 1
e 314 3
e 314 6
e 314 8
e 314 10
e 314 11
e 314 16
e 314 24
e 314 26
e 314 27
e 314 29
e 314 30
e 314 33
e 314 38
e 314 40
e 314 47
e 314 55
e 314 57
e 314 59
e 314 61
e 314 63
e 314 64
e 314 65
e 314 66
e 314 77
e 314 83
e 314 84
e 314 87
e 314 89
e 314 91
e 314 92
e 314 95
e 314 99
e 314 101
e 314 105
e 314 109
e 314 110
e 314 111
e 314 112
e 314 120
e 314 123
e 314 130
e 314 132
e 314 133
e 314 137
e 314 138
e 314 139
e 314 143
e 314 144
e 314 150
e 314 153
e 314 157
e 314 159
e 314 163
e 314 165
e 314 181
e 314 191
e 314 194
e 314 195
e 314 197
e 314 198
e 314 199
e 314 202
e 314 203
e 314 208
e 314 210
e 314 213
e 314 216
e 314 218
e 314 220
e 314 221
e 314 225
e 314 226
e 314 235
e 314 242
e 314 245
e 314 247
e 314 253
e 314 256
e 314 257
e 314 265
e 314 266
e 314 269
e 314 280
e 314 283
e 314 284
e 314 286
e 314 289
e 314 291
e 314 292
e 314 294
e 314 297
e 314 298
e 314 299
e 314 306
e 315 3
e 315 9
e 315 18
e 315 19
e 315 27
e 315 46
e 315 59
e 315 66
e 315 67
e 315 69
e 315 71
e 315 80
e 315 84
e 315 87
e 315 92
e 315 93
e 315 98
e 315 104
e 315 111
e 315 114
e 315 116
e 315 119
e 315 125
e 315 133
e 315 137
e 315 139
e 315 141
e 315 142
e 315 144
e 315 151
e 315 155
e 315 160
e 315 162
e 315 171
e 315 174
e 315 176
e 315 178
e 315 180
e 315 186
e 315 187
e 315 191
e 315 192
e 315 195
e 315 196
e 315 197
e 315 202
e 315 204
e 315 205
e 315 206
e 315 207
e 315 208
e 315 209
e 315 236
e 315 240
e 315 242
e 315 248
e 315 249
e 315 253
e 315 254
e 315 257
e 315 259
e 315 260
e 315 263
e 315 271
e 315 285
e 315 289
e 315 295
e 315 300
e 315 303
e 316 3
e 316 5
e 316 9
e 316 24
e 316 33
e 316 35
e 316 51
e 316 77
e 316 82
e 316 84
e 316 85
e 316 97
e 316 99
e 316 101
e 316 103
e 316 106
e 316 111
e 316 112
e 316 123
e 316 127
e 316 130
e 316 138
e 316 147
e 316 153
e 316 154
e 316 156
e 316 166
e 316 174
e 316 181
e 316 192
e 316 195
e 316 214
e 316 226
e 316 244
e 316 262
e 316 266
e 316 274
e 316 275
e 316 276
e 316 285
e 316 287
e 316 303
e 316 306
e 317 27
e 317 38
e 317 43
e 317 51
e 317 65
e 317 66
e 317 68
e 317 76
e 317 87
e 317 89
e 317 97
e 317 98
e 317 130
e 317 137
e 317 145
e 317 152
e 317 154
e 317 164
e 317 173
e 317 181
e 317 193
e 317 196
e 317 227
e 317 234
e 317 239
e 317 246
e 317 248
e 317 271
e 317 272
e 317 284
e 317 287
e 318 10
e 318 12
e 318 14
e 318 17
e 318 22
e 318 23
e 318 25
e 318 27
e 318 29
e 318 30
e 318 33
e 318 36
e 318 39
e 318 42
e 318 43
e 318 48
e 318 57
e 318 63
e 318 66
e 318 70
e 318 72
e 318 83
e 318 91
e 318 92
e 318 95
e 318 102
e 318 106
e 318 114
e 318 117
e 318 126
e 318 128
e 318 140
e 318 143
e 318 145
e 318 147
e 318 153
e 318 160
e 318 165
e 318 172
e 318 179
e 318 180
e 318 185
e 318 186
e 318 190
e 318 192
e 318 199
e 318 206
e 318 209
e 318 218
e 318 226
e 318 232
e 318 241
e 318 254
e 318 257
e 318 258
e 318 267
e 318 277
e 318 284
e 318 290
e 318 292
e 318 293
e 318 294
e 318 298
e 318 299
e 318 302
e 318 310
e 318 312
e 318 314
e 319 2
e 319 5
e 319 7
e 319 8
e 319 9
e 319 11
e 319 14
e 319 17
e 319 18
e 319 19
e 319 23
e 319 28
e 319 32
e 319 37
e 319 38
e 319 39
e 319 43
e 319 44
e 319 46
e 319 48
e 319 51
e 319 53
e 319 55
e 319 59
e 319 60
e 319 61
e 319 65
e 319 69
e 319 72
e 319 74
e 319 75
e 319 76
e 319 81
e 319 85
e 319 87
e 319 88
e 319 92
e 319 97
e 319 98
e 319 100
e 319 104
e 319 108
e 319 112
e 319 113
e 319 114
e 319 130
e 319 132
e 319 133
e 319 135
e 319 136
e 319 137
e 319 142
e 319 143
e 319 144
e 319 145
e 319 149
e 319 157
e 319 159
e 319 161
e 319 162
e 319 171
e 319 172
e 319 173
e 319 175
e 319 176
e 319 188
e 319 189
e 319 190
e 319 191
e 319 193
e 319 199
e 319 208
e 319 218
e 319 219
e 319 224
e 319 226
e 319 230
e 319 236
e 319 239
e 319 241
e 319 243
e 319 249
e 319 250
e 319 257
e 319 261
e 319 266
e 319 268
e 319 273
e 319 276
e 319 283
e 319 287
e 319 292
e 319 293
e 319 296
e 319 301
e 319 307
e 319 313
e 319 316
e 320 7
e 320 8
e 320 13
e 320 16
e 320 17
e 320 21
e 320 29
e 320 36
e 320 38
e 320 40
e 320 48
e 320 51
e 320 55
e 320 59
e 320 61
e 320 62
e 320 63
e 320 66
e 320 72
e 320 79
e 320 82
e 320 84
e 320 97
e 320 98
e 320 99
e 320 100
e 320 103
e 320 104
e 320 105
e 320 117
e 320 122
e 320 124
e 320 131
e 320 132
e 320 133
e 320 137
e 320 138
e 320 139
e 320 140
e 320 142
e 320 144
e 320 148
e 320 149
e 320 153
e 320 154
e 320 160
e 320 164
e 320 166
e 320 169
e 320 170
e 320 173
e 320 176
e 320 177
e 320 178
e 320 186
e 320 191
e 320 193
e 320 196
e 320 199
e 320 200
e 320 204
e 320 212
e 320 214
e 320 226
e 320 231
e 320 236
e 320 238
e 320 250
e 320 251
e 320 260
e 320 264
e 320 269
e 320 271
e 320 273
e 320 274
e 320 277
e 320 278
e 320 280
e 320 281
e 320 283
e 320 286
e 320 287
e 320 289
e 320 290
e 320 291
e 320 292
e 320 296
e 320 297
e 320 299
e 320 302
e 320 303
e 320 304
e 320 309
e 320 311
e 320 312
e 320 319
e 321 12
e 321 19
e 321 28
e 321 34
e 321 48
e 321 63
e 321 71
e 321 72
e 321 75
e 321 80
e 321 92
e 321 98
e 321 101
e 321 122
e 321 128
e 321 132
e 321 141
e 321 145
e 321 153
e 321 157
e 321 158
e 321 162
e 321 167
e 321 172
e 321 176
e 321 193
e 321 223
e 321 240
e 321 247
e 321 249
e 321 252
e 321 253
e 321 279
e 321 281
e 321 287
e 321 297
e 321 304
e 322 1
e 322 5
e 322 9
e 322 12
e 322 13
e 322 15
e 322 16
e 322 18
e 322 20
e 322 34
e 322 35
e 322 36
e 322 37
e 322 38
e 322 39
e 322 43
e 322 44
e 322 45
e 322 47
e 322 54
e 322 60
e 322 67
e 322 69
e 322 71
e 322 74
e 322 76
e 322 78
e 322 80
e 322 81
e 322 83
e 322 84
e 322 88
e 322 89
e 322 92
e 322 96
e 322 97
e 322 98
e 322 100
e 322 103
e 322 104
e 322 105
e 322 106
e 322 114
e 322 115
e 322 116
e 322 119
e 322 120
e 322 125
e 322 126
e 322 132
e 322 133
e 322 136
e 322 139
e 322 142
e 322 145
e 322 148
e 322 150
e 322 152
e 322 155
e 322 157
e 322 163
e 322 165
e 322 166
e 322 168
e 322 170
e 322 171
e 322 174
e 322 176
e 322 177
e 322 179
e 322 181
e 322 183
e 322 185
e 322 186
e 322 187
e 322 188
e 322 189
e 322 191
e 322 193
e 322 197
e 322 199
e 322 207
e 322 211
e 322 212
e 322 213
e 322 214
e 322 218
e 322 227
e 322 238
e 322 248
e 322 250
e 322 257
e 322 259
e 322 261
e 322 262
e 322 264
e 322 270
e 322 276
e 322 280
e 322 286
e 322 288
e 322 289
e 322 297
e 322 298
e 322 303
e 322 305
e 322 306
e 322 311
e 322 318
e 322 319
e 323 1
e 323 4
e 323 9
e 323 11
e 323 19
e 323 22
e 323 27
e 323 37
e 323 47
e 323 48
e 323 50
e 323 52
e 323 53
e 323 61
e 323 63
e 323 69
e 323 70
e 323 75
e 323 86
e 323 87
e 323 91
e 323 94
e 323 98
e 323 100
e 323 101
e 323 105
e 323 106
e 323 124
e 323 132
e 323 134
e 323 144
e 323 145
e 323 147
e 323 148
e 323 149
e 323 154
e 323 155
e 323 165
e 323 171
e 323 192
e 323 193
e 323 197
e 323 199
e 323 200
e 323 201
e 323 209
e 323 211
e 323 213
e 323 216
e 323 223
e 323 226
e 323 241
e 323 254
e 323 255
e 323 260
e 323 262
e 323 263
e 323 275
e 323 281
e 323 286
e 323 291
e 323 293
e 323 294
e 323 296
e 323 299
e 323 305
e 323 316
e 324 7
e 324 16
e 324 19
e 324 24
e 324 25
e 324 27
e 324 28
e 324 31
e 324 32
e 324 35
e 324 36
e 324 45
e 324 46
e 324 48
e 324 51
e 324 53
e 324 54
e 324 57
e 324 61
e 324 63
e 324 64
e 324 65
e 324 68
e 324 70
e 324 75
e 324 76
e 324 77
e 324 85
e 324 87
e 324 88
e 324 90
e 324 101
e 324 105
e 324 113
e 324 114
e 324 118
e 324 120
e 324 121
e 324 128
e 324 131
e 324 132
e 324 138
e 324 143
e 324 146
e 324 150
e 324 155
e 324 160
e 324 162
e 324 171
e 324 172
e 324 194
e 324 204
e 324 205
e 324 210
e 324 223
e 324 225
e 324 228
e 324 230
e 324 231
e 324 233
e 324 234
e 324 239
e 324 241
e 324 251
e 324 256
e 324 257
e 324 258
e 324 262
e 324 264
e 324 266
e 324 269
e 324 270
e 324 272
e 324 274
e 324 280
e 324 284
e 324 285
e 324 294
e 324 297
e 324 298
e 324 311
e 324 323
e 325 21
e 325 25
e 325 29
e 325 45
e 325 46
e 325 48
e 325 54
e 325 72
e 325 120
e 325 122
e 325 126
e 325 128
e 325 145
e 325 148
e 325 149
e 325 173
e 325 178
e 325 192
e 325 194
e 325 197
e 325 210
e 325 226
e 325 230
e 325 239
e 325 262
e 325 277
e 325 278
e 325 280
e 325 283
e 325 289
e 325 295
e 325 296
e 325 301
e 325 310
e 325 314
e 325 323
e 326 4
e 326 6
e 326 12
e 326 16
e 326 19
e 326 20
e 326 22
e 326 23
e 326 24
e 326 28
e 326 29
e 326 32
e 326 33
e 326 36
e 326 37
e 326 38
e 326 39
e 326 45
e 326 57
e 326 66
e 326 67
e 326 75
e 326 77
e 326 80
e 326 81
e 326 84
e 326 89
e 326 92
e 326 94
e 326 95
e 326 96
e 326 100
e 326 101
e 326 103
e 326 105
e 326 110
e 326 111
e 326 113
e 326 115
e 326 116
e 326 118
e 326 121
e 326 124
e 326 125
e 326 126
e 326 131
e 326 136
e 326 137
e 326 139
e 326 140
e 326 143
e 326 144
e 326 145
e 326 146
e 326 147
e 326 152
e 326 153
e 326 157
e 326 160
e 326 161
e 326 163
e 326 164
e 326 165
e 326 167
e 326 168
e 326 172
e 326 173
e 326 174
e 326 177
e 326 178
e 326 192
e 326 193
e 326 196
e 326 197
e 326 200
e 326 205
e 326 208
e 326 209
e 326 215
e 326 216
e 326 217
e 326 221
e 326 228
e 326 230
e 326 231
e 326 239
e 326 242
e 326 252
e 326 253
e 326 262
e 326 263
e 326 264
e 326 266
e 326 267
e 326 271
e 326 272
e 326 273
e 326 283
e 326 284
e 326 288
e 326 289
e 326 290
e 326 291
e 326 299
e 326 303
e 326 306
e 326 310
e 326 313
e 326 315
e 326 322
e 326 324
e 327 5
e 327 11
e 327 20
e 327 24
e 327 29
e 327 31
e 327 38
e 327 46
e 327 65
e 327 77
e 327 78
e 327 82
e 327 87
e 327 89
e 327 98
e 327 103
e 327 112
e 327 113
e 327 120
e 327 122
e 327 130
e 327 141
e 327 146
e 327 148
e 327 153
e 327 155
e 327 157
e 327 171
e 327 173
e 327 175
e 327 177
e 327 181
e 327 183
e 327 188
e 327 189
e 327 191
e 327 204
e 327 208
e 327 230
e 327 236
e 327 243
e 327 248
e 327 251
e 327 256
e 327 260
e 327 261
e 327 264
e 327 274
e 327 285
e 327 287
e 327 288
e 327 290
e 327 307
e 328 8
e 328 9
e 328 20
e 328 28
e 328 34
e 328 43
e 328 53
e 328 69
e 328 72
e 328 89
e 328 115
e 328 120
e 328 122
e 328 128
e 328 133
e 328 143
e 328 148
e 328 164
e 328 171
e 328 175
e 328 179
e 328 200
e 328 216
e 328 217
e 328 236
e 328 239
e 328 257
e 328 266
e 328 267
e 328 270
e 328 279
e 328 288
e 328 296
e 328 298
e 328 309
e 328 314
e 328 320
e 328 323
e 328 324
e 329 1
e 329 4
e 329 9
e 329 11
e 329 15
e 329 16
e 329 26
e 329 33
e 329 36
e 329 37
e 329 44
e 329 45
e 329 47
e 329 48
e 329 54
e 329 59
e 329 61
e 329 62
e 329 63
e 329 67
e 329 77
e 329 80
e 329 82
e 329 85
e 329 87
e 329 88
e 329 90
e 329 91
e 329 92
e 329 95
e 329 97
e 329 98
e 329 102
e 329 103
e 329 106
e 329 108
e 329 110
e 329 112
e 329 113
e 329 114
e 329 115
e 329 121
e 329 123
e 329 124
e 329 125
e 329 127
e 329 128
e 329 129
e 329 131
e 329 140
e 329 145
e 329 152
e 329 155
e 329 157
e 329 161
e 329 162
e 329 163
e 329 164
e 329 167
e 329 170
e 329 171
e 329 173
e 329 180
e 329 181
e 329 183
e 329 186
e 329 188
e 329 192
e 329 195
e 329 196
e 329 197
e 329 199
e 329 201
e 329 203
e 329 207
e 329 208
e 329 210
e 329 215
e 329 220
e 329 222
e 329 223
e 329 226
e 329 227
e 329 228
e 329 229
e 329 233
e 329 234
e 329 242
e 329 246
e 329 247
e 329 249
e 329 252
e 329 264
e 329 265
e 329 273
e 329 274
e 329 276
e 329 281
e 329 286
e 329 287
e 329 289
e 329 294
e 329 299
e 329 302
e 329 306
e 329 311
e 329 313
e 329 323
e 329 325
e 329 326
e 330 4
e 330 5
e 330 8
e 330 12
e 330 13
e 330 18
e 330 19
e 330 21
e 330 22
e 330 24
e 330 26
e 330 27
e 330 30
e 330 33
e 330 35
e 330 39
e 330 41
e 330 43
e 330 48
e 330 49
e 330 53
e 330 54
e 330 55
e 330 56
e 330 65
e 330 70
e 330 75
e 330 76
e 330 80
e 330 83
e 330 85
e 330 86
e 330 89
e 330 90
e 330 91
e 330 95
e 330 97
e 330 99
e 330 103
e 330 104
e 330 106
e 330 108
e 330 111
e 330 112
e 330 113
e 330 115
e 330 116
e 330 121
e 330 122
e 330 124
e 330 130
e 330 132
e 330 133
e 330 136
e 330 137
e 330 138
e 330 139
e 330 142
e 330 143
e 330 145
e 330 149
e 330 150
e 330 151
e 330 152
e 330 154
e 330 157
e 330 158
e 330 170
e 330 172
e 330 173
e 330 174
e 330 186
e 330 187
e 330 188
e 330 190
e 330 195
e 330 197
e 330 206
e 330 211
e 330 212
e 330 213
e 330 215
e 330 217
e 330 218
e 330 219
e 330 220
e 330 221
e 330 222
e 330 229
e 330 233
e 330 236
e 330 237
e 330 239
e 330 241
e 330 244
e 330 257
e 330 266
e 330 267
e 330 270
e 330 271
e 330 274
e 330 275
e 330 276
e 330 277
e 330 279
e 330 282
e 330 284
e 330 288
e 330 290
e 330 294
e 330 295
e 330 297
e 330 298
e 330 299
e 330 303
e 330 304
e 330 305
e 330 307
e 330 310
e 330 317
e 330 318
e 330 319
e 330 323
e 330 329
e 331 9
e 331 18
e 331 28
e 331 37
e 331 38
e 331 47
e 331 61
e 331 64
e 331 65
e 331 69
e 331 72
e 331 80
e 331 81
e 331 82
e 331 86
e 331 87
e 331 89
e 331 104
e 331 113
e 331 123
e 331 127
e 331 140
e 331 142
e 331 143
e 331 159
e 331 164
e 331 170
e 331 173
e 331 180
e 331 181
e 331 184
e 331 190
e 331 200
e 331 204
e 331 208
e 331 209
e 331 211
e 331 228
e 331 233
e 331 240
e 331 241
e 331 243
e 331 249
e 331 251
e 331 254
e 331 268
e 331 277
e 331 296
e 331 306
e 331 307
e 331 309
e 331 311
e 331 320
e 331 327
e 331 329
e 332 2
e 332 9
e 332 12
e 332 14
e 332 15
e 332 18
e 332 19
e 332 22
e 332 24
e 332 25
e 332 27
e 332 33
e 332 34
e 332 39
e 332 40
e 332 41
e 332 55
e 332 57
e 332 60
e 332 61
e 332 63
e 332 64
e 332 65
e 332 66
e 332 71
e 332 72
e 332 75
e 332 77
e 332 81
e 332 84
e 332 89
e 332 94
e 332 98
e 332 99
e 332 103
e 332 105
e 332 113
e 332 119
e 332 127
e 332 128
e 332 129
e 332 130
e 332 135
e 332 140
e 332 141
e 332 147
e 332 148
e 332 154
e 332 157
e 332 161
e 332 163
e 332 164
e 332 166
e 332 169
e 332 171
e 332 174
e 332 179
e 332 182
e 332 184
e 332 192
e 332 194
e 332 195
e 332 196
e 332 199
e 332 201
e 332 202
e 332 204
e 332 205
e 332 207
e 332 213
e 332 221
e 332 222
e 332 224
e 332 225
e 332 227
e 332 232
e 332 236
e 332 240
e 332 244
e 332 246
e 332 248
e 332 252
e 332 254
e 332 259
e 332 260
e 332 264
e 332 270
e 332 274
e 332 279
e 332 280
e 332 283
e 332 285
e 332 287
e 332 288
e 332 291
e 332 297
e 332 299
e 332 305
e 332 309
e 332 321
e 332 324
e 332 326
e 332 330
e 333 2
e 333 4
e 333 8
e 333 11
e 333 12
e 333 14
e 333 21
e 333 24
e 333 32
e 333 34
e 333 40
e 333 47
e 333 48
e 333 61
e 333 63
e 333 64
e 333 65
e 333 69
e 333 80
e 333 81
e 333 85
e 333 87
e 333 90
e 333 94
e 333 99
e 333 105
e 333 108
e 333 112
e 333 117
e 333 118
e 333 119
e 333 120
e 333 123
e 333 127
e 333 130
e 333 132
e 333 133
e 333 135
e 333 137
e 333 141
e 333 155
e 333 156
e 333 163
e 333 196
e 333 201
e 333 206
e 333 208
e 333 216
e 333 220
e 333 221
e 333 226
e 333 227
e 333 233
e 333 249
e 333 263
e 333 264
e 333 266
e 333 267
e 333 273
e 333 276
e 333 279
e 333 280
e 333 283
e 333 293
e 333 295
e 333 310
e 333 312
e 333 318
e 333 320
e 333 322
e 333 323
e 333 325
e 334 4
e 334 8
e 334 10
e 334 12
e 334 13
e 334 18
e 334 20
e 334 23
e 334 26
e 334 30
e 334 32
e 334 41
e 334 43
e 334 47
e 334 48
e 334 51
e 334 52
e 334 54
e 334 63
e 334 67
e 334 68
e 334 71
e 334 75
e 334 82
e 334 85
e 334 87
e 334 88
e 334 89
e 334 93
e 334 98
e 334 100
e 334 101
e 334 102
e 334 115
e 334 116
e 334 123
e 334 124
e 334 125
e 334 130
e 334 135
e 334 137
e 334 139
e 334 140
e 334 141
e 334 143
e 334 144
e 334 146
e 334 152
e 334 153
e 334 158
e 334 163
e 334 164
e 334 169
e 334 170
e 334 171
e 334 172
e 334 173
e 334 175
e 334 177
e 334 178
e 334 180
e 334 182
e 334 185
e 334 186
e 334 188
e 334 189
e 334 190
e 334 192
e 334 193
e 334 195
e 334 196
e 334 197
e 334 199
e 334 201
e 334 202
e 334 204
e 334 205
e 334 209
e 334 214
e 334 215
e 334 218
e 334 226
e 334 227
e 334 230
e 334 232
e 334 244
e 334 245
e 334 246
e 334 249
e 334 250
e 334 254
e 334 257
e 334 263
e 334 264
e 334 272
e 334 275
e 334 278
e 334 280
e 334 287
e 334 288
e 334 290
e 334 300
e 334 302
e 334 303
e 334 304
e 334 306
e 334 311
e 334 314
e 334 315
e 334 318
e 334 319
e 334 323
e 334 325
e 334 326
e 334 331
e 335 3
e 335 9
e 335 12
e 335 15
e 335 16
e 335 19
e 335 20
e 335 29
e 335 31
e 335 33
e 335 39
e 335 40
e 335 45
e 335 46
e 335 47
e 335 49
e 335 51
e 335 63
e 335 67
e 335 68
e 335 70
e 335 71
e 335 75
e 335 76
e 335 82
e 335 86
e 335 88
e 335 91
e 335 92
e 335 94
e 335 95
e 335 97
e 335 98
e 335 102
e 335 104
e 335 107
e 335 112
e 335 113
e 335 114
e 335 116
e 335 117
e 335 118
e 335 123
e 335 124
e 335 129
e 335 132
e 335 134
e 335 137
e 335 143
e 335 144
e 335 145
e 335 147
e 335 151
e 335 153
e 335 158
e 335 159
e 335 162
e 335 163
e 335 171
e 335 173
e 335 177
e 335 178
e 335 179
e 335 180
e 335 183
e 335 186
e 335 187
e 335 188
e 335 189
e 335 190
e 335 191
e 335 194
e 335 195
e 335 199
e 335 202
e 335 203
e 335 208
e 335 209
e 335 216
e 335 220
e 335 226
e 335 227
e 335 228
e 335 231
e 335 232
e 335 239
e 335 242
e 335 248
e 335 250
e 335 253
e 335 257
e 335 260
e 335 262
e 335 268
e 335 270
e 335 274
e 335 279
e 335 280
e 335 281
e 335 284
e 335 285
e 335 289
e 335 290
e 335 294
e 335 297
e 335 302
e 335 303
e 335 306
e 335 311
e 335 317
e 335 318
e 335 320
e 335 322
e 335 330
e 336 8
e 336 14
e 336 15
e 336 16
e 336 18
e 336 19
e 336 20
e 336 21
e 336 23
e 336 25
e 336 34
e 336 39
e 336 42
e 336 44
e 336 45
e 336 48
e 336 53
e 336 56
e 336 57
e 336 58
e 336 59
e 336 60
e 336 68
e 336 69
e 336 72
e 336 75
e 336 77
e 336 81
e 336 84
e 336 86
e 336 87
e 336 88
e 336 90
e 336 91
e 336 92
e 336 97
e 336 98
e 336 104
e 336 107
e 336 110
e 336 111
e 336 114
e 336 115
e 336 116
e 336 117
e 336 120
e 336 122
e 336 123
e 336 124
e 336 128
e 336 133
e 336 135
e 336 137
e 336 142
e 336 144
e 336 146
e 336 147
e 336 148
e 336 149
e 336 157
e 336 161
e 336 163
e 336 170
e 336 174
e 336 176
e 336 179
e 336 181
e 336 187
e 336 188
e 336 190
e 336 193
e 336 194
e 336 196
e 336 202
e 336 209
e 336 212
e 336 213
e 336 215
e 336 218
e 336 220
e 336 224
e 336 227
e 336 229
e 336 230
e 336 233
e 336 234
e 336 236
e 336 238
e 336 250
e 336 253
e 336 254
e 336 257
e 336 258
e 336 262
e 336 265
e 336 266
e 336 267
e 336 272
e 336 273
e 336 274
e 336 282
e 336 283
e 336 285
e 336 292
e 336 296
e 336 303
e 336 314
e 336 318
e 336 319
e 336 320
e 336 324
e 336 329
e 336 335
e 337 1
e 337 2
e 337 8
e 337 12
e 337 16
e 337 21
e 337 30
e 337 33
e 337 39
e 337 43
e 337 44
e 337 50
e 337 52
e 337 69
e 337 71
e 337 72
e 337 81
e 337 82
e 337 86
e 337 88
e 337 89
e 337 92
e 337 99
e 337 100
e 337 101
e 337 110
e 337 112
e 337 115
e 337 116
e 337 118
e 337 122
e 337 126
e 337 127
e 337 131
e 337 135
e 337 137
e 337 141
e 337 144
e 337 146
e 337 148
e 337 154
e 337 155
e 337 157
e 337 169
e 337 179
e 337 181
e 337 187
e 337 192
e 337 204
e 337 205
e 337 208
e 337 218
e 337 221
e 337 222
e 337 226
e 337 227
e 337 233
e 337 238
e 337 240
e 337 242
e 337 249
e 337 254
e 337 263
e 337 276
e 337 279
e 337 283
e 337 287
e 337 289
e 337 293
e 337 294
e 337 304
e 337 306
e 337 309
e 337 311
e 337 315
e 337 316
e 337 318
e 337 319
e 337 321
e 337 323
e 337 324
e 337 326
e 337 329
e 337 334
e 338 2
e 338 7
e 338 11
e 338 16
e 338 17
e 338 25
e 338 29
e 338 40
e 338 49
e 338 54
e 338 61
e 338 75
e 338 77
e 338 80
e 338 85
e 338 86
e 338 96
e 338 103
e 338 104
e 338 108
e 338 143
e 338 148
e 338 149
e 338 154
e 338 155
e 338 159
e 338 164
e 338 180
e 338 188
e 338 193
e 338 195
e 338 204
e 338 209
e 338 211
e 338 213
e 338 217
e 338 219
e 338 227
e 338 228
e 338 230
e 338 241
e 338 243
e 338 249
e 338 255
e 338 257
e 338 264
e 338 266
e 338 275
e 338 283
e 338 284
e 338 295
e 338 297
e 338 304
e 338 305
e 338 306
e 338 309
e 338 323
e 339 5
e 339 9
e 339 10
e 339 13
e 339 14
e 339 15
e 339 17
e 339 18
e 339 22
e 339 23
e 339 25
e 339 30
e 339 33
e 339 35
e 339 36
e 339 37
e 339 38
e 339 47
e 339 48
e 339 67
e 339 68
e 339 73
e 339 74
e 339 76
e 339 78
e 339 84
e 339 86
e 339 90
e 339 95
e 339 96
e 339 97
e 339 99
e 339 100
e 339 105
e 339 109
e 339 110
e 339 122
e 339 136
e 339 139
e 339 143
e 339 147
e 339 155
e 339 156
e 339 160
e 339 162
e 339 163
e 339 169
e 339 172
e 339 179
e 339 182
e 339 183
e 339 184
e 339 187
e 339 189
e 339 196
e 339 200
e 339 206
e 339 208
e 339 221
e 339 226
e 339 227
e 339 228
e 339 233
e 339 236
e 339 245
e 339 248
e 339 250
e 339 253
e 339 257
e 339 260
e 339 264
e 339 265
e 339 267
e 339 269
e 339 274
e 339 276
e 339 278
e 339 279
e 339 281
e 339 284
e 339 293
e 339 297
e 339 303
e 339 309
e 339 310
e 339 315
e 339 323
e 339 332
e 339 334
e 339 335
e 339 336
e 340 8
e 340 10
e 340 11
e 340 12
e 340 17
e 340 23
e 340 25
e 340 36
e 340 38
e 340 40
e 340 45
e 340 50
e 340 53
e 340 59
e 340 60
e 340 68
e 340 73
e 340 77
e 340 87
e 340 88
e 340 105
e 340 118
e 340 124
e 340 126
e 340 133
e 340 138
e 340 142
e 340 143
e 340 149
e 340 152
e 340 156
e 340 157
e 340 161
e 340 163
e 340 165
e 340 171
e 340 198
e 340 199
e 340 202
e 340 203
e 340 218
e 340 221
e 340 240
e 340 242
e 340 247
e 340 248
e 340 251
e 340 257
e 340 284
e 340 288
e 340 298
e 340 303
e 340 311
e 340 312
e 340 318
e 340 320
e 340 322
e 340 323
e 341 3
e 341 8
e 341 9
e 341 14
e 341 17
e 341 20
e 341 23
e 341 33
e 341 48
e 341 58
e 341 65
e 341 67
e 341 68
e 341 71
e 341 77
e 341 81
e 341 85
e 341 89
e 341 91
e 341 92
e 341 94
e 341 98
e 341 99
e 341 112
e 341 115
e 341 118
e 341 119
e 341 121
e 341 134
e 341 135
e 341 138
e 341 139
e 341 140
e 341 160
e 341 163
e 341 164
e 341 172
e 341 173
e 341 181
e 341 186
e 341 191
e 341 192
e 341 195
e 341 199
e 341 201
e 341 204
e 341 208
e 341 211
e 341 230
e 341 238
e 341 243
e 341 247
e 341 248
e 341 252
e 341 253
e 341 256
e 341 258
e 341 259
e 341 260
e 341 263
e 341 266
e 341 275
e 341 279
e 341 281
e 341 286
e 341 291
e 341 292
e 341 299
e 341 302
e 341 307
e 341 318
e 341 320
e 341 322
e 341 332
e 341 339
e 341 340
e 342 3
e 342 9
e 342 10
e 342 18
e 342 21
e 342 35
e 342 40
e 342 43
e 342 57
e 342 60
e 342 64
e 342 70
e 342 77
e 342 80
e 342 81
e 342 84
e 342 86
e 342 87
e 342 98
e 342 103
e 342 120
e 342 132
e 342 133
e 342 141
e 342 149
e 342 153
e 342 159
e 342 162
e 342 163
e 342 164
e 342 165
e 342 167
e 342 170
e 342 174
e 342 177
e 342 179
e 342 180
e 342 186
e 342 187
e 342 190
e 342 192
e 342 193
e 342 194
e 342 197
e 342 200
e 342 204
e 342 215
e 342 230
e 342 239
e 342 247
e 342 252
e 342 257
e 342 258
e 342 262
e 342 264
e 342 266
e 342 267
e 342 269
e 342 277
e 342 279
e 342 280
e 342 297
e 342 299
e 342 305
e 342 309
e 342 313
e 342 316
e 342 318
e 342 323
e 342 330
e 342 333
e 342 334
e 342 335
e 343 1
e 343 2
e 343 5
e 343 8
e 343 16
e 343 19
e 343 21
e 343 24
e 343 25
e 343 26
e 343 29
e 343 33
e 343 36
e 343 38
e 343 41
e 343 45
e 343 51
e 343 68
e 343 74
e 343 75
e 343 76
e 343 78
e 343 79
e 343 81
e 343 82
e 343 83
e 343 84
e 343 87
e 343 89
e 343 90
e 343 92
e 343 93
e 343 98
e 343 99
e 343 105
e 343 108
e 343 115
e 343 117
e 343 118
e 343 121
e 343 124
e 343 132
e 343 133
e 343 137
e 343 139
e 343 140
e 343 142
e 343 146
e 343 149
e 343 151
e 343 154
e 343 155
e 343 162
e 343 163
e 343 165
e 343 166
e 343 168
e 343 173
e 343 175
e 343 178
e 343 180
e 343 181
e 343 182
e 343 186
e 343 193
e 343 195
e 343 196
e 343 197
e 343 198
e 343 204
e 343 205
e 343 206
e 343 209
e 343 212
e 343 214
e 343 216
e 343 223
e 343 226
e 343 234
e 343 239
e 343 242
e 343 243
e 343 245
e 343 247
e 343 253
e 343 257
e 343 262
e 343 275
e 343 277
e 343 282
e 343 285
e 343 286
e 343 291
e 343 292
e 343 295
e 343 297
e 343 299
e 343 300
e 343 305
e 343 307
e 343 309
e 343 318
e 343 322
e 343 329
e 343 330
e 343 342
e 344 4
e 344 15
e 344 20
e 344 22
e 344 33
e 344 37
e 344 38
e 344 43
e 344 49
e 344 59
e 344 61
e 344 64
e 344 65
e 344 67
e 344 68
e 344 72
e 344 77
e 344 78
e 344 80
e 344 85
e 344 86
e 344 87
e 344 88
e 344 92
e 344 94
e 344 98
e 344 99
e 344 100
e 344 104
e 344 113
e 344 118
e 344 122
e 344 129
e 344 130
e 344 134
e 344 137
e 344 140
e 344 145
e 344 149
e 344 154
e 344 155
e 344 161
e 344 166
e 344 171
e 344 172
e 344 174
e 344 175
e 344 177
e 344 179
e 344 182
e 344 188
e 344 193
e 344 196
e 344 200
e 344 204
e 344 211
e 344 213
e 344 216
e 344 220
e 344 226
e 344 227
e 344 235
e 344 236
e 344 240
e 344 241
e 344 242
e 344 245
e 344 248
e 344 249
e 344 259
e 344 263
e 344 265
e 344 287
e 344 292
e 344 298
e 344 305
e 344 312
e 344 322
e 344 325
e 344 330
e 344 334
e 344 338
e 344 341
e 345 12
e 345 18
e 345 19
e 345 32
e 345 38
e 345 43
e 345 75
e 345 77
e 345 88
e 345 91
e 345 92
e 345 98
e 345 115
e 345 116
e 345 126
e 345 154
e 345 161
e 345 163
e 345 173
e 345 195
e 345 204
e 345 216
e 345 218
e 345 222
e 345 257
e 345 262
e 345 263
e 345 276
e 345 281
e 345 284
e 345 285
e 345 290
e 345 307
e 345 311
e 345 319
e 345 332
e 345 334
e 345 335
e 346 9
e 346 11
e 346 12
e 346 18
e 346 19
e 346 27
e 346 29
e 346 30
e 346 34
e 346 36
e 346 41
e 346 43
e 346 44
e 346 45
e 346 47
e 346 48
e 346 51
e 346 55
e 346 59
e 346 63
e 346 69
e 346 72
e 346 80
e 346 83
e 346 85
e 346 87
e 346 89
e 346 92
e 346 95
e 346 101
e 346 102
e 346 103
e 346 104
e 346 114
e 346 122
e 346 126
e 346 133
e 346 134
e 346 136
e 346 142
e 346 148
e 346 159
e 346 161
e 346 166
e 346 172
e 346 175
e 346 177
e 346 179
e 346 191
e 346 195
e 346 202
e 346 208
e 346 220
e 346 222
e 346 224
e 346 232
e 346 234
e 346 235
e 346 236
e 346 246
e 346 254
e 346 260
e 346 261
e 346 263
e 346 267
e 346 271
e 346 277
e 346 287
e 346 296
e 346 298
e 346 322
e 346 323
e 346 330
e 346 331
e 346 332
e 346 336
e 347 1
e 347 8
e 347 14
e 347 17
e 347 25
e 347 29
e 347 33
e 347 36
e 347 42
e 347 47
e 347 48
e 347 50
e 347 52
e 347 56
e 347 60
e 347 62
e 347 69
e 347 74
e 347 81
e 347 85
e 347 89
e 347 90
e 347 91
e 347 94
e 347 98
e 347 99
e 347 102
e 347 105
e 347 107
e 347 118
e 347 120
e 347 121
e 347 122
e 347 130
e 347 131
e 347 137
e 347 146
e 347 158
e 347 162
e 347 164
e 347 166
e 347 169
e 347 172
e 347 173
e 347 174
e 347 180
e 347 183
e 347 185
e 347 186
e 347 187
e 347 193
e 347 195
e 347 197
e 347 198
e 347 200
e 347 203
e 347 209
e 347 214
e 347 216
e 347 219
e 347 221
e 347 227
e 347 231
e 347 236
e 347 239
e 347 246
e 347 251
e 347 253
e 347 254
e 347 258
e 347 263
e 347 265
e 347 267
e 347 287
e 347 297
e 347 298
e 347 302
e 347 311
e 347 312
e 347 318
e 347 320
e 347 323
e 347 330
e 347 335
e 347 336
e 347 340
e 347 343
e 347 345
e 347 346
e 348 2
e 348 11
e 348 37
e 348 38
e 348 43
e 348 67
e 348 71
e 348 88
e 348 98
e 348 104
e 348 113
e 348 114
e 348 116
e 348 125
e 348 131
e 348 139
e 348 140
e 348 150
e 348 157
e 348 161
e 348 163
e 348 165
e 348 173
e 348 180
e 348 181
e 348 188
e 348 193
e 348 196
e 348 200
e 348 206
e 348 208
e 348 224
e 348 230
e 348 254
e 348 284
e 348 292
e 348 293
e 348 319
e 348 323
e 348 327
e 348 339
e 348 343
e 349 7
e 349 12
e 349 13
e 349 18
e 349 24
e 349 29
e 349 30
e 349 35
e 349 36
e 349 43
e 349 52
e 349 56
e 349 58
e 349 61
e 349 63
e 349 65
e 349 67
e 349 68
e 349 70
e 349 72
e 349 76
e 349 77
e 349 81
e 349 83
e 349 84
e 349 88
e 349 90
e 349 92
e 349 95
e 349 97
e 349 98
e 349 102
e 349 104
e 349 105
e 349 111
e 349 112
e 349 113
e 349 114
e 349 116
e 349 117
e 349 119
e 349 120
e 349 121
e 349 124
e 349 126
e 349 127
e 349 132
e 349 146
e 349 149
e 349 152
e 349 156
e 349 157
e 349 162
e 349 163
e 349 166
e 349 171
e 349 177
e 349 178
e 349 194
e 349 197
e 349 210
e 349 213
e 349 215
e 349 217
e 349 222
e 349 231
e 349 232
e 349 237
e 349 239
e 349 245
e 349 247
e 349 249
e 349 250
e 349 251
e 349 253
e 349 254
e 349 260
e 349 267
e 349 268
e 349 272
e 349 277
e 349 281
e 349 287
e 349 288
e 349 298
e 349 299
e 349 302
e 349 305
e 349 308
e 349 318
e 349 324
e 349 326
e 349 327
e 349 328
e 349 330
e 349 333
e 349 335
e 349 342
e 349 343
e 349 348
e 350 7
e 350 21
e 350 33
e 350 35
e 350 40
e 350 46
e 350 47
e 350 51
e 350 60
e 350 67
e 350 81
e 350 85
e 350 86
e 350 90
e 350 98
e 350 114
e 350 116
e 350 120
e 350 121
e 350 123
e 350 127
e 350 128
e 350 129
e 350 140
e 350 142
e 350 144
e 350 152
e 350 161
e 350 167
e 350 171
e 350 175
e 350 179
e 350 186
e 350 190
e 350 211
e 350 219
e 350 220
e 350 242
e 350 251
e 350 253
e 350 263
e 350 266
e 350 272
e 350 293
e 350 303
e 350 312
e 350 322
e 350 323
e 350 334
e 350 344
e 351 2
e 351 5
e 351 6
e 351 9
e 351 11
e 351 14
e 351 15
e 351 18
e 351 22
e 351 23
e 351 25
e 351 27
e 351 28
e 351 34
e 351 36
e 351 38
e 351 43
e 351 44
e 351 47
e 351 48
e 351 50
e 351 52
e 351 53
e 351 57
e 351 61
e 351 64
e 351 65
e 351 80
e 351 83
e 351 86
e 351 89
e 351 92
e 351 97
e 351 101
e 351 104
e 351 106
e 351 112
e 351 117
e 351 121
e 351 130
e 351 134
e 351 135
e 351 136
e 351 139
e 351 141
e 351 142
e 351 143
e 351 145
e 351 147
e 351 148
e 351 155
e 351 158
e 351 161
e 351 162
e 351 167
e 351 169
e 351 171
e 351 172
e 351 173
e 351 174
e 351 175
e 351 177
e 351 179
e 351 184
e 351 193
e 351 196
e 351 197
e 351 200
e 351 205
e 351 207
e 351 209
e 351 215
e 351 217
e 351 223
e 351 225
e 351 227
e 351 228
e 351 230
e 351 236
e 351 239
e 351 240
e 351 241
e 351 242
e 351 243
e 351 245
e 351 248
e 351 249
e 351 255
e 351 259
e 351 268
e 351 271
e 351 272
e 351 275
e 351 278
e 351 288
e 351 297
e 351 298
e 351 306
e 351 307
e 351 308
e 351 311
e 351 314
e 351 315
e 351 317
e 351 326
e 351 329
e 351 330
e 351 333
e 351 335
e 351 337
e 351 338
e 351 341
e 351 344
e 351 346
e 351 347
e 352 1
e 352 4
e 352 5
e 352 7
e 352 11
e 352 12
e 352 13
e 352 15
e 352 18
e 352 19
e 352 26
e 352 29
e 352 31
e 352 32
e 352 35
e 352 38
e 352 41
e 352 43
e 352 46
e 352 49
e 352 51
e 352 55
e 352 60
e 352 62
e 352 68
e 352 72
e 352 76
e 352 81
e 352 86
e 352 87
e 352 88
e 352 94
e 352 95
e 352 97
e 352 98
e 352 103
e 352 104
e 352 106
e 352 108
e 352 111
e 352 115
e 352 129
e 352 130
e 352 131
e 352 132
e 352 134
e 352 137
e 352 138
e 352 139
e 352 140
e 352 143
e 352 148
e 352 151
e 352 154
e 352 157
e 352 160
e 352 174
e 352 177
e 352 180
e 352 182
e 352 183
e 352 185
e 352 186
e 352 190
e 352 192
e 352 198
e 352 199
e 352 200
e 352 201
e 352 203
e 352 210
e 352 213
e 352 216
e 352 219
e 352 220
e 352 224
e 352 227
e 352 242
e 352 243
e 352 248
e 352 253
e 352 254
e 352 258
e 352 259
e 352 262
e 352 271
e 352 276
e 352 278
e 352 280
e 352 283
e 352 287
e 352 289
e 352 290
e 352 299
e 352 303
e 352 306
e 352 307
e 352 315
e 352 318
e 352 319
e 352 322
e 352 325
e 352 327
e 352 329
e 352 330
e 352 331
e 352 332
e 352 334
e 352 337
e 352 339
e 352 341
e 352 342
e 352 344
e 352 348
e 352 349
e 352 351
e 353 27
e 353 29
e 353 33
e 353 38
e 353 47
e 353 85
e 353 86
e 353 89
e 353 108
e 353 122
e 353 129
e 353 133
e 353 137
e 353 138
e 353 162
e 353 166
e 353 173
e 353 186
e 353 188
e 353 192
e 353 205
e 353 218
e 353 228
e 353 240
e 353 242
e 353 254
e 353 266
e 353 275
e 353 284
e 353 287
e 353 303
e 353 314
e 353 322
e 353 324
e 353 326
e 353 330
e 353 333
e 353 336
e 353 347
e 354 5
e 354 8
e 354 18
e 354 24
e 354 28
e 354 33
e 354 37
e 354 49
e 354 51
e 354 52
e 354 68
e 354 71
e 354 72
e 354 85
e 354 86
e 354 106
e 354 114
e 354 123
e 354 132
e 354 135
e 354 136
e 354 141
e 354 161
e 354 162
e 354 171
e 354 173
e 354 176
e 354 190
e 354 194
e 354 197
e 354 202
e 354 204
e 354 239
e 354 242
e 354 246
e 354 250
e 354 252
e 354 254
e 354 272
e 354 274
e 354 284
e 354 291
e 354 292
e 354 298
e 354 304
e 354 305
e 354 306
e 354 309
e 354 312
e 354 314
e 354 320
e 354 324
e 354 346
e 355 6
e 355 18
e 355 19
e 355 20
e 355 24
e 355 27
e 355 54
e 355 58
e 355 65
e 355 68
e 355 86
e 355 87
e 355 91
e 355 92
e 355 99
e 355 106
e 355 116
e 355 118
e 355 120
e 355 123
e 355 128
e 355 133
e 355 135
e 355 140
e 355 142
e 355 149
e 355 150
e 355 155
e 355 156
e 355 160
e 355 166
e 355 173
e 355 174
e 355 188
e 355 190
e 355 192
e 355 194
e 355 195
e 355 200
e 355 202
e 355 206
e 355 213
e 355 226
e 355 227
e 355 228
e 355 235
e 355 236
e 355 238
e 355 242
e 355 249
e 355 250
e 355 253
e 355 257
e 355 259
e 355 260
e 355 267
e 355 272
e 355 273
e 355 279
e 355 280
e 355 281
e 355 284
e 355 285
e 355 293
e 355 296
e 355 297
e 355 300
e 355 320
e 355 323
e 355 329
e 355 342
e 356 11
e 356 12
e 356 15
e 356 18
e 356 21
e 356 24
e 356 27
e 356 37
e 356 46
e 356 47
e 356 65
e 356 71
e 356 81
e 356 91
e 356 97
e 356 101
e 356 104
e 356 114
e 356 116
e 356 124
e 356 137
e 356 139
e 356 163
e 356 173
e 356 176
e 356 192
e 356 204
e 356 234
e 356 236
e 356 238
e 356 254
e 356 264
e 356 266
e 356 268
e 356 272
e 356 276
e 356 281
e 356 288
e 356 296
e 356 299
e 356 300
e 356 314
e 356 339
e 357 5
e 357 9
e 357 11
e 357 16
e 357 35
e 357 39
e 357 42
e 357 50
e 357 51
e 357 61
e 357 62
e 357 65
e 357 71
e 357 84
e 357 106
e 357 131
e 357 140
e 357 142
e 357 148
e 357 154
e 357 155
e 357 162
e 357 163
e 357 166
e 357 171
e 357 181
e 357 188
e 357 194
e 357 214
e 357 218
e 357 223
e 357 248
e 357 257
e 357 262
e 357 264
e 357 280
e 357 293
e 357 303
e 357 306
e 357 308
e 357 312
e 357 318
e 357 329
e 357 332
e 357 336
e 357 342
e 357 346
e 357 347
e 357 348
e 357 350
e 358 20
e 358 22
e 358 27
e 358 33
e 358 37
e 358 43
e 358 44
e 358 47
e 358 50
e 358 65
e 358 67
e 358 73
e 358 75
e 358 77
e 358 79
e 358 95
e 358 97
e 358 101
e 358 103
e 358 104
e 358 107
e 358 115
e 358 128
e 358 129
e 358 138
e 358 139
e 358 142
e 358 151
e 358 152
e 358 155
e 358 162
e 358 173
e 358 176
e 358 180
e 358 188
e 358 190
e 358 193
e 358 195
e 358 203
e 358 206
e 358 208
e 358 209
e 358 218
e 358 221
e 358 224
e 358 238
e 358 239
e 358 253
e 358 260
e 358 262
e 358 270
e 358 276
e 358 277
e 358 285
e 358 291
e 358 298
e 358 312
e 358 318
e 358 322
e 358 324
e 358 330
e 358 332
e 358 335
e 358 343
e 358 352
e 359 38
e 359 41
e 359 51
e 359 52
e 359 57
e 359 72
e 359 84
e 359 87
e 359 97
e 359 123
e 359 127
e 359 129
e 359 130
e 359 140
e 359 141
e 359 143
e 359 144
e 359 146
e 359 151
e 359 157
e 359 172
e 359 173
e 359 178
e 359 179
e 359 199
e 359 203
e 359 204
e 359 210
e 359 221
e 359 224
e 359 233
e 359 236
e 359 246
e 359 253
e 359 266
e 359 271
e 359 286
e 359 288
e 359 296
e 359 306
e 359 314
e 359 326
e 359 329
e 359 330
e 359 334
e 360 2
e 360 3
e 360 5
e 360 6
e 360 7
e 360 9
e 360 15
e 360 16
e 360 17
e 360 19
e 360 20
e 360 27
e 360 28
e 360 29
e 360 32
e 360 34
e 360 38
e 360 47
e 360 56
e 360 59
e 360 61
e 360 62
e 360 64
e 360 65
e 360 68
e 360 70
e 360 72
e 360 73
e 360 76
e 360 85
e 360 88
e 360 92
e 360 94
e 360 95
e 360 99
e 360 100
e 360 105
e 360 106
e 360 109
e 360 116
e 360 117
e 360 119
e 360 120
e 360 128
e 360 131
e 360 133
e 360 136
e 360 140
e 360 141
e 360 149
e 360 150
e 360 155
e 360 156
e 360 159
e 360 162
e 360 163
e 360 164
e 360 171
e 360 174
e 360 178
e 360 179
e 360 180
e 360 184
e 360 185
e 360 187
e 360 188
e 360 190
e 360 193
e 360 198
e 360 204
e 360 205
e 360 210
e 360 211
e 360 213
e 360 217
e 360 220
e 360 229
e 360 230
e 360 231
e 360 236
e 360 237
e 360 238
e 360 239
e 360 240
e 360 241
e 360 243
e 360 250
e 360 251
e 360 256
e 360 257
e 360 259
e 360 260
e 360 263
e 360 266
e 360 272
e 360 276
e 360 277
e 360 278
e 360 283
e 360 284
e 360 285
e 360 288
e 360 291
e 360 296
e 360 298
e 360 299
e 360 300
e 360 302
e 360 305
e 360 306
e 360 312
e 360 314
e 360 323
e 360 324
e 360 326
e 360 330
e 360 331
e 360 335
e 360 340
e 360 343
e 360 345
e 360 346
e 360 356
e 361 5
e 361 7
e 361 12
e 361 27
e 361 29
e 361 34
e 361 36
e 361 49
e 361 67
e 361 68
e 361 71
e 361 72
e 361 78
e 361 85
e 361 94
e 361 103
e 361 108
e 361 110
e 361 112
e 361 116
e 361 122
e 361 124
e 361 135
e 361 137
e 361 138
e 361 139
e 361 142
e 361 145
e 361 153
e 361 161
e 361 164
e 361 174
e 361 179
e 361 188
e 361 195
e 361 196
e 361 210
e 361 225
e 361 227
e 361 245
e 361 264
e 361 268
e 361 272
e 361 279
e 361 281
e 361 283
e 361 293
e 361 307
e 361 311
e 361 318
e 361 320
e 361 330
e 361 342
e 361 349
e 361 356
e 362 7
e 362 9
e 362 15
e 362 16
e 362 23
e 362 25
e 362 32
e 362 33
e 362 37
e 362 38
e 362 48
e 362 51
e 362 59
e 362 71
e 362 72
e 362 73
e 362 80
e 362 88
e 362 90
e 362 98
e 362 103
e 362 113
e 362 122
e 362 143
e 362 147
e 362 150
e 362 151
e 362 157
e 362 159
e 362 161
e 362 175
e 362 176
e 362 180
e 362 186
e 362 192
e 362 194
e 362 195
e 362 250
e 362 253
e 362 269
e 362 283
e 362 285
e 362 289
e 362 295
e 362 296
e 362 297
e 362 306
e 362 319
e 362 320
e 362 339
e 362 342
e 362 347
e 363 4
e 363 11
e 363 13
e 363 15
e 363 17
e 363 19
e 363 20
e 363 21
e 363 22
e 363 24
e 363 25
e 363 26
e 363 27
e 363 29
e 363 34
e 363 35
e 363 38
e 363 40
e 363 49
e 363 52
e 363 65
e 363 66
e 363 69
e 363 74
e 363 75
e 363 82
e 363 94
e 363 97
e 363 103
e 363 104
e 363 105
e 363 109
e 363 112
e 363 113
e 363 120
e 363 121
e 363 122
e 363 125
e 363 130
e 363 133
e 363 134
e 363 138
e 363 139
e 363 146
e 363 150
e 363 154
e 363 164
e 363 165
e 363 169
e 363 172
e 363 174
e 363 175
e 363 178
e 363 181
e 363 184
e 363 188
e 363 193
e 363 196
e 363 197
e 363 200
e 363 226
e 363 232
e 363 239
e 363 242
e 363 243
e 363 245
e 363 251
e 363 253
e 363 259
e 363 260
e 363 262
e 363 266
e 363 270
e 363 272
e 363 277
e 363 279
e 363 280
e 363 282
e 363 287
e 363 288
e 363 290
e 363 291
e 363 299
e 363 301
e 363 302
e 363 315
e 363 316
e 363 319
e 363 322
e 363 323
e 363 324
e 363 330
e 363 337
e 363 349
e 364 1
e 364 3
e 364 7
e 364 8
e 364 9
e 364 10
e 364 12
e 364 18
e 364 28
e 364 29
e 364 33
e 364 34
e 364 36
e 364 38
e 364 43
e 364 51
e 364 57
e 364 58
e 364 60
e 364 64
e 364 69
e 364 71
e 364 74
e 364 77
e 364 78
e 364 80
e 364 85
e 364 87
e 364 91
e 364 98
e 364 104
e 364 108
e 364 112
e 364 115
e 364 120
e 364 122
e 364 125
e 364 129
e 364 135
e 364 140
e 364 143
e 364 145
e 364 147
e 364 150
e 364 153
e 364 157
e 364 160
e 364 162
e 364 164
e 364 172
e 364 173
e 364 176
e 364 179
e 364 181
e 364 194
e 364 195
e 364 196
e 364 199
e 364 213
e 364 215
e 364 218
e 364 227
e 364 228
e 364 233
e 364 239
e 364 240
e 364 241
e 364 243
e 364 248
e 364 250
e 364 251
e 364 252
e 364 253
e 364 254
e 364 256
e 364 262
e 364 264
e 364 270
e 364 271
e 364 277
e 364 279
e 364 281
e 364 290
e 364 291
e 364 294
e 364 298
e 364 305
e 364 314
e 364 318
e 364 319
e 364 332
e 364 337
e 364 343
e 364 344
e 364 349
e 364 353
e 364 354
e 364 356
e 364 358
e 364 363
e 365 11
e 365 47
e 365 55
e 365 62
e 365 84
e 365 102
e 365 108
e 365 113
e 365 114
e 365 115
e 365 125
e 365 132
e 365 133
e 365 139
e 365 143
e 365 162
e 365 166
e 365 172
e 365 188
e 365 196
e 365 206
e 365 223
e 365 226
e 365 233
e 365 236
e 365 240
e 365 241
e 365 246
e 365 247
e 365 249
e 365 260
e 365 264
e 365 287
e 365 288
e 365 299
e 365 302
e 365 303
e 365 307
e 365 313
e 365 314
e 365 318
e 365 327
e 365 334
e 365 346
e 365 349
e 365 360
e 366 1
e 366 2
e 366 7
e 366 8
e 366 10
e 366 11
e 366 18
e 366 22
e 366 27
e 366 35
e 366 40
e 366 45
e 366 53
e 366 55
e 366 61
e 366 63
e 366 65
e 366 69
e 366 75
e 366 78
e 366 81
e 366 82
e 366 85
e 366 87
e 366 92
e 366 97
e 366 99
e 366 104
e 366 111
e 366 116
e 366 119
e 366 131
e 366 136
e 366 138
e 366 140
e 366 142
e 366 149
e 366 151
e 366 152
e 366 154
e 366 156
e 366 162
e 366 166
e 366 173
e 366 174
e 366 180
e 366 181
e 366 191
e 366 194
e 366 195
e 366 199
e 366 202
e 366 203
e 366 204
e 366 206
e 366 207
e 366 208
e 366 209
e 366 210
e 366 213
e 366 227
e 366 230
e 366 232
e 366 238
e 366 241
e 366 247
e 366 248
e 366 249
e 366 252
e 366 254
e 366 262
e 366 263
e 366 267
e 366 274
e 366 275
e 366 278
e 366 279
e 366 283
e 366 286
e 366 292
e 366 295
e 366 300
e 366 304
e 366 327
e 366 328
e 366 333
e 366 336
e 366 337
e 366 341
e 366 342
e 366 346
e 366 347
e 366 350
e 366 351
e 366 362
e 366 363
e 366 365
e 367 8
e 367 10
e 367 17
e 367 20
e 367 22
e 367 28
e 367 35
e 367 41
e 367 43
e 367 46
e 367 59
e 367 65
e 367 69
e 367 74
e 367 75
e 367 77
e 367 80
e 367 83
e 367 88
e 367 96
e 367 97
e 367 101
e 367 102
e 367 103
e 367 104
e 367 112
e 367 116
e 367 118
e 367 124
e 367 129
e 367 130
e 367 136
e 367 140
e 367 141
e 367 147
e 367 151
e 367 152
e 367 154
e 367 155
e 367 159
e 367 160
e 367 172
e 367 173
e 367 195
e 367 199
e 367 206
e 367 208
e 367 216
e 367 226
e 367 228
e 367 233
e 367 242
e 367 243
e 367 246
e 367 247
e 367 253
e 367 260
e 367 272
e 367 275
e 367 277
e 367 286
e 367 288
e 367 297
e 367 298
e 367 318
e 367 321
e 367 334
e 367 342
e 367 351
e 367 352
e 367 360
e 367 364
e 368 9
e 368 14
e 368 23
e 368 30
e 368 33
e 368 34
e 368 36
e 368 43
e 368 48
e 368 50
e 368 51
e 368 61
e 368 62
e 368 65
e 368 68
e 368 77
e 368 84
e 368 97
e 368 101
e 368 104
e 368 106
e 368 116
e 368 122
e 368 126
e 368 127
e 368 137
e 368 140
e 368 141
e 368 142
e 368 149
e 368 163
e 368 167
e 368 173
e 368 174
e 368 186
e 368 202
e 368 203
e 368 205
e 368 216
e 368 226
e 368 227
e 368 228
e 368 233
e 368 240
e 368 255
e 368 265
e 368 272
e 368 276
e 368 277
e 368 278
e 368 281
e 368 284
e 368 287
e 368 290
e 368 291
e 368 292
e 368 296
e 368 297
e 368 298
e 368 309
e 368 310
e 368 318
e 368 320
e 368 323
e 368 325
e 368 329
e 368 332
e 368 334
e 368 335
e 368 337
e 368 339
e 368 343
e 368 344
e 368 356
e 368 358
e 368 359
e 368 361
e 368 363
e 368 364
e 368 366
e 369 2
e 369 7
e 369 11
e 369 12
e 369 15
e 369 20
e 369 21
e 369 23
e 369 24
e 369 26
e 369 28
e 369 31
e 369 33
e 369 39
e 369 40
e 369 41
e 369 44
e 369 46
e 369 48
e 369 51
e 369 55
e 369 58
e 369 61
e 369 63
e 369 69
e 369 72
e 369 74
e 369 81
e 369 85
e 369 87
e 369 89
e 369 90
e 369 94
e 369 95
e 369 97
e 369 100
e 369 104
e 369 106
e 369 121
e 369 124
e 369 133
e 369 139
e 369 143
e 369 149
e 369 150
e 369 152
e 369 154
e 369 157
e 369 158
e 369 161
e 369 163
e 369 167
e 369 171
e 369 172
e 369 176
e 369 177
e 369 178
e 369 180
e 369 192
e 369 194
e 369 195
e 369 196
e 369 197
e 369 198
e 369 199
e 369 204
e 369 208
e 369 213
e 369 214
e 369 215
e 369 218
e 369 227
e 369 228
e 369 230
e 369 236
e 369 237
e 369 238
e 369 239
e 369 242
e 369 245
e 369 246
e 369 249
e 369 252
e 369 253
e 369 257
e 369 259
e 369 260
e 369 265
e 369 267
e 369 271
e 369 275
e 369 276
e 369 278
e 369 280
e 369 281
e 369 282
e 369 284
e 369 285
e 369 290
e 369 291
e 369 295
e 369 297
e 369 303
e 369 304
e 369 306
e 369 307
e 369 308
e 369 311
e 369 312
e 369 314
e 369 315
e 369 318
e 369 324
e 369 325
e 369 334
e 369 335
e 369 338
e 369 339
e 369 341
e 369 342
e 369 351
e 369 358
e 369 365
e 369 366
e 369 367
e 370 3
e 370 4
e 370 7
e 370 8
e 370 12
e 370 15
e 370 17
e 370 22
e 370 29
e 370 30
e 370 33
e 370 35
e 370 36
e 370 40
e 370 45
e 370 48
e 370 49
e 370 51
e 370 55
e 370 56
e 370 58
e 370 61
e 370 62
e 370 64
e 370 71
e 370 74
e 370 76
e 370 77
e 370 81
e 370 85
e 370 90
e 370 96
e 370 97
e 370 98
e 370 100
e 370 104
e 370 112
e 370 113
e 370 119
e 370 120
e 370 121
e 370 123
e 370 124
e 370 127
e 370 131
e 370 132
e 370 136
e 370 139
e 370 143
e 370 144
e 370 145
e 370 147
e 370 152
e 370 155
e 370 157
e 370 160
e 370 162
e 370 164
e 370 168
e 370 170
e 370 172
e 370 174
e 370 178
e 370 181
e 370 183
e 370 189
e 370 190
e 370 193
e 370 195
e 370 206
e 370 211
e 370 220
e 370 221
e 370 228
e 370 230
e 370 231
e 370 233
e 370 237
e 370 238
e 370 240
e 370 242
e 370 248
e 370 249
e 370 250
e 370 253
e 370 259
e 370 261
e 370 270
e 370 276
e 370 280
e 370 282
e 370 285
e 370 292
e 370 293
e 370 297
e 370 299
e 370 301
e 370 306
e 370 309
e 370 314
e 370 320
e 370 322
e 370 324
e 370 326
e 370 330
e 370 337
e 370 348
e 370 350
e 370 354
e 370 357
e 370 359
e 370 363
e 370 367
e 371 3
e 371 8
e 371 16
e 371 18
e 371 22
e 371 23
e 371 24
e 371 27
e 371 28
e 371 29
e 371 32
e 371 36
e 371 37
e 371 44
e 371 48
e 371 50
e 371 52
e 371 53
e 371 55
e 371 57
e 371 58
e 371 61
e 371 63
e 371 65
e 371 68
e 371 69
e 371 72
e 371 75
e 371 76
e 371 80
e 371 81
e 371 82
e 371 86
e 371 90
e 371 91
e 371 93
e 371 94
e 371 96
e 371 97
e 371 100
e 371 101
e 371 108
e 371 109
e 371 113
e 371 115
e 371 116
e 371 122
e 371 123
e 371 125
e 371 126
e 371 128
e 371 132
e 371 133
e 371 135
e 371 138
e 371 139
e 371 142
e 371 143
e 371 144
e 371 149
e 371 155
e 371 158
e 371 159
e 371 164
e 371 165
e 371 173
e 371 175
e 371 177
e 371 178
e 371 184
e 371 186
e 371 187
e 371 188
e 371 192
e 371 193
e 371 194
e 371 196
e 371 202
e 371 203
e 371 204
e 371 213
e 371 216
e 371 217
e 371 219
e 371 222
e 371 224
e 371 225
e 371 230
e 371 234
e 371 236
e 371 240
e 371 243
e 371 249
e 371 252
e 371 254
e 371 260
e 371 263
e 371 266
e 371 267
e 371 269
e 371 274
e 371 275
e 371 281
e 371 283
e 371 284
e 371 285
e 371 289
e 371 291
e 371 292
e 371 297
e 371 298
e 371 302
e 371 307
e 371 314
e 371 317
e 371 318
e 371 323
e 371 331
e 371 333
e 371 335
e 371 336
e 371 340
e 371 341
e 371 345
e 371 349
e 371 351
e 371 352
e 371 354
e 371 360
e 371 366
e 371 367
e 372 1
e 372 2
e 372 13
e 372 17
e 372 33
e 372 38
e 372 49
e 372 53
e 372 60
e 372 61
e 372 65
e 372 69
e 372 77
e 372 80
e 372 81
e 372 87
e 372 92
e 372 94
e 372 103
e 372 104
e 372 106
e 372 115
e 372 123
e 372 129
e 372 137
e 372 140
e 372 142
e 372 146
e 372 148
e 372 150
e 372 167
e 372 169
e 372 171
e 372 177
e 372 178
e 372 179
e 372 187
e 372 188
e 372 190
e 372 192
e 372 200
e 372 226
e 372 238
e 372 264
e 372 275
e 372 283
e 372 286
e 372 288
e 372 291
e 372 303
e 372 332
e 372 340
e 372 343
e 372 351
e 372 363
e 372 365
e 372 369
e 373 1
e 373 22
e 373 23
e 373 29
e 373 47
e 373 51
e 373 52
e 373 53
e 373 63
e 373 65
e 373 66
e 373 75
e 373 77
e 373 79
e 373 106
e 373 108
e 373 111
e 373 113
e 373 123
e 373 125
e 373 131
e 373 133
e 373 140
e 373 141
e 373 155
e 373 164
e 373 172
e 373 173
e 373 174
e 373 180
e 373 183
e 373 185
e 373 205
e 373 208
e 373 226
e 373 241
e 373 243
e 373 250
e 373 255
e 373 258
e 373 263
e 373 275
e 373 280
e 373 283
e 373 287
e 373 288
e 373 289
e 373 298
e 373 299
e 373 303
e 373 305
e 373 309
e 373 321
e 373 324
e 373 347
e 373 348
e 373 350
e 373 363
e 373 365
e 373 371
e 374 2
e 374 3
e 374 8
e 374 11
e 374 12
e 374 15
e 374 16
e 374 20
e 374 22
e 374 23
e 374 28
e 374 29
e 374 33
e 374 35
e 374 36
e 374 37
e 374 38
e 374 43
e 374 45
e 374 52
e 374 56
e 374 62
e 374 63
e 374 64
e 374 67
e 374 69
e 374 73
e 374 75
e 374 78
e 374 80
e 374 83
e 374 84
e 374 88
e 374 91
e 374 92
e 374 95
e 374 100
e 374 108
e 374 115
e 374 120
e 374 122
e 374 125
e 374 126
e 374 133
e 374 140
e 374 142
e 374 145
e 374 147
e 374 148
e 374 149
e 374 153
e 374 174
e 374 176
e 374 177
e 374 179
e 374 184
e 374 186
e 374 204
e 374 209
e 374 210
e 374 215
e 374 220
e 374 225
e 374 226
e 374 227
e 374 230
e 374 232
e 374 234
e 374 236
e 374 242
e 374 245
e 374 246
e 374 248
e 374 252
e 374 253
e 374 254
e 374 257
e 374 259
e 374 261
e 374 262
e 374 263
e 374 264
e 374 277
e 374 278
e 374 281
e 374 283
e 374 287
e 374 288
e 374 291
e 374 295
e 374 296
e 374 297
e 374 302
e 374 303
e 374 309
e 374 312
e 374 316
e 374 320
e 374 322
e 374 329
e 374 331
e 374 357
e 374 361
e 374 365
e 374 369
e 375 5
e 375 14
e 375 18
e 375 19
e 375 24
e 375 29
e 375 31
e 375 33
e 375 35
e 375 36
e 375 46
e 375 49
e 375 61
e 375 62
e 375 65
e 375 66
e 375 80
e 375 82
e 375 84
e 375 87
e 375 88
e 375 91
e 375 92
e 375 101
e 375 104
e 375 105
e 375 114
e 375 116
e 375 129
e 375 132
e 375 133
e 375 141
e 375 144
e 375 145
e 375 150
e 375 153
e 375 154
e 375 158
e 375 164
e 375 165
e 375 168
e 375 171
e 375 173
e 375 174
e 375 177
e 375 181
e 375 183
e 375 195
e 375 196
e 375 197
e 375 198
e 375 200
e 375 206
e 375 208
e 375 217
e 375 223
e 375 224
e 375 225
e 375 227
e 375 230
e 375 231
e 375 233
e 375 234
e 375 254
e 375 263
e 375 272
e 375 280
e 375 281
e 375 289
e 375 290
e 375 293
e 375 297
e 375 300
e 375 306
e 375 311
e 375 319
e 375 322
e 375 336
e 375 355
e 375 363
e 375 364
e 375 370
e 376 2
e 376 24
e 376 25
e 376 29
e 376 43
e 376 44
e 376 57
e 376 62
e 376 65
e 376 67
e 376 74
e 376 75
e 376 81
e 376 82
e 376 85
e 376 93
e 376 101
e 376 113
e 376 122
e 376 123
e 376 135
e 376 140
e 376 144
e 376 145
e 376 148
e 376 151
e 376 153
e 376 162
e 376 163
e 376 171
e 376 184
e 376 187
e 376 192
e 376 194
e 376 197
e 376 202
e 376 206
e 376 207
e 376 209
e 376 214
e 376 230
e 376 240
e 376 245
e 376 246
e 376 248
e 376 249
e 376 253
e 376 257
e 376 266
e 376 270
e 376 283
e 376 303
e 376 307
e 376 315
e 376 320
e 376 322
e 376 325
e 376 328
e 376 333
e 376 335
e 376 336
e 376 344
e 376 351
e 376 352
e 377 1
e 377 3
e 377 9
e 377 11
e 377 12
e 377 17
e 377 22
e 377 27
e 377 29
e 377 33
e 377 36
e 377 37
e 377 39
e 377 43
e 377 45
e 377 47
e 377 48
e 377 58
e 377 63
e 377 65
e 377 69
e 377 70
e 377 71
e 377 73
e 377 76
e 377 77
e 377 79
e 377 80
e 377 81
e 377 82
e 377 83
e 377 86
e 377 90
e 377 92
e 377 95
e 377 97
e 377 98
e 377 103
e 377 104
e 377 106
e 377 112
e 377 113
e 377 115
e 377 122
e 377 123
e 377 126
e 377 127
e 377 129
e 377 130
e 377 131
e 377 140
e 377 146
e 377 148
e 377 150
e 377 151
e 377 157
e 377 160
e 377 161
e 377 162
e 377 163
e 377 164
e 377 171
e 377 173
e 377 177
e 377 179
e 377 180
e 377 186
e 377 190
e 377 193
e 377 194
e 377 195
e 377 198
e 377 199
e 377 202
e 377 206
e 377 207
e 377 213
e 377 217
e 377 218
e 377 220
e 377 221
e 377 222
e 377 226
e 377 227
e 377 228
e 377 231
e 377 232
e 377 233
e 377 234
e 377 236
e 377 238
e 377 240
e 377 241
e 377 243
e 377 251
e 377 254
e 377 259
e 377 260
e 377 261
e 377 262
e 377 263
e 377 264
e 377 266
e 377 267
e 377 272
e 377 274
e 377 275
e 377 277
e 377 279
e 377 280
e 377 284
e 377 285
e 377 287
e 377 290
e 377 292
e 377 294
e 377 298
e 377 303
e 377 305
e 377 306
e 377 307
e 377 314
e 377 315
e 377 316
e 377 321
e 377 322
e 377 325
e 377 329
e 377 330
e 377 331
e 377 333
e 377 336
e 377 339
e 377 342
e 377 351
e 377 352
e 377 355
e 377 358
e 377 360
e 377 362
e 377 364
e 377 365
e 377 369
e 377 371
e 378 2
e 378 5
e 378 7
e 378 9
e 378 10
e 378 11
e 378 12
e 378 14
e 378 15
e 378 17
e 378 24
e 378 26
e 378 28
e 378 29
e 378 34
e 378 35
e 378 36
e 378 37
e 378 39
e 378 40
e 378 45
e 378 46
e 378 59
e 378 60
e 378 62
e 378 75
e 378 76
e 378 79
e 378 80
e 378 82
e 378 83
e 378 86
e 378 87
e 378 89
e 378 91
e 378 92
e 378 97
e 378 99
e 378 102
e 378 103
e 378 105
e 378 108
e 378 109
e 378 111
e 378 113
e 378 117
e 378 124
e 378 125
e 378 126
e 378 127
e 378 132
e 378 135
e 378 138
e 378 140
e 378 141
e 378 143
e 378 144
e 378 147
e 378 149
e 378 151
e 378 152
e 378 153
e 378 155
e 378 157
e 378 158
e 378 159
e 378 164
e 378 165
e 378 169
e 378 171
e 378 174
e 378 177
e 378 178
e 378 181
e 378 183
e 378 192
e 378 195
e 378 197
e 378 198
e 378 199
e 378 200
e 378 202
e 378 204
e 378 207
e 378 209
e 378 222
e 378 231
e 378 237
e 378 238
e 378 240
e 378 249
e 378 252
e 378 253
e 378 254
e 378 255
e 378 257
e 378 262
e 378 263
e 378 264
e 378 266
e 378 268
e 378 271
e 378 273
e 378 283
e 378 284
e 378 285
e 378 287
e 378 289
e 378 293
e 378 294
e 378 297
e 378 311
e 378 312
e 378 316
e 378 317
e 378 322
e 378 324
e 378 325
e 378 326
e 378 327
e 378 328
e 378 329
e 378 333
e 378 334
e 378 335
e 378 340
e 378 342
e 378 348
e 378 349
e 378 360
e 378 362
e 378 364
e 378 365
e 378 367
e 378 368
e 378 369
e 378 370
e 378 373
e 378 375
e 378 376
e 378 377
e 379 11
e 379 13
e 379 14
e 379 19
e 379 25
e 379 31
e 379 43
e 379 51
e 379 52
e 379 60
e 379 63
e 379 67
e 379 71
e 379 75
e 379 90
e 379 91
e 379 93
e 379 104
e 379 106
e 379 113
e 379 115
e 379 118
e 379 120
e 379 121
e 379 130
e 379 133
e 379 134
e 379 137
e 379 140
e 379 159
e 379 160
e 379 163
e 379 186
e 379 194
e 379 195
e 379 199
e 379 200
e 379 208
e 379 217
e 379 226
e 379 227
e 379 232
e 379 236
e 379 239
e 379 241
e 379 247
e 379 250
e 379 251
e 379 253
e 379 263
e 379 271
e 379 277
e 379 282
e 379 288
e 379 289
e 379 292
e 379 295
e 379 300
e 379 312
e 379 322
e 379 324
e 379 342
e 379 347
e 379 352
e 379 369
e 379 370
e 379 374
e 380 2
e 380 17
e 380 20
e 380 21
e 380 25
e 380 28
e 380 33
e 380 37
e 380 38
e 380 40
e 380 41
e 380 53
e 380 56
e 380 60
e 380 62
e 380 66
e 380 67
e 380 68
e 380 90
e 380 93
e 380 98
e 380 103
e 380 113
e 380 116
e 380 120
e 380 125
e 380 131
e 380 132
e 380 133
e 380 135
e 380 139
e 380 140
e 380 142
e 380 145
e 380 147
e 380 152
e 380 153
e 380 154
e 380 157
e 380 164
e 380 169
e 380 170
e 380 172
e 380 178
e 380 182
e 380 188
e 380 190
e 380 196
e 380 200
e 380 202
e 380 209
e 380 212
e 380 214
e 380 216
e 380 217
e 380 222
e 380 223
e 380 226
e 380 229
e 380 240
e 380 244
e 380 249
e 380 250
e 380 251
e 380 255
e 380 257
e 380 260
e 380 266
e 380 267
e 380 270
e 380 272
e 380 274
e 380 281
e 380 283
e 380 298
e 380 315
e 380 317
e 380 318
e 380 330
e 380 331
e 380 339
e 380 341
e 380 342
e 380 344
e 380 349
e 380 351
e 380 359
e 380 360
e 380 366
e 380 370
e 381 11
e 381 23
e 381 28
e 381 34
e 381 43
e 381 47
e 381 48
e 381 62
e 381 63
e 381 66
e 381 69
e 381 71
e 381 75
e 381 78
e 381 84
e 381 86
e 381 89
e 381 98
e 381 103
e 381 104
e 381 113
e 381 116
e 381 122
e 381 140
e 381 144
e 381 151
e 381 163
e 381 172
e 381 173
e 381 174
e 381 179
e 381 194
e 381 195
e 381 199
e 381 219
e 381 234
e 381 236
e 381 242
e 381 243
e 381 247
e 381 249
e 381 253
e 381 256
e 381 259
e 381 263
e 381 268
e 381 274
e 381 277
e 381 279
e 381 282
e 381 283
e 381 285
e 381 288
e 381 290
e 381 292
e 381 298
e 381 299
e 381 311
e 381 314
e 381 319
e 381 325
e 381 330
e 381 343
e 381 365
e 381 369
e 381 370
e 381 377
e 381 379
e 381 380
e 382 4
e 382 9
e 382 11
e 382 15
e 382 16
e 382 24
e 382 26
e 382 33
e 382 47
e 382 63
e 382 64
e 382 67
e 382 70
e 382 80
e 382 93
e 382 97
e 382 98
e 382 105
e 382 114
e 382 116
e 382 123
e 382 133
e 382 137
e 382 143
e 382 144
e 382 147
e 382 152
e 382 166
e 382 169
e 382 186
e 382 203
e 382 206
e 382 218
e 382 226
e 382 228
e 382 229
e 382 238
e 382 242
e 382 248
e 382 253
e 382 263
e 382 264
e 382 266
e 382 271
e 382 275
e 382 280
e 382 281
e 382 283
e 382 284
e 382 296
e 382 302
e 382 303
e 382 309
e 382 319
e 382 323
e 382 335
e 382 336
e 383 1
e 383 6
e 383 9
e 383 18
e 383 20
e 383 25
e 383 33
e 383 35
e 383 36
e 383 46
e 383 48
e 383 52
e 383 55
e 383 65
e 383 67
e 383 77
e 383 78
e 383 91
e 383 92
e 383 99
e 383 102
e 383 108
e 383 117
e 383 120
e 383 123
e 383 125
e 383 126
e 383 131
e 383 137
e 383 138
e 383 148
e 383 159
e 383 162
e 383 171
e 383 175
e 383 181
e 383 191
e 383 193
e 383 196
e 383 204
e 383 206
e 383 208
e 383 240
e 383 242
e 383 244
e 383 246
e 383 253
e 383 257
e 383 259
e 383 261
e 383 263
e 383 272
e 383 275
e 383 277
e 383 288
e 383 289
e 383 293
e 383 297
e 383 301
e 383 303
e 383 309
e 383 311
e 383 326
e 383 329
e 383 330
e 383 332
e 383 335
e 383 341
e 383 344
e 383 378
e 384 2
e 384 8
e 384 18
e 384 19
e 384 20
e 384 27
e 384 29
e 384 32
e 384 49
e 384 52
e 384 67
e 384 76
e 384 77
e 384 86
e 384 104
e 384 118
e 384 119
e 384 122
e 384 132
e 384 137
e 384 140
e 384 141
e 384 143
e 384 154
e 384 174
e 384 177
e 384 199
e 384 201
e 384 204
e 384 206
e 384 212
e 384 213
e 384 242
e 384 275
e 384 296
e 384 303
e 384 307
e 384 312
e 384 326
e 384 330
e 384 351
e 384 356
e 384 360
e 384 370
e 384 371
e 384 375
e 384 376
e 384 377
e 385 2
e 385 8
e 385 13
e 385 19
e 385 20
e 385 21
e 385 24
e 385 25
e 385 33
e 385 36
e 385 43
e 385 44
e 385 51
e 385 63
e 385 69
e 385 72
e 385 74
e 385 77
e 385 79
e 385 81
e 385 87
e 385 88
e 385 101
e 385 115
e 385 117
e 385 122
e 385 125
e 385 128
e 385 130
e 385 131
e 385 135
e 385 143
e 385 145
e 385 150
e 385 154
e 385 155
e 385 157
e 385 159
e 385 162
e 385 164
e 385 167
e 385 179
e 385 180
e 385 181
e 385 186
e 385 191
e 385 193
e 385 213
e 385 220
e 385 227
e 385 236
e 385 238
e 385 259
e 385 260
e 385 264
e 385 267
e 385 284
e 385 290
e 385 295
e 385 296
e 385 312
e 385 315
e 385 327
e 385 332
e 385 340
e 385 343
e 385 344
e 385 350
e 385 358
e 385 361
e 385 363
e 385 380
e 386 2
e 386 5
e 386 6
e 386 9
e 386 20
e 386 34
e 386 42
e 386 50
e 386 52
e 386 60
e 386 65
e 386 69
e 386 74
e 386 77
e 386 83
e 386 87
e 386 88
e 386 91
e 386 92
e 386 93
e 386 97
e 386 99
e 386 100
e 386 103
e 386 104
e 386 107
e 386 111
e 386 120
e 386 123
e 386 126
e 386 134
e 386 135
e 386 139
e 386 142
e 386 145
e 386 151
e 386 152
e 386 153
e 386 154
e 386 157
e 386 158
e 386 161
e 386 163
e 386 177
e 386 179
e 386 182
e 386 188
e 386 191
e 386 202
e 386 204
e 386 205
e 386 206
e 386 208
e 386 212
e 386 215
e 386 222
e 386 237
e 386 240
e 386 242
e 386 247
e 386 254
e 386 255
e 386 257
e 386 259
e 386 266
e 386 267
e 386 269
e 386 272
e 386 275
e 386 282
e 386 283
e 386 293
e 386 296
e 386 297
e 386 304
e 386 314
e 386 317
e 386 318
e 386 319
e 386 328
e 386 329
e 386 331
e 386 334
e 386 335
e 386 337
e 386 338
e 386 339
e 386 346
e 386 349
e 386 359
e 386 363
e 386 367
e 386 373
e 386 376
e 386 381
e 387 5
e 387 9
e 387 23
e 387 38
e 387 45
e 387 53
e 387 62
e 387 65
e 387 67
e 387 68
e 387 71
e 387 78
e 387 84
e 387 86
e 387 92
e 387 101
e 387 118
e 387 120
e 387 126
e 387 132
e 387 133
e 387 137
e 387 142
e 387 143
e 387 145
e 387 150
e 387 155
e 387 162
e 387 166
e 387 171
e 387 178
e 387 190
e 387 193
e 387 202
e 387 204
e 387 209
e 387 215
e 387 226
e 387 228
e 387 230
e 387 233
e 387 240
e 387 241
e 387 259
e 387 261
e 387 263
e 387 267
e 387 271
e 387 277
e 387 280
e 387 281
e 387 285
e 387 291
e 387 296
e 387 298
e 387 299
e 387 304
e 387 315
e 387 338
e 387 351
e 387 363
e 387 372
e 387 377
e 387 386
e 388 3
e 388 8
e 388 13
e 388 28
e 388 34
e 388 38
e 388 46
e 388 49
e 388 51
e 388 60
e 388 68
e 388 75
e 388 78
e 388 80
e 388 83
e 388 89
e 388 91
e 388 97
e 388 105
e 388 113
e 388 114
e 388 116
e 388 118
e 388 120
e 388 122
e 388 123
e 388 126
e 388 131
e 388 134
e 388 136
e 388 139
e 388 141
e 388 146
e 388 154
e 388 155
e 388 158
e 388 161
e 388 162
e 388 163
e 388 170
e 388 171
e 388 172
e 388 173
e 388 176
e 388 180
e 388 183
e 388 194
e 388 196
e 388 199
e 388 204
e 388 205
e 388 208
e 388 212
e 388 215
e 388 225
e 388 233
e 388 240
e 388 241
e 388 243
e 388 247
e 388 249
e 388 252
e 388 253
e 388 254
e 388 262
e 388 263
e 388 264
e 388 269
e 388 272
e 388 273
e 388 275
e 388 278
e 388 281
e 388 289
e 388 291
e 388 298
e 388 299
e 388 309
e 388 312
e 388 326
e 388 328
e 388 330
e 388 331
e 388 334
e 388 339
e 388 343
e 388 345
e 388 348
e 388 350
e 388 357
e 388 360
e 388 370
e 388 385
e 389 4
e 389 7
e 389 13
e 389 17
e 389 18
e 389 24
e 389 25
e 389 29
e 389 31
e 389 35
e 389 36
e 389 40
e 389 43
e 389 48
e 389 50
e 389 51
e 389 61
e 389 62
e 389 70
e 389 71
e 389 72
e 389 77
e 389 80
e 389 81
e 389 82
e 389 85
e 389 89
e 389 92
e 389 98
e 389 103
e 389 107
e 389 113
e 389 117
e 389 122
e 389 123
e 389 125
e 389 130
e 389 139
e 389 140
e 389 141
e 389 142
e 389 149
e 389 150
e 389 151
e 389 152
e 389 158
e 389 161
e 389 162
e 389 178
e 389 188
e 389 194
e 389 197
e 389 198
e 389 199
e 389 201
e 389 206
e 389 208
e 389 213
e 389 214
e 389 216
e 389 219
e 389 224
e 389 225
e 389 227
e 389 229
e 389 231
e 389 232
e 389 233
e 389 236
e 389 244
e 389 248
e 389 251
e 389 255
e 389 258
e 389 260
e 389 265
e 389 267
e 389 271
e 389 274
e 389 278
e 389 279
e 389 287
e 389 290
e 389 297
e 389 302
e 389 303
e 389 304
e 389 306
e 389 309
e 389 311
e 389 318
e 389 320
e 389 327
e 389 329
e 389 331
e 389 334
e 389 335
e 389 336
e 389 347
e 389 351
e 389 355
e 389 358
e 389 359
e 389 363
e 389 365
e 389 369
e 389 384
e 389 388
e 390 4
e 390 9
e 390 15
e 390 24
e 390 29
e 390 33
e 390 34
e 390 38
e 390 43
e 390 47
e 390 74
e 390 81
e 390 83
e 390 84
e 390 92
e 390 99
e 390 104
e 390 106
e 390 111
e 390 113
e 390 114
e 390 122
e 390 128
e 390 137
e 390 143
e 390 153
e 390 155
e 390 157
e 390 161
e 390 169
e 390 174
e 390 178
e 390 183
e 390 193
e 390 195
e 390 199
e 390 206
e 390 208
e 390 227
e 390 233
e 390 236
e 390 254
e 390 257
e 390 263
e 390 271
e 390 275
e 390 276
e 390 283
e 390 289
e 390 290
e 390 296
e 390 297
e 390 303
e 390 309
e 390 311
e 390 318
e 390 326
e 390 328
e 390 336
e 390 343
e 390 345
e 390 364
e 390 369
e 390 375
e 390 380
e 390 387
e 391 17
e 391 20
e 391 24
e 391 28
e 391 33
e 391 39
e 391 58
e 391 61
e 391 63
e 391 65
e 391 74
e 391 78
e 391 80
e 391 83
e 391 91
e 391 93
e 391 95
e 391 107
e 391 112
e 391 113
e 391 114
e 391 116
e 391 118
e 391 125
e 391 135
e 391 140
e 391 142
e 391 143
e 391 147
e 391 150
e 391 154
e 391 162
e 391 164
e 391 171
e 391 176
e 391 193
e 391 196
e 391 199
e 391 202
e 391 203
e 391 206
e 391 215
e 391 228
e 391 239
e 391 240
e 391 242
e 391 267
e 391 271
e 391 277
e 391 282
e 391 283
e 391 289
e 391 291
e 391 292
e 391 295
e 391 297
e 391 299
e 391 311
e 391 312
e 391 315
e 391 317
e 391 333
e 391 334
e 391 341
e 391 346
e 391 362
e 391 364
e 391 367
e 391 370
e 391 374
e 391 376
e 391 377
e 391 379
e 391 386
e 392 7
e 392 9
e 392 22
e 392 25
e 392 27
e 392 38
e 392 42
e 392 47
e 392 48
e 392 54
e 392 56
e 392 67
e 392 72
e 392 73
e 392 80
e 392 84
e 392 86
e 392 91
e 392 95
e 392 104
e 392 105
e 392 113
e 392 115
e 392 118
e 392 129
e 392 133
e 392 146
e 392 160
e 392 163
e 392 173
e 392 177
e 392 190
e 392 197
e 392 218
e 392 226
e 392 233
e 392 253
e 392 254
e 392 255
e 392 263
e 392 268
e 392 269
e 392 274
e 392 276
e 392 277
e 392 279
e 392 280
e 392 281
e 392 286
e 392 289
e 392 298
e 392 300
e 392 302
e 392 303
e 392 305
e 392 309
e 392 322
e 392 335
e 392 337
e 392 349
e 392 352
e 392 358
e 392 360
e 392 371
e 392 390
e 393 2
e 393 5
e 393 8
e 393 9
e 393 22
e 393 23
e 393 33
e 393 34
e 393 35
e 393 36
e 393 42
e 393 46
e 393 54
e 393 62
e 393 65
e 393 67
e 393 68
e 393 74
e 393 75
e 393 82
e 393 85
e 393 87
e 393 89
e 393 94
e 393 98
e 393 101
e 393 105
e 393 107
e 393 112
e 393 113
e 393 115
e 393 122
e 393 130
e 393 131
e 393 135
e 393 136
e 393 142
e 393 143
e 393 144
e 393 157
e 393 161
e 393 162
e 393 171
e 393 179
e 393 186
e 393 188
e 393 191
e 393 192
e 393 195
e 393 205
e 393 212
e 393 214
e 393 215
e 393 216
e 393 224
e 393 226
e 393 230
e 393 239
e 393 242
e 393 243
e 393 247
e 393 255
e 393 280
e 393 286
e 393 287
e 393 289
e 393 291
e 393 293
e 393 297
e 393 298
e 393 309
e 393 311
e 393 318
e 393 322
e 393 329
e 393 337
e 393 339
e 393 343
e 393 350
e 393 351
e 393 352
e 393 353
e 393 354
e 393 365
e 393 371
e 393 376
e 393 386
e 393 387
e 394 2
e 394 7
e 394 9
e 394 11
e 394 12
e 394 15
e 394 17
e 394 18
e 394 20
e 394 21
e 394 23
e 394 24
e 394 34
e 394 36
e 394 37
e 394 41
e 394 43
e 394 46
e 394 48
e 394 50
e 394 53
e 394 54
e 394 63
e 394 67
e 394 72
e 394 73
e 394 74
e 394 76
e 394 80
e 394 81
e 394 85
e 394 89
e 394 90
e 394 94
e 394 99
e 394 100
e 394 101
e 394 102
e 394 104
e 394 112
e 394 113
e 394 115
e 394 116
e 394 117
e 394 119
e 394 125
e 394 127
e 394 129
e 394 130
e 394 131
e 394 136
e 394 139
e 394 141
e 394 144
e 394 150
e 394 151
e 394 152
e 394 154
e 394 155
e 394 157
e 394 158
e 394 160
e 394 164
e 394 167
e 394 172
e 394 179
e 394 180
e 394 186
e 394 191
e 394 192
e 394 193
e 394 195
e 394 196
e 394 197
e 394 204
e 394 209
e 394 212
e 394 213
e 394 215
e 394 217
e 394 218
e 394 220
e 394 223
e 394 228
e 394 231
e 394 234
e 394 236
e 394 238
e 394 239
e 394 241
e 394 242
e 394 249
e 394 252
e 394 254
e 394 255
e 394 257
e 394 264
e 394 265
e 394 273
e 394 274
e 394 275
e 394 279
e 394 281
e 394 282
e 394 285
e 394 291
e 394 295
e 394 298
e 394 299
e 394 303
e 394 307
e 394 310
e 394 312
e 394 320
e 394 321
e 394 329
e 394 336
e 394 343
e 394 347
e 394 354
e 394 357
e 394 358
e 394 360
e 394 367
e 394 371
e 394 372
e 394 374
e 394 375
e 394 377
e 394 378
e 394 381
e 394 382
e 395 2
e 395 6
e 395 7
e 395 9
e 395 11
e 395 13
e 395 14
e 395 20
e 395 23
e 395 24
e 395 27
e 395 34
e 395 36
e 395 38
e 395 41
e 395 44
e 395 49
e 395 50
e 395 51
e 395 52
e 395 59
e 395 64
e 395 65
e 395 69
e 395 75
e 395 80
e 395 82
e 395 88
e 395 89
e 395 91
e 395 94
e 395 101
e 395 104
e 395 106
e 395 109
e 395 112
e 395 114
e 395 115
e 395 120
e 395 121
e 395 123
e 395 124
e 395 126
e 395 129
e 395 132
e 395 133
e 395 138
e 395 139
e 395 140
e 395 141
e 395 142
e 395 143
e 395 147
e 395 148
e 395 150
e 395 152
e 395 153
e 395 159
e 395 160
e 395 161
e 395 162
e 395 167
e 395 169
e 395 171
e 395 172
e 395 174
e 395 177
e 395 178
e 395 184
e 395 186
e 395 187
e 395 188
e 395 193
e 395 197
e 395 212
e 395 218
e 395 225
e 395 230
e 395 233
e 395 243
e 395 244
e 395 247
e 395 248
e 395 249
e 395 254
e 395 257
e 395 259
e 395 260
e 395 265
e 395 266
e 395 267
e 395 270
e 395 273
e 395 275
e 395 279
e 395 281
e 395 283
e 395 285
e 395 290
e 395 293
e 395 298
e 395 299
e 395 304
e 395 305
e 395 306
e 395 307
e 395 311
e 395 313
e 395 318
e 395 323
e 395 326
e 395 328
e 395 333
e 395 334
e 395 337
e 395 338
e 395 339
e 395 344
e 395 346
e 395 347
e 395 349
e 395 351
e 395 355
e 395 358
e 395 359
e 395 368
e 395 379
e 395 384
e 396 3
e 396 6
e 396 10
e 396 11
e 396 24
e 396 28
e 396 29
e 396 30
e 396 31
e 396 33
e 396 35
e 396 38
e 396 47
e 396 48
e 396 49
e 396 51
e 396 52
e 396 56
e 396 66
e 396 71
e 396 81
e 396 87
e 396 89
e 396 92
e 396 97
e 396 101
e 396 105
e 396 110
e 396 113
e 396 115
e 396 122
e 396 123
e 396 128
e 396 133
e 396 141
e 396 148
e 396 149
e 396 154
e 396 155
e 396 161
e 396 162
e 396 163
e 396 168
e 396 170
e 396 171
e 396 173
e 396 178
e 396 187
e 396 188
e 396 199
e 396 202
e 396 204
e 396 208
e 396 210
e 396 213
e 396 216
e 396 218
e 396 226
e 396 228
e 396 230
e 396 244
e 396 246
e 396 247
e 396 251
e 396 254
e 396 259
e 396 265
e 396 279
e 396 281
e 396 282
e 396 283
e 396 285
e 396 287
e 396 296
e 396 297
e 396 303
e 396 305
e 396 309
e 396 311
e 396 312
e 396 318
e 396 320
e 396 321
e 396 329
e 396 330
e 396 337
e 396 344
e 396 346
e 396 350
e 396 365
e 396 368
e 396 371
e 396 375
e 396 389
e 396 391
e 396 393
e 397 7
e 397 9
e 397 10
e 397 11
e 397 17
e 397 18
e 397 28
e 397 29
e 397 32
e 397 40
e 397 45
e 397 51
e 397 53
e 397 57
e 397 58
e 397 62
e 397 63
e 397 72
e 397 75
e 397 81
e 397 82
e 397 87
e 397 92
e 397 97
e 397 105
e 397 110
e 397 116
e 397 119
e 397 120
e 397 121
e 397 126
e 397 137
e 397 139
e 397 140
e 397 145
e 397 147
e 397 151
e 397 152
e 397 154
e 397 160
e 397 171
e 397 174
e 397 177
e 397 192
e 397 193
e 397 195
e 397 199
e 397 203
e 397 204
e 397 208
e 397 219
e 397 220
e 397 226
e 397 227
e 397 228
e 397 246
e 397 253
e 397 257
e 397 262
e 397 263
e 397 269
e 397 277
e 397 280
e 397 281
e 397 283
e 397 287
e 397 290
e 397 304
e 397 310
e 397 311
e 397 315
e 397 323
e 397 330
e 397 332
e 397 334
e 397 337
e 397 341
e 397 347
e 397 355
e 397 360
e 397 366
e 397 369
e 397 371
e 397 375
e 397 378
e 397 380
e 397 392
e 397 393
e 398 8
e 398 9
e 398 38
e 398 39
e 398 43
e 398 63
e 398 77
e 398 84
e 398 86
e 398 92
e 398 101
e 398 103
e 398 108
e 398 116
e 398 123
e 398 128
e 398 133
e 398 135
e 398 138
e 398 141
e 398 142
e 398 143
e 398 153
e 398 154
e 398 157
e 398 161
e 398 172
e 398 177
e 398 179
e 398 196
e 398 203
e 398 226
e 398 236
e 398 242
e 398 247
e 398 249
e 398 250
e 398 266
e 398 280
e 398 283
e 398 284
e 398 287
e 398 289
e 398 290
e 398 330
e 398 335
e 398 343
e 398 349
e 398 371
e 398 390
e 399 10
e 399 21
e 399 24
e 399 26
e 399 33
e 399 60
e 399 74
e 399 85
e 399 94
e 399 99
e 399 100
e 399 101
e 399 106
e 399 108
e 399 120
e 399 133
e 399 136
e 399 150
e 399 171
e 399 177
e 399 188
e 399 196
e 399 208
e 399 215
e 399 217
e 399 218
e 399 228
e 399 240
e 399 275
e 399 277
e 399 283
e 399 285
e 399 292
e 399 302
e 399 314
e 399 334
e 399 335
e 399 339
e 399 343
e 399 372
e 399 377
e 399 378
e 399 393
e 399 395
e 400 1
e 400 12
e 400 14
e 400 17
e 400 18
e 400 20
e 400 25
e 400 34
e 400 38
e 400 42
e 400 47
e 400 51
e 400 66
e 400 80
e 400 81
e 400 92
e 400 98
e 400 99
e 400 103
e 400 106
e 400 119
e 400 120
e 400 123
e 400 126
e 400 132
e 400 133
e 400 141
e 400 151
e 400 172
e 400 173
e 400 191
e 400 192
e 400 208
e 400 210
e 400 216
e 400 218
e 400 223
e 400 230
e 400 243
e 400 248
e 400 250
e 400 254
e 400 257
e 400 259
e 400 266
e 400 270
e 400 280
e 400 287
e 400 290
e 400 296
e 400 303
e 400 314
e 400 319
e 400 320
e 400 332
e 400 335
e 400 336
e 400 339
e 400 341
e 400 343
e 400 369
e 400 376
e 400 377
e 400 378
e 400 380
e 400 383
e 401 1
e 401 8
e 401 11
e 401 12
e 401 15
e 401 18
e 401 20
e 401 21
e 401 23
e 401 25
e 401 27
e 401 28
e 401 33
e 401 34
e 401 36
e 401 44
e 401 47
e 401 51
e 401 52
e 401 53
e 401 59
e 401 62
e 401 64
e 401 65
e 401 75
e 401 77
e 401 85
e 401 89
e 401 94
e 401 99
e 401 101
e 401 115
e 401 118
e 401 123
e 401 129
e 401 130
e 401 133
e 401 136
e 401 140
e 401 143
e 401 145
e 401 148
e 401 150
e 401 155
e 401 157
e 401 160
e 401 162
e 401 163
e 401 164
e 401 165
e 401 171
e 401 172
e 401 173
e 401 188
e 401 193
e 401 195
e 401 199
e 401 201
e 401 206
e 401 207
e 401 211
e 401 225
e 401 227
e 401 228
e 401 231
e 401 232
e 401 236
e 401 237
e 401 238
e 401 240
e 401 241
e 401 242
e 401 243
e 401 248
e 401 249
e 401 253
e 401 256
e 401 259
e 401 260
e 401 261
e 401 271
e 401 272
e 401 277
e 401 278
e 401 280
e 401 282
e 401 285
e 401 286
e 401 293
e 401 298
e 401 299
e 401 302
e 401 303
e 401 309
e 401 311
e 401 313
e 401 314
e 401 321
e 401 334
e 401 336
e 401 338
e 401 342
e 401 344
e 401 347
e 401 348
e 401 363
e 401 365
e 401 368
e 401 369
e 401 370
e 401 372
e 401 373
e 401 375
e 401 378
e 401 380
e 401 387
e 401 390
e 401 399
e 402 3
e 402 10
e 402 12
e 402 15
e 402 19
e 402 23
e 402 24
e 402 28
e 402 30
e 402 33
e 402 39
e 402 42
e 402 43
e 402 45
e 402 52
e 402 56
e 402 64
e 402 65
e 402 71
e 402 72
e 402 73
e 402 75
e 402 76
e 402 87
e 402 90
e 402 94
e 402 97
e 402 100
e 402 103
e 402 108
e 402 112
e 402 114
e 402 116
e 402 119
e 402 123
e 402 124
e 402 129
e 402 130
e 402 132
e 402 133
e 402 141
e 402 142
e 402 144
e 402 145
e 402 147
e 402 150
e 402 154
e 402 156
e 402 158
e 402 162
e 402 163
e 402 166
e 402 170
e 402 172
e 402 176
e 402 179
e 402 182
e 402 184
e 402 188
e 402 189
e 402 190
e 402 191
e 402 194
e 402 195
e 402 196
e 402 197
e 402 199
e 402 202
e 402 206
e 402 211
e 402 217
e 402 218
e 402 222
e 402 226
e 402 228
e 402 230
e 402 233
e 402 241
e 402 242
e 402 246
e 402 248
e 402 257
e 402 259
e 402 262
e 402 274
e 402 275
e 402 277
e 402 280
e 402 283
e 402 284
e 402 286
e 402 287
e 402 292
e 402 295
e 402 299
e 402 301
e 402 302
e 402 303
e 402 308
e 402 311
e 402 312
e 402 314
e 402 317
e 402 322
e 402 324
e 402 325
e 402 326
e 402 329
e 402 330
e 402 332
e 402 333
e 402 338
e 402 340
e 402 344
e 402 350
e 402 356
e 402 358
e 402 364
e 402 375
e 402 376
e 402 382
e 402 389
e 402 396
e 402 399
e 403 3
e 403 12
e 403 17
e 403 24
e 403 27
e 403 29
e 403 43
e 403 47
e 403 48
e 403 53
e 403 57
e 403 63
e 403 80
e 403 81
e 403 84
e 403 85
e 403 86
e 403 89
e 403 90
e 403 91
e 403 97
e 403 104
e 403 106
e 403 116
e 403 124
e 403 125
e 403 134
e 403 135
e 403 138
e 403 153
e 403 161
e 403 162
e 403 166
e 403 174
e 403 178
e 403 186
e 403 190
e 403 191
e 403 201
e 403 202
e 403 209
e 403 212
e 403 213
e 403 215
e 403 225
e 403 226
e 403 228
e 403 242
e 403 243
e 403 246
e 403 265
e 403 277
e 403 279
e 403 294
e 403 295
e 403 297
e 403 307
e 403 310
e 403 322
e 403 323
e 403 329
e 403 330
e 403 332
e 403 334
e 403 335
e 403 343
e 403 354
e 403 355
e 403 360
e 403 361
e 403 364
e 403 376
e 403 384
e 403 386
e 403 396
e 403 401
e 404 5
e 404 8
e 404 18
e 404 19
e 404 32
e 404 45
e 404 70
e 404 71
e 404 75
e 404 89
e 404 96
e 404 100
e 404 104
e 404 109
e 404 122
e 404 130
e 404 133
e 404 138
e 404 140
e 404 150
e 404 152
e 404 154
e 404 160
e 404 163
e 404 169
e 404 174
e 404 190
e 404 205
e 404 206
e 404 207
e 404 209
e 404 226
e 404 236
e 404 240
e 404 249
e 404 261
e 404 263
e 404 273
e 404 275
e 404 276
e 404 281
e 404 283
e 404 297
e 404 302
e 404 306
e 404 326
e 404 330
e 404 332
e 404 334
e 404 336
e 404 342
e 404 347
e 404 364
e 404 366
e 404 368
e 404 383
e 404 389
e 404 402
e 405 8
e 405 20
e 405 28
e 405 33
e 405 44
e 405 52
e 405 55
e 405 59
e 405 62
e 405 65
e 405 67
e 405 68
e 405 74
e 405 77
e 405 82
e 405 87
e 405 88
e 405 89
e 405 97
e 405 101
e 405 103
e 405 108
e 405 116
e 405 119
e 405 131
e 405 135
e 405 136
e 405 138
e 405 140
e 405 141
e 405 143
e 405 152
e 405 153
e 405 162
e 405 166
e 405 173
e 405 174
e 405 179
e 405 185
e 405 187
e 405 194
e 405 195
e 405 200
e 405 201
e 405 202
e 405 204
e 405 208
e 405 213
e 405 222
e 405 230
e 405 240
e 405 243
e 405 250
e 405 251
e 405 252
e 405 254
e 405 256
e 405 257
e 405 263
e 405 264
e 405 265
e 405 271
e 405 274
e 405 277
e 405 284
e 405 285
e 405 287
e 405 296
e 405 299
e 405 305
e 405 312
e 405 314
e 405 319
e 405 320
e 405 322
e 405 330
e 405 337
e 405 342
e 405 344
e 405 351
e 405 355
e 405 358
e 405 363
e 405 367
e 405 370
e 405 373
e 405 374
e 405 375
e 405 390
e 405 393
e 405 401
e 406 7
e 406 8
e 406 9
e 406 15
e 406 17
e 406 23
e 406 24
e 406 25
e 406 26
e 406 27
e 406 29
e 406 34
e 406 36
e 406 41
e 406 43
e 406 44
e 406 46
e 406 51
e 406 53
e 406 54
e 406 55
e 406 64
e 406 65
e 406 67
e 406 71
e 406 73
e 406 75
e 406 84
e 406 89
e 406 94
e 406 95
e 406 103
e 406 104
e 406 106
e 406 108
e 406 110
e 406 112
e 406 113
e 406 115
e 406 117
e 406 120
e 406 121
e 406 122
e 406 126
e 406 128
e 406 130
e 406 139
e 406 140
e 406 141
e 406 142
e 406 143
e 406 146
e 406 148
e 406 149
e 406 159
e 406 160
e 406 162
e 406 165
e 406 167
e 406 169
e 406 171
e 406 172
e 406 173
e 406 174
e 406 180
e 406 188
e 406 192
e 406 193
e 406 194
e 406 198
e 406 209
e 406 210
e 406 212
e 406 214
e 406 216
e 406 219
e 406 225
e 406 228
e 406 235
e 406 236
e 406 237
e 406 239
e 406 241
e 406 243
e 406 245
e 406 251
e 406 258
e 406 259
e 406 261
e 406 262
e 406 264
e 406 266
e 406 268
e 406 270
e 406 271
e 406 272
e 406 277
e 406 278
e 406 281
e 406 285
e 406 287
e 406 289
e 406 297
e 406 298
e 406 299
e 406 302
e 406 305
e 406 309
e 406 311
e 406 312
e 406 318
e 406 322
e 406 324
e 406 334
e 406 335
e 406 337
e 406 343
e 406 344
e 406 355
e 406 359
e 406 361
e 406 363
e 406 364
e 406 366
e 406 371
e 406 372
e 406 373
e 406 375
e 406 378
e 406 380
e 406 384
e 406 387
e 406 395
e 406 398
e 406 403
e 407 4
e 407 6
e 407 8
e 407 15
e 407 18
e 407 20
e 407 24
e 407 25
e 407 27
e 407 39
e 407 44
e 407 47
e 407 48
e 407 59
e 407 62
e 407 71
e 407 80
e 407 81
e 407 84
e 407 86
e 407 87
e 407 90
e 407 91
e 407 92
e 407 97
e 407 98
e 407 104
e 407 112
e 407 114
e 407 115
e 407 118
e 407 132
e 407 140
e 407 143
e 407 146
e 407 163
e 407 164
e 407 165
e 407 170
e 407 172
e 407 174
e 407 186
e 407 190
e 407 193
e 407 194
e 407 195
e 407 198
e 407 199
e 407 203
e 407 204
e 407 209
e 407 211
e 407 227
e 407 240
e 407 241
e 407 243
e 407 249
e 407 251
e 407 253
e 407 266
e 407 267
e 407 283
e 407 284
e 407 286
e 407 288
e 407 300
e 407 311
e 407 323
e 407 327
e 407 338
e 407 341
e 407 358
e 407 360
e 407 368
e 407 370
e 407 374
e 407 386
e 407 389
e 407 402
e 407 406
e 408 5
e 408 15
e 408 17
e 408 20
e 408 23
e 408 29
e 408 37
e 408 46
e 408 53
e 408 57
e 408 61
e 408 63
e 408 67
e 408 71
e 408 77
e 408 80
e 408 89
e 408 92
e 408 101
e 408 103
e 408 111
e 408 126
e 408 129
e 408 130
e 408 133
e 408 135
e 408 137
e 408 141
e 408 143
e 408 152
e 408 163
e 408 166
e 408 174
e 408 176
e 408 178
e 408 182
e 408 186
e 408 192
e 408 193
e 408 195
e 408 203
e 408 209
e 408 215
e 408 218
e 408 220
e 408 227
e 408 242
e 408 243
e 408 250
e 408 253
e 408 256
e 408 263
e 408 271
e 408 282
e 408 283
e 408 285
e 408 288
e 408 299
e 408 302
e 408 305
e 408 319
e 408 330
e 408 335
e 408 338
e 408 339
e 408 340
e 408 342
e 408 346
e 408 364
e 408 372
e 408 373
e 408 375
e 408 376
e 408 378
e 408 390
e 408 394
e 408 395
e 408 401
e 409 2
e 409 4
e 409 9
e 409 10
e 409 13
e 409 14
e 409 16
e 409 17
e 409 24
e 409 29
e 409 32
e 409 36
e 409 41
e 409 44
e 409 46
e 409 48
e 409 52
e 409 58
e 409 59
e 409 65
e 409 66
e 409 75
e 409 78
e 409 82
e 409 89
e 409 90
e 409 96
e 409 102
e 409 103
e 409 104
e 409 105
e 409 107
e 409 117
e 409 121
e 409 131
e 409 132
e 409 134
e 409 136
e 409 137
e 409 138
e 409 140
e 409 141
e 409 142
e 409 145
e 409 149
e 409 150
e 409 154
e 409 159
e 409 162
e 409 163
e 409 165
e 409 168
e 409 169
e 409 171
e 409 175
e 409 177
e 409 178
e 409 182
e 409 184
e 409 186
e 409 187
e 409 188
e 409 190
e 409 192
e 409 194
e 409 195
e 409 197
e 409 199
e 409 206
e 409 207
e 409 208
e 409 209
e 409 210
e 409 219
e 409 225
e 409 227
e 409 234
e 409 236
e 409 238
e 409 239
e 409 246
e 409 247
e 409 248
e 409 257
e 409 262
e 409 270
e 409 271
e 409 273
e 409 275
e 409 276
e 409 278
e 409 279
e 409 280
e 409 286
e 409 289
e 409 290
e 409 292
e 409 298
e 409 308
e 409 311
e 409 314
e 409 316
e 409 321
e 409 324
e 409 326
e 409 329
e 409 330
e 409 331
e 409 333
e 409 335
e 409 336
e 409 337
e 409 351
e 409 352
e 409 360
e 409 364
e 409 365
e 409 371
e 409 374
e 409 375
e 409 378
e 409 382
e 409 385
e 409 386
e 409 389
e 409 391
e 409 397
e 409 406
e 409 408
e 410 3
e 410 5
e 410 10
e 410 13
e 410 15
e 410 25
e 410 26
e 410 27
e 410 29
e 410 33
e 410 38
e 410 43
e 410 50
e 410 56
e 410 59
e 410 66
e 410 67
e 410 71
e 410 72
e 410 74
e 410 82
e 410 84
e 410 87
e 410 90
e 410 97
e 410 100
e 410 104
e 410 111
e 410 115
e 410 122
e 410 128
e 410 136
e 410 137
e 410 141
e 410 144
e 410 148
e 410 153
e 410 154
e 410 157
e 410 171
e 410 172
e 410 173
e 410 174
e 410 175
e 410 186
e 410 192
e 410 194
e 410 196
e 410 199
e 410 204
e 410 205
e 410 215
e 410 218
e 410 226
e 410 227
e 410 228
e 410 229
e 410 231
e 410 233
e 410 235
e 410 237
e 410 238
e 410 241
e 410 246
e 410 251
e 410 253
e 410 254
e 410 255
e 410 262
e 410 267
e 410 271
e 410 272
e 410 276
e 410 277
e 410 280
e 410 281
e 410 288
e 410 297
e 410 299
e 410 300
e 410 303
e 410 306
e 410 312
e 410 314
e 410 317
e 410 326
e 410 334
e 410 348
e 410 349
e 410 353
e 410 357
e 410 360
e 410 366
e 410 370
e 410 371
e 410 374
e 410 376
e 410 380
e 410 385
e 410 389
e 410 390
e 410 396
e 410 406
e 410 408
e 411 3
e 411 5
e 411 7
e 411 9
e 411 12
e 411 13
e 411 17
e 411 19
e 411 20
e 411 24
e 411 25
e 411 30
e 411 31
e 411 32
e 411 35
e 411 37
e 411 40
e 411 42
e 411 46
e 411 48
e 411 50
e 411 51
e 411 52
e 411 53
e 411 59
e 411 65
e 411 66
e 411 67
e 411 68
e 411 72
e 411 74
e 411 79
e 411 80
e 411 82
e 411 83
e 411 85
e 411 86
e 411 88
e 411 91
e 411 97
e 411 98
e 411 99
e 411 103
e 411 104
e 411 106
e 411 110
e 411 124
e 411 135
e 411 136
e 411 139
e 411 146
e 411 147
e 411 150
e 411 152
e 411 155
e 411 156
e 411 157
e 411 158
e 411 162
e 411 166
e 411 170
e 411 171
e 411 175
e 411 177
e 411 178
e 411 179
e 411 182
e 411 185
e 411 186
e 411 189
e 411 194
e 411 197
e 411 205
e 411 207
e 411 209
e 411 218
e 411 221
e 411 222
e 411 230
e 411 247
e 411 250
e 411 259
e 411 262
e 411 263
e 411 264
e 411 265
e 411 267
e 411 269
e 411 272
e 411 274
e 411 279
e 411 280
e 411 283
e 411 284
e 411 287
e 411 291
e 411 295
e 411 297
e 411 298
e 411 300
e 411 302
e 411 307
e 411 308
e 411 313
e 411 315
e 411 316
e 411 322
e 411 324
e 411 326
e 411 329
e 411 330
e 411 333
e 411 334
e 411 337
e 411 339
e 411 340
e 411 342
e 411 346
e 411 347
e 411 352
e 411 353
e 411 359
e 411 361
e 411 363
e 411 365
e 411 366
e 411 367
e 411 369
e 411 370
e 411 371
e 411 374
e 411 378
e 411 380
e 411 382
e 411 390
e 411 393
e 411 395
e 411 401
e 411 403
e 411 407
e 411 408
e 412 6
e 412 8
e 412 9
e 412 10
e 412 20
e 412 21
e 412 24
e 412 25
e 412 29
e 412 33
e 412 35
e 412 36
e 412 38
e 412 48
e 412 51
e 412 57
e 412 60
e 412 61
e 412 70
e 412 71
e 412 74
e 412 75
e 412 77
e 412 78
e 412 79
e 412 81
e 412 82
e 412 84
e 412 85
e 412 89
e 412 96
e 412 99
e 412 103
e 412 104
e 412 108
e 412 109
e 412 111
e 412 118
e 412 123
e 412 125
e 412 126
e 412 128
e 412 129
e 412 130
e 412 136
e 412 137
e 412 143
e 412 145
e 412 149
e 412 153
e 412 159
e 412 162
e 412 163
e 412 165
e 412 175
e 412 178
e 412 179
e 412 181
e 412 185
e 412 186
e 412 189
e 412 194
e 412 195
e 412 199
e 412 201
e 412 206
e 412 209
e 412 212
e 412 213
e 412 219
e 412 221
e 412 226
e 412 230
e 412 232
e 412 234
e 412 236
e 412 238
e 412 240
e 412 247
e 412 249
e 412 251
e 412 254
e 412 258
e 412 260
e 412 273
e 412 275
e 412 276
e 412 277
e 412 278
e 412 279
e 412 281
e 412 283
e 412 284
e 412 287
e 412 289
e 412 292
e 412 294
e 412 295
e 412 297
e 412 298
e 412 299
e 412 305
e 412 307
e 412 309
e 412 311
e 412 314
e 412 318
e 412 322
e 412 324
e 412 326
e 412 328
e 412 329
e 412 330
e 412 334
e 412 336
e 412 343
e 412 344
e 412 345
e 412 349
e 412 350
e 412 355
e 412 360
e 412 361
e 412 365
e 412 367
e 412 368
e 412 370
e 412 377
e 412 378
e 412 381
e 412 384
e 412 386
e 412 388
e 412 393
e 412 401
e 412 407
e 412 408
e 412 409
e 412 410
e 413 12
e 413 15
e 413 26
e 413 28
e 413 33
e 413 43
e 413 46
e 413 47
e 413 48
e 413 57
e 413 58
e 413 60
e 413 67
e 413 68
e 413 72
e 413 77
e 413 80
e 413 91
e 413 94
e 413 97
e 413 102
e 413 106
e 413 119
e 413 125
e 413 127
e 413 130
e 413 132
e 413 137
e 413 138
e 413 140
e 413 143
e 413 144
e 413 145
e 413 149
e 413 161
e 413 162
e 413 167
e 413 168
e 413 170
e 413 171
e 413 173
e 413 179
e 413 180
e 413 182
e 413 188
e 413 196
e 413 197
e 413 199
e 413 201
e 413 208
e 413 210
e 413 211
e 413 213
e 413 218
e 413 219
e 413 223
e 413 226
e 413 228
e 413 229
e 413 230
e 413 233
e 413 239
e 413 241
e 413 243
e 413 245
e 413 250
e 413 253
e 413 257
e 413 259
e 413 260
e 413 269
e 413 271
e 413 272
e 413 274
e 413 279
e 413 280
e 413 282
e 413 287
e 413 290
e 413 292
e 413 295
e 413 296
e 413 297
e 413 303
e 413 305
e 413 307
e 413 309
e 413 322
e 413 324
e 413 326
e 413 328
e 413 329
e 413 330
e 413 332
e 413 336
e 413 341
e 413 343
e 413 344
e 413 347
e 413 355
e 413 356
e 413 358
e 413 361
e 413 363
e 413 370
e 413 374
e 413 378
e 413 379
e 413 385
e 413 395
e 413 399
e 413 402
e 413 407
e 413 409
e 414 16
e 414 21
e 414 24
e 414 25
e 414 27
e 414 37
e 414 38
e 414 51
e 414 61
e 414 62
e 414 66
e 414 82
e 414 84
e 414 92
e 414 122
e 414 125
e 414 132
e 414 137
e 414 148
e 414 152
e 414 154
e 414 155
e 414 159
e 414 162
e 414 173
e 414 174
e 414 178
e 414 186
e 414 193
e 414 195
e 414 200
e 414 216
e 414 218
e 414 236
e 414 251
e 414 262
e 414 267
e 414 278
e 414 287
e 414 292
e 414 307
e 414 312
e 414 322
e 414 333
e 414 335
e 414 343
e 414 351
e 414 363
e 414 364
e 414 365
e 414 373
e 414 386
e 414 389
e 414 394
e 414 395
e 414 407
e 414 409
e 414 412
e 415 3
e 415 4
e 415 5
e 415 10
e 415 11
e 415 12
e 415 15
e 415 20
e 415 29
e 415 30
e 415 37
e 415 42
e 415 44
e 415 49
e 415 51
e 415 54
e 415 59
e 415 64
e 415 67
e 415 68
e 415 71
e 415 72
e 415 73
e 415 75
e 415 77
e 415 79
e 415 80
e 415 82
e 415 83
e 415 84
e 415 85
e 415 89
e 415 91
e 415 95
e 415 98
e 415 104
e 415 105
e 415 111
e 415 112
e 415 114
e 415 118
e 415 122
e 415 123
e 415 129
e 415 133
e 415 135
e 415 136
e 415 137
e 415 142
e 415 143
e 415 144
e 415 147
e 415 148
e 415 149
e 415 150
e 415 153
e 415 155
e 415 157
e 415 158
e 415 161
e 415 164
e 415 165
e 415 172
e 415 173
e 415 186
e 415 190
e 415 194
e 415 197
e 415 198
e 415 199
e 415 200
e 415 201
e 415 206
e 415 208
e 415 209
e 415 210
e 415 211
e 415 212
e 415 213
e 415 218
e 415 219
e 415 220
e 415 222
e 415 223
e 415 226
e 415 228
e 415 239
e 415 247
e 415 249
e 415 254
e 415 256
e 415 258
e 415 264
e 415 265
e 415 267
e 415 270
e 415 271
e 415 274
e 415 278
e 415 279
e 415 285
e 415 292
e 415 295
e 415 299
e 415 302
e 415 307
e 415 308
e 415 309
e 415 311
e 415 320
e 415 322
e 415 323
e 415 326
e 415 330
e 415 331
e 415 333
e 415 336
e 415 337
e 415 339
e 415 347
e 415 351
e 415 352
e 415 360
e 415 361
e 415 362
e 415 363
e 415 370
e 415 374
e 415 377
e 415 378
e 415 383
e 415 385
e 415 386
e 415 388
e 415 389
e 415 392
e 415 393
e 415 398
e 415 402
e 415 404
e 415 405
e 415 406
e 415 407
e 415 411
e 416 4
e 416 11
e 416 17
e 416 23
e 416 27
e 416 28
e 416 29
e 416 38
e 416 39
e 416 40
e 416 42
e 416 45
e 416 48
e 416 49
e 416 50
e 416 52
e 416 54
e 416 55
e 416 56
e 416 59
e 416 60
e 416 64
e 416 72
e 416 75
e 416 77
e 416 81
e 416 82
e 416 85
e 416 86
e 416 88
e 416 89
e 416 90
e 416 92
e 416 96
e 416 99
e 416 104
e 416 105
e 416 113
e 416 115
e 416 116
e 416 120
e 416 122
e 416 123
e 416 125
e 416 127
e 416 129
e 416 134
e 416 139
e 416 141
e 416 143
e 416 144
e 416 147
e 416 150
e 416 152
e 416 153
e 416 156
e 416 157
e 416 158
e 416 159
e 416 160
e 416 161
e 416 162
e 416 167
e 416 169
e 416 171
e 416 172
e 416 174
e 416 177
e 416 180
e 416 192
e 416 197
e 416 201
e 416 202
e 416 204
e 416 206
e 416 210
e 416 211
e 416 213
e 416 217
e 416 222
e 416 226
e 416 231
e 416 238
e 416 244
e 416 248
e 416 254
e 416 256
e 416 259
e 416 260
e 416 261
e 416 266
e 416 267
e 416 270
e 416 273
e 416 275
e 416 278
e 416 281
e 416 283
e 416 286
e 416 287
e 416 288
e 416 289
e 416 290
e 416 294
e 416 295
e 416 296
e 416 298
e 416 303
e 416 304
e 416 307
e 416 308
e 416 309
e 416 310
e 416 312
e 416 317
e 416 319
e 416 320
e 416 324
e 416 332
e 416 333
e 416 334
e 416 337
e 416 338
e 416 339
e 416 344
e 416 349
e 416 352
e 416 357
e 416 358
e 416 359
e 416 361
e 416 362
e 416 366
e 416 369
e 416 376
e 416 377
e 416 382
e 416 384
e 416 386
e 416 395
e 416 396
e 416 401
e 416 403
e 416 407
e 416 409
e 416 410
e 416 411
e 417 10
e 417 17
e 417 23
e 417 25
e 417 27
e 417 33
e 417 35
e 417 38
e 417 39
e 417 42
e 417 43
e 417 48
e 417 53
e 417 57
e 417 60
e 417 63
e 417 69
e 417 73
e 417 79
e 417 90
e 417 92
e 417 96
e 417 97
e 417 98
e 417 101
e 417 120
e 417 126
e 417 129
e 417 131
e 417 133
e 417 135
e 417 138
e 417 146
e 417 147
e 417 152
e 417 164
e 417 172
e 417 179
e 417 180
e 417 186
e 417 190
e 417 199
e 417 204
e 417 215
e 417 220
e 417 230
e 417 231
e 417 239
e 417 242
e 417 244
e 417 249
e 417 253
e 417 257
e 417 260
e 417 261
e 417 267
e 417 281
e 417 283
e 417 285
e 417 292
e 417 299
e 417 301
e 417 302
e 417 305
e 417 310
e 417 311
e 417 316
e 417 319
e 417 321
e 417 326
e 417 327
e 417 330
e 417 331
e 417 335
e 417 338
e 417 344
e 417 349
e 417 358
e 417 361
e 417 363
e 417 368
e 417 369
e 417 371
e 417 373
e 417 382
e 417 388
e 417 389
e 417 395
e 417 396
e 417 397
e 417 402
e 417 403
e 417 405
e 417 411
e 417 415
e 418 9
e 418 11
e 418 18
e 418 27
e 418 38
e 418 47
e 418 61
e 418 67
e 418 71
e 418 77
e 418 84
e 418 87
e 418 100
e 418 105
e 418 112
e 418 126
e 418 137
e 418 139
e 418 149
e 418 155
e 418 157
e 418 164
e 418 171
e 418 174
e 418 179
e 418 193
e 418 194
e 418 196
e 418 199
e 418 200
e 418 204
e 418 206
e 418 211
e 418 238
e 418 243
e 418 251
e 418 254
e 418 262
e 418 264
e 418 266
e 418 281
e 418 288
e 418 291
e 418 298
e 418 299
e 418 302
e 418 305
e 418 326
e 418 330
e 418 340
e 418 343
e 418 351
e 418 359
e 418 360
e 418 363
e 418 369
e 418 394
e 418 395
e 418 408
e 418 411
e 419 13
e 419 17
e 419 20
e 419 24
e 419 28
e 419 33
e 419 37
e 419 43
e 419 47
e 419 51
e 419 59
e 419 63
e 419 72
e 419 75
e 419 77
e 419 87
e 419 91
e 419 92
e 419 98
e 419 100
e 419 104
e 419 107
e 419 112
e 419 114
e 419 115
e 419 116
e 419 119
e 419 120
e 419 122
e 419 123
e 419 130
e 419 133
e 419 138
e 419 145
e 419 161
e 419 166
e 419 167
e 419 171
e 419 178
e 419 179
e 419 183
e 419 186
e 419 188
e 419 189
e 419 190
e 419 191
e 419 192
e 419 194
e 419 215
e 419 218
e 419 222
e 419 230
e 419 246
e 419 250
e 419 268
e 419 271
e 419 272
e 419 276
e 419 279
e 419 280
e 419 282
e 419 283
e 419 287
e 419 297
e 419 299
e 419 303
e 419 307
e 419 312
e 419 313
e 419 320
e 419 326
e 419 334
e 419 344
e 419 346
e 419 357
e 419 360
e 419 363
e 419 368
e 419 369
e 419 370
e 419 383
e 419 394
e 419 398
e 419 402
e 419 406
e 419 412
e 419 415
e 419 416
e 420 4
e 420 11
e 420 24
e 420 29
e 420 32
e 420 33
e 420 40
e 420 43
e 420 49
e 420 52
e 420 54
e 420 63
e 420 64
e 420 65
e 420 75
e 420 78
e 420 87
e 420 89
e 420 90
e 420 98
e 420 101
e 420 111
e 420 112
e 420 114
e 420 116
e 420 118
e 420 122
e 420 123
e 420 126
e 420 128
e 420 130
e 420 132
e 420 136
e 420 139
e 420 140
e 420 154
e 420 159
e 420 161
e 420 164
e 420 171
e 420 181
e 420 192
e 420 196
e 420 202
e 420 220
e 420 226
e 420 230
e 420 233
e 420 236
e 420 238
e 420 239
e 420 245
e 420 247
e 420 252
e 420 254
e 420 260
e 420 263
e 420 264
e 420 271
e 420 272
e 420 277
e 420 281
e 420 285
e 420 288
e 420 291
e 420 298
e 420 300
e 420 302
e 420 309
e 420 310
e 420 313
e 420 325
e 420 333
e 420 340
e 420 341
e 420 346
e 420 349
e 420 352
e 420 355
e 420 363
e 420 371
e 420 374
e 420 377
e 420 380
e 420 382
e 420 386
e 420 392
e 420 403
e 420 411
e 420 412
e 421 9
e 421 17
e 421 18
e 421 27
e 421 41
e 421 43
e 421 46
e 421 47
e 421 53
e 421 60
e 421 65
e 421 69
e 421 83
e 421 86
e 421 87
e 421 92
e 421 95
e 421 102
e 421 103
e 421 108
e 421 111
e 421 113
e 421 120
e 421 125
e 421 135
e 421 137
e 421 144
e 421 150
e 421 155
e 421 157
e 421 160
e 421 177
e 421 191
e 421 193
e 421 199
e 421 221
e 421 223
e 421 239
e 421 240
e 421 249
e 421 254
e 421 259
e 421 263
e 421 266
e 421 279
e 421 281
e 421 299
e 421 300
e 421 306
e 421 320
e 421 323
e 421 326
e 421 335
e 421 337
e 421 347
e 421 352
e 421 355
e 421 363
e 421 365
e 421 369
e 421 400
e 421 406
e 421 407
e 421 412
e 422 2
e 422 5
e 422 7
e 422 9
e 422 12
e 422 15
e 422 20
e 422 23
e 422 24
e 422 26
e 422 27
e 422 28
e 422 33
e 422 36
e 422 38
e 422 41
e 422 47
e 422 49
e 422 51
e 422 52
e 422 54
e 422 56
e 422 60
e 422 63
e 422 67
e 422 68
e 422 76
e 422 77
e 422 79
e 422 80
e 422 81
e 422 85
e 422 86
e 422 88
e 422 89
e 422 90
e 422 91
e 422 98
e 422 101
e 422 107
e 422 111
e 422 112
e 422 114
e 422 116
e 422 118
e 422 130
e 422 131
e 422 133
e 422 139
e 422 144
e 422 146
e 422 148
e 422 152
e 422 153
e 422 154
e 422 156
e 422 157
e 422 158
e 422 161
e 422 163
e 422 172
e 422 175
e 422 176
e 422 177
e 422 183
e 422 185
e 422 200
e 422 205
e 422 209
e 422 226
e 422 231
e 422 233
e 422 234
e 422 236
e 422 238
e 422 241
e 422 244
e 422 248
e 422 251
e 422 254
e 422 257
e 422 262
e 422 263
e 422 264
e 422 273
e 422 275
e 422 281
e 422 282
e 422 283
e 422 284
e 422 287
e 422 293
e 422 297
e 422 299
e 422 302
e 422 303
e 422 311
e 422 319
e 422 322
e 422 329
e 422 330
e 422 336
e 422 343
e 422 351
e 422 352
e 422 358
e 422 360
e 422 361
e 422 370
e 422 373
e 422 376
e 422 377
e 422 378
e 422 392
e 422 393
e 422 394
e 422 395
e 422 396
e 422 398
e 422 409
e 422 411
e 422 413
e 422 417
e 422 421
e 423 4
e 423 5
e 423 11
e 423 15
e 423 18
e 423 26
e 423 27
e 423 33
e 423 35
e 423 37
e 423 47
e 423 54
e 423 55
e 423 63
e 423 65
e 423 71
e 423 74
e 423 76
e 423 82
e 423 85
e 423 99
e 423 102
e 423 103
e 423 108
e 423 112
e 423 114
e 423 118
e 423 133
e 423 137
e 423 142
e 423 143
e 423 147
e 423 151
e 423 153
e 423 156
e 423 169
e 423 178
e 423 179
e 423 184
e 423 186
e 423 188
e 423 189
e 423 191
e 423 192
e 423 197
e 423 199
e 423 201
e 423 202
e 423 206
e 423 217
e 423 221
e 423 227
e 423 229
e 423 231
e 423 236
e 423 238
e 423 240
e 423 243
e 423 244
e 423 249
e 423 251
e 423 257
e 423 260
e 423 261
e 423 266
e 423 267
e 423 272
e 423 275
e 423 277
e 423 279
e 423 281
e 423 282
e 423 287
e 423 292
e 423 293
e 423 298
e 423 299
e 423 300
e 423 302
e 423 309
e 423 311
e 423 316
e 423 319
e 423 320
e 423 322
e 423 323
e 423 324
e 423 341
e 423 349
e 423 350
e 423 352
e 423 353
e 423 364
e 423 368
e 423 371
e 423 375
e 423 380
e 423 386
e 423 389
e 423 391
e 423 394
e 423 402
e 423 405
e 423 406
e 423 410
e 423 411
e 423 414
e 423 417
e 423 422
e 424 1
e 424 9
e 424 15
e 424 20
e 424 24
e 424 26
e 424 29
e 424 30
e 424 31
e 424 32
e 424 36
e 424 37
e 424 41
e 424 46
e 424 48
e 424 49
e 424 51
e 424 59
e 424 65
e 424 72
e 424 73
e 424 75
e 424 78
e 424 80
e 424 82
e 424 84
e 424 85
e 424 87
e 424 88
e 424 90
e 424 97
e 424 98
e 424 101
e 424 103
e 424 107
e 424 109
e 424 113
e 424 114
e 424 118
e 424 127
e 424 128
e 424 129
e 424 130
e 424 135
e 424 140
e 424 142
e 424 148
e 424 150
e 424 151
e 424 153
e 424 161
e 424 164
e 424 165
e 424 173
e 424 174
e 424 176
e 424 177
e 424 178
e 424 180
e 424 187
e 424 191
e 424 193
e 424 194
e 424 203
e 424 204
e 424 205
e 424 210
e 424 217
e 424 219
e 424 226
e 424 228
e 424 235
e 424 236
e 424 241
e 424 242
e 424 243
e 424 244
e 424 248
e 424 250
e 424 253
e 424 257
e 424 262
e 424 263
e 424 270
e 424 271
e 424 273
e 424 275
e 424 279
e 424 283
e 424 285
e 424 287
e 424 292
e 424 295
e 424 296
e 424 301
e 424 304
e 424 305
e 424 306
e 424 307
e 424 312
e 424 319
e 424 324
e 424 332
e 424 333
e 424 335
e 424 337
e 424 341
e 424 342
e 424 345
e 424 347
e 424 358
e 424 360
e 424 364
e 424 365
e 424 369
e 424 374
e 424 375
e 424 378
e 424 379
e 424 384
e 424 386
e 424 395
e 424 397
e 424 402
e 424 403
e 424 408
e 424 411
e 424 412
e 424 423
e 425 1
e 425 2
e 425 7
e 425 15
e 425 23
e 425 24
e 425 27
e 425 33
e 425 34
e 425 36
e 425 48
e 425 49
e 425 53
e 425 54
e 425 62
e 425 63
e 425 65
e 425 68
e 425 69
e 425 72
e 425 74
e 425 76
e 425 80
e 425 81
e 425 85
e 425 86
e 425 90
e 425 95
e 425 96
e 425 105
e 425 108
e 425 110
e 425 113
e 425 115
e 425 116
e 425 126
e 425 135
e 425 137
e 425 138
e 425 142
e 425 143
e 425 145
e 425 148
e 425 150
e 425 152
e 425 154
e 425 159
e 425 163
e 425 165
e 425 171
e 425 172
e 425 207
e 425 213
e 425 219
e 425 230
e 425 231
e 425 232
e 425 240
e 425 241
e 425 242
e 425 245
e 425 249
e 425 253
e 425 258
e 425 263
e 425 273
e 425 277
e 425 278
e 425 280
e 425 289
e 425 292
e 425 294
e 425 298
e 425 302
e 425 309
e 425 314
e 425 319
e 425 323
e 425 326
e 425 327
e 425 329
e 425 334
e 425 335
e 425 344
e 425 348
e 425 355
e 425 357
e 425 359
e 425 364
e 425 365
e 425 368
e 425 369
e 425 371
e 425 373
e 425 375
e 425 379
e 425 382
e 425 389
e 425 394
e 425 399
e 425 400
e 425 407
e 425 409
e 425 411
e 425 413
e 425 414
e 425 419
e 425 420
e 425 424
e 426 3
e 426 18
e 426 20
e 426 24
e 426 25
e 426 27
e 426 28
e 426 29
e 426 32
e 426 37
e 426 38
e 426 40
e 426 48
e 426 51
e 426 54
e 426 57
e 426 59
e 426 76
e 426 77
e 426 79
e 426 82
e 426 83
e 426 84
e 426 88
e 426 99
e 426 103
e 426 111
e 426 113
e 426 114
e 426 120
e 426 123
e 426 133
e 426 135
e 426 136
e 426 140
e 426 155
e 426 160
e 426 173
e 426 175
e 426 178
e 426 179
e 426 184
e 426 188
e 426 193
e 426 194
e 426 197
e 426 199
e 426 201
e 426 202
e 426 204
e 426 206
e 426 208
e 426 209
e 426 213
e 426 220
e 426 227
e 426 228
e 426 237
e 426 239
e 426 241
e 426 251
e 426 256
e 426 267
e 426 275
e 426 292
e 426 297
e 426 299
e 426 306
e 426 325
e 426 329
e 426 330
e 426 364
e 426 366
e 426 369
e 426 371
e 426 378
e 426 386
e 426 389
e 426 402
e 426 405
e 426 410
e 426 412
e 426 414
e 426 416
e 426 422
e 427 3
e 427 12
e 427 18
e 427 23
e 427 32
e 427 35
e 427 47
e 427 56
e 427 62
e 427 64
e 427 75
e 427 80
e 427 86
e 427 97
e 427 101
e 427 103
e 427 104
e 427 122
e 427 129
e 427 130
e 427 133
e 427 137
e 427 138
e 427 139
e 427 147
e 427 149
e 427 155
e 427 171
e 427 181
e 427 182
e 427 183
e 427 186
e 427 190
e 427 192
e 427 199
e 427 202
e 427 204
e 427 218
e 427 227
e 427 236
e 427 238
e 427 242
e 427 243
e 427 244
e 427 252
e 427 253
e 427 258
e 427 262
e 427 264
e 427 266
e 427 271
e 427 279
e 427 281
e 427 284
e 427 292
e 427 294
e 427 305
e 427 312
e 427 314
e 427 324
e 427 325
e 427 328
e 427 335
e 427 336
e 427 338
e 427 340
e 427 356
e 427 357
e 427 365
e 427 369
e 427 371
e 427 373
e 427 377
e 427 387
e 427 393
e 427 394
e 427 397
e 427 401
e 427 402
e 427 412
e 427 424
e 427 426
e 428 5
e 428 7
e 428 18
e 428 19
e 428 20
e 428 21
e 428 31
e 428 33
e 428 34
e 428 35
e 428 38
e 428 41
e 428 42
e 428 46
e 428 48
e 428 52
e 428 53
e 428 55
e 428 57
e 428 67
e 428 70
e 428 71
e 428 72
e 428 73
e 428 75
e 428 76
e 428 77
e 428 78
e 428 81
e 428 89
e 428 92
e 428 99
e 428 100
e 428 103
e 428 104
e 428 105
e 428 106
e 428 107
e 428 112
e 428 114
e 428 116
e 428 118
e 428 120
e 428 126
e 428 127
e 428 128
e 428 132
e 428 134
e 428 137
e 428 145
e 428 149
e 428 153
e 428 155
e 428 157
e 428 161
e 428 166
e 428 172
e 428 173
e 428 176
e 428 178
e 428 194
e 428 197
e 428 199
e 428 204
e 428 205
e 428 206
e 428 211
e 428 213
e 428 219
e 428 221
e 428 230
e 428 231
e 428 233
e 428 236
e 428 239
e 428 240
e 428 242
e 428 244
e 428 254
e 428 258
e 428 259
e 428 260
e 428 263
e 428 264
e 428 266
e 428 271
e 428 272
e 428 274
e 428 275
e 428 277
e 428 279
e 428 280
e 428 282
e 428 283
e 428 286
e 428 287
e 428 288
e 428 289
e 428 291
e 428 292
e 428 297
e 428 300
e 428 303
e 428 305
e 428 307
e 428 309
e 428 313
e 428 318
e 428 320
e 428 322
e 428 323
e 428 324
e 428 325
e 428 326
e 428 327
e 428 330
e 428 335
e 428 342
e 428 343
e 428 344
e 428 346
e 428 349
e 428 350
e 428 351
e 428 352
e 428 355
e 428 358
e 428 368
e 428 369
e 428 371
e 428 374
e 428 376
e 428 383
e 428 387
e 428 388
e 428 394
e 428 395
e 428 397
e 428 403
e 428 404
e 428 405
e 428 406
e 428 409
e 428 410
e 428 412
e 428 414
e 428 422
e 428 423
e 428 426
e 429 12
e 429 16
e 429 21
e 429 25
e 429 31
e 429 32
e 429 33
e 429 50
e 429 60
e 429 64
e 429 65
e 429 75
e 429 76
e 429 77
e 429 78
e 429 84
e 429 87
e 429 90
e 429 92
e 429 94
e 429 98
e 429 104
e 429 105
e 429 107
e 429 118
e 429 123
e 429 125
e 429 129
e 429 130
e 429 132
e 429 133
e 429 136
e 429 138
e 429 139
e 429 145
e 429 149
e 429 155
e 429 164
e 429 167
e 429 171
e 429 179
e 429 182
e 429 186
e 429 187
e 429 190
e 429 192
e 429 206
e 429 216
e 429 225
e 429 228
e 429 230
e 429 234
e 429 237
e 429 240
e 429 253
e 429 254
e 429 257
e 429 260
e 429 268
e 429 270
e 429 271
e 429 275
e 429 279
e 429 280
e 429 298
e 429 322
e 429 324
e 429 336
e 429 345
e 429 347
e 429 360
e 429 363
e 429 364
e 429 366
e 429 371
e 429 374
e 429 377
e 429 380
e 429 382
e 429 383
e 429 386
e 429 399
e 429 402
e 429 408
e 429 412
e 429 426
e 429 428
e 430 3
e 430 4
e 430 9
e 430 11
e 430 13
e 430 15
e 430 17
e 430 20
e 430 29
e 430 33
e 430 34
e 430 44
e 430 63
e 430 71
e 430 77
e 430 85
e 430 87
e 430 91
e 430 101
e 430 133
e 430 141
e 430 143
e 430 146
e 430 147
e 430 148
e 430 152
e 430 154
e 430 161
e 430 171
e 430 172
e 430 176
e 430 178
e 430 207
e 430 208
e 430 213
e 430 218
e 430 221
e 430 231
e 430 235
e 430 241
e 430 260
e 430 275
e 430 292
e 430 295
e 430 302
e 430 303
e 430 309
e 430 314
e 430 320
e 430 329
e 430 340
e 430 346
e 430 347
e 430 352
e 430 365
e 430 370
e 430 373
e 430 375
e 430 380
e 430 384
e 430 386
e 430 389
e 430 393
e 430 405
e 430 406
e 430 408
e 430 411
e 430 412
e 430 413
e 430 422
e 430 428
e 431 1
e 431 8
e 431 11
e 431 18
e 431 25
e 431 29
e 431 37
e 431 41
e 431 46
e 431 48
e 431 49
e 431 84
e 431 87
e 431 90
e 431 94
e 431 104
e 431 105
e 431 116
e 431 119
e 431 120
e 431 122
e 431 137
e 431 149
e 431 154
e 431 155
e 431 157
e 431 164
e 431 166
e 431 171
e 431 172
e 431 173
e 431 178
e 431 179
e 431 186
e 431 192
e 431 194
e 431 197
e 431 219
e 431 228
e 431 230
e 431 240
e 431 243
e 431 260
e 431 263
e 431 266
e 431 271
e 431 273
e 431 277
e 431 285
e 431 287
e 431 291
e 431 293
e 431 295
e 431 297
e 431 298
e 431 307
e 431 309
e 431 314
e 431 315
e 431 324
e 431 333
e 431 342
e 431 360
e 431 362
e 431 366
e 431 377
e 431 378
e 431 383
e 431 391
e 431 395
e 431 396
e 431 407
e 431 410
e 431 416
e 432 5
e 432 12
e 432 13
e 432 15
e 432 19
e 432 24
e 432 29
e 432 34
e 432 45
e 432 46
e 432 48
e 432 51
e 432 65
e 432 74
e 432 82
e 432 84
e 432 87
e 432 103
e 432 112
e 432 113
e 432 114
e 432 115
e 432 132
e 432 133
e 432 137
e 432 139
e 432 154
e 432 155
e 432 158
e 432 163
e 432 167
e 432 171
e 432 173
e 432 179
e 432 181
e 432 188
e 432 192
e 432 193
e 432 204
e 432 207
e 432 209
e 432 210
e 432 219
e 432 225
e 432 230
e 432 249
e 432 253
e 432 258
e 432 260
e 432 275
e 432 280
e 432 281
e 432 288
e 432 289
e 432 306
e 432 311
e 432 314
e 432 318
e 432 320
e 432 328
e 432 330
e 432 344
e 432 347
e 432 362
e 432 370
e 432 371
e 432 375
e 432 377
e 432 395
e 432 397
e 432 417
e 432 421
e 432 424
e 432 428
e 432 430
e 433 5
e 433 19
e 433 20
e 433 23
e 433 33
e 433 43
e 433 47
e 433 59
e 433 63
e 433 80
e 433 82
e 433 99
e 433 107
e 433 115
e 433 120
e 433 122
e 433 135
e 433 171
e 433 173
e 433 177
e 433 178
e 433 192
e 433 194
e 433 226
e 433 227
e 433 233
e 433 250
e 433 251
e 433 258
e 433 266
e 433 277
e 433 283
e 433 284
e 433 285
e 433 293
e 433 309
e 433 315
e 433 319
e 433 331
e 433 337
e 433 339
e 433 343
e 433 357
e 433 369
e 433 377
e 433 388
e 433 393
e 433 408
e 433 415
e 433 416
e 434 23
e 434 28
e 434 29
e 434 35
e 434 39
e 434 43
e 434 52
e 434 55
e 434 58
e 434 66
e 434 67
e 434 68
e 434 75
e 434 77
e 434 80
e 434 83
e 434 84
e 434 89
e 434 90
e 434 95
e 434 104
e 434 113
e 434 114
e 434 115
e 434 126
e 434 130
e 434 137
e 434 142
e 434 147
e 434 155
e 434 160
e 434 167
e 434 169
e 434 171
e 434 173
e 434 176
e 434 177
e 434 178
e 434 184
e 434 187
e 434 193
e 434 203
e 434 204
e 434 206
e 434 207
e 434 208
e 434 216
e 434 227
e 434 238
e 434 243
e 434 259
e 434 274
e 434 276
e 434 284
e 434 286
e 434 290
e 434 294
e 434 295
e 434 297
e 434 304
e 434 308
e 434 311
e 434 312
e 434 318
e 434 323
e 434 326
e 434 334
e 434 342
e 434 349
e 434 353
e 434 360
e 434 370
e 434 371
e 434 372
e 434 374
e 434 378
e 434 380
e 434 386
e 434 390
e 434 395
e 434 396
e 434 408
e 434 411
e 434 412
e 434 415
e 434 421
e 434 422
e 434 427
e 434 433
e 435 5
e 435 18
e 435 19
e 435 25
e 435 33
e 435 35
e 435 37
e 435 39
e 435 45
e 435 47
e 435 52
e 435 55
e 435 57
e 435 61
e 435 72
e 435 76
e 435 80
e 435 82
e 435 86
e 435 87
e 435 88
e 435 94
e 435 111
e 435 113
e 435 129
e 435 131
e 435 133
e 435 135
e 435 136
e 435 138
e 435 139
e 435 144
e 435 145
e 435 150
e 435 154
e 435 163
e 435 164
e 435 166
e 435 178
e 435 196
e 435 199
e 435 202
e 435 209
e 435 213
e 435 218
e 435 233
e 435 241
e 435 247
e 435 249
e 435 250
e 435 257
e 435 259
e 435 260
e 435 266
e 435 268
e 435 270
e 435 275
e 435 277
e 435 290
e 435 305
e 435 306
e 435 315
e 435 321
e 435 322
e 435 324
e 435 330
e 435 331
e 435 335
e 435 343
e 435 347
e 435 349
e 435 350
e 435 360
e 435 371
e 435 387
e 435 394
e 435 401
e 435 406
e 435 409
e 435 411
e 435 413
e 435 416
e 436 2
e 436 9
e 436 13
e 436 20
e 436 27
e 436 30
e 436 35
e 436 37
e 436 46
e 436 51
e 436 59
e 436 63
e 436 71
e 436 75
e 436 76
e 436 79
e 436 82
e 436 84
e 436 86
e 436 90
e 436 96
e 436 101
e 436 104
e 436 109
e 436 111
e 436 113
e 436 118
e 436 125
e 436 126
e 436 128
e 436 130
e 436 133
e 436 134
e 436 137
e 436 138
e 436 142
e 436 145
e 436 154
e 436 155
e 436 157
e 436 160
e 436 172
e 436 180
e 436 194
e 436 203
e 436 205
e 436 208
e 436 218
e 436 233
e 436 239
e 436 241
e 436 242
e 436 249
e 436 250
e 436 251
e 436 253
e 436 255
e 436 256
e 436 259
e 436 272
e 436 275
e 436 284
e 436 285
e 436 287
e 436 292
e 436 298
e 436 299
e 436 318
e 436 322
e 436 332
e 436 333
e 436 334
e 436 335
e 436 337
e 436 342
e 436 349
e 436 363
e 436 378
e 436 389
e 436 391
e 436 394
e 436 396
e 436 397
e 436 406
e 436 411
e 436 415
e 436 433
e 437 1
e 437 17
e 437 24
e 437 32
e 437 35
e 437 46
e 437 72
e 437 75
e 437 82
e 437 86
e 437 87
e 437 88
e 437 89
e 437 97
e 437 98
e 437 99
e 437 114
e 437 121
e 437 122
e 437 125
e 437 133
e 437 143
e 437 144
e 437 157
e 437 164
e 437 167
e 437 170
e 437 171
e 437 175
e 437 178
e 437 180
e 437 182
e 437 186
e 437 188
e 437 193
e 437 194
e 437 199
e 437 202
e 437 203
e 437 207
e 437 222
e 437 223
e 437 239
e 437 253
e 437 259
e 437 260
e 437 275
e 437 283
e 437 287
e 437 295
e 437 302
e 437 304
e 437 311
e 437 319
e 437 322
e 437 326
e 437 334
e 437 341
e 437 351
e 437 360
e 437 364
e 437 368
e 437 373
e 437 378
e 437 388
e 437 413
e 437 416
e 437 417
e 437 428
e 438 2
e 438 12
e 438 18
e 438 23
e 438 24
e 438 25
e 438 26
e 438 29
e 438 34
e 438 37
e 438 39
e 438 42
e 438 43
e 438 47
e 438 49
e 438 51
e 438 54
e 438 63
e 438 66
e 438 68
e 438 69
e 438 75
e 438 78
e 438 80
e 438 84
e 438 86
e 438 87
e 438 88
e 438 93
e 438 104
e 438 106
e 438 107
e 438 108
e 438 116
e 438 119
e 438 122
e 438 124
e 438 130
e 438 134
e 438 139
e 438 141
e 438 143
e 438 145
e 438 149
e 438 152
e 438 164
e 438 166
e 438 174
e 438 177
e 438 178
e 438 179
e 438 188
e 438 192
e 438 193
e 438 199
e 438 208
e 438 209
e 438 210
e 438 213
e 438 214
e 438 226
e 438 229
e 438 234
e 438 236
e 438 237
e 438 241
e 438 243
e 438 249
e 438 258
e 438 263
e 438 266
e 438 267
e 438 272
e 438 275
e 438 276
e 438 279
e 438 280
e 438 287
e 438 288
e 438 289
e 438 292
e 438 293
e 438 296
e 438 297
e 438 302
e 438 307
e 438 309
e 438 314
e 438 320
e 438 325
e 438 335
e 438 340
e 438 341
e 438 350
e 438 352
e 438 353
e 438 356
e 438 357
e 438 359
e 438 360
e 438 362
e 438 367
e 438 369
e 438 375
e 438 376
e 438 377
e 438 381
e 438 384
e 438 394
e 438 395
e 438 398
e 438 402
e 438 406
e 438 412
e 438 413
e 438 415
e 438 416
e 438 420
e 438 421
e 438 423
e 438 429
e 438 430
e 438 434
e 438 436
e 438 437
e 439 1
e 439 4
e 439 8
e 439 11
e 439 12
e 439 14
e 439 19
e 439 20
e 439 22
e 439 27
e 439 29
e 439 37
e 439 38
e 439 39
e 439 41
e 439 45
e 439 46
e 439 49
e 439 63
e 439 65
e 439 66
e 439 69
e 439 77
e 439 78
e 439 80
e 439 81
e 439 83
e 439 91
e 439 94
e 439 100
e 439 101
e 439 103
e 439 109
e 439 111
e 439 117
e 439 123
e 439 126
e 439 127
e 439 129
e 439 130
e 439 133
e 439 142
e 439 146
e 439 149
e 439 150
e 439 152
e 439 153
e 439 158
e 439 160
e 439 164
e 439 173
e 439 174
e 439 175
e 439 177
e 439 179
e 439 183
e 439 188
e 439 190
e 439 193
e 439 195
e 439 196
e 439 197
e 439 198
e 439 199
e 439 202
e 439 203
e 439 205
e 439 206
e 439 208
e 439 210
e 439 211
e 439 213
e 439 216
e 439 218
e 439 219
e 439 222
e 439 224
e 439 226
e 439 227
e 439 231
e 439 232
e 439 234
e 439 236
e 439 241
e 439 245
e 439 247
e 439 250
e 439 253
e 439 256
e 439 266
e 439 275
e 439 279
e 439 280
e 439 285
e 439 294
e 439 296
e 439 297
e 439 298
e 439 299
e 439 304
e 439 305
e 439 307
e 439 324
e 439 332
e 439 333
e 439 335
e 439 342
e 439 358
e 439 360
e 439 362
e 439 371
e 439 374
e 439 377
e 439 380
e 439 384
e 439 388
e 439 392
e 439 393
e 439 395
e 439 403
e 439 404
e 439 405
e 439 407
e 439 408
e 439 412
e 439 415
e 439 419
e 439 420
e 439 426
e 439 427
e 439 433
e 439 434
e 439 435
e 439 438
e 440 5
e 440 9
e 440 10
e 440 11
e 440 12
e 440 15
e 440 16
e 440 23
e 440 28
e 440 31
e 440 32
e 440 33
e 440 38
e 440 45
e 440 47
e 440 48
e 440 51
e 440 53
e 440 61
e 440 63
e 440 70
e 440 75
e 440 76
e 440 82
e 440 84
e 440 89
e 440 91
e 440 93
e 440 95
e 440 106
e 440 112
e 440 113
e 440 116
e 440 118
e 440 121
e 440 127
e 440 128
e 440 130
e 440 138
e 440 140
e 440 146
e 440 147
e 440 148
e 440 151
e 440 154
e 440 155
e 440 158
e 440 160
e 440 161
e 440 163
e 440 164
e 440 165
e 440 171
e 440 173
e 440 176
e 440 177
e 440 178
e 440 180
e 440 181
e 440 182
e 440 186
e 440 188
e 440 192
e 440 194
e 440 196
e 440 199
e 440 200
e 440 207
e 440 208
e 440 211
e 440 213
e 440 215
e 440 224
e 440 226
e 440 227
e 440 230
e 440 236
e 440 238
e 440 239
e 440 240
e 440 250
e 440 251
e 440 255
e 440 262
e 440 263
e 440 264
e 440 266
e 440 268
e 440 269
e 440 270
e 440 271
e 440 274
e 440 277
e 440 280
e 440 282
e 440 283
e 440 284
e 440 285
e 440 286
e 440 290
e 440 292
e 440 297
e 440 298
e 440 302
e 440 303
e 440 306
e 440 307
e 440 309
e 440 311
e 440 317
e 440 318
e 440 323
e 440 330
e 440 332
e 440 337
e 440 340
e 440 343
e 440 344
e 440 346
e 440 351
e 440 354
e 440 356
e 440 362
e 440 364
e 440 377
e 440 378
e 440 379
e 440 381
e 440 390
e 440 394
e 440 395
e 440 398
e 440 401
e 440 404
e 440 405
e 440 406
e 440 408
e 440 410
e 440 411
e 440 413
e 440 414
e 440 415
e 440 419
e 440 423
e 440 424
e 440 429
e 440 430
e 440 432
e 440 433
e 441 2
e 441 5
e 441 8
e 441 11
e 441 22
e 441 28
e 441 39
e 441 43
e 441 45
e 441 46
e 441 47
e 441 66
e 441 80
e 441 81
e 441 84
e 441 86
e 441 87
e 441 92
e 441 97
e 441 99
e 441 104
e 441 123
e 441 126
e 441 130
e 441 132
e 441 136
e 441 143
e 441 154
e 441 157
e 441 163
e 441 171
e 441 181
e 441 186
e 441 189
e 441 202
e 441 206
e 441 212
e 441 219
e 441 225
e 441 240
e 441 241
e 441 242
e 441 249
e 441 250
e 441 251
e 441 253
e 441 258
e 441 260
e 441 262
e 441 270
e 441 271
e 441 276
e 441 277
e 441 279
e 441 281
e 441 296
e 441 297
e 441 300
e 441 303
e 441 314
e 441 319
e 441 330
e 441 331
e 441 332
e 441 363
e 441 364
e 441 369
e 441 370
e 441 371
e 441 374
e 441 379
e 441 401
e 441 412
e 441 413
e 441 418
e 441 435
e 441 438
e 441 440
e 442 1
e 442 8
e 442 9
e 442 11
e 442 12
e 442 18
e 442 19
e 442 28
e 442 32
e 442 43
e 442 46
e 442 54
e 442 61
e 442 62
e 442 65
e 442 80
e 442 83
e 442 85
e 442 87
e 442 88
e 442 90
e 442 91
e 442 92
e 442 96
e 442 104
e 442 105
e 442 108
e 442 114
e 442 122
e 442 128
e 442 129
e 442 130
e 442 138
e 442 141
e 442 142
e 442 152
e 442 153
e 442 164
e 442 168
e 442 186
e 442 190
e 442 225
e 442 230
e 442 240
e 442 242
e 442 246
e 442 247
e 442 249
e 442 252
e 442 253
e 442 263
e 442 264
e 442 266
e 442 270
e 442 271
e 442 272
e 442 274
e 442 276
e 442 278
e 442 279
e 442 283
e 442 285
e 442 287
e 442 294
e 442 296
e 442 297
e 442 298
e 442 299
e 442 300
e 442 306
e 442 309
e 442 329
e 442 330
e 442 332
e 442 335
e 442 336
e 442 338
e 442 339
e 442 342
e 442 343
e 442 345
e 442 348
e 442 351
e 442 352
e 442 356
e 442 360
e 442 365
e 442 373
e 442 374
e 442 377
e 442 384
e 442 389
e 442 394
e 442 396
e 442 398
e 442 405
e 442 407
e 442 408
e 442 409
e 442 411
e 442 412
e 442 413
e 442 414
e 442 416
e 442 417
e 442 429
e 442 438
e 442 440
e 443 4
e 443 8
e 443 9
e 443 17
e 443 20
e 443 23
e 443 25
e 443 27
e 443 29
e 443 30
e 443 33
e 443 35
e 443 37
e 443 39
e 443 51
e 443 54
e 443 57
e 443 60
e 443 64
e 443 66
e 443 67
e 443 70
e 443 74
e 443 80
e 443 85
e 443 86
e 443 87
e 443 90
e 443 95
e 443 98
e 443 99
e 443 101
e 443 102
e 443 103
e 443 105
e 443 106
e 443 113
e 443 119
e 443 121
e 443 124
e 443 126
e 443 128
e 443 130
e 443 131
e 443 132
e 443 133
e 443 138
e 443 139
e 443 150
e 443 151
e 443 153
e 443 158
e 443 166
e 443 172
e 443 174
e 443 181
e 443 183
e 443 188
e 443 192
e 443 194
e 443 197
e 443 199
e 443 203
e 443 207
e 443 208
e 443 212
e 443 218
e 443 221
e 443 225
e 443 226
e 443 229
e 443 230
e 443 232
e 443 235
e 443 236
e 443 238
e 443 241
e 443 245
e 443 254
e 443 255
e 443 257
e 443 259
e 443 262
e 443 265
e 443 266
e 443 267
e 443 274
e 443 277
e 443 278
e 443 283
e 443 284
e 443 318
e 443 319
e 443 322
e 443 324
e 443 329
e 443 331
e 443 332
e 443 333
e 443 339
e 443 342
e 443 343
e 443 346
e 443 351
e 443 358
e 443 359
e 443 363
e 443 365
e 443 368
e 443 370
e 443 374
e 443 380
e 443 381
e 443 382
e 443 389
e 443 393
e 443 397
e 443 406
e 443 411
e 443 412
e 443 415
e 443 416
e 443 418
e 443 421
e 443 423
e 443 424
e 443 429
e 443 430
e 443 431
e 443 437
e 444 3
e 444 7
e 444 10
e 444 11
e 444 15
e 444 16
e 444 20
e 444 27
e 444 29
e 444 32
e 444 33
e 444 35
e 444 44
e 444 46
e 444 47
e 444 51
e 444 54
e 444 55
e 444 59
e 444 60
e 444 62
e 444 63
e 444 65
e 444 68
e 444 70
e 444 72
e 444 75
e 444 78
e 444 80
e 444 81
e 444 83
e 444 84
e 444 85
e 444 89
e 444 90
e 444 91
e 444 94
e 444 97
e 444 101
e 444 105
e 444 116
e 444 118
e 444 120
e 444 122
e 444 125
e 444 128
e 444 130
e 444 132
e 444 135
e 444 138
e 444 139
e 444 141
e 444 142
e 444 143
e 444 147
e 444 149
e 444 150
e 444 155
e 444 157
e 444 162
e 444 165
e 444 170
e 444 171
e 444 174
e 444 176
e 444 179
e 444 183
e 444 184
e 444 187
e 444 190
e 444 193
e 444 195
e 444 196
e 444 200
e 444 201
e 444 203
e 444 207
e 444 215
e 444 216
e 444 217
e 444 219
e 444 223
e 444 225
e 444 227
e 444 235
e 444 240
e 444 246
e 444 247
e 444 257
e 444 258
e 444 260
e 444 261
e 444 267
e 444 271
e 444 279
e 444 283
e 444 289
e 444 291
e 444 292
e 444 296
e 444 297
e 444 303
e 444 305
e 444 308
e 444 309
e 444 311
e 444 313
e 444 316
e 444 318
e 444 323
e 444 325
e 444 332
e 444 334
e 444 340
e 444 341
e 444 342
e 444 354
e 444 358
e 444 363
e 444 370
e 444 374
e 444 379
e 444 383
e 444 389
e 444 394
e 444 398
e 444 399
e 444 401
e 444 406
e 444 408
e 444 410
e 444 411
e 444 413
e 444 414
e 444 424
e 444 425
e 444 426
e 444 431
e 444 434
e 444 436
e 444 438
e 444 441
e 445 3
e 445 6
e 445 11
e 445 17
e 445 18
e 445 20
e 445 27
e 445 29
e 445 34
e 445 38
e 445 39
e 445 41
e 445 48
e 445 49
e 445 52
e 445 62
e 445 67
e 445 68
e 445 76
e 445 80
e 445 81
e 445 85
e 445 92
e 445 97
e 445 98
e 445 102
e 445 110
e 445 112
e 445 114
e 445 115
e 445 118
e 445 122
e 445 133
e 445 139
e 445 140
e 445 141
e 445 149
e 445 152
e 445 161
e 445 168
e 445 171
e 445 176
e 445 180
e 445 182
e 445 186
e 445 188
e 445 193
e 445 194
e 445 195
e 445 199
e 445 202
e 445 205
e 445 208
e 445 227
e 445 229
e 445 235
e 445 239
e 445 241
e 445 242
e 445 251
e 445 253
e 445 255
e 445 257
e 445 258
e 445 259
e 445 260
e 445 263
e 445 270
e 445 272
e 445 274
e 445 278
e 445 283
e 445 287
e 445 290
e 445 293
e 445 298
e 445 302
e 445 306
e 445 320
e 445 322
e 445 323
e 445 324
e 445 325
e 445 327
e 445 332
e 445 335
e 445 338
e 445 341
e 445 343
e 445 351
e 445 352
e 445 357
e 445 365
e 445 366
e 445 369
e 445 370
e 445 372
e 445 374
e 445 378
e 445 384
e 445 385
e 445 389
e 445 390
e 445 391
e 445 399
e 445 401
e 445 402
e 445 403
e 445 406
e 445 410
e 445 412
e 445 413
e 445 414
e 445 415
e 445 416
e 445 417
e 445 420
e 445 423
e 445 428
e 445 430
e 445 434
e 445 436
e 445 439
e 445 441
e 445 442
e 446 5
e 446 9
e 446 15
e 446 16
e 446 17
e 446 20
e 446 25
e 446 27
e 446 29
e 446 33
e 446 37
e 446 41
e 446 43
e 446 45
e 446 48
e 446 54
e 446 64
e 446 65
e 446 76
e 446 81
e 446 86
e 446 90
e 446 92
e 446 94
e 446 97
e 446 98
e 446 100
e 446 101
e 446 104
e 446 106
e 446 123
e 446 127
e 446 134
e 446 136
e 446 138
e 446 139
e 446 140
e 446 149
e 446 158
e 446 161
e 446 166
e 446 173
e 446 178
e 446 179
e 446 180
e 446 182
e 446 205
e 446 206
e 446 208
e 446 209
e 446 212
e 446 219
e 446 227
e 446 230
e 446 231
e 446 241
e 446 243
e 446 246
e 446 247
e 446 248
e 446 249
e 446 250
e 446 254
e 446 255
e 446 265
e 446 273
e 446 277
e 446 279
e 446 280
e 446 283
e 446 285
e 446 287
e 446 293
e 446 312
e 446 313
e 446 314
e 446 315
e 446 317
e 446 321
e 446 324
e 446 326
e 446 328
e 446 333
e 446 335
e 446 338
e 446 339
e 446 342
e 446 343
e 446 344
e 446 345
e 446 351
e 446 357
e 446 361
e 446 363
e 446 369
e 446 371
e 446 376
e 446 379
e 446 386
e 446 387
e 446 393
e 446 396
e 446 400
e 446 401
e 446 406
e 446 407
e 446 413
e 446 416
e 446 417
e 446 420
e 446 422
e 446 428
e 446 430
e 446 432
e 446 437
e 447 8
e 447 11
e 447 17
e 447 18
e 447 50
e 447 51
e 447 66
e 447 72
e 447 73
e 447 75
e 447 76
e 447 77
e 447 81
e 447 84
e 447 85
e 447 87
e 447 89
e 447 90
e 447 91
e 447 92
e 447 95
e 447 99
e 447 101
e 447 103
e 447 104
e 447 111
e 447 113
e 447 120
e 447 122
e 447 128
e 447 131
e 447 132
e 447 133
e 447 134
e 447 139
e 447 142
e 447 143
e 447 145
e 447 147
e 447 148
e 447 149
e 447 155
e 447 157
e 447 158
e 447 162
e 447 164
e 447 171
e 447 172
e 447 174
e 447 175
e 447 177
e 447 178
e 447 180
e 447 183
e 447 186
e 447 189
e 447 195
e 447 199
e 447 202
e 447 206
e 447 215
e 447 218
e 447 224
e 447 227
e 447 228
e 447 229
e 447 230
e 447 241
e 447 243
e 447 249
e 447 250
e 447 251
e 447 253
e 447 261
e 447 262
e 447 263
e 447 265
e 447 267
e 447 268
e 447 271
e 447 272
e 447 279
e 447 280
e 447 290
e 447 293
e 447 297
e 447 298
e 447 307
e 447 309
e 447 310
e 447 315
e 447 319
e 447 324
e 447 328
e 447 335
e 447 341
e 447 342
e 447 343
e 447 344
e 447 347
e 447 348
e 447 350
e 447 351
e 447 359
e 447 368
e 447 370
e 447 371
e 447 375
e 447 390
e 447 393
e 447 395
e 447 397
e 447 401
e 447 405
e 447 415
e 447 423
e 447 428
e 447 435
e 447 438
e 447 439
e 447 446
e 448 6
e 448 8
e 448 20
e 448 22
e 448 25
e 448 27
e 448 29
e 448 32
e 448 33
e 448 37
e 448 38
e 448 48
e 448 49
e 448 67
e 448 71
e 448 74
e 448 77
e 448 79
e 448 82
e 448 98
e 448 99
e 448 105
e 448 109
e 448 125
e 448 131
e 448 135
e 448 137
e 448 140
e 448 151
e 448 153
e 448 154
e 448 161
e 448 164
e 448 170
e 448 187
e 448 194
e 448 199
e 448 205
e 448 206
e 448 215
e 448 224
e 448 242
e 448 250
e 448 263
e 448 265
e 448 269
e 448 276
e 448 277
e 448 280
e 448 281
e 448 283
e 448 285
e 448 289
e 448 297
e 448 305
e 448 307
e 448 314
e 448 315
e 448 323
e 448 329
e 448 333
e 448 338
e 448 340
e 448 343
e 448 344
e 448 346
e 448 349
e 448 355
e 448 369
e 448 378
e 448 379
e 448 380
e 448 394
e 448 403
e 448 419
e 448 432
e 448 436
e 448 438
e 448 444
e 449 1
e 449 2
e 449 9
e 449 19
e 449 22
e 449 23
e 449 27
e 449 28
e 449 36
e 449 39
e 449 40
e 449 43
e 449 51
e 449 54
e 449 60
e 449 62
e 449 65
e 449 82
e 449 87
e 449 92
e 449 99
e 449 100
e 449 103
e 449 107
e 449 116
e 449 117
e 449 120
e 449 121
e 449 122
e 449 123
e 449 126
e 449 128
e 449 130
e 449 133
e 449 139
e 449 140
e 449 141
e 449 143
e 449 145
e 449 149
e 449 152
e 449 153
e 449 155
e 449 163
e 449 164
e 449 166
e 449 170
e 449 176
e 449 179
e 449 186
e 449 189
e 449 190
e 449 191
e 449 195
e 449 208
e 449 210
e 449 214
e 449 215
e 449 216
e 449 218
e 449 221
e 449 222
e 449 228
e 449 230
e 449 232
e 449 239
e 449 241
e 449 242
e 449 243
e 449 244
e 449 245
e 449 253
e 449 254
e 449 255
e 449 264
e 449 266
e 449 268
e 449 269
e 449 271
e 449 273
e 449 279
e 449 284
e 449 285
e 449 289
e 449 292
e 449 296
e 449 301
e 449 309
e 449 311
e 449 314
e 449 317
e 449 318
e 449 319
e 449 326
e 449 329
e 449 331
e 449 332
e 449 334
e 449 337
e 449 343
e 449 346
e 449 351
e 449 352
e 449 355
e 449 357
e 449 360
e 449 365
e 449 369
e 449 370
e 449 375
e 449 377
e 449 385
e 449 386
e 449 396
e 449 401
e 449 402
e 449 404
e 449 406
e 449 415
e 449 417
e 449 418
e 449 419
e 449 423
e 449 424
e 449 426
e 449 427
e 449 428
e 449 433
e 449 441
e 449 445
e 450 9
e 450 15
e 450 25
e 450 30
e 450 31
e 450 37
e 450 43
e 450 62
e 450 85
e 450 92
e 450 93
e 450 103
e 450 126
e 450 131
e 450 137
e 450 140
e 450 155
e 450 161
e 450 164
e 450 174
e 450 177
e 450 190
e 450 195
e 450 196
e 450 197
e 450 199
e 450 200
e 450 202
e 450 206
e 450 230
e 450 233
e 450 236
e 450 240
e 450 241
e 450 243
e 450 252
e 450 253
e 450 257
e 450 264
e 450 274
e 450 287
e 450 296
e 450 297
e 450 302
e 450 322
e 450 343
e 450 369
e 450 370
e 450 371
e 450 394
e 450 401
e 450 435
e 450 439
e 450 443
e 450 445
e 451 7
e 451 11
e 451 12
e 451 14
e 451 15
e 451 18
e 451 19
e 451 24
e 451 27
e 451 29
e 451 32
e 451 33
e 451 36
e 451 42
e 451 46
e 451 49
e 451 51
e 451 52
e 451 53
e 451 55
e 451 59
e 451 60
e 451 61
e 451 66
e 451 67
e 451 75
e 451 76
e 451 81
e 451 84
e 451 88
e 451 90
e 451 92
e 451 94
e 451 104
e 451 107
e 451 110
e 451 115
e 451 116
e 451 129
e 451 136
e 451 140
e 451 144
e 451 148
e 451 153
e 451 154
e 451 157
e 451 161
e 451 163
e 451 164
e 451 167
e 451 169
e 451 173
e 451 178
e 451 179
e 451 180
e 451 182
e 451 186
e 451 192
e 451 194
e 451 200
e 451 201
e 451 204
e 451 205
e 451 207
e 451 208
e 451 209
e 451 217
e 451 218
e 451 219
e 451 220
e 451 224
e 451 225
e 451 226
e 451 228
e 451 243
e 451 246
e 451 248
e 451 253
e 451 256
e 451 257
e 451 259
e 451 262
e 451 267
e 451 272
e 451 273
e 451 274
e 451 275
e 451 277
e 451 278
e 451 281
e 451 285
e 451 286
e 451 293
e 451 294
e 451 296
e 451 299
e 451 324
e 451 326
e 451 328
e 451 333
e 451 334
e 451 336
e 451 338
e 451 340
e 451 349
e 451 354
e 451 355
e 451 358
e 451 359
e 451 363
e 451 364
e 451 366
e 451 367
e 451 371
e 451 375
e 451 380
e 451 381
e 451 382
e 451 383
e 451 388
e 451 389
e 451 391
e 451 395
e 451 396
e 451 401
e 451 402
e 451 403
e 451 404
e 451 410
e 451 414
e 451 415
e 451 423
e 451 425
e 451 430
e 451 435
e 451 440
e 451 441
e 451 442
e 451 443
e 451 444
e 451 449
e 451 450
e 452 3
e 452 5
e 452 7
e 452 8
e 452 9
e 452 10
e 452 11
e 452 20
e 452 24
e 452 27
e 452 29
e 452 31
e 452 33
e 452 35
e 452 37
e 452 38
e 452 39
e 452 43
e 452 56
e 452 60
e 452 65
e 452 72
e 452 73
e 452 77
e 452 80
e 452 84
e 452 87
e 452 90
e 452 92
e 452 93
e 452 96
e 452 99
e 452 103
e 452 105
e 452 106
e 452 108
e 452 110
e 452 114
e 452 115
e 452 118
e 452 120
e 452 127
e 452 130
e 452 136
e 452 139
e 452 144
e 452 149
e 452 152
e 452 154
e 452 155
e 452 162
e 452 166
e 452 167
e 452 168
e 452 172
e 452 173
e 452 174
e 452 177
e 452 178
e 452 179
e 452 182
e 452 184
e 452 185
e 452 187
e 452 188
e 452 190
e 452 191
e 452 193
e 452 194
e 452 195
e 452 197
e 452 198
e 452 204
e 452 208
e 452 209
e 452 211
e 452 218
e 452 219
e 452 220
e 452 221
e 452 230
e 452 231
e 452 233
e 452 234
e 452 238
e 452 239
e 452 243
e 452 244
e 452 247
e 452 248
e 452 256
e 452 260
e 452 266
e 452 272
e 452 276
e 452 279
e 452 280
e 452 283
e 452 292
e 452 294
e 452 295
e 452 296
e 452 297
e 452 298
e 452 300
e 452 302
e 452 304
e 452 306
e 452 310
e 452 315
e 452 319
e 452 322
e 452 325
e 452 326
e 452 328
e 452 332
e 452 335
e 452 336
e 452 337
e 452 338
e 452 341
e 452 344
e 452 347
e 452 352
e 452 355
e 452 364
e 452 365
e 452 373
e 452 378
e 452 379
e 452 383
e 452 385
e 452 386
e 452 391
e 452 396
e 452 403
e 452 405
e 452 406
e 452 408
e 452 409
e 452 410
e 452 411
e 452 414
e 452 419
e 452 420
e 452 423
e 452 425
e 452 430
e 452 432
e 452 433
e 452 434
e 452 435
e 452 439
e 452 444
e 452 447
e 452 451
e 453 1
e 453 3
e 453 8
e 453 9
e 453 10
e 453 15
e 453 18
e 453 20
e 453 25
e 453 32
e 453 33
e 453 34
e 453 41
e 453 42
e 453 45
e 453 49
e 453 51
e 453 52
e 453 54
e 453 55
e 453 57
e 453 63
e 453 72
e 453 73
e 453 74
e 453 75
e 453 81
e 453 82
e 453 84
e 453 85
e 453 86
e 453 87
e 453 88
e 453 92
e 453 94
e 453 95
e 453 100
e 453 105
e 453 122
e 453 127
e 453 129
e 453 130
e 453 131
e 453 132
e 453 135
e 453 136
e 453 138
e 453 140
e 453 142
e 453 143
e 453 150
e 453 160
e 453 161
e 453 162
e 453 167
e 453 168
e 453 177
e 453 182
e 453 183
e 453 190
e 453 192
e 453 199
e 453 200
e 453 202
e 453 204
e 453 206
e 453 210
e 453 213
e 453 222
e 453 225
e 453 229
e 453 231
e 453 233
e 453 236
e 453 239
e 453 241
e 453 243
e 453 245
e 453 249
e 453 250
e 453 252
e 453 257
e 453 260
e 453 264
e 453 266
e 453 269
e 453 270
e 453 272
e 453 275
e 453 276
e 453 280
e 453 287
e 453 289
e 453 290
e 453 301
e 453 302
e 453 304
e 453 309
e 453 311
e 453 312
e 453 314
e 453 317
e 453 318
e 453 319
e 453 321
e 453 322
e 453 323
e 453 324
e 453 325
e 453 326
e 453 329
e 453 333
e 453 334
e 453 339
e 453 341
e 453 346
e 453 347
e 453 349
e 453 355
e 453 360
e 453 364
e 453 379
e 453 389
e 453 391
e 453 394
e 453 397
e 453 398
e 453 401
e 453 402
e 453 404
e 453 408
e 453 411
e 453 412
e 453 415
e 453 416
e 453 417
e 453 425
e 453 426
e 453 427
e 453 428
e 453 429
e 453 435
e 453 438
e 453 439
e 454 6
e 454 9
e 454 11
e 454 15
e 454 27
e 454 30
e 454 34
e 454 40
e 454 50
e 454 51
e 454 65
e 454 71
e 454 77
e 454 78
e 454 81
e 454 88
e 454 97
e 454 101
e 454 108
e 454 112
e 454 119
e 454 140
e 454 141
e 454 155
e 454 156
e 454 157
e 454 163
e 454 164
e 454 166
e 454 172
e 454 175
e 454 181
e 454 200
e 454 204
e 454 205
e 454 211
e 454 215
e 454 216
e 454 231
e 454 240
e 454 241
e 454 245
e 454 246
e 454 249
e 454 251
e 454 253
e 454 254
e 454 255
e 454 257
e 454 267
e 454 272
e 454 282
e 454 283
e 454 285
e 454 287
e 454 290
e 454 295
e 454 299
e 454 303
e 454 315
e 454 318
e 454 321
e 454 326
e 454 331
e 454 336
e 454 340
e 454 342
e 454 349
e 454 350
e 454 356
e 454 364
e 454 367
e 454 369
e 454 377
e 454 378
e 454 384
e 454 388
e 454 393
e 454 401
e 454 407
e 454 410
e 454 415
e 454 419
e 454 428
e 454 432
e 454 433
e 454 439
e 454 441
e 454 442
e 454 447
e 454 449
e 455 3
e 455 5
e 455 9
e 455 12
e 455 20
e 455 23
e 455 28
e 455 30
e 455 32
e 455 36
e 455 43
e 455 51
e 455 56
e 455 57
e 455 59
e 455 63
e 455 66
e 455 67
e 455 71
e 455 72
e 455 77
e 455 83
e 455 84
e 455 85
e 455 87
e 455 94
e 455 97
e 455 98
e 455 99
e 455 104
e 455 105
e 455 113
e 455 117
e 455 120
e 455 123
e 455 133
e 455 134
e 455 138
e 455 141
e 455 147
e 455 152
e 455 153
e 455 155
e 455 157
e 455 158
e 455 164
e 455 167
e 455 171
e 455 172
e 455 174
e 455 177
e 455 179
e 455 180
e 455 192
e 455 195
e 455 213
e 455 218
e 455 228
e 455 232
e 455 234
e 455 236
e 455 241
e 455 242
e 455 245
e 455 251
e 455 258
e 455 259
e 455 262
e 455 264
e 455 275
e 455 277
e 455 278
e 455 279
e 455 285
e 455 288
e 455 292
e 455 297
e 455 303
e 455 306
e 455 307
e 455 311
e 455 314
e 455 319
e 455 320
e 455 326
e 455 329
e 455 335
e 455 337
e 455 351
e 455 355
e 455 360
e 455 368
e 455 372
e 455 376
e 455 381
e 455 383
e 455 386
e 455 394
e 455 397
e 455 406
e 455 411
e 455 413
e 455 427
e 455 428
e 455 432
e 455 437
e 455 441
e 455 448
e 455 452
e 455 453
e 456 2
e 456 3
e 456 8
e 456 18
e 456 34
e 456 36
e 456 38
e 456 50
e 456 52
e 456 57
e 456 58
e 456 59
e 456 65
e 456 74
e 456 75
e 456 76
e 456 77
e 456 80
e 456 86
e 456 90
e 456 93
e 456 94
e 456 111
e 456 116
e 456 127
e 456 139
e 456 140
e 456 142
e 456 144
e 456 147
e 456 152
e 456 155
e 456 163
e 456 166
e 456 167
e 456 171
e 456 177
e 456 178
e 456 181
e 456 182
e 456 188
e 456 192
e 456 194
e 456 195
e 456 199
e 456 201
e 456 205
e 456 210
e 456 215
e 456 217
e 456 222
e 456 226
e 456 254
e 456 267
e 456 280
e 456 281
e 456 286
e 456 287
e 456 288
e 456 292
e 456 296
e 456 303
e 456 314
e 456 319
e 456 320
e 456 322
e 456 330
e 456 337
e 456 338
e 456 340
e 456 353
e 456 359
e 456 362
e 456 369
e 456 371
e 456 387
e 456 388
e 456 389
e 456 390
e 456 396
e 456 401
e 456 405
e 456 408
e 456 416
e 456 417
e 456 421
e 456 432
e 456 446
e 457 10
e 457 11
e 457 16
e 457 27
e 457 29
e 457 32
e 457 33
e 457 35
e 457 38
e 457 39
e 457 40
e 457 42
e 457 43
e 457 49
e 457 51
e 457 57
e 457 58
e 457 61
e 457 62
e 457 64
e 457 69
e 457 72
e 457 73
e 457 81
e 457 84
e 457 88
e 457 90
e 457 91
e 457 92
e 457 97
e 457 98
e 457 104
e 457 111
e 457 115
e 457 116
e 457 118
e 457 122
e 457 126
e 457 139
e 457 140
e 457 142
e 457 148
e 457 154
e 457 159
e 457 162
e 457 164
e 457 166
e 457 173
e 457 177
e 457 180
e 457 184
e 457 186
e 457 187
e 457 192
e 457 193
e 457 198
e 457 203
e 457 204
e 457 207
e 457 212
e 457 219
e 457 227
e 457 236
e 457 237
e 457 241
e 457 244
e 457 247
e 457 250
e 457 251
e 457 263
e 457 264
e 457 266
e 457 272
e 457 273
e 457 274
e 457 275
e 457 277
e 457 283
e 457 288
e 457 289
e 457 292
e 457 296
e 457 299
e 457 310
e 457 314
e 457 318
e 457 323
e 457 324
e 457 325
e 457 326
e 457 330
e 457 333
e 457 339
e 457 341
e 457 348
e 457 355
e 457 364
e 457 365
e 457 369
e 457 371
e 457 372
e 457 373
e 457 374
e 457 375
e 457 380
e 457 386
e 457 388
e 457 396
e 457 400
e 457 403
e 457 404
e 457 406
e 457 408
e 457 409
e 457 416
e 457 425
e 457 427
e 457 435
e 457 442
e 457 447
e 457 449
e 457 452
e 457 453
e 457 455
e 458 2
e 458 3
e 458 4
e 458 11
e 458 12
e 458 14
e 458 17
e 458 19
e 458 20
e 458 23
e 458 26
e 458 29
e 458 32
e 458 34
e 458 35
e 458 39
e 458 48
e 458 51
e 458 54
e 458 56
e 458 77
e 458 79
e 458 81
e 458 85
e 458 90
e 458 97
e 458 100
e 458 104
e 458 105
e 458 112
e 458 116
e 458 118
e 458 126
e 458 138
e 458 141
e 458 145
e 458 146
e 458 148
e 458 153
e 458 154
e 458 155
e 458 160
e 458 161
e 458 163
e 458 166
e 458 171
e 458 173
e 458 175
e 458 176
e 458 178
e 458 188
e 458 190
e 458 194
e 458 198
e 458 210
e 458 218
e 458 219
e 458 224
e 458 226
e 458 229
e 458 233
e 458 236
e 458 240
e 458 242
e 458 248
e 458 251
e 458 253
e 458 254
e 458 258
e 458 260
e 458 261
e 458 262
e 458 268
e 458 269
e 458 271
e 458 274
e 458 275
e 458 283
e 458 287
e 458 288
e 458 289
e 458 293
e 458 295
e 458 297
e 458 299
e 458 301
e 458 311
e 458 312
e 458 314
e 458 315
e 458 318
e 458 321
e 458 322
e 458 329
e 458 331
e 458 333
e 458 338
e 458 341
e 458 343
e 458 345
e 458 349
e 458 360
e 458 361
e 458 362
e 458 364
e 458 370
e 458 374
e 458 375
e 458 378
e 458 386
e 458 389
e 458 392
e 458 395
e 458 397
e 458 398
e 458 400
e 458 403
e 458 408
e 458 409
e 458 411
e 458 415
e 458 416
e 458 425
e 458 429
e 458 434
e 458 437
e 458 443
e 458 444
e 458 445
e 458 451
e 458 457
e 459 7
e 459 11
e 459 18
e 459 26
e 459 35
e 459 40
e 459 48
e 459 52
e 459 55
e 459 62
e 459 67
e 459 75
e 459 76
e 459 78
e 459 80
e 459 85
e 459 86
e 459 92
e 459 102
e 459 104
e 459 120
e 459 129
e 459 133
e 459 138
e 459 141
e 459 142
e 459 143
e 459 145
e 459 151
e 459 172
e 459 179
e 459 188
e 459 192
e 459 194
e 459 195
e 459 205
e 459 208
e 459 215
e 459 226
e 459 234
e 459 239
e 459 250
e 459 254
e 459 267
e 459 272
e 459 277
e 459 285
e 459 287
e 459 288
e 459 292
e 459 314
e 459 318
e 459 329
e 459 334
e 459 339
e 459 343
e 459 346
e 459 360
e 459 363
e 459 364
e 459 370
e 459 371
e 459 380
e 459 390
e 459 401
e 459 409
e 459 443
e 459 449
e 459 456
e 460 1
e 460 2
e 460 5
e 460 8
e 460 18
e 460 25
e 460 33
e 460 35
e 460 43
e 460 45
e 460 51
e 460 57
e 460 61
e 460 75
e 460 85
e 460 89
e 460 103
e 460 112
e 460 122
e 460 125
e 460 139
e 460 141
e 460 145
e 460 149
e 460 150
e 460 157
e 460 159
e 460 166
e 460 174
e 460 186
e 460 193
e 460 205
e 460 214
e 460 230
e 460 236
e 460 240
e 460 241
e 460 250
e 460 252
e 460 259
e 460 271
e 460 278
e 460 283
e 460 295
e 460 302
e 460 320
e 460 351
e 460 360
e 460 366
e 460 369
e 460 375
e 460 376
e 460 389
e 460 395
e 460 406
e 460 413
e 460 417
e 460 432
e 460 437
e 460 440
e 460 442
e 460 444
e 460 452
e 461 1
e 461 3
e 461 4
e 461 9
e 461 11
e 461 16
e 461 17
e 461 20
e 461 23
e 461 24
e 461 27
e 461 29
e 461 30
e 461 31
e 461 34
e 461 35
e 461 36
e 461 41
e 461 43
e 461 45
e 461 47
e 461 48
e 461 50
e 461 52
e 461 57
e 461 59
e 461 65
e 461 67
e 461 68
e 461 71
e 461 75
e 461 76
e 461 77
e 461 79
e 461 80
e 461 82
e 461 83
e 461 84
e 461 85
e 461 87
e 461 89
e 461 92
e 461 96
e 461 101
e 461 106
e 461 110
e 461 113
e 461 114
e 461 115
e 461 116
e 461 120
e 461 122
e 461 127
e 461 129
e 461 130
e 461 132
e 461 134
e 461 135
e 461 136
e 461 139
e 461 140
e 461 141
e 461 142
e 461 144
e 461 146
e 461 147
e 461 148
e 461 149
e 461 150
e 461 154
e 461 157
e 461 158
e 461 159
e 461 161
e 461 162
e 461 165
e 461 166
e 461 168
e 461 173
e 461 175
e 461 176
e 461 178
e 461 179
e 461 181
e 461 182
e 461 183
e 461 187
e 461 189
e 461 192
e 461 194
e 461 195
e 461 196
e 461 198
e 461 199
e 461 200
e 461 202
e 461 205
e 461 212
e 461 215
e 461 217
e 461 218
e 461 222
e 461 223
e 461 226
e 461 231
e 461 234
e 461 238
e 461 240
e 461 241
e 461 245
e 461 247
e 461 248
e 461 250
e 461 252
e 461 253
e 461 255
e 461 256
e 461 257
e 461 259
e 461 260
e 461 263
e 461 265
e 461 266
e 461 273
e 461 275
e 461 279
e 461 281
e 461 285
e 461 286
e 461 288
e 461 291
e 461 294
e 461 295
e 461 296
e 461 297
e 461 306
e 461 307
e 461 309
e 461 315
e 461 320
e 461 325
e 461 326
e 461 328
e 461 329
e 461 330
e 461 332
e 461 334
e 461 336
e 461 342
e 461 351
e 461 354
e 461 357
e 461 358
e 461 359
e 461 363
e 461 367
e 461 369
e 461 370
e 461 371
e 461 372
e 461 375
e 461 376
e 461 377
e 461 378
e 461 381
e 461 386
e 461 387
e 461 389
e 461 390
e 461 394
e 461 397
e 461 400
e 461 401
e 461 403
e 461 406
e 461 408
e 461 410
e 461 411
e 461 413
e 461 417
e 461 422
e 461 424
e 461 426
e 461 427
e 461 432
e 461 441
e 461 442
e 461 444
e 461 446
e 461 447
e 461 457
e 462 2
e 462 3
e 462 8
e 462 13
e 462 15
e 462 20
e 462 27
e 462 29
e 462 32
e 462 36
e 462 38
e 462 45
e 462 47
e 462 48
e 462 53
e 462 54
e 462 60
e 462 67
e 462 77
e 462 81
e 462 82
e 462 83
e 462 98
e 462 99
e 462 103
e 462 104
e 462 114
e 462 115
e 462 120
e 462 132
e 462 152
e 462 173
e 462 176
e 462 190
e 462 193
e 462 194
e 462 199
e 462 203
e 462 204
e 462 208
e 462 259
e 462 263
e 462 271
e 462 274
e 462 287
e 462 292
e 462 293
e 462 299
e 462 300
e 462 302
e 462 303
e 462 311
e 462 314
e 462 328
e 462 329
e 462 334
e 462 349
e 462 353
e 462 361
e 462 369
e 462 374
e 462 375
e 462 392
e 462 393
e 462 394
e 462 400
e 462 409
e 462 410
e 462 428
e 462 439
e 462 440
e 462 457
e 462 459
e 463 5
e 463 16
e 463 18
e 463 23
e 463 29
e 463 39
e 463 45
e 463 47
e 463 51
e 463 54
e 463 65
e 463 81
e 463 89
e 463 90
e 463 97
e 463 98
e 463 100
e 463 103
e 463 104
e 463 112
e 463 119
e 463 121
e 463 124
e 463 126
e 463 131
e 463 139
e 463 147
e 463 149
e 463 161
e 463 171
e 463 172
e 463 178
e 463 184
e 463 188
e 463 190
e 463 196
e 463 200
e 463 230
e 463 231
e 463 234
e 463 238
e 463 243
e 463 246
e 463 254
e 463 257
e 463 262
e 463 266
e 463 274
e 463 287
e 463 303
e 463 307
e 463 314
e 463 320
e 463 322
e 463 333
e 463 334
e 463 336
e 463 349
e 463 369
e 463 376
e 463 377
e 463 388
e 463 394
e 463 395
e 463 397
e 463 400
e 463 403
e 463 418
e 463 431
e 463 443
e 463 453
e 463 455
e 463 457
e 464 4
e 464 8
e 464 16
e 464 20
e 464 21
e 464 23
e 464 25
e 464 28
e 464 29
e 464 37
e 464 38
e 464 42
e 464 44
e 464 48
e 464 51
e 464 55
e 464 56
e 464 57
e 464 58
e 464 59
e 464 60
e 464 62
e 464 65
e 464 74
e 464 75
e 464 80
e 464 81
e 464 82
e 464 83
e 464 85
e 464 88
e 464 91
e 464 92
e 464 94
e 464 96
e 464 102
e 464 103
e 464 104
e 464 111
e 464 112
e 464 115
e 464 116
e 464 120
e 464 122
e 464 123
e 464 126
e 464 128
e 464 133
e 464 137
e 464 139
e 464 142
e 464 144
e 464 146
e 464 149
e 464 150
e 464 156
e 464 160
e 464 162
e 464 163
e 464 164
e 464 167
e 464 168
e 464 174
e 464 176
e 464 178
e 464 180
e 464 184
e 464 185
e 464 189
e 464 190
e 464 192
e 464 194
e 464 195
e 464 199
e 464 200
e 464 204
e 464 205
e 464 207
e 464 210
e 464 226
e 464 228
e 464 229
e 464 230
e 464 233
e 464 234
e 464 236
e 464 237
e 464 239
e 464 240
e 464 241
e 464 246
e 464 249
e 464 250
e 464 256
e 464 261
e 464 262
e 464 263
e 464 264
e 464 267
e 464 270
e 464 271
e 464 276
e 464 278
e 464 285
e 464 289
e 464 292
e 464 297
e 464 298
e 464 303
e 464 309
e 464 310
e 464 312
e 464 313
e 464 318
e 464 324
e 464 326
e 464 327
e 464 329
e 464 330
e 464 333
e 464 336
e 464 342
e 464 349
e 464 350
e 464 355
e 464 357
e 464 358
e 464 359
e 464 360
e 464 361
e 464 362
e 464 363
e 464 365
e 464 368
e 464 370
e 464 373
e 464 377
e 464 379
e 464 382
e 464 384
e 464 396
e 464 397
e 464 407
e 464 408
e 464 409
e 464 411
e 464 418
e 464 421
e 464 422
e 464 426
e 464 431
e 464 434
e 464 436
e 464 438
e 464 439
e 464 440
e 464 443
e 464 445
e 464 447
e 464 448
e 464 450
e 464 453
e 464 455
e 464 461
e 464 463
e 465 2
e 465 5
e 465 6
e 465 7
e 465 9
e 465 11
e 465 18
e 465 26
e 465 28
e 465 29
e 465 30
e 465 33
e 465 44
e 465 52
e 465 58
e 465 65
e 465 67
e 465 69
e 465 74
e 465 77
e 465 78
e 465 80
e 465 83
e 465 85
e 465 97
e 465 101
e 465 104
e 465 108
e 465 113
e 465 114
e 465 115
e 465 116
e 465 118
e 465 124
e 465 127
e 465 130
e 465 131
e 465 133
e 465 135
e 465 138
e 465 140
e 465 144
e 465 145
e 465 153
e 465 157
e 465 163
e 465 164
e 465 172
e 465 173
e 465 176
e 465 179
e 465 181
e 465 182
e 465 190
e 465 192
e 465 193
e 465 194
e 465 196
e 465 198
e 465 203
e 465 208
e 465 209
e 465 213
e 465 214
e 465 219
e 465 220
e 465 223
e 465 230
e 465 236
e 465 240
e 465 244
e 465 249
e 465 250
e 465 253
e 465 254
e 465 257
e 465 259
e 465 262
e 465 264
e 465 267
e 465 274
e 465 275
e 465 279
e 465 283
e 465 285
e 465 287
e 465 290
e 465 303
e 465 304
e 465 311
e 465 312
e 465 313
e 465 321
e 465 325
e 465 332
e 465 334
e 465 341
e 465 346
e 465 349
e 465 351
e 465 352
e 465 353
e 465 367
e 465 377
e 465 390
e 465 398
e 465 402
e 465 411
e 465 416
e 465 417
e 465 419
e 465 420
e 465 423
e 465 427
e 465 428
e 465 440
e 465 447
e 465 453
e 465 458
e 466 2
e 466 5
e 466 12
e 466 18
e 466 20
e 466 21
e 466 26
e 466 30
e 466 34
e 466 39
e 466 40
e 466 44
e 466 45
e 466 48
e 466 49
e 466 59
e 466 60
e 466 63
e 466 64
e 466 66
e 466 75
e 466 76
e 466 89
e 466 95
e 466 101
e 466 104
e 466 105
e 466 106
e 466 116
e 466 118
e 466 123
e 466 125
e 466 126
e 466 127
e 466 131
e 466 132
e 466 137
e 466 140
e 466 142
e 466 152
e 466 154
e 466 155
e 466 156
e 466 157
e 466 161
e 466 162
e 466 163
e 466 166
e 466 171
e 466 178
e 466 189
e 466 192
e 466 193
e 466 194
e 466 196
e 466 205
e 466 206
e 466 212
e 466 216
e 466 221
e 466 223
e 466 226
e 466 229
e 466 235
e 466 243
e 466 244
e 466 251
e 466 256
e 466 257
e 466 263
e 466 266
e 466 272
e 466 276
e 466 278
e 466 284
e 466 287
e 466 295
e 466 297
e 466 311
e 466 312
e 466 313
e 466 316
e 466 322
e 466 326
e 466 334
e 466 337
e 466 343
e 466 344
e 466 346
e 466 351
e 466 353
e 466 357
e 466 362
e 466 364
e 466 373
e 466 375
e 466 378
e 466 382
e 466 389
e 466 390
e 466 391
e 466 393
e 466 394
e 466 401
e 466 413
e 466 415
e 466 417
e 466 420
e 466 423
e 466 427
e 466 434
e 466 439
e 466 447
e 466 448
e 466 453
e 466 457
e 466 460
e 466 463
e 466 464
e 466 465
e 467 3
e 467 9
e 467 11
e 467 16
e 467 21
e 467 22
e 467 27
e 467 29
e 467 34
e 467 37
e 467 38
e 467 43
e 467 47
e 467 48
e 467 53
e 467 54
e 467 65
e 467 67
e 467 69
e 467 72
e 467 74
e 467 75
e 467 80
e 467 82
e 467 87
e 467 89
e 467 103
e 467 110
e 467 111
e 467 115
e 467 120
e 467 122
e 467 126
e 467 140
e 467 143
e 467 144
e 467 145
e 467 157
e 467 161
e 467 162
e 467 165
e 467 174
e 467 179
e 467 184
e 467 186
e 467 189
e 467 194
e 467 204
e 467 206
e 467 213
e 467 217
e 467 220
e 467 228
e 467 230
e 467 233
e 467 239
e 467 249
e 467 254
e 467 259
e 467 262
e 467 266
e 467 273
e 467 276
e 467 277
e 467 289
e 467 292
e 467 293
e 467 309
e 467 311
e 467 312
e 467 314
e 467 322
e 467 323
e 467 326
e 467 328
e 467 330
e 467 332
e 467 334
e 467 337
e 467 343
e 467 348
e 467 349
e 467 358
e 467 362
e 467 363
e 467 365
e 467 369
e 467 371
e 467 375
e 467 377
e 467 379
e 467 386
e 467 388
e 467 393
e 467 394
e 467 397
e 467 398
e 467 411
e 467 412
e 467 413
e 467 417
e 467 421
e 467 422
e 467 427
e 467 436
e 467 443
e 467 444
e 467 448
e 467 452
e 467 454
e 467 456
e 467 460
e 467 463
e 467 464
e 468 3
e 468 9
e 468 10
e 468 12
e 468 17
e 468 23
e 468 25
e 468 44
e 468 54
e 468 56
e 468 57
e 468 59
e 468 63
e 468 66
e 468 69
e 468 77
e 468 97
e 468 100
e 468 101
e 468 106
e 468 110
e 468 112
e 468 119
e 468 135
e 468 136
e 468 138
e 468 140
e 468 142
e 468 144
e 468 146
e 468 148
e 468 150
e 468 155
e 468 157
e 468 158
e 468 162
e 468 163
e 468 164
e 468 178
e 468 182
e 468 183
e 468 184
e 468 188
e 468 192
e 468 193
e 468 194
e 468 195
e 468 204
e 468 206
e 468 208
e 468 209
e 468 212
e 468 215
e 468 217
e 468 223
e 468 224
e 468 225
e 468 227
e 468 228
e 468 234
e 468 236
e 468 238
e 468 246
e 468 249
e 468 253
e 468 256
e 468 258
e 468 263
e 468 265
e 468 267
e 468 268
e 468 273
e 468 275
e 468 277
e 468 281
e 468 283
e 468 284
e 468 287
e 468 289
e 468 293
e 468 302
e 468 304
e 468 310
e 468 311
e 468 314
e 468 318
e 468 320
e 468 322
e 468 324
e 468 325
e 468 326
e 468 333
e 468 336
e 468 339
e 468 340
e 468 341
e 468 343
e 468 347
e 468 351
e 468 352
e 468 358
e 468 363
e 468 367
e 468 371
e 468 374
e 468 379
e 468 391
e 468 392
e 468 397
e 468 407
e 468 412
e 468 414
e 468 415
e 468 416
e 468 417
e 468 424
e 468 428
e 468 429
e 468 434
e 468 440
e 468 441
e 468 442
e 468 444
e 468 445
e 468 457
e 469 8
e 469 11
e 469 18
e 469 20
e 469 28
e 469 30
e 469 32
e 469 33
e 469 38
e 469 41
e 469 44
e 469 48
e 469 49
e 469 52
e 469 62
e 469 68
e 469 71
e 469 75
e 469 77
e 469 85
e 469 87
e 469 92
e 469 95
e 469 103
e 469 104
e 469 111
e 469 118
e 469 120
e 469 122
e 469 129
e 469 130
e 469 140
e 469 141
e 469 146
e 469 152
e 469 153
e 469 157
e 469 164
e 469 170
e 469 182
e 469 188
e 469 199
e 469 200
e 469 202
e 469 210
e 469 216
e 469 222
e 469 228
e 469 236
e 469 241
e 469 243
e 469 248
e 469 250
e 469 251
e 469 260
e 469 268
e 469 275
e 469 276
e 469 285
e 469 290
e 469 294
e 469 297
e 469 298
e 469 299
e 469 311
e 469 318
e 469 320
e 469 322
e 469 324
e 469 327
e 469 331
e 469 339
e 469 346
e 469 351
e 469 358
e 469 360
e 469 363
e 469 386
e 469 390
e 469 395
e 469 401
e 469 406
e 469 415
e 469 423
e 469 428
e 469 434
e 469 443
e 469 444
e 469 447
e 469 461
e 469 464
e 470 3
e 470 8
e 470 9
e 470 23
e 470 28
e 470 29
e 470 33
e 470 38
e 470 39
e 470 61
e 470 66
e 470 69
e 470 72
e 470 92
e 470 98
e 470 101
e 470 124
e 470 126
e 470 129
e 470 135
e 470 141
e 470 148
e 470 155
e 470 161
e 470 163
e 470 166
e 470 173
e 470 190
e 470 194
e 470 195
e 470 208
e 470 233
e 470 239
e 470 248
e 470 254
e 470 265
e 470 275
e 470 277
e 470 283
e 470 290
e 470 299
e 470 323
e 470 330
e 470 350
e 470 360
e 470 364
e 470 386
e 470 393
e 470 396
e 470 412
e 470 443
e 470 445
e 470 454
e 470 458
e 470 468
e 471 1
e 471 2
e 471 3
e 471 4
e 471 8
e 471 9
e 471 12
e 471 15
e 471 18
e 471 19
e 471 21
e 471 24
e 471 27
e 471 30
e 471 33
e 471 41
e 471 45
e 471 57
e 471 58
e 471 67
e 471 75
e 471 84
e 471 85
e 471 86
e 471 87
e 471 89
e 471 90
e 471 98
e 471 102
e 471 104
e 471 109
e 471 112
e 471 115
e 471 116
e 471 119
e 471 120
e 471 123
e 471 125
e 471 132
e 471 134
e 471 141
e 471 148
e 471 149
e 471 154
e 471 155
e 471 156
e 471 157
e 471 160
e 471 163
e 471 171
e 471 172
e 471 174
e 471 178
e 471 184
e 471 186
e 471 192
e 471 193
e 471 194
e 471 195
e 471 199
e 471 203
e 471 204
e 471 208
e 471 212
e 471 222
e 471 223
e 471 224
e 471 226
e 471 235
e 471 236
e 471 245
e 471 248
e 471 249
e 471 253
e 471 257
e 471 259
e 471 260
e 471 264
e 471 287
e 471 288
e 471 289
e 471 290
e 471 298
e 471 299
e 471 302
e 471 303
e 471 307
e 471 309
e 471 318
e 471 322
e 471 324
e 471 328
e 471 330
e 471 334
e 471 337
e 471 346
e 471 352
e 471 360
e 471 364
e 471 375
e 471 379
e 471 380
e 471 381
e 471 383
e 471 388
e 471 390
e 471 393
e 471 394
e 471 399
e 471 402
e 471 406
e 471 409
e 471 413
e 471 414
e 471 417
e 471 420
e 471 421
e 471 426
e 471 427
e 471 434
e 471 445
e 471 447
e 471 451
e 471 457
e 471 458
e 471 464
e 471 465
e 471 466
e 471 468
e 472 5
e 472 8
e 472 9
e 472 11
e 472 24
e 472 25
e 472 28
e 472 33
e 472 34
e 472 36
e 472 42
e 472 43
e 472 50
e 472 51
e 472 52
e 472 53
e 472 61
e 472 68
e 472 71
e 472 77
e 472 79
e 472 80
e 472 82
e 472 83
e 472 87
e 472 88
e 472 90
e 472 92
e 472 99
e 472 103
e 472 104
e 472 116
e 472 124
e 472 126
e 472 130
e 472 137
e 472 139
e 472 145
e 472 148
e 472 150
e 472 152
e 472 154
e 472 157
e 472 158
e 472 159
e 472 160
e 472 169
e 472 171
e 472 180
e 472 181
e 472 192
e 472 202
e 472 205
e 472 206
e 472 226
e 472 227
e 472 236
e 472 241
e 472 243
e 472 244
e 472 249
e 472 250
e 472 251
e 472 254
e 472 259
e 472 263
e 472 269
e 472 274
e 472 276
e 472 278
e 472 279
e 472 281
e 472 282
e 472 283
e 472 287
e 472 288
e 472 294
e 472 299
e 472 302
e 472 306
e 472 308
e 472 312
e 472 323
e 472 330
e 472 331
e 472 338
e 472 343
e 472 344
e 472 354
e 472 363
e 472 376
e 472 377
e 472 378
e 472 385
e 472 389
e 472 390
e 472 396
e 472 402
e 472 404
e 472 409
e 472 420
e 472 425
e 472 427
e 472 434
e 472 436
e 472 438
e 472 440
e 472 442
e 472 446
e 472 447
e 472 452
e 472 453
e 472 459
e 472 464
e 473 5
e 473 6
e 473 8
e 473 9
e 473 14
e 473 16
e 473 19
e 473 22
e 473 25
e 473 26
e 473 27
e 473 28
e 473 31
e 473 35
e 473 38
e 473 47
e 473 52
e 473 55
e 473 57
e 473 62
e 473 63
e 473 64
e 473 70
e 473 72
e 473 82
e 473 84
e 473 89
e 473 92
e 473 96
e 473 99
e 473 101
e 473 105
e 473 109
e 473 118
e 473 125
e 473 126
e 473 127
e 473 129
e 473 136
e 473 137
e 473 140
e 473 141
e 473 149
e 473 150
e 473 151
e 473 154
e 473 155
e 473 156
e 473 160
e 473 162
e 473 175
e 473 176
e 473 184
e 473 185
e 473 187
e 473 189
e 473 192
e 473 195
e 473 197
e 473 199
e 473 204
e 473 206
e 473 213
e 473 216
e 473 218
e 473 229
e 473 230
e 473 231
e 473 233
e 473 234
e 473 237
e 473 243
e 473 249
e 473 251
e 473 262
e 473 275
e 473 278
e 473 281
e 473 283
e 473 285
e 473 288
e 473 291
e 473 292
e 473 299
e 473 308
e 473 317
e 473 318
e 473 324
e 473 326
e 473 335
e 473 349
e 473 351
e 473 352
e 473 358
e 473 360
e 473 362
e 473 365
e 473 366
e 473 369
e 473 370
e 473 371
e 473 373
e 473 375
e 473 378
e 473 379
e 473 387
e 473 388
e 473 391
e 473 394
e 473 397
e 473 401
e 473 402
e 473 405
e 473 413
e 473 417
e 473 419
e 473 421
e 473 423
e 473 428
e 473 430
e 473 438
e 473 442
e 473 443
e 473 444
e 473 445
e 473 446
e 473 447
e 473 448
e 473 454
e 473 456
e 473 458
e 473 461
e 473 464
e 473 467
e 473 469
e 473 471
e 474 4
e 474 8
e 474 13
e 474 15
e 474 33
e 474 48
e 474 50
e 474 52
e 474 55
e 474 59
e 474 69
e 474 71
e 474 81
e 474 92
e 474 96
e 474 100
e 474 104
e 474 109
e 474 113
e 474 114
e 474 116
e 474 122
e 474 123
e 474 135
e 474 137
e 474 154
e 474 155
e 474 164
e 474 166
e 474 170
e 474 171
e 474 174
e 474 179
e 474 181
e 474 197
e 474 199
e 474 202
e 474 205
e 474 212
e 474 214
e 474 216
e 474 218
e 474 229
e 474 230
e 474 240
e 474 249
e 474 253
e 474 262
e 474 266
e 474 272
e 474 273
e 474 274
e 474 277
e 474 281
e 474 289
e 474 292
e 474 293
e 474 303
e 474 315
e 474 324
e 474 332
e 474 335
e 474 336
e 474 340
e 474 349
e 474 353
e 474 371
e 474 374
e 474 385
e 474 390
e 474 393
e 474 406
e 474 409
e 474 416
e 474 425
e 474 427
e 474 436
e 474 437
e 474 439
e 474 440
e 474 442
e 474 447
e 474 448
e 474 449
e 474 455
e 474 461
e 474 462
e 474 466
e 475 1
e 475 2
e 475 9
e 475 20
e 475 23
e 475 24
e 475 29
e 475 32
e 475 33
e 475 36
e 475 40
e 475 44
e 475 54
e 475 63
e 475 65
e 475 68
e 475 75
e 475 83
e 475 84
e 475 90
e 475 92
e 475 97
e 475 102
e 475 104
e 475 111
e 475 113
e 475 115
e 475 121
e 475 122
e 475 126
e 475 127
e 475 128
e 475 131
e 475 140
e 475 143
e 475 144
e 475 153
e 475 155
e 475 157
e 475 161
e 475 164
e 475 165
e 475 170
e 475 171
e 475 172
e 475 173
e 475 175
e 475 180
e 475 202
e 475 203
e 475 209
e 475 226
e 475 237
e 475 253
e 475 255
e 475 266
e 475 272
e 475 276
e 475 277
e 475 285
e 475 289
e 475 291
e 475 302
e 475 306
e 475 327
e 475 329
e 475 335
e 475 343
e 475 344
e 475 346
e 475 347
e 475 349
e 475 362
e 475 374
e 475 385
e 475 386
e 475 394
e 475 395
e 475 396
e 475 399
e 475 402
e 475 408
e 475 411
e 475 417
e 475 425
e 475 438
e 475 439
e 475 446
e 475 447
e 475 455
e 475 464
e 475 468
e 475 474
e 476 4
e 476 10
e 476 17
e 476 18
e 476 19
e 476 25
e 476 29
e 476 30
e 476 37
e 476 39
e 476 51
e 476 59
e 476 75
e 476 84
e 476 87
e 476 89
e 476 90
e 476 119
e 476 122
e 476 130
e 476 144
e 476 148
e 476 152
e 476 153
e 476 156
e 476 171
e 476 172
e 476 174
e 476 180
e 476 186
e 476 190
e 476 192
e 476 194
e 476 199
e 476 200
e 476 223
e 476 229
e 476 236
e 476 243
e 476 259
e 476 261
e 476 265
e 476 268
e 476 272
e 476 281
e 476 283
e 476 286
e 476 298
e 476 301
e 476 307
e 476 318
e 476 320
e 476 330
e 476 333
e 476 335
e 476 338
e 476 346
e 476 349
e 476 355
e 476 364
e 476 366
e 476 367
e 476 368
e 476 369
e 476 372
e 476 382
e 476 384
e 476 389
e 476 397
e 476 401
e 476 406
e 476 409
e 476 413
e 476 415
e 476 417
e 476 424
e 476 439
e 476 440
e 476 448
e 476 455
e 476 456
e 476 471
e 476 473
e 476 474
e 477 15
e 477 20
e 477 21
e 477 32
e 477 46
e 477 52
e 477 61
e 477 68
e 477 77
e 477 80
e 477 81
e 477 82
e 477 83
e 477 88
e 477 101
e 477 118
e 477 159
e 477 163
e 477 164
e 477 178
e 477 209
e 477 240
e 477 257
e 477 260
e 477 266
e 477 272
e 477 275
e 477 277
e 477 278
e 477 282
e 477 287
e 477 297
e 477 302
e 477 311
e 477 315
e 477 318
e 477 319
e 477 333
e 477 334
e 477 335
e 477 351
e 477 354
e 477 368
e 477 376
e 477 377
e 477 378
e 477 394
e 477 405
e 477 415
e 477 416
e 477 420
e 477 438
e 477 439
e 477 440
e 477 444
e 477 447
e 477 455
e 477 458
e 477 463
e 477 465
e 477 468
e 478 8
e 478 21
e 478 23
e 478 25
e 478 28
e 478 31
e 478 37
e 478 38
e 478 56
e 478 63
e 478 77
e 478 84
e 478 85
e 478 87
e 478 92
e 478 97
e 478 99
e 478 103
e 478 105
e 478 116
e 478 128
e 478 142
e 478 145
e 478 150
e 478 162
e 478 166
e 478 179
e 478 180
e 478 194
e 478 199
e 478 226
e 478 231
e 478 234
e 478 239
e 478 253
e 478 254
e 478 257
e 478 260
e 478 264
e 478 296
e 478 309
e 478 312
e 478 314
e 478 318
e 478 330
e 478 333
e 478 335
e 478 340
e 478 360
e 478 361
e 478 367
e 478 370
e 478 378
e 478 383
e 478 403
e 478 412
e 478 413
e 478 417
e 478 422
e 478 425
e 478 428
e 478 436
e 478 438
e 478 444
e 478 446
e 478 457
e 478 461
e 478 468
e 479 1
e 479 2
e 479 9
e 479 15
e 479 20
e 479 21
e 479 25
e 479 35
e 479 36
e 479 37
e 479 46
e 479 53
e 479 62
e 479 67
e 479 69
e 479 77
e 479 82
e 479 91
e 479 92
e 479 93
e 479 98
e 479 99
e 479 101
e 479 103
e 479 108
e 479 116
e 479 122
e 479 127
e 479 132
e 479 138
e 479 149
e 479 151
e 479 153
e 479 158
e 479 160
e 479 161
e 479 163
e 479 165
e 479 170
e 479 173
e 479 177
e 479 179
e 479 190
e 479 191
e 479 193
e 479 194
e 479 195
e 479 196
e 479 200
e 479 202
e 479 204
e 479 207
e 479 210
e 479 226
e 479 227
e 479 230
e 479 239
e 479 240
e 479 242
e 479 243
e 479 248
e 479 253
e 479 254
e 479 263
e 479 265
e 479 267
e 479 269
e 479 274
e 479 279
e 479 284
e 479 285
e 479 287
e 479 288
e 479 289
e 479 294
e 479 298
e 479 300
e 479 306
e 479 309
e 479 318
e 479 321
e 479 322
e 479 326
e 479 328
e 479 332
e 479 333
e 479 334
e 479 338
e 479 343
e 479 346
e 479 349
e 479 351
e 479 352
e 479 355
e 479 369
e 479 370
e 479 377
e 479 385
e 479 387
e 479 393
e 479 395
e 479 401
e 479 402
e 479 408
e 479 411
e 479 422
e 479 425
e 479 435
e 479 443
e 479 467
e 479 475
e 480 2
e 480 5
e 480 8
e 480 10
e 480 11
e 480 16
e 480 23
e 480 24
e 480 28
e 480 38
e 480 39
e 480 47
e 480 50
e 480 56
e 480 57
e 480 59
e 480 62
e 480 72
e 480 74
e 480 80
e 480 82
e 480 86
e 480 89
e 480 90
e 480 91
e 480 94
e 480 98
e 480 100
e 480 101
e 480 104
e 480 105
e 480 106
e 480 108
e 480 109
e 480 115
e 480 119
e 480 122
e 480 127
e 480 137
e 480 139
e 480 140
e 480 148
e 480 149
e 480 154
e 480 155
e 480 156
e 480 161
e 480 162
e 480 163
e 480 164
e 480 170
e 480 173
e 480 180
e 480 185
e 480 187
e 480 188
e 480 192
e 480 193
e 480 194
e 480 196
e 480 197
e 480 202
e 480 204
e 480 205
e 480 206
e 480 211
e 480 219
e 480 220
e 480 227
e 480 229
e 480 233
e 480 236
e 480 241
e 480 247
e 480 249
e 480 254
e 480 266
e 480 273
e 480 274
e 480 277
e 480 279
e 480 281
e 480 297
e 480 298
e 480 300
e 480 306
e 480 307
e 480 312
e 480 313
e 480 317
e 480 318
e 480 319
e 480 332
e 480 333
e 480 334
e 480 336
e 480 338
e 480 343
e 480 345
e 480 351
e 480 356
e 480 359
e 480 361
e 480 367
e 480 370
e 480 371
e 480 377
e 480 383
e 480 389
e 480 395
e 480 396
e 480 399
e 480 402
e 480 403
e 480 407
e 480 412
e 480 414
e 480 415
e 480 423
e 480 429
e 480 430
e 480 432
e 480 445
e 480 451
e 480 454
e 480 455
e 480 461
e 480 464
e 480 466
e 480 468
e 480 471
e 480 473
e 481 1
e 481 2
e 481 7
e 481 24
e 481 29
e 481 31
e 481 35
e 481 37
e 481 48
e 481 53
e 481 63
e 481 65
e 481 78
e 481 80
e 481 85
e 481 90
e 481 92
e 481 99
e 481 100
e 481 103
e 481 108
e 481 113
e 481 118
e 481 128
e 481 129
e 481 135
e 481 136
e 481 138
e 481 141
e 481 148
e 481 154
e 481 157
e 481 159
e 481 161
e 481 163
e 481 169
e 481 173
e 481 176
e 481 186
e 481 192
e 481 195
e 481 196
e 481 197
e 481 199
e 481 207
e 481 212
e 481 228
e 481 242
e 481 253
e 481 256
e 481 257
e 481 263
e 481 264
e 481 266
e 481 270
e 481 271
e 481 283
e 481 284
e 481 288
e 481 289
e 481 297
e 481 298
e 481 301
e 481 303
e 481 304
e 481 306
e 481 313
e 481 322
e 481 326
e 481 329
e 481 335
e 481 341
e 481 358
e 481 370
e 481 377
e 481 389
e 481 395
e 481 398
e 481 402
e 481 417
e 481 427
e 481 429
e 481 438
e 481 450
e 481 464
e 481 469
e 482 2
e 482 7
e 482 15
e 482 17
e 482 22
e 482 35
e 482 36
e 482 54
e 482 59
e 482 63
e 482 67
e 482 72
e 482 75
e 482 76
e 482 80
e 482 88
e 482 90
e 482 92
e 482 94
e 482 102
e 482 104
e 482 112
e 482 114
e 482 122
e 482 129
e 482 141
e 482 142
e 482 154
e 482 164
e 482 166
e 482 167
e 482 177
e 482 178
e 482 181
e 482 184
e 482 186
e 482 187
e 482 188
e 482 190
e 482 193
e 482 194
e 482 196
e 482 199
e 482 200
e 482 224
e 482 228
e 482 238
e 482 250
e 482 256
e 482 258
e 482 259
e 482 260
e 482 261
e 482 270
e 482 272
e 482 274
e 482 277
e 482 278
e 482 283
e 482 284
e 482 287
e 482 288
e 482 290
e 482 292
e 482 305
e 482 307
e 482 319
e 482 330
e 482 336
e 482 368
e 482 378
e 482 386
e 482 387
e 482 394
e 482 411
e 482 420
e 482 425
e 482 428
e 482 430
e 482 442
e 482 443
e 482 444
e 482 448
e 482 452
e 482 458
e 482 463
e 482 466
e 482 474
e 483 2
e 483 4
e 483 9
e 483 11
e 483 15
e 483 20
e 483 21
e 483 26
e 483 29
e 483 33
e 483 35
e 483 37
e 483 38
e 483 39
e 483 40
e 483 43
e 483 45
e 483 49
e 483 56
e 483 62
e 483 63
e 483 64
e 483 65
e 483 69
e 483 70
e 483 71
e 483 72
e 483 75
e 483 77
e 483 79
e 483 82
e 483 84
e 483 86
e 483 90
e 483 91
e 483 93
e 483 100
e 483 103
e 483 107
e 483 108
e 483 117
e 483 118
e 483 125
e 483 129
e 483 131
e 483 134
e 483 135
e 483 137
e 483 138
e 483 139
e 483 141
e 483 146
e 483 149
e 483 152
e 483 154
e 483 156
e 483 160
e 483 162
e 483 163
e 483 171
e 483 172
e 483 178
e 483 180
e 483 187
e 483 188
e 483 191
e 483 196
e 483 199
e 483 200
e 483 203
e 483 208
e 483 210
e 483 212
e 483 217
e 483 218
e 483 226
e 483 232
e 483 233
e 483 238
e 483 246
e 483 250
e 483 251
e 483 257
e 483 258
e 483 260
e 483 263
e 483 265
e 483 266
e 483 267
e 483 271
e 483 272
e 483 276
e 483 281
e 483 284
e 483 286
e 483 288
e 483 301
e 483 306
e 483 307
e 483 311
e 483 312
e 483 314
e 483 319
e 483 321
e 483 324
e 483 327
e 483 332
e 483 335
e 483 342
e 483 347
e 483 350
e 483 353
e 483 355
e 483 358
e 483 361
e 483 366
e 483 369
e 483 370
e 483 376
e 483 378
e 483 381
e 483 387
e 483 389
e 483 393
e 483 396
e 483 406
e 483 407
e 483 410
e 483 411
e 483 413
e 483 419
e 483 420
e 483 421
e 483 424
e 483 425
e 483 439
e 483 442
e 483 448
e 483 451
e 483 461
e 483 462
e 483 465
e 483 466
e 483 469
e 483 471
e 483 472
e 483 473
e 483 474
e 483 477
e 483 478
e 484 8
e 484 9
e 484 11
e 484 18
e 484 19
e 484 29
e 484 34
e 484 38
e 484 43
e 484 47
e 484 57
e 484 62
e 484 63
e 484 65
e 484 72
e 484 75
e 484 77
e 484 80
e 484 92
e 484 105
e 484 122
e 484 133
e 484 135
e 484 145
e 484 161
e 484 162
e 484 163
e 484 177
e 484 179
e 484 186
e 484 190
e 484 196
e 484 220
e 484 226
e 484 227
e 484 228
e 484 231
e 484 233
e 484 250
e 484 256
e 484 270
e 484 272
e 484 274
e 484 275
e 484 277
e 484 283
e 484 287
e 484 302
e 484 303
e 484 309
e 484 312
e 484 343
e 484 351
e 484 360
e 484 361
e 484 366
e 484 377
e 484 378
e 484 395
e 484 397
e 484 402
e 484 405
e 484 408
e 484 412
e 484 425
e 484 441
e 484 446
e 484 464
e 484 474
e 485 3
e 485 10
e 485 12
e 485 15
e 485 18
e 485 19
e 485 20
e 485 28
e 485 31
e 485 33
e 485 34
e 485 39
e 485 41
e 485 45
e 485 50
e 485 52
e 485 53
e 485 67
e 485 75
e 485 77
e 485 82
e 485 88
e 485 97
e 485 99
e 485 101
e 485 103
e 485 105
e 485 107
e 485 112
e 485 120
e 485 124
e 485 129
e 485 136
e 485 139
e 485 144
e 485 146
e 485 147
e 485 153
e 485 159
e 485 160
e 485 171
e 485 173
e 485 181
e 485 184
e 485 185
e 485 192
e 485 208
e 485 213
e 485 214
e 485 215
e 485 219
e 485 220
e 485 230
e 485 233
e 485 236
e 485 240
e 485 254
e 485 255
e 485 257
e 485 272
e 485 281
e 485 287
e 485 290
e 485 296
e 485 302
e 485 314
e 485 320
e 485 322
e 485 323
e 485 330
e 485 334
e 485 335
e 485 336
e 485 337
e 485 338
e 485 339
e 485 340
e 485 343
e 485 346
e 485 354
e 485 357
e 485 370
e 485 371
e 485 374
e 485 379
e 485 386
e 485 388
e 485 389
e 485 395
e 485 396
e 485 402
e 485 413
e 485 414
e 485 415
e 485 417
e 485 423
e 485 424
e 485 427
e 485 428
e 485 430
e 485 438
e 485 442
e 485 445
e 485 447
e 485 449
e 485 452
e 485 456
e 485 457
e 485 465
e 485 466
e 485 471
e 486 2
e 486 3
e 486 15
e 486 25
e 486 29
e 486 35
e 486 36
e 486 38
e 486 39
e 486 48
e 486 53
e 486 57
e 486 59
e 486 67
e 486 75
e 486 78
e 486 82
e 486 84
e 486 85
e 486 87
e 486 91
e 486 98
e 486 106
e 486 116
e 486 120
e 486 123
e 486 134
e 486 138
e 486 142
e 486 152
e 486 160
e 486 162
e 486 174
e 486 176
e 486 179
e 486 192
e 486 193
e 486 197
e 486 203
e 486 207
e 486 211
e 486 214
e 486 226
e 486 233
e 486 234
e 486 240
e 486 242
e 486 247
e 486 254
e 486 255
e 486 263
e 486 264
e 486 269
e 486 270
e 486 271
e 486 280
e 486 285
e 486 292
e 486 299
e 486 304
e 486 312
e 486 314
e 486 325
e 486 330
e 486 346
e 486 351
e 486 359
e 486 366
e 486 370
e 486 371
e 486 377
e 486 379
e 486 388
e 486 401
e 486 406
e 486 410
e 486 412
e 486 415
e 486 416
e 486 440
e 486 450
e 486 453
e 486 456
e 486 457
e 486 461
e 486 466
e 486 476
e 487 2
e 487 9
e 487 17
e 487 20
e 487 25
e 487 33
e 487 57
e 487 65
e 487 77
e 487 80
e 487 84
e 487 92
e 487 101
e 487 102
e 487 103
e 487 113
e 487 122
e 487 128
e 487 129
e 487 141
e 487 153
e 487 162
e 487 163
e 487 164
e 487 177
e 487 178
e 487 204
e 487 208
e 487 210
e 487 223
e 487 227
e 487 230
e 487 232
e 487 239
e 487 240
e 487 245
e 487 249
e 487 260
e 487 266
e 487 268
e 487 269
e 487 277
e 487 287
e 487 288
e 487 296
e 487 297
e 487 303
e 487 304
e 487 307
e 487 323
e 487 328
e 487 330
e 487 331
e 487 343
e 487 370
e 487 375
e 487 388
e 487 395
e 487 397
e 487 401
e 487 402
e 487 403
e 487 405
e 487 406
e 487 407
e 487 408
e 487 409
e 487 412
e 487 418
e 487 420
e 487 426
e 487 444
e 487 446
e 487 450
e 487 453
e 487 457
e 487 463
e 487 467
e 487 469
e 487 472
e 487 480
e 487 481
e 487 482
e 487 484
e 488 4
e 488 11
e 488 15
e 488 19
e 488 25
e 488 29
e 488 30
e 488 33
e 488 50
e 488 53
e 488 57
e 488 64
e 488 65
e 488 81
e 488 84
e 488 85
e 488 86
e 488 92
e 488 94
e 488 96
e 488 97
e 488 101
e 488 110
e 488 118
e 488 126
e 488 137
e 488 139
e 488 140
e 488 142
e 488 146
e 488 150
e 488 153
e 488 154
e 488 155
e 488 157
e 488 163
e 488 171
e 488 178
e 488 181
e 488 182
e 488 190
e 488 193
e 488 195
e 488 202
e 488 207
e 488 208
e 488 212
e 488 230
e 488 240
e 488 249
e 488 262
e 488 264
e 488 274
e 488 277
e 488 281
e 488 284
e 488 290
e 488 303
e 488 309
e 488 331
e 488 335
e 488 337
e 488 339
e 488 343
e 488 346
e 488 351
e 488 353
e 488 357
e 488 363
e 488 364
e 488 370
e 488 374
e 488 378
e 488 380
e 488 406
e 488 420
e 488 424
e 488 426
e 488 432
e 488 435
e 488 437
e 488 440
e 488 447
e 488 464
e 488 467
e 488 480
e 489 2
e 489 3
e 489 4
e 489 7
e 489 8
e 489 9
e 489 11
e 489 13
e 489 15
e 489 18
e 489 21
e 489 25
e 489 27
e 489 28
e 489 29
e 489 30
e 489 35
e 489 37
e 489 38
e 489 39
e 489 40
e 489 42
e 489 44
e 489 54
e 489 56
e 489 58
e 489 65
e 489 66
e 489 69
e 489 70
e 489 74
e 489 77
e 489 78
e 489 81
e 489 84
e 489 86
e 489 92
e 489 93
e 489 94
e 489 95
e 489 96
e 489 97
e 489 99
e 489 103
e 489 108
e 489 111
e 489 113
e 489 116
e 489 122
e 489 124
e 489 125
e 489 126
e 489 127
e 489 131
e 489 132
e 489 133
e 489 136
e 489 137
e 489 140
e 489 147
e 489 150
e 489 156
e 489 159
e 489 160
e 489 165
e 489 166
e 489 167
e 489 168
e 489 169
e 489 176
e 489 180
e 489 183
e 489 184
e 489 185
e 489 186
e 489 193
e 489 194
e 489 195
e 489 196
e 489 197
e 489 199
e 489 200
e 489 202
e 489 205
e 489 206
e 489 208
e 489 210
e 489 213
e 489 217
e 489 221
e 489 222
e 489 225
e 489 226
e 489 227
e 489 228
e 489 233
e 489 240
e 489 248
e 489 252
e 489 259
e 489 260
e 489 269
e 489 271
e 489 275
e 489 279
e 489 280
e 489 284
e 489 291
e 489 296
e 489 298
e 489 299
e 489 302
e 489 303
e 489 306
e 489 308
e 489 309
e 489 312
e 489 318
e 489 319
e 489 322
e 489 323
e 489 332
e 489 334
e 489 336
e 489 338
e 489 341
e 489 342
e 489 343
e 489 344
e 489 347
e 489 352
e 489 355
e 489 363
e 489 368
e 489 369
e 489 370
e 489 383
e 489 385
e 489 386
e 489 388
e 489 390
e 489 392
e 489 394
e 489 402
e 489 404
e 489 405
e 489 406
e 489 407
e 489 411
e 489 413
e 489 417
e 489 419
e 489 421
e 489 424
e 489 426
e 489 427
e 489 428
e 489 429
e 489 430
e 489 434
e 489 438
e 489 439
e 489 441
e 489 443
e 489 444
e 489 447
e 489 449
e 489 456
e 489 457
e 489 464
e 489 465
e 489 466
e 489 468
e 489 481
e 489 483
e 489 485
e 489 487
e 490 5
e 490 8
e 490 10
e 490 12
e 490 13
e 490 22
e 490 27
e 490 28
e 490 33
e 490 36
e 490 38
e 490 39
e 490 46
e 490 47
e 490 56
e 490 65
e 490 73
e 490 80
e 490 81
e 490 87
e 490 91
e 490 94
e 490 102
e 490 108
e 490 110
e 490 118
e 490 129
e 490 130
e 490 135
e 490 136
e 490 141
e 490 175
e 490 177
e 490 188
e 490 196
e 490 200
e 490 201
e 490 202
e 490 208
e 490 228
e 490 239
e 490 242
e 490 243
e 490 246
e 490 254
e 490 261
e 490 271
e 490 276
e 490 277
e 490 281
e 490 284
e 490 285
e 490 287
e 490 288
e 490 289
e 490 292
e 490 295
e 490 299
e 490 302
e 490 319
e 490 320
e 490 324
e 490 328
e 490 330
e 490 341
e 490 343
e 490 348
e 490 349
e 490 357
e 490 369
e 490 370
e 490 375
e 490 376
e 490 377
e 490 378
e 490 399
e 490 401
e 490 402
e 490 406
e 490 407
e 490 408
e 490 412
e 490 413
e 490 415
e 490 416
e 490 417
e 490 427
e 490 431
e 490 437
e 490 465
e 490 467
e 490 471
e 490 472
e 490 478
e 490 481
e 491 2
e 491 24
e 491 28
e 491 38
e 491 47
e 491 57
e 491 65
e 491 70
e 491 77
e 491 85
e 491 87
e 491 91
e 491 98
e 491 99
e 491 103
e 491 106
e 491 109
e 491 119
e 491 120
e 491 122
e 491 128
e 491 141
e 491 144
e 491 150
e 491 157
e 491 173
e 491 175
e 491 180
e 491 193
e 491 196
e 491 197
e 491 199
e 491 210
e 491 216
e 491 219
e 491 226
e 491 228
e 491 233
e 491 239
e 491 240
e 491 243
e 491 248
e 491 253
e 491 257
e 491 270
e 491 272
e 491 276
e 491 307
e 491 321
e 491 322
e 491 326
e 491 330
e 491 333
e 491 334
e 491 351
e 491 361
e 491 370
e 491 378
e 491 387
e 491 406
e 491 414
e 491 415
e 491 418
e 491 429
e 491 432
e 491 434
e 491 437
e 491 443
e 491 458
e 491 467
e 491 469
e 491 472
e 491 476
e 491 487
e 492 1
e 492 6
e 492 7
e 492 12
e 492 13
e 492 14
e 492 23
e 492 30
e 492 33
e 492 34
e 492 35
e 492 37
e 492 39
e 492 40
e 492 41
e 492 43
e 492 47
e 492 49
e 492 50
e 492 52
e 492 55
e 492 57
e 492 64
e 492 75
e 492 86
e 492 96
e 492 102
e 492 105
e 492 106
e 492 108
e 492 112
e 492 115
e 492 116
e 492 119
e 492 123
e 492 128
e 492 132
e 492 135
e 492 138
e 492 139
e 492 140
e 492 144
e 492 153
e 492 154
e 492 156
e 492 160
e 492 162
e 492 164
e 492 165
e 492 166
e 492 167
e 492 168
e 492 171
e 492 172
e 492 173
e 492 174
e 492 175
e 492 176
e 492 177
e 492 178
e 492 179
e 492 181
e 492 183
e 492 186
e 492 187
e 492 188
e 492 190
e 492 194
e 492 197
e 492 200
e 492 202
e 492 204
e 492 206
e 492 217
e 492 221
e 492 222
e 492 224
e 492 230
e 492 233
e 492 242
e 492 243
e 492 251
e 492 254
e 492 258
e 492 259
e 492 263
e 492 264
e 492 265
e 492 266
e 492 267
e 492 268
e 492 271
e 492 272
e 492 274
e 492 275
e 492 278
e 492 281
e 492 282
e 492 285
e 492 286
e 492 287
e 492 290
e 492 291
e 492 292
e 492 297
e 492 298
e 492 304
e 492 310
e 492 311
e 492 315
e 492 318
e 492 322
e 492 323
e 492 324
e 492 330
e 492 331
e 492 332
e 492 338
e 492 339
e 492 341
e 492 342
e 492 345
e 492 348
e 492 356
e 492 359
e 492 371
e 492 374
e 492 376
e 492 378
e 492 379
e 492 382
e 492 384
e 492 391
e 492 393
e 492 397
e 492 398
e 492 402
e 492 405
e 492 406
e 492 413
e 492 415
e 492 416
e 492 417
e 492 418
e 492 419
e 492 425
e 492 426
e 492 427
e 492 434
e 492 435
e 492 437
e 492 447
e 492 454
e 492 457
e 492 459
e 492 461
e 492 462
e 492 463
e 492 464
e 492 467
e 492 468
e 492 472
e 492 473
e 492 474
e 492 475
e 492 479
e 492 485
e 492 489
e 492 490
e 493 1
e 493 7
e 493 13
e 493 23
e 493 24
e 493 27
e 493 28
e 493 30
e 493 34
e 493 35
e 493 36
e 493 38
e 493 42
e 493 47
e 493 57
e 493 68
e 493 74
e 493 78
e 493 80
e 493 81
e 493 84
e 493 85
e 493 86
e 493 90
e 493 92
e 493 95
e 493 98
e 493 100
e 493 104
e 493 105
e 493 107
e 493 111
e 493 112
e 493 113
e 493 129
e 493 130
e 493 135
e 493 137
e 493 138
e 493 144
e 493 147
e 493 149
e 493 150
e 493 158
e 493 160
e 493 161
e 493 163
e 493 164
e 493 165
e 493 171
e 493 172
e 493 179
e 493 185
e 493 190
e 493 192
e 493 195
e 493 196
e 493 199
e 493 208
e 493 210
e 493 215
e 493 216
e 493 226
e 493 230
e 493 239
e 493 245
e 493 249
e 493 250
e 493 251
e 493 256
e 493 257
e 493 258
e 493 262
e 493 264
e 493 270
e 493 271
e 493 275
e 493 278
e 493 279
e 493 289
e 493 292
e 493 299
e 493 302
e 493 303
e 493 309
e 493 312
e 493 324
e 493 326
e 493 328
e 493 330
e 493 332
e 493 336
e 493 338
e 493 339
e 493 344
e 493 349
e 493 351
e 493 355
e 493 358
e 493 360
e 493 366
e 493 369
e 493 372
e 493 375
e 493 379
e 493 385
e 493 391
e 493 394
e 493 397
e 493 398
e 493 417
e 493 419
e 493 426
e 493 429
e 493 430
e 493 434
e 493 435
e 493 438
e 493 441
e 493 446
e 493 451
e 493 452
e 493 454
e 493 455
e 493 458
e 493 461
e 493 468
e 493 472
e 493 477
e 493 483
e 493 489
e 493 490
e 493 492
e 494 4
e 494 5
e 494 29
e 494 34
e 494 36
e 494 38
e 494 43
e 494 44
e 494 47
e 494 51
e 494 52
e 494 65
e 494 69
e 494 73
e 494 77
e 494 85
e 494 87
e 494 88
e 494 93
e 494 94
e 494 96
e 494 97
e 494 99
e 494 103
e 494 107
e 494 114
e 494 117
e 494 122
e 494 125
e 494 126
e 494 127
e 494 133
e 494 137
e 494 140
e 494 142
e 494 147
e 494 150
e 494 153
e 494 157
e 494 161
e 494 162
e 494 171
e 494 173
e 494 176
e 494 182
e 494 194
e 494 195
e 494 196
e 494 199
e 494 216
e 494 220
e 494 221
e 494 223
e 494 224
e 494 239
e 494 243
e 494 244
e 494 247
e 494 259
e 494 261
e 494 271
e 494 277
e 494 284
e 494 286
e 494 289
e 494 292
e 494 293
e 494 305
e 494 312
e 494 316
e 494 319
e 494 323
e 494 327
e 494 333
e 494 337
e 494 338
e 494 344
e 494 355
e 494 358
e 494 374
e 494 391
e 494 395
e 494 404
e 494 406
e 494 407
e 494 409
e 494 416
e 494 418
e 494 439
e 494 442
e 494 443
e 494 446
e 494 459
e 494 461
e 494 463
e 494 464
e 494 471
e 494 473
e 494 483
e 494 490
e 495 8
e 495 18
e 495 21
e 495 22
e 495 23
e 495 25
e 495 28
e 495 29
e 495 30
e 495 31
e 495 32
e 495 33
e 495 38
e 495 44
e 495 49
e 495 51
e 495 57
e 495 59
e 495 62
e 495 63
e 495 68
e 495 69
e 495 70
e 495 71
e 495 72
e 495 75
e 495 76
e 495 77
e 495 81
e 495 82
e 495 84
e 495 85
e 495 90
e 495 93
e 495 94
e 495 97
e 495 102
e 495 104
e 495 110
e 495 112
e 495 115
e 495 119
e 495 120
e 495 121
e 495 127
e 495 129
e 495 132
e 495 133
e 495 137
e 495 139
e 495 144
e 495 145
e 495 147
e 495 149
e 495 151
e 495 153
e 495 155
e 495 158
e 495 159
e 495 160
e 495 162
e 495 166
e 495 167
e 495 171
e 495 172
e 495 178
e 495 182
e 495 192
e 495 194
e 495 196
e 495 197
e 495 203
e 495 204
e 495 213
e 495 217
e 495 224
e 495 225
e 495 228
e 495 232
e 495 235
e 495 238
e 495 241
e 495 242
e 495 243
e 495 247
e 495 248
e 495 250
e 495 251
e 495 252
e 495 253
e 495 256
e 495 257
e 495 259
e 495 271
e 495 274
e 495 275
e 495 277
e 495 278
e 495 279
e 495 283
e 495 288
e 495 290
e 495 291
e 495 292
e 495 293
e 495 296
e 495 297
e 495 303
e 495 312
e 495 317
e 495 319
e 495 324
e 495 329
e 495 330
e 495 332
e 495 334
e 495 335
e 495 340
e 495 342
e 495 351
e 495 353
e 495 354
e 495 359
e 495 364
e 495 369
e 495 371
e 495 374
e 495 377
e 495 378
e 495 380
e 495 381
e 495 382
e 495 383
e 495 384
e 495 386
e 495 388
e 495 390
e 495 397
e 495 401
e 495 402
e 495 408
e 495 412
e 495 415
e 495 416
e 495 417
e 495 418
e 495 419
e 495 420
e 495 421
e 495 422
e 495 424
e 495 425
e 495 426
e 495 432
e 495 437
e 495 438
e 495 439
e 495 442
e 495 443
e 495 446
e 495 451
e 495 454
e 495 455
e 495 456
e 495 457
e 495 460
e 495 461
e 495 464
e 495 465
e 495 466
e 495 467
e 495 472
e 495 475
e 495 476
e 495 483
e 495 489
e 495 490
e 495 492
e 496 3
e 496 21
e 496 25
e 496 28
e 496 30
e 496 33
e 496 37
e 496 47
e 496 48
e 496 54
e 496 60
e 496 74
e 496 77
e 496 83
e 496 87
e 496 97
e 496 100
e 496 105
e 496 122
e 496 126
e 496 147
e 496 149
e 496 150
e 496 153
e 496 161
e 496 162
e 496 164
e 496 171
e 496 172
e 496 179
e 496 180
e 496 181
e 496 190
e 496 193
e 496 204
e 496 209
e 496 213
e 496 247
e 496 271
e 496 272
e 496 280
e 496 281
e 496 293
e 496 298
e 496 299
e 496 302
e 496 303
e 496 306
e 496 315
e 496 326
e 496 334
e 496 343
e 496 344
e 496 355
e 496 364
e 496 369
e 496 371
e 496 373
e 496 377
e 496 378
e 496 385
e 496 395
e 496 421
e 496 425
e 496 427
e 496 432
e 496 440
e 496 444
e 496 446
e 496 447
e 496 461
e 496 476
e 497 1
e 497 5
e 497 7
e 497 8
e 497 10
e 497 11
e 497 20
e 497 22
e 497 23
e 497 24
e 497 25
e 497 31
e 497 33
e 497 34
e 497 35
e 497 39
e 497 44
e 497 49
e 497 54
e 497 55
e 497 56
e 497 58
e 497 59
e 497 61
e 497 62
e 497 68
e 497 69
e 497 73
e 497 74
e 497 75
e 497 79
e 497 80
e 497 81
e 497 82
e 497 86
e 497 87
e 497 90
e 497 92
e 497 94
e 497 97
e 497 98
e 497 100
e 497 106
e 497 108
e 497 109
e 497 112
e 497 113
e 497 118
e 497 120
e 497 123
e 497 124
e 497 125
e 497 126
e 497 127
e 497 131
e 497 133
e 497 136
e 497 137
e 497 138
e 497 140
e 497 142
e 497 145
e 497 148
e 497 149
e 497 154
e 497 156
e 497 157
e 497 158
e 497 160
e 497 161
e 497 162
e 497 163
e 497 165
e 497 168
e 497 169
e 497 171
e 497 172
e 497 174
e 497 181
e 497 186
e 497 194
e 497 195
e 497 196
e 497 198
e 497 202
e 497 204
e 497 205
e 497 208
e 497 215
e 497 216
e 497 221
e 497 223
e 497 225
e 497 226
e 497 228
e 497 230
e 497 231
e 497 234
e 497 243
e 497 244
e 497 245
e 497 253
e 497 254
e 497 255
e 497 259
e 497 260
e 497 264
e 497 265
e 497 268
e 497 275
e 497 277
e 497 282
e 497 283
e 497 284
e 497 285
e 497 288
e 497 293
e 497 298
e 497 301
e 497 306
e 497 311
e 497 312
e 497 314
e 497 315
e 497 316
e 497 317
e 497 318
e 497 319
e 497 321
e 497 323
e 497 324
e 497 331
e 497 332
e 497 335
e 497 336
e 497 337
e 497 340
e 497 341
e 497 344
e 497 349
e 497 354
e 497 356
e 497 360
e 497 363
e 497 364
e 497 365
e 497 371
e 497 373
e 497 377
e 497 379
e 497 385
e 497 391
e 497 396
e 497 398
e 497 399
e 497 401
e 497 402
e 497 403
e 497 404
e 497 406
e 497 408
e 497 410
e 497 412
e 497 416
e 497 417
e 497 422
e 497 428
e 497 429
e 497 430
e 497 433
e 497 436
e 497 438
e 497 439
e 497 440
e 497 441
e 497 442
e 497 444
e 497 445
e 497 452
e 497 454
e 497 460
e 497 463
e 497 464
e 497 467
e 497 468
e 497 472
e 497 475
e 497 476
e 497 480
e 497 483
e 497 487
e 497 490
e 497 491
e 497 492
e 497 493
e 497 496
e 498 7
e 498 10
e 498 21
e 498 22
e 498 29
e 498 30
e 498 38
e 498 48
e 498 63
e 498 71
e 498 74
e 498 80
e 498 84
e 498 85
e 498 92
e 498 98
e 498 99
e 498 103
e 498 108
e 498 114
e 498 115
e 498 117
e 498 129
e 498 135
e 498 139
e 498 140
e 498 141
e 498 150
e 498 162
e 498 163
e 498 164
e 498 167
e 498 172
e 498 176
e 498 182
e 498 200
e 498 204
e 498 209
e 498 215
e 498 228
e 498 246
e 498 249
e 498 252
e 498 263
e 498 264
e 498 271
e 498 275
e 498 280
e 498 281
e 498 282
e 498 285
e 498 298
e 498 319
e 498 328
e 498 329
e 498 335
e 498 339
e 498 341
e 498 344
e 498 346
e 498 358
e 498 368
e 498 369
e 498 377
e 498 378
e 498 387
e 498 393
e 498 395
e 498 401
e 498 405
e 498 410
e 498 412
e 498 423
e 498 424
e 498 425
e 498 440
e 498 442
e 498 453
e 498 454
e 498 456
e 498 464
e 498 466
e 498 471
e 498 473
e 498 474
e 498 476
e 498 479
e 499 4
e 499 5
e 499 8
e 499 10
e 499 11
e 499 17
e 499 18
e 499 20
e 499 23
e 499 24
e 499 25
e 499 26
e 499 27
e 499 38
e 499 50
e 499 51
e 499 54
e 499 57
e 499 61
e 499 71
e 499 72
e 499 75
e 499 76
e 499 77
e 499 80
e 499 82
e 499 86
e 499 89
e 499 91
e 499 92
e 499 93
e 499 94
e 499 97
e 499 99
e 499 100
e 499 101
e 499 102
e 499 103
e 499 104
e 499 106
e 499 109
e 499 111
e 499 112
e 499 114
e 499 115
e 499 117
e 499 120
e 499 126
e 499 129
e 499 132
e 499 133
e 499 141
e 499 150
e 499 152
e 499 162
e 499 171
e 499 174
e 499 177
e 499 182
e 499 186
e 499 187
e 499 193
e 499 194
e 499 196
e 499 200
e 499 202
e 499 203
e 499 204
e 499 206
e 499 209
e 499 213
e 499 230
e 499 232
e 499 234
e 499 236
e 499 242
e 499 247
e 499 248
e 499 252
e 499 253
e 499 254
e 499 257
e 499 259
e 499 260
e 499 262
e 499 264
e 499 266
e 499 272
e 499 276
e 499 281
e 499 282
e 499 283
e 499 285
e 499 286
e 499 291
e 499 292
e 499 296
e 499 297
e 499 302
e 499 303
e 499 304
e 499 305
e 499 311
e 499 321
e 499 326
e 499 331
e 499 336
e 499 342
e 499 343
e 499 347
e 499 349
e 499 354
e 499 358
e 499 363
e 499 368
e 499 371
e 499 375
e 499 388
e 499 391
e 499 396
e 499 402
e 499 404
e 499 406
e 499 407
e 499 410
e 499 413
e 499 415
e 499 423
e 499 424
e 499 425
e 499 428
e 499 429
e 499 439
e 499 440
e 499 444
e 499 446
e 499 448
e 499 449
e 499 450
e 499 451
e 499 454
e 499 455
e 499 477
e 499 480
e 499 483
e 499 484
e 499 488
e 499 495
e 500 5
e 500 15
e 500 19
e 500 24
e 500 25
e 500 29
e 500 37
e 500 48
e 500 52
e 500 59
e 500 63
e 500 65
e 500 69
e 500 71
e 500 77
e 500 80
e 500 83
e 500 84
e 500 87
e 500 88
e 500 91
e 500 98
e 500 122
e 500 126
e 500 129
e 500 133
e 500 143
e 500 152
e 500 168
e 500 171
e 500 174
e 500 177
e 500 178
e 500 181
e 500 192
e 500 193
e 500 194
e 500 208
e 500 215
e 500 232
e 500 234
e 500 240
e 500 242
e 500 257
e 500 262
e 500 263
e 500 266
e 500 267
e 500 272
e 500 288
e 500 291
e 500 296
e 500 299
e 500 303
e 500 324
e 500 329
e 500 331
e 500 354
e 500 362
e 500 364
e 500 368
e 500 370
e 500 388
e 500 389
e 500 394
e 500 401
e 500 403
e 500 406
e 500 410
e 500 411
e 500 416
e 500 420
e 500 421
e 500 422
e 500 423
e 500 425
e 500 428
e 500 440
e 500 443
e 500 447
e 500 452
e 500 455
e 500 474
e 500 482
e 500 486
e 500 488
e 500 489
e 501 1
e 501 11
e 501 13
e 501 15
e 501 27
e 501 47
e 501 52
e 501 54
e 501 64
e 501 65
e 501 82
e 501 83
e 501 87
e 501 89
e 501 90
e 501 92
e 501 98
e 501 100
e 501 106
e 501 113
e 501 115
e 501 118
e 501 120
e 501 123
e 501 126
e 501 128
e 501 129
e 501 130
e 501 137
e 501 141
e 501 142
e 501 144
e 501 150
e 501 155
e 501 159
e 501 161
e 501 181
e 501 188
e 501 204
e 501 216
e 501 217
e 501 222
e 501 227
e 501 262
e 501 266
e 501 269
e 501 275
e 501 280
e 501 281
e 501 282
e 501 287
e 501 288
e 501 290
e 501 306
e 501 308
e 501 319
e 501 323
e 501 326
e 501 335
e 501 336
e 501 338
e 501 349
e 501 351
e 501 352
e 501 355
e 501 361
e 501 374
e 501 375
e 501 376
e 501 382
e 501 389
e 501 392
e 501 393
e 501 405
e 501 406
e 501 407
e 501 412
e 501 416
e 501 419
e 501 422
e 501 426
e 501 428
e 501 452
e 501 453
e 501 457
e 501 458
e 501 467
e 501 469
e 501 470
e 501 476
e 501 488
e 501 495
e 501 497
e 502 4
e 502 5
e 502 20
e 502 25
e 502 26
e 502 29
e 502 32
e 502 38
e 502 39
e 502 46
e 502 47
e 502 48
e 502 53
e 502 59
e 502 62
e 502 63
e 502 81
e 502 82
e 502 85
e 502 86
e 502 87
e 502 91
e 502 96
e 502 97
e 502 105
e 502 108
e 502 122
e 502 123
e 502 127
e 502 130
e 502 131
e 502 137
e 502 138
e 502 141
e 502 153
e 502 158
e 502 162
e 502 172
e 502 173
e 502 181
e 502 188
e 502 189
e 502 193
e 502 209
e 502 215
e 502 217
e 502 227
e 502 230
e 502 242
e 502 243
e 502 249
e 502 252
e 502 253
e 502 255
e 502 257
e 502 258
e 502 263
e 502 264
e 502 266
e 502 281
e 502 285
e 502 297
e 502 299
e 502 312
e 502 323
e 502 330
e 502 335
e 502 338
e 502 339
e 502 340
e 502 351
e 502 358
e 502 363
e 502 376
e 502 381
e 502 385
e 502 387
e 502 389
e 502 404
e 502 406
e 502 409
e 502 412
e 502 422
e 502 427
e 502 428
e 502 438
e 502 440
e 502 442
e 502 447
e 502 450
e 502 459
e 502 468
e 502 471
e 502 489
e 502 491
e 503 1
e 503 2
e 503 3
e 503 5
e 503 13
e 503 20
e 503 21
e 503 23
e 503 24
e 503 27
e 503 28
e 503 29
e 503 31
e 503 35
e 503 40
e 503 42
e 503 44
e 503 50
e 503 52
e 503 57
e 503 60
e 503 62
e 503 63
e 503 65
e 503 66
e 503 68
e 503 71
e 503 77
e 503 80
e 503 83
e 503 84
e 503 90
e 503 94
e 503 103
e 503 104
e 503 117
e 503 124
e 503 126
e 503 127
e 503 131
e 503 138
e 503 142
e 503 143
e 503 144
e 503 149
e 503 152
e 503 155
e 503 156
e 503 159
e 503 162
e 503 171
e 503 172
e 503 175
e 503 178
e 503 179
e 503 180
e 503 181
e 503 192
e 503 196
e 503 200
e 503 204
e 503 207
e 503 209
e 503 212
e 503 217
e 503 219
e 503 221
e 503 224
e 503 225
e 503 226
e 503 228
e 503 229
e 503 233
e 503 235
e 503 238
e 503 245
e 503 250
e 503 251
e 503 253
e 503 258
e 503 259
e 503 263
e 503 275
e 503 276
e 503 277
e 503 283
e 503 289
e 503 290
e 503 292
e 503 295
e 503 298
e 503 299
e 503 300
e 503 301
e 503 307
e 503 309
e 503 315
e 503 319
e 503 322
e 503 324
e 503 326
e 503 331
e 503 332
e 503 335
e 503 340
e 503 342
e 503 350
e 503 354
e 503 357
e 503 360
e 503 365
e 503 368
e 503 369
e 503 374
e 503 379
e 503 386
e 503 389
e 503 394
e 503 402
e 503 404
e 503 411
e 503 415
e 503 419
e 503 420
e 503 424
e 503 425
e 503 426
e 503 435
e 503 438
e 503 439
e 503 440
e 503 443
e 503 446
e 503 447
e 503 451
e 503 452
e 503 456
e 503 458
e 503 460
e 503 461
e 503 465
e 503 467
e 503 468
e 503 469
e 503 480
e 503 492
e 503 493
e 503 494
e 503 498
e 503 501
e 504 3
e 504 5
e 504 12
e 504 15
e 504 18
e 504 25
e 504 27
e 504 28
e 504 33
e 504 39
e 504 41
e 504 45
e 504 48
e 504 50
e 504 52
e 504 56
e 504 57
e 504 58
e 504 59
e 504 64
e 504 67
e 504 75
e 504 77
e 504 80
e 504 82
e 504 84
e 504 85
e 504 86
e 504 88
e 504 89
e 504 92
e 504 97
e 504 99
e 504 106
e 504 112
e 504 114
e 504 118
e 504 121
e 504 124
e 504 126
e 504 127
e 504 129
e 504 130
e 504 133
e 504 138
e 504 140
e 504 143
e 504 145
e 504 150
e 504 154
e 504 155
e 504 158
e 504 163
e 504 168
e 504 170
e 504 171
e 504 177
e 504 178
e 504 179
e 504 180
e 504 186
e 504 190
e 504 193
e 504 196
e 504 200
e 504 202
e 504 203
e 504 204
e 504 206
e 504 207
e 504 208
e 504 216
e 504 219
e 504 220
e 504 222
e 504 223
e 504 224
e 504 227
e 504 228
e 504 232
e 504 234
e 504 241
e 504 242
e 504 244
e 504 247
e 504 253
e 504 255
e 504 258
e 504 259
e 504 268
e 504 272
e 504 275
e 504 276
e 504 277
e 504 281
e 504 283
e 504 286
e 504 288
e 504 289
e 504 293
e 504 294
e 504 296
e 504 297
e 504 299
e 504 302
e 504 304
e 504 306
e 504 308
e 504 309
e 504 311
e 504 312
e 504 315
e 504 319
e 504 320
e 504 321
e 504 322
e 504 328
e 504 331
e 504 332
e 504 333
e 504 335
e 504 337
e 504 338
e 504 339
e 504 343
e 504 346
e 504 349
e 504 351
e 504 352
e 504 364
e 504 367
e 504 368
e 504 375
e 504 376
e 504 382
e 504 384
e 504 386
e 504 390
e 504 392
e 504 395
e 504 405
e 504 409
e 504 410
e 504 411
e 504 415
e 504 417
e 504 419
e 504 420
e 504 428
e 504 429
e 504 434
e 504 437
e 504 440
e 504 441
e 504 447
e 504 449
e 504 450
e 504 451
e 504 452
e 504 458
e 504 464
e 504 465
e 504 467
e 504 468
e 504 469
e 504 472
e 504 473
e 504 480
e 504 486
e 504 489
e 504 492
e 504 495
e 504 497
e 504 499
e 504 500
e 504 502
e 505 4
e 505 11
e 505 14
e 505 18
e 505 20
e 505 23
e 505 24
e 505 30
e 505 33
e 505 35
e 505 43
e 505 44
e 505 48
e 505 54
e 505 59
e 505 65
e 505 75
e 505 77
e 505 79
e 505 80
e 505 81
e 505 83
e 505 91
e 505 92
e 505 96
e 505 98
e 505 99
e 505 104
e 505 105
e 505 106
e 505 107
e 505 111
e 505 112
e 505 115
e 505 118
e 505 120
e 505 122
e 505 123
e 505 128
e 505 131
e 505 134
e 505 136
e 505 137
e 505 141
e 505 142
e 505 151
e 505 152
e 505 153
e 505 155
e 505 159
e 505 169
e 505 175
e 505 177
e 505 181
e 505 184
e 505 194
e 505 204
e 505 206
e 505 213
e 505 214
e 505 219
e 505 221
e 505 222
e 505 226
e 505 227
e 505 230
e 505 232
e 505 233
e 505 239
e 505 246
e 505 249
e 505 253
e 505 254
e 505 260
e 505 262
e 505 264
e 505 265
e 505 266
e 505 270
e 505 271
e 505 275
e 505 278
e 505 280
e 505 281
e 505 283
e 505 289
e 505 291
e 505 296
e 505 298
e 505 299
e 505 304
e 505 320
e 505 322
e 505 326
e 505 332
e 505 335
e 505 337
e 505 340
e 505 351
e 505 352
e 505 358
e 505 362
e 505 363
e 505 366
e 505 368
e 505 369
e 505 370
e 505 371
e 505 373
e 505 378
e 505 381
e 505 382
e 505 384
e 505 385
e 505 388
e 505 400
e 505 401
e 505 405
e 505 407
e 505 409
e 505 410
e 505 411
e 505 413
e 505 415
e 505 421
e 505 422
e 505 427
e 505 429
e 505 434
e 505 440
e 505 441
e 505 442
e 505 443
e 505 444
e 505 445
e 505 447
e 505 448
e 505 451
e 505 452
e 505 453
e 505 454
e 505 456
e 505 469
e 505 470
e 505 478
e 505 480
e 505 483
e 505 489
e 505 500
e 505 503
e 505 504
e 506 5
e 506 7
e 506 12
e 506 17
e 506 18
e 506 27
e 506 37
e 506 55
e 506 56
e 506 65
e 506 72
e 506 77
e 506 83
e 506 86
e 506 88
e 506 89
e 506 98
e 506 103
e 506 106
e 506 112
e 506 113
e 506 120
e 506 122
e 506 126
e 506 133
e 506 140
e 506 142
e 506 143
e 506 162
e 506 176
e 506 177
e 506 183
e 506 186
e 506 193
e 506 194
e 506 200
e 506 204
e 506 210
e 506 213
e 506 218
e 506 226
e 506 227
e 506 230
e 506 239
e 506 247
e 506 249
e 506 253
e 506 254
e 506 257
e 506 258
e 506 260
e 506 263
e 506 271
e 506 272
e 506 276
e 506 279
e 506 285
e 506 287
e 506 299
e 506 304
e 506 320
e 506 327
e 506 329
e 506 330
e 506 332
e 506 335
e 506 342
e 506 386
e 506 394
e 506 401
e 506 403
e 506 404
e 506 411
e 506 430
e 506 440
e 506 449
e 506 453
e 506 460
e 506 465
e 506 473
e 506 478
e 506 489
e 506 493
e 506 497
e 506 501
e 507 22
e 507 49
e 507 64
e 507 65
e 507 67
e 507 75
e 507 76
e 507 85
e 507 92
e 507 103
e 507 104
e 507 105
e 507 115
e 507 123
e 507 126
e 507 133
e 507 137
e 507 140
e 507 149
e 507 150
e 507 155
e 507 188
e 507 195
e 507 199
e 507 204
e 507 208
e 507 214
e 507 218
e 507 227
e 507 236
e 507 243
e 507 253
e 507 259
e 507 264
e 507 274
e 507 284
e 507 289
e 507 300
e 507 304
e 507 317
e 507 326
e 507 338
e 507 343
e 507 344
e 507 373
e 507 375
e 507 377
e 507 378
e 507 380
e 507 386
e 507 389
e 507 394
e 507 398
e 507 422
e 507 424
e 507 435
e 507 440
e 507 443
e 507 471
e 507 485
e 507 493
e 507 495
e 507 501
e 507 504
e 508 3
e 508 9
e 508 14
e 508 19
e 508 20
e 508 22
e 508 23
e 508 27
e 508 34
e 508 38
e 508 44
e 508 48
e 508 49
e 508 67
e 508 69
e 508 75
e 508 76
e 508 78
e 508 80
e 508 81
e 508 83
e 508 85
e 508 90
e 508 92
e 508 94
e 508 95
e 508 97
e 508 100
e 508 103
e 508 106
e 508 108
e 508 111
e 508 118
e 508 122
e 508 127
e 508 129
e 508 132
e 508 141
e 508 143
e 508 149
e 508 150
e 508 152
e 508 155
e 508 156
e 508 158
e 508 159
e 508 161
e 508 162
e 508 166
e 508 167
e 508 170
e 508 171
e 508 172
e 508 173
e 508 174
e 508 175
e 508 181
e 508 185
e 508 186
e 508 188
e 508 195
e 508 197
e 508 201
e 508 204
e 508 206
e 508 208
e 508 215
e 508 217
e 508 218
e 508 220
e 508 222
e 508 226
e 508 227
e 508 229
e 508 236
e 508 239
e 508 245
e 508 247
e 508 248
e 508 250
e 508 254
e 508 259
e 508 260
e 508 262
e 508 274
e 508 275
e 508 278
e 508 281
e 508 285
e 508 286
e 508 288
e 508 290
e 508 293
e 508 305
e 508 307
e 508 311
e 508 317
e 508 328
e 508 329
e 508 332
e 508 335
e 508 342
e 508 347
e 508 351
e 508 353
e 508 357
e 508 358
e 508 362
e 508 363
e 508 364
e 508 368
e 508 374
e 508 375
e 508 377
e 508 378
e 508 386
e 508 389
e 508 393
e 508 395
e 508 405
e 508 409
e 508 410
e 508 412
e 508 417
e 508 419
e 508 422
e 508 433
e 508 434
e 508 442
e 508 444
e 508 447
e 508 453
e 508 455
e 508 457
e 508 459
e 508 461
e 508 464
e 508 467
e 508 471
e 508 475
e 508 478
e 508 481
e 508 487
e 508 489
e 508 492
e 508 495
e 508 496
e 508 503
e 508 504
e 508 507
e 509 3
e 509 6
e 509 15
e 509 29
e 509 38
e 509 47
e 509 50
e 509 52
e 509 56
e 509 65
e 509 67
e 509 68
e 509 71
e 509 77
e 509 81
e 509 92
e 509 95
e 509 96
e 509 97
e 509 98
e 509 101
e 509 102
e 509 103
e 509 124
e 509 129
e 509 130
e 509 137
e 509 139
e 509 142
e 509 144
e 509 151
e 509 160
e 509 162
e 509 163
e 509 164
e 509 167
e 509 187
e 509 190
e 509 192
e 509 194
e 509 202
e 509 204
e 509 209
e 509 212
e 509 220
e 509 225
e 509 226
e 509 239
e 509 241
e 509 242
e 509 244
e 509 246
e 509 248
e 509 249
e 509 252
e 509 257
e 509 259
e 509 260
e 509 263
e 509 283
e 509 285
e 509 286
e 509 288
e 509 297
e 509 298
e 509 326
e 509 333
e 509 339
e 509 345
e 509 349
e 509 356
e 509 364
e 509 368
e 509 372
e 509 374
e 509 375
e 509 380
e 509 386
e 509 392
e 509 395
e 509 400
e 509 406
e 509 409
e 509 410
e 509 424
e 509 429
e 509 434
e 509 441
e 509 455
e 509 458
e 509 461
e 509 462
e 509 472
e 509 487
e 509 488
e 509 494
e 509 495
e 509 497
e 509 499
e 509 503
e 509 505
e 510 2
e 510 3
e 510 8
e 510 14
e 510 20
e 510 23
e 510 24
e 510 27
e 510 28
e 510 29
e 510 41
e 510 45
e 510 47
e 510 48
e 510 51
e 510 52
e 510 54
e 510 59
e 510 61
e 510 62
e 510 66
e 510 67
e 510 72
e 510 74
e 510 75
e 510 78
e 510 84
e 510 92
e 510 94
e 510 103
e 510 104
e 510 106
e 510 112
e 510 114
e 510 120
e 510 129
e 510 130
e 510 137
e 510 149
e 510 152
e 510 161
e 510 169
e 510 170
e 510 172
e 510 174
e 510 182
e 510 185
e 510 192
e 510 195
e 510 196
e 510 200
e 510 202
e 510 205
e 510 206
e 510 209
e 510 219
e 510 224
e 510 226
e 510 227
e 510 231
e 510 232
e 510 234
e 510 243
e 510 249
e 510 259
e 510 260
e 510 267
e 510 269
e 510 274
e 510 280
e 510 284
e 510 285
e 510 289
e 510 292
e 510 294
e 510 295
e 510 297
e 510 300
e 510 309
e 510 320
e 510 326
e 510 328
e 510 334
e 510 338
e 510 339
e 510 342
e 510 343
e 510 355
e 510 360
e 510 363
e 510 369
e 510 374
e 510 376
e 510 384
e 510 390
e 510 417
e 510 422
e 510 423
e 510 424
e 510 425
e 510 428
e 510 433
e 510 437
e 510 439
e 510 442
e 510 443
e 510 444
e 510 450
e 510 451
e 510 453
e 510 457
e 510 458
e 510 461
e 510 463
e 510 464
e 510 468
e 510 470
e 510 474
e 510 479
e 510 483
e 510 489
e 510 491
e 510 492
e 510 501
e 510 503
e 511 9
e 511 11
e 511 17
e 511 20
e 511 22
e 511 27
e 511 32
e 511 34
e 511 38
e 511 45
e 511 46
e 511 48
e 511 55
e 511 57
e 511 58
e 511 59
e 511 60
e 511 63
e 511 76
e 511 78
e 511 81
e 511 86
e 511 87
e 511 89
e 511 90
e 511 91
e 511 113
e 511 118
e 511 120
e 511 124
e 511 127
e 511 131
e 511 132
e 511 137
e 511 148
e 511 152
e 511 162
e 511 164
e 511 171
e 511 172
e 511 181
e 511 188
e 511 196
e 511 199
e 511 203
e 511 215
e 511 216
e 511 222
e 511 228
e 511 230
e 511 233
e 511 247
e 511 269
e 511 270
e 511 271
e 511 274
e 511 280
e 511 284
e 511 285
e 511 291
e 511 292
e 511 297
e 511 298
e 511 303
e 511 314
e 511 326
e 511 332
e 511 335
e 511 339
e 511 346
e 511 354
e 511 366
e 511 368
e 511 369
e 511 373
e 511 374
e 511 377
e 511 378
e 511 386
e 511 387
e 511 404
e 511 410
e 511 417
e 511 419
e 511 423
e 511 426
e 511 438
e 511 440
e 511 443
e 511 446
e 511 448
e 511 451
e 511 455
e 511 457
e 511 461
e 511 465
e 511 490
e 511 494
e 511 499
e 511 501
e 512 2
e 512 5
e 512 9
e 512 13
e 512 24
e 512 29
e 512 32
e 512 33
e 512 45
e 512 48
e 512 64
e 512 65
e 512 69
e 512 87
e 512 89
e 512 92
e 512 101
e 512 102
e 512 108
e 512 110
e 512 116
e 512 117
e 512 131
e 512 133
e 512 139
e 512 140
e 512 147
e 512 148
e 512 155
e 512 163
e 512 167
e 512 174
e 512 178
e 512 179
e 512 186
e 512 188
e 512 190
e 512 192
e 512 200
e 512 201
e 512 205
e 512 208
e 512 212
e 512 214
e 512 217
e 512 224
e 512 234
e 512 235
e 512 236
e 512 239
e 512 240
e 512 243
e 512 262
e 512 263
e 512 275
e 512 276
e 512 279
e 512 280
e 512 288
e 512 295
e 512 297
e 512 298
e 512 299
e 512 307
e 512 310
e 512 314
e 512 323
e 512 324
e 512 325
e 512 326
e 512 334
e 512 336
e 512 344
e 512 354
e 512 355
e 512 362
e 512 368
e 512 369
e 512 376
e 512 378
e 512 388
e 512 391
e 512 395
e 512 396
e 512 397
e 512 398
e 512 402
e 512 407
e 512 414
e 512 422
e 512 424
e 512 425
e 512 427
e 512 428
e 512 429
e 512 440
e 512 442
e 512 444
e 512 445
e 512 446
e 512 448
e 512 451
e 512 453
e 512 455
e 512 457
e 512 467
e 512 469
e 512 478
e 512 479
e 512 481
e 512 482
e 512 484
e 512 491
e 512 495
e 512 496
e 512 502
e 512 504
e 512 505
e 512 508
e 512 510
e 513 2
e 513 3
e 513 5
e 513 6
e 513 11
e 513 23
e 513 25
e 513 30
e 513 33
e 513 38
e 513 43
e 513 53
e 513 54
e 513 59
e 513 62
e 513 64
e 513 67
e 513 71
e 513 75
e 513 76
e 513 78
e 513 84
e 513 89
e 513 94
e 513 98
e 513 101
e 513 104
e 513 105
e 513 111
e 513 112
e 513 114
e 513 115
e 513 119
e 513 121
e 513 126
e 513 129
e 513 130
e 513 132
e 513 135
e 513 139
e 513 142
e 513 143
e 513 144
e 513 148
e 513 150
e 513 153
e 513 163
e 513 171
e 513 175
e 513 179
e 513 191
e 513 194
e 513 195
e 513 196
e 513 205
e 513 208
e 513 209
e 513 213
e 513 221
e 513 224
e 513 227
e 513 229
e 513 235
e 513 239
e 513 247
e 513 248
e 513 255
e 513 256
e 513 257
e 513 259
e 513 260
e 513 274
e 513 275
e 513 284
e 513 292
e 513 294
e 513 295
e 513 301
e 513 302
e 513 321
e 513 323
e 513 325
e 513 335
e 513 343
e 513 351
e 513 354
e 513 357
e 513 359
e 513 360
e 513 366
e 513 369
e 513 370
e 513 371
e 513 373
e 513 377
e 513 379
e 513 380
e 513 383
e 513 387
e 513 393
e 513 396
e 513 401
e 513 406
e 513 413
e 513 417
e 513 424
e 513 428
e 513 429
e 513 442
e 513 443
e 513 444
e 513 445
e 513 449
e 513 458
e 513 464
e 513 465
e 513 469
e 513 473
e 513 474
e 513 480
e 513 497
e 513 500
e 513 504
e 513 505
e 513 509
e 513 511
e 513 512
e 514 2
e 514 4
e 514 5
e 514 27
e 514 43
e 514 45
e 514 46
e 514 57
e 514 59
e 514 64
e 514 83
e 514 102
e 514 105
e 514 116
e 514 122
e 514 126
e 514 133
e 514 142
e 514 148
e 514 152
e 514 155
e 514 163
e 514 164
e 514 171
e 514 173
e 514 175
e 514 188
e 514 218
e 514 226
e 514 227
e 514 246
e 514 254
e 514 260
e 514 274
e 514 277
e 514 283
e 514 285
e 514 292
e 514 293
e 514 338
e 514 349
e 514 358
e 514 370
e 514 375
e 514 380
e 514 386
e 514 395
e 514 402
e 514 410
e 514 412
e 514 430
e 514 452
e 514 474
e 514 480
e 514 494
e 514 503
e 514 504
e 514 510
e 515 2
e 515 11
e 515 15
e 515 27
e 515 28
e 515 31
e 515 33
e 515 35
e 515 36
e 515 38
e 515 40
e 515 46
e 515 56
e 515 65
e 515 66
e 515 68
e 515 69
e 515 85
e 515 86
e 515 87
e 515 89
e 515 98
e 515 99
e 515 114
e 515 115
e 515 120
e 515 124
e 515 133
e 515 136
e 515 140
e 515 142
e 515 152
e 515 155
e 515 163
e 515 164
e 515 173
e 515 175
e 515 176
e 515 186
e 515 187
e 515 190
e 515 191
e 515 193
e 515 194
e 515 195
e 515 201
e 515 204
e 515 206
e 515 212
e 515 221
e 515 222
e 515 225
e 515 237
e 515 240
e 515 242
e 515 252
e 515 255
e 515 260
e 515 261
e 515 263
e 515 274
e 515 275
e 515 282
e 515 288
e 515 289
e 515 291
e 515 292
e 515 295
e 515 302
e 515 304
e 515 315
e 515 329
e 515 336
e 515 337
e 515 340
e 515 341
e 515 343
e 515 346
e 515 352
e 515 371
e 515 372
e 515 374
e 515 379
e 515 382
e 515 385
e 515 390
e 515 395
e 515 397
e 515 402
e 515 403
e 515 406
e 515 411
e 515 414
e 515 417
e 515 425
e 515 430
e 515 432
e 515 444
e 515 446
e 515 449
e 515 451
e 515 457
e 515 459
e 515 461
e 515 464
e 515 469
e 515 472
e 515 479
e 515 486
e 515 489
e 515 491
e 515 492
e 515 495
e 515 501
e 515 505
e 515 511
e 516 13
e 516 17
e 516 24
e 516 28
e 516 33
e 516 37
e 516 39
e 516 47
e 516 57
e 516 64
e 516 69
e 516 85
e 516 86
e 516 90
e 516 92
e 516 98
e 516 107
e 516 114
e 516 126
e 516 128
e 516 130
e 516 133
e 516 135
e 516 137
e 516 155
e 516 159
e 516 161
e 516 164
e 516 171
e 516 172
e 516 173
e 516 179
e 516 186
e 516 191
e 516 192
e 516 196
e 516 217
e 516 228
e 516 241
e 516 253
e 516 258
e 516 259
e 516 266
e 516 274
e 516 276
e 516 284
e 516 285
e 516 299
e 516 301
e 516 307
e 516 309
e 516 313
e 516 314
e 516 331
e 516 347
e 516 355
e 516 361
e 516 364
e 516 380
e 516 385
e 516 402
e 516 411
e 516 419
e 516 422
e 516 429
e 516 444
e 516 453
e 516 464
e 516 467
e 516 468
e 516 469
e 516 476
e 516 492
e 516 497
e 516 499
e 516 504
e 516 511
e 516 513
e 517 2
e 517 12
e 517 14
e 517 25
e 517 45
e 517 50
e 517 51
e 517 57
e 517 59
e 517 60
e 517 67
e 517 69
e 517 71
e 517 72
e 517 76
e 517 84
e 517 87
e 517 89
e 517 92
e 517 99
e 517 101
e 517 104
e 517 113
e 517 116
e 517 120
e 517 136
e 517 138
e 517 140
e 517 141
e 517 142
e 517 153
e 517 157
e 517 158
e 517 177
e 517 180
e 517 181
e 517 183
e 517 190
e 517 191
e 517 192
e 517 200
e 517 202
e 517 209
e 517 223
e 517 236
e 517 249
e 517 252
e 517 260
e 517 262
e 517 280
e 517 284
e 517 285
e 517 288
e 517 292
e 517 297
e 517 303
e 517 304
e 517 311
e 517 315
e 517 329
e 517 332
e 517 334
e 517 337
e 517 339
e 517 343
e 517 344
e 517 345
e 517 354
e 517 358
e 517 360
e 517 369
e 517 370
e 517 374
e 517 377
e 517 394
e 517 399
e 517 408
e 517 409
e 517 410
e 517 412
e 517 413
e 517 416
e 517 417
e 517 423
e 517 435
e 517 436
e 517 438
e 517 442
e 517 447
e 517 451
e 517 452
e 517 453
e 517 454
e 517 455
e 517 468
e 517 478
e 517 479
e 517 489
e 517 490
e 517 499
e 517 503
e 517 504
e 517 508
e 517 516
e 518 2
e 518 18
e 518 20
e 518 27
e 518 30
e 518 31
e 518 37
e 518 44
e 518 47
e 518 48
e 518 49
e 518 50
e 518 51
e 518 52
e 518 53
e 518 59
e 518 60
e 518 65
e 518 73
e 518 76
e 518 77
e 518 80
e 518 81
e 518 83
e 518 93
e 518 95
e 518 100
e 518 111
e 518 112
e 518 113
e 518 115
e 518 123
e 518 126
e 518 130
e 518 131
e 518 132
e 518 134
e 518 135
e 518 137
e 518 138
e 518 139
e 518 140
e 518 142
e 518 144
e 518 146
e 518 147
e 518 150
e 518 151
e 518 154
e 518 155
e 518 157
e 518 159
e 518 160
e 518 162
e 518 163
e 518 164
e 518 168
e 518 170
e 518 172
e 518 174
e 518 178
e 518 181
e 518 184
e 518 187
e 518 199
e 518 200
e 518 202
e 518 204
e 518 206
e 518 207
e 518 210
e 518 214
e 518 220
e 518 221
e 518 226
e 518 228
e 518 229
e 518 240
e 518 246
e 518 247
e 518 249
e 518 257
e 518 259
e 518 260
e 518 265
e 518 266
e 518 267
e 518 275
e 518 279
e 518 280
e 518 281
e 518 282
e 518 283
e 518 284
e 518 286
e 518 288
e 518 290
e 518 292
e 518 298
e 518 303
e 518 304
e 518 305
e 518 308
e 518 311
e 518 312
e 518 315
e 518 318
e 518 319
e 518 322
e 518 324
e 518 326
e 518 332
e 518 334
e 518 335
e 518 341
e 518 343
e 518 347
e 518 353
e 518 358
e 518 360
e 518 369
e 518 375
e 518 378
e 518 380
e 518 384
e 518 387
e 518 388
e 518 394
e 518 395
e 518 396
e 518 397
e 518 403
e 518 404
e 518 412
e 518 415
e 518 416
e 518 417
e 518 420
e 518 421
e 518 433
e 518 435
e 518 440
e 518 441
e 518 442
e 518 443
e 518 444
e 518 446
e 518 447
e 518 449
e 518 452
e 518 453
e 518 455
e 518 466
e 518 469
e 518 473
e 518 475
e 518 480
e 518 481
e 518 482
e 518 486
e 518 492
e 518 493
e 518 495
e 518 498
e 518 501
e 518 503
e 518 505
e 518 506
e 518 509
e 518 517
e 519 7
e 519 10
e 519 15
e 519 23
e 519 27
e 519 32
e 519 33
e 519 45
e 519 47
e 519 51
e 519 52
e 519 57
e 519 61
e 519 65
e 519 67
e 519 75
e 519 77
e 519 80
e 519 84
e 519 86
e 519 87
e 519 89
e 519 91
e 519 92
e 519 100
e 519 113
e 519 116
e 519 117
e 519 120
e 519 125
e 519 126
e 519 129
e 519 131
e 519 132
e 519 134
e 519 137
e 519 150
e 519 151
e 519 152
e 519 154
e 519 162
e 519 165
e 519 166
e 519 171
e 519 175
e 519 177
e 519 180
e 519 194
e 519 199
e 519 202
e 519 209
e 519 213
e 519 216
e 519 221
e 519 226
e 519 232
e 519 236
e 519 242
e 519 243
e 519 247
e 519 249
e 519 250
e 519 251
e 519 252
e 519 254
e 519 255
e 519 257
e 519 268
e 519 271
e 519 272
e 519 275
e 519 280
e 519 283
e 519 296
e 519 297
e 519 299
e 519 302
e 519 307
e 519 309
e 519 311
e 519 312
e 519 318
e 519 326
e 519 327
e 519 329
e 519 330
e 519 331
e 519 338
e 519 339
e 519 341
e 519 342
e 519 344
e 519 345
e 519 347
e 519 349
e 519 360
e 519 364
e 519 369
e 519 376
e 519 380
e 519 383
e 519 391
e 519 394
e 519 395
e 519 397
e 519 398
e 519 403
e 519 406
e 519 408
e 519 412
e 519 413
e 519 430
e 519 434
e 519 437
e 519 438
e 519 443
e 519 448
e 519 450
e 519 452
e 519 459
e 519 461
e 519 462
e 519 463
e 519 464
e 519 467
e 519 477
e 519 480
e 519 481
e 519 485
e 519 493
e 519 497
e 519 498
e 519 512
e 519 514
e 519 516
e 520 3
e 520 8
e 520 9
e 520 19
e 520 22
e 520 24
e 520 29
e 520 32
e 520 33
e 520 36
e 520 40
e 520 41
e 520 43
e 520 57
e 520 60
e 520 62
e 520 65
e 520 66
e 520 69
e 520 73
e 520 84
e 520 87
e 520 91
e 520 104
e 520 105
e 520 112
e 520 122
e 520 127
e 520 131
e 520 133
e 520 134
e 520 140
e 520 147
e 520 155
e 520 160
e 520 161
e 520 180
e 520 181
e 520 183
e 520 186
e 520 187
e 520 188
e 520 190
e 520 194
e 520 195
e 520 196
e 520 199
e 520 200
e 520 202
e 520 205
e 520 208
e 520 236
e 520 238
e 520 240
e 520 242
e 520 243
e 520 246
e 520 247
e 520 260
e 520 261
e 520 262
e 520 265
e 520 266
e 520 269
e 520 270
e 520 285
e 520 289
e 520 290
e 520 297
e 520 298
e 520 303
e 520 309
e 520 317
e 520 318
e 520 320
e 520 324
e 520 330
e 520 333
e 520 341
e 520 343
e 520 346
e 520 351
e 520 362
e 520 363
e 520 371
e 520 378
e 520 382
e 520 391
e 520 394
e 520 401
e 520 406
e 520 410
e 520 411
e 520 420
e 520 436
e 520 446
e 520 447
e 520 449
e 520 451
e 520 453
e 520 455
e 520 457
e 520 461
e 520 465
e 520 479
e 520 492
e 520 493
e 520 494
e 520 496
e 520 498
e 520 500
e 520 505
e 520 508
e 521 1
e 521 3
e 521 8
e 521 17
e 521 19
e 521 52
e 521 59
e 521 78
e 521 81
e 521 86
e 521 91
e 521 94
e 521 99
e 521 118
e 521 123
e 521 126
e 521 130
e 521 141
e 521 143
e 521 144
e 521 148
e 521 150
e 521 171
e 521 172
e 521 194
e 521 199
e 521 200
e 521 202
e 521 205
e 521 208
e 521 209
e 521 213
e 521 215
e 521 227
e 521 228
e 521 229
e 521 230
e 521 244
e 521 248
e 521 260
e 521 261
e 521 262
e 521 264
e 521 277
e 521 280
e 521 282
e 521 287
e 521 290
e 521 291
e 521 292
e 521 309
e 521 326
e 521 331
e 521 334
e 521 341
e 521 352
e 521 360
e 521 361
e 521 374
e 521 378
e 521 394
e 521 398
e 521 399
e 521 412
e 521 413
e 521 426
e 521 427
e 521 440
e 521 443
e 521 444
e 521 446
e 521 456
e 521 457
e 521 469
e 521 483
e 521 491
e 521 497
e 521 509
e 521 511
e 521 515
e 521 518
e 522 3
e 522 11
e 522 12
e 522 30
e 522 35
e 522 38
e 522 39
e 522 44
e 522 47
e 522 59
e 522 65
e 522 71
e 522 73
e 522 74
e 522 75
e 522 80
e 522 81
e 522 82
e 522 87
e 522 98
e 522 101
e 522 103
e 522 104
e 522 105
e 522 112
e 522 114
e 522 118
e 522 120
e 522 126
e 522 127
e 522 131
e 522 138
e 522 145
e 522 150
e 522 151
e 522 155
e 522 157
e 522 158
e 522 161
e 522 163
e 522 167
e 522 171
e 522 174
e 522 175
e 522 179
e 522 180
e 522 188
e 522 189
e 522 190
e 522 194
e 522 203
e 522 204
e 522 209
e 522 217
e 522 224
e 522 226
e 522 227
e 522 230
e 522 231
e 522 233
e 522 240
e 522 242
e 522 250
e 522 253
e 522 262
e 522 264
e 522 265
e 522 266
e 522 269
e 522 272
e 522 274
e 522 279
e 522 281
e 522 285
e 522 287
e 522 288
e 522 292
e 522 294
e 522 297
e 522 299
e 522 304
e 522 306
e 522 307
e 522 320
e 522 326
e 522 328
e 522 329
e 522 330
e 522 335
e 522 336
e 522 340
e 522 343
e 522 351
e 522 352
e 522 355
e 522 357
e 522 363
e 522 367
e 522 373
e 522 374
e 522 377
e 522 382
e 522 383
e 522 385
e 522 386
e 522 395
e 522 409
e 522 410
e 522 411
e 522 416
e 522 424
e 522 426
e 522 431
e 522 434
e 522 437
e 522 442
e 522 446
e 522 453
e 522 461
e 522 462
e 522 464
e 522 467
e 522 468
e 522 471
e 522 474
e 522 482
e 522 484
e 522 486
e 522 503
e 522 513
e 523 11
e 523 12
e 523 14
e 523 16
e 523 17
e 523 19
e 523 20
e 523 25
e 523 68
e 523 74
e 523 80
e 523 86
e 523 87
e 523 88
e 523 102
e 523 104
e 523 123
e 523 132
e 523 133
e 523 137
e 523 145
e 523 152
e 523 161
e 523 163
e 523 173
e 523 193
e 523 208
e 523 210
e 523 214
e 523 215
e 523 224
e 523 232
e 523 239
e 523 251
e 523 254
e 523 264
e 523 271
e 523 277
e 523 280
e 523 285
e 523 292
e 523 297
e 523 303
e 523 306
e 523 307
e 523 313
e 523 326
e 523 330
e 523 331
e 523 334
e 523 336
e 523 344
e 523 356
e 523 364
e 523 371
e 523 373
e 523 380
e 523 382
e 523 386
e 523 393
e 523 415
e 523 424
e 523 428
e 523 429
e 523 431
e 523 444
e 523 449
e 523 461
e 523 466
e 523 467
e 523 497
e 523 504
e 523 508
e 523 515
e 523 518
e 523 519
e 524 1
e 524 5
e 524 11
e 524 22
e 524 25
e 524 33
e 524 39
e 524 40
e 524 43
e 524 44
e 524 48
e 524 52
e 524 57
e 524 60
e 524 63
e 524 64
e 524 65
e 524 66
e 524 67
e 524 72
e 524 78
e 524 79
e 524 85
e 524 88
e 524 90
e 524 91
e 524 92
e 524 93
e 524 103
e 524 110
e 524 114
e 524 116
e 524 119
e 524 120
e 524 122
e 524 130
e 524 133
e 524 134
e 524 137
e 524 138
e 524 140
e 524 143
e 524 144
e 524 150
e 524 151
e 524 153
e 524 155
e 524 157
e 524 160
e 524 162
e 524 167
e 524 168
e 524 171
e 524 172
e 524 174
e 524 177
e 524 178
e 524 184
e 524 186
e 524 199
e 524 201
e 524 202
e 524 203
e 524 206
e 524 208
e 524 209
e 524 212
e 524 215
e 524 218
e 524 221
e 524 226
e 524 227
e 524 230
e 524 239
e 524 240
e 524 245
e 524 254
e 524 257
e 524 259
e 524 264
e 524 265
e 524 267
e 524 269
e 524 270
e 524 271
e 524 272
e 524 275
e 524 281
e 524 285
e 524 286
e 524 287
e 524 292
e 524 297
e 524 298
e 524 299
e 524 301
e 524 303
e 524 305
e 524 313
e 524 315
e 524 322
e 524 324
e 524 326
e 524 327
e 524 330
e 524 345
e 524 349
e 524 355
e 524 366
e 524 376
e 524 380
e 524 386
e 524 393
e 524 394
e 524 395
e 524 398
e 524 402
e 524 405
e 524 408
e 524 410
e 524 415
e 524 416
e 524 422
e 524 423
e 524 426
e 524 427
e 524 431
e 524 434
e 524 436
e 524 438
e 524 442
e 524 448
e 524 449
e 524 455
e 524 458
e 524 461
e 524 462
e 524 465
e 524 471
e 524 474
e 524 475
e 524 483
e 524 492
e 524 493
e 524 496
e 524 497
e 524 518
e 525 2
e 525 7
e 525 8
e 525 10
e 525 15
e 525 16
e 525 17
e 525 19
e 525 21
e 525 24
e 525 27
e 525 28
e 525 33
e 525 37
e 525 38
e 525 39
e 525 43
e 525 44
e 525 46
e 525 47
e 525 48
e 525 49
e 525 55
e 525 61
e 525 64
e 525 67
e 525 73
e 525 78
e 525 84
e 525 86
e 525 88
e 525 89
e 525 91
e 525 101
e 525 102
e 525 103
e 525 108
e 525 109
e 525 113
e 525 114
e 525 116
e 525 118
e 525 120
e 525 126
e 525 127
e 525 129
e 525 131
e 525 132
e 525 134
e 525 136
e 525 138
e 525 139
e 525 140
e 525 145
e 525 146
e 525 148
e 525 149
e 525 150
e 525 153
e 525 157
e 525 159
e 525 164
e 525 171
e 525 178
e 525 180
e 525 181
e 525 183
e 525 192
e 525 193
e 525 196
e 525 200
e 525 207
e 525 208
e 525 212
e 525 213
e 525 214
e 525 215
e 525 216
e 525 224
e 525 226
e 525 227
e 525 228
e 525 229
e 525 232
e 525 233
e 525 236
e 525 239
e 525 251
e 525 260
e 525 269
e 525 271
e 525 274
e 525 275
e 525 280
e 525 290
e 525 292
e 525 296
e 525 298
e 525 300
e 525 301
e 525 302
e 525 303
e 525 304
e 525 308
e 525 312
e 525 314
e 525 315
e 525 317
e 525 320
e 525 324
e 525 329
e 525 331
e 525 332
e 525 334
e 525 335
e 525 339
e 525 342
e 525 347
e 525 350
e 525 354
e 525 360
e 525 361
e 525 367
e 525 369
e 525 370
e 525 374
e 525 378
e 525 379
e 525 381
e 525 389
e 525 393
e 525 395
e 525 399
e 525 402
e 525 409
e 525 410
e 525 411
e 525 415
e 525 428
e 525 430
e 525 431
e 525 433
e 525 436
e 525 437
e 525 438
e 525 442
e 525 445
e 525 446
e 525 448
e 525 451
e 525 454
e 525 457
e 525 458
e 525 461
e 525 464
e 525 473
e 525 475
e 525 476
e 525 479
e 525 480
e 525 485
e 525 486
e 525 489
e 525 492
e 525 495
e 525 496
e 525 497
e 525 505
e 525 511
e 525 513
e 525 515
e 525 519
e 525 524
e 526 2
e 526 8
e 526 9
e 526 12
e 526 20
e 526 27
e 526 43
e 526 46
e 526 62
e 526 63
e 526 64
e 526 68
e 526 75
e 526 76
e 526 77
e 526 88
e 526 89
e 526 99
e 526 101
e 526 106
e 526 125
e 526 133
e 526 135
e 526 137
e 526 146
e 526 155
e 526 157
e 526 162
e 526 165
e 526 168
e 526 173
e 526 181
e 526 190
e 526 195
e 526 221
e 526 230
e 526 234
e 526 247
e 526 251
e 526 254
e 526 258
e 526 260
e 526 262
e 526 273
e 526 303
e 526 306
e 526 309
e 526 320
e 526 329
e 526 332
e 526 336
e 526 353
e 526 357
e 526 360
e 526 362
e 526 368
e 526 370
e 526 371
e 526 373
e 526 375
e 526 393
e 526 399
e 526 401
e 526 409
e 526 411
e 526 415
e 526 423
e 526 425
e 526 429
e 526 434
e 526 442
e 526 444
e 526 446
e 526 451
e 526 475
e 526 482
e 526 495
e 526 497
e 526 504
e 526 507
e 526 508
e 526 518
e 526 521
e 526 524
e 527 3
e 527 4
e 527 8
e 527 9
e 527 11
e 527 13
e 527 15
e 527 16
e 527 18
e 527 20
e 527 24
e 527 25
e 527 26
e 527 27
e 527 33
e 527 35
e 527 46
e 527 55
e 527 56
e 527 59
e 527 60
e 527 61
e 527 65
e 527 71
e 527 75
e 527 76
e 527 78
e 527 80
e 527 81
e 527 82
e 527 84
e 527 89
e 527 93
e 527 94
e 527 95
e 527 99
e 527 102
e 527 104
e 527 111
e 527 113
e 527 114
e 527 123
e 527 129
e 527 130
e 527 131
e 527 132
e 527 133
e 527 138
e 527 139
e 527 143
e 527 146
e 527 153
e 527 154
e 527 159
e 527 163
e 527 164
e 527 171
e 527 173
e 527 183
e 527 189
e 527 191
e 527 192
e 527 196
e 527 200
e 527 205
e 527 206
e 527 209
e 527 211
e 527 212
e 527 218
e 527 222
e 527 225
e 527 227
e 527 237
e 527 238
e 527 239
e 527 242
e 527 245
e 527 246
e 527 249
e 527 253
e 527 254
e 527 258
e 527 259
e 527 260
e 527 261
e 527 271
e 527 272
e 527 277
e 527 281
e 527 282
e 527 283
e 527 284
e 527 286
e 527 291
e 527 292
e 527 293
e 527 295
e 527 296
e 527 299
e 527 303
e 527 306
e 527 308
e 527 309
e 527 311
e 527 312
e 527 314
e 527 315
e 527 318
e 527 320
e 527 330
e 527 331
e 527 332
e 527 334
e 527 342
e 527 347
e 527 351
e 527 353
e 527 355
e 527 361
e 527 362
e 527 367
e 527 370
e 527 374
e 527 376
e 527 379
e 527 382
e 527 389
e 527 390
e 527 395
e 527 396
e 527 397
e 527 399
e 527 401
e 527 402
e 527 405
e 527 409
e 527 412
e 527 413
e 527 417
e 527 419
e 527 422
e 527 427
e 527 428
e 527 433
e 527 435
e 527 437
e 527 439
e 527 440
e 527 442
e 527 452
e 527 453
e 527 457
e 527 461
e 527 462
e 527 465
e 527 466
e 527 469
e 527 471
e 527 472
e 527 473
e 527 480
e 527 482
e 527 484
e 527 485
e 527 487
e 527 491
e 527 494
e 527 495
e 527 498
e 527 502
e 527 508
e 527 518
e 527 522
e 527 524
e 527 525
e 528 8
e 528 9
e 528 11
e 528 17
e 528 18
e 528 27
e 528 30
e 528 34
e 528 35
e 528 36
e 528 38
e 528 39
e 528 43
e 528 44
e 528 45
e 528 48
e 528 50
e 528 53
e 528 55
e 528 63
e 528 64
e 528 65
e 528 66
e 528 67
e 528 70
e 528 73
e 528 74
e 528 77
e 528 80
e 528 82
e 528 83
e 528 86
e 528 92
e 528 100
e 528 102
e 528 103
e 528 105
e 528 107
e 528 108
e 528 110
e 528 113
e 528 121
e 528 126
e 528 128
e 528 129
e 528 131
e 528 132
e 528 135
e 528 137
e 528 138
e 528 139
e 528 140
e 528 141
e 528 150
e 528 151
e 528 155
e 528 157
e 528 162
e 528 163
e 528 170
e 528 173
e 528 174
e 528 176
e 528 178
e 528 182
e 528 183
e 528 186
e 528 187
e 528 196
e 528 201
e 528 202
e 528 215
e 528 220
e 528 221
e 528 222
e 528 226
e 528 227
e 528 228
e 528 231
e 528 238
e 528 239
e 528 240
e 528 241
e 528 249
e 528 250
e 528 251
e 528 253
e 528 254
e 528 255
e 528 256
e 528 257
e 528 259
e 528 260
e 528 261
e 528 262
e 528 263
e 528 265
e 528 266
e 528 268
e 528 276
e 528 277
e 528 284
e 528 285
e 528 286
e 528 292
e 528 294
e 528 295
e 528 297
e 528 300
e 528 303
e 528 306
e 528 312
e 528 314
e 528 317
e 528 318
e 528 319
e 528 324
e 528 329
e 528 331
e 528 337
e 528 338
e 528 339
e 528 346
e 528 349
e 528 353
e 528 354
e 528 357
e 528 363
e 528 366
e 528 369
e 528 370
e 528 374
e 528 386
e 528 392
e 528 394
e 528 395
e 528 397
e 528 402
e 528 407
e 528 409
e 528 410
e 528 413
e 528 415
e 528 420
e 528 422
e 528 423
e 528 428
e 528 435
e 528 436
e 528 440
e 528 444
e 528 448
e 528 450
e 528 451
e 528 455
e 528 456
e 528 457
e 528 458
e 528 460
e 528 461
e 528 471
e 528 472
e 528 475
e 528 476
e 528 479
e 528 480
e 528 485
e 528 488
e 528 491
e 528 493
e 528 496
e 528 497
e 528 500
e 528 501
e 528 502
e 528 505
e 528 509
e 528 510
e 528 511
e 528 519
e 528 527
e 529 11
e 529 13
e 529 14
e 529 25
e 529 29
e 529 33
e 529 34
e 529 36
e 529 43
e 529 53
e 529 55
e 529 57
e 529 59
e 529 60
e 529 63
e 529 72
e 529 73
e 529 77
e 529 78
e 529 82
e 529 84
e 529 87
e 529 96
e 529 100
e 529 112
e 529 113
e 529 117
e 529 118
e 529 120
e 529 121
e 529 122
e 529 127
e 529 128
e 529 130
e 529 132
e 529 135
e 529 142
e 529 149
e 529 155
e 529 156
e 529 157
e 529 160
e 529 162
e 529 163
e 529 166
e 529 167
e 529 169
e 529 172
e 529 178
e 529 184
e 529 201
e 529 205
e 529 206
e 529 213
e 529 216
e 529 224
e 529 226
e 529 236
e 529 251
e 529 259
e 529 265
e 529 267
e 529 270
e 529 272
e 529 276
e 529 277
e 529 281
e 529 283
e 529 284
e 529 287
e 529 289
e 529 292
e 529 293
e 529 296
e 529 297
e 529 298
e 529 299
e 529 303
e 529 311
e 529 312
e 529 314
e 529 324
e 529 328
e 529 329
e 529 334
e 529 335
e 529 340
e 529 343
e 529 363
e 529 364
e 529 365
e 529 368
e 529 369
e 529 370
e 529 377
e 529 379
e 529 384
e 529 388
e 529 390
e 529 391
e 529 393
e 529 398
e 529 400
e 529 404
e 529 406
e 529 411
e 529 415
e 529 419
e 529 423
e 529 425
e 529 428
e 529 436
e 529 437
e 529 441
e 529 442
e 529 443
e 529 446
e 529 449
e 529 450
e 529 454
e 529 458
e 529 468
e 529 469
e 529 472
e 529 478
e 529 480
e 529 502
e 529 503
e 529 504
e 529 507
e 529 509
e 530 1
e 530 2
e 530 6
e 530 8
e 530 9
e 530 31
e 530 33
e 530 34
e 530 38
e 530 39
e 530 44
e 530 49
e 530 51
e 530 56
e 530 57
e 530 62
e 530 63
e 530 68
e 530 69
e 530 73
e 530 76
e 530 86
e 530 89
e 530 91
e 530 92
e 530 95
e 530 97
e 530 98
e 530 104
e 530 106
e 530 111
e 530 113
e 530 116
e 530 120
e 530 122
e 530 123
e 530 125
e 530 130
e 530 135
e 530 144
e 530 147
e 530 148
e 530 149
e 530 155
e 530 160
e 530 166
e 530 177
e 530 178
e 530 180
e 530 181
e 530 185
e 530 195
e 530 200
e 530 203
e 530 206
e 530 208
e 530 209
e 530 211
e 530 219
e 530 227
e 530 238
e 530 240
e 530 242
e 530 244
e 530 248
e 530 249
e 530 262
e 530 270
e 530 272
e 530 273
e 530 274
e 530 275
e 530 277
e 530 280
e 530 283
e 530 285
e 530 286
e 530 289
e 530 291
e 530 292
e 530 297
e 530 302
e 530 303
e 530 308
e 530 312
e 530 313
e 530 315
e 530 319
e 530 323
e 530 324
e 530 330
e 530 332
e 530 335
e 530 338
e 530 339
e 530 346
e 530 347
e 530 355
e 530 357
e 530 360
e 530 363
e 530 372
e 530 379
e 530 380
e 530 384
e 530 388
e 530 396
e 530 397
e 530 398
e 530 401
e 530 409
e 530 420
e 530 423
e 530 434
e 530 444
e 530 445
e 530 447
e 530 452
e 530 453
e 530 458
e 530 462
e 530 470
e 530 473
e 530 483
e 530 512
e 530 514
e 530 518
e 530 524
e 530 525
e 530 527
e 531 6
e 531 15
e 531 18
e 531 25
e 531 37
e 531 60
e 531 61
e 531 62
e 531 78
e 531 84
e 531 86
e 531 91
e 531 103
e 531 106
e 531 111
e 531 122
e 531 129
e 531 141
e 531 143
e 531 148
e 531 151
e 531 160
e 531 161
e 531 163
e 531 174
e 531 178
e 531 187
e 531 196
e 531 209
e 531 226
e 531 244
e 531 247
e 531 251
e 531 272
e 531 275
e 531 278
e 531 287
e 531 289
e 531 297
e 531 302
e 531 312
e 531 315
e 531 322
e 531 324
e 531 330
e 531 335
e 531 339
e 531 352
e 531 360
e 531 361
e 531 364
e 531 370
e 531 413
e 531 437
e 531 444
e 531 449
e 531 452
e 531 461
e 531 463
e 531 464
e 531 465
e 531 473
e 531 483
e 531 486
e 531 496
e 531 497
e 531 499
e 531 508
e 531 509
e 531 524
e 531 529
e 532 2
e 532 11
e 532 13
e 532 16
e 532 24
e 532 25
e 532 26
e 532 27
e 532 28
e 532 30
e 532 32
e 532 38
e 532 39
e 532 41
e 532 42
e 532 57
e 532 58
e 532 59
e 532 62
e 532 65
e 532 66
e 532 67
e 532 70
e 532 71
e 532 75
e 532 76
e 532 78
e 532 79
e 532 80
e 532 82
e 532 84
e 532 85
e 532 87
e 532 88
e 532 94
e 532 97
e 532 98
e 532 99
e 532 103
e 532 107
e 532 108
e 532 109
e 532 114
e 532 115
e 532 118
e 532 120
e 532 128
e 532 130
e 532 133
e 532 142
e 532 143
e 532 145
e 532 146
e 532 151
e 532 152
e 532 155
e 532 158
e 532 160
e 532 162
e 532 164
e 532 165
e 532 171
e 532 176
e 532 178
e 532 186
e 532 192
e 532 193
e 532 194
e 532 195
e 532 200
e 532 202
e 532 206
e 532 208
e 532 210
e 532 212
e 532 216
e 532 217
e 532 218
e 532 221
e 532 228
e 532 237
e 532 239
e 532 240
e 532 243
e 532 247
e 532 250
e 532 252
e 532 255
e 532 268
e 532 271
e 532 274
e 532 275
e 532 280
e 532 281
e 532 283
e 532 285
e 532 287
e 532 291
e 532 292
e 532 299
e 532 308
e 532 309
e 532 314
e 532 315
e 532 320
e 532 322
e 532 328
e 532 330
e 532 332
e 532 334
e 532 335
e 532 339
e 532 341
e 532 352
e 532 360
e 532 361
e 532 366
e 532 367
e 532 371
e 532 373
e 532 374
e 532 378
e 532 383
e 532 384
e 532 386
e 532 393
e 532 395
e 532 397
e 532 401
e 532 406
e 532 409
e 532 410
e 532 413
e 532 419
e 532 420
e 532 422
e 532 423
e 532 424
e 532 428
e 532 429
e 532 430
e 532 431
e 532 432
e 532 434
e 532 438
e 532 440
e 532 447
e 532 448
e 532 454
e 532 455
e 532 458
e 532 459
e 532 461
e 532 465
e 532 466
e 532 469
e 532 473
e 532 475
e 532 477
e 532 479
e 532 480
e 532 484
e 532 485
e 532 487
e 532 492
e 532 498
e 532 505
e 532 508
e 532 512
e 532 519
e 532 521
e 532 522
e 532 524
e 532 525
e 532 528
e 532 529
e 533 5
e 533 6
e 533 9
e 533 11
e 533 13
e 533 15
e 533 18
e 533 21
e 533 30
e 533 33
e 533 34
e 533 35
e 533 37
e 533 39
e 533 43
e 533 48
e 533 50
e 533 61
e 533 63
e 533 67
e 533 71
e 533 72
e 533 80
e 533 86
e 533 91
e 533 92
e 533 97
e 533 98
e 533 99
e 533 105
e 533 108
e 533 115
e 533 122
e 533 123
e 533 128
e 533 130
e 533 132
e 533 133
e 533 134
e 533 136
e 533 140
e 533 142
e 533 143
e 533 150
e 533 151
e 533 153
e 533 155
e 533 157
e 533 162
e 533 164
e 533 165
e 533 167
e 533 168
e 533 170
e 533 174
e 533 178
e 533 179
e 533 181
e 533 190
e 533 191
e 533 192
e 533 194
e 533 195
e 533 196
e 533 197
e 533 198
e 533 199
e 533 201
e 533 202
e 533 204
e 533 205
e 533 208
e 533 209
e 533 210
e 533 213
e 533 216
e 533 218
e 533 219
e 533 226
e 533 227
e 533 229
e 533 231
e 533 233
e 533 236
e 533 239
e 533 241
e 533 242
e 533 247
e 533 250
e 533 254
e 533 255
e 533 261
e 533 269
e 533 276
e 533 285
e 533 287
e 533 289
e 533 295
e 533 296
e 533 297
e 533 301
e 533 305
e 533 307
e 533 310
e 533 312
e 533 313
e 533 314
e 533 317
e 533 320
e 533 323
e 533 328
e 533 330
e 533 331
e 533 332
e 533 335
e 533 336
e 533 337
e 533 338
e 533 339
e 533 342
e 533 346
e 533 349
e 533 351
e 533 354
e 533 360
e 533 363
e 533 364
e 533 367
e 533 370
e 533 374
e 533 377
e 533 378
e 533 380
e 533 390
e 533 392
e 533 401
e 533 402
e 533 405
e 533 409
e 533 422
e 533 424
e 533 429
e 533 435
e 533 437
e 533 439
e 533 443
e 533 447
e 533 449
e 533 451
e 533 452
e 533 458
e 533 461
e 533 464
e 533 474
e 533 485
e 533 486
e 533 487
e 533 489
e 533 490
e 533 492
e 533 494
e 533 495
e 533 504
e 533 506
e 533 507
e 533 508
e 533 512
e 533 516
e 533 518
e 533 520
e 533 522
e 533 523
e 533 527
e 533 529
e 533 530
e 533 532
e 534 4
e 534 6
e 534 12
e 534 19
e 534 29
e 534 30
e 534 32
e 534 33
e 534 34
e 534 35
e 534 40
e 534 45
e 534 48
e 534 50
e 534 51
e 534 54
e 534 60
e 534 62
e 534 68
e 534 71
e 534 75
e 534 80
e 534 84
e 534 85
e 534 87
e 534 88
e 534 96
e 534 100
e 534 101
e 534 102
e 534 103
e 534 105
e 534 107
e 534 110
e 534 114
e 534 119
e 534 122
e 534 130
e 534 131
e 534 132
e 534 134
e 534 135
e 534 136
e 534 139
e 534 143
e 534 145
e 534 155
e 534 157
e 534 162
e 534 164
e 534 171
e 534 176
e 534 178
e 534 179
e 534 186
e 534 188
e 534 193
e 534 195
e 534 197
e 534 203
e 534 205
e 534 206
e 534 207
e 534 215
e 534 220
e 534 226
e 534 227
e 534 236
e 534 240
e 534 249
e 534 251
e 534 257
e 534 258
e 534 260
e 534 265
e 534 266
e 534 267
e 534 268
e 534 269
e 534 271
e 534 275
e 534 276
e 534 277
e 534 279
e 534 281
e 534 283
e 534 285
e 534 288
e 534 289
e 534 299
e 534 301
e 534 305
e 534 307
e 534 313
e 534 315
e 534 322
e 534 323
e 534 324
e 534 329
e 534 334
e 534 335
e 534 336
e 534 340
e 534 341
e 534 351
e 534 355
e 534 358
e 534 359
e 534 360
e 534 362
e 534 363
e 534 365
e 534 367
e 534 371
e 534 372
e 534 375
e 534 377
e 534 378
e 534 382
e 534 387
e 534 388
e 534 389
e 534 393
e 534 398
e 534 408
e 534 410
e 534 411
e 534 412
e 534 415
e 534 416
e 534 418
e 534 420
e 534 422
e 534 423
e 534 426
e 534 427
e 534 428
e 534 431
e 534 433
e 534 435
e 534 438
e 534 444
e 534 445
e 534 447
e 534 452
e 534 465
e 534 469
e 534 471
e 534 479
e 534 485
e 534 487
e 534 489
e 534 490
e 534 497
e 534 499
e 534 504
e 534 511
e 534 513
e 534 514
e 534 516
e 534 520
e 534 521
e 534 525
e 534 529
e 535 2
e 535 9
e 535 11
e 535 12
e 535 18
e 535 23
e 535 24
e 535 25
e 535 28
e 535 29
e 535 31
e 535 33
e 535 37
e 535 39
e 535 40
e 535 43
e 535 47
e 535 49
e 535 57
e 535 59
e 535 60
e 535 62
e 535 63
e 535 65
e 535 75
e 535 77
e 535 80
e 535 84
e 535 90
e 535 92
e 535 99
e 535 105
e 535 107
e 535 116
e 535 117
e 535 122
e 535 126
e 535 128
e 535 129
e 535 130
e 535 136
e 535 137
e 535 139
e 535 141
e 535 143
e 535 145
e 535 147
e 535 149
e 535 153
e 535 155
e 535 157
e 535 164
e 535 166
e 535 171
e 535 174
e 535 175
e 535 178
e 535 179
e 535 181
e 535 184
e 535 187
e 535 188
e 535 193
e 535 195
e 535 200
e 535 202
e 535 204
e 535 205
e 535 206
e 535 207
e 535 208
e 535 210
e 535 213
e 535 226
e 535 227
e 535 230
e 535 233
e 535 235
e 535 240
e 535 241
e 535 246
e 535 247
e 535 248
e 535 250
e 535 253
e 535 255
e 535 256
e 535 262
e 535 263
e 535 267
e 535 268
e 535 273
e 535 275
e 535 277
e 535 278
e 535 283
e 535 284
e 535 285
e 535 289
e 535 291
e 535 293
e 535 297
e 535 299
e 535 303
e 535 307
e 535 308
e 535 312
e 535 313
e 535 315
e 535 317
e 535 318
e 535 320
e 535 321
e 535 323
e 535 324
e 535 325
e 535 328
e 535 329
e 535 334
e 535 335
e 535 337
e 535 339
e 535 340
e 535 341
e 535 347
e 535 352
e 535 355
e 535 358
e 535 366
e 535 370
e 535 371
e 535 377
e 535 378
e 535 382
e 535 384
e 535 388
e 535 410
e 535 413
e 535 416
e 535 417
e 535 420
e 535 421
e 535 424
e 535 425
e 535 427
e 535 428
e 535 434
e 535 440
e 535 443
e 535 445
e 535 448
e 535 449
e 535 450
e 535 458
e 535 462
e 535 467
e 535 475
e 535 480
e 535 481
e 535 482
e 535 483
e 535 492
e 535 493
e 535 495
e 535 501
e 535 502
e 535 503
e 535 504
e 535 505
e 535 506
e 535 515
e 535 521
e 535 523
e 535 530
e 535 532
e 535 533
e 536 2
e 536 8
e 536 10
e 536 16
e 536 17
e 536 18
e 536 20
e 536 33
e 536 37
e 536 38
e 536 43
e 536 45
e 536 48
e 536 51
e 536 57
e 536 66
e 536 68
e 536 74
e 536 75
e 536 77
e 536 79
e 536 85
e 536 89
e 536 92
e 536 97
e 536 98
e 536 99
e 536 101
e 536 105
e 536 106
e 536 109
e 536 110
e 536 111
e 536 125
e 536 128
e 536 136
e 536 142
e 536 144
e 536 147
e 536 149
e 536 150
e 536 153
e 536 154
e 536 160
e 536 162
e 536 163
e 536 164
e 536 171
e 536 176
e 536 186
e 536 194
e 536 199
e 536 203
e 536 204
e 536 206
e 536 209
e 536 210
e 536 216
e 536 223
e 536 227
e 536 230
e 536 233
e 536 235
e 536 236
e 536 238
e 536 240
e 536 241
e 536 243
e 536 248
e 536 258
e 536 261
e 536 263
e 536 266
e 536 268
e 536 270
e 536 274
e 536 277
e 536 280
e 536 281
e 536 291
e 536 292
e 536 294
e 536 298
e 536 299
e 536 302
e 536 303
e 536 309
e 536 312
e 536 314
e 536 315
e 536 316
e 536 320
e 536 324
e 536 330
e 536 332
e 536 336
e 536 337
e 536 340
e 536 341
e 536 343
e 536 344
e 536 345
e 536 351
e 536 353
e 536 357
e 536 360
e 536 363
e 536 364
e 536 369
e 536 373
e 536 377
e 536 394
e 536 397
e 536 406
e 536 411
e 536 416
e 536 418
e 536 419
e 536 422
e 536 425
e 536 427
e 536 434
e 536 435
e 536 438
e 536 446
e 536 453
e 536 456
e 536 461
e 536 465
e 536 472
e 536 478
e 536 483
e 536 484
e 536 485
e 536 489
e 536 490
e 536 495
e 536 503
e 536 504
e 536 505
e 536 506
e 536 520
e 536 522
e 536 523
e 536 532
e 536 535
e 537 8
e 537 9
e 537 10
e 537 12
e 537 18
e 537 23
e 537 24
e 537 25
e 537 26
e 537 30
e 537 32
e 537 35
e 537 37
e 537 39
e 537 45
e 537 46
e 537 48
e 537 50
e 537 51
e 537 54
e 537 57
e 537 79
e 537 81
e 537 82
e 537 88
e 537 91
e 537 94
e 537 95
e 537 100
e 537 103
e 537 104
e 537 109
e 537 116
e 537 118
e 537 119
e 537 122
e 537 135
e 537 141
e 537 143
e 537 144
e 537 150
e 537 151
e 537 158
e 537 159
e 537 162
e 537 163
e 537 172
e 537 173
e 537 174
e 537 175
e 537 176
e 537 182
e 537 184
e 537 187
e 537 189
e 537 192
e 537 196
e 537 199
e 537 201
e 537 202
e 537 204
e 537 211
e 537 214
e 537 217
e 537 222
e 537 223
e 537 225
e 537 226
e 537 227
e 537 228
e 537 229
e 537 230
e 537 233
e 537 238
e 537 239
e 537 242
e 537 245
e 537 250
e 537 253
e 537 255
e 537 257
e 537 258
e 537 260
e 537 264
e 537 266
e 537 269
e 537 270
e 537 271
e 537 272
e 537 274
e 537 276
e 537 283
e 537 284
e 537 285
e 537 293
e 537 294
e 537 295
e 537 296
e 537 298
e 537 299
e 537 300
e 537 301
e 537 303
e 537 309
e 537 312
e 537 317
e 537 318
e 537 321
e 537 324
e 537 325
e 537 331
e 537 335
e 537 336
e 537 337
e 537 338
e 537 339
e 537 344
e 537 347
e 537 352
e 537 355
e 537 357
e 537 361
e 537 362
e 537 363
e 537 364
e 537 366
e 537 367
e 537 368
e 537 369
e 537 370
e 537 378
e 537 379
e 537 386
e 537 387
e 537 388
e 537 389
e 537 391
e 537 392
e 537 395
e 537 396
e 537 402
e 537 405
e 537 406
e 537 407
e 537 409
e 537 411
e 537 413
e 537 422
e 537 424
e 537 426
e 537 429
e 537 436
e 537 439
e 537 441
e 537 444
e 537 449
e 537 451
e 537 452
e 537 454
e 537 455
e 537 461
e 537 462
e 537 463
e 537 465
e 537 468
e 537 480
e 537 482
e 537 489
e 537 492
e 537 493
e 537 495
e 537 497
e 537 498
e 537 499
e 537 511
e 537 513
e 537 515
e 537 520
e 537 524
e 537 532
e 538 1
e 538 2
e 538 4
e 538 5
e 538 8
e 538 15
e 538 16
e 538 18
e 538 19
e 538 23
e 538 26
e 538 27
e 538 29
e 538 33
e 538 34
e 538 36
e 538 43
e 538 48
e 538 49
e 538 53
e 538 55
e 538 57
e 538 58
e 538 59
e 538 62
e 538 65
e 538 69
e 538 71
e 538 73
e 538 74
e 538 75
e 538 80
e 538 85
e 538 88
e 538 89
e 538 92
e 538 94
e 538 97
e 538 99
e 538 101
e 538 104
e 538 105
e 538 106
e 538 111
e 538 113
e 538 114
e 538 118
e 538 120
e 538 121
e 538 122
e 538 123
e 538 125
e 538 126
e 538 128
e 538 135
e 538 136
e 538 138
e 538 140
e 538 141
e 538 142
e 538 149
e 538 152
e 538 157
e 538 158
e 538 159
e 538 160
e 538 167
e 538 168
e 538 172
e 538 173
e 538 178
e 538 179
e 538 180
e 538 185
e 538 186
e 538 194
e 538 195
e 538 198
e 538 202
e 538 207
e 538 208
e 538 209
e 538 210
e 538 211
e 538 213
e 538 218
e 538 225
e 538 226
e 538 227
e 538 228
e 538 230
e 538 234
e 538 238
e 538 239
e 538 243
e 538 245
e 538 248
e 538 249
e 538 252
e 538 253
e 538 255
e 538 257
e 538 258
e 538 262
e 538 266
e 538 273
e 538 275
e 538 276
e 538 278
e 538 281
e 538 282
e 538 283
e 538 284
e 538 285
e 538 287
e 538 289
e 538 290
e 538 298
e 538 306
e 538 312
e 538 314
e 538 316
e 538 317
e 538 322
e 538 328
e 538 329
e 538 333
e 538 334
e 538 342
e 538 345
e 538 346
e 538 349
e 538 351
e 538 353
e 538 354
e 538 357
e 538 358
e 538 359
e 538 360
e 538 362
e 538 364
e 538 366
e 538 369
e 538 374
e 538 376
e 538 377
e 538 378
e 538 385
e 538 390
e 538 393
e 538 396
e 538 399
e 538 400
e 538 407
e 538 410
e 538 411
e 538 413
e 538 415
e 538 418
e 538 424
e 538 431
e 538 433
e 538 434
e 538 439
e 538 440
e 538 444
e 538 446
e 538 451
e 538 459
e 538 460
e 538 461
e 538 464
e 538 466
e 538 467
e 538 472
e 538 478
e 538 479
e 538 480
e 538 484
e 538 489
e 538 492
e 538 493
e 538 495
e 538 501
e 538 504
e 538 508
e 538 511
e 538 513
e 538 514
e 538 515
e 538 516
e 538 517
e 538 519
e 538 521
e 538 522
e 538 524
e 538 527
e 538 529
e 538 530
e 538 534
e 538 535
e 539 14
e 539 23
e 539 26
e 539 27
e 539 30
e 539 32
e 539 35
e 539 43
e 539 47
e 539 53
e 539 56
e 539 57
e 539 64
e 539 67
e 539 68
e 539 70
e 539 81
e 539 87
e 539 91
e 539 97
e 539 115
e 539 116
e 539 118
e 539 123
e 539 125
e 539 132
e 539 138
e 539 142
e 539 150
e 539 169
e 539 186
e 539 193
e 539 195
e 539 199
e 539 208
e 539 209
e 539 215
e 539 233
e 539 238
e 539 242
e 539 243
e 539 245
e 539 252
e 539 257
e 539 260
e 539 265
e 539 271
e 539 274
e 539 281
e 539 287
e 539 296
e 539 301
e 539 302
e 539 309
e 539 318
e 539 332
e 539 338
e 539 351
e 539 361
e 539 370
e 539 377
e 539 380
e 539 395
e 539 401
e 539 406
e 539 417
e 539 422
e 539 429
e 539 444
e 539 445
e 539 452
e 539 453
e 539 454
e 539 459
e 539 461
e 539 466
e 539 475
e 539 479
e 539 495
e 539 502
e 539 505
e 539 508
e 539 521
e 539 524
e 539 527
e 539 531
e 540 5
e 540 14
e 540 19
e 540 32
e 540 41
e 540 48
e 540 61
e 540 62
e 540 63
e 540 71
e 540 81
e 540 84
e 540 104
e 540 105
e 540 109
e 540 113
e 540 114
e 540 121
e 540 131
e 540 139
e 540 142
e 540 144
e 540 147
e 540 149
e 540 153
e 540 154
e 540 164
e 540 172
e 540 181
e 540 190
e 540 193
e 540 204
e 540 206
e 540 207
e 540 221
e 540 227
e 540 239
e 540 244
e 540 247
e 540 254
e 540 268
e 540 275
e 540 292
e 540 297
e 540 298
e 540 309
e 540 314
e 540 319
e 540 322
e 540 324
e 540 327
e 540 330
e 540 337
e 540 338
e 540 346
e 540 369
e 540 370
e 540 371
e 540 373
e 540 378
e 540 379
e 540 386
e 540 387
e 540 397
e 540 401
e 540 402
e 540 407
e 540 416
e 540 419
e 540 425
e 540 441
e 540 443
e 540 450
e 540 451
e 540 458
e 540 489
e 540 495
e 540 501
e 540 504
e 540 512
e 540 515
e 540 519
e 540 525
e 540 526
e 540 532
e 540 533
e 540 535
e 540 538
e 541 2
e 541 13
e 541 19
e 541 20
e 541 22
e 541 29
e 541 31
e 541 37
e 541 38
e 541 39
e 541 42
e 541 53
e 541 62
e 541 65
e 541 69
e 541 72
e 541 73
e 541 82
e 541 87
e 541 90
e 541 94
e 541 99
e 541 103
e 541 104
e 541 105
e 541 115
e 541 131
e 541 132
e 541 133
e 541 136
e 541 139
e 541 143
e 541 149
e 541 152
e 541 156
e 541 162
e 541 163
e 541 164
e 541 168
e 541 171
e 541 179
e 541 185
e 541 188
e 541 194
e 541 197
e 541 199
e 541 201
e 541 203
e 541 209
e 541 210
e 541 219
e 541 231
e 541 241
e 541 243
e 541 249
e 541 271
e 541 273
e 541 276
e 541 279
e 541 280
e 541 283
e 541 285
e 541 286
e 541 288
e 541 297
e 541 298
e 541 300
e 541 318
e 541 320
e 541 321
e 541 330
e 541 334
e 541 338
e 541 343
e 541 348
e 541 355
e 541 359
e 541 364
e 541 365
e 541 366
e 541 370
e 541 378
e 541 380
e 541 383
e 541 386
e 541 394
e 541 407
e 541 411
e 541 415
e 541 419
e 541 422
e 541 424
e 541 432
e 541 440
e 541 442
e 541 444
e 541 446
e 541 455
e 541 457
e 541 458
e 541 461
e 541 476
e 541 478
e 541 481
e 541 483
e 541 492
e 541 497
e 541 500
e 541 502
e 541 504
e 541 505
e 541 510
e 541 515
e 541 516
e 541 523
e 541 527
e 541 532
e 541 534
e 541 536
e 541 537
e 541 538
e 541 539
e 541 540
e 542 4
e 542 9
e 542 14
e 542 16
e 542 26
e 542 27
e 542 29
e 542 42
e 542 43
e 542 50
e 542 51
e 542 57
e 542 66
e 542 76
e 542 80
e 542 81
e 542 85
e 542 89
e 542 92
e 542 94
e 542 96
e 542 99
e 542 104
e 542 110
e 542 121
e 542 122
e 542 123
e 542 128
e 542 130
e 542 132
e 542 135
e 542 140
e 542 141
e 542 145
e 542 150
e 542 154
e 542 160
e 542 166
e 542 173
e 542 179
e 542 181
e 542 184
e 542 186
e 542 187
e 542 190
e 542 191
e 542 194
e 542 195
e 542 196
e 542 199
e 542 201
e 542 202
e 542 204
e 542 215
e 542 221
e 542 229
e 542 233
e 542 235
e 542 239
e 542 240
e 542 245
e 542 248
e 542 251
e 542 260
e 542 261
e 542 265
e 542 266
e 542 273
e 542 277
e 542 280
e 542 285
e 542 286
e 542 289
e 542 293
e 542 295
e 542 298
e 542 299
e 542 306
e 542 311
e 542 313
e 542 319
e 542 324
e 542 329
e 542 331
e 542 332
e 542 337
e 542 339
e 542 343
e 542 350
e 542 358
e 542 360
e 542 363
e 542 364
e 542 366
e 542 370
e 542 372
e 542 375
e 542 376
e 542 377
e 542 378
e 542 386
e 542 392
e 542 393
e 542 405
e 542 407
e 542 411
e 542 412
e 542 413
e 542 415
e 542 417
e 542 420
e 542 428
e 542 432
e 542 433
e 542 434
e 542 439
e 542 443
e 542 444
e 542 448
e 542 449
e 542 464
e 542 469
e 542 485
e 542 489
e 542 492
e 542 493
e 542 496
e 542 506
e 542 524
e 542 525
e 542 528
e 542 535
e 542 538
e 543 3
e 543 5
e 543 8
e 543 9
e 543 11
e 543 15
e 543 17
e 543 20
e 543 32
e 543 47
e 543 48
e 543 52
e 543 58
e 543 60
e 543 78
e 543 79
e 543 85
e 543 86
e 543 95
e 543 102
e 543 106
e 543 110
e 543 114
e 543 115
e 543 117
e 543 122
e 543 124
e 543 125
e 543 129
e 543 131
e 543 138
e 543 139
e 543 143
e 543 147
e 543 153
e 543 157
e 543 161
e 543 162
e 543 166
e 543 169
e 543 172
e 543 177
e 543 184
e 543 185
e 543 190
e 543 195
e 543 196
e 543 198
e 543 199
e 543 219
e 543 220
e 543 225
e 543 226
e 543 236
e 543 239
e 543 240
e 543 242
e 543 248
e 543 249
e 543 252
e 543 253
e 543 258
e 543 263
e 543 266
e 543 275
e 543 277
e 543 281
e 543 287
e 543 290
e 543 293
e 543 298
e 543 305
e 543 314
e 543 319
e 543 321
e 543 324
e 543 329
e 543 333
e 543 348
e 543 352
e 543 355
e 543 357
e 543 359
e 543 361
e 543 367
e 543 368
e 543 369
e 543 377
e 543 378
e 543 380
e 543 387
e 543 390
e 543 391
e 543 395
e 543 396
e 543 397
e 543 398
e 543 401
e 543 402
e 543 405
e 543 406
e 543 407
e 543 411
e 543 414
e 543 415
e 543 416
e 543 417
e 543 420
e 543 422
e 543 424
e 543 425
e 543 426
e 543 436
e 543 442
e 543 449
e 543 454
e 543 462
e 543 463
e 543 465
e 543 471
e 543 472
e 543 473
e 543 480
e 543 487
e 543 492
e 543 494
e 543 495
e 543 497
e 543 500
e 543 501
e 543 502
e 543 504
e 543 507
e 543 510
e 543 513
e 543 515
e 543 526
e 543 528
e 543 531
e 543 532
e 543 534
e 544 1
e 544 2
e 544 8
e 544 9
e 544 18
e 544 25
e 544 29
e 544 38
e 544 52
e 544 56
e 544 63
e 544 64
e 544 67
e 544 77
e 544 81
e 544 85
e 544 86
e 544 101
e 544 125
e 544 126
e 544 127
e 544 130
e 544 132
e 544 137
e 544 139
e 544 141
e 544 144
e 544 149
e 544 161
e 544 177
e 544 179
e 544 187
e 544 190
e 544 193
e 544 194
e 544 196
e 544 200
e 544 202
e 544 207
e 544 209
e 544 221
e 544 224
e 544 226
e 544 228
e 544 236
e 544 239
e 544 250
e 544 259
e 544 271
e 544 274
e 544 279
e 544 283
e 544 287
e 544 288
e 544 297
e 544 298
e 544 299
e 544 309
e 544 311
e 544 322
e 544 330
e 544 343
e 544 344
e 544 351
e 544 352
e 544 362
e 544 370
e 544 375
e 544 389
e 544 396
e 544 399
e 544 401
e 544 428
e 544 439
e 544 440
e 544 445
e 544 448
e 544 451
e 544 455
e 544 461
e 544 479
e 544 482
e 544 503
e 544 505
e 544 515
e 544 524
e 544 525
e 544 526
e 544 541
e 545 2
e 545 8
e 545 11
e 545 15
e 545 19
e 545 20
e 545 21
e 545 26
e 545 27
e 545 28
e 545 30
e 545 35
e 545 36
e 545 43
e 545 52
e 545 57
e 545 59
e 545 60
e 545 62
e 545 69
e 545 80
e 545 85
e 545 88
e 545 89
e 545 100
e 545 101
e 545 115
e 545 124
e 545 127
e 545 134
e 545 137
e 545 139
e 545 141
e 545 142
e 545 145
e 545 152
e 545 154
e 545 156
e 545 158
e 545 159
e 545 160
e 545 161
e 545 162
e 545 165
e 545 173
e 545 177
e 545 178
e 545 179
e 545 189
e 545 193
e 545 194
e 545 204
e 545 205
e 545 209
e 545 214
e 545 215
e 545 216
e 545 219
e 545 225
e 545 227
e 545 233
e 545 242
e 545 243
e 545 249
e 545 250
e 545 251
e 545 253
e 545 254
e 545 256
e 545 257
e 545 259
e 545 260
e 545 262
e 545 264
e 545 265
e 545 268
e 545 280
e 545 283
e 545 284
e 545 285
e 545 288
e 545 290
e 545 291
e 545 293
e 545 301
e 545 302
e 545 312
e 545 319
e 545 322
e 545 330
e 545 333
e 545 335
e 545 340
e 545 344
e 545 347
e 545 349
e 545 352
e 545 358
e 545 369
e 545 370
e 545 377
e 545 386
e 545 389
e 545 404
e 545 407
e 545 408
e 545 410
e 545 412
e 545 413
e 545 416
e 545 428
e 545 435
e 545 436
e 545 442
e 545 449
e 545 450
e 545 459
e 545 473
e 545 479
e 545 488
e 545 489
e 545 490
e 545 495
e 545 496
e 545 499
e 545 510
e 545 515
e 545 518
e 545 521
e 545 522
e 545 524
e 545 525
e 545 529
e 545 530
e 545 532
e 545 534
e 545 535
e 546 11
e 546 15
e 546 18
e 546 20
e 546 30
e 546 36
e 546 38
e 546 43
e 546 44
e 546 48
e 546 60
e 546 64
e 546 65
e 546 67
e 546 68
e 546 69
e 546 85
e 546 91
e 546 97
e 546 99
e 546 111
e 546 114
e 546 115
e 546 123
e 546 133
e 546 135
e 546 142
e 546 152
e 546 154
e 546 157
e 546 160
e 546 161
e 546 162
e 546 164
e 546 166
e 546 168
e 546 171
e 546 177
e 546 179
e 546 182
e 546 184
e 546 200
e 546 203
e 546 206
e 546 226
e 546 228
e 546 229
e 546 233
e 546 242
e 546 243
e 546 249
e 546 250
e 546 253
e 546 260
e 546 266
e 546 271
e 546 279
e 546 283
e 546 288
e 546 290
e 546 295
e 546 298
e 546 312
e 546 314
e 546 320
e 546 324
e 546 328
e 546 330
e 546 336
e 546 349
e 546 351
e 546 368
e 546 370
e 546 380
e 546 386
e 546 394
e 546 413
e 546 420
e 546 421
e 546 422
e 546 424
e 546 435
e 546 439
e 546 452
e 546 465
e 546 473
e 546 488
e 546 490
e 546 492
e 546 505
e 546 511
e 546 513
e 546 515
e 546 527
e 546 530
e 546 534
e 546 539
e 547 3
e 547 7
e 547 10
e 547 11
e 547 14
e 547 27
e 547 34
e 547 48
e 547 50
e 547 59
e 547 64
e 547 66
e 547 74
e 547 75
e 547 79
e 547 80
e 547 88
e 547 95
e 547 97
e 547 99
e 547 102
e 547 104
e 547 113
e 547 116
e 547 118
e 547 122
e 547 126
e 547 129
e 547 130
e 547 137
e 547 138
e 547 140
e 547 141
e 547 143
e 547 146
e 547 148
e 547 151
e 547 152
e 547 153
e 547 154
e 547 155
e 547 160
e 547 162
e 547 164
e 547 172
e 547 174
e 547 178
e 547 181
e 547 194
e 547 195
e 547 199
e 547 206
e 547 208
e 547 213
e 547 217
e 547 230
e 547 242
e 547 247
e 547 251
e 547 255
e 547 259
e 547 268
e 547 281
e 547 290
e 547 300
e 547 309
e 547 312
e 547 324
e 547 332
e 547 335
e 547 344
e 547 346
e 547 349
e 547 351
e 547 357
e 547 360
e 547 362
e 547 367
e 547 371
e 547 375
e 547 389
e 547 394
e 547 397
e 547 401
e 547 416
e 547 422
e 547 438
e 547 439
e 547 441
e 547 449
e 547 456
e 547 464
e 547 465
e 547 467
e 547 489
e 547 492
e 547 495
e 547 502
e 547 507
e 547 510
e 547 512
e 547 518
e 547 525
e 547 528
e 547 532
e 547 542
e 547 544
e 548 2
e 548 3
e 548 4
e 548 8
e 548 9
e 548 10
e 548 17
e 548 18
e 548 19
e 548 20
e 548 22
e 548 25
e 548 32
e 548 34
e 548 40
e 548 46
e 548 47
e 548 48
e 548 51
e 548 56
e 548 57
e 548 59
e 548 60
e 548 66
e 548 69
e 548 73
e 548 77
e 548 78
e 548 79
e 548 83
e 548 89
e 548 91
e 548 95
e 548 97
e 548 98
e 548 100
e 548 105
e 548 106
e 548 110
e 548 111
e 548 119
e 548 122
e 548 125
e 548 126
e 548 132
e 548 136
e 548 137
e 548 142
e 548 143
e 548 150
e 548 152
e 548 153
e 548 154
e 548 158
e 548 162
e 548 164
e 548 168
e 548 173
e 548 177
e 548 181
e 548 184
e 548 188
e 548 196
e 548 203
e 548 209
e 548 210
e 548 211
e 548 216
e 548 224
e 548 226
e 548 229
e 548 231
e 548 234
e 548 235
e 548 236
e 548 237
e 548 238
e 548 239
e 548 246
e 548 249
e 548 251
e 548 253
e 548 259
e 548 260
e 548 261
e 548 266
e 548 268
e 548 270
e 548 273
e 548 274
e 548 276
e 548 277
e 548 279
e 548 280
e 548 284
e 548 285
e 548 286
e 548 291
e 548 292
e 548 295
e 548 301
e 548 302
e 548 306
e 548 307
e 548 311
e 548 312
e 548 314
e 548 317
e 548 320
e 548 326
e 548 330
e 548 333
e 548 336
e 548 338
e 548 341
e 548 344
e 548 351
e 548 356
e 548 358
e 548 359
e 548 362
e 548 369
e 548 371
e 548 377
e 548 379
e 548 389
e 548 391
e 548 395
e 548 396
e 548 398
e 548 400
e 548 405
e 548 407
e 548 408
e 548 410
e 548 412
e 548 413
e 548 416
e 548 417
e 548 420
e 548 422
e 548 425
e 548 432
e 548 436
e 548 437
e 548 440
e 548 442
e 548 443
e 548 446
e 548 449
e 548 451
e 548 453
e 548 457
e 548 461
e 548 469
e 548 471
e 548 472
e 548 479
e 548 482
e 548 484
e 548 485
e 548 490
e 548 496
e 548 497
e 548 499
e 548 503
e 548 505
e 548 506
e 548 509
e 548 514
e 548 522
e 548 524
e 548 528
e 548 529
e 548 531
e 548 537
e 548 543
e 548 545
e 549 9
e 549 10
e 549 12
e 549 15
e 549 17
e 549 18
e 549 19
e 549 20
e 549 27
e 549 28
e 549 29
e 549 30
e 549 33
e 549 35
e 549 37
e 549 39
e 549 41
e 549 44
e 549 54
e 549 55
e 549 60
e 549 61
e 549 65
e 549 71
e 549 78
e 549 84
e 549 85
e 549 87
e 549 88
e 549 91
e 549 93
e 549 98
e 549 104
e 549 107
e 549 108
e 549 109
e 549 111
e 549 112
e 549 113
e 549 114
e 549 116
e 549 117
e 549 119
e 549 120
e 549 123
e 549 125
e 549 126
e 549 127
e 549 128
e 549 133
e 549 134
e 549 135
e 549 136
e 549 137
e 549 139
e 549 141
e 549 142
e 549 143
e 549 144
e 549 145
e 549 149
e 549 150
e 549 157
e 549 158
e 549 160
e 549 162
e 549 163
e 549 164
e 549 167
e 549 168
e 549 170
e 549 173
e 549 176
e 549 179
e 549 181
e 549 184
e 549 186
e 549 187
e 549 188
e 549 189
e 549 190
e 549 194
e 549 195
e 549 197
e 549 199
e 549 200
e 549 201
e 549 202
e 549 206
e 549 209
e 549 212
e 549 213
e 549 214
e 549 215
e 549 216
e 549 219
e 549 227
e 549 228
e 549 229
e 549 231
e 549 239
e 549 241
e 549 246
e 549 249
e 549 250
e 549 252
e 549 254
e 549 260
e 549 264
e 549 266
e 549 267
e 549 269
e 549 274
e 549 279
e 549 285
e 549 289
e 549 290
e 549 297
e 549 298
e 549 299
e 549 301
e 549 322
e 549 324
e 549 329
e 549 334
e 549 335
e 549 338
e 549 339
e 549 358
e 549 361
e 549 366
e 549 369
e 549 371
e 549 374
e 549 375
e 549 383
e 549 388
e 549 389
e 549 392
e 549 393
e 549 394
e 549 408
e 549 410
e 549 413
e 549 420
e 549 421
e 549 423
e 549 425
e 549 428
e 549 431
e 549 432
e 549 435
e 549 436
e 549 439
e 549 440
e 549 442
e 549 451
e 549 452
e 549 454
e 549 458
e 549 466
e 549 469
e 549 471
e 549 473
e 549 478
e 549 483
e 549 486
e 549 489
e 549 492
e 549 493
e 549 494
e 549 497
e 549 498
e 549 499
e 549 504
e 549 505
e 549 507
e 549 508
e 549 510
e 549 514
e 549 520
e 549 525
e 549 527
e 549 528
e 549 530
e 549 531
e 549 533
e 549 538
e 549 540
e 549 541
e 549 545
e 549 546
e 549 547
e 550 7
e 550 8
e 550 10
e 550 11
e 550 14
e 550 17
e 550 18
e 550 19
e 550 20
e 550 21
e 550 27
e 550 28
e 550 29
e 550 37
e 550 40
e 550 48
e 550 51
e 550 54
e 550 62
e 550 63
e 550 66
e 550 68
e 550 75
e 550 80
e 550 83
e 550 89
e 550 90
e 550 92
e 550 94
e 550 106
e 550 111
e 550 126
e 550 129
e 550 138
e 550 139
e 550 141
e 550 142
e 550 151
e 550 152
e 550 154
e 550 156
e 550 157
e 550 173
e 550 179
e 550 181
e 550 185
e 550 189
e 550 191
e 550 193
e 550 194
e 550 196
e 550 198
e 550 200
e 550 203
e 550 206
e 550 213
e 550 214
e 550 217
e 550 220
e 550 221
e 550 224
e 550 225
e 550 230
e 550 239
e 550 242
e 550 247
e 550 253
e 550 255
e 550 260
e 550 261
e 550 262
e 550 263
e 550 264
e 550 268
e 550 269
e 550 271
e 550 273
e 550 277
e 550 284
e 550 286
e 550 289
e 550 290
e 550 292
e 550 309
e 550 312
e 550 321
e 550 322
e 550 323
e 550 330
e 550 333
e 550 334
e 550 338
e 550 340
e 550 343
e 550 344
e 550 346
e 550 349
e 550 352
e 550 358
e 550 360
e 550 366
e 550 370
e 550 371
e 550 376
e 550 377
e 550 379
e 550 386
e 550 390
e 550 392
e 550 393
e 550 394
e 550 395
e 550 396
e 550 397
e 550 402
e 550 412
e 550 413
e 550 417
e 550 419
e 550 424
e 550 430
e 550 438
e 550 439
e 550 440
e 550 444
e 550 446
e 550 453
e 550 455
e 550 456
e 550 457
e 550 461
e 550 467
e 550 469
e 550 471
e 550 472
e 550 474
e 550 476
e 550 486
e 550 489
e 550 491
e 550 494
e 550 498
e 550 501
e 550 512
e 550 519
e 550 522
e 550 523
e 550 525
e 550 529
e 550 535
e 550 542
e 550 547
e 550 548
e 551 4
e 551 11
e 551 29
e 551 35
e 551 38
e 551 51
e 551 59
e 551 75
e 551 82
e 551 88
e 551 101
e 551 107
e 551 116
e 551 120
e 551 126
e 551 127
e 551 130
e 551 138
e 551 139
e 551 141
e 551 142
e 551 144
e 551 145
e 551 148
e 551 149
e 551 153
e 551 155
e 551 160
e 551 164
e 551 173
e 551 177
e 551 178
e 551 194
e 551 202
e 551 203
e 551 204
e 551 208
e 551 224
e 551 230
e 551 236
e 551 249
e 551 259
e 551 272
e 551 276
e 551 287
e 551 289
e 551 302
e 551 306
e 551 312
e 551 314
e 551 334
e 551 354
e 551 370
e 551 377
e 551 378
e 551 380
e 551 394
e 551 396
e 551 404
e 551 432
e 551 434
e 551 435
e 551 443
e 551 444
e 551 446
e 551 466
e 551 474
e 551 494
e 551 497
e 551 502
e 551 504
e 551 507
e 551 531
e 551 534
e 552 1
e 552 3
e 552 4
e 552 24
e 552 41
e 552 43
e 552 47
e 552 59
e 552 78
e 552 86
e 552 87
e 552 91
e 552 98
e 552 107
e 552 126
e 552 143
e 552 144
e 552 145
e 552 147
e 552 152
e 552 155
e 552 157
e 552 160
e 552 163
e 552 174
e 552 194
e 552 196
e 552 199
e 552 202
e 552 203
e 552 205
e 552 213
e 552 225
e 552 230
e 552 239
e 552 240
e 552 241
e 552 243
e 552 248
e 552 251
e 552 262
e 552 297
e 552 298
e 552 313
e 552 329
e 552 334
e 552 335
e 552 343
e 552 352
e 552 360
e 552 363
e 552 377
e 552 385
e 552 386
e 552 389
e 552 395
e 552 415
e 552 416
e 552 417
e 552 419
e 552 428
e 552 436
e 552 444
e 552 451
e 552 464
e 552 473
e 552 489
e 552 492
e 552 501
e 552 505
e 552 508
e 552 512
e 552 518
e 552 531
e 552 533
e 552 536
e 552 537
e 552 541
e 552 547
e 553 11
e 553 16
e 553 18
e 553 20
e 553 28
e 553 33
e 553 51
e 553 65
e 553 71
e 553 82
e 553 84
e 553 87
e 553 104
e 553 106
e 553 121
e 553 123
e 553 128
e 553 129
e 553 141
e 553 147
e 553 148
e 553 154
e 553 157
e 553 158
e 553 161
e 553 162
e 553 164
e 553 173
e 553 174
e 553 175
e 553 180
e 553 183
e 553 186
e 553 192
e 553 196
e 553 200
e 553 209
e 553 230
e 553 238
e 553 242
e 553 243
e 553 251
e 553 252
e 553 253
e 553 254
e 553 259
e 553 263
e 553 271
e 553 273
e 553 289
e 553 297
e 553 306
e 553 309
e 553 318
e 553 320
e 553 324
e 553 326
e 553 329
e 553 349
e 553 360
e 553 362
e 553 373
e 553 387
e 553 391
e 553 395
e 553 406
e 553 409
e 553 416
e 553 422
e 553 436
e 553 438
e 553 440
e 553 443
e 553 457
e 553 483
e 553 488
e 553 495
e 553 499
e 553 500
e 553 503
e 553 505
e 553 532
e 554 1
e 554 10
e 554 11
e 554 23
e 554 28
e 554 34
e 554 45
e 554 47
e 554 55
e 554 64
e 554 67
e 554 68
e 554 75
e 554 91
e 554 97
e 554 104
e 554 107
e 554 108
e 554 110
e 554 111
e 554 112
e 554 114
e 554 126
e 554 129
e 554 136
e 554 145
e 554 147
e 554 150
e 554 173
e 554 174
e 554 186
e 554 192
e 554 196
e 554 197
e 554 208
e 554 222
e 554 224
e 554 225
e 554 226
e 554 239
e 554 252
e 554 260
e 554 262
e 554 275
e 554 279
e 554 282
e 554 284
e 554 286
e 554 305
e 554 306
e 554 311
e 554 319
e 554 320
e 554 323
e 554 327
e 554 332
e 554 334
e 554 336
e 554 338
e 554 339
e 554 366
e 554 374
e 554 375
e 554 386
e 554 388
e 554 394
e 554 406
e 554 414
e 554 421
e 554 422
e 554 436
e 554 438
e 554 444
e 554 445
e 554 451
e 554 453
e 554 456
e 554 462
e 554 469
e 554 477
e 554 497
e 554 501
e 554 505
e 554 512
e 554 519
e 554 524
e 554 525
e 554 528
e 554 535
e 554 537
e 554 540
e 554 544
e 554 545
e 555 1
e 555 3
e 555 8
e 555 9
e 555 10
e 555 11
e 555 15
e 555 18
e 555 20
e 555 27
e 555 32
e 555 33
e 555 34
e 555 38
e 555 49
e 555 54
e 555 55
e 555 56
e 555 58
e 555 59
e 555 60
e 555 61
e 555 63
e 555 65
e 555 71
e 555 73
e 555 74
e 555 78
e 555 80
e 555 81
e 555 82
e 555 84
e 555 89
e 555 91
e 555 98
e 555 101
e 555 105
e 555 107
e 555 115
e 555 116
e 555 118
e 555 119
e 555 123
e 555 125
e 555 127
e 555 128
e 555 130
e 555 131
e 555 132
e 555 133
e 555 136
e 555 140
e 555 141
e 555 143
e 555 149
e 555 153
e 555 155
e 555 157
e 555 160
e 555 161
e 555 162
e 555 164
e 555 165
e 555 166
e 555 172
e 555 177
e 555 178
e 555 180
e 555 182
e 555 186
e 555 192
e 555 193
e 555 196
e 555 197
e 555 199
e 555 200
e 555 202
e 555 203
e 555 204
e 555 209
e 555 214
e 555 218
e 555 221
e 555 222
e 555 230
e 555 233
e 555 234
e 555 239
e 555 240
e 555 243
e 555 249
e 555 250
e 555 254
e 555 260
e 555 263
e 555 265
e 555 266
e 555 267
e 555 272
e 555 276
e 555 280
e 555 281
e 555 286
e 555 288
e 555 289
e 555 292
e 555 296
e 555 298
e 555 300
e 555 304
e 555 307
e 555 309
e 555 311
e 555 312
e 555 313
e 555 320
e 555 321
e 555 326
e 555 332
e 555 333
e 555 334
e 555 339
e 555 344
e 555 351
e 555 354
e 555 357
e 555 358
e 555 366
e 555 371
e 555 380
e 555 384
e 555 386
e 555 387
e 555 395
e 555 396
e 555 399
e 555 404
e 555 413
e 555 415
e 555 416
e 555 423
e 555 425
e 555 430
e 555 432
e 555 435
e 555 436
e 555 438
e 555 440
e 555 441
e 555 445
e 555 446
e 555 450
e 555 451
e 555 459
e 555 462
e 555 463
e 555 464
e 555 471
e 555 472
e 555 475
e 555 477
e 555 478
e 555 480
e 555 484
e 555 489
e 555 490
e 555 492
e 555 494
e 555 498
e 555 499
e 555 500
e 555 503
e 555 509
e 555 510
e 555 511
e 555 512
e 555 516
e 555 518
e 555 521
e 555 524
e 555 526
e 555 527
e 555 529
e 555 530
e 555 536
e 555 537
e 555 544
e 556 2
e 556 3
e 556 11
e 556 20
e 556 21
e 556 22
e 556 23
e 556 36
e 556 47
e 556 51
e 556 53
e 556 60
e 556 63
e 556 85
e 556 104
e 556 122
e 556 125
e 556 132
e 556 142
e 556 143
e 556 150
e 556 172
e 556 173
e 556 175
e 556 179
e 556 186
e 556 192
e 556 193
e 556 194
e 556 196
e 556 212
e 556 226
e 556 227
e 556 232
e 556 233
e 556 242
e 556 253
e 556 254
e 556 259
e 556 271
e 556 275
e 556 283
e 556 289
e 556 290
e 556 299
e 556 315
e 556 324
e 556 326
e 556 333
e 556 334
e 556 342
e 556 349
e 556 375
e 556 377
e 556 395
e 556 424
e 556 428
e 556 445
e 556 452
e 556 453
e 556 456
e 556 465
e 556 467
e 556 475
e 556 495
e 556 497
e 556 513
e 556 522
e 556 524
e 556 532
e 556 533
e 556 534
e 556 536
e 556 537
e 556 538
e 556 549
e 557 4
e 557 12
e 557 13
e 557 14
e 557 15
e 557 16
e 557 17
e 557 18
e 557 19
e 557 22
e 557 23
e 557 32
e 557 35
e 557 36
e 557 37
e 557 41
e 557 43
e 557 47
e 557 48
e 557 57
e 557 64
e 557 67
e 557 68
e 557 75
e 557 80
e 557 81
e 557 84
e 557 86
e 557 87
e 557 94
e 557 102
e 557 103
e 557 105
e 557 121
e 557 122
e 557 127
e 557 132
e 557 133
e 557 134
e 557 137
e 557 138
e 557 139
e 557 140
e 557 141
e 557 143
e 557 147
e 557 148
e 557 152
e 557 154
e 557 155
e 557 156
e 557 157
e 557 166
e 557 173
e 557 177
e 557 179
e 557 186
e 557 188
e 557 196
e 557 204
e 557 208
e 557 216
e 557 219
e 557 235
e 557 236
e 557 240
e 557 241
e 557 253
e 557 259
e 557 260
e 557 261
e 557 272
e 557 274
e 557 277
e 557 285
e 557 290
e 557 296
e 557 301
e 557 314
e 557 320
e 557 324
e 557 332
e 557 336
e 557 344
e 557 352
e 557 359
e 557 360
e 557 397
e 557 401
e 557 403
e 557 409
e 557 412
e 557 415
e 557 424
e 557 440
e 557 444
e 557 446
e 557 447
e 557 449
e 557 454
e 557 461
e 557 464
e 557 465
e 557 488
e 557 492
e 557 496
e 557 497
e 557 508
e 557 509
e 557 524
e 557 525
e 557 528
e 557 535
e 557 537
e 557 540
e 557 542
e 557 543
e 558 1
e 558 2
e 558 3
e 558 8
e 558 11
e 558 13
e 558 17
e 558 23
e 558 27
e 558 28
e 558 35
e 558 36
e 558 38
e 558 41
e 558 43
e 558 44
e 558 47
e 558 48
e 558 54
e 558 56
e 558 59
e 558 65
e 558 71
e 558 72
e 558 75
e 558 77
e 558 79
e 558 80
e 558 82
e 558 83
e 558 85
e 558 87
e 558 100
e 558 114
e 558 123
e 558 124
e 558 126
e 558 128
e 558 132
e 558 138
e 558 150
e 558 154
e 558 155
e 558 159
e 558 161
e 558 163
e 558 164
e 558 170
e 558 171
e 558 173
e 558 174
e 558 176
e 558 177
e 558 181
e 558 184
e 558 187
e 558 192
e 558 195
e 558 196
e 558 198
e 558 199
e 558 200
e 558 203
e 558 211
e 558 212
e 558 215
e 558 216
e 558 217
e 558 218
e 558 219
e 558 224
e 558 225
e 558 229
e 558 238
e 558 239
e 558 244
e 558 246
e 558 248
e 558 250
e 558 251
e 558 253
e 558 256
e 558 257
e 558 262
e 558 271
e 558 273
e 558 274
e 558 275
e 558 278
e 558 280
e 558 281
e 558 283
e 558 284
e 558 286
e 558 290
e 558 292
e 558 299
e 558 300
e 558 309
e 558 314
e 558 320
e 558 329
e 558 332
e 558 333
e 558 334
e 558 345
e 558 346
e 558 349
e 558 356
e 558 360
e 558 362
e 558 365
e 558 368
e 558 369
e 558 370
e 558 371
e 558 375
e 558 386
e 558 388
e 558 390
e 558 395
e 558 396
e 558 398
e 558 399
e 558 401
e 558 415
e 558 416
e 558 418
e 558 421
e 558 432
e 558 436
e 558 438
e 558 440
e 558 447
e 558 449
e 558 456
e 558 461
e 558 471
e 558 473
e 558 481
e 558 484
e 558 491
e 558 492
e 558 498
e 558 502
e 558 508
e 558 513
e 558 514
e 558 519
e 558 522
e 558 524
e 558 526
e 558 531
e 558 533
e 558 535
e 558 536
e 558 537
e 558 540
e 558 541
e 558 543
e 558 550
e 558 557
e 559 5
e 559 8
e 559 11
e 559 12
e 559 15
e 559 25
e 559 28
e 559 29
e 559 33
e 559 34
e 559 35
e 559 37
e 559 40
e 559 46
e 559 52
e 559 53
e 559 55
e 559 57
e 559 58
e 559 62
e 559 64
e 559 77
e 559 82
e 559 86
e 559 87
e 559 88
e 559 89
e 559 91
e 559 98
e 559 100
e 559 103
e 559 114
e 559 115
e 559 119
e 559 122
e 559 123
e 559 126
e 559 129
e 559 132
e 559 145
e 559 149
e 559 156
e 559 158
e 559 161
e 559 164
e 559 166
e 559 171
e 559 173
e 559 177
e 559 181
e 559 185
e 559 186
e 559 188
e 559 189
e 559 190
e 559 207
e 559 211
e 559 212
e 559 218
e 559 227
e 559 233
e 559 239
e 559 241
e 559 244
e 559 246
e 559 247
e 559 250
e 559 253
e 559 254
e 559 258
e 559 259
e 559 260
e 559 261
e 559 263
e 559 271
e 559 272
e 559 279
e 559 282
e 559 283
e 559 286
e 559 287
e 559 293
e 559 296
e 559 301
e 559 305
e 559 306
e 559 307
e 559 308
e 559 310
e 559 312
e 559 321
e 559 324
e 559 328
e 559 335
e 559 336
e 559 342
e 559 349
e 559 351
e 559 352
e 559 358
e 559 362
e 559 364
e 559 366
e 559 367
e 559 371
e 559 373
e 559 376
e 559 378
e 559 380
e 559 383
e 559 385
e 559 386
e 559 392
e 559 395
e 559 397
e 559 403
e 559 405
e 559 406
e 559 412
e 559 414
e 559 416
e 559 417
e 559 434
e 559 436
e 559 439
e 559 440
e 559 442
e 559 443
e 559 444
e 559 450
e 559 452
e 559 456
e 559 461
e 559 463
e 559 464
e 559 473
e 559 475
e 559 478
e 559 483
e 559 484
e 559 489
e 559 492
e 559 495
e 559 498
e 559 499
e 559 503
e 559 504
e 559 509
e 559 510
e 559 512
e 559 518
e 559 523
e 559 528
e 559 529
e 559 533
e 559 536
e 559 541
e 559 542
e 559 543
e 559 548
e 559 549
e 559 550
e 559 552
e 559 553
e 559 555
e 560 4
e 560 5
e 560 25
e 560 43
e 560 63
e 560 68
e 560 78
e 560 80
e 560 87
e 560 104
e 560 106
e 560 112
e 560 123
e 560 134
e 560 154
e 560 155
e 560 160
e 560 164
e 560 174
e 560 177
e 560 187
e 560 190
e 560 194
e 560 195
e 560 204
e 560 205
e 560 206
e 560 209
e 560 210
e 560 216
e 560 228
e 560 243
e 560 262
e 560 263
e 560 264
e 560 272
e 560 284
e 560 295
e 560 299
e 560 315
e 560 318
e 560 322
e 560 339
e 560 351
e 560 363
e 560 371
e 560 388
e 560 405
e 560 416
e 560 417
e 560 420
e 560 438
e 560 446
e 560 447
e 560 452
e 560 455
e 560 458
e 560 464
e 560 472
e 560 474
e 560 492
e 560 497
e 560 518
e 560 522
e 560 546
e 560 549
e 560 550
e 561 2
e 561 23
e 561 24
e 561 26
e 561 29
e 561 35
e 561 47
e 561 48
e 561 54
e 561 65
e 561 72
e 561 77
e 561 78
e 561 88
e 561 91
e 561 96
e 561 98
e 561 113
e 561 116
e 561 119
e 561 129
e 561 133
e 561 134
e 561 137
e 561 138
e 561 142
e 561 149
e 561 154
e 561 156
e 561 163
e 561 172
e 561 174
e 561 177
e 561 178
e 561 180
e 561 188
e 561 190
e 561 198
e 561 202
e 561 206
e 561 224
e 561 226
e 561 228
e 561 247
e 561 251
e 561 260
e 561 264
e 561 265
e 561 266
e 561 271
e 561 280
e 561 283
e 561 287
e 561 292
e 561 298
e 561 299
e 561 303
e 561 305
e 561 307
e 561 309
e 561 314
e 561 322
e 561 329
e 561 335
e 561 336
e 561 351
e 561 360
e 561 370
e 561 371
e 561 378
e 561 381
e 561 383
e 561 402
e 561 410
e 561 411
e 561 415
e 561 428
e 561 443
e 561 452
e 561 457
e 561 458
e 561 461
e 561 472
e 561 486
e 561 488
e 561 494
e 561 497
e 561 503
e 561 504
e 561 512
e 561 525
e 561 532
e 561 533
e 561 543
e 561 547
e 561 549
e 561 550
e 561 558
e 562 8
e 562 14
e 562 15
e 562 18
e 562 19
e 562 20
e 562 23
e 562 25
e 562 28
e 562 29
e 562 31
e 562 35
e 562 36
e 562 37
e 562 40
e 562 42
e 562 44
e 562 49
e 562 54
e 562 55
e 562 56
e 562 62
e 562 65
e 562 69
e 562 74
e 562 75
e 562 82
e 562 85
e 562 86
e 562 89
e 562 90
e 562 91
e 562 92
e 562 97
e 562 102
e 562 104
e 562 105
e 562 112
e 562 116
e 562 118
e 562 120
e 562 122
e 562 130
e 562 132
e 562 134
e 562 136
e 562 137
e 562 138
e 562 139
e 562 142
e 562 143
e 562 149
e 562 150
e 562 153
e 562 157
e 562 160
e 562 173
e 562 175
e 562 179
e 562 185
e 562 192
e 562 201
e 562 202
e 562 204
e 562 205
e 562 208
e 562 209
e 562 210
e 562 214
e 562 220
e 562 224
e 562 225
e 562 228
e 562 229
e 562 232
e 562 236
e 562 237
e 562 242
e 562 243
e 562 244
e 562 247
e 562 248
e 562 250
e 562 254
e 562 256
e 562 257
e 562 258
e 562 259
e 562 262
e 562 267
e 562 272
e 562 274
e 562 276
e 562 278
e 562 281
e 562 283
e 562 285
e 562 287
e 562 291
e 562 292
e 562 294
e 562 295
e 562 296
e 562 298
e 562 299
e 562 301
e 562 303
e 562 304
e 562 306
e 562 307
e 562 309
e 562 311
e 562 312
e 562 318
e 562 319
e 562 320
e 562 322
e 562 324
e 562 326
e 562 327
e 562 328
e 562 329
e 562 332
e 562 333
e 562 334
e 562 335
e 562 336
e 562 341
e 562 348
e 562 352
e 562 353
e 562 363
e 562 364
e 562 366
e 562 367
e 562 370
e 562 373
e 562 375
e 562 376
e 562 380
e 562 382
e 562 384
e 562 391
e 562 393
e 562 394
e 562 395
e 562 399
e 562 400
e 562 403
e 562 405
e 562 406
e 562 415
e 562 422
e 562 423
e 562 425
e 562 427
e 562 428
e 562 429
e 562 436
e 562 444
e 562 449
e 562 451
e 562 452
e 562 455
e 562 457
e 562 458
e 562 459
e 562 461
e 562 463
e 562 464
e 562 468
e 562 473
e 562 474
e 562 476
e 562 481
e 562 482
e 562 484
e 562 487
e 562 489
e 562 490
e 562 491
e 562 499
e 562 500
e 562 502
e 562 505
e 562 507
e 562 509
e 562 516
e 562 522
e 562 526
e 562 527
e 562 529
e 562 532
e 562 539
e 562 540
e 562 552
e 562 555
e 562 556
e 563 2
e 563 3
e 563 6
e 563 8
e 563 9
e 563 11
e 563 15
e 563 20
e 563 25
e 563 29
e 563 31
e 563 35
e 563 40
e 563 41
e 563 44
e 563 50
e 563 51
e 563 54
e 563 55
e 563 58
e 563 73
e 563 75
e 563 78
e 563 81
e 563 83
e 563 86
e 563 87
e 563 88
e 563 90
e 563 95
e 563 99
e 563 102
e 563 103
e 563 111
e 563 113
e 563 118
e 563 120
e 563 122
e 563 123
e 563 125
e 563 127
e 563 128
e 563 129
e 563 132
e 563 133
e 563 135
e 563 140
e 563 145
e 563 147
e 563 149
e 563 151
e 563 155
e 563 159
e 563 160
e 563 161
e 563 170
e 563 171
e 563 173
e 563 175
e 563 176
e 563 184
e 563 193
e 563 194
e 563 195
e 563 196
e 563 198
e 563 203
e 563 204
e 563 206
e 563 209
e 563 212
e 563 215
e 563 216
e 563 221
e 563 222
e 563 224
e 563 226
e 563 230
e 563 233
e 563 235
e 563 237
e 563 238
e 563 240
e 563 242
e 563 243
e 563 247
e 563 250
e 563 252
e 563 254
e 563 257
e 563 258
e 563 260
e 563 262
e 563 266
e 563 267
e 563 276
e 563 277
e 563 280
e 563 281
e 563 283
e 563 285
e 563 287
e 563 299
e 563 300
e 563 301
e 563 303
e 563 306
e 563 311
e 563 315
e 563 323
e 563 326
e 563 328
e 563 329
e 563 330
e 563 332
e 563 333
e 563 334
e 563 336
e 563 338
e 563 339
e 563 342
e 563 343
e 563 352
e 563 353
e 563 358
e 563 359
e 563 364
e 563 368
e 563 369
e 563 370
e 563 371
e 563 376
e 563 389
e 563 392
e 563 393
e 563 395
e 563 402
e 563 403
e 563 407
e 563 409
e 563 410
e 563 411
e 563 413
e 563 418
e 563 419
e 563 420
e 563 421
e 563 423
e 563 425
e 563 426
e 563 427
e 563 435
e 563 439
e 563 441
e 563 447
e 563 449
e 563 451
e 563 453
e 563 456
e 563 458
e 563 460
e 563 467
e 563 468
e 563 471
e 563 474
e 563 478
e 563 479
e 563 485
e 563 492
e 563 495
e 563 497
e 563 498
e 563 499
e 563 501
e 563 503
e 563 504
e 563 512
e 563 513
e 563 516
e 563 518
e 563 522
e 563 528
e 563 534
e 563 543
e 563 544
e 563 548
e 563 550
e 563 551
e 563 552
e 563 562
e 564 7
e 564 8
e 564 20
e 564 21
e 564 36
e 564 38
e 564 43
e 564 44
e 564 47
e 564 48
e 564 53
e 564 57
e 564 63
e 564 67
e 564 72
e 564 78
e 564 89
e 564 97
e 564 103
e 564 119
e 564 122
e 564 129
e 564 138
e 564 149
e 564 159
e 564 162
e 564 183
e 564 186
e 564 193
e 564 196
e 564 199
e 564 213
e 564 227
e 564 241
e 564 243
e 564 247
e 564 250
e 564 251
e 564 254
e 564 258
e 564 260
e 564 268
e 564 280
e 564 284
e 564 286
e 564 290
e 564 296
e 564 299
e 564 308
e 564 320
e 564 333
e 564 343
e 564 365
e 564 393
e 564 394
e 564 402
e 564 406
e 564 409
e 564 411
e 564 412
e 564 418
e 564 446
e 564 451
e 564 462
e 564 486
e 564 494
e 564 497
e 564 499
e 564 517
e 564 534
e 564 542
e 565 1
e 565 7
e 565 9
e 565 10
e 565 17
e 565 19
e 565 21
e 565 27
e 565 29
e 565 32
e 565 34
e 565 35
e 565 37
e 565 40
e 565 48
e 565 50
e 565 53
e 565 59
e 565 64
e 565 65
e 565 68
e 565 72
e 565 74
e 565 75
e 565 77
e 565 80
e 565 86
e 565 87
e 565 88
e 565 91
e 565 101
e 565 104
e 565 106
e 565 110
e 565 117
e 565 118
e 565 120
e 565 122
e 565 123
e 565 125
e 565 126
e 565 128
e 565 129
e 565 132
e 565 133
e 565 135
e 565 136
e 565 137
e 565 139
e 565 142
e 565 143
e 565 147
e 565 149
e 565 150
e 565 152
e 565 154
e 565 157
e 565 158
e 565 159
e 565 161
e 565 163
e 565 165
e 565 166
e 565 170
e 565 174
e 565 175
e 565 177
e 565 183
e 565 186
e 565 190
e 565 192
e 565 193
e 565 194
e 565 195
e 565 196
e 565 199
e 565 200
e 565 201
e 565 204
e 565 207
e 565 213
e 565 215
e 565 218
e 565 222
e 565 223
e 565 233
e 565 240
e 565 241
e 565 243
e 565 249
e 565 257
e 565 266
e 565 271
e 565 272
e 565 275
e 565 279
e 565 280
e 565 282
e 565 283
e 565 284
e 565 286
e 565 288
e 565 289
e 565 294
e 565 301
e 565 302
e 565 303
e 565 305
e 565 311
e 565 312
e 565 313
e 565 314
e 565 319
e 565 321
e 565 322
e 565 323
e 565 326
e 565 331
e 565 334
e 565 335
e 565 336
e 565 343
e 565 349
e 565 350
e 565 354
e 565 360
e 565 361
e 565 363
e 565 364
e 565 374
e 565 375
e 565 376
e 565 379
e 565 380
e 565 383
e 565 393
e 565 397
e 565 401
e 565 412
e 565 413
e 565 414
e 565 416
e 565 417
e 565 420
e 565 422
e 565 424
e 565 428
e 565 440
e 565 445
e 565 449
e 565 450
e 565 453
e 565 454
e 565 464
e 565 465
e 565 466
e 565 467
e 565 468
e 565 480
e 565 484
e 565 487
e 565 489
e 565 490
e 565 491
e 565 492
e 565 495
e 565 500
e 565 501
e 565 505
e 565 510
e 565 515
e 565 516
e 565 517
e 565 522
e 565 524
e 565 527
e 565 530
e 565 533
e 565 537
e 565 543
e 565 544
e 565 545
e 565 548
e 565 556
e 565 557
e 565 558
e 566 1
e 566 11
e 566 17
e 566 20
e 566 22
e 566 25
e 566 26
e 566 27
e 566 29
e 566 30
e 566 31
e 566 36
e 566 38
e 566 43
e 566 45
e 566 47
e 566 48
e 566 53
e 566 54
e 566 55
e 566 60
e 566 61
e 566 63
e 566 64
e 566 68
e 566 69
e 566 74
e 566 75
e 566 81
e 566 86
e 566 87
e 566 90
e 566 91
e 566 95
e 566 96
e 566 99
e 566 101
e 566 105
e 566 106
e 566 110
e 566 113
e 566 120
e 566 127
e 566 128
e 566 130
e 566 131
e 566 132
e 566 133
e 566 134
e 566 136
e 566 137
e 566 138
e 566 140
e 566 143
e 566 149
e 566 150
e 566 152
e 566 157
e 566 158
e 566 163
e 566 165
e 566 171
e 566 172
e 566 177
e 566 178
e 566 179
e 566 181
e 566 182
e 566 190
e 566 195
e 566 196
e 566 199
e 566 202
e 566 203
e 566 217
e 566 222
e 566 231
e 566 237
e 566 242
e 566 243
e 566 245
e 566 249
e 566 255
e 566 257
e 566 258
e 566 260
e 566 265
e 566 266
e 566 267
e 566 268
e 566 275
e 566 277
e 566 283
e 566 284
e 566 285
e 566 286
e 566 287
e 566 289
e 566 290
e 566 291
e 566 294
e 566 296
e 566 298
e 566 302
e 566 304
e 566 305
e 566 309
e 566 311
e 566 312
e 566 314
e 566 315
e 566 316
e 566 319
e 566 322
e 566 327
e 566 328
e 566 330
e 566 331
e 566 333
e 566 338
e 566 344
e 566 347
e 566 352
e 566 353
e 566 354
e 566 355
e 566 356
e 566 361
e 566 362
e 566 364
e 566 367
e 566 371
e 566 373
e 566 374
e 566 375
e 566 380
e 566 384
e 566 386
e 566 390
e 566 396
e 566 398
e 566 408
e 566 411
e 566 413
e 566 416
e 566 423
e 566 426
e 566 427
e 566 438
e 566 442
e 566 445
e 566 448
e 566 449
e 566 451
e 566 452
e 566 453
e 566 455
e 566 456
e 566 458
e 566 461
e 566 463
e 566 465
e 566 467
e 566 468
e 566 469
e 566 472
e 566 476
e 566 478
e 566 480
e 566 482
e 566 485
e 566 486
e 566 487
e 566 488
e 566 490
e 566 494
e 566 496
e 566 497
e 566 498
e 566 499
e 566 503
e 566 512
e 566 513
e 566 516
e 566 517
e 566 519
e 566 520
e 566 522
e 566 528
e 566 531
e 566 532
e 566 537
e 566 538
e 566 554
e 566 562
e 566 563
e 567 2
e 567 4
e 567 6
e 567 8
e 567 9
e 567 12
e 567 17
e 567 18
e 567 19
e 567 20
e 567 21
e 567 26
e 567 29
e 567 33
e 567 38
e 567 41
e 567 48
e 567 55
e 567 57
e 567 65
e 567 66
e 567 69
e 567 80
e 567 83
e 567 86
e 567 87
e 567 90
e 567 97
e 567 101
e 567 104
e 567 105
e 567 106
e 567 112
e 567 115
e 567 126
e 567 128
e 567 130
e 567 133
e 567 135
e 567 146
e 567 148
e 567 149
e 567 154
e 567 155
e 567 157
e 567 162
e 567 167
e 567 169
e 567 173
e 567 174
e 567 176
e 567 178
e 567 180
e 567 185
e 567 186
e 567 187
e 567 188
e 567 189
e 567 192
e 567 199
e 567 202
e 567 204
e 567 205
e 567 206
e 567 207
e 567 208
e 567 215
e 567 217
e 567 218
e 567 223
e 567 224
e 567 226
e 567 227
e 567 228
e 567 229
e 567 241
e 567 242
e 567 243
e 567 249
e 567 253
e 567 257
e 567 258
e 567 268
e 567 271
e 567 272
e 567 279
e 567 280
e 567 284
e 567 287
e 567 292
e 567 294
e 567 298
e 567 299
e 567 306
e 567 320
e 567 322
e 567 324
e 567 326
e 567 330
e 567 331
e 567 332
e 567 333
e 567 337
e 567 338
e 567 343
e 567 344
e 567 347
e 567 351
e 567 356
e 567 358
e 567 360
e 567 363
e 567 370
e 567 375
e 567 378
e 567 379
e 567 383
e 567 388
e 567 394
e 567 399
e 567 410
e 567 411
e 567 418
e 567 420
e 567 421
e 567 429
e 567 437
e 567 439
e 567 440
e 567 442
e 567 443
e 567 446
e 567 447
e 567 454
e 567 458
e 567 459
e 567 464
e 567 468
e 567 475
e 567 479
e 567 480
e 567 492
e 567 503
e 567 512
e 567 513
e 567 518
e 567 522
e 567 523
e 567 524
e 567 526
e 567 529
e 567 531
e 567 535
e 567 538
e 567 539
e 567 543
e 567 549
e 567 555
e 567 557
e 567 559
e 567 562
e 567 565
e 568 1
e 568 2
e 568 11
e 568 12
e 568 15
e 568 16
e 568 18
e 568 23
e 568 27
e 568 37
e 568 38
e 568 43
e 568 50
e 568 51
e 568 52
e 568 53
e 568 60
e 568 61
e 568 62
e 568 64
e 568 67
e 568 69
e 568 78
e 568 80
e 568 81
e 568 85
e 568 86
e 568 87
e 568 92
e 568 98
e 568 102
e 568 103
e 568 105
e 568 106
e 568 108
e 568 109
e 568 111
e 568 112
e 568 113
e 568 115
e 568 118
e 568 122
e 568 123
e 568 127
e 568 133
e 568 134
e 568 139
e 568 142
e 568 147
e 568 150
e 568 151
e 568 153
e 568 154
e 568 155
e 568 159
e 568 160
e 568 161
e 568 162
e 568 169
e 568 175
e 568 176
e 568 177
e 568 179
e 568 188
e 568 190
e 568 195
e 568 196
e 568 200
e 568 202
e 568 204
e 568 205
e 568 206
e 568 213
e 568 214
e 568 218
e 568 222
e 568 224
e 568 226
e 568 227
e 568 231
e 568 236
e 568 242
e 568 250
e 568 254
e 568 257
e 568 262
e 568 263
e 568 265
e 568 266
e 568 267
e 568 271
e 568 272
e 568 274
e 568 277
e 568 281
e 568 282
e 568 284
e 568 290
e 568 291
e 568 294
e 568 296
e 568 303
e 568 306
e 568 309
e 568 310
e 568 311
e 568 312
e 568 318
e 568 321
e 568 322
e 568 330
e 568 332
e 568 333
e 568 334
e 568 337
e 568 347
e 568 349
e 568 351
e 568 352
e 568 356
e 568 358
e 568 363
e 568 364
e 568 366
e 568 368
e 568 372
e 568 373
e 568 378
e 568 385
e 568 397
e 568 406
e 568 407
e 568 412
e 568 416
e 568 419
e 568 420
e 568 424
e 568 428
e 568 430
e 568 431
e 568 432
e 568 433
e 568 436
e 568 440
e 568 442
e 568 443
e 568 445
e 568 449
e 568 455
e 568 457
e 568 459
e 568 461
e 568 464
e 568 465
e 568 473
e 568 475
e 568 478
e 568 479
e 568 490
e 568 492
e 568 494
e 568 495
e 568 498
e 568 502
e 568 506
e 568 510
e 568 511
e 568 517
e 568 518
e 568 526
e 568 528
e 568 529
e 568 531
e 568 533
e 568 535
e 568 537
e 568 538
e 568 540
e 568 541
e 568 544
e 568 548
e 568 549
e 568 550
e 568 556
e 568 559
e 568 561
e 568 562
e 568 565
e 568 566
e 568 567
e 569 1
e 569 3
e 569 8
e 569 10
e 569 11
e 569 18
e 569 20
e 569 26
e 569 27
e 569 29
e 569 30
e 569 32
e 569 36
e 569 37
e 569 39
e 569 43
e 569 49
e 569 50
e 569 52
e 569 53
e 569 59
e 569 66
e 569 67
e 569 68
e 569 69
e 569 70
e 569 73
e 569 77
e 569 78
e 569 80
e 569 81
e 569 82
e 569 83
e 569 91
e 569 93
e 569 97
e 569 98
e 569 109
e 569 112
e 569 114
e 569 116
e 569 120
e 569 126
e 569 129
e 569 130
e 569 136
e 569 138
e 569 139
e 569 141
e 569 142
e 569 144
e 569 146
e 569 147
e 569 148
e 569 149
e 569 150
e 569 152
e 569 154
e 569 155
e 569 158
e 569 160
e 569 161
e 569 171
e 569 172
e 569 179
e 569 187
e 569 190
e 569 191
e 569 192
e 569 195
e 569 196
e 569 199
e 569 200
e 569 202
e 569 204
e 569 205
e 569 206
e 569 208
e 569 209
e 569 212
e 569 213
e 569 216
e 569 217
e 569 227
e 569 228
e 569 236
e 569 238
e 569 241
e 569 243
e 569 247
e 569 250
e 569 256
e 569 257
e 569 258
e 569 259
e 569 266
e 569 267
e 569 269
e 569 271
e 569 274
e 569 276
e 569 277
e 569 279
e 569 284
e 569 285
e 569 287
e 569 292
e 569 299
e 569 301
e 569 303
e 569 306
e 569 312
e 569 314
e 569 316
e 569 317
e 569 323
e 569 330
e 569 333
e 569 335
e 569 338
e 569 339
e 569 351
e 569 352
e 569 353
e 569 355
e 569 362
e 569 365
e 569 366
e 569 369
e 569 370
e 569 371
e 569 372
e 569 375
e 569 377
e 569 378
e 569 379
e 569 381
e 569 383
e 569 393
e 569 394
e 569 396
e 569 400
e 569 406
e 569 413
e 569 419
e 569 420
e 569 421
e 569 425
e 569 429
e 569 430
e 569 440
e 569 442
e 569 443
e 569 447
e 569 449
e 569 451
e 569 458
e 569 459
e 569 460
e 569 462
e 569 465
e 569 474
e 569 475
e 569 478
e 569 479
e 569 480
e 569 484
e 569 493
e 569 498
e 569 507
e 569 509
e 569 513
e 569 517
e 569 518
e 569 520
e 569 523
e 569 529
e 569 532
e 569 533
e 569 534
e 569 537
e 569 538
e 569 558
e 569 559
e 569 562
e 569 565
e 569 567
e 569 568
e 570 2
e 570 8
e 570 9
e 570 16
e 570 18
e 570 22
e 570 24
e 570 26
e 570 35
e 570 41
e 570 46
e 570 52
e 570 57
e 570 58
e 570 63
e 570 67
e 570 71
e 570 72
e 570 77
e 570 80
e 570 85
e 570 92
e 570 96
e 570 97
e 570 99
e 570 100
e 570 103
e 570 110
e 570 120
e 570 127
e 570 131
e 570 133
e 570 140
e 570 141
e 570 150
e 570 156
e 570 160
e 570 163
e 570 169
e 570 171
e 570 172
e 570 176
e 570 178
e 570 180
e 570 181
e 570 182
e 570 192
e 570 194
e 570 197
e 570 199
e 570 200
e 570 208
e 570 209
e 570 215
e 570 216
e 570 222
e 570 226
e 570 228
e 570 230
e 570 239
e 570 240
e 570 241
e 570 242
e 570 244
e 570 248
e 570 254
e 570 255
e 570 257
e 570 258
e 570 263
e 570 267
e 570 270
e 570 271
e 570 279
e 570 280
e 570 283
e 570 285
e 570 287
e 570 290
e 570 291
e 570 298
e 570 314
e 570 337
e 570 338
e 570 342
e 570 349
e 570 352
e 570 353
e 570 354
e 570 358
e 570 360
e 570 362
e 570 364
e 570 368
e 570 369
e 570 376
e 570 379
e 570 385
e 570 387
e 570 394
e 570 401
e 570 403
e 570 409
e 570 411
e 570 412
e 570 413
e 570 415
e 570 426
e 570 429
e 570 436
e 570 441
e 570 445
e 570 449
e 570 454
e 570 458
e 570 459
e 570 463
e 570 464
e 570 465
e 570 468
e 570 471
e 570 472
e 570 475
e 570 479
e 570 482
e 570 483
e 570 485
e 570 486
e 570 488
e 570 489
e 570 492
e 570 501
e 570 504
e 570 509
e 570 516
e 570 529
e 570 531
e 570 533
e 570 534
e 570 535
e 570 537
e 570 538
e 570 539
e 570 543
e 570 544
e 570 548
e 570 549
e 570 550
e 570 553
e 570 554
e 570 555
e 570 558
e 570 562
e 570 564
e 571 2
e 571 3
e 571 6
e 571 8
e 571 10
e 571 20
e 571 23
e 571 24
e 571 27
e 571 29
e 571 30
e 571 35
e 571 37
e 571 38
e 571 45
e 571 46
e 571 51
e 571 53
e 571 60
e 571 66
e 571 68
e 571 69
e 571 72
e 571 75
e 571 80
e 571 81
e 571 82
e 571 88
e 571 98
e 571 99
e 571 102
e 571 105
e 571 109
e 571 113
e 571 118
e 571 119
e 571 120
e 571 125
e 571 126
e 571 127
e 571 130
e 571 134
e 571 135
e 571 136
e 571 138
e 571 139
e 571 140
e 571 142
e 571 147
e 571 148
e 571 154
e 571 157
e 571 161
e 571 163
e 571 166
e 571 167
e 571 168
e 571 171
e 571 172
e 571 178
e 571 183
e 571 184
e 571 190
e 571 191
e 571 192
e 571 197
e 571 199
e 571 201
e 571 204
e 571 205
e 571 206
e 571 208
e 571 209
e 571 213
e 571 215
e 571 227
e 571 229
e 571 232
e 571 233
e 571 236
e 571 240
e 571 249
e 571 251
e 571 254
e 571 255
e 571 259
e 571 263
e 571 267
e 571 271
e 571 276
e 571 279
e 571 280
e 571 284
e 571 285
e 571 287
e 571 289
e 571 291
e 571 293
e 571 296
e 571 299
e 571 303
e 571 305
e 571 306
e 571 308
e 571 309
e 571 311
e 571 315
e 571 317
e 571 325
e 571 328
e 571 329
e 571 330
e 571 332
e 571 335
e 571 336
e 571 339
e 571 342
e 571 345
e 571 348
e 571 352
e 571 355
e 571 359
e 571 361
e 571 362
e 571 363
e 571 368
e 571 370
e 571 373
e 571 375
e 571 378
e 571 380
e 571 382
e 571 389
e 571 394
e 571 397
e 571 401
e 571 403
e 571 406
e 571 407
e 571 409
e 571 410
e 571 416
e 571 417
e 571 419
e 571 426
e 571 428
e 571 432
e 571 433
e 571 434
e 571 435
e 571 444
e 571 447
e 571 453
e 571 454
e 571 457
e 571 460
e 571 468
e 571 471
e 571 480
e 571 481
e 571 482
e 571 497
e 571 499
e 571 500
e 571 502
e 571 510
e 571 517
e 571 524
e 571 526
e 571 528
e 571 529
e 571 530
e 571 531
e 571 533
e 571 534
e 571 539
e 571 542
e 571 549
e 571 553
e 571 555
e 571 557
e 571 558
e 571 568
e 571 569
e 571 570
e 572 9
e 572 20
e 572 21
e 572 23
e 572 24
e 572 27
e 572 28
e 572 33
e 572 38
e 572 39
e 572 46
e 572 60
e 572 62
e 572 65
e 572 75
e 572 77
e 572 83
e 572 85
e 572 90
e 572 96
e 572 97
e 572 102
e 572 106
e 572 107
e 572 117
e 572 128
e 572 133
e 572 135
e 572 140
e 572 143
e 572 144
e 572 153
e 572 157
e 572 163
e 572 166
e 572 177
e 572 179
e 572 184
e 572 192
e 572 194
e 572 196
e 572 197
e 572 208
e 572 212
e 572 216
e 572 220
e 572 223
e 572 240
e 572 246
e 572 259
e 572 268
e 572 275
e 572 286
e 572 287
e 572 289
e 572 293
e 572 304
e 572 308
e 572 309
e 572 311
e 572 315
e 572 322
e 572 334
e 572 336
e 572 347
e 572 351
e 572 355
e 572 356
e 572 360
e 572 368
e 572 370
e 572 374
e 572 377
e 572 381
e 572 383
e 572 389
e 572 396
e 572 398
e 572 400
e 572 401
e 572 404
e 572 412
e 572 413
e 572 415
e 572 417
e 572 424
e 572 426
e 572 442
e 572 444
e 572 447
e 572 450
e 572 454
e 572 455
e 572 459
e 572 472
e 572 474
e 572 480
e 572 484
e 572 494
e 572 498
e 572 499
e 572 500
e 572 511
e 572 513
e 572 520
e 572 522
e 572 523
e 572 524
e 572 525
e 572 532
e 572 533
e 572 535
e 572 538
e 572 541
e 572 545
e 572 549
e 572 554
e 572 557
e 572 558
e 572 559
e 572 566
e 573 1
e 573 2
e 573 8
e 573 13
e 573 21
e 573 23
e 573 24
e 573 36
e 573 38
e 573 50
e 573 66
e 573 67
e 573 72
e 573 77
e 573 80
e 573 82
e 573 91
e 573 92
e 573 97
e 573 104
e 573 106
e 573 122
e 573 123
e 573 125
e 573 129
e 573 135
e 573 146
e 573 147
e 573 148
e 573 150
e 573 155
e 573 157
e 573 162
e 573 163
e 573 164
e 573 177
e 573 181
e 573 185
e 573 191
e 573 194
e 573 202
e 573 206
e 573 218
e 573 230
e 573 269
e 573 278
e 573 298
e 573 303
e 573 317
e 573 319
e 573 327
e 573 329
e 573 333
e 573 339
e 573 340
e 573 349
e 573 352
e 573 369
e 573 373
e 573 377
e 573 378
e 573 388
e 573 401
e 573 403
e 573 409
e 573 411
e 573 415
e 573 429
e 573 431
e 573 440
e 573 443
e 573 445
e 573 449
e 573 461
e 573 463
e 573 471
e 573 481
e 573 483
e 573 484
e 573 487
e 573 493
e 573 494
e 573 495
e 573 496
e 573 497
e 573 498
e 573 513
e 573 522
e 573 533
e 573 546
e 573 547
e 573 550
e 573 567
e 573 571
e 574 8
e 574 9
e 574 18
e 574 27
e 574 43
e 574 44
e 574 47
e 574 50
e 574 57
e 574 60
e 574 63
e 574 68
e 574 71
e 574 72
e 574 73
e 574 75
e 574 81
e 574 84
e 574 87
e 574 91
e 574 99
e 574 101
e 574 102
e 574 110
e 574 111
e 574 115
e 574 119
e 574 125
e 574 126
e 574 142
e 574 144
e 574 148
e 574 155
e 574 159
e 574 172
e 574 179
e 574 181
e 574 189
e 574 193
e 574 196
e 574 199
e 574 200
e 574 202
e 574 205
e 574 206
e 574 207
e 574 208
e 574 209
e 574 213
e 574 225
e 574 227
e 574 232
e 574 234
e 574 235
e 574 236
e 574 238
e 574 239
e 574 252
e 574 254
e 574 257
e 574 265
e 574 273
e 574 275
e 574 278
e 574 279
e 574 280
e 574 281
e 574 284
e 574 285
e 574 287
e 574 296
e 574 298
e 574 299
e 574 303
e 574 309
e 574 313
e 574 314
e 574 322
e 574 336
e 574 337
e 574 343
e 574 347
e 574 366
e 574 367
e 574 369
e 574 370
e 574 374
e 574 377
e 574 378
e 574 389
e 574 390
e 574 401
e 574 403
e 574 409
e 574 410
e 574 411
e 574 415
e 574 420
e 574 421
e 574 429
e 574 434
e 574 440
e 574 442
e 574 443
e 574 445
e 574 446
e 574 449
e 574 450
e 574 452
e 574 456
e 574 457
e 574 461
e 574 463
e 574 464
e 574 475
e 574 480
e 574 486
e 574 489
e 574 494
e 574 496
e 574 497
e 574 503
e 574 514
e 574 521
e 574 526
e 574 527
e 574 529
e 574 530
e 574 534
e 574 535
e 574 537
e 574 541
e 574 542
e 574 549
e 574 557
e 574 562
e 574 571
e 575 1
e 575 9
e 575 11
e 575 15
e 575 20
e 575 38
e 575 39
e 575 40
e 575 46
e 575 57
e 575 59
e 575 66
e 575 69
e 575 77
e 575 84
e 575 85
e 575 86
e 575 92
e 575 95
e 575 99
e 575 106
e 575 113
e 575 116
e 575 122
e 575 123
e 575 124
e 575 126
e 575 131
e 575 133
e 575 136
e 575 138
e 575 144
e 575 145
e 575 146
e 575 161
e 575 178
e 575 183
e 575 186
e 575 195
e 575 196
e 575 199
e 575 219
e 575 230
e 575 233
e 575 234
e 575 239
e 575 241
e 575 247
e 575 249
e 575 251
e 575 252
e 575 259
e 575 267
e 575 280
e 575 281
e 575 285
e 575 287
e 575 288
e 575 291
e 575 295
e 575 297
e 575 303
e 575 306
e 575 307
e 575 309
e 575 311
e 575 312
e 575 322
e 575 326
e 575 333
e 575 343
e 575 357
e 575 359
e 575 361
e 575 363
e 575 370
e 575 371
e 575 372
e 575 373
e 575 374
e 575 376
e 575 377
e 575 378
e 575 380
e 575 382
e 575 384
e 575 385
e 575 389
e 575 391
e 575 393
e 575 394
e 575 395
e 575 397
e 575 410
e 575 411
e 575 415
e 575 416
e 575 417
e 575 420
e 575 431
e 575 432
e 575 438
e 575 452
e 575 455
e 575 461
e 575 463
e 575 467
e 575 468
e 575 469
e 575 474
e 575 480
e 575 481
e 575 495
e 575 502
e 575 509
e 575 524
e 575 525
e 575 528
e 575 533
e 575 534
e 575 541
e 575 549
e 575 554
e 575 566
e 575 567
e 575 571
e 576 2
e 576 3
e 576 8
e 576 9
e 576 11
e 576 12
e 576 14
e 576 17
e 576 18
e 576 20
e 576 21
e 576 30
e 576 32
e 576 33
e 576 36
e 576 44
e 576 47
e 576 52
e 576 54
e 576 56
e 576 60
e 576 65
e 576 69
e 576 74
e 576 78
e 576 79
e 576 80
e 576 83
e 576 84
e 576 85
e 576 86
e 576 87
e 576 90
e 576 96
e 576 105
e 576 111
e 576 112
e 576 113
e 576 117
e 576 120
e 576 125
e 576 128
e 576 131
e 576 133
e 576 138
e 576 153
e 576 154
e 576 159
e 576 162
e 576 165
e 576 166
e 576 169
e 576 175
e 576 177
e 576 181
e 576 186
e 576 192
e 576 194
e 576 196
e 576 197
e 576 199
e 576 203
e 576 204
e 576 206
e 576 208
e 576 211
e 576 212
e 576 213
e 576 217
e 576 222
e 576 224
e 576 231
e 576 233
e 576 238
e 576 239
e 576 240
e 576 241
e 576 242
e 576 246
e 576 252
e 576 255
e 576 258
e 576 260
e 576 265
e 576 266
e 576 272
e 576 273
e 576 277
e 576 278
e 576 279
e 576 286
e 576 289
e 576 297
e 576 298
e 576 309
e 576 315
e 576 319
e 576 321
e 576 332
e 576 333
e 576 336
e 576 337
e 576 340
e 576 341
e 576 343
e 576 346
e 576 347
e 576 349
e 576 352
e 576 357
e 576 364
e 576 368
e 576 374
e 576 376
e 576 380
e 576 381
e 576 383
e 576 389
e 576 391
e 576 395
e 576 397
e 576 399
e 576 405
e 576 406
e 576 414
e 576 416
e 576 420
e 576 423
e 576 424
e 576 426
e 576 427
e 576 428
e 576 430
e 576 433
e 576 444
e 576 446
e 576 447
e 576 449
e 576 452
e 576 455
e 576 457
e 576 461
e 576 464
e 576 478
e 576 480
e 576 483
e 576 492
e 576 495
e 576 496
e 576 499
e 576 503
e 576 504
e 576 512
e 576 513
e 576 515
e 576 517
e 576 522
e 576 531
e 576 537
e 576 538
e 576 540
e 576 545
e 576 547
e 576 551
e 576 558
e 576 563
e 576 564
e 577 3
e 577 14
e 577 30
e 577 31
e 577 35
e 577 43
e 577 44
e 577 45
e 577 46
e 577 48
e 577 51
e 577 52
e 577 54
e 577 56
e 577 59
e 577 60
e 577 62
e 577 66
e 577 70
e 577 78
e 577 80
e 577 85
e 577 86
e 577 87
e 577 91
e 577 92
e 577 96
e 577 98
e 577 99
e 577 103
e 577 104
e 577 105
e 577 110
e 577 111
e 577 113
e 577 115
e 577 121
e 577 126
e 577 133
e 577 134
e 577 138
e 577 142
e 577 144
e 577 147
e 577 150
e 577 153
e 577 154
e 577 170
e 577 173
e 577 176
e 577 179
e 577 180
e 577 181
e 577 185
e 577 188
e 577 192
e 577 193
e 577 195
e 577 196
e 577 199
e 577 200
e 577 202
e 577 206
e 577 207
e 577 208
e 577 209
e 577 215
e 577 218
e 577 221
e 577 223
e 577 231
e 577 234
e 577 236
e 577 242
e 577 247
e 577 252
e 577 253
e 577 256
e 577 262
e 577 266
e 577 267
e 577 268
e 577 269
e 577 270
e 577 272
e 577 274
e 577 278
e 577 279
e 577 290
e 577 297
e 577 298
e 577 304
e 577 305
e 577 306
e 577 309
e 577 310
e 577 311
e 577 313
e 577 314
e 577 315
e 577 316
e 577 322
e 577 323
e 577 324
e 577 326
e 577 330
e 577 332
e 577 333
e 577 334
e 577 336
e 577 339
e 577 348
e 577 353
e 577 356
e 577 357
e 577 365
e 577 366
e 577 373
e 577 377
e 577 378
e 577 383
e 577 384
e 577 387
e 577 393
e 577 398
e 577 401
e 577 402
e 577 414
e 577 415
e 577 416
e 577 419
e 577 420
e 577 421
e 577 425
e 577 429
e 577 435
e 577 440
e 577 443
e 577 447
e 577 452
e 577 454
e 577 458
e 577 466
e 577 467
e 577 471
e 577 474
e 577 477
e 577 478
e 577 485
e 577 486
e 577 492
e 577 495
e 577 502
e 577 510
e 577 518
e 577 520
e 577 530
e 577 534
e 577 537
e 577 538
e 577 541
e 577 549
e 577 551
e 577 554
e 577 562
e 577 564
e 577 566
e 577 568
e 577 570
e 577 574
e 578 11
e 578 12
e 578 25
e 578 29
e 578 33
e 578 37
e 578 39
e 578 41
e 578 43
e 578 45
e 578 48
e 578 50
e 578 53
e 578 54
e 578 59
e 578 62
e 578 63
e 578 66
e 578 75
e 578 77
e 578 78
e 578 84
e 578 86
e 578 87
e 578 90
e 578 91
e 578 92
e 578 95
e 578 98
e 578 99
e 578 103
e 578 105
e 578 112
e 578 113
e 578 114
e 578 116
e 578 119
e 578 120
e 578 122
e 578 126
e 578 130
e 578 141
e 578 142
e 578 145
e 578 146
e 578 147
e 578 149
e 578 150
e 578 157
e 578 158
e 578 159
e 578 166
e 578 169
e 578 171
e 578 174
e 578 181
e 578 182
e 578 186
e 578 187
e 578 189
e 578 191
e 578 195
e 578 199
e 578 201
e 578 202
e 578 204
e 578 205
e 578 206
e 578 208
e 578 209
e 578 215
e 578 220
e 578 222
e 578 226
e 578 227
e 578 228
e 578 230
e 578 239
e 578 241
e 578 245
e 578 246
e 578 247
e 578 251
e 578 253
e 578 259
e 578 263
e 578 264
e 578 266
e 578 267
e 578 270
e 578 271
e 578 279
e 578 280
e 578 281
e 578 283
e 578 284
e 578 287
e 578 296
e 578 299
e 578 308
e 578 309
e 578 312
e 578 313
e 578 319
e 578 334
e 578 339
e 578 345
e 578 352
e 578 353
e 578 357
e 578 369
e 578 371
e 578 376
e 578 379
e 578 385
e 578 389
e 578 397
e 578 400
e 578 402
e 578 405
e 578 406
e 578 409
e 578 411
e 578 412
e 578 413
e 578 416
e 578 420
e 578 423
e 578 424
e 578 428
e 578 429
e 578 435
e 578 436
e 578 438
e 578 443
e 578 444
e 578 445
e 578 447
e 578 451
e 578 457
e 578 460
e 578 467
e 578 472
e 578 475
e 578 477
e 578 483
e 578 484
e 578 489
e 578 493
e 578 497
e 578 502
e 578 504
e 578 508
e 578 509
e 578 511
e 578 519
e 578 524
e 578 525
e 578 528
e 578 529
e 578 532
e 578 534
e 578 535
e 578 538
e 578 540
e 578 543
e 578 555
e 578 556
e 578 558
e 578 559
e 578 560
e 578 564
e 578 566
e 578 567
e 578 569
e 578 572
e 578 573
e 578 577
e 579 5
e 579 12
e 579 15
e 579 21
e 579 22
e 579 35
e 579 38
e 579 43
e 579 46
e 579 50
e 579 52
e 579 64
e 579 68
e 579 70
e 579 71
e 579 78
e 579 80
e 579 81
e 579 85
e 579 88
e 579 89
e 579 91
e 579 97
e 579 109
e 579 112
e 579 115
e 579 121
e 579 126
e 579 128
e 579 129
e 579 137
e 579 139
e 579 142
e 579 144
e 579 145
e 579 147
e 579 148
e 579 151
e 579 153
e 579 154
e 579 162
e 579 164
e 579 171
e 579 173
e 579 174
e 579 180
e 579 181
e 579 182
e 579 189
e 579 192
e 579 193
e 579 194
e 579 196
e 579 197
e 579 208
e 579 209
e 579 223
e 579 227
e 579 228
e 579 235
e 579 237
e 579 240
e 579 241
e 579 243
e 579 245
e 579 250
e 579 255
e 579 256
e 579 257
e 579 260
e 579 262
e 579 264
e 579 279
e 579 284
e 579 289
e 579 290
e 579 291
e 579 296
e 579 307
e 579 309
e 579 312
e 579 315
e 579 316
e 579 322
e 579 324
e 579 326
e 579 331
e 579 332
e 579 337
e 579 338
e 579 340
e 579 346
e 579 349
e 579 351
e 579 352
e 579 354
e 579 363
e 579 378
e 579 392
e 579 393
e 579 395
e 579 407
e 579 409
e 579 410
e 579 422
e 579 424
e 579 428
e 579 439
e 579 440
e 579 442
e 579 443
e 579 444
e 579 446
e 579 452
e 579 461
e 579 462
e 579 463
e 579 466
e 579 472
e 579 485
e 579 489
e 579 490
e 579 491
e 579 492
e 579 493
e 579 497
e 579 498
e 579 501
e 579 503
e 579 504
e 579 508
e 579 515
e 579 520
e 579 521
e 579 525
e 579 526
e 579 527
e 579 536
e 579 538
e 579 546
e 579 551
e 579 554
e 579 558
e 579 560
e 579 564
e 579 567
e 579 569
e 579 571
e 579 572
e 579 576
e 580 8
e 580 12
e 580 20
e 580 27
e 580 29
e 580 30
e 580 33
e 580 36
e 580 41
e 580 43
e 580 45
e 580 51
e 580 61
e 580 65
e 580 66
e 580 71
e 580 75
e 580 76
e 580 78
e 580 80
e 580 83
e 580 84
e 580 85
e 580 86
e 580 91
e 580 92
e 580 94
e 580 97
e 580 104
e 580 106
e 580 107
e 580 112
e 580 116
e 580 122
e 580 126
e 580 128
e 580 129
e 580 130
e 580 133
e 580 136
e 580 137
e 580 138
e 580 142
e 580 144
e 580 145
e 580 151
e 580 155
e 580 156
e 580 170
e 580 175
e 580 186
e 580 189
e 580 191
e 580 192
e 580 197
e 580 199
e 580 200
e 580 202
e 580 206
e 580 215
e 580 216
e 580 220
e 580 226
e 580 232
e 580 233
e 580 234
e 580 239
e 580 242
e 580 243
e 580 252
e 580 256
e 580 257
e 580 260
e 580 262
e 580 273
e 580 281
e 580 283
e 580 288
e 580 289
e 580 291
e 580 298
e 580 302
e 580 305
e 580 306
e 580 311
e 580 312
e 580 314
e 580 319
e 580 322
e 580 324
e 580 329
e 580 334
e 580 336
e 580 338
e 580 339
e 580 341
e 580 342
e 580 344
e 580 350
e 580 357
e 580 360
e 580 364
e 580 367
e 580 368
e 580 370
e 580 371
e 580 374
e 580 389
e 580 394
e 580 396
e 580 397
e 580 399
e 580 400
e 580 401
e 580 402
e 580 409
e 580 410
e 580 411
e 580 421
e 580 422
e 580 423
e 580 430
e 580 431
e 580 434
e 580 438
e 580 442
e 580 443
e 580 447
e 580 453
e 580 457
e 580 458
e 580 462
e 580 463
e 580 468
e 580 471
e 580 472
e 580 473
e 580 478
e 580 480
e 580 482
e 580 483
e 580 485
e 580 486
e 580 489
e 580 491
e 580 497
e 580 503
e 580 506
e 580 510
e 580 511
e 580 517
e 580 532
e 580 534
e 580 538
e 580 540
e 580 542
e 580 548
e 580 549
e 580 552
e 580 553
e 580 554
e 580 561
e 580 566
e 580 568
e 580 569
e 580 571
e 580 576
e 580 579
e 581 2
e 581 11
e 581 13
e 581 17
e 581 20
e 581 25
e 581 28
e 581 36
e 581 38
e 581 47
e 581 48
e 581 51
e 581 52
e 581 61
e 581 64
e 581 67
e 581 70
e 581 74
e 581 77
e 581 80
e 581 82
e 581 91
e 581 92
e 581 103
e 581 105
e 581 108
e 581 112
e 581 115
e 581 119
e 581 122
e 581 128
e 581 129
e 581 132
e 581 137
e 581 141
e 581 144
e 581 149
e 581 152
e 581 154
e 581 155
e 581 157
e 581 158
e 581 161
e 581 162
e 581 163
e 581 164
e 581 168
e 581 172
e 581 173
e 581 192
e 581 195
e 581 204
e 581 205
e 581 206
e 581 209
e 581 213
e 581 215
e 581 216
e 581 223
e 581 230
e 581 240
e 581 241
e 581 257
e 581 262
e 581 271
e 581 272
e 581 276
e 581 280
e 581 284
e 581 303
e 581 315
e 581 318
e 581 319
e 581 322
e 581 324
e 581 325
e 581 343
e 581 351
e 581 353
e 581 355
e 581 362
e 581 363
e 581 364
e 581 365
e 581 371
e 581 374
e 581 376
e 581 380
e 581 386
e 581 389
e 581 392
e 581 401
e 581 405
e 581 409
e 581 410
e 581 415
e 581 416
e 581 435
e 581 443
e 581 446
e 581 448
e 581 450
e 581 451
e 581 461
e 581 464
e 581 469
e 581 472
e 581 489
e 581 490
e 581 492
e 581 494
e 581 495
e 581 497
e 581 501
e 581 502
e 581 503
e 581 510
e 581 512
e 581 519
e 581 520
e 581 522
e 581 524
e 581 528
e 581 533
e 581 538
e 581 541
e 581 543
e 581 547
e 581 548
e 581 553
e 581 558
e 581 561
e 581 563
e 581 566
e 581 576
e 581 577
e 581 580
e 582 2
e 582 6
e 582 8
e 582 12
e 582 18
e 582 19
e 582 21
e 582 22
e 582 27
e 582 33
e 582 44
e 582 46
e 582 47
e 582 48
e 582 55
e 582 57
e 582 61
e 582 67
e 582 72
e 582 75
e 582 82
e 582 86
e 582 87
e 582 88
e 582 92
e 582 102
e 582 103
e 582 110
e 582 111
e 582 113
e 582 122
e 582 125
e 582 126
e 582 129
e 582 131
e 582 132
e 582 135
e 582 138
e 582 140
e 582 142
e 582 143
e 582 145
e 582 148
e 582 153
e 582 154
e 582 158
e 582 161
e 582 162
e 582 164
e 582 171
e 582 173
e 582 174
e 582 179
e 582 187
e 582 188
e 582 193
e 582 195
e 582 198
e 582 200
e 582 202
e 582 204
e 582 208
e 582 209
e 582 210
e 582 226
e 582 232
e 582 233
e 582 234
e 582 235
e 582 239
e 582 251
e 582 253
e 582 254
e 582 256
e 582 259
e 582 266
e 582 271
e 582 272
e 582 274
e 582 277
e 582 280
e 582 281
e 582 283
e 582 288
e 582 289
e 582 290
e 582 292
e 582 293
e 582 294
e 582 295
e 582 296
e 582 298
e 582 304
e 582 305
e 582 310
e 582 311
e 582 312
e 582 320
e 582 321
e 582 323
e 582 326
e 582 329
e 582 330
e 582 335
e 582 345
e 582 348
e 582 352
e 582 354
e 582 363
e 582 364
e 582 366
e 582 367
e 582 374
e 582 377
e 582 378
e 582 382
e 582 385
e 582 388
e 582 392
e 582 394
e 582 395
e 582 399
e 582 402
e 582 403
e 582 411
e 582 412
e 582 415
e 582 416
e 582 418
e 582 433
e 582 436
e 582 438
e 582 439
e 582 443
e 582 444
e 582 463
e 582 464
e 582 468
e 582 471
e 582 476
e 582 479
e 582 482
e 582 485
e 582 487
e 582 489
e 582 495
e 582 497
e 582 500
e 582 504
e 582 506
e 582 507
e 582 508
e 582 513
e 582 514
e 582 521
e 582 525
e 582 528
e 582 532
e 582 533
e 582 549
e 582 550
e 582 551
e 582 556
e 582 557
e 582 559
e 582 564
e 582 567
e 582 568
e 582 570
e 582 571
e 582 572
e 582 573
e 583 2
e 583 3
e 583 18
e 583 23
e 583 24
e 583 26
e 583 29
e 583 35
e 583 38
e 583 40
e 583 41
e 583 45
e 583 56
e 583 58
e 583 63
e 583 65
e 583 66
e 583 73
e 583 75
e 583 79
e 583 81
e 583 84
e 583 86
e 583 90
e 583 96
e 583 103
e 583 104
e 583 105
e 583 106
e 583 107
e 583 111
e 583 115
e 583 116
e 583 121
e 583 123
e 583 125
e 583 126
e 583 127
e 583 130
e 583 131
e 583 132
e 583 133
e 583 134
e 583 137
e 583 141
e 583 142
e 583 144
e 583 145
e 583 146
e 583 154
e 583 155
e 583 156
e 583 165
e 583 171
e 583 178
e 583 179
e 583 181
e 583 184
e 583 195
e 583 199
e 583 202
e 583 204
e 583 206
e 583 210
e 583 223
e 583 235
e 583 238
e 583 242
e 583 246
e 583 247
e 583 249
e 583 256
e 583 261
e 583 262
e 583 263
e 583 268
e 583 271
e 583 272
e 583 275
e 583 279
e 583 281
e 583 284
e 583 287
e 583 298
e 583 302
e 583 303
e 583 309
e 583 315
e 583 316
e 583 318
e 583 328
e 583 329
e 583 330
e 583 331
e 583 332
e 583 337
e 583 343
e 583 344
e 583 345
e 583 349
e 583 356
e 583 364
e 583 367
e 583 368
e 583 369
e 583 375
e 583 380
e 583 381
e 583 386
e 583 389
e 583 393
e 583 402
e 583 404
e 583 408
e 583 412
e 583 415
e 583 416
e 583 421
e 583 422
e 583 424
e 583 429
e 583 432
e 583 437
e 583 438
e 583 439
e 583 441
e 583 445
e 583 448
e 583 460
e 583 461
e 583 462
e 583 466
e 583 471
e 583 472
e 583 473
e 583 474
e 583 478
e 583 482
e 583 483
e 583 494
e 583 509
e 583 519
e 583 522
e 583 525
e 583 528
e 583 533
e 583 535
e 583 538
e 583 539
e 583 540
e 583 542
e 583 546
e 583 554
e 583 555
e 583 559
e 583 561
e 583 567
e 583 571
e 583 572
e 583 574
e 583 577
e 583 579
e 583 580
e 583 581
e 583 582
e 584 2
e 584 22
e 584 25
e 584 28
e 584 48
e 584 49
e 584 51
e 584 54
e 584 59
e 584 63
e 584 68
e 584 72
e 584 81
e 584 82
e 584 84
e 584 89
e 584 90
e 584 92
e 584 94
e 584 100
e 584 101
e 584 103
e 584 114
e 584 115
e 584 116
e 584 127
e 584 128
e 584 130
e 584 132
e 584 133
e 584 135
e 584 140
e 584 141
e 584 142
e 584 143
e 584 145
e 584 146
e 584 148
e 584 154
e 584 158
e 584 160
e 584 161
e 584 162
e 584 163
e 584 164
e 584 173
e 584 178
e 584 186
e 584 192
e 584 198
e 584 209
e 584 210
e 584 216
e 584 220
e 584 222
e 584 227
e 584 233
e 584 242
e 584 247
e 584 258
e 584 267
e 584 268
e 584 271
e 584 274
e 584 275
e 584 284
e 584 285
e 584 289
e 584 291
e 584 292
e 584 293
e 584 299
e 584 311
e 584 312
e 584 314
e 584 315
e 584 316
e 584 318
e 584 324
e 584 326
e 584 332
e 584 333
e 584 334
e 584 336
e 584 339
e 584 342
e 584 349
e 584 351
e 584 354
e 584 363
e 584 371
e 584 377
e 584 378
e 584 388
e 584 402
e 584 404
e 584 406
e 584 407
e 584 409
e 584 420
e 584 423
e 584 432
e 584 437
e 584 444
e 584 449
e 584 452
e 584 455
e 584 459
e 584 466
e 584 468
e 584 472
e 584 480
e 584 483
e 584 485
e 584 491
e 584 493
e 584 495
e 584 498
e 584 503
e 584 512
e 584 513
e 584 514
e 584 515
e 584 516
e 584 520
e 584 525
e 584 534
e 584 535
e 584 537
e 584 551
e 584 559
e 584 563
e 584 570
e 584 571
e 584 576
e 584 579
e 584 583
e 585 4
e 585 11
e 585 12
e 585 14
e 585 15
e 585 23
e 585 25
e 585 27
e 585 31
e 585 32
e 585 33
e 585 35
e 585 37
e 585 47
e 585 49
e 585 52
e 585 54
e 585 55
e 585 59
e 585 61
e 585 62
e 585 65
e 585 66
e 585 67
e 585 69
e 585 71
e 585 72
e 585 73
e 585 74
e 585 75
e 585 77
e 585 83
e 585 89
e 585 90
e 585 92
e 585 94
e 585 95
e 585 100
e 585 101
e 585 103
e 585 106
e 585 110
e 585 111
e 585 112
e 585 115
e 585 116
e 585 119
e 585 121
e 585 124
e 585 126
e 585 129
e 585 130
e 585 134
e 585 149
e 585 156
e 585 159
e 585 161
e 585 163
e 585 164
e 585 166
e 585 172
e 585 177
e 585 178
e 585 180
e 585 181
e 585 191
e 585 194
e 585 205
e 585 207
e 585 214
e 585 223
e 585 227
e 585 228
e 585 233
e 585 237
e 585 239
e 585 246
e 585 247
e 585 250
e 585 255
e 585 261
e 585 264
e 585 265
e 585 270
e 585 275
e 585 279
e 585 284
e 585 285
e 585 287
e 585 291
e 585 292
e 585 298
e 585 299
e 585 303
e 585 305
e 585 308
e 585 311
e 585 314
e 585 318
e 585 320
e 585 323
e 585 328
e 585 333
e 585 334
e 585 341
e 585 347
e 585 348
e 585 349
e 585 353
e 585 355
e 585 357
e 585 366
e 585 369
e 585 370
e 585 371
e 585 374
e 585 375
e 585 377
e 585 386
e 585 388
e 585 391
e 585 393
e 585 394
e 585 396
e 585 398
e 585 400
e 585 401
e 585 402
e 585 404
e 585 407
e 585 408
e 585 409
e 585 415
e 585 421
e 585 423
e 585 426
e 585 428
e 585 430
e 585 432
e 585 434
e 585 435
e 585 436
e 585 438
e 585 440
e 585 442
e 585 444
e 585 446
e 585 447
e 585 448
e 585 449
e 585 457
e 585 459
e 585 462
e 585 465
e 585 471
e 585 474
e 585 480
e 585 482
e 585 483
e 585 493
e 585 495
e 585 496
e 585 497
e 585 500
e 585 502
e 585 503
e 585 508
e 585 509
e 585 514
e 585 518
e 585 522
e 585 524
e 585 525
e 585 527
e 585 528
e 585 532
e 585 534
e 585 535
e 585 540
e 585 542
e 585 548
e 585 550
e 585 553
e 585 554
e 585 555
e 585 558
e 585 559
e 585 560
e 585 563
e 585 565
e 585 566
e 585 569
e 585 571
e 585 573
e 585 574
e 585 578
e 585 582
e 586 3
e 586 6
e 586 8
e 586 28
e 586 33
e 586 45
e 586 47
e 586 51
e 586 54
e 586 58
e 586 61
e 586 65
e 586 69
e 586 73
e 586 81
e 586 83
e 586 87
e 586 88
e 586 94
e 586 107
e 586 109
e 586 123
e 586 127
e 586 130
e 586 132
e 586 133
e 586 134
e 586 135
e 586 139
e 586 143
e 586 148
e 586 150
e 586 151
e 586 152
e 586 154
e 586 161
e 586 162
e 586 166
e 586 167
e 586 170
e 586 175
e 586 178
e 586 180
e 586 184
e 586 186
e 586 187
e 586 188
e 586 189
e 586 190
e 586 195
e 586 197
e 586 207
e 586 209
e 586 212
e 586 216
e 586 227
e 586 230
e 586 233
e 586 237
e 586 240
e 586 246
e 586 247
e 586 249
e 586 254
e 586 258
e 586 263
e 586 264
e 586 270
e 586 276
e 586 277
e 586 281
e 586 282
e 586 284
e 586 285
e 586 288
e 586 290
e 586 301
e 586 304
e 586 309
e 586 310
e 586 311
e 586 319
e 586 323
e 586 338
e 586 339
e 586 342
e 586 347
e 586 348
e 586 351
e 586 352
e 586 355
e 586 359
e 586 365
e 586 369
e 586 378
e 586 379
e 586 383
e 586 385
e 586 386
e 586 389
e 586 391
e 586 392
e 586 394
e 586 405
e 586 416
e 586 417
e 586 418
e 586 428
e 586 429
e 586 435
e 586 440
e 586 441
e 586 442
e 586 445
e 586 448
e 586 451
e 586 452
e 586 453
e 586 457
e 586 459
e 586 461
e 586 471
e 586 473
e 586 486
e 586 493
e 586 497
e 586 501
e 586 510
e 586 516
e 586 518
e 586 521
e 586 529
e 586 530
e 586 531
e 586 532
e 586 535
e 586 536
e 586 538
e 586 542
e 586 555
e 586 558
e 586 559
e 586 563
e 586 566
e 586 569
e 586 574
e 586 575
e 586 576
e 586 579
e 586 580
e 586 582
e 586 583
e 587 2
e 587 9
e 587 22
e 587 29
e 587 35
e 587 46
e 587 51
e 587 55
e 587 63
e 587 68
e 587 69
e 587 80
e 587 82
e 587 97
e 587 101
e 587 103
e 587 111
e 587 119
e 587 121
e 587 123
e 587 124
e 587 131
e 587 132
e 587 139
e 587 142
e 587 143
e 587 165
e 587 171
e 587 172
e 587 173
e 587 186
e 587 187
e 587 192
e 587 195
e 587 196
e 587 200
e 587 206
e 587 227
e 587 230
e 587 233
e 587 240
e 587 242
e 587 257
e 587 263
e 587 275
e 587 276
e 587 280
e 587 288
e 587 289
e 587 291
e 587 299
e 587 303
e 587 312
e 587 315
e 587 319
e 587 320
e 587 321
e 587 322
e 587 324
e 587 326
e 587 327
e 587 330
e 587 333
e 587 349
e 587 359
e 587 364
e 587 368
e 587 369
e 587 370
e 587 376
e 587 377
e 587 395
e 587 396
e 587 404
e 587 411
e 587 415
e 587 416
e 587 417
e 587 418
e 587 439
e 587 443
e 587 446
e 587 447
e 587 449
e 587 450
e 587 452
e 587 457
e 587 458
e 587 461
e 587 464
e 587 466
e 587 471
e 587 477
e 587 479
e 587 481
e 587 485
e 587 487
e 587 489
e 587 490
e 587 495
e 587 501
e 587 503
e 587 505
e 587 507
e 587 513
e 587 523
e 587 527
e 587 529
e 587 532
e 587 538
e 587 539
e 587 540
e 587 550
e 587 553
e 587 554
e 587 558
e 587 559
e 587 561
e 587 562
e 587 563
e 587 568
e 587 573
e 587 574
e 587 576
e 587 583
e 587 585
e 588 1
e 588 12
e 588 23
e 588 49
e 588 60
e 588 64
e 588 68
e 588 81
e 588 84
e 588 86
e 588 91
e 588 98
e 588 101
e 588 110
e 588 116
e 588 120
e 588 122
e 588 126
e 588 132
e 588 143
e 588 149
e 588 152
e 588 153
e 588 156
e 588 165
e 588 171
e 588 180
e 588 185
e 588 190
e 588 195
e 588 205
e 588 210
e 588 226
e 588 238
e 588 239
e 588 241
e 588 248
e 588 262
e 588 268
e 588 271
e 588 277
e 588 283
e 588 284
e 588 285
e 588 296
e 588 297
e 588 298
e 588 302
e 588 303
e 588 309
e 588 317
e 588 328
e 588 337
e 588 340
e 588 343
e 588 361
e 588 364
e 588 368
e 588 373
e 588 379
e 588 383
e 588 387
e 588 388
e 588 399
e 588 404
e 588 406
e 588 408
e 588 412
e 588 416
e 588 421
e 588 423
e 588 424
e 588 432
e 588 461
e 588 464
e 588 465
e 588 470
e 588 473
e 588 481
e 588 483
e 588 485
e 588 490
e 588 494
e 588 495
e 588 504
e 588 508
e 588 513
e 588 526
e 588 527
e 588 532
e 588 541
e 588 543
e 588 547
e 588 559
e 588 562
e 588 567
e 588 572
e 588 579
e 588 583
e 588 586
e 589 20
e 589 23
e 589 25
e 589 30
e 589 35
e 589 43
e 589 52
e 589 57
e 589 62
e 589 63
e 589 68
e 589 75
e 589 78
e 589 80
e 589 85
e 589 90
e 589 94
e 589 96
e 589 104
e 589 119
e 589 120
e 589 129
e 589 142
e 589 162
e 589 163
e 589 164
e 589 173
e 589 180
e 589 181
e 589 196
e 589 202
e 589 214
e 589 216
e 589 227
e 589 233
e 589 238
e 589 253
e 589 263
e 589 267
e 589 272
e 589 280
e 589 288
e 589 295
e 589 297
e 589 318
e 589 329
e 589 336
e 589 360
e 589 361
e 589 371
e 589 374
e 589 375
e 589 380
e 589 393
e 589 411
e 589 412
e 589 436
e 589 442
e 589 451
e 589 452
e 589 463
e 589 465
e 589 468
e 589 473
e 589 496
e 589 504
e 589 513
e 589 530
e 589 534
e 589 547
e 589 548
e 589 563
e 589 566
e 589 578
e 590 3
e 590 5
e 590 7
e 590 8
e 590 15
e 590 31
e 590 46
e 590 48
e 590 60
e 590 66
e 590 68
e 590 78
e 590 83
e 590 89
e 590 90
e 590 91
e 590 92
e 590 101
e 590 108
e 590 110
e 590 112
e 590 115
e 590 120
e 590 128
e 590 129
e 590 131
e 590 142
e 590 148
e 590 149
e 590 153
e 590 157
e 590 161
e 590 163
e 590 171
e 590 178
e 590 184
e 590 186
e 590 192
e 590 197
e 590 216
e 590 217
e 590 225
e 590 233
e 590 241
e 590 243
e 590 247
e 590 254
e 590 267
e 590 276
e 590 279
e 590 281
e 590 282
e 590 287
e 590 288
e 590 297
e 590 300
e 590 302
e 590 303
e 590 308
e 590 322
e 590 326
e 590 330
e 590 338
e 590 352
e 590 361
e 590 363
e 590 366
e 590 370
e 590 375
e 590 377
e 590 379
e 590 388
e 590 395
e 590 406
e 590 412
e 590 424
e 590 436
e 590 445
e 590 449
e 590 452
e 590 454
e 590 456
e 590 460
e 590 471
e 590 478
e 590 483
e 590 491
e 590 492
e 590 502
e 590 510
e 590 511
e 590 513
e 590 523
e 590 527
e 590 536
e 590 540
e 590 554
e 590 555
e 590 565
e 590 570
e 590 575
e 590 576
e 590 581
e 590 582
e 590 588
e 590 589
e 591 1
e 591 2
e 591 8
e 591 23
e 591 27
e 591 32
e 591 35
e 591 37
e 591 44
e 591 47
e 591 62
e 591 65
e 591 67
e 591 71
e 591 80
e 591 81
e 591 87
e 591 90
e 591 93
[truncated: 796,823 more chars]
