# Supplementary material for: An optimization algorithm for maximum quasi-clique problem based on information feedback model
Source: PeerJ Comput Sci. 2024 Jul 12;10:e2173. doi: 10.7717/peerj-cs.2173 (PMC11323172; doi:10.7717/peerj-cs.2173)
Supplement: Data S1 [file peerj-cs-10-2173-s001.zip › Data/p-hat1000-3.mtx]

p edge 1000 371746
e 2 1
e 3 1
e 4 1
e 4 3
e 5 2
e 5 3
e 5 4
e 6 1
e 6 2
e 7 3
e 7 5
e 7 6
e 8 1
e 8 2
e 8 3
e 8 4
e 8 5
e 8 6
e 9 1
e 9 2
e 9 3
e 9 4
e 9 6
e 9 8
e 10 1
e 10 2
e 10 3
e 10 5
e 10 6
e 10 8
e 10 9
e 11 2
e 11 3
e 11 4
e 11 5
e 11 8
e 11 9
e 11 10
e 12 2
e 12 3
e 12 4
e 12 6
e 12 8
e 12 9
e 12 10
e 12 11
e 13 1
e 13 2
e 13 3
e 13 4
e 13 6
e 13 7
e 13 8
e 13 9
e 13 10
e 13 11
e 13 12
e 14 1
e 14 2
e 14 3
e 14 4
e 14 5
e 14 7
e 14 8
e 14 9
e 14 10
e 14 13
e 15 1
e 15 2
e 15 3
e 15 4
e 15 5
e 15 6
e 15 7
e 15 8
e 15 9
e 15 11
e 15 12
e 15 13
e 16 3
e 16 5
e 16 7
e 16 8
e 16 9
e 16 11
e 16 12
e 16 14
e 17 1
e 17 2
e 17 4
e 17 5
e 17 7
e 17 8
e 17 9
e 17 10
e 17 11
e 17 12
e 17 13
e 17 14
e 17 15
e 17 16
e 18 2
e 18 3
e 18 4
e 18 5
e 18 6
e 18 7
e 18 9
e 18 10
e 18 11
e 18 12
e 18 13
e 18 14
e 18 15
e 18 17
e 19 1
e 19 2
e 19 3
e 19 4
e 19 6
e 19 7
e 19 8
e 19 10
e 19 12
e 19 14
e 19 15
e 19 17
e 19 18
e 20 1
e 20 2
e 20 4
e 20 5
e 20 6
e 20 8
e 20 9
e 20 12
e 20 13
e 20 14
e 20 15
e 20 16
e 20 17
e 20 18
e 20 19
e 21 2
e 21 3
e 21 4
e 21 5
e 21 7
e 21 8
e 21 9
e 21 11
e 21 12
e 21 13
e 21 15
e 21 18
e 21 19
e 21 20
e 22 2
e 22 4
e 22 7
e 22 9
e 22 11
e 22 14
e 22 15
e 22 16
e 22 17
e 22 18
e 22 19
e 22 20
e 22 21
e 23 1
e 23 2
e 23 4
e 23 5
e 23 8
e 23 10
e 23 11
e 23 12
e 23 15
e 23 17
e 23 18
e 23 19
e 23 20
e 23 21
e 23 22
e 24 2
e 24 3
e 24 4
e 24 5
e 24 6
e 24 7
e 24 8
e 24 10
e 24 11
e 24 12
e 24 14
e 24 16
e 24 17
e 24 18
e 24 19
e 24 20
e 24 22
e 24 23
e 25 1
e 25 3
e 25 4
e 25 6
e 25 7
e 25 8
e 25 9
e 25 10
e 25 11
e 25 15
e 25 18
e 25 20
e 25 21
e 25 23
e 25 24
e 26 1
e 26 2
e 26 3
e 26 4
e 26 5
e 26 7
e 26 8
e 26 9
e 26 13
e 26 18
e 26 19
e 26 20
e 26 21
e 26 22
e 26 23
e 26 24
e 27 1
e 27 3
e 27 4
e 27 5
e 27 6
e 27 7
e 27 8
e 27 9
e 27 10
e 27 12
e 27 13
e 27 15
e 27 16
e 27 17
e 27 18
e 27 19
e 27 20
e 27 21
e 27 22
e 27 23
e 27 24
e 27 25
e 27 26
e 28 2
e 28 8
e 28 9
e 28 11
e 28 12
e 28 16
e 28 18
e 28 19
e 28 20
e 28 21
e 28 22
e 28 23
e 28 24
e 28 25
e 28 27
e 29 1
e 29 2
e 29 3
e 29 5
e 29 8
e 29 9
e 29 11
e 29 12
e 29 13
e 29 14
e 29 15
e 29 16
e 29 17
e 29 18
e 29 19
e 29 20
e 29 21
e 29 22
e 29 23
e 29 24
e 29 25
e 29 27
e 29 28
e 30 1
e 30 2
e 30 6
e 30 7
e 30 8
e 30 9
e 30 10
e 30 11
e 30 12
e 30 13
e 30 15
e 30 16
e 30 18
e 30 19
e 30 20
e 30 21
e 30 23
e 30 24
e 30 28
e 31 1
e 31 2
e 31 4
e 31 5
e 31 7
e 31 8
e 31 9
e 31 10
e 31 11
e 31 12
e 31 13
e 31 15
e 31 17
e 31 19
e 31 20
e 31 22
e 31 25
e 31 26
e 31 27
e 31 28
e 31 29
e 32 2
e 32 3
e 32 4
e 32 5
e 32 7
e 32 8
e 32 9
e 32 10
e 32 11
e 32 12
e 32 13
e 32 14
e 32 15
e 32 16
e 32 17
e 32 18
e 32 19
e 32 20
e 32 21
e 32 23
e 32 25
e 32 26
e 32 28
e 32 29
e 32 30
e 32 31
e 33 2
e 33 4
e 33 5
e 33 6
e 33 7
e 33 8
e 33 9
e 33 10
e 33 11
e 33 12
e 33 13
e 33 14
e 33 15
e 33 16
e 33 17
e 33 18
e 33 20
e 33 22
e 33 23
e 33 24
e 33 25
e 33 27
e 33 28
e 33 29
e 33 31
e 33 32
e 34 1
e 34 2
e 34 3
e 34 4
e 34 5
e 34 7
e 34 8
e 34 9
e 34 10
e 34 11
e 34 12
e 34 13
e 34 15
e 34 18
e 34 19
e 34 20
e 34 21
e 34 22
e 34 23
e 34 24
e 34 25
e 34 26
e 34 27
e 34 28
e 34 29
e 34 30
e 34 31
e 34 32
e 34 33
e 35 1
e 35 2
e 35 4
e 35 5
e 35 6
e 35 7
e 35 8
e 35 9
e 35 10
e 35 11
e 35 12
e 35 13
e 35 14
e 35 15
e 35 16
e 35 17
e 35 18
e 35 19
e 35 20
e 35 21
e 35 23
e 35 24
e 35 26
e 35 27
e 35 29
e 35 30
e 35 32
e 35 34
e 36 3
e 36 4
e 36 5
e 36 8
e 36 9
e 36 11
e 36 12
e 36 15
e 36 16
e 36 17
e 36 18
e 36 20
e 36 21
e 36 22
e 36 25
e 36 26
e 36 27
e 36 28
e 36 29
e 36 32
e 36 34
e 36 35
e 37 1
e 37 3
e 37 4
e 37 5
e 37 8
e 37 9
e 37 10
e 37 11
e 37 12
e 37 13
e 37 15
e 37 16
e 37 17
e 37 18
e 37 20
e 37 22
e 37 23
e 37 24
e 37 25
e 37 26
e 37 27
e 37 28
e 37 29
e 37 30
e 37 31
e 37 32
e 37 35
e 37 36
e 38 1
e 38 2
e 38 3
e 38 5
e 38 6
e 38 7
e 38 8
e 38 9
e 38 10
e 38 11
e 38 12
e 38 14
e 38 15
e 38 16
e 38 17
e 38 18
e 38 19
e 38 20
e 38 21
e 38 22
e 38 23
e 38 24
e 38 26
e 38 27
e 38 28
e 38 29
e 38 30
e 38 31
e 38 32
e 38 33
e 38 34
e 38 35
e 38 36
e 38 37
e 39 1
e 39 5
e 39 6
e 39 8
e 39 9
e 39 10
e 39 11
e 39 12
e 39 13
e 39 14
e 39 16
e 39 17
e 39 18
e 39 19
e 39 20
e 39 21
e 39 22
e 39 23
e 39 24
e 39 25
e 39 27
e 39 29
e 39 30
e 39 31
e 39 33
e 39 37
e 39 38
e 40 2
e 40 4
e 40 5
e 40 6
e 40 8
e 40 9
e 40 10
e 40 11
e 40 13
e 40 14
e 40 15
e 40 18
e 40 19
e 40 20
e 40 21
e 40 22
e 40 23
e 40 25
e 40 26
e 40 27
e 40 30
e 40 32
e 40 33
e 40 34
e 40 35
e 40 37
e 40 38
e 40 39
e 41 1
e 41 3
e 41 6
e 41 8
e 41 9
e 41 11
e 41 12
e 41 13
e 41 14
e 41 15
e 41 16
e 41 17
e 41 18
e 41 19
e 41 20
e 41 21
e 41 22
e 41 23
e 41 24
e 41 25
e 41 26
e 41 27
e 41 28
e 41 30
e 41 33
e 41 35
e 41 36
e 41 37
e 41 38
e 42 3
e 42 5
e 42 9
e 42 10
e 42 12
e 42 13
e 42 15
e 42 18
e 42 19
e 42 20
e 42 21
e 42 23
e 42 25
e 42 26
e 42 27
e 42 29
e 42 30
e 42 32
e 42 33
e 42 34
e 42 35
e 42 36
e 42 38
e 42 39
e 42 41
e 43 1
e 43 2
e 43 3
e 43 4
e 43 6
e 43 7
e 43 8
e 43 9
e 43 12
e 43 13
e 43 14
e 43 15
e 43 16
e 43 17
e 43 18
e 43 19
e 43 20
e 43 21
e 43 22
e 43 23
e 43 24
e 43 27
e 43 29
e 43 30
e 43 31
e 43 32
e 43 33
e 43 34
e 43 35
e 43 36
e 43 38
e 43 39
e 43 40
e 43 41
e 43 42
e 44 3
e 44 4
e 44 6
e 44 7
e 44 8
e 44 11
e 44 12
e 44 13
e 44 14
e 44 15
e 44 16
e 44 17
e 44 18
e 44 19
e 44 20
e 44 21
e 44 23
e 44 27
e 44 29
e 44 32
e 44 34
e 44 36
e 44 37
e 44 38
e 44 39
e 44 42
e 44 43
e 45 1
e 45 2
e 45 4
e 45 5
e 45 8
e 45 14
e 45 15
e 45 16
e 45 17
e 45 18
e 45 19
e 45 22
e 45 24
e 45 25
e 45 27
e 45 29
e 45 32
e 45 33
e 45 35
e 45 37
e 45 38
e 45 39
e 45 41
e 45 43
e 45 44
e 46 1
e 46 2
e 46 4
e 46 5
e 46 8
e 46 9
e 46 11
e 46 12
e 46 14
e 46 17
e 46 18
e 46 19
e 46 20
e 46 21
e 46 22
e 46 24
e 46 25
e 46 27
e 46 29
e 46 30
e 46 31
e 46 33
e 46 34
e 46 35
e 46 36
e 46 37
e 46 38
e 46 39
e 46 40
e 46 41
e 46 43
e 46 44
e 47 4
e 47 7
e 47 8
e 47 9
e 47 10
e 47 12
e 47 13
e 47 14
e 47 15
e 47 17
e 47 19
e 47 21
e 47 22
e 47 24
e 47 25
e 47 26
e 47 28
e 47 29
e 47 31
e 47 33
e 47 36
e 47 37
e 47 38
e 47 39
e 47 40
e 47 42
e 47 43
e 47 45
e 47 46
e 48 1
e 48 2
e 48 3
e 48 4
e 48 6
e 48 7
e 48 8
e 48 9
e 48 10
e 48 11
e 48 12
e 48 13
e 48 15
e 48 16
e 48 17
e 48 18
e 48 19
e 48 20
e 48 21
e 48 22
e 48 23
e 48 24
e 48 25
e 48 26
e 48 27
e 48 29
e 48 30
e 48 31
e 48 32
e 48 33
e 48 34
e 48 35
e 48 37
e 48 39
e 48 41
e 48 42
e 48 43
e 48 44
e 49 1
e 49 2
e 49 3
e 49 5
e 49 6
e 49 7
e 49 8
e 49 9
e 49 10
e 49 11
e 49 12
e 49 13
e 49 16
e 49 17
e 49 19
e 49 20
e 49 23
e 49 24
e 49 25
e 49 26
e 49 27
e 49 29
e 49 31
e 49 32
e 49 34
e 49 35
e 49 36
e 49 37
e 49 38
e 49 40
e 49 41
e 49 42
e 49 43
e 49 44
e 49 45
e 49 46
e 49 48
e 50 1
e 50 2
e 50 3
e 50 4
e 50 6
e 50 7
e 50 8
e 50 10
e 50 12
e 50 14
e 50 15
e 50 18
e 50 19
e 50 20
e 50 21
e 50 22
e 50 23
e 50 24
e 50 26
e 50 27
e 50 33
e 50 34
e 50 35
e 50 37
e 50 38
e 50 42
e 50 43
e 50 44
e 50 45
e 50 47
e 50 48
e 51 1
e 51 2
e 51 3
e 51 5
e 51 6
e 51 7
e 51 8
e 51 9
e 51 10
e 51 11
e 51 12
e 51 15
e 51 16
e 51 18
e 51 19
e 51 20
e 51 21
e 51 22
e 51 23
e 51 26
e 51 27
e 51 28
e 51 30
e 51 31
e 51 32
e 51 33
e 51 34
e 51 35
e 51 36
e 51 37
e 51 38
e 51 39
e 51 40
e 51 41
e 51 43
e 51 44
e 51 45
e 51 46
e 51 47
e 51 48
e 51 50
e 52 1
e 52 4
e 52 5
e 52 6
e 52 7
e 52 8
e 52 9
e 52 11
e 52 13
e 52 14
e 52 16
e 52 17
e 52 18
e 52 19
e 52 20
e 52 21
e 52 22
e 52 24
e 52 26
e 52 27
e 52 28
e 52 30
e 52 31
e 52 32
e 52 33
e 52 35
e 52 36
e 52 37
e 52 38
e 52 39
e 52 40
e 52 41
e 52 42
e 52 43
e 52 44
e 52 45
e 52 46
e 52 47
e 52 48
e 52 49
e 52 50
e 52 51
e 53 1
e 53 2
e 53 3
e 53 4
e 53 5
e 53 6
e 53 7
e 53 8
e 53 9
e 53 11
e 53 12
e 53 14
e 53 15
e 53 16
e 53 17
e 53 18
e 53 19
e 53 20
e 53 21
e 53 22
e 53 24
e 53 25
e 53 26
e 53 27
e 53 28
e 53 30
e 53 32
e 53 33
e 53 35
e 53 36
e 53 37
e 53 39
e 53 40
e 53 41
e 53 42
e 53 43
e 53 44
e 53 45
e 53 46
e 53 47
e 53 48
e 53 50
e 53 51
e 53 52
e 54 1
e 54 2
e 54 3
e 54 4
e 54 6
e 54 7
e 54 8
e 54 9
e 54 10
e 54 11
e 54 12
e 54 15
e 54 16
e 54 17
e 54 18
e 54 19
e 54 20
e 54 21
e 54 22
e 54 23
e 54 24
e 54 25
e 54 26
e 54 28
e 54 29
e 54 31
e 54 34
e 54 35
e 54 36
e 54 37
e 54 38
e 54 39
e 54 42
e 54 43
e 54 45
e 54 46
e 54 48
e 54 50
e 54 51
e 54 52
e 54 53
e 55 2
e 55 5
e 55 6
e 55 7
e 55 9
e 55 10
e 55 11
e 55 12
e 55 13
e 55 14
e 55 16
e 55 17
e 55 21
e 55 22
e 55 23
e 55 25
e 55 28
e 55 29
e 55 30
e 55 31
e 55 32
e 55 33
e 55 35
e 55 37
e 55 40
e 55 41
e 55 43
e 55 44
e 55 45
e 55 47
e 55 50
e 55 53
e 55 54
e 56 3
e 56 4
e 56 5
e 56 6
e 56 7
e 56 8
e 56 9
e 56 10
e 56 12
e 56 15
e 56 16
e 56 17
e 56 18
e 56 19
e 56 20
e 56 22
e 56 23
e 56 24
e 56 25
e 56 26
e 56 27
e 56 29
e 56 30
e 56 31
e 56 32
e 56 33
e 56 34
e 56 35
e 56 36
e 56 38
e 56 40
e 56 43
e 56 44
e 56 45
e 56 46
e 56 47
e 56 49
e 56 50
e 56 51
e 56 52
e 56 53
e 56 54
e 56 55
e 57 1
e 57 3
e 57 4
e 57 5
e 57 7
e 57 8
e 57 10
e 57 11
e 57 12
e 57 14
e 57 15
e 57 17
e 57 18
e 57 19
e 57 20
e 57 23
e 57 24
e 57 25
e 57 28
e 57 29
e 57 30
e 57 33
e 57 34
e 57 36
e 57 37
e 57 38
e 57 39
e 57 40
e 57 41
e 57 42
e 57 43
e 57 44
e 57 48
e 57 49
e 57 52
e 57 53
e 57 54
e 58 2
e 58 3
e 58 4
e 58 5
e 58 6
e 58 8
e 58 9
e 58 11
e 58 12
e 58 15
e 58 21
e 58 22
e 58 23
e 58 24
e 58 25
e 58 26
e 58 28
e 58 29
e 58 30
e 58 33
e 58 35
e 58 38
e 58 40
e 58 44
e 58 46
e 58 48
e 58 51
e 58 55
e 58 57
e 59 1
e 59 2
e 59 3
e 59 4
e 59 5
e 59 8
e 59 9
e 59 11
e 59 13
e 59 17
e 59 18
e 59 19
e 59 20
e 59 22
e 59 23
e 59 24
e 59 26
e 59 27
e 59 28
e 59 29
e 59 30
e 59 33
e 59 34
e 59 35
e 59 36
e 59 37
e 59 38
e 59 39
e 59 40
e 59 41
e 59 42
e 59 43
e 59 44
e 59 45
e 59 46
e 59 48
e 59 49
e 59 51
e 59 52
e 59 54
e 59 56
e 59 57
e 60 1
e 60 2
e 60 4
e 60 6
e 60 7
e 60 8
e 60 9
e 60 10
e 60 13
e 60 15
e 60 16
e 60 17
e 60 18
e 60 19
e 60 20
e 60 21
e 60 22
e 60 23
e 60 24
e 60 25
e 60 26
e 60 27
e 60 29
e 60 30
e 60 32
e 60 33
e 60 34
e 60 35
e 60 36
e 60 37
e 60 38
e 60 39
e 60 40
e 60 41
e 60 42
e 60 43
e 60 47
e 60 50
e 60 52
e 60 55
e 60 59
e 61 1
e 61 2
e 61 5
e 61 7
e 61 8
e 61 9
e 61 10
e 61 11
e 61 12
e 61 13
e 61 16
e 61 17
e 61 18
e 61 20
e 61 21
e 61 22
e 61 23
e 61 27
e 61 28
e 61 29
e 61 30
e 61 31
e 61 32
e 61 33
e 61 34
e 61 35
e 61 36
e 61 38
e 61 39
e 61 40
e 61 43
e 61 44
e 61 45
e 61 46
e 61 47
e 61 48
e 61 49
e 61 51
e 61 52
e 61 53
e 61 56
e 61 57
e 61 58
e 62 2
e 62 3
e 62 5
e 62 7
e 62 9
e 62 10
e 62 11
e 62 12
e 62 15
e 62 16
e 62 19
e 62 20
e 62 22
e 62 23
e 62 24
e 62 26
e 62 28
e 62 29
e 62 30
e 62 31
e 62 33
e 62 34
e 62 36
e 62 37
e 62 38
e 62 39
e 62 40
e 62 43
e 62 44
e 62 45
e 62 46
e 62 47
e 62 48
e 62 53
e 62 54
e 62 55
e 62 56
e 62 57
e 62 58
e 62 59
e 62 60
e 62 61
e 63 1
e 63 3
e 63 4
e 63 5
e 63 6
e 63 7
e 63 8
e 63 9
e 63 10
e 63 11
e 63 12
e 63 14
e 63 15
e 63 16
e 63 17
e 63 18
e 63 19
e 63 20
e 63 21
e 63 23
e 63 24
e 63 25
e 63 26
e 63 27
e 63 28
e 63 29
e 63 32
e 63 33
e 63 34
e 63 35
e 63 37
e 63 38
e 63 39
e 63 41
e 63 42
e 63 43
e 63 44
e 63 45
e 63 47
e 63 48
e 63 49
e 63 50
e 63 51
e 63 52
e 63 53
e 63 54
e 63 55
e 63 57
e 63 58
e 63 59
e 63 60
e 63 61
e 63 62
e 64 2
e 64 5
e 64 8
e 64 9
e 64 10
e 64 11
e 64 12
e 64 13
e 64 14
e 64 16
e 64 17
e 64 20
e 64 21
e 64 22
e 64 24
e 64 25
e 64 27
e 64 28
e 64 29
e 64 30
e 64 31
e 64 33
e 64 34
e 64 36
e 64 37
e 64 38
e 64 39
e 64 40
e 64 42
e 64 46
e 64 47
e 64 48
e 64 49
e 64 52
e 64 53
e 64 55
e 64 56
e 64 57
e 64 58
e 64 59
e 64 60
e 64 61
e 64 62
e 65 1
e 65 2
e 65 3
e 65 4
e 65 5
e 65 6
e 65 7
e 65 8
e 65 9
e 65 10
e 65 11
e 65 12
e 65 13
e 65 14
e 65 15
e 65 16
e 65 17
e 65 18
e 65 20
e 65 21
e 65 23
e 65 24
e 65 25
e 65 26
e 65 28
e 65 29
e 65 31
e 65 32
e 65 33
e 65 36
e 65 37
e 65 38
e 65 39
e 65 40
e 65 41
e 65 42
e 65 43
e 65 45
e 65 46
e 65 48
e 65 49
e 65 50
e 65 51
e 65 52
e 65 53
e 65 54
e 65 55
e 65 56
e 65 57
e 65 58
e 65 59
e 65 61
e 65 62
e 65 63
e 65 64
e 66 2
e 66 3
e 66 4
e 66 7
e 66 8
e 66 9
e 66 11
e 66 12
e 66 13
e 66 15
e 66 16
e 66 17
e 66 20
e 66 21
e 66 22
e 66 23
e 66 24
e 66 25
e 66 27
e 66 28
e 66 29
e 66 30
e 66 33
e 66 34
e 66 35
e 66 36
e 66 39
e 66 40
e 66 41
e 66 42
e 66 43
e 66 44
e 66 45
e 66 46
e 66 47
e 66 49
e 66 51
e 66 52
e 66 53
e 66 55
e 66 56
e 66 57
e 66 60
e 66 61
e 66 63
e 66 65
e 67 1
e 67 2
e 67 3
e 67 5
e 67 7
e 67 8
e 67 9
e 67 10
e 67 11
e 67 12
e 67 13
e 67 15
e 67 16
e 67 18
e 67 19
e 67 20
e 67 22
e 67 23
e 67 24
e 67 25
e 67 26
e 67 27
e 67 28
e 67 29
e 67 30
e 67 32
e 67 33
e 67 34
e 67 35
e 67 36
e 67 37
e 67 38
e 67 40
e 67 43
e 67 44
e 67 45
e 67 46
e 67 47
e 67 49
e 67 50
e 67 51
e 67 52
e 67 54
e 67 55
e 67 56
e 67 58
e 67 59
e 67 61
e 67 63
e 68 2
e 68 3
e 68 4
e 68 5
e 68 6
e 68 7
e 68 8
e 68 10
e 68 11
e 68 14
e 68 15
e 68 20
e 68 21
e 68 22
e 68 24
e 68 25
e 68 26
e 68 27
e 68 30
e 68 32
e 68 33
e 68 35
e 68 36
e 68 37
e 68 40
e 68 42
e 68 44
e 68 45
e 68 46
e 68 47
e 68 48
e 68 51
e 68 52
e 68 53
e 68 54
e 68 56
e 68 57
e 68 58
e 68 59
e 68 60
e 68 63
e 68 64
e 68 65
e 68 66
e 69 1
e 69 2
e 69 3
e 69 4
e 69 5
e 69 6
e 69 7
e 69 8
e 69 9
e 69 12
e 69 13
e 69 15
e 69 16
e 69 17
e 69 18
e 69 19
e 69 20
e 69 22
e 69 24
e 69 25
e 69 26
e 69 27
e 69 28
e 69 29
e 69 32
e 69 33
e 69 34
e 69 35
e 69 38
e 69 39
e 69 41
e 69 42
e 69 43
e 69 44
e 69 45
e 69 46
e 69 47
e 69 48
e 69 50
e 69 52
e 69 53
e 69 54
e 69 55
e 69 56
e 69 59
e 69 60
e 69 61
e 69 62
e 69 63
e 69 65
e 69 67
e 69 68
e 70 3
e 70 7
e 70 8
e 70 9
e 70 10
e 70 12
e 70 13
e 70 15
e 70 18
e 70 19
e 70 20
e 70 21
e 70 23
e 70 25
e 70 27
e 70 28
e 70 29
e 70 30
e 70 31
e 70 32
e 70 33
e 70 34
e 70 35
e 70 38
e 70 39
e 70 40
e 70 41
e 70 43
e 70 44
e 70 48
e 70 50
e 70 51
e 70 52
e 70 53
e 70 57
e 70 59
e 70 60
e 70 62
e 70 65
e 70 66
e 70 67
e 71 2
e 71 4
e 71 6
e 71 7
e 71 8
e 71 11
e 71 15
e 71 16
e 71 17
e 71 19
e 71 20
e 71 21
e 71 22
e 71 23
e 71 25
e 71 26
e 71 27
e 71 28
e 71 29
e 71 30
e 71 31
e 71 33
e 71 34
e 71 35
e 71 36
e 71 38
e 71 41
e 71 42
e 71 44
e 71 45
e 71 47
e 71 48
e 71 50
e 71 51
e 71 52
e 71 53
e 71 54
e 71 55
e 71 56
e 71 57
e 71 58
e 71 59
e 71 60
e 71 61
e 71 62
e 71 64
e 71 65
e 71 66
e 71 67
e 71 68
e 71 70
e 72 2
e 72 3
e 72 4
e 72 5
e 72 6
e 72 7
e 72 8
e 72 9
e 72 10
e 72 12
e 72 13
e 72 15
e 72 16
e 72 17
e 72 18
e 72 19
e 72 20
e 72 21
e 72 22
e 72 23
e 72 24
e 72 25
e 72 27
e 72 29
e 72 30
e 72 31
e 72 34
e 72 35
e 72 36
e 72 37
e 72 38
e 72 42
e 72 43
e 72 46
e 72 47
e 72 48
e 72 50
e 72 51
e 72 52
e 72 53
e 72 55
e 72 56
e 72 57
e 72 59
e 72 60
e 72 61
e 72 62
e 72 64
e 72 65
e 72 66
e 72 67
e 72 68
e 72 70
e 72 71
e 73 3
e 73 5
e 73 8
e 73 10
e 73 11
e 73 12
e 73 14
e 73 16
e 73 19
e 73 21
e 73 22
e 73 23
e 73 24
e 73 25
e 73 26
e 73 27
e 73 28
e 73 29
e 73 32
e 73 33
e 73 34
e 73 38
e 73 40
e 73 42
e 73 44
e 73 45
e 73 46
e 73 47
e 73 49
e 73 50
e 73 53
e 73 54
e 73 55
e 73 58
e 73 59
e 73 62
e 73 63
e 73 64
e 73 68
e 73 69
e 73 71
e 73 72
e 74 1
e 74 2
e 74 3
e 74 4
e 74 6
e 74 7
e 74 8
e 74 9
e 74 11
e 74 12
e 74 13
e 74 14
e 74 17
e 74 19
e 74 20
e 74 21
e 74 22
e 74 24
e 74 25
e 74 26
e 74 27
e 74 28
e 74 29
e 74 30
e 74 32
e 74 33
e 74 34
e 74 35
e 74 36
e 74 38
e 74 39
e 74 41
e 74 42
e 74 43
e 74 44
e 74 46
e 74 47
e 74 48
e 74 51
e 74 53
e 74 54
e 74 56
e 74 57
e 74 58
e 74 59
e 74 60
e 74 61
e 74 62
e 74 63
e 74 64
e 74 65
e 74 66
e 74 67
e 74 68
e 74 69
e 74 70
e 74 71
e 74 72
e 74 73
e 75 1
e 75 2
e 75 3
e 75 4
e 75 6
e 75 7
e 75 8
e 75 9
e 75 10
e 75 11
e 75 12
e 75 13
e 75 14
e 75 15
e 75 16
e 75 17
e 75 20
e 75 23
e 75 24
e 75 25
e 75 26
e 75 27
e 75 28
e 75 29
e 75 30
e 75 31
e 75 32
e 75 33
e 75 35
e 75 36
e 75 37
e 75 38
e 75 39
e 75 42
e 75 43
e 75 44
e 75 45
e 75 46
e 75 47
e 75 48
e 75 49
e 75 50
e 75 53
e 75 54
e 75 55
e 75 56
e 75 57
e 75 58
e 75 59
e 75 60
e 75 61
e 75 62
e 75 63
e 75 65
e 75 66
e 75 67
e 75 68
e 75 69
e 75 70
e 75 71
e 75 72
e 75 73
e 75 74
e 76 1
e 76 2
e 76 3
e 76 4
e 76 5
e 76 6
e 76 7
e 76 9
e 76 11
e 76 12
e 76 15
e 76 17
e 76 19
e 76 20
e 76 21
e 76 23
e 76 24
e 76 25
e 76 28
e 76 29
e 76 30
e 76 32
e 76 33
e 76 34
e 76 35
e 76 37
e 76 38
e 76 41
e 76 45
e 76 46
e 76 47
e 76 48
e 76 49
e 76 50
e 76 52
e 76 54
e 76 56
e 76 58
e 76 59
e 76 60
e 76 61
e 76 62
e 76 63
e 76 65
e 76 66
e 76 67
e 76 69
e 76 71
e 76 72
e 76 73
e 76 74
e 76 75
e 77 1
e 77 2
e 77 4
e 77 5
e 77 8
e 77 9
e 77 10
e 77 11
e 77 15
e 77 16
e 77 17
e 77 18
e 77 19
e 77 20
e 77 22
e 77 23
e 77 24
e 77 25
e 77 26
e 77 27
e 77 28
e 77 29
e 77 30
e 77 31
e 77 32
e 77 33
e 77 34
e 77 36
e 77 37
e 77 38
e 77 40
e 77 41
e 77 43
e 77 44
e 77 45
e 77 46
e 77 49
e 77 50
e 77 51
e 77 52
e 77 53
e 77 54
e 77 55
e 77 57
e 77 58
e 77 59
e 77 60
e 77 61
e 77 62
e 77 63
e 77 64
e 77 65
e 77 68
e 77 69
e 77 72
e 77 73
e 77 74
e 77 75
e 78 1
e 78 2
e 78 6
e 78 7
e 78 9
e 78 10
e 78 11
e 78 12
e 78 15
e 78 16
e 78 17
e 78 19
e 78 20
e 78 21
e 78 22
e 78 23
e 78 24
e 78 25
e 78 26
e 78 27
e 78 28
e 78 29
e 78 30
e 78 31
e 78 32
e 78 33
e 78 35
e 78 37
e 78 38
e 78 39
e 78 40
e 78 41
e 78 43
e 78 44
e 78 45
e 78 46
e 78 48
e 78 51
e 78 52
e 78 54
e 78 55
e 78 57
e 78 58
e 78 59
e 78 60
e 78 61
e 78 63
e 78 65
e 78 66
e 78 67
e 78 68
e 78 69
e 78 70
e 78 71
e 78 72
e 78 73
e 78 74
e 78 75
e 78 77
e 79 1
e 79 5
e 79 7
e 79 8
e 79 10
e 79 12
e 79 14
e 79 15
e 79 16
e 79 17
e 79 18
e 79 20
e 79 21
e 79 23
e 79 24
e 79 25
e 79 26
e 79 27
e 79 28
e 79 29
e 79 30
e 79 35
e 79 37
e 79 38
e 79 43
e 79 44
e 79 45
e 79 47
e 79 48
e 79 49
e 79 50
e 79 52
e 79 54
e 79 58
e 79 60
e 79 61
e 79 62
e 79 63
e 79 66
e 79 67
e 79 68
e 79 69
e 79 70
e 79 71
e 79 72
e 79 73
e 79 74
e 79 75
e 79 78
e 80 2
e 80 3
e 80 4
e 80 5
e 80 6
e 80 7
e 80 9
e 80 10
e 80 12
e 80 13
e 80 14
e 80 15
e 80 16
e 80 17
e 80 18
e 80 19
e 80 20
e 80 21
e 80 22
e 80 23
e 80 24
e 80 25
e 80 26
e 80 27
e 80 28
e 80 29
e 80 30
e 80 31
e 80 32
e 80 33
e 80 34
e 80 35
e 80 36
e 80 38
e 80 39
e 80 40
e 80 41
e 80 42
e 80 43
e 80 44
e 80 46
e 80 47
e 80 48
e 80 49
e 80 50
e 80 51
e 80 52
e 80 53
e 80 54
e 80 55
e 80 56
e 80 57
e 80 58
e 80 59
e 80 60
e 80 62
e 80 64
e 80 65
e 80 67
e 80 68
e 80 70
e 80 71
e 80 72
e 80 74
e 80 75
e 80 77
e 80 78
e 80 79
e 81 1
e 81 2
e 81 3
e 81 5
e 81 6
e 81 7
e 81 8
e 81 9
e 81 10
e 81 11
e 81 12
e 81 13
e 81 15
e 81 17
e 81 18
e 81 20
e 81 21
e 81 22
e 81 24
e 81 25
e 81 29
e 81 31
e 81 33
e 81 35
e 81 37
e 81 38
e 81 39
e 81 40
e 81 41
e 81 43
e 81 45
e 81 49
e 81 50
e 81 52
e 81 53
e 81 54
e 81 55
e 81 56
e 81 58
e 81 60
e 81 61
e 81 62
e 81 63
e 81 65
e 81 69
e 81 70
e 81 71
e 81 73
e 81 75
e 81 76
e 81 77
e 81 78
e 81 79
e 81 80
e 82 2
e 82 3
e 82 4
e 82 5
e 82 7
e 82 8
e 82 9
e 82 10
e 82 11
e 82 12
e 82 14
e 82 15
e 82 16
e 82 18
e 82 19
e 82 20
e 82 21
e 82 23
e 82 24
e 82 25
e 82 26
e 82 27
e 82 28
e 82 29
e 82 30
e 82 31
e 82 34
e 82 35
e 82 36
e 82 38
e 82 39
e 82 40
e 82 43
e 82 45
e 82 46
e 82 47
e 82 48
e 82 49
e 82 51
e 82 52
e 82 53
e 82 54
e 82 55
e 82 57
e 82 58
e 82 59
e 82 60
e 82 61
e 82 62
e 82 63
e 82 65
e 82 66
e 82 67
e 82 68
e 82 69
e 82 70
e 82 72
e 82 73
e 82 74
e 82 75
e 82 77
e 82 78
e 82 79
e 82 80
e 82 81
e 83 2
e 83 3
e 83 4
e 83 6
e 83 7
e 83 8
e 83 9
e 83 10
e 83 11
e 83 12
e 83 14
e 83 15
e 83 16
e 83 17
e 83 18
e 83 20
e 83 21
e 83 22
e 83 23
e 83 24
e 83 25
e 83 27
e 83 29
e 83 32
e 83 33
e 83 34
e 83 36
e 83 37
e 83 38
e 83 39
e 83 42
e 83 43
e 83 45
e 83 46
e 83 49
e 83 50
e 83 52
e 83 54
e 83 55
e 83 56
e 83 57
e 83 59
e 83 60
e 83 62
e 83 63
e 83 65
e 83 66
e 83 67
e 83 68
e 83 70
e 83 71
e 83 72
e 83 75
e 83 76
e 83 77
e 83 78
e 83 80
e 83 81
e 83 82
e 84 1
e 84 2
e 84 3
e 84 4
e 84 5
e 84 6
e 84 7
e 84 8
e 84 9
e 84 11
e 84 12
e 84 13
e 84 15
e 84 16
e 84 17
e 84 18
e 84 19
e 84 20
e 84 21
e 84 22
e 84 23
e 84 24
e 84 25
e 84 27
e 84 29
e 84 32
e 84 33
e 84 35
e 84 36
e 84 37
e 84 38
e 84 39
e 84 40
e 84 41
e 84 42
e 84 43
e 84 46
e 84 47
e 84 48
e 84 49
e 84 50
e 84 51
e 84 52
e 84 53
e 84 54
e 84 56
e 84 57
e 84 58
e 84 59
e 84 61
e 84 62
e 84 63
e 84 64
e 84 65
e 84 66
e 84 67
e 84 68
e 84 69
e 84 70
e 84 71
e 84 72
e 84 73
e 84 74
e 84 75
e 84 76
e 84 77
e 84 78
e 84 80
e 84 81
e 84 82
e 84 83
e 85 1
e 85 2
e 85 3
e 85 5
e 85 6
e 85 7
e 85 8
e 85 9
e 85 10
e 85 11
e 85 12
e 85 14
e 85 15
e 85 16
e 85 17
e 85 18
e 85 19
e 85 20
e 85 21
e 85 22
e 85 25
e 85 26
e 85 27
e 85 28
e 85 29
e 85 30
e 85 32
e 85 33
e 85 34
e 85 35
e 85 36
e 85 37
e 85 38
e 85 39
e 85 40
e 85 41
e 85 43
e 85 44
e 85 45
e 85 46
e 85 47
e 85 48
e 85 49
e 85 50
e 85 51
e 85 52
e 85 53
e 85 54
e 85 55
e 85 57
e 85 59
e 85 60
e 85 62
e 85 63
e 85 64
e 85 65
e 85 66
e 85 67
e 85 68
e 85 69
e 85 70
e 85 71
e 85 74
e 85 75
e 85 76
e 85 77
e 85 79
e 85 80
e 85 81
e 85 82
e 85 83
e 85 84
e 86 2
e 86 3
e 86 4
e 86 5
e 86 6
e 86 7
e 86 8
e 86 11
e 86 12
e 86 13
e 86 14
e 86 15
e 86 16
e 86 17
e 86 18
e 86 20
e 86 23
e 86 24
e 86 25
e 86 26
e 86 27
e 86 28
e 86 29
e 86 30
e 86 31
e 86 32
e 86 33
e 86 34
e 86 35
e 86 36
e 86 37
e 86 38
e 86 40
e 86 42
e 86 44
e 86 45
e 86 47
e 86 48
e 86 49
e 86 50
e 86 51
e 86 52
e 86 53
e 86 55
e 86 56
e 86 57
e 86 58
e 86 59
e 86 61
e 86 63
e 86 64
e 86 65
e 86 67
e 86 68
e 86 69
e 86 71
e 86 73
e 86 74
e 86 75
e 86 77
e 86 79
e 86 80
e 86 81
e 86 82
e 86 83
e 86 84
e 86 85
e 87 1
e 87 2
e 87 3
e 87 4
e 87 5
e 87 7
e 87 8
e 87 9
e 87 10
e 87 11
e 87 12
e 87 15
e 87 16
e 87 18
e 87 19
e 87 20
e 87 22
e 87 23
e 87 24
e 87 26
e 87 27
e 87 28
e 87 29
e 87 31
e 87 32
e 87 33
e 87 34
e 87 35
e 87 36
e 87 37
e 87 38
e 87 39
e 87 41
e 87 42
e 87 43
e 87 44
e 87 45
e 87 46
e 87 47
e 87 48
e 87 49
e 87 50
e 87 51
e 87 52
e 87 54
e 87 55
e 87 56
e 87 57
e 87 58
e 87 60
e 87 61
e 87 62
e 87 63
e 87 64
e 87 65
e 87 66
e 87 68
e 87 69
e 87 71
e 87 72
e 87 73
e 87 75
e 87 76
e 87 77
e 87 78
e 87 79
e 87 80
e 87 82
e 87 83
e 87 84
e 87 85
e 87 86
e 88 1
e 88 2
e 88 4
e 88 7
e 88 8
e 88 9
e 88 10
e 88 11
e 88 12
e 88 15
e 88 16
e 88 17
e 88 18
e 88 20
e 88 21
e 88 23
e 88 24
e 88 25
e 88 26
e 88 27
e 88 28
e 88 30
e 88 31
e 88 32
e 88 33
e 88 35
e 88 37
e 88 38
e 88 40
e 88 41
e 88 42
e 88 45
e 88 46
e 88 47
e 88 48
e 88 50
e 88 51
e 88 52
e 88 53
e 88 54
e 88 55
e 88 57
e 88 59
e 88 62
e 88 63
e 88 64
e 88 65
e 88 66
e 88 68
e 88 69
e 88 71
e 88 72
e 88 75
e 88 76
e 88 77
e 88 80
e 88 81
e 88 82
e 88 83
e 88 85
e 88 87
e 89 1
e 89 3
e 89 4
e 89 5
e 89 7
e 89 8
e 89 9
e 89 13
e 89 14
e 89 15
e 89 16
e 89 17
e 89 18
e 89 19
e 89 20
e 89 21
e 89 22
e 89 24
e 89 25
e 89 26
e 89 27
e 89 28
e 89 29
e 89 30
e 89 32
e 89 33
e 89 34
e 89 35
e 89 36
e 89 37
e 89 38
e 89 39
e 89 40
e 89 42
e 89 44
e 89 45
e 89 46
e 89 47
e 89 48
e 89 50
e 89 51
e 89 52
e 89 55
e 89 56
e 89 57
e 89 58
e 89 59
e 89 60
e 89 61
e 89 65
e 89 67
e 89 68
e 89 69
e 89 70
e 89 71
e 89 72
e 89 73
e 89 74
e 89 75
e 89 76
e 89 77
e 89 78
e 89 80
e 89 81
e 89 82
e 89 83
e 89 84
e 89 85
e 89 86
e 89 87
e 89 88
e 90 1
e 90 2
e 90 4
e 90 5
e 90 7
e 90 8
e 90 9
e 90 10
e 90 11
e 90 13
e 90 14
e 90 15
e 90 16
e 90 17
e 90 18
e 90 19
e 90 20
e 90 22
e 90 24
e 90 26
e 90 27
e 90 29
e 90 30
e 90 32
e 90 33
e 90 34
e 90 35
e 90 36
e 90 37
e 90 38
e 90 39
e 90 42
e 90 45
e 90 46
e 90 47
e 90 49
e 90 50
e 90 51
e 90 55
e 90 56
e 90 57
e 90 58
e 90 59
e 90 60
e 90 62
e 90 64
e 90 65
e 90 67
e 90 70
e 90 71
e 90 74
e 90 75
e 90 76
e 90 77
e 90 78
e 90 82
e 90 83
e 90 84
e 90 85
e 90 86
e 90 87
e 90 89
e 91 2
e 91 3
e 91 5
e 91 6
e 91 8
e 91 9
e 91 10
e 91 11
e 91 13
e 91 14
e 91 15
e 91 16
e 91 17
e 91 18
e 91 19
e 91 20
e 91 21
e 91 23
e 91 24
e 91 25
e 91 27
e 91 29
e 91 30
e 91 31
e 91 32
e 91 33
e 91 34
e 91 35
e 91 36
e 91 38
e 91 39
e 91 40
e 91 41
e 91 43
e 91 44
e 91 45
e 91 47
e 91 48
e 91 49
e 91 50
e 91 51
e 91 52
e 91 54
e 91 55
e 91 56
e 91 57
e 91 59
e 91 61
e 91 62
e 91 63
e 91 64
e 91 65
e 91 66
e 91 67
e 91 68
e 91 69
e 91 71
e 91 72
e 91 73
e 91 74
e 91 75
e 91 76
e 91 77
e 91 79
e 91 80
e 91 81
e 91 83
e 91 84
e 91 85
e 91 86
e 91 87
e 91 88
e 91 89
e 91 90
e 92 1
e 92 2
e 92 3
e 92 4
e 92 5
e 92 7
e 92 8
e 92 9
e 92 11
e 92 12
e 92 13
e 92 15
e 92 16
e 92 17
e 92 18
e 92 19
e 92 20
e 92 21
e 92 23
e 92 24
e 92 26
e 92 27
e 92 28
e 92 29
e 92 30
e 92 31
e 92 32
e 92 33
e 92 34
e 92 35
e 92 36
e 92 37
e 92 38
e 92 39
e 92 40
e 92 41
e 92 43
e 92 44
e 92 45
e 92 46
e 92 47
e 92 48
e 92 49
e 92 51
e 92 52
e 92 54
e 92 55
e 92 57
e 92 59
e 92 60
e 92 61
e 92 62
e 92 63
e 92 65
e 92 67
e 92 69
e 92 71
e 92 72
e 92 73
e 92 74
e 92 75
e 92 77
e 92 78
e 92 79
e 92 80
e 92 81
e 92 82
e 92 83
e 92 84
e 92 85
e 92 86
e 92 87
e 92 88
e 92 89
e 92 90
e 92 91
e 93 2
e 93 3
e 93 4
e 93 8
e 93 9
e 93 10
e 93 12
e 93 13
e 93 14
e 93 15
e 93 17
e 93 18
e 93 20
e 93 23
e 93 27
e 93 28
e 93 29
e 93 31
e 93 32
e 93 33
e 93 35
e 93 36
e 93 37
e 93 38
e 93 40
e 93 41
e 93 43
e 93 44
e 93 45
e 93 46
e 93 48
e 93 49
e 93 51
e 93 53
e 93 54
e 93 55
e 93 56
e 93 57
e 93 58
e 93 59
e 93 61
e 93 62
e 93 64
e 93 65
e 93 67
e 93 69
e 93 71
e 93 72
e 93 75
e 93 76
e 93 77
e 93 81
e 93 82
e 93 84
e 93 85
e 93 86
e 93 87
e 93 88
e 93 89
e 93 90
e 93 92
e 94 1
e 94 2
e 94 4
e 94 5
e 94 8
e 94 9
e 94 10
e 94 11
e 94 12
e 94 13
e 94 14
e 94 15
e 94 18
e 94 20
e 94 21
e 94 22
e 94 23
e 94 24
e 94 25
e 94 26
e 94 28
e 94 29
e 94 30
e 94 31
e 94 33
e 94 34
e 94 35
e 94 36
e 94 37
e 94 38
e 94 39
e 94 40
e 94 41
e 94 43
e 94 44
e 94 45
e 94 47
e 94 49
e 94 50
e 94 51
e 94 52
e 94 53
e 94 54
e 94 56
e 94 57
e 94 58
e 94 59
e 94 60
e 94 61
e 94 65
e 94 66
e 94 67
e 94 70
e 94 71
e 94 72
e 94 73
e 94 74
e 94 75
e 94 76
e 94 77
e 94 80
e 94 81
e 94 82
e 94 83
e 94 84
e 94 85
e 94 86
e 94 87
e 94 88
e 94 89
e 94 90
e 94 92
e 95 1
e 95 5
e 95 7
e 95 9
e 95 10
e 95 11
e 95 12
e 95 17
e 95 18
e 95 19
e 95 20
e 95 22
e 95 23
e 95 24
e 95 25
e 95 26
e 95 27
e 95 28
e 95 29
e 95 30
e 95 31
e 95 33
e 95 34
e 95 36
e 95 37
e 95 39
e 95 41
e 95 42
e 95 45
e 95 46
e 95 49
e 95 52
e 95 53
e 95 54
e 95 55
e 95 58
e 95 59
e 95 60
e 95 61
e 95 62
e 95 63
e 95 64
e 95 65
e 95 67
e 95 68
e 95 71
e 95 75
e 95 76
e 95 77
e 95 78
e 95 79
e 95 80
e 95 82
e 95 83
e 95 84
e 95 87
e 95 88
e 95 89
e 95 90
e 95 92
e 95 93
e 95 94
e 96 2
e 96 3
e 96 5
e 96 6
e 96 9
e 96 10
e 96 16
e 96 17
e 96 18
e 96 20
e 96 21
e 96 22
e 96 24
e 96 26
e 96 27
e 96 29
e 96 32
e 96 34
e 96 35
e 96 36
e 96 38
e 96 39
e 96 44
e 96 46
e 96 48
e 96 51
e 96 52
e 96 54
e 96 59
e 96 62
e 96 65
e 96 66
e 96 67
e 96 74
e 96 75
e 96 76
e 96 78
e 96 79
e 96 80
e 96 81
e 96 82
e 96 86
e 96 87
e 96 88
e 96 91
e 96 94
e 97 1
e 97 2
e 97 3
e 97 4
e 97 5
e 97 6
e 97 7
e 97 8
e 97 9
e 97 10
e 97 11
e 97 12
e 97 13
e 97 14
e 97 15
e 97 16
e 97 17
e 97 18
e 97 19
e 97 20
e 97 21
e 97 22
e 97 23
e 97 24
e 97 25
e 97 26
e 97 27
e 97 28
e 97 29
e 97 30
e 97 33
e 97 34
e 97 35
e 97 36
e 97 37
e 97 38
e 97 40
e 97 41
e 97 42
e 97 43
e 97 44
e 97 46
e 97 47
e 97 48
e 97 49
e 97 50
e 97 52
e 97 53
e 97 54
e 97 55
e 97 56
e 97 57
e 97 58
e 97 59
e 97 60
e 97 61
e 97 62
e 97 65
e 97 66
e 97 67
e 97 68
e 97 69
e 97 70
e 97 71
e 97 72
e 97 73
e 97 74
e 97 75
e 97 76
e 97 77
e 97 78
e 97 79
e 97 80
e 97 81
e 97 82
e 97 83
e 97 84
e 97 85
e 97 86
e 97 87
e 97 88
e 97 89
e 97 90
e 97 91
e 97 92
e 97 93
e 97 94
e 97 95
e 97 96
e 98 1
e 98 3
e 98 4
e 98 6
e 98 8
e 98 9
e 98 10
e 98 11
e 98 13
e 98 15
e 98 16
e 98 17
e 98 18
e 98 20
e 98 21
e 98 22
e 98 24
e 98 25
e 98 26
e 98 27
e 98 28
e 98 29
e 98 30
e 98 31
e 98 32
e 98 33
e 98 34
e 98 35
e 98 36
e 98 37
e 98 38
e 98 39
e 98 40
e 98 41
e 98 42
e 98 43
e 98 44
e 98 45
e 98 46
e 98 47
e 98 48
e 98 51
e 98 52
e 98 53
e 98 54
e 98 55
e 98 56
e 98 57
e 98 58
e 98 59
e 98 60
e 98 61
e 98 62
e 98 64
e 98 65
e 98 66
e 98 67
e 98 68
e 98 69
e 98 70
e 98 71
e 98 74
e 98 75
e 98 76
e 98 77
e 98 78
e 98 80
e 98 81
e 98 82
e 98 84
e 98 85
e 98 86
e 98 87
e 98 89
e 98 92
e 98 93
e 98 95
e 98 97
e 99 1
e 99 3
e 99 4
e 99 6
e 99 7
e 99 9
e 99 11
e 99 14
e 99 15
e 99 16
e 99 18
e 99 19
e 99 20
e 99 21
e 99 23
e 99 24
e 99 25
e 99 26
e 99 27
e 99 29
e 99 31
e 99 33
e 99 34
e 99 35
e 99 36
e 99 37
e 99 38
e 99 39
e 99 41
e 99 45
e 99 49
e 99 50
e 99 51
e 99 52
e 99 53
e 99 54
e 99 55
e 99 56
e 99 57
e 99 58
e 99 60
e 99 61
e 99 64
e 99 65
e 99 66
e 99 67
e 99 68
e 99 69
e 99 71
e 99 72
e 99 73
e 99 75
e 99 77
e 99 78
e 99 80
e 99 82
e 99 83
e 99 85
e 99 86
e 99 87
e 99 88
e 99 90
e 99 91
e 99 92
e 99 93
e 99 94
e 99 95
e 99 96
e 99 97
e 99 98
e 100 1
e 100 2
e 100 3
e 100 5
e 100 6
e 100 9
e 100 10
e 100 11
e 100 13
e 100 16
e 100 18
e 100 23
e 100 24
e 100 26
e 100 27
e 100 28
e 100 30
e 100 35
e 100 38
e 100 39
e 100 40
e 100 42
e 100 43
e 100 44
e 100 45
e 100 46
e 100 48
e 100 49
e 100 52
e 100 55
e 100 56
e 100 57
e 100 58
e 100 60
e 100 61
e 100 65
e 100 66
e 100 67
e 100 71
e 100 72
e 100 74
e 100 79
e 100 80
e 100 81
e 100 83
e 100 84
e 100 87
e 100 89
e 100 91
e 100 92
e 100 94
e 100 96
e 100 97
e 100 98
e 100 99
e 101 1
e 101 3
e 101 4
e 101 5
e 101 6
e 101 7
e 101 8
e 101 9
e 101 11
e 101 13
e 101 14
e 101 15
e 101 17
e 101 18
e 101 20
e 101 21
e 101 22
e 101 24
e 101 25
e 101 26
e 101 27
e 101 28
e 101 29
e 101 30
e 101 31
e 101 32
e 101 33
e 101 34
e 101 35
e 101 36
e 101 38
e 101 39
e 101 40
e 101 41
e 101 42
e 101 43
e 101 44
e 101 45
e 101 47
e 101 48
e 101 50
e 101 51
e 101 52
e 101 53
e 101 54
e 101 55
e 101 56
e 101 57
e 101 58
e 101 59
e 101 60
e 101 62
e 101 63
e 101 64
e 101 65
e 101 66
e 101 67
e 101 68
e 101 69
e 101 70
e 101 71
e 101 73
e 101 74
e 101 75
e 101 80
e 101 81
e 101 82
e 101 84
e 101 85
e 101 86
e 101 87
e 101 88
e 101 89
e 101 90
e 101 91
e 101 92
e 101 94
e 101 95
e 101 98
e 101 99
e 101 100
e 102 1
e 102 3
e 102 4
e 102 9
e 102 11
e 102 13
e 102 14
e 102 15
e 102 18
e 102 19
e 102 22
e 102 23
e 102 24
e 102 27
e 102 28
e 102 30
e 102 31
e 102 33
e 102 35
e 102 36
e 102 37
e 102 38
e 102 42
e 102 44
e 102 45
e 102 47
e 102 48
e 102 49
e 102 53
e 102 56
e 102 57
e 102 58
e 102 60
e 102 62
e 102 64
e 102 65
e 102 66
e 102 67
e 102 68
e 102 76
e 102 77
e 102 79
e 102 80
e 102 81
e 102 82
e 102 83
e 102 84
e 102 85
e 102 86
e 102 87
e 102 88
e 102 90
e 102 91
e 102 92
e 102 93
e 102 97
e 102 98
e 102 99
e 102 100
e 102 101
e 103 1
e 103 2
e 103 3
e 103 4
e 103 5
e 103 6
e 103 8
e 103 10
e 103 11
e 103 15
e 103 17
e 103 18
e 103 19
e 103 21
e 103 22
e 103 23
e 103 25
e 103 26
e 103 28
e 103 29
e 103 31
e 103 33
e 103 34
e 103 35
e 103 37
e 103 38
e 103 40
e 103 41
e 103 42
e 103 43
e 103 44
e 103 45
e 103 46
e 103 47
e 103 48
e 103 49
e 103 51
e 103 52
e 103 53
e 103 54
e 103 55
e 103 57
e 103 59
e 103 60
e 103 61
e 103 62
e 103 64
e 103 66
e 103 67
e 103 68
e 103 70
e 103 71
e 103 72
e 103 73
e 103 74
e 103 75
e 103 76
e 103 77
e 103 78
e 103 79
e 103 80
e 103 81
e 103 82
e 103 83
e 103 84
e 103 85
e 103 86
e 103 87
e 103 90
e 103 91
e 103 92
e 103 93
e 103 94
e 103 95
e 103 96
e 103 97
e 103 98
e 103 99
e 103 101
e 104 2
e 104 3
e 104 4
e 104 5
e 104 6
e 104 7
e 104 8
e 104 9
e 104 11
e 104 12
e 104 13
e 104 14
e 104 15
e 104 16
e 104 17
e 104 18
e 104 19
e 104 20
e 104 21
e 104 23
e 104 24
e 104 25
e 104 26
e 104 27
e 104 28
e 104 29
e 104 30
e 104 31
e 104 32
e 104 33
e 104 34
e 104 35
e 104 36
e 104 37
e 104 38
e 104 39
e 104 40
e 104 41
e 104 42
e 104 43
e 104 44
e 104 45
e 104 46
e 104 47
e 104 48
e 104 50
e 104 51
e 104 52
e 104 56
e 104 59
e 104 60
e 104 61
e 104 62
e 104 63
e 104 64
e 104 65
e 104 66
e 104 67
e 104 68
e 104 69
e 104 70
e 104 71
e 104 72
e 104 73
e 104 74
e 104 75
e 104 77
e 104 79
e 104 80
e 104 81
e 104 82
e 104 83
e 104 84
e 104 85
e 104 87
e 104 88
e 104 89
e 104 90
e 104 91
e 104 92
e 104 93
e 104 94
e 104 95
e 104 96
e 104 97
e 104 98
e 104 99
e 104 100
e 104 101
e 104 102
e 104 103
e 105 2
e 105 3
e 105 4
e 105 5
e 105 8
e 105 10
e 105 12
e 105 13
e 105 14
e 105 15
e 105 17
e 105 18
e 105 19
e 105 21
e 105 22
e 105 24
e 105 25
e 105 26
e 105 27
e 105 28
e 105 29
e 105 30
e 105 32
e 105 33
e 105 34
e 105 35
e 105 38
e 105 39
e 105 40
e 105 42
e 105 43
e 105 44
e 105 45
e 105 49
e 105 51
e 105 52
e 105 53
e 105 54
e 105 55
e 105 59
e 105 60
e 105 61
e 105 62
e 105 63
e 105 65
e 105 66
e 105 67
e 105 68
e 105 69
e 105 70
e 105 71
e 105 72
e 105 73
e 105 74
e 105 75
e 105 78
e 105 79
e 105 80
e 105 82
e 105 84
e 105 85
e 105 86
e 105 87
e 105 91
e 105 92
e 105 93
e 105 94
e 105 96
e 105 97
e 105 98
e 105 99
e 105 100
e 105 101
e 105 102
e 105 103
e 105 104
e 106 2
e 106 3
e 106 5
e 106 7
e 106 8
e 106 9
e 106 10
e 106 11
e 106 12
e 106 13
e 106 14
e 106 15
e 106 16
e 106 17
e 106 18
e 106 19
e 106 20
e 106 22
e 106 23
e 106 24
e 106 25
e 106 27
e 106 29
e 106 31
e 106 33
e 106 34
e 106 35
e 106 36
e 106 37
e 106 38
e 106 39
e 106 40
e 106 41
e 106 43
e 106 44
e 106 45
e 106 46
e 106 47
e 106 48
e 106 50
e 106 51
e 106 52
e 106 54
e 106 58
e 106 59
e 106 60
e 106 63
e 106 65
e 106 66
e 106 67
e 106 68
e 106 69
e 106 71
e 106 74
e 106 75
e 106 76
e 106 80
e 106 81
e 106 82
e 106 83
e 106 85
e 106 86
e 106 87
e 106 89
e 106 90
e 106 91
e 106 92
e 106 93
e 106 94
e 106 95
e 106 96
e 106 97
e 106 98
e 106 99
e 106 101
e 106 103
e 106 104
e 106 105
e 107 2
e 107 4
e 107 8
e 107 9
e 107 11
e 107 12
e 107 14
e 107 16
e 107 17
e 107 21
e 107 26
e 107 27
e 107 28
e 107 29
e 107 30
e 107 33
e 107 36
e 107 38
e 107 39
e 107 40
e 107 41
e 107 42
e 107 43
e 107 46
e 107 47
e 107 48
e 107 49
e 107 55
e 107 58
e 107 59
e 107 61
e 107 64
e 107 65
e 107 67
e 107 70
e 107 72
e 107 73
e 107 74
e 107 75
e 107 77
e 107 79
e 107 80
e 107 83
e 107 84
e 107 86
e 107 87
e 107 89
e 107 90
e 107 91
e 107 92
e 107 94
e 107 95
e 107 97
e 107 98
e 107 99
e 107 100
e 107 101
e 107 102
e 107 103
e 107 105
e 107 106
e 108 1
e 108 2
e 108 3
e 108 4
e 108 7
e 108 8
e 108 9
e 108 10
e 108 11
e 108 12
e 108 13
e 108 14
e 108 16
e 108 17
e 108 20
e 108 23
e 108 24
e 108 26
e 108 27
e 108 28
e 108 30
e 108 31
e 108 32
e 108 33
e 108 35
e 108 36
e 108 37
e 108 38
e 108 39
e 108 41
e 108 42
e 108 43
e 108 44
e 108 46
e 108 49
e 108 51
e 108 52
e 108 53
e 108 54
e 108 58
e 108 60
e 108 62
e 108 63
e 108 64
e 108 65
e 108 66
e 108 67
e 108 68
e 108 70
e 108 71
e 108 73
e 108 77
e 108 78
e 108 79
e 108 80
e 108 81
e 108 82
e 108 83
e 108 84
e 108 85
e 108 87
e 108 88
e 108 89
e 108 90
e 108 91
e 108 92
e 108 93
e 108 94
e 108 96
e 108 97
e 108 98
e 108 99
e 108 100
e 108 101
e 108 102
e 108 103
e 108 104
e 108 105
e 108 106
e 109 1
e 109 2
e 109 3
e 109 5
e 109 6
e 109 7
e 109 8
e 109 9
e 109 10
e 109 11
e 109 12
e 109 13
e 109 15
e 109 16
e 109 17
e 109 18
e 109 20
e 109 21
e 109 23
e 109 24
e 109 25
e 109 26
e 109 27
e 109 30
e 109 32
e 109 35
e 109 36
e 109 39
e 109 42
e 109 43
e 109 46
e 109 47
e 109 50
e 109 51
e 109 54
e 109 55
e 109 57
e 109 58
e 109 59
e 109 60
e 109 61
e 109 63
e 109 67
e 109 69
e 109 70
e 109 71
e 109 72
e 109 73
e 109 74
e 109 75
e 109 76
e 109 77
e 109 78
e 109 80
e 109 81
e 109 85
e 109 87
e 109 90
e 109 92
e 109 95
e 109 98
e 109 99
e 109 101
e 109 102
e 109 103
e 109 104
e 109 105
e 109 107
e 110 1
e 110 2
e 110 4
e 110 5
e 110 6
e 110 8
e 110 9
e 110 11
e 110 12
e 110 16
e 110 17
e 110 18
e 110 19
e 110 20
e 110 22
e 110 24
e 110 25
e 110 26
e 110 27
e 110 28
e 110 29
e 110 30
e 110 31
e 110 32
e 110 33
e 110 34
e 110 35
e 110 36
e 110 37
e 110 39
e 110 40
e 110 41
e 110 42
e 110 43
e 110 44
e 110 46
e 110 47
e 110 48
e 110 52
e 110 55
e 110 56
e 110 57
e 110 58
e 110 59
e 110 61
e 110 63
e 110 64
e 110 65
e 110 66
e 110 69
e 110 70
e 110 71
e 110 72
e 110 75
e 110 76
e 110 78
e 110 80
e 110 81
e 110 83
e 110 85
e 110 86
e 110 87
e 110 88
e 110 89
e 110 90
e 110 91
e 110 92
e 110 94
e 110 95
e 110 97
e 110 101
e 110 102
e 110 103
e 110 104
e 110 106
e 110 107
e 110 108
e 110 109
e 111 1
e 111 3
e 111 5
e 111 7
e 111 8
e 111 9
e 111 11
e 111 12
e 111 14
e 111 15
e 111 16
e 111 18
e 111 19
e 111 21
e 111 22
e 111 25
e 111 26
e 111 29
e 111 31
e 111 33
e 111 34
e 111 36
e 111 37
e 111 40
e 111 42
e 111 46
e 111 47
e 111 48
e 111 51
e 111 52
e 111 53
e 111 54
e 111 56
e 111 57
e 111 58
e 111 60
e 111 62
e 111 63
e 111 65
e 111 66
e 111 73
e 111 74
e 111 75
e 111 77
e 111 78
e 111 80
e 111 81
e 111 82
e 111 83
e 111 84
e 111 85
e 111 86
e 111 87
e 111 88
e 111 90
e 111 91
e 111 94
e 111 95
e 111 96
e 111 99
e 111 100
e 111 103
e 111 104
e 111 105
e 111 107
e 111 108
e 112 1
e 112 2
e 112 3
e 112 4
e 112 6
e 112 8
e 112 9
e 112 10
e 112 11
e 112 13
e 112 14
e 112 15
e 112 16
e 112 17
e 112 18
e 112 19
e 112 20
e 112 21
e 112 22
e 112 24
e 112 25
e 112 26
e 112 27
e 112 28
e 112 29
e 112 31
e 112 32
e 112 33
e 112 35
e 112 36
e 112 37
e 112 38
e 112 41
e 112 42
e 112 44
e 112 45
e 112 46
e 112 47
e 112 48
e 112 51
e 112 52
e 112 55
e 112 56
e 112 57
e 112 58
e 112 59
e 112 60
e 112 61
e 112 62
e 112 63
e 112 64
e 112 65
e 112 66
e 112 67
e 112 69
e 112 70
e 112 71
e 112 72
e 112 73
e 112 74
e 112 75
e 112 76
e 112 77
e 112 80
e 112 81
e 112 82
e 112 83
e 112 84
e 112 85
e 112 86
e 112 87
e 112 88
e 112 89
e 112 90
e 112 91
e 112 92
e 112 93
e 112 95
e 112 96
e 112 98
e 112 101
e 112 102
e 112 103
e 112 105
e 112 106
e 112 108
e 113 1
e 113 2
e 113 3
e 113 4
e 113 5
e 113 6
e 113 7
e 113 8
e 113 10
e 113 11
e 113 12
e 113 14
e 113 15
e 113 16
e 113 17
e 113 19
e 113 20
e 113 21
e 113 22
e 113 23
e 113 24
e 113 25
e 113 26
e 113 27
e 113 28
e 113 29
e 113 30
e 113 32
e 113 33
e 113 34
e 113 35
e 113 36
e 113 38
e 113 39
e 113 40
e 113 41
e 113 43
e 113 44
e 113 45
e 113 46
e 113 47
e 113 48
e 113 50
e 113 51
e 113 52
e 113 56
e 113 58
e 113 59
e 113 60
e 113 61
e 113 62
e 113 63
e 113 64
e 113 65
e 113 66
e 113 68
e 113 71
e 113 72
e 113 73
e 113 74
e 113 75
e 113 76
e 113 78
e 113 79
e 113 80
e 113 81
e 113 83
e 113 84
e 113 85
e 113 86
e 113 87
e 113 88
e 113 90
e 113 91
e 113 92
e 113 93
e 113 94
e 113 95
e 113 96
e 113 97
e 113 98
e 113 99
e 113 101
e 113 102
e 113 103
e 113 104
e 113 105
e 113 106
e 113 107
e 113 108
e 113 109
e 113 111
e 113 112
e 114 1
e 114 2
e 114 3
e 114 4
e 114 5
e 114 7
e 114 8
e 114 9
e 114 10
e 114 11
e 114 12
e 114 13
e 114 14
e 114 15
e 114 16
e 114 17
e 114 19
e 114 20
e 114 23
e 114 24
e 114 25
e 114 26
e 114 27
e 114 29
e 114 30
e 114 31
e 114 32
e 114 33
e 114 34
e 114 36
e 114 37
e 114 40
e 114 43
e 114 44
e 114 47
e 114 49
e 114 50
e 114 51
e 114 52
e 114 53
e 114 55
e 114 56
e 114 57
e 114 58
e 114 59
e 114 61
e 114 62
e 114 63
e 114 64
e 114 65
e 114 66
e 114 68
e 114 69
e 114 70
e 114 71
e 114 72
e 114 73
e 114 74
e 114 75
e 114 76
e 114 78
e 114 79
e 114 80
e 114 81
e 114 83
e 114 84
e 114 86
e 114 87
e 114 88
e 114 89
e 114 90
e 114 91
e 114 92
e 114 93
e 114 94
e 114 96
e 114 97
e 114 98
e 114 99
e 114 100
e 114 101
e 114 103
e 114 105
e 114 106
e 114 107
e 114 108
e 114 109
e 114 111
e 114 112
e 114 113
e 115 1
e 115 2
e 115 3
e 115 5
e 115 6
e 115 7
e 115 8
e 115 9
e 115 10
e 115 11
e 115 12
e 115 14
e 115 15
e 115 16
e 115 18
e 115 19
e 115 21
e 115 22
e 115 23
e 115 24
e 115 25
e 115 26
e 115 27
e 115 28
e 115 29
e 115 32
e 115 33
e 115 35
e 115 36
e 115 38
e 115 39
e 115 40
e 115 41
e 115 42
e 115 43
e 115 44
e 115 45
e 115 47
e 115 49
e 115 50
e 115 51
e 115 52
e 115 53
e 115 54
e 115 55
e 115 58
e 115 59
e 115 62
e 115 63
e 115 65
e 115 66
e 115 68
e 115 71
e 115 73
e 115 74
e 115 75
e 115 77
e 115 78
e 115 80
e 115 82
e 115 83
e 115 84
e 115 85
e 115 86
e 115 87
e 115 88
e 115 89
e 115 90
e 115 91
e 115 92
e 115 93
e 115 94
e 115 96
e 115 97
e 115 98
e 115 101
e 115 102
e 115 103
e 115 104
e 115 105
e 115 106
e 115 108
e 115 109
e 115 110
e 115 111
e 115 112
e 115 113
e 116 1
e 116 2
e 116 3
e 116 4
e 116 5
e 116 6
e 116 8
e 116 9
e 116 10
e 116 11
e 116 12
e 116 13
e 116 14
e 116 15
e 116 17
e 116 18
e 116 19
e 116 20
e 116 21
e 116 22
e 116 23
e 116 24
e 116 26
e 116 27
e 116 28
e 116 29
e 116 31
e 116 32
e 116 34
e 116 36
e 116 37
e 116 38
e 116 39
e 116 40
e 116 47
e 116 49
e 116 50
e 116 51
e 116 52
e 116 53
e 116 54
e 116 55
e 116 57
e 116 58
e 116 59
e 116 60
e 116 61
e 116 63
e 116 64
e 116 65
e 116 66
e 116 67
e 116 68
e 116 69
e 116 72
e 116 73
e 116 74
e 116 75
e 116 76
e 116 77
e 116 78
e 116 79
e 116 80
e 116 82
e 116 83
e 116 84
e 116 85
e 116 86
e 116 87
e 116 88
e 116 89
e 116 90
e 116 91
e 116 93
e 116 94
e 116 95
e 116 97
e 116 98
e 116 100
e 116 101
e 116 102
e 116 103
e 116 104
e 116 105
e 116 107
e 116 108
e 116 109
e 116 111
e 116 112
e 116 113
e 116 114
e 116 115
e 117 1
e 117 2
e 117 4
e 117 5
e 117 6
e 117 8
e 117 9
e 117 10
e 117 11
e 117 12
e 117 14
e 117 16
e 117 17
e 117 18
e 117 19
e 117 20
e 117 23
e 117 24
e 117 25
e 117 27
e 117 29
e 117 31
e 117 32
e 117 33
e 117 34
e 117 35
e 117 36
e 117 37
e 117 38
e 117 40
e 117 41
e 117 42
e 117 43
e 117 45
e 117 47
e 117 48
e 117 49
e 117 51
e 117 52
e 117 53
e 117 57
e 117 58
e 117 59
e 117 63
e 117 65
e 117 66
e 117 67
e 117 68
e 117 69
e 117 70
e 117 71
e 117 78
e 117 80
e 117 82
e 117 86
e 117 88
e 117 90
e 117 91
e 117 93
e 117 94
e 117 95
e 117 96
e 117 97
e 117 99
e 117 100
e 117 101
e 117 103
e 117 107
e 117 108
e 117 109
e 117 113
e 117 114
e 117 115
e 117 116
e 118 1
e 118 2
e 118 3
e 118 4
e 118 6
e 118 7
e 118 8
e 118 10
e 118 11
e 118 12
e 118 14
e 118 15
e 118 18
e 118 19
e 118 20
e 118 21
e 118 23
e 118 24
e 118 25
e 118 26
e 118 27
e 118 28
e 118 29
e 118 30
e 118 31
e 118 32
e 118 33
e 118 34
e 118 35
e 118 36
e 118 37
e 118 38
e 118 40
e 118 41
e 118 44
e 118 45
e 118 46
e 118 47
e 118 48
e 118 49
e 118 50
e 118 51
e 118 52
e 118 53
e 118 54
e 118 57
e 118 59
e 118 60
e 118 61
e 118 62
e 118 63
e 118 64
e 118 65
e 118 66
e 118 68
e 118 74
e 118 75
e 118 76
e 118 78
e 118 79
e 118 82
e 118 83
e 118 84
e 118 85
e 118 87
e 118 88
e 118 89
e 118 90
e 118 92
e 118 94
e 118 96
e 118 97
e 118 98
e 118 99
e 118 100
e 118 103
e 118 104
e 118 105
e 118 106
e 118 109
e 118 111
e 118 112
e 118 113
e 118 115
e 118 116
e 119 1
e 119 2
e 119 3
e 119 5
e 119 6
e 119 7
e 119 9
e 119 10
e 119 11
e 119 12
e 119 13
e 119 14
e 119 15
e 119 16
e 119 17
e 119 18
e 119 20
e 119 21
e 119 22
e 119 24
e 119 25
e 119 27
e 119 29
e 119 30
e 119 31
e 119 33
e 119 34
e 119 36
e 119 37
e 119 39
e 119 41
e 119 42
e 119 45
e 119 46
e 119 48
e 119 50
e 119 52
e 119 54
e 119 57
e 119 58
e 119 59
e 119 60
e 119 61
e 119 62
e 119 63
e 119 66
e 119 67
e 119 69
e 119 71
e 119 72
e 119 74
e 119 76
e 119 77
e 119 78
e 119 79
e 119 80
e 119 81
e 119 83
e 119 84
e 119 85
e 119 89
e 119 92
e 119 98
e 119 100
e 119 101
e 119 102
e 119 103
e 119 105
e 119 106
e 119 107
e 119 108
e 119 112
e 119 113
e 119 116
e 119 117
e 119 118
e 120 1
e 120 4
e 120 6
e 120 7
e 120 8
e 120 9
e 120 10
e 120 12
e 120 14
e 120 15
e 120 17
e 120 18
e 120 19
e 120 20
e 120 21
e 120 22
e 120 23
e 120 25
e 120 26
e 120 28
e 120 29
e 120 30
e 120 31
e 120 32
e 120 33
e 120 34
e 120 35
e 120 36
e 120 37
e 120 38
e 120 39
e 120 41
e 120 42
e 120 43
e 120 44
e 120 45
e 120 47
e 120 48
e 120 49
e 120 51
e 120 52
e 120 54
e 120 55
e 120 57
e 120 58
e 120 59
e 120 60
e 120 61
e 120 62
e 120 63
e 120 64
e 120 65
e 120 66
e 120 68
e 120 69
e 120 70
e 120 71
e 120 72
e 120 73
e 120 75
e 120 77
e 120 78
e 120 79
e 120 80
e 120 82
e 120 83
e 120 84
e 120 85
e 120 86
e 120 88
e 120 89
e 120 90
e 120 91
e 120 92
e 120 93
e 120 94
e 120 95
e 120 96
e 120 97
e 120 98
e 120 100
e 120 101
e 120 102
e 120 103
e 120 104
e 120 106
e 120 107
e 120 108
e 120 109
e 120 110
e 120 111
e 120 113
e 120 115
e 120 116
e 120 117
e 120 118
e 121 1
e 121 2
e 121 3
e 121 6
e 121 8
e 121 9
e 121 10
e 121 12
e 121 13
e 121 16
e 121 17
e 121 20
e 121 23
e 121 24
e 121 28
e 121 29
e 121 30
e 121 32
e 121 33
e 121 35
e 121 36
e 121 37
e 121 38
e 121 39
e 121 40
e 121 41
e 121 44
e 121 46
e 121 48
e 121 53
e 121 54
e 121 55
e 121 56
e 121 57
e 121 59
e 121 60
e 121 61
e 121 62
e 121 63
e 121 66
e 121 70
e 121 71
e 121 73
e 121 74
e 121 77
e 121 78
e 121 82
e 121 83
e 121 84
e 121 85
e 121 86
e 121 87
e 121 88
e 121 89
e 121 90
e 121 91
e 121 92
e 121 93
e 121 94
e 121 97
e 121 99
e 121 104
e 121 105
e 121 106
e 121 108
e 121 113
e 121 114
e 121 115
e 121 116
e 121 118
e 121 119
e 122 1
e 122 4
e 122 5
e 122 6
e 122 8
e 122 9
e 122 11
e 122 12
e 122 14
e 122 15
e 122 16
e 122 17
e 122 18
e 122 19
e 122 20
e 122 21
e 122 22
e 122 23
e 122 24
e 122 25
e 122 26
e 122 27
e 122 28
e 122 29
e 122 30
e 122 31
e 122 32
e 122 33
e 122 34
e 122 35
e 122 36
e 122 37
e 122 38
e 122 40
e 122 41
e 122 42
e 122 43
e 122 44
e 122 46
e 122 47
e 122 48
e 122 49
e 122 51
e 122 52
e 122 53
e 122 54
e 122 55
e 122 56
e 122 57
e 122 58
e 122 59
e 122 60
e 122 61
e 122 62
e 122 63
e 122 65
e 122 66
e 122 67
e 122 68
e 122 69
e 122 70
e 122 71
e 122 72
e 122 73
e 122 74
e 122 75
e 122 76
e 122 77
e 122 78
e 122 79
e 122 80
e 122 81
e 122 82
e 122 83
e 122 84
e 122 85
e 122 86
e 122 87
e 122 89
e 122 90
e 122 91
e 122 94
e 122 95
e 122 98
e 122 99
e 122 100
e 122 101
e 122 102
e 122 103
e 122 104
e 122 105
e 122 106
e 122 107
e 122 108
e 122 109
e 122 111
e 122 112
e 122 113
e 122 115
e 122 116
e 122 117
e 122 118
e 122 119
e 122 120
e 122 121
e 123 1
e 123 2
e 123 4
e 123 5
e 123 6
e 123 8
e 123 9
e 123 10
e 123 11
e 123 12
e 123 13
e 123 14
e 123 15
e 123 16
e 123 17
e 123 18
e 123 20
e 123 21
e 123 22
e 123 24
e 123 25
e 123 28
e 123 29
e 123 31
e 123 35
e 123 38
e 123 39
e 123 40
e 123 42
e 123 43
e 123 44
e 123 47
e 123 48
e 123 49
e 123 51
e 123 52
e 123 54
e 123 55
e 123 57
e 123 58
e 123 60
e 123 61
e 123 62
e 123 63
e 123 64
e 123 65
e 123 67
e 123 68
e 123 69
e 123 70
e 123 72
e 123 74
e 123 75
e 123 76
e 123 77
e 123 78
e 123 79
e 123 80
e 123 81
e 123 82
e 123 83
e 123 85
e 123 86
e 123 87
e 123 89
e 123 90
e 123 91
e 123 92
e 123 93
e 123 97
e 123 98
e 123 102
e 123 103
e 123 104
e 123 105
e 123 106
e 123 109
e 123 110
e 123 111
e 123 112
e 123 113
e 123 114
e 123 115
e 123 116
e 123 117
e 123 118
e 123 119
e 123 121
e 123 122
e 124 1
e 124 2
e 124 3
e 124 8
e 124 9
e 124 10
e 124 11
e 124 14
e 124 15
e 124 16
e 124 17
e 124 19
e 124 20
e 124 21
e 124 22
e 124 26
e 124 27
e 124 28
e 124 29
e 124 30
e 124 31
e 124 32
e 124 33
e 124 34
e 124 35
e 124 36
e 124 38
e 124 39
e 124 43
e 124 44
e 124 45
e 124 47
e 124 48
e 124 49
e 124 53
e 124 54
e 124 58
e 124 64
e 124 65
e 124 67
e 124 68
e 124 71
e 124 72
e 124 73
e 124 74
e 124 75
e 124 76
e 124 77
e 124 78
e 124 82
e 124 83
e 124 84
e 124 85
e 124 90
e 124 93
e 124 94
e 124 95
e 124 97
e 124 98
e 124 99
e 124 100
e 124 101
e 124 103
e 124 104
e 124 105
e 124 109
e 124 110
e 124 111
e 124 112
e 124 113
e 124 114
e 124 115
e 124 116
e 124 120
e 124 121
e 124 122
e 124 123
e 125 1
e 125 2
e 125 4
e 125 5
e 125 6
e 125 8
e 125 9
e 125 10
e 125 12
e 125 13
e 125 14
e 125 15
e 125 16
e 125 18
e 125 20
e 125 21
e 125 23
e 125 25
e 125 26
e 125 27
e 125 29
e 125 31
e 125 32
e 125 33
e 125 34
e 125 35
e 125 37
e 125 38
e 125 39
e 125 40
e 125 41
e 125 43
e 125 45
e 125 50
e 125 51
e 125 52
e 125 54
e 125 55
e 125 56
e 125 58
e 125 59
e 125 60
e 125 62
e 125 63
e 125 65
e 125 67
e 125 68
e 125 69
e 125 71
e 125 72
e 125 74
e 125 75
e 125 77
e 125 78
e 125 79
e 125 80
e 125 81
e 125 82
e 125 83
e 125 84
e 125 85
e 125 86
e 125 87
e 125 88
e 125 89
e 125 90
e 125 91
e 125 92
e 125 94
e 125 96
e 125 98
e 125 99
e 125 100
e 125 101
e 125 102
e 125 103
e 125 104
e 125 105
e 125 106
e 125 107
e 125 108
e 125 111
e 125 112
e 125 113
e 125 114
e 125 115
e 125 116
e 125 118
e 125 120
e 125 121
e 125 122
e 125 123
e 125 124
e 126 1
e 126 2
e 126 3
e 126 4
e 126 5
e 126 7
e 126 8
e 126 9
e 126 10
e 126 11
e 126 12
e 126 13
e 126 14
e 126 15
e 126 16
e 126 17
e 126 18
e 126 19
e 126 20
e 126 21
e 126 22
e 126 23
e 126 24
e 126 25
e 126 27
e 126 28
e 126 29
e 126 31
e 126 32
e 126 33
e 126 35
e 126 36
e 126 37
e 126 38
e 126 39
e 126 40
e 126 41
e 126 43
e 126 44
e 126 46
e 126 47
e 126 48
e 126 50
e 126 52
e 126 53
e 126 55
e 126 57
e 126 58
e 126 59
e 126 60
e 126 61
e 126 64
e 126 65
e 126 66
e 126 67
e 126 68
e 126 69
e 126 70
e 126 71
e 126 72
e 126 73
e 126 75
e 126 76
e 126 77
e 126 79
e 126 80
e 126 81
e 126 82
e 126 83
e 126 84
e 126 85
e 126 86
e 126 87
e 126 88
e 126 89
e 126 90
e 126 91
e 126 92
e 126 93
e 126 94
e 126 95
e 126 96
e 126 97
e 126 98
e 126 99
e 126 100
e 126 101
e 126 102
e 126 104
e 126 105
e 126 106
e 126 107
e 126 108
e 126 109
e 126 110
e 126 112
e 126 113
e 126 114
e 126 115
e 126 116
e 126 117
e 126 118
e 126 119
e 126 120
e 126 122
e 126 123
e 126 124
e 126 125
e 127 2
e 127 3
e 127 4
e 127 7
e 127 8
e 127 9
e 127 11
e 127 12
e 127 14
e 127 15
e 127 16
e 127 17
e 127 18
e 127 19
e 127 20
e 127 21
e 127 22
e 127 23
e 127 24
e 127 25
e 127 27
e 127 28
e 127 29
e 127 32
e 127 33
e 127 34
e 127 35
e 127 40
e 127 41
e 127 42
e 127 43
e 127 44
e 127 46
e 127 47
e 127 50
e 127 51
e 127 52
e 127 53
e 127 54
e 127 55
e 127 56
e 127 58
e 127 59
e 127 60
e 127 61
e 127 64
e 127 65
e 127 66
e 127 67
e 127 68
e 127 71
e 127 74
e 127 75
e 127 76
e 127 77
e 127 80
e 127 81
e 127 82
e 127 83
e 127 84
e 127 85
e 127 87
e 127 89
e 127 90
e 127 91
e 127 92
e 127 93
e 127 94
e 127 97
e 127 98
e 127 99
e 127 100
e 127 102
e 127 103
e 127 104
e 127 106
e 127 108
e 127 111
e 127 112
e 127 113
e 127 114
e 127 118
e 127 120
e 127 121
e 127 122
e 127 123
e 127 125
e 127 126
e 128 2
e 128 3
e 128 4
e 128 6
e 128 7
e 128 9
e 128 11
e 128 13
e 128 14
e 128 15
e 128 16
e 128 17
e 128 19
e 128 20
e 128 21
e 128 23
e 128 24
e 128 25
e 128 26
e 128 27
e 128 28
e 128 29
e 128 30
e 128 31
e 128 32
e 128 33
e 128 34
e 128 35
e 128 38
e 128 39
e 128 40
e 128 41
e 128 43
e 128 45
e 128 47
e 128 48
e 128 49
e 128 50
e 128 51
e 128 53
e 128 55
e 128 56
e 128 57
e 128 59
e 128 61
e 128 63
e 128 65
e 128 66
e 128 68
e 128 70
e 128 72
e 128 73
e 128 74
e 128 75
e 128 77
e 128 78
e 128 80
e 128 81
e 128 82
e 128 83
e 128 85
e 128 86
e 128 87
e 128 88
e 128 89
e 128 90
e 128 91
e 128 93
e 128 95
e 128 97
e 128 98
e 128 99
e 128 100
e 128 101
e 128 102
e 128 103
e 128 104
e 128 105
e 128 107
e 128 110
e 128 112
e 128 113
e 128 114
e 128 115
e 128 116
e 128 118
e 128 119
e 128 120
e 128 121
e 128 122
e 128 123
e 128 124
e 128 125
e 128 126
e 128 127
e 129 4
e 129 5
e 129 6
e 129 7
e 129 8
e 129 9
e 129 11
e 129 12
e 129 13
e 129 14
e 129 16
e 129 17
e 129 18
e 129 19
e 129 20
e 129 24
e 129 26
e 129 27
e 129 28
e 129 29
e 129 30
e 129 31
e 129 33
e 129 34
e 129 35
e 129 36
e 129 37
e 129 38
e 129 39
e 129 40
e 129 41
e 129 42
e 129 43
e 129 44
e 129 45
e 129 47
e 129 48
e 129 50
e 129 51
e 129 53
e 129 54
e 129 56
e 129 57
e 129 60
e 129 61
e 129 62
e 129 63
e 129 65
e 129 66
e 129 67
e 129 68
e 129 69
e 129 71
e 129 72
e 129 73
e 129 75
e 129 76
e 129 77
e 129 78
e 129 81
e 129 82
e 129 83
e 129 84
e 129 85
e 129 86
e 129 89
e 129 90
e 129 91
e 129 92
e 129 93
e 129 94
e 129 97
e 129 99
e 129 101
e 129 102
e 129 103
e 129 104
e 129 105
e 129 106
e 129 107
e 129 110
e 129 111
e 129 112
e 129 113
e 129 114
e 129 115
e 129 116
e 129 117
e 129 118
e 129 119
e 129 120
e 129 121
e 129 122
e 129 123
e 129 124
e 129 126
e 129 128
e 130 1
e 130 2
e 130 4
e 130 5
e 130 6
e 130 8
e 130 9
e 130 10
e 130 11
e 130 12
e 130 13
e 130 14
e 130 15
e 130 16
e 130 17
e 130 19
e 130 21
e 130 23
e 130 24
e 130 25
e 130 26
e 130 27
e 130 28
e 130 29
e 130 30
e 130 31
e 130 32
e 130 33
e 130 34
e 130 35
e 130 36
e 130 38
e 130 40
e 130 42
e 130 43
e 130 44
e 130 45
e 130 46
e 130 48
e 130 50
e 130 51
e 130 53
e 130 54
e 130 56
e 130 57
e 130 58
e 130 60
e 130 61
e 130 63
e 130 64
e 130 65
e 130 66
e 130 67
e 130 69
e 130 70
e 130 71
e 130 72
e 130 73
e 130 74
e 130 75
e 130 76
e 130 78
e 130 79
e 130 80
e 130 82
e 130 83
e 130 84
e 130 86
e 130 87
e 130 88
e 130 89
e 130 90
e 130 91
e 130 92
e 130 94
e 130 95
e 130 97
e 130 98
e 130 99
e 130 101
e 130 102
e 130 103
e 130 104
e 130 106
e 130 107
e 130 108
e 130 110
e 130 111
e 130 112
e 130 113
e 130 115
e 130 116
e 130 117
e 130 118
e 130 119
e 130 120
e 130 121
e 130 122
e 130 123
e 130 125
e 130 126
e 130 128
e 130 129
e 131 2
e 131 3
e 131 5
e 131 9
e 131 11
e 131 12
e 131 14
e 131 15
e 131 17
e 131 18
e 131 19
e 131 20
e 131 21
e 131 22
e 131 23
e 131 24
e 131 25
e 131 27
e 131 28
e 131 29
e 131 32
e 131 35
e 131 36
e 131 37
e 131 38
e 131 39
e 131 43
e 131 44
e 131 46
e 131 47
e 131 48
e 131 49
e 131 50
e 131 52
e 131 53
e 131 54
e 131 55
e 131 56
e 131 57
e 131 58
e 131 59
e 131 62
e 131 63
e 131 64
e 131 65
e 131 66
e 131 67
e 131 68
e 131 69
e 131 71
e 131 73
e 131 74
e 131 75
e 131 76
e 131 77
e 131 79
e 131 80
e 131 81
e 131 82
e 131 83
e 131 84
e 131 85
e 131 86
e 131 87
e 131 88
e 131 89
e 131 90
e 131 92
e 131 93
e 131 94
e 131 95
e 131 96
e 131 97
e 131 99
e 131 100
e 131 101
e 131 103
e 131 107
e 131 108
e 131 110
e 131 111
e 131 112
e 131 113
e 131 114
e 131 115
e 131 116
e 131 117
e 131 118
e 131 119
e 131 121
e 131 122
e 131 123
e 131 124
e 131 125
e 131 126
e 131 128
e 131 130
e 132 3
e 132 4
e 132 6
e 132 7
e 132 8
e 132 9
e 132 10
e 132 11
e 132 12
e 132 13
e 132 15
e 132 16
e 132 17
e 132 20
e 132 21
e 132 22
e 132 24
e 132 25
e 132 26
e 132 27
e 132 28
e 132 29
e 132 32
e 132 33
e 132 35
e 132 36
e 132 37
e 132 38
e 132 39
e 132 41
e 132 42
e 132 44
e 132 50
e 132 51
e 132 52
e 132 53
e 132 54
e 132 55
e 132 56
e 132 57
e 132 58
e 132 59
e 132 60
e 132 61
e 132 62
e 132 63
e 132 65
e 132 66
e 132 67
e 132 68
e 132 69
e 132 70
e 132 71
e 132 72
e 132 73
e 132 74
e 132 75
e 132 76
e 132 77
e 132 78
e 132 80
e 132 81
e 132 82
e 132 83
e 132 84
e 132 85
e 132 86
e 132 87
e 132 88
e 132 89
e 132 90
e 132 91
e 132 92
e 132 93
e 132 94
e 132 95
e 132 97
e 132 98
e 132 99
e 132 100
e 132 101
e 132 103
e 132 104
e 132 105
e 132 107
e 132 108
e 132 109
e 132 110
e 132 111
e 132 112
e 132 113
e 132 114
e 132 115
e 132 116
e 132 117
e 132 118
e 132 119
e 132 121
e 132 122
e 132 123
e 132 124
e 132 125
e 132 126
e 132 128
e 132 129
e 132 130
e 132 131
e 133 1
e 133 2
e 133 3
e 133 5
e 133 6
e 133 7
e 133 8
e 133 9
e 133 10
e 133 11
e 133 12
e 133 14
e 133 16
e 133 17
e 133 18
e 133 19
e 133 20
e 133 21
e 133 22
e 133 23
e 133 24
e 133 25
e 133 27
e 133 28
e 133 29
e 133 30
e 133 31
e 133 32
e 133 33
e 133 34
e 133 35
e 133 36
e 133 37
e 133 38
e 133 40
e 133 42
e 133 44
e 133 45
e 133 47
e 133 48
e 133 49
e 133 50
e 133 51
e 133 52
e 133 53
e 133 54
e 133 55
e 133 57
e 133 59
e 133 60
e 133 62
e 133 63
e 133 64
e 133 65
e 133 68
e 133 69
e 133 70
e 133 71
e 133 73
e 133 74
e 133 75
e 133 76
e 133 77
e 133 78
e 133 79
e 133 80
e 133 81
e 133 82
e 133 84
e 133 85
e 133 86
e 133 87
e 133 88
e 133 89
e 133 90
e 133 91
e 133 92
e 133 93
e 133 94
e 133 95
e 133 96
e 133 97
e 133 98
e 133 100
e 133 101
e 133 102
e 133 103
e 133 104
e 133 105
e 133 106
e 133 108
e 133 109
e 133 110
e 133 111
e 133 112
e 133 113
e 133 114
e 133 115
e 133 116
e 133 118
e 133 119
e 133 121
e 133 122
e 133 123
e 133 124
e 133 125
e 133 126
e 133 127
e 133 128
e 133 129
e 133 130
e 133 131
e 133 132
e 134 1
e 134 2
e 134 4
e 134 6
e 134 8
e 134 9
e 134 10
e 134 11
e 134 12
e 134 14
e 134 17
e 134 18
e 134 20
e 134 21
e 134 22
e 134 23
e 134 24
e 134 28
e 134 29
e 134 31
e 134 33
e 134 34
e 134 35
e 134 36
e 134 38
e 134 39
e 134 40
e 134 41
e 134 42
e 134 43
e 134 47
e 134 48
e 134 50
e 134 52
e 134 55
e 134 56
e 134 57
e 134 58
e 134 60
e 134 61
e 134 62
e 134 63
e 134 64
e 134 65
e 134 68
e 134 69
e 134 70
e 134 72
e 134 73
e 134 74
e 134 75
e 134 76
e 134 77
e 134 78
e 134 79
e 134 80
e 134 81
e 134 84
e 134 86
e 134 87
e 134 88
e 134 89
e 134 91
e 134 95
e 134 96
e 134 97
e 134 98
e 134 100
e 134 101
e 134 104
e 134 107
e 134 108
e 134 110
e 134 111
e 134 116
e 134 118
e 134 121
e 134 122
e 134 123
e 134 124
e 134 126
e 134 127
e 134 128
e 134 130
e 134 131
e 134 133
e 135 6
e 135 7
e 135 8
e 135 10
e 135 11
e 135 12
e 135 15
e 135 16
e 135 17
e 135 18
e 135 19
e 135 20
e 135 22
e 135 23
e 135 24
e 135 25
e 135 26
e 135 28
e 135 29
e 135 30
e 135 32
e 135 33
e 135 35
e 135 36
e 135 40
e 135 41
e 135 42
e 135 43
e 135 44
e 135 45
e 135 46
e 135 47
e 135 48
e 135 49
e 135 50
e 135 51
e 135 52
e 135 55
e 135 57
e 135 58
e 135 59
e 135 60
e 135 61
e 135 62
e 135 63
e 135 64
e 135 65
e 135 66
e 135 67
e 135 72
e 135 73
e 135 74
e 135 75
e 135 76
e 135 77
e 135 78
e 135 79
e 135 80
e 135 81
e 135 82
e 135 83
e 135 84
e 135 85
e 135 86
e 135 87
e 135 88
e 135 89
e 135 90
e 135 92
e 135 93
e 135 94
e 135 95
e 135 96
e 135 97
e 135 98
e 135 99
e 135 100
e 135 102
e 135 103
e 135 104
e 135 106
e 135 108
e 135 110
e 135 111
e 135 112
e 135 113
e 135 114
e 135 115
e 135 116
e 135 117
e 135 121
e 135 122
e 135 123
e 135 124
e 135 126
e 135 132
e 136 1
e 136 2
e 136 3
e 136 4
e 136 7
e 136 8
e 136 9
e 136 11
e 136 12
e 136 13
e 136 14
e 136 15
e 136 16
e 136 17
e 136 18
e 136 20
e 136 21
e 136 23
e 136 24
e 136 25
e 136 29
e 136 30
e 136 31
e 136 32
e 136 34
e 136 36
e 136 37
e 136 38
e 136 39
e 136 43
e 136 44
e 136 47
e 136 48
e 136 49
e 136 50
e 136 51
e 136 52
e 136 53
e 136 57
e 136 58
e 136 59
e 136 61
e 136 62
e 136 64
e 136 65
e 136 66
e 136 67
e 136 68
e 136 70
e 136 71
e 136 72
e 136 73
e 136 75
e 136 76
e 136 77
e 136 78
e 136 80
e 136 81
e 136 83
e 136 84
e 136 86
e 136 87
e 136 88
e 136 89
e 136 90
e 136 91
e 136 92
e 136 93
e 136 94
e 136 96
e 136 97
e 136 98
e 136 99
e 136 100
e 136 103
e 136 104
e 136 105
e 136 106
e 136 107
e 136 108
e 136 109
e 136 111
e 136 112
e 136 113
e 136 114
e 136 115
e 136 116
e 136 117
e 136 118
e 136 120
e 136 121
e 136 123
e 136 124
e 136 126
e 136 127
e 136 128
e 136 129
e 136 130
e 136 132
e 136 135
e 137 2
e 137 3
e 137 4
e 137 5
e 137 6
e 137 7
e 137 8
e 137 9
e 137 10
e 137 11
e 137 13
e 137 14
e 137 15
e 137 17
e 137 18
e 137 19
e 137 20
e 137 21
e 137 22
e 137 23
e 137 27
e 137 29
e 137 30
e 137 33
e 137 34
e 137 35
e 137 37
e 137 39
e 137 40
e 137 41
e 137 43
e 137 44
e 137 45
e 137 47
e 137 48
e 137 49
e 137 50
e 137 51
e 137 52
e 137 53
e 137 56
e 137 57
e 137 58
e 137 59
e 137 60
e 137 62
e 137 63
e 137 64
e 137 65
e 137 66
e 137 68
e 137 69
e 137 70
e 137 71
e 137 72
e 137 73
e 137 75
e 137 76
e 137 77
e 137 78
e 137 79
e 137 80
e 137 81
e 137 82
e 137 83
e 137 84
e 137 85
e 137 86
e 137 87
e 137 88
e 137 89
e 137 91
e 137 92
e 137 93
e 137 94
e 137 96
e 137 97
e 137 98
e 137 100
e 137 101
e 137 102
e 137 103
e 137 104
e 137 105
e 137 106
e 137 107
e 137 109
e 137 112
e 137 113
e 137 114
e 137 115
e 137 116
e 137 118
e 137 119
e 137 120
e 137 121
e 137 122
e 137 123
e 137 125
e 137 126
e 137 127
e 137 128
e 137 129
e 137 130
e 137 131
e 137 132
e 137 133
e 137 134
e 137 135
e 137 136
e 138 3
e 138 4
e 138 5
e 138 6
e 138 7
e 138 8
e 138 9
e 138 10
e 138 11
e 138 12
e 138 13
e 138 14
e 138 15
e 138 16
e 138 18
e 138 19
e 138 20
e 138 21
e 138 22
e 138 24
e 138 25
e 138 26
e 138 29
e 138 32
e 138 33
e 138 34
e 138 35
e 138 36
e 138 37
e 138 38
e 138 39
e 138 40
e 138 41
e 138 43
e 138 45
e 138 46
e 138 47
e 138 48
e 138 50
e 138 51
e 138 52
e 138 53
e 138 56
e 138 58
e 138 59
e 138 60
e 138 61
e 138 63
e 138 66
e 138 67
e 138 68
e 138 71
e 138 72
e 138 74
e 138 75
e 138 77
e 138 78
e 138 79
e 138 80
e 138 81
e 138 83
e 138 84
e 138 85
e 138 86
e 138 87
e 138 88
e 138 89
e 138 90
e 138 91
e 138 92
e 138 93
e 138 94
e 138 97
e 138 98
e 138 99
e 138 100
e 138 101
e 138 103
e 138 104
e 138 105
e 138 106
e 138 107
e 138 108
e 138 109
e 138 111
e 138 112
e 138 113
e 138 114
e 138 117
e 138 118
e 138 120
e 138 121
e 138 123
e 138 124
e 138 125
e 138 126
e 138 127
e 138 128
e 138 129
e 138 130
e 138 131
e 138 132
e 138 133
e 138 135
e 138 136
e 138 137
e 139 1
e 139 2
e 139 3
e 139 4
e 139 6
e 139 8
e 139 9
e 139 10
e 139 11
e 139 12
e 139 13
e 139 14
e 139 15
e 139 16
e 139 17
e 139 18
e 139 19
e 139 20
e 139 21
e 139 22
e 139 23
e 139 24
e 139 25
e 139 26
e 139 27
e 139 28
e 139 29
e 139 30
e 139 31
e 139 32
e 139 33
e 139 34
e 139 35
e 139 36
e 139 37
e 139 38
e 139 39
e 139 41
e 139 42
e 139 43
e 139 44
e 139 45
e 139 48
e 139 49
e 139 50
e 139 51
e 139 52
e 139 53
e 139 57
e 139 58
e 139 59
e 139 62
e 139 63
e 139 64
e 139 65
e 139 66
e 139 67
e 139 68
e 139 69
e 139 70
e 139 71
e 139 72
e 139 74
e 139 75
e 139 76
e 139 77
e 139 78
e 139 80
e 139 81
e 139 82
e 139 83
e 139 84
e 139 85
e 139 86
e 139 87
e 139 88
e 139 89
e 139 91
e 139 92
e 139 93
e 139 94
e 139 96
e 139 97
e 139 98
e 139 100
e 139 101
e 139 103
e 139 106
e 139 109
e 139 110
e 139 112
e 139 113
e 139 114
e 139 115
e 139 116
e 139 117
e 139 119
e 139 120
e 139 121
e 139 122
e 139 123
e 139 125
e 139 126
e 139 128
e 139 130
e 139 131
e 139 132
e 139 133
e 139 134
e 139 137
e 139 138
e 140 1
e 140 2
e 140 3
e 140 4
e 140 5
e 140 6
e 140 7
e 140 8
e 140 9
e 140 10
e 140 12
e 140 13
e 140 14
e 140 15
e 140 16
e 140 17
e 140 18
e 140 20
e 140 21
e 140 23
e 140 24
e 140 25
e 140 26
e 140 27
e 140 28
e 140 29
e 140 30
e 140 31
e 140 32
e 140 33
e 140 35
e 140 36
e 140 37
e 140 38
e 140 40
e 140 41
e 140 42
e 140 44
e 140 45
e 140 46
e 140 47
e 140 48
e 140 49
e 140 50
e 140 51
e 140 52
e 140 53
e 140 54
e 140 56
e 140 57
e 140 58
e 140 60
e 140 61
e 140 62
e 140 63
e 140 64
e 140 65
e 140 67
e 140 68
e 140 69
e 140 70
e 140 71
e 140 72
e 140 73
e 140 74
e 140 75
e 140 76
e 140 78
e 140 80
e 140 81
e 140 82
e 140 83
e 140 84
e 140 85
e 140 86
e 140 87
e 140 89
e 140 90
e 140 91
e 140 92
e 140 93
e 140 94
e 140 95
e 140 96
e 140 97
e 140 98
e 140 99
e 140 101
e 140 103
e 140 104
e 140 105
e 140 106
e 140 107
e 140 108
e 140 109
e 140 110
e 140 111
e 140 112
e 140 113
e 140 114
e 140 116
e 140 117
e 140 118
e 140 120
e 140 121
e 140 122
e 140 123
e 140 124
e 140 125
e 140 126
e 140 127
e 140 128
e 140 130
e 140 131
e 140 132
e 140 133
e 140 134
e 140 136
e 140 137
e 140 138
e 140 139
e 141 1
e 141 2
e 141 3
e 141 4
e 141 8
e 141 9
e 141 10
e 141 11
e 141 12
e 141 13
e 141 14
e 141 17
e 141 18
e 141 19
e 141 22
e 141 23
e 141 24
e 141 25
e 141 26
e 141 27
e 141 28
e 141 29
e 141 30
e 141 31
e 141 32
e 141 33
e 141 34
e 141 35
e 141 36
e 141 37
e 141 38
e 141 39
e 141 40
e 141 43
e 141 44
e 141 48
e 141 49
e 141 50
e 141 51
e 141 52
e 141 53
e 141 54
e 141 55
e 141 56
e 141 57
e 141 58
e 141 59
e 141 60
e 141 62
e 141 63
e 141 64
e 141 65
e 141 66
e 141 67
e 141 68
e 141 69
e 141 70
e 141 71
e 141 72
e 141 73
e 141 74
e 141 75
e 141 76
e 141 77
e 141 78
e 141 79
e 141 81
e 141 82
e 141 83
e 141 84
e 141 85
e 141 86
e 141 87
e 141 89
e 141 90
e 141 91
e 141 92
e 141 97
e 141 98
e 141 99
e 141 101
e 141 102
e 141 103
e 141 104
e 141 105
e 141 106
e 141 107
e 141 108
e 141 109
e 141 110
e 141 111
e 141 112
e 141 113
e 141 114
e 141 115
e 141 116
e 141 117
e 141 118
e 141 119
e 141 120
e 141 122
e 141 123
e 141 124
e 141 125
e 141 126
e 141 127
e 141 128
e 141 129
e 141 130
e 141 131
e 141 132
e 141 133
e 141 134
e 141 136
e 141 137
e 141 139
e 141 140
e 142 1
e 142 2
e 142 3
e 142 4
e 142 5
e 142 6
e 142 7
e 142 8
e 142 9
e 142 11
e 142 12
e 142 14
e 142 15
e 142 16
e 142 17
e 142 18
e 142 19
e 142 23
e 142 24
e 142 25
e 142 26
e 142 27
e 142 28
e 142 29
e 142 30
e 142 32
e 142 33
e 142 34
e 142 35
e 142 36
e 142 37
e 142 38
e 142 39
e 142 40
e 142 41
e 142 42
e 142 43
e 142 44
e 142 46
e 142 47
e 142 48
e 142 49
e 142 50
e 142 51
e 142 52
e 142 54
e 142 55
e 142 56
e 142 58
e 142 59
e 142 60
e 142 61
e 142 62
e 142 63
e 142 65
e 142 66
e 142 67
e 142 69
e 142 70
e 142 71
e 142 72
e 142 73
e 142 74
e 142 75
e 142 76
e 142 77
e 142 78
e 142 79
e 142 80
e 142 81
e 142 82
e 142 83
e 142 84
e 142 85
e 142 86
e 142 87
e 142 88
e 142 89
e 142 90
e 142 91
e 142 92
e 142 93
e 142 95
e 142 96
e 142 97
e 142 98
e 142 99
e 142 101
e 142 102
e 142 103
e 142 105
e 142 106
e 142 107
e 142 108
e 142 109
e 142 110
e 142 111
e 142 112
e 142 113
e 142 115
e 142 117
e 142 119
e 142 120
e 142 122
e 142 123
e 142 124
e 142 125
e 142 126
e 142 127
e 142 128
e 142 129
e 142 130
e 142 132
e 142 133
e 142 134
e 142 135
e 142 137
e 142 138
e 142 139
e 142 140
e 142 141
e 143 2
e 143 3
e 143 4
e 143 5
e 143 7
e 143 8
e 143 9
e 143 11
e 143 12
e 143 15
e 143 16
e 143 17
e 143 18
e 143 19
e 143 20
e 143 21
e 143 22
e 143 23
e 143 24
e 143 25
e 143 26
e 143 27
e 143 28
e 143 29
e 143 30
e 143 31
e 143 32
e 143 33
e 143 34
e 143 35
e 143 36
e 143 38
e 143 40
e 143 41
e 143 42
e 143 45
e 143 46
e 143 47
e 143 48
e 143 49
e 143 50
e 143 51
e 143 53
e 143 55
e 143 59
e 143 60
e 143 62
e 143 63
e 143 65
e 143 66
e 143 67
e 143 68
e 143 69
e 143 71
e 143 72
e 143 73
e 143 74
e 143 75
e 143 77
e 143 78
e 143 80
e 143 81
e 143 82
e 143 83
e 143 84
e 143 87
e 143 88
e 143 91
e 143 92
e 143 95
e 143 98
e 143 99
e 143 101
e 143 102
e 143 104
e 143 106
e 143 107
e 143 108
e 143 109
e 143 111
e 143 112
e 143 113
e 143 114
e 143 115
e 143 116
e 143 117
e 143 118
e 143 121
e 143 122
e 143 124
e 143 126
e 143 127
e 143 129
e 143 134
e 143 135
e 143 136
e 143 137
e 143 138
e 143 139
e 143 140
e 143 142
e 144 1
e 144 5
e 144 6
e 144 8
e 144 9
e 144 10
e 144 11
e 144 12
e 144 13
e 144 14
e 144 15
e 144 16
e 144 17
e 144 18
e 144 19
e 144 20
e 144 21
e 144 22
e 144 23
e 144 24
e 144 25
e 144 26
e 144 28
e 144 29
e 144 30
e 144 32
e 144 35
e 144 37
e 144 38
e 144 39
e 144 40
e 144 41
e 144 44
e 144 46
e 144 47
e 144 48
e 144 49
e 144 51
e 144 53
e 144 54
e 144 55
e 144 56
e 144 57
e 144 58
e 144 59
e 144 61
e 144 62
e 144 63
e 144 64
e 144 65
e 144 66
e 144 67
e 144 68
e 144 69
e 144 70
e 144 72
e 144 73
e 144 74
e 144 75
e 144 76
e 144 80
e 144 81
e 144 82
e 144 83
e 144 84
e 144 85
e 144 86
e 144 87
e 144 90
e 144 91
e 144 92
e 144 93
e 144 94
e 144 97
e 144 98
e 144 99
e 144 101
e 144 102
e 144 103
e 144 104
e 144 105
e 144 106
e 144 108
e 144 110
e 144 112
e 144 113
e 144 115
e 144 116
e 144 117
e 144 118
e 144 119
e 144 120
e 144 121
e 144 122
e 144 123
e 144 124
e 144 125
e 144 126
e 144 127
e 144 128
e 144 129
e 144 130
e 144 131
e 144 132
e 144 133
e 144 134
e 144 135
e 144 136
e 144 137
e 144 138
e 144 139
e 144 140
e 144 141
e 144 142
e 144 143
e 145 2
e 145 4
e 145 5
e 145 7
e 145 9
e 145 10
e 145 11
e 145 13
e 145 15
e 145 16
e 145 19
e 145 20
e 145 22
e 145 25
e 145 27
e 145 28
e 145 29
e 145 30
e 145 32
e 145 33
e 145 34
e 145 35
e 145 38
e 145 42
e 145 43
e 145 44
e 145 46
e 145 47
e 145 48
e 145 49
e 145 50
e 145 51
e 145 53
e 145 54
e 145 55
e 145 56
e 145 57
e 145 59
e 145 60
e 145 61
e 145 62
e 145 63
e 145 64
e 145 65
e 145 66
e 145 67
e 145 70
e 145 72
e 145 73
e 145 74
e 145 75
e 145 76
e 145 77
e 145 78
e 145 79
e 145 80
e 145 81
e 145 82
e 145 84
e 145 85
e 145 86
e 145 87
e 145 88
e 145 89
e 145 90
e 145 91
e 145 92
e 145 93
e 145 94
e 145 96
e 145 97
e 145 98
e 145 100
e 145 103
e 145 106
e 145 108
e 145 109
e 145 110
e 145 112
e 145 113
e 145 114
e 145 115
e 145 116
e 145 119
e 145 120
e 145 121
e 145 122
e 145 123
e 145 124
e 145 125
e 145 126
e 145 127
e 145 128
e 145 129
e 145 130
e 145 131
e 145 132
e 145 133
e 145 135
e 145 137
e 145 138
e 145 139
e 145 140
e 145 142
e 145 143
e 145 144
e 146 2
e 146 4
e 146 5
e 146 8
e 146 9
e 146 10
e 146 11
e 146 14
e 146 17
e 146 20
e 146 21
e 146 22
e 146 23
e 146 24
e 146 25
e 146 27
e 146 28
e 146 29
e 146 30
e 146 31
e 146 32
e 146 33
e 146 34
e 146 35
e 146 38
e 146 39
e 146 41
e 146 43
e 146 44
e 146 45
e 146 47
e 146 48
e 146 49
e 146 50
e 146 51
e 146 52
e 146 55
e 146 56
e 146 57
e 146 58
e 146 59
e 146 60
e 146 63
e 146 65
e 146 66
e 146 67
e 146 68
e 146 69
e 146 71
e 146 72
e 146 73
e 146 78
e 146 79
e 146 80
e 146 81
e 146 82
e 146 83
e 146 84
e 146 85
e 146 86
e 146 87
e 146 88
e 146 89
e 146 90
e 146 91
e 146 92
e 146 93
e 146 95
e 146 97
e 146 98
e 146 99
e 146 101
e 146 102
e 146 103
e 146 105
e 146 106
e 146 107
e 146 110
e 146 112
e 146 113
e 146 115
e 146 116
e 146 121
e 146 122
e 146 123
e 146 124
e 146 125
e 146 128
e 146 130
e 146 131
e 146 132
e 146 133
e 146 134
e 146 135
e 146 136
e 146 137
e 146 139
e 146 142
e 146 143
e 146 145
e 147 1
e 147 3
e 147 4
e 147 5
e 147 6
e 147 7
e 147 8
e 147 12
e 147 13
e 147 14
e 147 15
e 147 16
e 147 17
e 147 18
e 147 19
e 147 20
e 147 21
e 147 23
e 147 24
e 147 25
e 147 26
e 147 27
e 147 28
e 147 29
e 147 30
e 147 31
e 147 32
e 147 34
e 147 35
e 147 36
e 147 37
e 147 38
e 147 39
e 147 42
e 147 44
e 147 46
e 147 47
e 147 49
e 147 51
e 147 52
e 147 54
e 147 57
e 147 58
e 147 59
e 147 60
e 147 61
e 147 62
e 147 63
e 147 65
e 147 67
e 147 68
e 147 69
e 147 70
e 147 72
e 147 74
e 147 75
e 147 77
e 147 78
e 147 79
e 147 80
e 147 81
e 147 83
e 147 85
e 147 86
e 147 87
e 147 88
e 147 89
e 147 90
e 147 91
e 147 92
e 147 93
e 147 94
e 147 95
e 147 97
e 147 98
e 147 99
e 147 100
e 147 101
e 147 105
e 147 106
e 147 107
e 147 108
e 147 110
e 147 111
e 147 112
e 147 113
e 147 114
e 147 115
e 147 116
e 147 120
e 147 122
e 147 124
e 147 125
e 147 126
e 147 127
e 147 129
e 147 130
e 147 131
e 147 132
e 147 133
e 147 134
e 147 135
e 147 136
e 147 137
e 147 139
e 147 140
e 147 141
e 147 143
e 147 144
e 147 145
e 148 1
e 148 3
e 148 4
e 148 6
e 148 7
e 148 9
e 148 10
e 148 11
e 148 12
e 148 13
e 148 14
e 148 15
e 148 18
e 148 19
e 148 20
e 148 22
e 148 23
e 148 24
e 148 25
e 148 26
e 148 27
e 148 28
e 148 29
e 148 31
e 148 35
e 148 36
e 148 37
e 148 38
e 148 40
e 148 41
e 148 43
e 148 44
e 148 45
e 148 46
e 148 51
e 148 52
e 148 53
e 148 54
e 148 55
e 148 57
e 148 60
e 148 62
e 148 63
e 148 64
e 148 65
e 148 68
e 148 69
e 148 70
e 148 71
e 148 72
e 148 73
e 148 74
e 148 75
e 148 76
e 148 77
e 148 78
e 148 80
e 148 81
e 148 82
e 148 83
e 148 84
e 148 85
e 148 86
e 148 87
e 148 90
e 148 91
e 148 92
e 148 93
e 148 95
e 148 97
e 148 98
e 148 100
e 148 101
e 148 103
e 148 104
e 148 105
e 148 106
e 148 108
e 148 109
e 148 110
e 148 112
e 148 113
e 148 114
e 148 115
e 148 117
e 148 119
e 148 120
e 148 121
e 148 122
e 148 124
e 148 125
e 148 126
e 148 129
e 148 130
e 148 131
e 148 134
e 148 135
e 148 137
e 148 139
e 148 141
e 148 142
e 148 143
e 148 144
e 148 146
e 148 147
e 149 1
e 149 2
e 149 3
e 149 5
e 149 6
e 149 7
e 149 8
e 149 9
e 149 10
e 149 11
e 149 12
e 149 13
e 149 14
e 149 15
e 149 17
e 149 18
e 149 19
e 149 20
e 149 22
e 149 24
e 149 25
e 149 26
e 149 27
e 149 28
e 149 29
e 149 31
e 149 32
e 149 33
e 149 34
e 149 36
e 149 38
e 149 39
e 149 40
e 149 41
e 149 42
e 149 43
e 149 44
e 149 45
e 149 46
e 149 47
e 149 48
e 149 50
e 149 52
e 149 53
e 149 54
e 149 55
e 149 56
e 149 58
e 149 59
e 149 61
e 149 62
e 149 63
e 149 64
e 149 65
e 149 67
e 149 69
e 149 70
e 149 71
e 149 72
e 149 74
e 149 75
e 149 76
e 149 77
e 149 78
e 149 80
e 149 81
e 149 83
e 149 84
e 149 85
e 149 86
e 149 87
e 149 88
e 149 89
e 149 90
e 149 91
e 149 92
e 149 93
e 149 94
e 149 95
e 149 96
e 149 97
e 149 98
e 149 99
e 149 102
e 149 103
e 149 104
e 149 105
e 149 107
e 149 108
e 149 109
e 149 111
e 149 112
e 149 113
e 149 114
e 149 115
e 149 116
e 149 117
e 149 118
e 149 119
e 149 120
e 149 122
e 149 123
e 149 124
e 149 125
e 149 128
e 149 129
e 149 131
e 149 132
e 149 133
e 149 134
e 149 135
e 149 136
e 149 137
e 149 138
e 149 139
e 149 140
e 149 141
e 149 143
e 149 144
e 149 145
e 149 147
e 149 148
e 150 2
e 150 4
e 150 6
e 150 8
e 150 9
e 150 11
e 150 13
e 150 14
e 150 15
e 150 16
e 150 18
e 150 19
e 150 20
e 150 21
e 150 22
e 150 23
e 150 24
e 150 25
e 150 26
e 150 27
e 150 29
e 150 30
e 150 31
e 150 34
e 150 35
e 150 36
e 150 37
e 150 38
e 150 40
e 150 41
e 150 43
e 150 44
e 150 45
e 150 46
e 150 47
e 150 48
e 150 49
e 150 52
e 150 54
e 150 56
e 150 57
e 150 60
e 150 61
e 150 62
e 150 63
e 150 65
e 150 67
e 150 68
e 150 72
e 150 73
e 150 74
e 150 75
e 150 76
e 150 77
e 150 78
e 150 79
e 150 80
e 150 81
e 150 82
e 150 83
e 150 84
e 150 85
e 150 86
e 150 87
e 150 89
e 150 90
e 150 91
e 150 92
e 150 94
e 150 95
e 150 96
e 150 97
e 150 98
e 150 99
e 150 100
e 150 101
e 150 102
e 150 103
e 150 104
e 150 105
e 150 106
e 150 107
e 150 108
e 150 109
e 150 110
e 150 111
e 150 112
e 150 114
e 150 115
e 150 116
e 150 117
e 150 118
e 150 120
e 150 122
e 150 123
e 150 124
e 150 125
e 150 126
e 150 127
e 150 128
e 150 131
e 150 132
e 150 133
e 150 134
e 150 135
e 150 136
e 150 137
e 150 138
e 150 139
e 150 140
e 150 141
e 150 142
e 150 144
e 150 145
e 150 147
e 150 148
e 150 149
e 151 1
e 151 3
e 151 4
e 151 6
e 151 7
e 151 8
e 151 10
e 151 11
e 151 12
e 151 15
e 151 17
e 151 18
e 151 19
e 151 20
e 151 21
e 151 22
e 151 23
e 151 24
e 151 25
e 151 27
e 151 28
e 151 29
e 151 31
e 151 32
e 151 33
e 151 36
e 151 37
e 151 39
e 151 42
e 151 43
e 151 44
e 151 45
e 151 47
e 151 48
e 151 51
e 151 52
e 151 55
e 151 58
e 151 59
e 151 60
e 151 61
e 151 62
e 151 63
e 151 65
e 151 68
e 151 69
e 151 70
e 151 71
e 151 72
e 151 73
e 151 74
e 151 75
e 151 76
e 151 78
e 151 79
e 151 81
e 151 84
e 151 87
e 151 88
e 151 91
e 151 94
e 151 95
e 151 96
e 151 97
e 151 100
e 151 102
e 151 103
e 151 104
e 151 105
e 151 106
e 151 107
e 151 110
e 151 111
e 151 112
e 151 113
e 151 114
e 151 116
e 151 118
e 151 119
e 151 120
e 151 122
e 151 123
e 151 124
e 151 125
e 151 126
e 151 127
e 151 129
e 151 130
e 151 131
e 151 133
e 151 135
e 151 137
e 151 139
e 151 140
e 151 142
e 151 143
e 151 146
e 151 148
e 151 149
e 151 150
e 152 1
e 152 2
e 152 3
e 152 4
e 152 5
e 152 6
e 152 7
e 152 8
e 152 9
e 152 11
e 152 14
e 152 15
e 152 16
e 152 17
e 152 18
e 152 19
e 152 20
e 152 21
e 152 22
e 152 23
e 152 24
e 152 25
e 152 26
e 152 27
e 152 28
e 152 29
e 152 30
e 152 31
e 152 32
e 152 33
e 152 34
e 152 35
e 152 36
e 152 37
e 152 38
e 152 39
e 152 42
e 152 43
e 152 44
e 152 45
e 152 47
e 152 48
e 152 51
e 152 52
e 152 53
e 152 54
e 152 55
e 152 56
e 152 57
e 152 59
e 152 60
e 152 62
e 152 63
e 152 64
e 152 65
e 152 67
e 152 68
e 152 69
e 152 70
e 152 71
e 152 72
e 152 73
e 152 74
e 152 75
e 152 77
e 152 80
e 152 81
e 152 83
e 152 84
e 152 85
e 152 87
e 152 88
e 152 89
e 152 90
e 152 91
e 152 92
e 152 93
e 152 94
e 152 96
e 152 97
e 152 98
e 152 99
e 152 101
e 152 102
e 152 103
e 152 104
e 152 105
e 152 106
e 152 109
e 152 110
e 152 111
e 152 112
e 152 113
e 152 114
e 152 117
e 152 118
e 152 119
e 152 121
e 152 122
e 152 123
e 152 125
e 152 126
e 152 127
e 152 128
e 152 129
e 152 132
e 152 133
e 152 134
e 152 135
e 152 138
e 152 139
e 152 140
e 152 142
e 152 143
e 152 145
e 152 146
e 152 147
e 152 148
e 152 149
e 152 151
e 153 1
e 153 2
e 153 4
e 153 7
e 153 9
e 153 11
e 153 12
e 153 13
e 153 14
e 153 17
e 153 18
e 153 19
e 153 20
e 153 21
e 153 22
e 153 23
e 153 24
e 153 25
e 153 27
e 153 28
e 153 29
e 153 30
e 153 32
e 153 34
e 153 35
e 153 37
e 153 38
e 153 39
e 153 41
e 153 42
e 153 43
e 153 44
e 153 46
e 153 47
e 153 48
e 153 49
e 153 51
e 153 52
e 153 53
e 153 55
e 153 56
e 153 59
e 153 60
e 153 63
e 153 64
e 153 66
e 153 68
e 153 69
e 153 70
e 153 71
e 153 72
e 153 74
e 153 75
e 153 76
e 153 77
e 153 78
e 153 80
e 153 81
e 153 82
e 153 83
e 153 84
e 153 85
e 153 87
e 153 91
e 153 92
e 153 94
e 153 95
e 153 96
e 153 97
e 153 99
e 153 100
e 153 101
e 153 102
e 153 103
e 153 104
e 153 105
e 153 106
e 153 108
e 153 110
e 153 112
e 153 113
e 153 114
e 153 115
e 153 116
e 153 117
e 153 118
e 153 119
e 153 120
e 153 121
e 153 122
e 153 123
e 153 124
e 153 126
e 153 127
e 153 128
e 153 130
e 153 131
e 153 133
e 153 134
e 153 135
e 153 136
e 153 137
e 153 139
e 153 140
e 153 141
e 153 142
e 153 143
e 153 144
e 153 145
e 153 146
e 153 147
e 153 148
e 153 149
e 153 152
e 154 1
e 154 2
e 154 3
e 154 4
e 154 5
e 154 6
e 154 7
e 154 8
e 154 9
e 154 10
e 154 11
e 154 12
e 154 13
e 154 14
e 154 16
e 154 17
e 154 18
e 154 19
e 154 20
e 154 21
e 154 22
e 154 24
e 154 25
e 154 26
e 154 27
e 154 28
e 154 29
e 154 30
e 154 31
e 154 32
e 154 33
e 154 34
e 154 35
e 154 36
e 154 37
e 154 38
e 154 39
e 154 40
e 154 41
e 154 42
e 154 43
e 154 45
e 154 46
e 154 48
e 154 49
e 154 50
e 154 51
e 154 52
e 154 53
e 154 54
e 154 55
e 154 56
e 154 57
e 154 58
e 154 59
e 154 60
e 154 62
e 154 63
e 154 64
e 154 65
e 154 66
e 154 67
e 154 68
e 154 69
e 154 70
e 154 72
e 154 73
e 154 74
e 154 75
e 154 76
e 154 77
e 154 78
e 154 79
e 154 80
e 154 81
e 154 82
e 154 84
e 154 85
e 154 86
e 154 87
e 154 88
e 154 90
e 154 93
e 154 94
e 154 95
e 154 97
e 154 98
e 154 99
e 154 100
e 154 101
e 154 102
e 154 103
e 154 104
e 154 105
e 154 106
e 154 108
e 154 109
e 154 110
e 154 111
e 154 112
e 154 113
e 154 114
e 154 115
e 154 116
e 154 120
e 154 122
e 154 123
e 154 124
e 154 125
e 154 128
e 154 129
e 154 130
e 154 131
e 154 132
e 154 133
e 154 134
e 154 136
e 154 138
e 154 140
e 154 141
e 154 142
e 154 143
e 154 144
e 154 145
e 154 146
e 154 147
e 154 148
e 154 150
e 154 151
e 154 153
e 155 2
e 155 3
e 155 4
e 155 6
e 155 7
e 155 8
e 155 9
e 155 10
e 155 12
e 155 13
e 155 14
e 155 15
e 155 16
e 155 17
e 155 18
e 155 19
e 155 20
e 155 21
e 155 22
e 155 23
e 155 24
e 155 26
e 155 27
e 155 28
e 155 29
e 155 30
e 155 31
e 155 32
e 155 33
e 155 34
e 155 35
e 155 36
e 155 37
e 155 38
e 155 39
e 155 40
e 155 41
e 155 42
e 155 43
e 155 44
e 155 45
e 155 48
e 155 50
e 155 51
e 155 52
e 155 53
e 155 56
e 155 57
e 155 58
e 155 60
e 155 61
e 155 62
e 155 63
e 155 64
e 155 65
e 155 67
e 155 68
e 155 70
e 155 71
e 155 72
e 155 73
e 155 74
e 155 75
e 155 76
e 155 77
e 155 78
e 155 79
e 155 80
e 155 81
e 155 82
e 155 83
e 155 84
e 155 85
e 155 86
e 155 87
e 155 88
e 155 89
e 155 91
e 155 92
e 155 94
e 155 96
e 155 97
e 155 99
e 155 101
e 155 103
e 155 104
e 155 106
e 155 107
e 155 108
e 155 109
e 155 111
e 155 112
e 155 113
e 155 114
e 155 115
e 155 116
e 155 118
e 155 119
e 155 120
e 155 121
e 155 122
e 155 123
e 155 124
e 155 125
e 155 126
e 155 127
e 155 128
e 155 129
e 155 130
e 155 131
e 155 132
e 155 133
e 155 134
e 155 135
e 155 136
e 155 137
e 155 138
e 155 139
e 155 140
e 155 141
e 155 142
e 155 143
e 155 144
e 155 145
e 155 146
e 155 147
e 155 148
e 155 149
e 155 151
e 155 152
e 155 153
e 155 154
e 156 2
e 156 4
e 156 5
e 156 7
e 156 9
e 156 10
e 156 11
e 156 15
e 156 16
e 156 17
e 156 18
e 156 19
e 156 20
e 156 21
e 156 24
e 156 25
e 156 27
e 156 28
e 156 30
e 156 31
e 156 33
e 156 37
e 156 38
e 156 39
e 156 40
e 156 41
e 156 42
e 156 45
e 156 46
e 156 47
e 156 48
e 156 49
e 156 50
e 156 51
e 156 52
e 156 53
e 156 54
e 156 56
e 156 58
e 156 59
e 156 63
e 156 64
e 156 65
e 156 66
e 156 67
e 156 69
e 156 70
e 156 71
e 156 75
e 156 76
e 156 77
e 156 78
e 156 79
e 156 80
e 156 82
e 156 83
e 156 84
e 156 85
e 156 86
e 156 89
e 156 91
e 156 96
e 156 97
e 156 99
e 156 100
e 156 101
e 156 105
e 156 106
e 156 107
e 156 108
e 156 111
e 156 113
e 156 114
e 156 115
e 156 117
e 156 119
e 156 122
e 156 123
e 156 127
e 156 131
e 156 132
e 156 135
e 156 137
e 156 138
e 156 139
e 156 140
e 156 141
e 156 143
e 156 144
e 156 145
e 156 148
e 156 149
e 156 152
e 156 153
e 156 155
e 157 1
e 157 2
e 157 3
e 157 4
e 157 5
e 157 6
e 157 7
e 157 8
e 157 9
e 157 11
e 157 13
e 157 15
e 157 16
e 157 17
e 157 18
e 157 19
e 157 20
e 157 22
e 157 24
e 157 25
e 157 26
e 157 27
e 157 28
e 157 29
e 157 30
e 157 32
e 157 33
e 157 34
e 157 35
e 157 36
e 157 37
e 157 38
e 157 39
e 157 40
e 157 42
e 157 43
e 157 44
e 157 45
e 157 46
e 157 47
e 157 48
e 157 49
e 157 50
e 157 51
e 157 52
e 157 53
e 157 54
e 157 55
e 157 56
e 157 59
e 157 60
e 157 61
e 157 62
e 157 63
e 157 65
e 157 66
e 157 67
e 157 71
e 157 72
e 157 73
e 157 74
e 157 75
e 157 77
e 157 78
e 157 79
e 157 80
e 157 82
e 157 83
e 157 84
e 157 85
e 157 86
e 157 87
e 157 88
e 157 89
e 157 91
e 157 92
e 157 93
e 157 94
e 157 96
e 157 97
e 157 98
e 157 99
e 157 100
e 157 101
e 157 103
e 157 104
e 157 106
e 157 107
e 157 108
e 157 109
e 157 110
e 157 111
e 157 112
e 157 113
e 157 114
e 157 115
e 157 116
e 157 117
e 157 118
e 157 119
e 157 120
e 157 122
e 157 123
e 157 124
e 157 125
e 157 126
e 157 127
e 157 128
e 157 129
e 157 130
e 157 131
e 157 134
e 157 135
e 157 136
e 157 137
e 157 138
e 157 139
e 157 141
e 157 142
e 157 143
e 157 145
e 157 146
e 157 147
e 157 148
e 157 149
e 157 150
e 157 151
e 157 152
e 157 153
e 157 154
e 157 156
e 158 3
e 158 8
e 158 10
e 158 11
e 158 12
e 158 13
e 158 14
e 158 15
e 158 17
e 158 18
e 158 19
e 158 20
e 158 21
e 158 24
e 158 25
e 158 26
e 158 27
e 158 28
e 158 29
e 158 31
e 158 35
e 158 36
e 158 37
e 158 38
e 158 39
e 158 40
e 158 41
e 158 43
e 158 44
e 158 45
e 158 46
e 158 47
e 158 52
e 158 53
e 158 54
e 158 55
e 158 58
e 158 59
e 158 61
e 158 62
e 158 63
e 158 64
e 158 65
e 158 67
e 158 68
e 158 69
e 158 70
e 158 71
e 158 73
e 158 75
e 158 76
e 158 77
e 158 78
e 158 80
e 158 86
e 158 87
e 158 88
e 158 90
e 158 93
e 158 98
e 158 100
e 158 101
e 158 102
e 158 103
e 158 106
e 158 107
e 158 111
e 158 112
e 158 113
e 158 114
e 158 115
e 158 116
e 158 118
e 158 119
e 158 120
e 158 121
e 158 122
e 158 124
e 158 125
e 158 127
e 158 128
e 158 129
e 158 130
e 158 131
e 158 132
e 158 135
e 158 136
e 158 137
e 158 138
e 158 139
e 158 141
e 158 142
e 158 143
e 158 146
e 158 147
e 158 149
e 158 150
e 158 153
e 158 155
e 158 156
e 159 1
e 159 4
e 159 5
e 159 6
e 159 9
e 159 11
e 159 13
e 159 14
e 159 15
e 159 16
e 159 17
e 159 18
e 159 20
e 159 21
e 159 23
e 159 24
e 159 26
e 159 27
e 159 29
e 159 31
e 159 33
e 159 36
e 159 37
e 159 39
e 159 40
e 159 41
e 159 43
e 159 45
e 159 46
e 159 48
e 159 50
e 159 51
e 159 52
e 159 54
e 159 55
e 159 56
e 159 57
e 159 58
e 159 59
e 159 61
e 159 62
e 159 63
e 159 64
e 159 65
e 159 66
e 159 67
e 159 68
e 159 70
e 159 71
e 159 72
e 159 73
e 159 74
e 159 75
e 159 77
e 159 78
e 159 80
e 159 82
e 159 83
e 159 85
e 159 86
e 159 87
e 159 88
e 159 89
e 159 90
e 159 91
e 159 92
e 159 95
e 159 97
e 159 98
e 159 99
e 159 101
e 159 102
e 159 103
e 159 104
e 159 105
e 159 106
e 159 108
e 159 113
e 159 116
e 159 117
e 159 118
e 159 120
e 159 121
e 159 122
e 159 123
e 159 124
e 159 126
e 159 127
e 159 128
e 159 130
e 159 131
e 159 132
e 159 133
e 159 134
e 159 135
e 159 136
e 159 137
e 159 138
e 159 139
e 159 140
e 159 141
e 159 142
e 159 144
e 159 145
e 159 146
e 159 147
e 159 148
e 159 149
e 159 152
e 159 153
e 159 154
e 159 155
e 159 157
e 160 1
e 160 2
e 160 3
e 160 4
e 160 5
e 160 8
e 160 9
e 160 10
e 160 12
e 160 13
e 160 14
e 160 15
e 160 19
e 160 22
e 160 24
e 160 25
e 160 27
e 160 29
e 160 30
e 160 31
e 160 32
e 160 33
e 160 35
e 160 38
e 160 40
e 160 41
e 160 42
e 160 43
e 160 46
e 160 47
e 160 48
e 160 49
e 160 52
e 160 55
e 160 57
e 160 58
e 160 59
e 160 61
e 160 63
e 160 65
e 160 66
e 160 67
e 160 68
e 160 69
e 160 71
e 160 73
e 160 74
e 160 75
e 160 76
e 160 77
e 160 79
e 160 80
e 160 82
e 160 83
e 160 84
e 160 85
e 160 87
e 160 88
e 160 89
e 160 90
e 160 91
e 160 92
e 160 93
e 160 94
e 160 96
e 160 97
e 160 98
e 160 100
e 160 101
e 160 103
e 160 104
e 160 106
e 160 107
e 160 108
e 160 109
e 160 110
e 160 112
e 160 115
e 160 118
e 160 120
e 160 122
e 160 123
e 160 124
e 160 125
e 160 127
e 160 128
e 160 129
e 160 131
e 160 132
e 160 133
e 160 134
e 160 136
e 160 137
e 160 138
e 160 139
e 160 141
e 160 142
e 160 144
e 160 145
e 160 147
e 160 148
e 160 149
e 160 150
e 160 151
e 160 152
e 160 153
e 160 154
e 160 155
e 160 156
e 160 157
e 160 158
e 160 159
e 161 1
e 161 2
e 161 3
e 161 4
e 161 5
e 161 6
e 161 7
e 161 8
e 161 9
e 161 11
e 161 13
e 161 14
e 161 15
e 161 16
e 161 17
e 161 18
e 161 19
e 161 20
e 161 21
e 161 24
e 161 25
e 161 26
e 161 27
e 161 28
e 161 29
e 161 30
e 161 31
e 161 32
e 161 33
e 161 34
e 161 35
e 161 37
e 161 38
e 161 39
e 161 40
e 161 41
e 161 42
e 161 43
e 161 44
e 161 45
e 161 46
e 161 47
e 161 48
e 161 49
e 161 50
e 161 52
e 161 53
e 161 54
e 161 55
e 161 56
e 161 58
e 161 59
e 161 60
e 161 61
e 161 62
e 161 63
e 161 65
e 161 66
e 161 67
e 161 69
e 161 70
e 161 71
e 161 73
e 161 74
e 161 75
e 161 76
e 161 77
e 161 78
e 161 79
e 161 80
e 161 81
e 161 82
e 161 83
e 161 84
e 161 85
e 161 86
e 161 87
e 161 88
e 161 89
e 161 90
e 161 91
e 161 92
e 161 95
e 161 96
e 161 97
e 161 98
e 161 99
e 161 100
e 161 101
e 161 102
e 161 103
e 161 104
e 161 106
e 161 107
e 161 108
e 161 111
e 161 112
e 161 113
e 161 114
e 161 115
e 161 116
e 161 117
e 161 118
e 161 119
e 161 121
e 161 122
e 161 123
e 161 124
e 161 125
e 161 126
e 161 127
e 161 128
e 161 130
e 161 131
e 161 132
e 161 133
e 161 134
e 161 135
e 161 136
e 161 137
e 161 139
e 161 140
e 161 141
e 161 142
e 161 144
e 161 145
e 161 148
e 161 149
e 161 150
e 161 151
e 161 152
e 161 153
e 161 154
e 161 155
e 161 156
e 161 157
e 161 158
e 161 159
e 161 160
e 162 1
e 162 2
e 162 3
e 162 4
e 162 5
e 162 7
e 162 8
e 162 9
e 162 10
e 162 11
e 162 12
e 162 13
e 162 14
e 162 15
e 162 16
e 162 17
e 162 18
e 162 19
e 162 20
e 162 21
e 162 22
e 162 23
e 162 24
e 162 25
e 162 26
e 162 27
e 162 28
e 162 29
e 162 31
e 162 33
e 162 34
e 162 35
e 162 36
e 162 37
e 162 38
e 162 39
e 162 40
e 162 43
e 162 44
e 162 45
e 162 46
e 162 47
e 162 48
e 162 49
e 162 51
e 162 52
e 162 53
e 162 54
e 162 55
e 162 57
e 162 58
e 162 59
e 162 60
e 162 62
e 162 63
e 162 64
e 162 65
e 162 66
e 162 68
e 162 69
e 162 70
e 162 71
e 162 72
e 162 73
e 162 74
e 162 75
e 162 76
e 162 77
e 162 78
e 162 80
e 162 81
e 162 82
e 162 83
e 162 84
e 162 85
e 162 86
e 162 87
e 162 88
e 162 89
e 162 90
e 162 91
e 162 92
e 162 94
e 162 95
e 162 97
e 162 98
e 162 99
e 162 100
e 162 103
e 162 104
e 162 105
e 162 107
e 162 108
e 162 109
e 162 111
e 162 112
e 162 113
e 162 114
e 162 115
e 162 117
e 162 118
e 162 120
e 162 121
e 162 122
e 162 123
e 162 124
e 162 125
e 162 126
e 162 127
e 162 128
e 162 129
e 162 130
e 162 131
e 162 132
e 162 133
e 162 134
e 162 135
e 162 136
e 162 137
e 162 138
e 162 139
e 162 140
e 162 141
e 162 142
e 162 144
e 162 145
e 162 146
e 162 147
e 162 148
e 162 149
e 162 150
e 162 151
e 162 152
e 162 153
e 162 154
e 162 155
e 162 157
e 162 158
e 162 159
e 162 161
e 163 1
e 163 2
e 163 3
e 163 6
e 163 7
e 163 8
e 163 9
e 163 10
e 163 11
e 163 12
e 163 13
e 163 14
e 163 15
e 163 17
e 163 18
e 163 19
e 163 20
e 163 21
e 163 23
e 163 24
e 163 25
e 163 26
e 163 27
e 163 28
e 163 29
e 163 30
e 163 31
e 163 32
e 163 33
e 163 34
e 163 35
e 163 36
e 163 37
e 163 38
e 163 40
e 163 41
e 163 42
e 163 43
e 163 45
e 163 46
e 163 47
e 163 48
e 163 50
e 163 51
e 163 52
e 163 57
e 163 60
e 163 61
e 163 62
e 163 64
e 163 65
e 163 66
e 163 67
e 163 68
e 163 70
e 163 71
e 163 75
e 163 76
e 163 77
e 163 78
e 163 79
e 163 81
e 163 82
e 163 83
e 163 84
e 163 85
e 163 86
e 163 87
e 163 88
e 163 89
e 163 90
e 163 91
e 163 92
e 163 93
e 163 94
e 163 97
e 163 98
e 163 99
e 163 100
e 163 101
e 163 102
e 163 103
e 163 104
e 163 105
e 163 106
e 163 107
e 163 108
e 163 109
e 163 110
e 163 112
e 163 113
e 163 117
e 163 118
e 163 119
e 163 120
e 163 121
e 163 123
e 163 124
e 163 126
e 163 127
e 163 128
e 163 129
e 163 130
e 163 131
e 163 132
e 163 133
e 163 134
e 163 135
e 163 136
e 163 137
e 163 138
e 163 139
e 163 140
e 163 141
e 163 142
e 163 143
e 163 144
e 163 145
e 163 148
e 163 149
e 163 150
e 163 152
e 163 153
e 163 154
e 163 155
e 163 156
e 163 157
e 163 158
e 163 159
e 163 160
e 163 161
e 163 162
e 164 2
e 164 3
e 164 4
e 164 5
e 164 6
e 164 7
e 164 8
e 164 9
e 164 10
e 164 11
e 164 12
e 164 13
e 164 14
e 164 15
e 164 16
e 164 17
e 164 18
e 164 19
e 164 20
e 164 21
e 164 22
e 164 23
e 164 25
e 164 26
e 164 27
e 164 28
e 164 29
e 164 30
e 164 32
e 164 33
e 164 34
e 164 35
e 164 36
e 164 37
e 164 38
e 164 39
e 164 40
e 164 41
e 164 43
e 164 45
e 164 46
e 164 47
e 164 48
e 164 51
e 164 54
e 164 56
e 164 57
e 164 58
e 164 60
e 164 61
e 164 62
e 164 63
e 164 64
e 164 65
e 164 66
e 164 67
e 164 71
e 164 74
e 164 75
e 164 76
e 164 77
e 164 80
e 164 81
e 164 82
e 164 83
e 164 84
e 164 86
e 164 87
e 164 88
e 164 89
e 164 90
e 164 91
e 164 92
e 164 93
e 164 94
e 164 95
e 164 96
e 164 97
e 164 98
e 164 99
e 164 100
e 164 101
e 164 102
e 164 103
e 164 104
e 164 105
e 164 106
e 164 108
e 164 110
e 164 111
e 164 112
e 164 113
e 164 114
e 164 115
e 164 116
e 164 118
e 164 121
e 164 122
e 164 123
e 164 124
e 164 125
e 164 126
e 164 127
e 164 130
e 164 132
e 164 133
e 164 134
e 164 135
e 164 136
e 164 137
e 164 138
e 164 139
e 164 140
e 164 141
e 164 142
e 164 144
e 164 145
e 164 147
e 164 148
e 164 149
e 164 150
e 164 152
e 164 153
e 164 154
e 164 155
e 164 156
e 164 157
e 164 158
e 164 159
e 164 160
e 164 161
e 165 1
e 165 2
e 165 3
e 165 4
e 165 5
e 165 7
e 165 8
e 165 9
e 165 10
e 165 11
e 165 12
e 165 15
e 165 20
e 165 21
e 165 25
e 165 28
e 165 29
e 165 31
e 165 35
e 165 37
e 165 38
e 165 39
e 165 40
e 165 41
e 165 43
e 165 44
e 165 45
e 165 46
e 165 49
e 165 51
e 165 54
e 165 56
e 165 57
e 165 58
e 165 60
e 165 61
e 165 62
e 165 65
e 165 69
e 165 74
e 165 75
e 165 77
e 165 79
e 165 80
e 165 81
e 165 82
e 165 88
e 165 90
e 165 92
e 165 94
e 165 96
e 165 97
e 165 99
e 165 100
e 165 101
e 165 102
e 165 104
e 165 105
e 165 107
e 165 108
e 165 109
e 165 110
e 165 111
e 165 112
e 165 113
e 165 115
e 165 116
e 165 117
e 165 118
e 165 120
e 165 122
e 165 123
e 165 125
e 165 127
e 165 128
e 165 130
e 165 132
e 165 134
e 165 135
e 165 141
e 165 143
e 165 144
e 165 145
e 165 147
e 165 149
e 165 150
e 165 151
e 165 152
e 165 153
e 165 154
e 165 155
e 165 156
e 165 157
e 165 159
e 165 160
e 165 161
e 165 162
e 165 163
e 166 1
e 166 4
e 166 8
e 166 9
e 166 10
e 166 11
e 166 12
e 166 13
e 166 14
e 166 15
e 166 16
e 166 17
e 166 18
e 166 19
e 166 20
e 166 21
e 166 22
e 166 25
e 166 27
e 166 28
e 166 29
e 166 31
e 166 32
e 166 33
e 166 34
e 166 35
e 166 36
e 166 38
e 166 40
e 166 42
e 166 43
e 166 45
e 166 46
e 166 47
e 166 49
e 166 52
e 166 55
e 166 57
e 166 62
e 166 63
e 166 64
e 166 65
e 166 66
e 166 68
e 166 70
e 166 71
e 166 72
e 166 73
e 166 76
e 166 78
e 166 79
e 166 80
e 166 81
e 166 83
e 166 84
e 166 86
e 166 87
e 166 88
e 166 90
e 166 91
e 166 93
e 166 95
e 166 97
e 166 99
e 166 101
e 166 102
e 166 103
e 166 104
e 166 105
e 166 107
e 166 108
e 166 109
e 166 110
e 166 111
e 166 112
e 166 113
e 166 114
e 166 115
e 166 116
e 166 117
e 166 118
e 166 119
e 166 120
e 166 121
e 166 122
e 166 123
e 166 124
e 166 126
e 166 128
e 166 129
e 166 130
e 166 132
e 166 134
e 166 136
e 166 137
e 166 138
e 166 139
e 166 140
e 166 141
e 166 142
e 166 143
e 166 144
e 166 145
e 166 146
e 166 147
e 166 148
e 166 149
e 166 150
e 166 151
e 166 152
e 166 154
e 166 155
e 166 157
e 166 158
e 166 159
e 166 160
e 166 161
e 166 162
e 166 163
e 166 165
e 167 1
e 167 2
e 167 5
e 167 7
e 167 8
e 167 10
e 167 11
e 167 12
e 167 13
e 167 14
e 167 16
e 167 18
e 167 19
e 167 21
e 167 23
e 167 24
e 167 26
e 167 27
e 167 28
e 167 29
e 167 30
e 167 31
e 167 32
e 167 33
e 167 35
e 167 36
e 167 37
e 167 39
e 167 43
e 167 44
e 167 46
e 167 49
e 167 50
e 167 52
e 167 53
e 167 56
e 167 57
e 167 58
e 167 59
e 167 60
e 167 61
e 167 62
e 167 64
e 167 65
e 167 66
e 167 67
e 167 68
e 167 71
e 167 72
e 167 73
e 167 74
e 167 77
e 167 78
e 167 79
e 167 80
e 167 81
e 167 82
e 167 84
e 167 86
e 167 87
e 167 91
e 167 92
e 167 93
e 167 94
e 167 95
e 167 97
e 167 98
e 167 100
e 167 101
e 167 104
e 167 106
e 167 107
e 167 108
e 167 109
e 167 110
e 167 111
e 167 113
e 167 116
e 167 117
e 167 118
e 167 119
e 167 120
e 167 121
e 167 122
e 167 123
e 167 124
e 167 125
e 167 127
e 167 128
e 167 129
e 167 130
e 167 133
e 167 134
e 167 135
e 167 136
e 167 137
e 167 138
e 167 140
e 167 141
e 167 143
e 167 144
e 167 145
e 167 146
e 167 149
e 167 150
e 167 152
e 167 153
e 167 155
e 167 158
e 167 159
e 167 162
e 167 164
e 167 166
e 168 1
e 168 5
e 168 7
e 168 8
e 168 12
e 168 13
e 168 14
e 168 17
e 168 18
e 168 19
e 168 20
e 168 23
e 168 25
e 168 26
e 168 28
e 168 29
e 168 30
e 168 31
e 168 33
e 168 35
e 168 38
e 168 39
e 168 40
e 168 45
e 168 46
e 168 47
e 168 48
e 168 50
e 168 53
e 168 54
e 168 57
e 168 58
e 168 59
e 168 60
e 168 61
e 168 62
e 168 64
e 168 65
e 168 68
e 168 69
e 168 71
e 168 72
e 168 74
e 168 75
e 168 76
e 168 78
e 168 79
e 168 80
e 168 84
e 168 85
e 168 86
e 168 87
e 168 88
e 168 89
e 168 90
e 168 91
e 168 92
e 168 93
e 168 94
e 168 97
e 168 98
e 168 99
e 168 100
e 168 101
e 168 102
e 168 103
e 168 104
e 168 105
e 168 108
e 168 110
e 168 111
e 168 114
e 168 115
e 168 116
e 168 117
e 168 118
e 168 121
e 168 125
e 168 126
e 168 128
e 168 130
e 168 131
e 168 134
e 168 137
e 168 139
e 168 140
e 168 141
e 168 142
e 168 145
e 168 146
e 168 147
e 168 148
e 168 149
e 168 150
e 168 153
e 168 154
e 168 157
e 168 160
e 168 161
e 168 163
e 168 164
e 169 3
e 169 5
e 169 6
e 169 7
e 169 11
e 169 12
e 169 13
e 169 14
e 169 15
e 169 16
e 169 18
e 169 19
e 169 20
e 169 21
e 169 22
e 169 24
e 169 25
e 169 27
e 169 29
e 169 32
e 169 33
e 169 34
e 169 35
e 169 36
e 169 37
e 169 38
e 169 40
e 169 41
e 169 43
e 169 45
e 169 46
e 169 47
e 169 49
e 169 50
e 169 51
e 169 52
e 169 53
e 169 54
e 169 55
e 169 56
e 169 57
e 169 58
e 169 59
e 169 60
e 169 61
e 169 62
e 169 63
e 169 64
e 169 65
e 169 66
e 169 67
e 169 70
e 169 71
e 169 72
e 169 74
e 169 76
e 169 77
e 169 79
e 169 81
e 169 83
e 169 84
e 169 85
e 169 86
e 169 88
e 169 89
e 169 90
e 169 91
e 169 92
e 169 93
e 169 94
e 169 95
e 169 97
e 169 98
e 169 100
e 169 101
e 169 102
e 169 104
e 169 107
e 169 110
e 169 111
e 169 112
e 169 113
e 169 114
e 169 115
e 169 116
e 169 119
e 169 120
e 169 122
e 169 123
e 169 125
e 169 126
e 169 127
e 169 128
e 169 130
e 169 133
e 169 134
e 169 136
e 169 139
e 169 140
e 169 141
e 169 142
e 169 144
e 169 146
e 169 148
e 169 150
e 169 152
e 169 155
e 169 157
e 169 159
e 169 160
e 169 161
e 169 164
e 169 166
e 170 3
e 170 4
e 170 5
e 170 6
e 170 7
e 170 8
e 170 9
e 170 10
e 170 11
e 170 12
e 170 13
e 170 15
e 170 16
e 170 19
e 170 21
e 170 22
e 170 23
e 170 24
e 170 26
e 170 27
e 170 29
e 170 32
e 170 33
e 170 34
e 170 35
e 170 38
e 170 41
e 170 42
e 170 44
e 170 45
e 170 46
e 170 48
e 170 50
e 170 51
e 170 55
e 170 56
e 170 57
e 170 59
e 170 61
e 170 62
e 170 63
e 170 64
e 170 65
e 170 66
e 170 69
e 170 70
e 170 71
e 170 72
e 170 73
e 170 75
e 170 76
e 170 78
e 170 79
e 170 80
e 170 81
e 170 82
e 170 84
e 170 85
e 170 87
e 170 88
e 170 89
e 170 90
e 170 92
e 170 97
e 170 98
e 170 99
e 170 101
e 170 103
e 170 104
e 170 106
e 170 107
e 170 108
e 170 109
e 170 111
e 170 112
e 170 115
e 170 116
e 170 117
e 170 120
e 170 122
e 170 124
e 170 125
e 170 126
e 170 127
e 170 129
e 170 131
e 170 132
e 170 133
e 170 134
e 170 135
e 170 136
e 170 137
e 170 138
e 170 139
e 170 140
e 170 141
e 170 142
e 170 147
e 170 148
e 170 149
e 170 151
e 170 152
e 170 153
e 170 154
e 170 155
e 170 157
e 170 158
e 170 161
e 170 163
e 170 164
e 170 165
e 170 166
e 170 167
e 170 168
e 170 169
e 171 1
e 171 2
e 171 3
e 171 4
e 171 6
e 171 7
e 171 8
e 171 9
e 171 10
e 171 12
e 171 13
e 171 14
e 171 15
e 171 16
e 171 17
e 171 18
e 171 20
e 171 21
e 171 23
e 171 24
e 171 25
e 171 27
e 171 28
e 171 29
e 171 30
e 171 32
e 171 33
e 171 34
e 171 35
e 171 37
e 171 38
e 171 39
e 171 40
e 171 41
e 171 44
e 171 45
e 171 46
e 171 47
e 171 50
e 171 51
e 171 52
e 171 54
e 171 55
e 171 56
e 171 57
e 171 59
e 171 60
e 171 61
e 171 62
e 171 63
e 171 64
e 171 65
e 171 67
e 171 68
e 171 69
e 171 72
e 171 73
e 171 74
e 171 75
e 171 76
e 171 77
e 171 78
e 171 79
e 171 80
e 171 81
e 171 82
e 171 83
e 171 84
e 171 85
e 171 86
e 171 87
e 171 89
e 171 91
e 171 92
e 171 94
e 171 96
e 171 97
e 171 98
e 171 100
e 171 101
e 171 102
e 171 103
e 171 104
e 171 105
e 171 106
e 171 107
e 171 109
e 171 110
e 171 111
e 171 112
e 171 113
e 171 114
e 171 115
e 171 117
e 171 118
e 171 120
e 171 121
e 171 122
e 171 123
e 171 124
e 171 125
e 171 126
e 171 127
e 171 128
e 171 129
e 171 130
e 171 131
e 171 132
e 171 133
e 171 134
e 171 136
e 171 137
e 171 139
e 171 140
e 171 141
e 171 142
e 171 143
e 171 144
e 171 145
e 171 146
e 171 147
e 171 148
e 171 149
e 171 151
e 171 152
e 171 154
e 171 155
e 171 156
e 171 157
e 171 158
e 171 160
e 171 161
e 171 162
e 171 163
e 171 164
e 171 165
e 171 166
e 171 168
e 171 169
e 171 170
e 172 2
e 172 4
e 172 5
e 172 8
e 172 9
e 172 11
e 172 12
e 172 13
e 172 14
e 172 15
e 172 17
e 172 18
e 172 20
e 172 21
e 172 22
e 172 23
e 172 24
e 172 25
e 172 26
e 172 27
e 172 28
e 172 29
e 172 30
e 172 31
e 172 32
e 172 33
e 172 34
e 172 36
e 172 37
e 172 38
e 172 39
e 172 41
e 172 43
e 172 45
e 172 46
e 172 47
e 172 48
e 172 49
e 172 50
e 172 51
e 172 52
e 172 54
e 172 55
e 172 57
e 172 58
e 172 59
e 172 60
e 172 61
e 172 62
e 172 63
e 172 64
e 172 65
e 172 68
e 172 70
e 172 71
e 172 72
e 172 73
e 172 74
e 172 75
e 172 76
e 172 77
e 172 78
e 172 79
e 172 80
e 172 82
e 172 84
e 172 85
e 172 86
e 172 88
e 172 89
e 172 92
e 172 93
e 172 94
e 172 95
e 172 96
e 172 97
e 172 98
e 172 99
e 172 100
e 172 102
e 172 103
e 172 104
e 172 105
e 172 106
e 172 108
e 172 110
e 172 112
e 172 113
e 172 114
e 172 116
e 172 117
e 172 118
e 172 120
e 172 121
e 172 122
e 172 124
e 172 125
e 172 126
e 172 127
e 172 128
e 172 129
e 172 130
e 172 131
e 172 132
e 172 133
e 172 136
e 172 137
e 172 138
e 172 139
e 172 140
e 172 141
e 172 142
e 172 143
e 172 144
e 172 145
e 172 146
e 172 147
e 172 148
e 172 149
e 172 150
e 172 151
e 172 152
e 172 153
e 172 154
e 172 155
e 172 156
e 172 158
e 172 159
e 172 161
e 172 162
e 172 163
e 172 164
e 172 165
e 172 166
e 172 170
e 172 171
e 173 1
e 173 2
e 173 3
e 173 4
e 173 5
e 173 6
e 173 7
e 173 8
e 173 9
e 173 10
e 173 11
e 173 12
e 173 14
e 173 15
e 173 16
e 173 17
e 173 18
e 173 19
e 173 20
e 173 21
e 173 22
e 173 23
e 173 24
e 173 25
e 173 26
e 173 27
e 173 28
e 173 29
e 173 30
e 173 31
e 173 32
e 173 33
e 173 34
e 173 35
e 173 36
e 173 37
e 173 38
e 173 39
e 173 40
e 173 41
e 173 42
e 173 43
e 173 44
e 173 47
e 173 48
e 173 49
e 173 50
e 173 51
e 173 52
e 173 53
e 173 54
e 173 55
e 173 56
e 173 57
e 173 59
e 173 60
e 173 61
e 173 63
e 173 64
e 173 65
e 173 66
e 173 67
e 173 68
e 173 69
e 173 70
e 173 71
e 173 72
e 173 73
e 173 75
e 173 77
e 173 78
e 173 80
e 173 81
e 173 82
e 173 83
e 173 84
e 173 85
e 173 86
e 173 87
e 173 88
e 173 89
e 173 90
e 173 91
e 173 92
e 173 96
e 173 97
e 173 98
e 173 99
e 173 101
e 173 102
e 173 103
e 173 104
e 173 105
e 173 106
e 173 107
e 173 108
e 173 112
e 173 113
e 173 114
e 173 115
e 173 116
e 173 117
e 173 118
e 173 119
e 173 120
e 173 122
e 173 123
e 173 124
e 173 125
e 173 126
e 173 127
e 173 128
e 173 129
e 173 130
e 173 132
e 173 133
e 173 134
e 173 135
e 173 136
e 173 137
e 173 138
e 173 139
e 173 140
e 173 141
e 173 142
e 173 143
e 173 145
e 173 147
e 173 148
e 173 149
e 173 150
e 173 153
e 173 154
e 173 155
e 173 157
e 173 158
e 173 159
e 173 160
e 173 161
e 173 162
e 173 163
e 173 164
e 173 165
e 173 166
e 173 167
e 173 168
e 173 169
e 173 170
e 173 171
e 173 172
e 174 1
e 174 2
e 174 4
e 174 5
e 174 7
e 174 8
e 174 9
e 174 10
e 174 11
e 174 12
e 174 13
e 174 14
e 174 15
e 174 16
e 174 17
e 174 19
e 174 20
e 174 21
e 174 22
e 174 23
e 174 24
e 174 25
e 174 26
e 174 27
e 174 28
e 174 29
e 174 30
e 174 31
e 174 34
e 174 36
e 174 37
e 174 39
e 174 41
e 174 42
e 174 44
e 174 45
e 174 47
e 174 48
e 174 49
e 174 50
e 174 51
e 174 52
e 174 53
e 174 54
e 174 55
e 174 57
e 174 58
e 174 59
e 174 61
e 174 63
e 174 64
e 174 65
e 174 66
e 174 68
e 174 70
e 174 73
e 174 74
e 174 75
e 174 76
e 174 77
e 174 80
e 174 83
e 174 84
e 174 85
e 174 86
e 174 87
e 174 88
e 174 89
e 174 91
e 174 92
e 174 94
e 174 95
e 174 96
e 174 97
e 174 98
e 174 99
e 174 100
e 174 101
e 174 102
e 174 103
e 174 104
e 174 105
e 174 108
e 174 109
e 174 110
e 174 111
e 174 112
e 174 113
e 174 114
e 174 115
e 174 116
e 174 118
e 174 119
e 174 120
e 174 121
e 174 122
e 174 123
e 174 125
e 174 126
e 174 127
e 174 129
e 174 130
e 174 131
e 174 132
e 174 133
e 174 134
e 174 135
e 174 137
e 174 138
e 174 140
e 174 141
e 174 142
e 174 143
e 174 144
e 174 145
e 174 147
e 174 148
e 174 149
e 174 150
e 174 151
e 174 152
e 174 153
e 174 155
e 174 156
e 174 157
e 174 159
e 174 160
e 174 161
e 174 162
e 174 163
e 174 164
e 174 165
e 174 166
e 174 167
e 174 168
e 174 169
e 174 170
e 174 172
e 174 173
e 175 1
e 175 5
e 175 8
e 175 9
e 175 11
e 175 12
e 175 14
e 175 15
e 175 16
e 175 18
e 175 19
e 175 20
e 175 21
e 175 22
e 175 23
e 175 24
e 175 25
e 175 26
e 175 27
e 175 29
e 175 30
e 175 31
e 175 32
e 175 33
e 175 35
e 175 36
e 175 37
e 175 38
e 175 41
e 175 42
e 175 43
e 175 44
e 175 45
e 175 46
e 175 47
e 175 48
e 175 50
e 175 51
e 175 53
e 175 56
e 175 57
e 175 59
e 175 62
e 175 63
e 175 65
e 175 66
e 175 67
e 175 69
e 175 70
e 175 71
e 175 72
e 175 73
e 175 75
e 175 77
e 175 78
e 175 79
e 175 80
e 175 81
e 175 82
e 175 83
e 175 84
e 175 85
e 175 86
e 175 87
e 175 88
e 175 89
e 175 90
e 175 91
e 175 92
e 175 95
e 175 96
e 175 97
e 175 98
e 175 101
e 175 103
e 175 104
e 175 105
e 175 106
e 175 108
e 175 110
e 175 112
e 175 113
e 175 114
e 175 116
e 175 117
e 175 118
e 175 120
e 175 122
e 175 124
e 175 126
e 175 127
e 175 128
e 175 129
e 175 130
e 175 134
e 175 135
e 175 137
e 175 138
e 175 139
e 175 140
e 175 141
e 175 142
e 175 144
e 175 146
e 175 147
e 175 148
e 175 149
e 175 150
e 175 151
e 175 153
e 175 154
e 175 155
e 175 164
e 175 165
e 175 168
e 175 169
e 175 171
e 175 172
e 175 173
e 175 174
e 176 1
e 176 4
e 176 5
e 176 6
e 176 7
e 176 8
e 176 9
e 176 11
e 176 12
e 176 13
e 176 14
e 176 15
e 176 17
e 176 18
e 176 21
e 176 23
e 176 24
e 176 25
e 176 26
e 176 27
e 176 28
e 176 29
e 176 30
e 176 31
e 176 33
e 176 36
e 176 37
e 176 39
e 176 41
e 176 42
e 176 43
e 176 44
e 176 46
e 176 47
e 176 48
e 176 49
e 176 51
e 176 52
e 176 55
e 176 56
e 176 57
e 176 59
e 176 60
e 176 62
e 176 63
e 176 64
e 176 65
e 176 66
e 176 67
e 176 68
e 176 70
e 176 71
e 176 74
e 176 75
e 176 76
e 176 78
e 176 81
e 176 83
e 176 84
e 176 85
e 176 86
e 176 87
e 176 88
e 176 89
e 176 90
e 176 92
e 176 93
e 176 94
e 176 96
e 176 98
e 176 100
e 176 101
e 176 102
e 176 103
e 176 104
e 176 106
e 176 107
e 176 108
e 176 109
e 176 112
e 176 113
e 176 114
e 176 115
e 176 116
e 176 118
e 176 119
e 176 120
e 176 122
e 176 124
e 176 125
e 176 126
e 176 129
e 176 130
e 176 131
e 176 133
e 176 134
e 176 137
e 176 139
e 176 140
e 176 141
e 176 142
e 176 143
e 176 144
e 176 145
e 176 147
e 176 150
e 176 151
e 176 152
e 176 153
e 176 154
e 176 155
e 176 156
e 176 157
e 176 159
e 176 160
e 176 161
e 176 162
e 176 163
e 176 164
e 176 166
e 176 168
e 176 169
e 176 170
e 176 171
e 176 173
e 176 174
e 176 175
e 177 1
e 177 2
e 177 3
e 177 7
e 177 8
e 177 9
e 177 10
e 177 11
e 177 13
e 177 14
e 177 15
e 177 17
e 177 18
e 177 19
e 177 20
e 177 23
e 177 24
e 177 25
e 177 26
e 177 27
e 177 29
e 177 32
e 177 33
e 177 35
e 177 36
e 177 37
e 177 38
e 177 39
e 177 41
e 177 42
e 177 43
e 177 44
e 177 45
e 177 46
e 177 47
e 177 48
e 177 49
e 177 51
e 177 54
e 177 55
e 177 56
e 177 57
e 177 59
e 177 60
e 177 61
e 177 62
e 177 63
e 177 64
e 177 65
e 177 67
e 177 68
e 177 69
e 177 70
e 177 71
e 177 72
e 177 73
e 177 74
e 177 75
e 177 77
e 177 78
e 177 79
e 177 80
e 177 81
e 177 82
e 177 83
e 177 84
e 177 85
e 177 86
e 177 87
e 177 88
e 177 89
e 177 90
e 177 91
e 177 92
e 177 93
e 177 94
e 177 95
e 177 97
e 177 98
e 177 101
e 177 102
e 177 103
e 177 104
e 177 105
e 177 107
e 177 110
e 177 111
e 177 112
e 177 113
e 177 114
e 177 115
e 177 116
e 177 117
e 177 118
e 177 119
e 177 121
e 177 122
e 177 123
e 177 124
e 177 125
e 177 126
e 177 128
e 177 129
e 177 130
e 177 132
e 177 133
e 177 134
e 177 135
e 177 137
e 177 138
e 177 139
e 177 140
e 177 141
e 177 143
e 177 144
e 177 145
e 177 146
e 177 147
e 177 148
e 177 149
e 177 150
e 177 152
e 177 153
e 177 157
e 177 158
e 177 159
e 177 160
e 177 161
e 177 162
e 177 164
e 177 166
e 177 167
e 177 168
e 177 169
e 177 172
e 177 173
e 177 174
e 177 175
e 177 176
e 178 1
e 178 2
e 178 3
e 178 4
e 178 5
e 178 6
e 178 7
e 178 8
e 178 9
e 178 10
e 178 11
e 178 12
e 178 13
e 178 14
e 178 15
e 178 16
e 178 17
e 178 19
e 178 20
e 178 21
e 178 22
e 178 23
e 178 24
e 178 25
e 178 26
e 178 27
e 178 28
e 178 29
e 178 30
e 178 31
e 178 32
e 178 33
e 178 34
e 178 35
e 178 36
e 178 37
e 178 38
e 178 40
e 178 41
e 178 42
e 178 43
e 178 44
e 178 45
e 178 48
e 178 51
e 178 52
e 178 53
e 178 54
e 178 55
e 178 56
e 178 57
e 178 58
e 178 59
e 178 61
e 178 62
e 178 63
e 178 65
e 178 66
e 178 68
e 178 69
e 178 70
e 178 71
e 178 72
e 178 73
e 178 74
e 178 75
e 178 77
e 178 78
e 178 79
e 178 80
e 178 81
e 178 82
e 178 83
e 178 84
e 178 85
e 178 87
e 178 88
e 178 89
e 178 90
e 178 91
e 178 92
e 178 94
e 178 95
e 178 96
e 178 97
e 178 98
e 178 99
e 178 100
e 178 101
e 178 103
e 178 104
e 178 105
e 178 106
e 178 107
e 178 108
e 178 109
e 178 110
e 178 111
e 178 112
e 178 114
e 178 115
e 178 116
e 178 117
e 178 119
e 178 120
e 178 122
e 178 123
e 178 125
e 178 126
e 178 127
e 178 128
e 178 129
e 178 130
e 178 131
e 178 132
e 178 133
e 178 135
e 178 136
e 178 137
e 178 138
e 178 139
e 178 141
e 178 142
e 178 143
e 178 144
e 178 145
e 178 146
e 178 147
e 178 149
e 178 150
e 178 152
e 178 153
e 178 154
e 178 155
e 178 157
e 178 161
e 178 162
e 178 163
e 178 164
e 178 165
e 178 166
e 178 167
e 178 168
e 178 169
e 178 170
e 178 172
e 178 173
e 178 174
e 178 175
e 178 177
e 179 1
e 179 2
e 179 3
e 179 4
e 179 7
e 179 8
e 179 9
e 179 10
e 179 12
e 179 13
e 179 14
e 179 15
e 179 16
e 179 18
e 179 19
e 179 20
e 179 21
e 179 22
e 179 23
e 179 24
e 179 25
e 179 27
e 179 28
e 179 29
e 179 32
e 179 33
e 179 34
e 179 35
e 179 36
e 179 38
e 179 40
e 179 41
e 179 42
e 179 43
e 179 44
e 179 45
e 179 46
e 179 47
e 179 48
e 179 50
e 179 51
e 179 52
e 179 55
e 179 56
e 179 57
e 179 58
e 179 59
e 179 62
e 179 63
e 179 64
e 179 65
e 179 66
e 179 67
e 179 68
e 179 70
e 179 71
e 179 73
e 179 74
e 179 75
e 179 76
e 179 77
e 179 78
e 179 79
e 179 80
e 179 81
e 179 82
e 179 83
e 179 84
e 179 85
e 179 86
e 179 87
e 179 88
e 179 89
e 179 90
e 179 91
e 179 92
e 179 93
e 179 94
e 179 95
e 179 96
e 179 97
e 179 98
e 179 99
e 179 100
e 179 101
e 179 102
e 179 103
e 179 104
e 179 105
e 179 106
e 179 107
e 179 108
e 179 109
e 179 110
e 179 111
e 179 112
e 179 114
e 179 115
e 179 116
e 179 117
e 179 118
e 179 122
e 179 123
e 179 125
e 179 126
e 179 127
e 179 128
e 179 129
e 179 130
e 179 131
e 179 132
e 179 133
e 179 134
e 179 135
e 179 136
e 179 137
e 179 138
e 179 139
e 179 140
e 179 141
e 179 142
e 179 143
e 179 144
e 179 145
e 179 146
e 179 147
e 179 148
e 179 149
e 179 150
e 179 151
e 179 154
e 179 155
e 179 156
e 179 157
e 179 158
e 179 161
e 179 162
e 179 163
e 179 165
e 179 167
e 179 168
e 179 169
e 179 170
e 179 171
e 179 172
e 179 173
e 179 174
e 179 175
e 179 177
e 179 178
e 180 1
e 180 2
e 180 4
e 180 5
e 180 8
e 180 10
e 180 11
e 180 12
e 180 14
e 180 15
e 180 22
e 180 23
e 180 24
e 180 26
e 180 27
e 180 28
e 180 31
e 180 32
e 180 33
e 180 34
e 180 35
e 180 37
e 180 38
e 180 39
e 180 40
e 180 43
e 180 46
e 180 47
e 180 48
e 180 49
e 180 51
e 180 52
e 180 54
e 180 57
e 180 58
e 180 59
e 180 60
e 180 63
e 180 64
e 180 65
e 180 67
e 180 68
e 180 69
e 180 71
e 180 72
e 180 73
e 180 75
e 180 77
e 180 79
e 180 81
e 180 82
e 180 83
e 180 84
e 180 87
e 180 88
e 180 89
e 180 90
e 180 91
e 180 93
e 180 94
e 180 95
e 180 96
e 180 97
e 180 98
e 180 99
e 180 101
e 180 102
e 180 104
e 180 107
e 180 108
e 180 109
e 180 110
e 180 111
e 180 112
e 180 113
e 180 114
e 180 116
e 180 118
e 180 120
e 180 121
e 180 122
e 180 123
e 180 124
e 180 125
e 180 126
e 180 128
e 180 129
e 180 130
e 180 131
e 180 132
e 180 133
e 180 135
e 180 136
e 180 137
e 180 138
e 180 140
e 180 141
e 180 143
e 180 144
e 180 145
e 180 146
e 180 148
e 180 150
e 180 151
e 180 152
e 180 153
e 180 154
e 180 155
e 180 156
e 180 157
e 180 158
e 180 159
e 180 160
e 180 162
e 180 163
e 180 164
e 180 165
e 180 170
e 180 171
e 180 172
e 180 173
e 180 175
e 180 176
e 180 177
e 180 178
e 181 1
e 181 3
e 181 4
e 181 5
e 181 6
e 181 7
e 181 8
e 181 9
e 181 10
e 181 11
e 181 14
e 181 15
e 181 17
e 181 18
e 181 19
e 181 20
e 181 21
e 181 22
e 181 23
e 181 24
e 181 25
e 181 26
e 181 28
e 181 29
e 181 31
e 181 32
e 181 33
e 181 34
e 181 35
e 181 36
e 181 37
e 181 38
e 181 40
e 181 41
e 181 42
e 181 46
e 181 47
e 181 51
e 181 53
e 181 55
e 181 56
e 181 57
e 181 58
e 181 59
e 181 60
e 181 61
e 181 62
e 181 63
e 181 64
e 181 65
e 181 66
e 181 67
e 181 68
e 181 69
e 181 70
e 181 71
e 181 72
e 181 73
e 181 74
e 181 75
e 181 78
e 181 79
e 181 80
e 181 81
e 181 83
e 181 84
e 181 85
e 181 86
e 181 87
e 181 89
e 181 90
e 181 91
e 181 92
e 181 94
e 181 95
e 181 97
e 181 98
e 181 99
e 181 101
e 181 102
e 181 103
e 181 105
e 181 108
e 181 109
e 181 110
e 181 111
e 181 112
e 181 115
e 181 116
e 181 118
e 181 119
e 181 120
e 181 121
e 181 123
e 181 124
e 181 125
e 181 126
e 181 127
e 181 128
e 181 129
e 181 130
e 181 131
e 181 132
e 181 133
e 181 135
e 181 137
e 181 138
e 181 139
e 181 140
e 181 141
e 181 142
e 181 144
e 181 145
e 181 146
e 181 148
e 181 149
e 181 150
e 181 151
e 181 152
e 181 154
e 181 155
e 181 156
e 181 157
e 181 159
e 181 160
e 181 161
e 181 163
e 181 164
e 181 165
e 181 167
e 181 168
e 181 169
e 181 170
e 181 171
e 181 172
e 181 173
e 181 174
e 181 175
e 181 177
e 181 178
e 181 179
e 182 2
e 182 6
e 182 7
e 182 8
e 182 9
e 182 10
e 182 11
e 182 13
e 182 14
e 182 16
e 182 17
e 182 18
e 182 20
e 182 21
e 182 22
e 182 23
e 182 29
e 182 31
e 182 33
e 182 35
e 182 36
e 182 37
e 182 38
e 182 39
e 182 41
e 182 42
e 182 43
e 182 45
e 182 46
e 182 47
e 182 48
e 182 50
e 182 51
e 182 52
e 182 56
e 182 60
e 182 61
e 182 62
e 182 64
e 182 65
e 182 66
e 182 67
e 182 68
e 182 69
e 182 71
e 182 72
e 182 75
e 182 77
e 182 78
e 182 80
e 182 82
e 182 84
e 182 85
e 182 86
e 182 87
e 182 88
e 182 89
e 182 93
e 182 94
e 182 97
e 182 99
e 182 101
e 182 102
e 182 104
e 182 105
e 182 106
e 182 107
e 182 108
e 182 110
e 182 113
e 182 114
e 182 115
e 182 119
e 182 120
e 182 122
e 182 123
e 182 124
e 182 125
e 182 126
e 182 127
e 182 128
e 182 129
e 182 131
e 182 132
e 182 133
e 182 134
e 182 135
e 182 136
e 182 137
e 182 138
e 182 139
e 182 140
e 182 141
e 182 142
e 182 144
e 182 145
e 182 146
e 182 147
e 182 149
e 182 150
e 182 151
e 182 152
e 182 153
e 182 154
e 182 156
e 182 157
e 182 159
e 182 160
e 182 161
e 182 163
e 182 164
e 182 165
e 182 166
e 182 167
e 182 171
e 182 172
e 182 173
e 182 174
e 182 176
e 182 177
e 182 178
e 182 179
e 182 180
e 182 181
e 183 1
e 183 4
e 183 5
e 183 6
e 183 8
e 183 9
e 183 10
e 183 12
e 183 14
e 183 15
e 183 17
e 183 20
e 183 22
e 183 24
e 183 25
e 183 26
e 183 27
e 183 28
e 183 29
e 183 31
e 183 33
e 183 35
e 183 36
e 183 37
e 183 38
e 183 42
e 183 43
e 183 44
e 183 45
e 183 46
e 183 49
e 183 51
e 183 53
e 183 60
e 183 62
e 183 63
e 183 64
e 183 65
e 183 66
e 183 67
e 183 69
e 183 70
e 183 73
e 183 74
e 183 75
e 183 77
e 183 80
e 183 82
e 183 83
e 183 84
e 183 87
e 183 91
e 183 92
e 183 95
e 183 96
e 183 97
e 183 99
e 183 101
e 183 102
e 183 103
e 183 104
e 183 105
e 183 107
e 183 108
e 183 109
e 183 111
e 183 114
e 183 116
e 183 117
e 183 118
e 183 119
e 183 120
e 183 121
e 183 124
e 183 126
e 183 129
e 183 130
e 183 131
e 183 132
e 183 133
e 183 134
e 183 135
e 183 136
e 183 137
e 183 139
e 183 141
e 183 143
e 183 144
e 183 146
e 183 147
e 183 148
e 183 149
e 183 150
e 183 151
e 183 152
e 183 153
e 183 154
e 183 155
e 183 156
e 183 158
e 183 159
e 183 162
e 183 164
e 183 168
e 183 169
e 183 171
e 183 175
e 183 176
e 183 177
e 183 178
e 183 179
e 183 181
e 184 2
e 184 3
e 184 5
e 184 6
e 184 8
e 184 9
e 184 10
e 184 11
e 184 12
e 184 13
e 184 14
e 184 15
e 184 19
e 184 20
e 184 21
e 184 22
e 184 23
e 184 25
e 184 26
e 184 27
e 184 30
e 184 31
e 184 35
e 184 36
e 184 38
e 184 39
e 184 40
e 184 42
e 184 43
e 184 45
e 184 46
e 184 48
e 184 49
e 184 52
e 184 56
e 184 57
e 184 58
e 184 59
e 184 61
e 184 62
e 184 64
e 184 65
e 184 67
e 184 68
e 184 72
e 184 74
e 184 76
e 184 77
e 184 78
e 184 79
e 184 81
e 184 82
e 184 83
e 184 84
e 184 85
e 184 86
e 184 87
e 184 89
e 184 91
e 184 92
e 184 94
e 184 95
e 184 96
e 184 97
e 184 98
e 184 99
e 184 100
e 184 101
e 184 103
e 184 104
e 184 106
e 184 109
e 184 111
e 184 112
e 184 113
e 184 114
e 184 115
e 184 117
e 184 119
e 184 120
e 184 121
e 184 125
e 184 126
e 184 128
e 184 129
e 184 130
e 184 132
e 184 133
e 184 134
e 184 136
e 184 138
e 184 139
e 184 140
e 184 142
e 184 143
e 184 144
e 184 147
e 184 148
e 184 150
e 184 151
e 184 152
e 184 153
e 184 154
e 184 155
e 184 156
e 184 157
e 184 160
e 184 161
e 184 162
e 184 164
e 184 166
e 184 167
e 184 168
e 184 169
e 184 170
e 184 171
e 184 173
e 184 174
e 184 175
e 184 177
e 184 178
e 184 179
e 184 180
e 184 182
e 184 183
e 185 3
e 185 4
e 185 5
e 185 7
e 185 8
e 185 9
e 185 10
e 185 12
e 185 13
e 185 15
e 185 16
e 185 17
e 185 18
e 185 19
e 185 21
e 185 24
e 185 26
e 185 28
e 185 29
e 185 30
e 185 31
e 185 32
e 185 33
e 185 34
e 185 35
e 185 36
e 185 37
e 185 38
e 185 39
e 185 40
e 185 42
e 185 43
e 185 45
e 185 47
e 185 48
e 185 49
e 185 50
e 185 54
e 185 55
e 185 57
e 185 58
e 185 59
e 185 60
e 185 62
e 185 63
e 185 64
e 185 70
e 185 71
e 185 72
e 185 74
e 185 75
e 185 76
e 185 77
e 185 80
e 185 82
e 185 84
e 185 90
e 185 93
e 185 97
e 185 98
e 185 99
e 185 100
e 185 101
e 185 103
e 185 104
e 185 105
e 185 106
e 185 107
e 185 110
e 185 112
e 185 116
e 185 119
e 185 120
e 185 123
e 185 124
e 185 125
e 185 127
e 185 132
e 185 133
e 185 135
e 185 137
e 185 139
e 185 140
e 185 141
e 185 142
e 185 143
e 185 146
e 185 148
e 185 149
e 185 150
e 185 151
e 185 152
e 185 153
e 185 154
e 185 156
e 185 157
e 185 158
e 185 159
e 185 160
e 185 162
e 185 163
e 185 164
e 185 166
e 185 169
e 185 170
e 185 172
e 185 174
e 185 175
e 185 176
e 185 177
e 185 178
e 185 179
e 185 180
e 186 1
e 186 2
e 186 3
e 186 4
e 186 5
e 186 6
e 186 8
e 186 9
e 186 10
e 186 11
e 186 12
e 186 13
e 186 14
e 186 15
e 186 16
e 186 17
e 186 18
e 186 19
e 186 20
e 186 21
e 186 22
e 186 25
e 186 27
e 186 28
e 186 29
e 186 30
e 186 31
e 186 32
e 186 34
e 186 35
e 186 36
e 186 37
e 186 38
e 186 39
e 186 40
e 186 41
e 186 43
e 186 44
e 186 45
e 186 46
e 186 48
e 186 49
e 186 50
e 186 51
e 186 52
e 186 53
e 186 54
e 186 56
e 186 57
e 186 59
e 186 60
e 186 61
e 186 62
e 186 63
e 186 64
e 186 65
e 186 66
e 186 67
e 186 68
e 186 69
e 186 70
e 186 71
e 186 72
e 186 73
e 186 74
e 186 75
e 186 76
e 186 77
e 186 80
e 186 81
e 186 82
e 186 84
e 186 85
e 186 86
e 186 87
e 186 88
e 186 89
e 186 91
e 186 92
e 186 93
e 186 94
e 186 95
e 186 96
e 186 97
e 186 99
e 186 100
e 186 101
e 186 102
e 186 103
e 186 104
e 186 105
e 186 106
e 186 107
e 186 108
e 186 109
e 186 110
e 186 111
e 186 112
e 186 113
e 186 114
e 186 115
e 186 116
e 186 119
e 186 120
e 186 121
e 186 122
e 186 123
e 186 124
e 186 125
e 186 126
e 186 127
e 186 128
e 186 129
e 186 131
e 186 132
e 186 133
e 186 134
e 186 135
e 186 136
e 186 137
e 186 138
e 186 139
e 186 140
e 186 141
e 186 142
e 186 143
e 186 144
e 186 146
e 186 147
e 186 148
e 186 149
e 186 150
e 186 151
e 186 153
e 186 154
e 186 155
e 186 156
e 186 157
e 186 158
e 186 160
e 186 161
e 186 162
e 186 163
e 186 164
e 186 165
e 186 167
e 186 168
e 186 169
e 186 170
e 186 171
e 186 172
e 186 173
e 186 174
e 186 175
e 186 176
e 186 177
e 186 178
e 186 179
e 186 180
e 186 181
e 186 182
e 186 183
e 186 184
e 186 185
e 187 2
e 187 4
e 187 5
e 187 6
e 187 7
e 187 8
e 187 11
e 187 12
e 187 13
e 187 14
e 187 15
e 187 18
e 187 20
e 187 21
e 187 22
e 187 23
e 187 24
e 187 25
e 187 27
e 187 28
e 187 29
e 187 30
e 187 31
e 187 32
e 187 34
e 187 35
e 187 36
e 187 37
e 187 39
e 187 41
e 187 42
e 187 43
e 187 46
e 187 47
e 187 51
e 187 52
e 187 53
e 187 54
e 187 55
e 187 56
e 187 57
e 187 58
e 187 59
e 187 60
e 187 61
e 187 62
e 187 63
e 187 64
e 187 65
e 187 66
e 187 67
e 187 69
e 187 70
e 187 71
e 187 72
e 187 75
e 187 76
e 187 77
e 187 78
e 187 79
e 187 80
e 187 81
e 187 82
e 187 83
e 187 84
e 187 85
e 187 86
e 187 87
e 187 89
e 187 91
e 187 92
e 187 93
e 187 94
e 187 96
e 187 97
e 187 98
e 187 99
e 187 100
e 187 101
e 187 102
e 187 103
e 187 104
e 187 105
e 187 106
e 187 107
e 187 108
e 187 110
e 187 111
e 187 113
e 187 114
e 187 116
e 187 117
e 187 118
e 187 119
e 187 122
e 187 125
e 187 127
e 187 129
e 187 130
e 187 131
e 187 132
e 187 133
e 187 135
e 187 136
e 187 138
e 187 139
e 187 140
e 187 141
e 187 142
e 187 143
e 187 145
e 187 146
e 187 147
e 187 148
e 187 149
e 187 150
e 187 151
e 187 152
e 187 154
e 187 155
e 187 156
e 187 157
e 187 158
e 187 159
e 187 161
e 187 162
e 187 164
e 187 165
e 187 167
e 187 168
e 187 170
e 187 173
e 187 174
e 187 175
e 187 176
e 187 177
e 187 178
e 187 179
e 187 180
e 187 181
e 187 182
e 187 183
e 187 185
e 188 1
e 188 3
e 188 4
e 188 5
e 188 6
e 188 7
e 188 8
e 188 9
e 188 10
e 188 11
e 188 12
e 188 13
e 188 18
e 188 19
e 188 20
e 188 22
e 188 24
e 188 25
e 188 26
e 188 27
e 188 28
e 188 29
e 188 30
e 188 31
e 188 32
e 188 33
e 188 35
e 188 36
e 188 38
e 188 39
e 188 41
e 188 42
e 188 43
e 188 44
e 188 45
e 188 46
e 188 47
e 188 48
e 188 49
e 188 50
e 188 51
e 188 53
e 188 54
e 188 55
e 188 56
e 188 57
e 188 59
e 188 60
e 188 61
e 188 62
e 188 63
e 188 64
e 188 65
e 188 66
e 188 67
e 188 68
e 188 69
e 188 70
e 188 71
e 188 72
e 188 73
e 188 74
e 188 75
e 188 76
e 188 77
e 188 79
e 188 80
e 188 81
e 188 84
e 188 85
e 188 88
e 188 89
e 188 90
e 188 91
e 188 92
e 188 93
e 188 94
e 188 96
e 188 98
e 188 99
e 188 100
e 188 101
e 188 102
e 188 103
e 188 104
e 188 105
e 188 106
e 188 109
e 188 110
e 188 111
e 188 112
e 188 113
e 188 114
e 188 115
e 188 116
e 188 117
e 188 118
e 188 119
e 188 120
e 188 121
e 188 122
e 188 123
e 188 125
e 188 126
e 188 127
e 188 128
e 188 129
e 188 130
e 188 132
e 188 133
e 188 134
e 188 135
e 188 137
e 188 138
e 188 139
e 188 140
e 188 141
e 188 142
e 188 143
e 188 144
e 188 145
e 188 147
e 188 148
e 188 149
e 188 150
e 188 151
e 188 152
e 188 153
e 188 154
e 188 155
e 188 158
e 188 159
e 188 160
e 188 161
e 188 162
e 188 164
e 188 165
e 188 166
e 188 168
e 188 169
e 188 171
e 188 172
e 188 173
e 188 174
e 188 175
e 188 176
e 188 177
e 188 178
e 188 181
e 188 183
e 188 184
e 188 185
e 188 186
e 188 187
e 189 4
e 189 5
e 189 6
e 189 7
e 189 8
e 189 9
e 189 11
e 189 12
e 189 15
e 189 17
e 189 18
e 189 21
e 189 25
e 189 26
e 189 27
e 189 28
e 189 34
e 189 35
e 189 36
e 189 38
e 189 39
e 189 45
e 189 46
e 189 47
e 189 48
e 189 52
e 189 53
e 189 54
e 189 55
e 189 56
e 189 58
e 189 60
e 189 61
e 189 62
e 189 65
e 189 66
e 189 67
e 189 68
e 189 70
e 189 72
e 189 74
e 189 75
e 189 76
e 189 78
e 189 80
e 189 81
e 189 83
e 189 85
e 189 87
e 189 88
e 189 90
e 189 91
e 189 92
e 189 93
e 189 94
e 189 95
e 189 97
e 189 98
e 189 99
e 189 101
e 189 102
e 189 105
e 189 107
e 189 108
e 189 109
e 189 110
e 189 111
e 189 112
e 189 113
e 189 114
e 189 115
e 189 116
e 189 118
e 189 119
e 189 121
e 189 123
e 189 124
e 189 125
e 189 126
e 189 133
e 189 134
e 189 135
e 189 138
e 189 139
e 189 140
e 189 141
e 189 144
e 189 147
e 189 148
e 189 149
e 189 150
e 189 151
e 189 152
e 189 153
e 189 156
e 189 157
e 189 159
e 189 160
e 189 161
e 189 163
e 189 167
e 189 168
e 189 170
e 189 171
e 189 173
e 189 175
e 189 177
e 189 179
e 189 181
e 189 184
e 189 186
e 189 188
e 190 1
e 190 2
e 190 3
e 190 4
e 190 5
e 190 6
e 190 7
e 190 8
e 190 9
e 190 13
e 190 14
e 190 16
e 190 17
e 190 18
e 190 19
e 190 20
e 190 21
e 190 22
e 190 23
e 190 24
e 190 25
e 190 27
e 190 28
e 190 29
e 190 31
e 190 32
e 190 33
e 190 34
e 190 35
e 190 36
e 190 37
e 190 38
e 190 40
e 190 41
e 190 42
e 190 43
e 190 45
e 190 47
e 190 48
e 190 50
e 190 51
e 190 52
e 190 53
e 190 54
e 190 55
e 190 56
e 190 59
e 190 60
e 190 61
e 190 62
e 190 63
e 190 64
e 190 65
e 190 66
e 190 67
e 190 68
e 190 69
e 190 70
e 190 72
e 190 74
e 190 75
e 190 76
e 190 77
e 190 78
e 190 79
e 190 80
e 190 81
e 190 82
e 190 83
e 190 84
e 190 85
e 190 87
e 190 88
e 190 90
e 190 91
e 190 92
e 190 93
e 190 95
e 190 96
e 190 98
e 190 100
e 190 101
e 190 102
e 190 103
e 190 104
e 190 105
e 190 106
e 190 108
e 190 109
e 190 110
e 190 111
e 190 112
e 190 113
e 190 114
e 190 115
e 190 117
e 190 118
e 190 119
e 190 120
e 190 121
e 190 122
e 190 123
e 190 125
e 190 126
e 190 127
e 190 129
e 190 130
e 190 131
e 190 133
e 190 134
e 190 135
e 190 137
e 190 138
e 190 139
e 190 140
e 190 141
e 190 142
e 190 143
e 190 145
e 190 147
e 190 148
e 190 149
e 190 150
e 190 152
e 190 154
e 190 155
e 190 156
e 190 157
e 190 159
e 190 161
e 190 162
e 190 164
e 190 165
e 190 166
e 190 167
e 190 168
e 190 169
e 190 170
e 190 171
e 190 172
e 190 173
e 190 174
e 190 176
e 190 177
e 190 178
e 190 179
e 190 180
e 190 181
e 190 182
e 190 183
e 190 184
e 190 185
e 190 187
e 190 188
e 190 189
e 191 1
e 191 2
e 191 3
e 191 5
e 191 6
e 191 8
e 191 9
e 191 11
e 191 12
e 191 13
e 191 14
e 191 15
e 191 16
e 191 17
e 191 18
e 191 19
e 191 20
e 191 22
e 191 25
e 191 27
e 191 28
e 191 29
e 191 30
e 191 32
e 191 33
e 191 35
e 191 38
e 191 39
e 191 40
e 191 41
e 191 44
e 191 45
e 191 46
e 191 50
e 191 51
e 191 53
e 191 54
e 191 57
e 191 58
e 191 59
e 191 61
e 191 65
e 191 67
e 191 68
e 191 72
e 191 75
e 191 77
e 191 78
e 191 80
e 191 82
e 191 83
e 191 84
e 191 85
e 191 88
e 191 89
e 191 90
e 191 91
e 191 92
e 191 94
e 191 98
e 191 99
e 191 100
e 191 101
e 191 102
e 191 103
e 191 104
e 191 106
e 191 110
e 191 111
e 191 114
e 191 115
e 191 116
e 191 118
e 191 119
e 191 120
e 191 122
e 191 123
e 191 125
e 191 127
e 191 129
e 191 131
e 191 133
e 191 134
e 191 136
e 191 139
e 191 140
e 191 141
e 191 142
e 191 145
e 191 147
e 191 148
e 191 149
e 191 150
e 191 151
e 191 154
e 191 157
e 191 158
e 191 159
e 191 160
e 191 161
e 191 162
e 191 164
e 191 165
e 191 166
e 191 167
e 191 168
e 191 170
e 191 171
e 191 172
e 191 173
e 191 174
e 191 175
e 191 176
e 191 177
e 191 178
e 191 179
e 191 181
e 191 183
e 191 187
e 191 189
e 192 2
e 192 3
e 192 5
e 192 6
e 192 7
e 192 8
e 192 9
e 192 11
e 192 12
e 192 13
e 192 14
e 192 15
e 192 16
e 192 17
e 192 18
e 192 19
e 192 20
e 192 21
e 192 22
e 192 23
e 192 24
e 192 25
e 192 26
e 192 27
e 192 28
e 192 29
e 192 30
e 192 31
e 192 33
e 192 34
e 192 36
e 192 38
e 192 39
e 192 40
e 192 41
e 192 42
e 192 43
e 192 44
e 192 45
e 192 47
e 192 48
e 192 49
e 192 51
e 192 52
e 192 53
e 192 54
e 192 55
e 192 58
e 192 59
e 192 60
e 192 61
e 192 62
e 192 63
e 192 64
e 192 65
e 192 66
e 192 67
e 192 68
e 192 69
e 192 70
e 192 71
e 192 72
e 192 73
e 192 74
e 192 79
e 192 80
e 192 82
e 192 83
e 192 85
e 192 86
e 192 87
e 192 89
e 192 90
e 192 91
e 192 92
e 192 93
e 192 94
e 192 95
e 192 96
e 192 97
e 192 98
e 192 99
e 192 100
e 192 101
e 192 103
e 192 104
e 192 105
e 192 106
e 192 107
e 192 108
e 192 109
e 192 110
e 192 111
e 192 112
e 192 113
e 192 114
e 192 115
e 192 116
e 192 118
e 192 119
e 192 122
e 192 123
e 192 124
e 192 125
e 192 126
e 192 127
e 192 128
e 192 129
e 192 130
e 192 131
e 192 133
e 192 134
e 192 135
e 192 137
e 192 138
e 192 139
e 192 140
e 192 141
e 192 142
e 192 143
e 192 144
e 192 145
e 192 146
e 192 147
e 192 148
e 192 151
e 192 152
e 192 153
e 192 154
e 192 155
e 192 156
e 192 157
e 192 158
e 192 159
e 192 160
e 192 161
e 192 162
e 192 163
e 192 164
e 192 166
e 192 168
e 192 169
e 192 170
e 192 171
e 192 173
e 192 174
e 192 175
e 192 176
e 192 177
e 192 178
e 192 179
e 192 180
e 192 181
e 192 183
e 192 184
e 192 185
e 192 186
e 192 187
e 192 188
e 192 189
e 192 190
e 192 191
e 193 1
e 193 2
e 193 3
e 193 5
e 193 6
e 193 7
e 193 9
e 193 10
e 193 12
e 193 13
e 193 15
e 193 16
e 193 17
e 193 18
e 193 19
e 193 20
e 193 21
e 193 22
e 193 24
e 193 26
e 193 27
e 193 29
e 193 32
e 193 33
e 193 34
e 193 35
e 193 39
e 193 40
e 193 41
e 193 42
e 193 43
e 193 44
e 193 45
e 193 46
e 193 47
e 193 48
e 193 49
e 193 50
e 193 51
e 193 53
e 193 55
e 193 56
e 193 57
e 193 58
e 193 59
e 193 60
e 193 61
e 193 62
e 193 63
e 193 64
e 193 65
e 193 66
e 193 67
e 193 69
e 193 70
e 193 72
e 193 73
e 193 74
e 193 75
e 193 76
e 193 77
e 193 79
e 193 80
e 193 81
e 193 82
e 193 84
e 193 85
e 193 86
e 193 87
e 193 88
e 193 89
e 193 90
e 193 91
e 193 92
e 193 93
e 193 94
e 193 95
e 193 96
e 193 97
e 193 99
e 193 100
e 193 101
e 193 102
e 193 103
e 193 104
e 193 105
e 193 106
e 193 107
e 193 108
e 193 110
e 193 111
e 193 112
e 193 113
e 193 114
e 193 115
e 193 118
e 193 119
e 193 120
e 193 121
e 193 122
e 193 123
e 193 124
e 193 125
e 193 126
e 193 127
e 193 128
e 193 129
e 193 130
e 193 131
e 193 132
e 193 134
e 193 137
e 193 138
e 193 139
e 193 140
e 193 141
e 193 142
e 193 143
e 193 144
e 193 145
e 193 146
e 193 147
e 193 148
e 193 149
e 193 150
e 193 151
e 193 153
e 193 154
e 193 155
e 193 156
e 193 157
e 193 158
e 193 159
e 193 161
e 193 162
e 193 163
e 193 164
e 193 166
e 193 167
e 193 168
e 193 171
e 193 172
e 193 173
e 193 174
e 193 175
e 193 176
e 193 177
e 193 178
e 193 179
e 193 181
e 193 183
e 193 184
e 193 185
e 193 186
e 193 187
e 193 188
e 193 189
e 193 190
e 193 191
e 193 192
e 194 1
e 194 2
e 194 3
e 194 4
e 194 5
e 194 6
e 194 7
e 194 8
e 194 10
e 194 11
e 194 12
e 194 13
e 194 14
e 194 16
e 194 18
e 194 19
e 194 21
e 194 22
e 194 23
e 194 24
e 194 25
e 194 26
e 194 27
e 194 28
e 194 29
e 194 30
e 194 31
e 194 32
e 194 33
e 194 34
e 194 35
e 194 36
e 194 37
e 194 38
e 194 39
e 194 40
e 194 41
e 194 42
e 194 43
e 194 46
e 194 47
e 194 48
e 194 49
e 194 50
e 194 52
e 194 53
e 194 54
e 194 55
e 194 57
e 194 58
e 194 59
e 194 60
e 194 61
e 194 62
e 194 63
e 194 64
e 194 65
e 194 66
e 194 67
e 194 69
e 194 70
e 194 71
e 194 72
e 194 73
e 194 74
e 194 77
e 194 78
e 194 81
e 194 82
e 194 83
e 194 84
e 194 85
e 194 86
e 194 87
e 194 88
e 194 90
e 194 91
e 194 92
e 194 93
e 194 94
e 194 95
e 194 96
e 194 97
e 194 98
e 194 99
e 194 100
e 194 101
e 194 102
e 194 103
e 194 104
e 194 105
e 194 106
e 194 107
e 194 108
e 194 109
e 194 110
e 194 112
e 194 114
e 194 116
e 194 117
e 194 118
e 194 119
e 194 121
e 194 122
e 194 123
e 194 124
e 194 125
e 194 126
e 194 127
e 194 128
e 194 132
e 194 133
e 194 134
e 194 135
e 194 136
e 194 137
e 194 138
e 194 139
e 194 140
e 194 141
e 194 142
e 194 143
e 194 144
e 194 145
e 194 146
e 194 147
e 194 148
e 194 149
e 194 150
e 194 151
e 194 152
e 194 153
e 194 154
e 194 155
e 194 156
e 194 157
e 194 158
e 194 159
e 194 161
e 194 162
e 194 163
e 194 165
e 194 166
e 194 167
e 194 168
e 194 169
e 194 170
e 194 171
e 194 172
e 194 173
e 194 174
e 194 175
e 194 176
e 194 178
e 194 179
e 194 180
e 194 181
e 194 183
e 194 184
e 194 185
e 194 186
e 194 187
e 194 188
e 194 189
e 194 191
e 194 192
e 194 193
e 195 1
e 195 2
e 195 4
e 195 5
e 195 6
e 195 7
e 195 8
e 195 9
e 195 10
e 195 11
e 195 12
e 195 15
e 195 16
e 195 17
e 195 18
e 195 19
e 195 20
e 195 21
e 195 23
e 195 24
e 195 25
e 195 27
e 195 28
e 195 29
e 195 30
e 195 32
e 195 33
e 195 34
e 195 35
e 195 36
e 195 37
e 195 38
e 195 40
e 195 41
e 195 42
e 195 43
e 195 44
e 195 45
e 195 46
e 195 47
e 195 48
e 195 49
e 195 51
e 195 52
e 195 54
e 195 55
e 195 56
e 195 57
e 195 58
e 195 59
e 195 60
e 195 62
e 195 63
e 195 64
e 195 65
e 195 66
e 195 67
e 195 68
e 195 69
e 195 71
e 195 72
e 195 73
e 195 74
e 195 75
e 195 76
e 195 77
e 195 79
e 195 81
e 195 82
e 195 83
e 195 84
e 195 86
e 195 87
e 195 88
e 195 89
e 195 90
e 195 91
e 195 93
e 195 94
e 195 95
e 195 96
e 195 97
e 195 98
e 195 99
e 195 100
e 195 101
e 195 102
e 195 104
e 195 105
e 195 106
e 195 107
e 195 108
e 195 109
e 195 110
e 195 112
e 195 113
e 195 114
e 195 115
e 195 116
e 195 117
e 195 118
e 195 119
e 195 121
e 195 122
e 195 125
e 195 126
e 195 127
e 195 129
e 195 130
e 195 131
e 195 132
e 195 133
e 195 134
e 195 136
e 195 137
e 195 138
e 195 139
e 195 140
e 195 141
e 195 142
e 195 143
e 195 144
e 195 145
e 195 146
e 195 147
e 195 148
e 195 149
e 195 150
e 195 151
e 195 152
e 195 153
e 195 154
e 195 157
e 195 158
e 195 159
e 195 160
e 195 161
e 195 162
e 195 163
e 195 164
e 195 165
e 195 166
e 195 167
e 195 170
e 195 171
e 195 172
e 195 173
e 195 174
e 195 177
e 195 178
e 195 179
e 195 181
e 195 182
e 195 183
e 195 184
e 195 185
e 195 186
e 195 187
e 195 188
e 195 189
e 195 190
e 195 191
e 195 192
e 195 193
e 195 194
e 196 1
e 196 2
e 196 3
e 196 4
e 196 5
e 196 6
e 196 7
e 196 8
e 196 9
e 196 12
e 196 13
e 196 15
e 196 16
e 196 17
e 196 18
e 196 19
e 196 20
e 196 22
e 196 23
e 196 24
e 196 25
e 196 26
e 196 27
e 196 28
e 196 29
e 196 30
e 196 31
e 196 32
e 196 33
e 196 34
e 196 37
e 196 38
e 196 39
e 196 40
e 196 41
e 196 42
e 196 43
e 196 44
e 196 45
e 196 46
e 196 47
e 196 48
e 196 49
e 196 51
e 196 52
e 196 53
e 196 54
e 196 57
e 196 60
e 196 61
e 196 62
e 196 63
e 196 64
e 196 65
e 196 66
e 196 67
e 196 68
e 196 70
e 196 71
e 196 72
e 196 73
e 196 74
e 196 75
e 196 76
e 196 77
e 196 79
e 196 80
e 196 81
e 196 82
e 196 83
e 196 84
e 196 85
e 196 86
e 196 87
e 196 88
e 196 89
e 196 90
e 196 91
e 196 92
e 196 94
e 196 95
e 196 96
e 196 97
e 196 98
e 196 100
e 196 101
e 196 102
e 196 103
e 196 104
e 196 105
e 196 106
e 196 107
e 196 108
e 196 109
e 196 110
e 196 112
e 196 113
e 196 114
e 196 116
e 196 117
e 196 118
e 196 119
e 196 120
e 196 121
e 196 122
e 196 123
e 196 124
e 196 125
e 196 126
e 196 127
e 196 128
e 196 129
e 196 130
e 196 131
e 196 133
e 196 134
e 196 135
e 196 136
e 196 137
e 196 140
e 196 141
e 196 142
e 196 144
e 196 146
e 196 147
e 196 148
e 196 149
e 196 150
e 196 151
e 196 152
e 196 153
e 196 154
e 196 155
e 196 156
e 196 157
e 196 158
e 196 159
e 196 160
e 196 162
e 196 163
e 196 164
e 196 165
e 196 167
e 196 168
e 196 171
e 196 172
e 196 173
e 196 174
e 196 175
e 196 176
e 196 177
e 196 178
e 196 179
e 196 180
e 196 182
e 196 184
e 196 185
e 196 186
e 196 187
e 196 188
e 196 189
e 196 190
e 196 191
e 196 192
e 196 193
e 196 194
e 196 195
e 197 2
e 197 3
e 197 4
e 197 5
e 197 6
e 197 7
e 197 8
e 197 9
e 197 10
e 197 14
e 197 15
e 197 20
e 197 22
e 197 23
e 197 24
e 197 25
e 197 26
e 197 27
e 197 28
e 197 29
e 197 30
e 197 31
e 197 32
e 197 33
e 197 34
e 197 37
e 197 38
e 197 41
e 197 43
e 197 45
e 197 46
e 197 47
e 197 49
e 197 52
e 197 53
e 197 54
e 197 56
e 197 57
e 197 58
e 197 59
e 197 60
e 197 61
e 197 65
e 197 66
e 197 67
e 197 68
e 197 69
e 197 70
e 197 71
e 197 73
e 197 74
e 197 75
e 197 76
e 197 78
e 197 79
e 197 80
e 197 81
e 197 82
e 197 84
e 197 85
e 197 88
e 197 90
e 197 92
e 197 93
e 197 95
e 197 96
e 197 97
e 197 99
e 197 100
e 197 101
e 197 102
e 197 103
e 197 104
e 197 105
e 197 106
e 197 109
e 197 111
e 197 112
e 197 113
e 197 114
e 197 115
e 197 116
e 197 117
e 197 119
e 197 120
e 197 123
e 197 124
e 197 126
e 197 127
e 197 129
e 197 131
e 197 132
e 197 133
e 197 135
e 197 137
e 197 138
e 197 140
e 197 142
e 197 143
e 197 145
e 197 147
e 197 148
e 197 149
e 197 150
e 197 151
e 197 152
e 197 154
e 197 155
e 197 157
e 197 158
e 197 160
e 197 161
e 197 162
e 197 163
e 197 165
e 197 167
e 197 169
e 197 172
e 197 173
e 197 174
e 197 175
e 197 176
e 197 177
e 197 178
e 197 179
e 197 181
e 197 182
e 197 183
e 197 184
e 197 186
e 197 187
e 197 189
e 197 190
e 197 191
e 197 193
e 197 194
e 197 195
e 198 1
e 198 4
e 198 5
e 198 6
e 198 10
e 198 11
e 198 12
e 198 14
e 198 15
e 198 17
e 198 18
e 198 19
e 198 20
e 198 21
e 198 23
e 198 24
e 198 25
e 198 27
e 198 28
e 198 29
e 198 30
e 198 31
e 198 33
e 198 34
e 198 35
e 198 37
e 198 38
e 198 39
e 198 41
e 198 43
e 198 44
e 198 47
e 198 48
e 198 49
e 198 51
e 198 52
e 198 54
e 198 56
e 198 58
e 198 61
e 198 63
e 198 65
e 198 66
e 198 67
e 198 71
e 198 73
e 198 74
e 198 75
e 198 76
e 198 77
e 198 78
e 198 80
e 198 83
e 198 84
e 198 86
e 198 87
e 198 89
e 198 90
e 198 91
e 198 92
e 198 96
e 198 97
e 198 99
e 198 101
e 198 102
e 198 105
e 198 106
e 198 107
e 198 110
e 198 111
e 198 112
e 198 114
e 198 115
e 198 116
e 198 117
e 198 118
e 198 120
e 198 122
e 198 123
e 198 124
e 198 126
e 198 128
e 198 131
e 198 132
e 198 134
e 198 135
e 198 139
e 198 140
e 198 141
e 198 142
e 198 143
e 198 144
e 198 148
e 198 151
e 198 154
e 198 155
e 198 157
e 198 158
e 198 160
e 198 161
e 198 162
e 198 163
e 198 165
e 198 166
e 198 167
e 198 169
e 198 170
e 198 173
e 198 174
e 198 175
e 198 176
e 198 177
e 198 179
e 198 181
e 198 182
e 198 183
e 198 186
e 198 187
e 198 188
e 198 192
e 198 194
e 198 195
e 198 196
e 199 1
e 199 2
e 199 3
e 199 4
e 199 5
e 199 6
e 199 7
e 199 8
e 199 9
e 199 10
e 199 12
e 199 13
e 199 14
e 199 15
e 199 16
e 199 17
e 199 18
e 199 19
e 199 20
e 199 21
e 199 22
e 199 23
e 199 24
e 199 25
e 199 27
e 199 29
e 199 31
e 199 33
e 199 34
e 199 35
e 199 36
e 199 37
e 199 38
e 199 39
e 199 40
e 199 43
e 199 44
e 199 45
e 199 46
e 199 47
e 199 49
e 199 51
e 199 52
e 199 53
e 199 54
e 199 55
e 199 57
e 199 59
e 199 60
e 199 61
e 199 62
e 199 63
e 199 64
e 199 65
e 199 66
e 199 67
e 199 69
e 199 70
e 199 71
e 199 72
e 199 74
e 199 75
e 199 76
e 199 77
e 199 78
e 199 79
e 199 80
e 199 81
e 199 82
e 199 83
e 199 84
e 199 85
e 199 86
e 199 87
e 199 88
e 199 89
e 199 90
e 199 91
e 199 92
e 199 93
e 199 94
e 199 95
e 199 96
e 199 97
e 199 98
e 199 99
e 199 101
e 199 103
e 199 105
e 199 106
e 199 107
e 199 109
e 199 110
e 199 111
e 199 112
e 199 113
e 199 114
e 199 115
e 199 117
e 199 118
e 199 119
e 199 120
e 199 121
e 199 122
e 199 125
e 199 126
e 199 127
e 199 128
e 199 129
e 199 130
e 199 131
e 199 132
e 199 133
e 199 134
e 199 135
e 199 136
e 199 138
e 199 140
e 199 141
e 199 142
e 199 143
e 199 145
e 199 146
e 199 147
e 199 148
e 199 149
e 199 150
e 199 152
e 199 153
e 199 154
e 199 155
e 199 156
e 199 157
e 199 159
e 199 160
e 199 161
e 199 162
e 199 163
e 199 164
e 199 165
e 199 166
e 199 167
e 199 168
e 199 169
e 199 171
e 199 172
e 199 173
e 199 174
e 199 175
e 199 176
e 199 177
e 199 179
e 199 180
e 199 181
e 199 183
e 199 184
e 199 185
e 199 186
e 199 187
e 199 188
e 199 190
e 199 191
e 199 192
e 199 193
e 199 194
e 199 195
e 199 196
e 199 197
e 199 198
e 200 2
e 200 5
e 200 6
e 200 7
e 200 9
e 200 10
e 200 11
e 200 15
e 200 21
e 200 23
e 200 24
e 200 25
e 200 26
e 200 27
e 200 29
e 200 30
e 200 31
e 200 34
e 200 35
e 200 36
e 200 37
e 200 38
e 200 39
e 200 40
e 200 41
e 200 45
e 200 46
e 200 47
e 200 49
e 200 51
e 200 52
e 200 54
e 200 56
e 200 58
e 200 59
e 200 60
e 200 61
e 200 62
e 200 63
e 200 65
e 200 66
e 200 67
e 200 68
e 200 69
e 200 70
e 200 72
e 200 73
e 200 75
e 200 76
e 200 77
e 200 78
e 200 79
e 200 80
e 200 82
e 200 83
e 200 84
e 200 85
e 200 86
e 200 88
e 200 89
e 200 90
e 200 91
e 200 94
e 200 95
e 200 96
e 200 98
e 200 99
e 200 100
e 200 101
e 200 103
e 200 104
e 200 105
e 200 106
e 200 107
e 200 109
e 200 111
e 200 112
e 200 114
e 200 115
e 200 116
e 200 117
e 200 119
e 200 120
e 200 121
e 200 122
e 200 123
e 200 124
e 200 125
e 200 126
e 200 127
e 200 128
e 200 129
e 200 130
e 200 131
e 200 132
e 200 133
e 200 134
e 200 135
e 200 136
e 200 137
e 200 140
e 200 141
e 200 142
e 200 143
e 200 144
e 200 145
e 200 146
e 200 147
e 200 149
e 200 150
e 200 151
e 200 152
e 200 153
e 200 154
e 200 155
e 200 157
e 200 159
e 200 160
e 200 161
e 200 162
e 200 163
e 200 164
e 200 165
e 200 167
e 200 168
e 200 169
e 200 171
e 200 172
e 200 173
e 200 174
e 200 175
e 200 176
e 200 177
e 200 178
e 200 179
e 200 181
e 200 183
e 200 184
e 200 186
e 200 187
e 200 188
e 200 190
e 200 191
e 200 192
e 200 194
e 200 195
e 200 199
e 201 2
e 201 3
e 201 5
e 201 8
e 201 9
e 201 12
e 201 13
e 201 15
e 201 17
e 201 18
e 201 19
e 201 20
e 201 22
e 201 23
e 201 24
e 201 25
e 201 28
e 201 29
e 201 31
e 201 33
e 201 35
e 201 37
e 201 38
e 201 39
e 201 40
e 201 41
e 201 43
e 201 44
e 201 45
e 201 46
e 201 47
e 201 49
e 201 50
e 201 51
e 201 52
e 201 54
e 201 55
e 201 56
e 201 58
e 201 59
e 201 60
e 201 61
e 201 62
e 201 63
e 201 64
e 201 65
e 201 67
e 201 69
e 201 70
e 201 72
e 201 73
e 201 74
e 201 75
e 201 77
e 201 80
e 201 82
e 201 83
e 201 84
e 201 85
e 201 86
e 201 87
e 201 88
e 201 90
e 201 91
e 201 92
e 201 95
e 201 97
e 201 98
e 201 103
e 201 106
e 201 107
e 201 108
e 201 109
e 201 110
e 201 114
e 201 116
e 201 117
e 201 118
e 201 119
e 201 125
e 201 128
e 201 130
e 201 131
e 201 132
e 201 135
e 201 137
e 201 138
e 201 139
e 201 140
e 201 141
e 201 144
e 201 146
e 201 148
e 201 149
e 201 150
e 201 152
e 201 154
e 201 156
e 201 159
e 201 160
e 201 161
e 201 162
e 201 163
e 201 164
e 201 166
e 201 167
e 201 168
e 201 172
e 201 173
e 201 174
e 201 175
e 201 176
e 201 178
e 201 179
e 201 181
e 201 184
e 201 186
e 201 189
e 201 190
e 201 191
e 201 192
e 201 194
e 201 195
e 201 196
e 201 197
e 201 198
e 201 199
e 202 1
e 202 2
e 202 3
e 202 4
e 202 5
e 202 6
e 202 7
e 202 8
e 202 9
e 202 10
e 202 11
e 202 14
e 202 15
e 202 16
e 202 17
e 202 18
e 202 19
e 202 20
e 202 21
e 202 22
e 202 23
e 202 24
e 202 25
e 202 26
e 202 27
e 202 28
e 202 29
e 202 31
e 202 32
e 202 33
e 202 34
e 202 35
e 202 36
e 202 37
e 202 38
e 202 39
e 202 40
e 202 41
e 202 42
e 202 43
e 202 44
e 202 45
e 202 46
e 202 47
e 202 49
e 202 50
e 202 51
e 202 52
e 202 53
e 202 54
e 202 55
e 202 57
e 202 58
e 202 59
e 202 61
e 202 62
e 202 63
e 202 64
e 202 65
e 202 68
e 202 69
e 202 71
e 202 72
e 202 73
e 202 74
e 202 75
e 202 77
e 202 78
e 202 80
e 202 81
e 202 82
e 202 83
e 202 84
e 202 85
e 202 87
e 202 88
e 202 89
e 202 90
e 202 91
e 202 92
e 202 94
e 202 95
e 202 96
e 202 97
e 202 98
e 202 99
e 202 100
e 202 101
e 202 102
e 202 103
e 202 104
e 202 105
e 202 106
e 202 107
e 202 109
e 202 110
e 202 111
e 202 112
e 202 113
e 202 115
e 202 117
e 202 118
e 202 120
e 202 121
e 202 122
e 202 123
e 202 124
e 202 125
e 202 126
e 202 127
e 202 128
e 202 129
e 202 130
e 202 131
e 202 133
e 202 136
e 202 137
e 202 138
e 202 139
e 202 140
e 202 141
e 202 142
e 202 143
e 202 144
e 202 145
e 202 146
e 202 148
e 202 149
e 202 150
e 202 151
e 202 152
e 202 154
e 202 157
e 202 158
e 202 162
e 202 163
e 202 166
e 202 168
e 202 171
e 202 173
e 202 174
e 202 175
e 202 176
e 202 177
e 202 178
e 202 179
e 202 180
e 202 181
e 202 182
e 202 183
e 202 184
e 202 185
e 202 186
e 202 188
e 202 190
e 202 191
e 202 192
e 202 193
e 202 194
e 202 195
e 202 196
e 202 197
e 202 199
e 202 200
e 202 201
e 203 2
e 203 4
e 203 5
e 203 7
e 203 8
e 203 9
e 203 10
e 203 11
e 203 12
e 203 13
e 203 14
e 203 17
e 203 18
e 203 20
e 203 21
e 203 22
e 203 23
e 203 24
e 203 25
e 203 27
e 203 28
e 203 29
e 203 33
e 203 35
e 203 38
e 203 40
e 203 41
e 203 42
e 203 43
e 203 44
e 203 45
e 203 46
e 203 47
e 203 48
e 203 50
e 203 51
e 203 52
e 203 55
e 203 56
e 203 59
e 203 60
e 203 61
e 203 62
e 203 63
e 203 64
e 203 65
e 203 66
e 203 67
e 203 68
e 203 69
e 203 72
e 203 75
e 203 76
e 203 77
e 203 78
e 203 80
e 203 83
e 203 84
e 203 85
e 203 86
e 203 88
e 203 89
e 203 90
e 203 91
e 203 93
e 203 94
e 203 97
e 203 98
e 203 99
e 203 101
e 203 102
e 203 103
e 203 104
e 203 105
e 203 107
e 203 108
e 203 109
e 203 110
e 203 111
e 203 112
e 203 113
e 203 114
e 203 115
e 203 118
e 203 119
e 203 120
e 203 122
e 203 123
e 203 124
e 203 126
e 203 127
e 203 128
e 203 129
e 203 130
e 203 131
e 203 132
e 203 136
e 203 138
e 203 139
e 203 140
e 203 141
e 203 142
e 203 144
e 203 145
e 203 146
e 203 148
e 203 149
e 203 151
e 203 153
e 203 154
e 203 155
e 203 156
e 203 157
e 203 158
e 203 159
e 203 160
e 203 162
e 203 163
e 203 164
e 203 165
e 203 166
e 203 167
e 203 168
e 203 172
e 203 174
e 203 176
e 203 177
e 203 178
e 203 179
e 203 180
e 203 181
e 203 183
e 203 184
e 203 187
e 203 190
e 203 191
e 203 192
e 203 193
e 203 195
e 203 196
e 203 199
e 203 200
e 204 1
e 204 2
e 204 3
e 204 4
e 204 6
e 204 7
e 204 8
e 204 9
e 204 11
e 204 14
e 204 15
e 204 16
e 204 17
e 204 18
e 204 19
e 204 20
e 204 21
e 204 22
e 204 23
e 204 24
e 204 26
e 204 27
e 204 28
e 204 29
e 204 30
e 204 31
e 204 32
e 204 33
e 204 34
e 204 35
e 204 36
e 204 37
e 204 38
e 204 39
e 204 40
e 204 41
e 204 42
e 204 43
e 204 44
e 204 46
e 204 47
e 204 48
e 204 49
e 204 51
e 204 52
e 204 53
e 204 54
e 204 55
e 204 56
e 204 57
e 204 58
e 204 59
e 204 60
e 204 61
e 204 62
e 204 63
e 204 64
e 204 65
e 204 66
e 204 67
e 204 68
e 204 70
e 204 71
e 204 72
e 204 73
e 204 75
e 204 76
e 204 77
e 204 78
e 204 80
e 204 81
e 204 82
e 204 84
e 204 85
e 204 86
e 204 87
e 204 88
e 204 89
e 204 90
e 204 91
e 204 92
e 204 93
e 204 94
e 204 95
e 204 97
e 204 98
e 204 99
e 204 102
e 204 103
e 204 104
e 204 105
e 204 106
e 204 108
e 204 112
e 204 114
e 204 115
e 204 116
e 204 117
e 204 118
e 204 119
e 204 120
e 204 121
e 204 122
e 204 123
e 204 124
e 204 125
e 204 126
e 204 127
e 204 128
e 204 129
e 204 130
e 204 131
e 204 132
e 204 133
e 204 134
e 204 137
e 204 139
e 204 140
e 204 141
e 204 142
e 204 143
e 204 145
e 204 146
e 204 147
e 204 148
e 204 149
e 204 150
e 204 151
e 204 152
e 204 153
e 204 154
e 204 155
e 204 156
e 204 157
e 204 158
e 204 159
e 204 160
e 204 161
e 204 162
e 204 163
e 204 164
e 204 166
e 204 167
e 204 168
e 204 169
e 204 170
e 204 171
e 204 172
e 204 173
e 204 174
e 204 175
e 204 176
e 204 177
e 204 178
e 204 179
e 204 180
e 204 182
e 204 184
e 204 185
e 204 186
e 204 187
e 204 188
e 204 189
e 204 190
e 204 192
e 204 193
e 204 194
e 204 195
e 204 196
e 204 197
e 204 198
e 204 199
e 204 200
e 204 201
e 204 202
e 204 203
e 205 1
e 205 2
e 205 3
e 205 7
e 205 8
e 205 9
e 205 10
e 205 11
e 205 12
e 205 13
e 205 15
e 205 16
e 205 18
e 205 19
e 205 21
e 205 22
e 205 24
e 205 25
e 205 29
e 205 30
e 205 32
e 205 33
e 205 34
e 205 35
e 205 36
e 205 37
e 205 41
e 205 42
e 205 43
e 205 45
e 205 46
e 205 48
e 205 49
e 205 50
e 205 57
e 205 58
e 205 59
e 205 61
e 205 62
e 205 63
e 205 64
e 205 65
e 205 66
e 205 68
e 205 69
e 205 70
e 205 75
e 205 76
e 205 78
e 205 79
e 205 80
e 205 82
e 205 83
e 205 84
e 205 85
e 205 86
e 205 88
e 205 89
e 205 90
e 205 92
e 205 94
e 205 95
e 205 96
e 205 97
e 205 98
e 205 100
e 205 101
e 205 102
e 205 105
e 205 106
e 205 107
e 205 108
e 205 112
e 205 113
e 205 114
e 205 115
e 205 116
e 205 119
e 205 121
e 205 123
e 205 126
e 205 127
e 205 128
e 205 129
e 205 131
e 205 133
e 205 134
e 205 135
e 205 136
e 205 137
e 205 138
e 205 139
e 205 140
e 205 141
e 205 142
e 205 144
e 205 147
e 205 148
e 205 149
e 205 150
e 205 152
e 205 153
e 205 154
e 205 155
e 205 156
e 205 157
e 205 158
e 205 159
e 205 160
e 205 161
e 205 162
e 205 163
e 205 164
e 205 165
e 205 167
e 205 168
e 205 169
e 205 170
e 205 171
e 205 172
e 205 174
e 205 175
e 205 176
e 205 177
e 205 178
e 205 179
e 205 183
e 205 184
e 205 185
e 205 187
e 205 188
e 205 190
e 205 191
e 205 192
e 205 193
e 205 194
e 205 195
e 205 196
e 205 197
e 205 198
e 205 199
e 205 200
e 205 201
e 205 202
e 205 203
e 205 204
e 206 2
e 206 5
e 206 8
e 206 9
e 206 10
e 206 11
e 206 12
e 206 13
e 206 14
e 206 15
e 206 16
e 206 17
e 206 18
e 206 19
e 206 20
e 206 21
e 206 22
e 206 23
e 206 24
e 206 25
e 206 26
e 206 27
e 206 29
e 206 30
e 206 31
e 206 32
e 206 33
e 206 34
e 206 35
e 206 36
e 206 37
e 206 38
e 206 39
e 206 40
e 206 42
e 206 43
e 206 44
e 206 45
e 206 46
e 206 47
e 206 48
e 206 50
e 206 52
e 206 55
e 206 57
e 206 58
e 206 59
e 206 61
e 206 63
e 206 64
e 206 65
e 206 66
e 206 67
e 206 68
e 206 69
e 206 70
e 206 72
e 206 74
e 206 75
e 206 76
e 206 77
e 206 78
e 206 79
e 206 80
e 206 81
e 206 82
e 206 83
e 206 84
e 206 85
e 206 86
e 206 87
e 206 88
e 206 89
e 206 90
e 206 91
e 206 92
e 206 93
e 206 95
e 206 96
e 206 97
e 206 98
e 206 99
e 206 100
e 206 101
e 206 103
e 206 104
e 206 105
e 206 106
e 206 108
e 206 109
e 206 110
e 206 111
e 206 113
e 206 114
e 206 116
e 206 117
e 206 118
e 206 119
e 206 120
e 206 122
e 206 123
e 206 125
e 206 126
e 206 127
e 206 128
e 206 129
e 206 131
e 206 132
e 206 133
e 206 134
e 206 135
e 206 136
e 206 137
e 206 138
e 206 139
e 206 140
e 206 141
e 206 142
e 206 143
e 206 144
e 206 145
e 206 147
e 206 148
e 206 150
e 206 151
e 206 154
e 206 155
e 206 156
e 206 157
e 206 158
e 206 160
e 206 162
e 206 163
e 206 164
e 206 167
e 206 168
e 206 169
e 206 171
e 206 172
e 206 173
e 206 175
e 206 176
e 206 177
e 206 178
e 206 179
e 206 180
e 206 181
e 206 183
e 206 184
e 206 185
e 206 186
e 206 187
e 206 188
e 206 189
e 206 190
e 206 191
e 206 192
e 206 193
e 206 194
e 206 195
e 206 197
e 206 199
e 206 200
e 206 201
e 206 202
e 206 203
e 206 204
e 207 1
e 207 3
e 207 4
e 207 9
e 207 11
e 207 12
e 207 13
e 207 15
e 207 17
e 207 19
e 207 20
e 207 22
e 207 23
e 207 24
e 207 25
e 207 27
e 207 29
e 207 30
e 207 31
e 207 33
e 207 35
e 207 37
e 207 38
e 207 40
e 207 41
e 207 43
e 207 46
e 207 48
e 207 50
e 207 51
e 207 52
e 207 53
e 207 54
e 207 55
e 207 57
e 207 59
e 207 60
e 207 61
e 207 63
e 207 64
e 207 67
e 207 68
e 207 70
e 207 71
e 207 72
e 207 73
e 207 74
e 207 77
e 207 78
e 207 80
e 207 82
e 207 83
e 207 86
e 207 87
e 207 90
e 207 91
e 207 92
e 207 95
e 207 96
e 207 98
e 207 99
e 207 103
e 207 104
e 207 105
e 207 107
e 207 108
e 207 109
e 207 112
e 207 113
e 207 114
e 207 116
e 207 117
e 207 119
e 207 120
e 207 121
e 207 123
e 207 124
e 207 128
e 207 129
e 207 130
e 207 131
e 207 134
e 207 137
e 207 139
e 207 140
e 207 141
e 207 142
e 207 145
e 207 146
e 207 147
e 207 148
e 207 150
e 207 151
e 207 152
e 207 153
e 207 155
e 207 156
e 207 157
e 207 158
e 207 162
e 207 163
e 207 166
e 207 167
e 207 171
e 207 172
e 207 173
e 207 174
e 207 175
e 207 176
e 207 177
e 207 179
e 207 180
e 207 181
e 207 182
e 207 184
e 207 186
e 207 187
e 207 188
e 207 190
e 207 191
e 207 192
e 207 193
e 207 194
e 207 195
e 207 196
e 207 197
e 207 199
e 207 201
e 207 202
e 207 203
e 207 205
e 207 206
e 208 2
e 208 3
e 208 4
e 208 5
e 208 6
e 208 7
e 208 8
e 208 9
e 208 10
e 208 12
e 208 13
e 208 14
e 208 15
e 208 16
e 208 17
e 208 18
e 208 19
e 208 20
e 208 21
e 208 22
e 208 23
e 208 25
e 208 26
e 208 27
e 208 28
e 208 29
e 208 30
e 208 33
e 208 34
e 208 35
e 208 36
e 208 37
e 208 39
e 208 40
e 208 41
e 208 42
e 208 43
e 208 44
e 208 47
e 208 48
e 208 50
e 208 51
e 208 52
e 208 53
e 208 55
e 208 56
e 208 57
e 208 58
e 208 59
e 208 60
e 208 62
e 208 63
e 208 65
e 208 66
e 208 67
e 208 68
e 208 69
e 208 70
e 208 71
e 208 72
e 208 73
e 208 74
e 208 75
e 208 77
e 208 78
e 208 80
e 208 82
e 208 83
e 208 84
e 208 85
e 208 86
e 208 87
e 208 88
e 208 89
e 208 90
e 208 91
e 208 92
e 208 93
e 208 94
e 208 95
e 208 96
e 208 97
e 208 98
e 208 99
e 208 100
e 208 101
e 208 103
e 208 104
e 208 105
e 208 106
e 208 107
e 208 108
e 208 109
e 208 111
e 208 113
e 208 114
e 208 115
e 208 116
e 208 117
e 208 118
e 208 119
e 208 120
e 208 122
e 208 123
e 208 124
e 208 125
e 208 126
e 208 127
e 208 128
e 208 129
e 208 130
e 208 132
e 208 133
e 208 136
e 208 137
e 208 138
e 208 139
e 208 140
e 208 141
e 208 142
e 208 144
e 208 145
e 208 146
e 208 147
e 208 148
e 208 149
e 208 150
e 208 151
e 208 152
e 208 153
e 208 154
e 208 156
e 208 157
e 208 158
e 208 159
e 208 160
e 208 161
e 208 162
e 208 163
e 208 165
e 208 166
e 208 167
e 208 169
e 208 170
e 208 171
e 208 172
e 208 174
e 208 175
e 208 176
e 208 177
e 208 178
e 208 179
e 208 180
e 208 181
e 208 182
e 208 185
e 208 186
e 208 187
e 208 188
e 208 189
e 208 190
e 208 191
e 208 192
e 208 193
e 208 194
e 208 195
e 208 196
e 208 198
e 208 199
e 208 201
e 208 202
e 208 203
e 208 204
e 208 205
e 208 206
e 208 207
e 209 1
e 209 3
e 209 4
e 209 5
e 209 7
e 209 8
e 209 9
e 209 11
e 209 12
e 209 13
e 209 14
e 209 15
e 209 16
e 209 17
e 209 18
e 209 19
e 209 20
e 209 21
e 209 24
e 209 26
e 209 27
e 209 28
e 209 29
e 209 31
e 209 32
e 209 36
e 209 37
e 209 38
e 209 39
e 209 41
e 209 42
e 209 44
e 209 45
e 209 46
e 209 47
e 209 49
e 209 51
e 209 52
e 209 53
e 209 54
e 209 57
e 209 59
e 209 61
e 209 62
e 209 63
e 209 64
e 209 65
e 209 66
e 209 67
e 209 70
e 209 72
e 209 73
e 209 74
e 209 78
e 209 80
e 209 81
e 209 83
e 209 84
e 209 85
e 209 87
e 209 88
e 209 89
e 209 90
e 209 91
e 209 92
e 209 93
e 209 94
e 209 95
e 209 96
e 209 97
e 209 98
e 209 99
e 209 100
e 209 101
e 209 102
e 209 104
e 209 107
e 209 108
e 209 111
e 209 112
e 209 113
e 209 114
e 209 115
e 209 116
e 209 117
e 209 118
e 209 119
e 209 120
e 209 122
e 209 125
e 209 126
e 209 127
e 209 128
e 209 130
e 209 131
e 209 133
e 209 134
e 209 135
e 209 136
e 209 137
e 209 139
e 209 140
e 209 141
e 209 142
e 209 143
e 209 144
e 209 145
e 209 146
e 209 147
e 209 148
e 209 150
e 209 151
e 209 152
e 209 153
e 209 155
e 209 156
e 209 158
e 209 161
e 209 162
e 209 163
e 209 164
e 209 165
e 209 166
e 209 168
e 209 170
e 209 171
e 209 175
e 209 176
e 209 178
e 209 179
e 209 180
e 209 181
e 209 184
e 209 185
e 209 186
e 209 187
e 209 188
e 209 190
e 209 192
e 209 193
e 209 194
e 209 195
e 209 196
e 209 197
e 209 199
e 209 200
e 209 201
e 209 202
e 209 203
e 209 204
e 209 206
e 209 207
e 209 208
e 210 4
e 210 7
e 210 8
e 210 9
e 210 10
e 210 11
e 210 13
e 210 14
e 210 16
e 210 17
e 210 18
e 210 21
e 210 22
e 210 23
e 210 24
e 210 25
e 210 27
e 210 29
e 210 30
e 210 32
e 210 35
e 210 36
e 210 37
e 210 38
e 210 39
e 210 43
e 210 44
e 210 45
e 210 46
e 210 47
e 210 48
e 210 51
e 210 56
e 210 58
e 210 59
e 210 60
e 210 61
e 210 63
e 210 64
e 210 65
e 210 67
e 210 68
e 210 69
e 210 70
e 210 71
e 210 72
e 210 73
e 210 75
e 210 76
e 210 77
e 210 78
e 210 79
e 210 80
e 210 81
e 210 83
e 210 84
e 210 85
e 210 86
e 210 87
e 210 88
e 210 89
e 210 90
e 210 91
e 210 93
e 210 97
e 210 98
e 210 99
e 210 100
e 210 101
e 210 102
e 210 103
e 210 104
e 210 106
e 210 107
e 210 111
e 210 112
e 210 113
e 210 114
e 210 115
e 210 116
e 210 117
e 210 118
e 210 119
e 210 120
e 210 121
e 210 122
e 210 124
e 210 125
e 210 128
e 210 130
e 210 131
e 210 133
e 210 134
e 210 136
e 210 137
e 210 138
e 210 141
e 210 142
e 210 143
e 210 144
e 210 145
e 210 146
e 210 147
e 210 148
e 210 149
e 210 151
e 210 152
e 210 153
e 210 156
e 210 158
e 210 160
e 210 161
e 210 162
e 210 165
e 210 166
e 210 167
e 210 168
e 210 170
e 210 173
e 210 175
e 210 176
e 210 177
e 210 178
e 210 179
e 210 181
e 210 182
e 210 184
e 210 187
e 210 190
e 210 191
e 210 193
e 210 194
e 210 195
e 210 196
e 210 198
e 210 199
e 210 200
e 210 201
e 210 202
e 210 203
e 210 204
e 210 206
e 210 207
e 210 209
e 211 1
e 211 2
e 211 3
e 211 4
e 211 5
e 211 6
e 211 7
e 211 8
e 211 10
e 211 11
e 211 12
e 211 13
e 211 14
e 211 16
e 211 17
e 211 18
e 211 19
e 211 20
e 211 21
e 211 22
e 211 24
e 211 25
e 211 28
e 211 29
e 211 30
e 211 31
e 211 32
e 211 33
e 211 35
e 211 36
e 211 37
e 211 38
e 211 39
e 211 41
e 211 42
e 211 43
e 211 47
e 211 49
e 211 50
e 211 52
e 211 54
e 211 56
e 211 58
e 211 59
e 211 60
e 211 61
e 211 62
e 211 63
e 211 64
e 211 67
e 211 68
e 211 70
e 211 71
e 211 74
e 211 75
e 211 77
e 211 78
e 211 80
e 211 81
e 211 83
e 211 84
e 211 85
e 211 86
e 211 87
e 211 88
e 211 90
e 211 91
e 211 94
e 211 95
e 211 96
e 211 97
e 211 100
e 211 101
e 211 104
e 211 106
e 211 108
e 211 110
e 211 113
e 211 114
e 211 115
e 211 116
e 211 117
e 211 118
e 211 121
e 211 122
e 211 123
e 211 124
e 211 125
e 211 126
e 211 127
e 211 129
e 211 130
e 211 131
e 211 132
e 211 133
e 211 134
e 211 135
e 211 136
e 211 137
e 211 138
e 211 139
e 211 140
e 211 141
e 211 142
e 211 143
e 211 147
e 211 150
e 211 153
e 211 155
e 211 157
e 211 159
e 211 160
e 211 161
e 211 162
e 211 163
e 211 164
e 211 165
e 211 166
e 211 167
e 211 171
e 211 172
e 211 173
e 211 174
e 211 175
e 211 178
e 211 179
e 211 181
e 211 184
e 211 185
e 211 186
e 211 187
e 211 191
e 211 192
e 211 193
e 211 194
e 211 195
e 211 197
e 211 199
e 211 202
e 211 203
e 211 204
e 211 206
e 211 207
e 211 208
e 211 209
e 211 210
e 212 1
e 212 5
e 212 6
e 212 7
e 212 8
e 212 10
e 212 11
e 212 12
e 212 13
e 212 14
e 212 15
e 212 16
e 212 17
e 212 18
e 212 19
e 212 20
e 212 22
e 212 23
e 212 24
e 212 27
e 212 28
e 212 29
e 212 32
e 212 35
e 212 37
e 212 38
e 212 39
e 212 40
e 212 41
e 212 42
e 212 44
e 212 47
e 212 51
e 212 52
e 212 53
e 212 54
e 212 55
e 212 56
e 212 57
e 212 60
e 212 63
e 212 66
e 212 67
e 212 68
e 212 69
e 212 71
e 212 74
e 212 75
e 212 78
e 212 80
e 212 82
e 212 83
e 212 84
e 212 85
e 212 86
e 212 88
e 212 89
e 212 90
e 212 92
e 212 93
e 212 95
e 212 96
e 212 97
e 212 98
e 212 99
e 212 100
e 212 101
e 212 103
e 212 104
e 212 105
e 212 108
e 212 111
e 212 113
e 212 114
e 212 116
e 212 118
e 212 119
e 212 120
e 212 121
e 212 122
e 212 123
e 212 124
e 212 125
e 212 126
e 212 128
e 212 129
e 212 130
e 212 132
e 212 133
e 212 134
e 212 135
e 212 136
e 212 138
e 212 139
e 212 140
e 212 141
e 212 144
e 212 146
e 212 147
e 212 148
e 212 149
e 212 150
e 212 151
e 212 152
e 212 153
e 212 154
e 212 155
e 212 157
e 212 159
e 212 160
e 212 162
e 212 163
e 212 166
e 212 167
e 212 169
e 212 170
e 212 171
e 212 172
e 212 173
e 212 174
e 212 175
e 212 176
e 212 177
e 212 180
e 212 183
e 212 186
e 212 187
e 212 188
e 212 189
e 212 190
e 212 191
e 212 193
e 212 194
e 212 195
e 212 196
e 212 198
e 212 199
e 212 201
e 212 202
e 212 204
e 212 205
e 212 206
e 212 207
e 212 208
e 212 209
e 212 210
e 213 2
e 213 5
e 213 6
e 213 7
e 213 8
e 213 9
e 213 10
e 213 13
e 213 14
e 213 15
e 213 16
e 213 17
e 213 18
e 213 19
e 213 20
e 213 23
e 213 24
e 213 25
e 213 26
e 213 27
e 213 28
e 213 32
e 213 34
e 213 35
e 213 36
e 213 38
e 213 40
e 213 42
e 213 43
e 213 44
e 213 48
e 213 49
e 213 50
e 213 51
e 213 52
e 213 56
e 213 57
e 213 59
e 213 61
e 213 62
e 213 63
e 213 64
e 213 66
e 213 67
e 213 68
e 213 69
e 213 71
e 213 73
e 213 75
e 213 76
e 213 78
e 213 80
e 213 81
e 213 84
e 213 85
e 213 86
e 213 88
e 213 89
e 213 91
e 213 92
e 213 93
e 213 94
e 213 95
e 213 96
e 213 98
e 213 99
e 213 100
e 213 101
e 213 102
e 213 103
e 213 104
e 213 109
e 213 110
e 213 111
e 213 114
e 213 115
e 213 116
e 213 117
e 213 119
e 213 122
e 213 123
e 213 124
e 213 125
e 213 126
e 213 127
e 213 131
e 213 132
e 213 133
e 213 134
e 213 135
e 213 136
e 213 137
e 213 138
e 213 139
e 213 140
e 213 142
e 213 144
e 213 145
e 213 146
e 213 148
e 213 149
e 213 150
e 213 151
e 213 152
e 213 153
e 213 154
e 213 155
e 213 156
e 213 157
e 213 158
e 213 161
e 213 162
e 213 163
e 213 166
e 213 167
e 213 168
e 213 170
e 213 171
e 213 173
e 213 174
e 213 175
e 213 176
e 213 177
e 213 178
e 213 179
e 213 181
e 213 182
e 213 183
e 213 185
e 213 186
e 213 189
e 213 190
e 213 191
e 213 192
e 213 193
e 213 196
e 213 197
e 213 199
e 213 200
e 213 201
e 213 202
e 213 204
e 213 206
e 213 209
e 213 210
e 213 211
e 213 212
e 214 3
e 214 4
e 214 7
e 214 8
e 214 10
e 214 13
e 214 14
e 214 15
e 214 16
e 214 17
e 214 18
e 214 19
e 214 20
e 214 22
e 214 23
e 214 24
e 214 25
e 214 26
e 214 28
e 214 30
e 214 31
e 214 32
e 214 33
e 214 35
e 214 36
e 214 37
e 214 38
e 214 39
e 214 41
e 214 42
e 214 43
e 214 44
e 214 45
e 214 46
e 214 48
e 214 49
e 214 50
e 214 51
e 214 53
e 214 54
e 214 56
e 214 59
e 214 61
e 214 65
e 214 66
e 214 68
e 214 69
e 214 70
e 214 71
e 214 72
e 214 73
e 214 74
e 214 75
e 214 76
e 214 77
e 214 78
e 214 80
e 214 83
e 214 85
e 214 86
e 214 87
e 214 88
e 214 89
e 214 90
e 214 91
e 214 92
e 214 93
e 214 94
e 214 96
e 214 97
e 214 99
e 214 102
e 214 103
e 214 104
e 214 105
e 214 106
e 214 109
e 214 111
e 214 112
e 214 113
e 214 117
e 214 119
e 214 120
e 214 122
e 214 123
e 214 126
e 214 128
e 214 129
e 214 130
e 214 131
e 214 137
e 214 138
e 214 140
e 214 142
e 214 143
e 214 144
e 214 145
e 214 146
e 214 147
e 214 149
e 214 152
e 214 153
e 214 154
e 214 155
e 214 156
e 214 157
e 214 158
e 214 159
e 214 160
e 214 162
e 214 164
e 214 165
e 214 166
e 214 169
e 214 171
e 214 172
e 214 173
e 214 174
e 214 175
e 214 176
e 214 177
e 214 178
e 214 181
e 214 182
e 214 184
e 214 186
e 214 187
e 214 189
e 214 190
e 214 193
e 214 196
e 214 197
e 214 199
e 214 202
e 214 203
e 214 204
e 214 205
e 214 206
e 214 207
e 214 209
e 214 212
e 214 213
e 215 5
e 215 6
e 215 7
e 215 8
e 215 9
e 215 11
e 215 12
e 215 13
e 215 14
e 215 15
e 215 16
e 215 17
e 215 20
e 215 22
e 215 25
e 215 27
e 215 28
e 215 29
e 215 30
e 215 33
e 215 36
e 215 37
e 215 38
e 215 40
e 215 41
e 215 44
e 215 45
e 215 47
e 215 48
e 215 49
e 215 50
e 215 52
e 215 55
e 215 56
e 215 59
e 215 60
e 215 61
e 215 63
e 215 65
e 215 68
e 215 69
e 215 71
e 215 72
e 215 73
e 215 74
e 215 75
e 215 77
e 215 78
e 215 79
e 215 80
e 215 81
e 215 84
e 215 85
e 215 86
e 215 87
e 215 88
e 215 90
e 215 91
e 215 92
e 215 93
e 215 96
e 215 97
e 215 98
e 215 99
e 215 100
e 215 101
e 215 102
e 215 104
e 215 106
e 215 107
e 215 108
e 215 111
e 215 113
e 215 114
e 215 115
e 215 116
e 215 118
e 215 119
e 215 120
e 215 121
e 215 122
e 215 123
e 215 126
e 215 127
e 215 128
e 215 129
e 215 130
e 215 132
e 215 133
e 215 134
e 215 137
e 215 138
e 215 140
e 215 141
e 215 142
e 215 144
e 215 145
e 215 146
e 215 149
e 215 150
e 215 151
e 215 152
e 215 153
e 215 154
e 215 155
e 215 157
e 215 159
e 215 160
e 215 161
e 215 162
e 215 163
e 215 164
e 215 165
e 215 166
e 215 167
e 215 172
e 215 174
e 215 176
e 215 179
e 215 182
e 215 183
e 215 185
e 215 186
e 215 188
e 215 189
e 215 190
e 215 191
e 215 192
e 215 193
e 215 194
e 215 196
e 215 198
e 215 199
e 215 200
e 215 201
e 215 202
e 215 203
e 215 204
e 215 205
e 215 206
e 215 207
e 215 208
e 215 209
e 215 211
e 216 1
e 216 2
e 216 3
e 216 4
e 216 5
e 216 6
e 216 8
e 216 9
e 216 11
e 216 13
e 216 14
e 216 15
e 216 17
e 216 18
e 216 20
e 216 23
e 216 24
e 216 25
e 216 27
e 216 28
e 216 29
e 216 30
e 216 31
e 216 33
e 216 35
e 216 37
e 216 38
e 216 41
e 216 42
e 216 43
e 216 44
e 216 45
e 216 47
e 216 48
e 216 50
e 216 51
e 216 52
e 216 53
e 216 54
e 216 55
e 216 56
e 216 57
e 216 58
e 216 59
e 216 60
e 216 61
e 216 62
e 216 63
e 216 64
e 216 65
e 216 66
e 216 67
e 216 68
e 216 70
e 216 72
e 216 75
e 216 76
e 216 77
e 216 80
e 216 81
e 216 82
e 216 83
e 216 84
e 216 85
e 216 86
e 216 88
e 216 89
e 216 90
e 216 91
e 216 92
e 216 93
e 216 94
e 216 95
e 216 97
e 216 98
e 216 100
e 216 101
e 216 102
e 216 103
e 216 104
e 216 105
e 216 106
e 216 107
e 216 108
e 216 112
e 216 113
e 216 114
e 216 115
e 216 116
e 216 118
e 216 119
e 216 120
e 216 121
e 216 122
e 216 123
e 216 124
e 216 126
e 216 127
e 216 129
e 216 130
e 216 131
e 216 134
e 216 135
e 216 137
e 216 138
e 216 139
e 216 140
e 216 141
e 216 142
e 216 143
e 216 145
e 216 146
e 216 147
e 216 148
e 216 149
e 216 150
e 216 151
e 216 152
e 216 154
e 216 155
e 216 159
e 216 160
e 216 161
e 216 162
e 216 163
e 216 164
e 216 170
e 216 171
e 216 172
e 216 173
e 216 175
e 216 177
e 216 178
e 216 179
e 216 180
e 216 181
e 216 182
e 216 183
e 216 184
e 216 186
e 216 187
e 216 188
e 216 190
e 216 192
e 216 194
e 216 195
e 216 196
e 216 197
e 216 198
e 216 199
e 216 200
e 216 201
e 216 202
e 216 203
e 216 204
e 216 205
e 216 207
e 216 208
e 216 209
e 216 211
e 216 212
e 216 215
e 217 1
e 217 4
e 217 5
e 217 6
e 217 7
e 217 8
e 217 9
e 217 11
e 217 12
e 217 13
e 217 16
e 217 17
e 217 18
e 217 19
e 217 20
e 217 23
e 217 24
e 217 25
e 217 26
e 217 28
e 217 29
e 217 30
e 217 32
e 217 33
e 217 34
e 217 36
e 217 37
e 217 38
e 217 39
e 217 40
e 217 42
e 217 43
e 217 44
e 217 45
e 217 46
e 217 48
e 217 50
e 217 51
e 217 53
e 217 60
e 217 61
e 217 62
e 217 63
e 217 64
e 217 65
e 217 67
e 217 69
e 217 70
e 217 71
e 217 72
e 217 75
e 217 76
e 217 78
e 217 80
e 217 81
e 217 82
e 217 83
e 217 85
e 217 88
e 217 89
e 217 90
e 217 91
e 217 94
e 217 96
e 217 97
e 217 100
e 217 101
e 217 102
e 217 104
e 217 105
e 217 106
e 217 107
e 217 110
e 217 111
e 217 112
e 217 113
e 217 114
e 217 115
e 217 116
e 217 117
e 217 119
e 217 120
e 217 121
e 217 123
e 217 124
e 217 125
e 217 126
e 217 127
e 217 130
e 217 131
e 217 132
e 217 133
e 217 134
e 217 135
e 217 136
e 217 139
e 217 142
e 217 143
e 217 144
e 217 145
e 217 146
e 217 147
e 217 148
e 217 149
e 217 150
e 217 151
e 217 152
e 217 153
e 217 155
e 217 159
e 217 160
e 217 162
e 217 163
e 217 164
e 217 165
e 217 166
e 217 168
e 217 172
e 217 174
e 217 175
e 217 178
e 217 180
e 217 181
e 217 182
e 217 183
e 217 184
e 217 185
e 217 186
e 217 187
e 217 189
e 217 190
e 217 193
e 217 194
e 217 196
e 217 197
e 217 199
e 217 200
e 217 201
e 217 203
e 217 204
e 217 205
e 217 206
e 217 211
e 217 213
e 217 214
e 217 215
e 217 216
e 218 1
e 218 2
e 218 6
e 218 8
e 218 9
e 218 12
e 218 13
e 218 14
e 218 15
e 218 16
e 218 18
e 218 19
e 218 21
e 218 23
e 218 25
e 218 27
e 218 29
e 218 30
e 218 32
e 218 33
e 218 34
e 218 35
e 218 36
e 218 37
e 218 38
e 218 39
e 218 40
e 218 41
e 218 42
e 218 43
e 218 44
e 218 45
e 218 46
e 218 47
e 218 48
e 218 49
e 218 50
e 218 51
e 218 52
e 218 53
e 218 54
e 218 55
e 218 56
e 218 57
e 218 58
e 218 59
e 218 60
e 218 62
e 218 63
e 218 64
e 218 65
e 218 66
e 218 67
e 218 68
e 218 69
e 218 72
e 218 73
e 218 74
e 218 75
e 218 77
e 218 78
e 218 79
e 218 80
e 218 82
e 218 84
e 218 85
e 218 86
e 218 87
e 218 88
e 218 89
e 218 90
e 218 91
e 218 92
e 218 93
e 218 95
e 218 96
e 218 97
e 218 98
e 218 99
e 218 101
e 218 103
e 218 104
e 218 105
e 218 106
e 218 107
e 218 108
e 218 111
e 218 112
e 218 113
e 218 114
e 218 115
e 218 116
e 218 117
e 218 120
e 218 121
e 218 122
e 218 124
e 218 125
e 218 126
e 218 129
e 218 130
e 218 131
e 218 132
e 218 133
e 218 134
e 218 135
e 218 136
e 218 137
e 218 139
e 218 140
e 218 141
e 218 142
e 218 143
e 218 144
e 218 145
e 218 146
e 218 148
e 218 149
e 218 150
e 218 151
e 218 152
e 218 153
e 218 156
e 218 157
e 218 159
e 218 160
e 218 161
e 218 162
e 218 163
e 218 164
e 218 165
e 218 166
e 218 167
e 218 168
e 218 169
e 218 170
e 218 171
e 218 172
e 218 173
e 218 174
e 218 175
e 218 177
e 218 178
e 218 179
e 218 180
e 218 181
e 218 184
e 218 185
e 218 187
e 218 188
e 218 189
e 218 192
e 218 193
e 218 194
e 218 198
e 218 199
e 218 200
e 218 201
e 218 202
e 218 203
e 218 204
e 218 205
e 218 206
e 218 207
e 218 208
e 218 209
e 218 210
e 218 211
e 218 217
e 219 2
e 219 3
e 219 4
e 219 5
e 219 6
e 219 8
e 219 9
e 219 10
e 219 11
e 219 12
e 219 15
e 219 17
e 219 18
e 219 19
e 219 20
e 219 22
e 219 23
e 219 24
e 219 25
e 219 27
e 219 28
e 219 29
e 219 32
e 219 33
e 219 36
e 219 37
e 219 38
e 219 39
e 219 41
e 219 44
e 219 46
e 219 49
e 219 52
e 219 53
e 219 55
e 219 57
e 219 59
e 219 60
e 219 61
e 219 63
e 219 66
e 219 69
e 219 70
e 219 71
e 219 74
e 219 75
e 219 77
e 219 78
e 219 79
e 219 82
e 219 83
e 219 86
e 219 89
e 219 91
e 219 92
e 219 93
e 219 94
e 219 95
e 219 97
e 219 99
e 219 103
e 219 104
e 219 105
e 219 106
e 219 107
e 219 108
e 219 109
e 219 112
e 219 113
e 219 116
e 219 117
e 219 118
e 219 122
e 219 124
e 219 125
e 219 127
e 219 128
e 219 131
e 219 132
e 219 133
e 219 134
e 219 135
e 219 137
e 219 138
e 219 140
e 219 142
e 219 143
e 219 144
e 219 146
e 219 149
e 219 150
e 219 151
e 219 152
e 219 153
e 219 154
e 219 155
e 219 160
e 219 161
e 219 164
e 219 165
e 219 167
e 219 168
e 219 169
e 219 170
e 219 171
e 219 172
e 219 174
e 219 176
e 219 177
e 219 178
e 219 179
e 219 180
e 219 181
e 219 182
e 219 185
e 219 186
e 219 188
e 219 189
e 219 190
e 219 191
e 219 192
e 219 194
e 219 196
e 219 197
e 219 198
e 219 200
e 219 201
e 219 203
e 219 204
e 219 205
e 219 206
e 219 207
e 219 208
e 219 209
e 219 210
e 219 211
e 219 212
e 219 214
e 219 216
e 219 217
e 220 3
e 220 6
e 220 7
e 220 8
e 220 9
e 220 10
e 220 11
e 220 12
e 220 13
e 220 15
e 220 16
e 220 18
e 220 19
e 220 20
e 220 23
e 220 24
e 220 25
e 220 26
e 220 29
e 220 30
e 220 32
e 220 34
e 220 35
e 220 36
e 220 37
e 220 38
e 220 40
e 220 41
e 220 43
e 220 44
e 220 46
e 220 47
e 220 48
e 220 49
e 220 53
e 220 56
e 220 59
e 220 61
e 220 64
e 220 68
e 220 69
e 220 70
e 220 71
e 220 74
e 220 75
e 220 76
e 220 78
e 220 79
e 220 80
e 220 82
e 220 84
e 220 85
e 220 87
e 220 89
e 220 90
e 220 92
e 220 93
e 220 94
e 220 95
e 220 96
e 220 98
e 220 99
e 220 100
e 220 103
e 220 104
e 220 108
e 220 109
e 220 113
e 220 114
e 220 117
e 220 120
e 220 121
e 220 124
e 220 126
e 220 127
e 220 128
e 220 129
e 220 130
e 220 131
e 220 133
e 220 134
e 220 135
e 220 136
e 220 137
e 220 138
e 220 139
e 220 140
e 220 141
e 220 142
e 220 143
e 220 144
e 220 145
e 220 148
e 220 150
e 220 151
e 220 152
e 220 153
e 220 154
e 220 157
e 220 158
e 220 161
e 220 162
e 220 164
e 220 165
e 220 166
e 220 167
e 220 172
e 220 173
e 220 174
e 220 175
e 220 176
e 220 177
e 220 178
e 220 179
e 220 180
e 220 181
e 220 188
e 220 190
e 220 191
e 220 192
e 220 193
e 220 194
e 220 195
e 220 196
e 220 197
e 220 198
e 220 199
e 220 201
e 220 204
e 220 206
e 220 207
e 220 208
e 220 209
e 220 210
e 220 211
e 220 212
e 220 213
e 220 215
e 220 216
e 220 218
e 220 219
e 221 2
e 221 3
e 221 4
e 221 5
e 221 8
e 221 9
e 221 10
e 221 12
e 221 14
e 221 16
e 221 18
e 221 19
e 221 20
e 221 23
e 221 24
e 221 25
e 221 27
e 221 28
e 221 29
e 221 30
e 221 32
e 221 33
e 221 34
e 221 36
e 221 37
e 221 39
e 221 40
e 221 41
e 221 43
e 221 45
e 221 46
e 221 47
e 221 48
e 221 50
e 221 52
e 221 53
e 221 54
e 221 55
e 221 56
e 221 58
e 221 59
e 221 60
e 221 61
e 221 62
e 221 63
e 221 64
e 221 65
e 221 67
e 221 68
e 221 69
e 221 70
e 221 71
e 221 72
e 221 73
e 221 75
e 221 76
e 221 77
e 221 78
e 221 79
e 221 81
e 221 82
e 221 84
e 221 85
e 221 86
e 221 87
e 221 88
e 221 89
e 221 90
e 221 91
e 221 92
e 221 96
e 221 97
e 221 98
e 221 99
e 221 100
e 221 101
e 221 102
e 221 104
e 221 105
e 221 106
e 221 107
e 221 109
e 221 110
e 221 112
e 221 114
e 221 115
e 221 116
e 221 118
e 221 119
e 221 120
e 221 121
e 221 122
e 221 123
e 221 124
e 221 126
e 221 127
e 221 129
e 221 130
e 221 131
e 221 132
e 221 133
e 221 136
e 221 137
e 221 138
e 221 140
e 221 141
e 221 143
e 221 144
e 221 145
e 221 146
e 221 147
e 221 149
e 221 153
e 221 154
e 221 155
e 221 156
e 221 157
e 221 159
e 221 160
e 221 161
e 221 162
e 221 163
e 221 164
e 221 165
e 221 166
e 221 168
e 221 169
e 221 170
e 221 172
e 221 173
e 221 174
e 221 175
e 221 176
e 221 177
e 221 178
e 221 179
e 221 180
e 221 181
e 221 182
e 221 183
e 221 184
e 221 185
e 221 187
e 221 188
e 221 189
e 221 190
e 221 191
e 221 192
e 221 193
e 221 194
e 221 195
e 221 196
e 221 197
e 221 198
e 221 200
e 221 201
e 221 202
e 221 205
e 221 206
e 221 207
e 221 208
e 221 209
e 221 211
e 221 212
e 221 213
e 221 216
e 221 217
e 221 218
e 221 219
e 221 220
e 222 1
e 222 2
e 222 4
e 222 5
e 222 8
e 222 10
e 222 11
e 222 12
e 222 13
e 222 14
e 222 15
e 222 16
e 222 17
e 222 22
e 222 23
e 222 24
e 222 25
e 222 27
e 222 29
e 222 30
e 222 32
e 222 33
e 222 34
e 222 36
e 222 37
e 222 38
e 222 39
e 222 40
e 222 41
e 222 43
e 222 44
e 222 46
e 222 48
e 222 51
e 222 53
e 222 54
e 222 55
e 222 58
e 222 59
e 222 60
e 222 62
e 222 63
e 222 65
e 222 67
e 222 68
e 222 69
e 222 70
e 222 71
e 222 72
e 222 73
e 222 74
e 222 76
e 222 78
e 222 81
e 222 82
e 222 84
e 222 85
e 222 86
e 222 87
e 222 88
e 222 89
e 222 90
e 222 91
e 222 92
e 222 94
e 222 96
e 222 97
e 222 98
e 222 99
e 222 101
e 222 102
e 222 103
e 222 105
e 222 106
e 222 107
e 222 108
e 222 112
e 222 113
e 222 116
e 222 117
e 222 118
e 222 119
e 222 120
e 222 123
e 222 124
e 222 127
e 222 129
e 222 130
e 222 133
e 222 135
e 222 136
e 222 137
e 222 138
e 222 139
e 222 140
e 222 141
e 222 142
e 222 143
e 222 144
e 222 145
e 222 146
e 222 147
e 222 148
e 222 151
e 222 152
e 222 153
e 222 154
e 222 155
e 222 156
e 222 157
e 222 158
e 222 162
e 222 163
e 222 164
e 222 165
e 222 166
e 222 169
e 222 171
e 222 172
e 222 174
e 222 175
e 222 176
e 222 177
e 222 178
e 222 179
e 222 180
e 222 181
e 222 186
e 222 187
e 222 188
e 222 189
e 222 190
e 222 193
e 222 194
e 222 196
e 222 197
e 222 198
e 222 199
e 222 201
e 222 206
e 222 208
e 222 210
e 222 212
e 222 213
e 222 214
e 222 215
e 222 216
e 222 218
e 222 219
e 222 221
e 223 3
e 223 10
e 223 11
e 223 12
e 223 13
e 223 14
e 223 15
e 223 16
e 223 17
e 223 21
e 223 22
e 223 24
e 223 27
e 223 29
e 223 32
e 223 33
e 223 34
e 223 35
e 223 36
e 223 37
e 223 38
e 223 39
e 223 44
e 223 46
e 223 47
e 223 48
e 223 51
e 223 53
e 223 54
e 223 55
e 223 56
e 223 58
e 223 59
e 223 60
e 223 62
e 223 63
e 223 65
e 223 66
e 223 69
e 223 70
e 223 72
e 223 74
e 223 75
e 223 76
e 223 78
e 223 79
e 223 80
e 223 82
e 223 83
e 223 84
e 223 85
e 223 86
e 223 87
e 223 89
e 223 90
e 223 91
e 223 92
e 223 97
e 223 98
e 223 100
e 223 101
e 223 102
e 223 104
e 223 105
e 223 106
e 223 108
e 223 111
e 223 112
e 223 113
e 223 114
e 223 115
e 223 116
e 223 117
e 223 118
e 223 119
e 223 120
e 223 121
e 223 123
e 223 125
e 223 126
e 223 128
e 223 129
e 223 131
e 223 133
e 223 135
e 223 136
e 223 138
e 223 140
e 223 142
e 223 144
e 223 145
e 223 146
e 223 147
e 223 148
e 223 150
e 223 152
e 223 153
e 223 154
e 223 155
e 223 156
e 223 157
e 223 161
e 223 162
e 223 163
e 223 164
e 223 165
e 223 166
e 223 167
e 223 168
e 223 170
e 223 171
e 223 172
e 223 174
e 223 176
e 223 177
e 223 178
e 223 179
e 223 180
e 223 181
e 223 182
e 223 183
e 223 184
e 223 186
e 223 187
e 223 188
e 223 189
e 223 190
e 223 194
e 223 195
e 223 197
e 223 200
e 223 202
e 223 203
e 223 204
e 223 205
e 223 206
e 223 207
e 223 208
e 223 209
e 223 211
e 223 214
e 223 215
e 223 216
e 223 217
e 223 218
e 223 221
e 223 222
e 224 1
e 224 2
e 224 3
e 224 4
e 224 5
e 224 8
e 224 9
e 224 10
e 224 13
e 224 14
e 224 15
e 224 17
e 224 18
e 224 20
e 224 21
e 224 22
e 224 23
e 224 24
e 224 26
e 224 27
e 224 28
e 224 29
e 224 30
e 224 33
e 224 34
e 224 35
e 224 36
e 224 37
e 224 40
e 224 43
e 224 44
e 224 50
e 224 51
e 224 52
e 224 53
e 224 54
e 224 55
e 224 57
e 224 59
e 224 60
e 224 62
e 224 63
e 224 64
e 224 65
e 224 66
e 224 67
e 224 68
e 224 69
e 224 70
e 224 71
e 224 72
e 224 73
e 224 74
e 224 78
e 224 79
e 224 80
e 224 81
e 224 82
e 224 84
e 224 85
e 224 86
e 224 88
e 224 90
e 224 91
e 224 92
e 224 94
e 224 95
e 224 97
e 224 98
e 224 99
e 224 100
e 224 101
e 224 102
e 224 103
e 224 104
e 224 106
e 224 109
e 224 110
e 224 111
e 224 112
e 224 113
e 224 115
e 224 116
e 224 118
e 224 120
e 224 123
e 224 128
e 224 129
e 224 130
e 224 136
e 224 139
e 224 140
e 224 141
e 224 142
e 224 146
e 224 148
e 224 153
e 224 154
e 224 155
e 224 157
e 224 158
e 224 160
e 224 162
e 224 164
e 224 165
e 224 169
e 224 171
e 224 175
e 224 177
e 224 178
e 224 180
e 224 182
e 224 185
e 224 186
e 224 188
e 224 189
e 224 192
e 224 193
e 224 194
e 224 195
e 224 196
e 224 197
e 224 198
e 224 199
e 224 200
e 224 202
e 224 204
e 224 205
e 224 206
e 224 207
e 224 208
e 224 210
e 224 211
e 224 213
e 224 214
e 224 215
e 224 216
e 224 217
e 224 218
e 224 219
e 224 220
e 224 223
e 225 1
e 225 2
e 225 3
e 225 6
e 225 7
e 225 8
e 225 9
e 225 10
e 225 11
e 225 12
e 225 13
e 225 14
e 225 15
e 225 17
e 225 18
e 225 19
e 225 21
e 225 24
e 225 25
e 225 27
e 225 28
e 225 29
e 225 31
e 225 32
e 225 33
e 225 34
e 225 36
e 225 37
e 225 38
e 225 39
e 225 40
e 225 41
e 225 42
e 225 43
e 225 44
e 225 46
e 225 47
e 225 48
e 225 49
e 225 51
e 225 52
e 225 56
e 225 57
e 225 59
e 225 61
e 225 64
e 225 65
e 225 66
e 225 67
e 225 68
e 225 70
e 225 71
e 225 74
e 225 76
e 225 78
e 225 82
e 225 84
e 225 85
e 225 86
e 225 87
e 225 88
e 225 89
e 225 90
e 225 92
e 225 93
e 225 94
e 225 95
e 225 98
e 225 99
e 225 100
e 225 101
e 225 102
e 225 103
e 225 104
e 225 105
e 225 109
e 225 110
e 225 112
e 225 113
e 225 117
e 225 118
e 225 119
e 225 120
e 225 121
e 225 122
e 225 124
e 225 125
e 225 126
e 225 128
e 225 129
e 225 130
e 225 134
e 225 137
e 225 138
e 225 139
e 225 141
e 225 142
e 225 144
e 225 145
e 225 149
e 225 150
e 225 152
e 225 153
e 225 155
e 225 156
e 225 157
e 225 159
e 225 160
e 225 161
e 225 162
e 225 164
e 225 165
e 225 167
e 225 168
e 225 169
e 225 170
e 225 171
e 225 172
e 225 173
e 225 174
e 225 176
e 225 177
e 225 178
e 225 179
e 225 183
e 225 184
e 225 186
e 225 187
e 225 188
e 225 190
e 225 191
e 225 192
e 225 193
e 225 195
e 225 196
e 225 200
e 225 202
e 225 203
e 225 204
e 225 206
e 225 207
e 225 208
e 225 209
e 225 210
e 225 211
e 225 214
e 225 215
e 225 216
e 225 218
e 225 219
e 225 220
e 225 222
e 225 223
e 226 1
e 226 2
e 226 3
e 226 4
e 226 5
e 226 6
e 226 8
e 226 9
e 226 10
e 226 12
e 226 13
e 226 14
e 226 15
e 226 16
e 226 17
e 226 18
e 226 19
e 226 20
e 226 21
e 226 22
e 226 23
e 226 24
e 226 25
e 226 26
e 226 28
e 226 29
e 226 31
e 226 32
e 226 33
e 226 34
e 226 35
e 226 36
e 226 37
e 226 38
e 226 39
e 226 40
e 226 42
e 226 43
e 226 45
e 226 47
e 226 48
e 226 49
e 226 50
e 226 51
e 226 52
e 226 53
e 226 54
e 226 55
e 226 56
e 226 57
e 226 59
e 226 60
e 226 61
e 226 62
e 226 63
e 226 64
e 226 65
e 226 66
e 226 68
e 226 69
e 226 70
e 226 71
e 226 72
e 226 73
e 226 74
e 226 75
e 226 76
e 226 77
e 226 78
e 226 79
e 226 80
e 226 81
e 226 82
e 226 83
e 226 84
e 226 85
e 226 86
e 226 87
e 226 89
e 226 91
e 226 92
e 226 93
e 226 94
e 226 95
e 226 96
e 226 97
e 226 98
e 226 99
e 226 102
e 226 103
e 226 104
e 226 105
e 226 106
e 226 107
e 226 108
e 226 110
e 226 113
e 226 114
e 226 115
e 226 116
e 226 117
e 226 118
e 226 119
e 226 120
e 226 121
e 226 122
e 226 123
e 226 124
e 226 125
e 226 126
e 226 127
e 226 128
e 226 129
e 226 130
e 226 131
e 226 132
e 226 133
e 226 134
e 226 135
e 226 136
e 226 137
e 226 139
e 226 140
e 226 141
e 226 142
e 226 143
e 226 144
e 226 145
e 226 146
e 226 147
e 226 148
e 226 150
e 226 151
e 226 152
e 226 153
e 226 154
e 226 155
e 226 156
e 226 158
e 226 159
e 226 160
e 226 161
e 226 162
e 226 164
e 226 165
e 226 167
e 226 168
e 226 169
e 226 170
e 226 171
e 226 172
e 226 173
e 226 174
e 226 175
e 226 176
e 226 178
e 226 179
e 226 180
e 226 183
e 226 185
e 226 186
e 226 188
e 226 189
e 226 190
e 226 191
e 226 192
e 226 193
e 226 194
e 226 196
e 226 197
e 226 198
e 226 199
e 226 200
e 226 202
e 226 204
e 226 205
e 226 206
e 226 207
e 226 208
e 226 209
e 226 211
e 226 212
e 226 213
e 226 214
e 226 215
e 226 216
e 226 217
e 226 218
e 226 219
e 226 220
e 226 222
e 226 224
e 226 225
e 227 1
e 227 2
e 227 3
e 227 4
e 227 5
e 227 7
e 227 8
e 227 9
e 227 11
e 227 12
e 227 13
e 227 14
e 227 15
e 227 16
e 227 17
e 227 18
e 227 19
e 227 20
e 227 21
e 227 22
e 227 23
e 227 24
e 227 25
e 227 26
e 227 27
e 227 28
e 227 29
e 227 30
e 227 31
e 227 32
e 227 33
e 227 34
e 227 35
e 227 38
e 227 39
e 227 40
e 227 43
e 227 44
e 227 45
e 227 46
e 227 47
e 227 48
e 227 50
e 227 51
e 227 52
e 227 53
e 227 54
e 227 55
e 227 58
e 227 59
e 227 61
e 227 62
e 227 63
e 227 64
e 227 65
e 227 66
e 227 67
e 227 70
e 227 71
e 227 72
e 227 73
e 227 74
e 227 75
e 227 76
e 227 77
e 227 78
e 227 79
e 227 80
e 227 81
e 227 82
e 227 83
e 227 84
e 227 85
e 227 86
e 227 87
e 227 88
e 227 89
e 227 90
e 227 91
e 227 92
e 227 93
e 227 94
e 227 95
e 227 96
e 227 97
e 227 98
e 227 100
e 227 101
e 227 103
e 227 104
e 227 105
e 227 106
e 227 107
e 227 108
e 227 109
e 227 110
e 227 112
e 227 115
e 227 116
e 227 118
e 227 119
e 227 121
e 227 122
e 227 123
e 227 124
e 227 125
e 227 127
e 227 128
e 227 129
e 227 130
e 227 131
e 227 132
e 227 133
e 227 134
e 227 136
e 227 137
e 227 138
e 227 140
e 227 141
e 227 142
e 227 143
e 227 144
e 227 145
e 227 146
e 227 149
e 227 150
e 227 152
e 227 153
e 227 154
e 227 155
e 227 157
e 227 158
e 227 159
e 227 160
e 227 161
e 227 162
e 227 163
e 227 164
e 227 165
e 227 166
e 227 167
e 227 168
e 227 169
e 227 171
e 227 172
e 227 173
e 227 174
e 227 175
e 227 176
e 227 177
e 227 178
e 227 179
e 227 180
e 227 181
e 227 182
e 227 183
e 227 184
e 227 185
e 227 186
e 227 188
e 227 190
e 227 191
e 227 192
e 227 193
e 227 194
e 227 195
e 227 196
e 227 197
e 227 198
e 227 199
e 227 200
e 227 201
e 227 202
e 227 203
e 227 204
e 227 205
e 227 206
e 227 207
e 227 208
e 227 209
e 227 211
e 227 212
e 227 213
e 227 214
e 227 215
e 227 216
e 227 217
e 227 218
e 227 219
e 227 221
e 227 222
e 227 223
e 227 224
e 227 225
e 227 226
e 228 1
e 228 5
e 228 6
e 228 7
e 228 8
e 228 9
e 228 11
e 228 13
e 228 14
e 228 15
e 228 16
e 228 17
e 228 18
e 228 19
e 228 20
e 228 21
e 228 22
e 228 23
e 228 24
e 228 25
e 228 27
e 228 28
e 228 29
e 228 30
e 228 31
e 228 33
e 228 34
e 228 35
e 228 36
e 228 37
e 228 38
e 228 39
e 228 41
e 228 42
e 228 43
e 228 44
e 228 46
e 228 47
e 228 48
e 228 49
e 228 51
e 228 53
e 228 55
e 228 57
e 228 58
e 228 59
e 228 61
e 228 62
e 228 64
e 228 65
e 228 66
e 228 67
e 228 68
e 228 69
e 228 70
e 228 71
e 228 72
e 228 73
e 228 74
e 228 75
e 228 76
e 228 77
e 228 78
e 228 79
e 228 80
e 228 81
e 228 82
e 228 83
e 228 84
e 228 85
e 228 86
e 228 87
e 228 88
e 228 89
e 228 90
e 228 91
e 228 92
e 228 93
e 228 94
e 228 96
e 228 97
e 228 98
e 228 99
e 228 100
e 228 101
e 228 102
e 228 104
e 228 106
e 228 107
e 228 108
e 228 109
e 228 112
e 228 113
e 228 114
e 228 115
e 228 116
e 228 118
e 228 119
e 228 120
e 228 122
e 228 123
e 228 125
e 228 126
e 228 127
e 228 129
e 228 130
e 228 131
e 228 132
e 228 133
e 228 135
e 228 136
e 228 137
e 228 138
e 228 139
e 228 141
e 228 142
e 228 143
e 228 144
e 228 146
e 228 147
e 228 148
e 228 150
e 228 151
e 228 152
e 228 153
e 228 154
e 228 155
e 228 156
e 228 157
e 228 158
e 228 159
e 228 160
e 228 161
e 228 162
e 228 163
e 228 164
e 228 165
e 228 166
e 228 167
e 228 168
e 228 169
e 228 171
e 228 173
e 228 175
e 228 176
e 228 177
e 228 178
e 228 179
e 228 180
e 228 181
e 228 182
e 228 183
e 228 184
e 228 186
e 228 188
e 228 189
e 228 190
e 228 191
e 228 192
e 228 193
e 228 194
e 228 195
e 228 196
e 228 197
e 228 199
e 228 200
e 228 201
e 228 202
e 228 203
e 228 204
e 228 206
e 228 208
e 228 211
e 228 215
e 228 216
e 228 217
e 228 218
e 228 220
e 228 221
e 228 222
e 228 223
e 228 224
e 228 225
e 228 226
e 228 227
e 229 2
e 229 3
e 229 4
e 229 6
e 229 7
e 229 10
e 229 11
e 229 13
e 229 14
e 229 15
e 229 16
e 229 17
e 229 20
e 229 22
e 229 24
e 229 26
e 229 27
e 229 28
e 229 29
e 229 30
e 229 32
e 229 33
e 229 35
e 229 36
e 229 38
e 229 40
e 229 43
e 229 44
e 229 45
e 229 48
e 229 49
e 229 50
e 229 51
e 229 52
e 229 53
e 229 54
e 229 57
e 229 58
e 229 59
e 229 63
e 229 64
e 229 65
e 229 67
e 229 68
e 229 69
e 229 71
e 229 72
e 229 73
e 229 75
e 229 76
e 229 78
e 229 79
e 229 80
e 229 81
e 229 82
e 229 84
e 229 85
e 229 86
e 229 87
e 229 90
e 229 91
e 229 92
e 229 93
e 229 95
e 229 96
e 229 98
e 229 99
e 229 101
e 229 103
e 229 107
e 229 108
e 229 111
e 229 112
e 229 114
e 229 115
e 229 116
e 229 119
e 229 120
e 229 121
e 229 125
e 229 126
e 229 128
e 229 131
e 229 135
e 229 136
e 229 137
e 229 139
e 229 142
e 229 144
e 229 146
e 229 147
e 229 148
e 229 152
e 229 153
e 229 154
e 229 155
e 229 157
e 229 159
e 229 160
e 229 161
e 229 162
e 229 163
e 229 164
e 229 165
e 229 166
e 229 167
e 229 168
e 229 170
e 229 172
e 229 173
e 229 174
e 229 176
e 229 177
e 229 178
e 229 179
e 229 180
e 229 181
e 229 182
e 229 186
e 229 188
e 229 189
e 229 191
e 229 192
e 229 193
e 229 194
e 229 195
e 229 196
e 229 197
e 229 198
e 229 199
e 229 201
e 229 202
e 229 203
e 229 206
e 229 208
e 229 210
e 229 211
e 229 212
e 229 213
e 229 216
e 229 221
e 229 224
e 229 225
e 229 226
e 230 1
e 230 3
e 230 5
e 230 7
e 230 8
e 230 9
e 230 10
e 230 11
e 230 12
e 230 14
e 230 15
e 230 17
e 230 18
e 230 19
e 230 20
e 230 21
e 230 22
e 230 23
e 230 24
e 230 25
e 230 26
e 230 27
e 230 28
e 230 29
e 230 30
e 230 33
e 230 34
e 230 35
e 230 36
e 230 37
e 230 38
e 230 41
e 230 42
e 230 46
e 230 47
e 230 48
e 230 49
e 230 50
e 230 52
e 230 53
e 230 54
e 230 55
e 230 56
e 230 57
e 230 58
e 230 59
e 230 60
e 230 61
e 230 62
e 230 63
e 230 64
e 230 65
e 230 66
e 230 67
e 230 69
e 230 70
e 230 71
e 230 72
e 230 73
e 230 74
e 230 75
e 230 76
e 230 77
e 230 78
e 230 79
e 230 80
e 230 81
e 230 82
e 230 83
e 230 84
e 230 85
e 230 86
e 230 87
e 230 88
e 230 89
e 230 90
e 230 91
e 230 92
e 230 95
e 230 96
e 230 97
e 230 98
e 230 99
e 230 100
e 230 101
e 230 103
e 230 105
e 230 106
e 230 107
e 230 108
e 230 109
e 230 112
e 230 113
e 230 114
e 230 115
e 230 116
e 230 117
e 230 118
e 230 119
e 230 120
e 230 123
e 230 124
e 230 126
e 230 127
e 230 128
e 230 129
e 230 130
e 230 131
e 230 132
e 230 133
e 230 136
e 230 137
e 230 138
e 230 140
e 230 141
e 230 142
e 230 143
e 230 144
e 230 147
e 230 148
e 230 149
e 230 150
e 230 152
e 230 153
e 230 154
e 230 155
e 230 157
e 230 158
e 230 159
e 230 161
e 230 162
e 230 163
e 230 164
e 230 165
e 230 166
e 230 167
e 230 168
e 230 170
e 230 171
e 230 172
e 230 173
e 230 174
e 230 177
e 230 178
e 230 182
e 230 183
e 230 184
e 230 186
e 230 187
e 230 188
e 230 190
e 230 191
e 230 192
e 230 194
e 230 195
e 230 196
e 230 200
e 230 201
e 230 202
e 230 203
e 230 204
e 230 207
e 230 208
e 230 210
e 230 211
e 230 212
e 230 213
e 230 214
e 230 215
e 230 216
e 230 218
e 230 219
e 230 221
e 230 222
e 230 224
e 230 226
e 230 227
e 230 228
e 231 2
e 231 5
e 231 7
e 231 8
e 231 9
e 231 10
e 231 11
e 231 12
e 231 16
e 231 17
e 231 19
e 231 24
e 231 25
e 231 26
e 231 27
e 231 28
e 231 29
e 231 31
e 231 32
e 231 33
e 231 35
e 231 36
e 231 38
e 231 40
e 231 43
e 231 44
e 231 45
e 231 47
e 231 48
e 231 51
e 231 54
e 231 55
e 231 57
e 231 60
e 231 61
e 231 63
e 231 64
e 231 65
e 231 66
e 231 67
e 231 70
e 231 71
e 231 75
e 231 76
e 231 81
e 231 82
e 231 83
e 231 84
e 231 85
e 231 86
e 231 87
e 231 88
e 231 89
e 231 90
e 231 91
e 231 92
e 231 95
e 231 96
e 231 97
e 231 98
e 231 103
e 231 104
e 231 107
e 231 108
e 231 109
e 231 111
e 231 112
e 231 113
e 231 114
e 231 115
e 231 116
e 231 117
e 231 119
e 231 120
e 231 121
e 231 122
e 231 124
e 231 125
e 231 126
e 231 127
e 231 131
e 231 132
e 231 133
e 231 135
e 231 137
e 231 138
e 231 139
e 231 140
e 231 141
e 231 142
e 231 145
e 231 148
e 231 150
e 231 154
e 231 155
e 231 156
e 231 157
e 231 158
e 231 159
e 231 161
e 231 162
e 231 163
e 231 164
e 231 165
e 231 166
e 231 167
e 231 168
e 231 170
e 231 172
e 231 173
e 231 175
e 231 176
e 231 177
e 231 180
e 231 181
e 231 185
e 231 187
e 231 190
e 231 191
e 231 192
e 231 193
e 231 194
e 231 195
e 231 196
e 231 199
e 231 200
e 231 203
e 231 204
e 231 206
e 231 208
e 231 209
e 231 211
e 231 212
e 231 213
e 231 214
e 231 216
e 231 218
e 231 221
e 231 223
e 231 224
e 231 227
e 231 230
e 232 2
e 232 3
e 232 4
e 232 5
e 232 6
e 232 7
e 232 8
e 232 11
e 232 12
e 232 13
e 232 14
e 232 15
e 232 16
e 232 17
e 232 18
e 232 19
e 232 22
e 232 25
e 232 26
e 232 27
e 232 29
e 232 30
e 232 32
e 232 34
e 232 35
e 232 37
e 232 38
e 232 39
e 232 43
e 232 45
e 232 46
e 232 47
e 232 48
e 232 49
e 232 51
e 232 54
e 232 56
e 232 57
e 232 58
e 232 59
e 232 60
e 232 61
e 232 62
e 232 63
e 232 64
e 232 65
e 232 69
e 232 70
e 232 71
e 232 72
e 232 73
e 232 75
e 232 76
e 232 77
e 232 78
e 232 79
e 232 81
e 232 82
e 232 83
e 232 84
e 232 85
e 232 87
e 232 89
e 232 90
e 232 91
e 232 92
e 232 95
e 232 97
e 232 98
e 232 101
e 232 106
e 232 108
e 232 111
e 232 113
e 232 114
e 232 115
e 232 116
e 232 117
e 232 118
e 232 120
e 232 122
e 232 124
e 232 125
e 232 126
e 232 127
e 232 128
e 232 130
e 232 132
e 232 134
e 232 135
e 232 136
e 232 137
e 232 138
e 232 140
e 232 141
e 232 142
e 232 143
e 232 144
e 232 145
e 232 147
e 232 150
e 232 152
e 232 153
e 232 154
e 232 155
e 232 156
e 232 157
e 232 158
e 232 159
e 232 160
e 232 162
e 232 163
e 232 164
e 232 168
e 232 169
e 232 170
e 232 171
e 232 172
e 232 173
e 232 174
e 232 176
e 232 177
e 232 179
e 232 180
e 232 181
e 232 182
e 232 183
e 232 186
e 232 188
e 232 190
e 232 191
e 232 194
e 232 195
e 232 196
e 232 197
e 232 198
e 232 199
e 232 200
e 232 201
e 232 203
e 232 204
e 232 206
e 232 207
e 232 208
e 232 210
e 232 211
e 232 212
e 232 214
e 232 216
e 232 217
e 232 218
e 232 220
e 232 222
e 232 225
e 232 226
e 232 227
e 232 228
e 232 229
e 232 231
e 233 1
e 233 2
e 233 3
e 233 4
e 233 8
e 233 9
e 233 10
e 233 11
e 233 12
e 233 14
e 233 15
e 233 16
e 233 17
e 233 18
e 233 21
e 233 22
e 233 23
e 233 27
e 233 29
e 233 30
e 233 31
e 233 32
e 233 33
e 233 35
e 233 36
e 233 37
e 233 38
e 233 39
e 233 42
e 233 43
e 233 44
e 233 45
e 233 46
e 233 47
e 233 48
e 233 49
e 233 50
e 233 51
e 233 54
e 233 55
e 233 56
e 233 57
e 233 59
e 233 60
e 233 61
e 233 62
e 233 63
e 233 65
e 233 66
e 233 67
e 233 68
e 233 69
e 233 70
e 233 72
e 233 73
e 233 74
e 233 75
e 233 76
e 233 78
e 233 79
e 233 82
e 233 83
e 233 84
e 233 85
e 233 86
e 233 87
e 233 88
e 233 89
e 233 90
e 233 91
e 233 92
e 233 93
e 233 94
e 233 95
e 233 96
e 233 97
e 233 98
e 233 99
e 233 100
e 233 101
e 233 104
e 233 106
e 233 108
e 233 110
e 233 112
e 233 114
e 233 116
e 233 117
e 233 119
e 233 120
e 233 121
e 233 122
e 233 123
e 233 125
e 233 127
e 233 129
e 233 130
e 233 131
e 233 132
e 233 133
e 233 136
e 233 137
e 233 138
e 233 139
e 233 141
e 233 143
e 233 144
e 233 145
e 233 147
e 233 148
e 233 149
e 233 152
e 233 153
e 233 154
e 233 155
e 233 157
e 233 159
e 233 161
e 233 162
e 233 164
e 233 167
e 233 170
e 233 171
e 233 172
e 233 173
e 233 174
e 233 175
e 233 176
e 233 178
e 233 179
e 233 180
e 233 181
e 233 183
e 233 184
e 233 186
e 233 187
e 233 188
e 233 191
e 233 192
e 233 193
e 233 194
e 233 195
e 233 196
e 233 197
e 233 199
e 233 200
e 233 204
e 233 206
e 233 207
e 233 208
e 233 210
e 233 212
e 233 213
e 233 214
e 233 216
e 233 217
e 233 218
e 233 221
e 233 223
e 233 226
e 233 227
e 233 228
e 233 229
e 233 232
e 234 1
e 234 2
e 234 7
e 234 8
e 234 9
e 234 10
e 234 11
e 234 13
e 234 14
e 234 15
e 234 16
e 234 18
e 234 19
e 234 20
e 234 22
e 234 23
e 234 26
e 234 27
e 234 28
e 234 29
e 234 30
e 234 32
e 234 33
e 234 34
e 234 35
e 234 36
e 234 38
e 234 39
e 234 40
e 234 41
e 234 42
e 234 43
e 234 46
e 234 47
e 234 48
e 234 51
e 234 52
e 234 53
e 234 54
e 234 57
e 234 58
e 234 60
e 234 62
e 234 63
e 234 64
e 234 65
e 234 68
e 234 69
e 234 71
e 234 72
e 234 75
e 234 76
e 234 77
e 234 81
e 234 83
e 234 84
e 234 85
e 234 86
e 234 88
e 234 89
e 234 90
e 234 91
e 234 92
e 234 93
e 234 96
e 234 97
e 234 98
e 234 99
e 234 100
e 234 101
e 234 103
e 234 105
e 234 106
e 234 107
e 234 108
e 234 111
e 234 112
e 234 113
e 234 114
e 234 115
e 234 116
e 234 117
e 234 118
e 234 119
e 234 120
e 234 121
e 234 124
e 234 126
e 234 127
e 234 128
e 234 129
e 234 130
e 234 131
e 234 132
e 234 133
e 234 135
e 234 136
e 234 137
e 234 139
e 234 140
e 234 143
e 234 145
e 234 146
e 234 147
e 234 148
e 234 150
e 234 152
e 234 153
e 234 154
e 234 155
e 234 156
e 234 157
e 234 158
e 234 159
e 234 160
e 234 161
e 234 162
e 234 163
e 234 164
e 234 166
e 234 169
e 234 170
e 234 171
e 234 173
e 234 174
e 234 175
e 234 176
e 234 177
e 234 178
e 234 179
e 234 180
e 234 181
e 234 183
e 234 185
e 234 186
e 234 188
e 234 190
e 234 192
e 234 193
e 234 194
e 234 195
e 234 198
e 234 199
e 234 200
e 234 203
e 234 205
e 234 206
e 234 209
e 234 210
e 234 213
e 234 214
e 234 215
e 234 218
e 234 219
e 234 220
e 234 221
e 234 222
e 234 223
e 234 224
e 234 226
e 234 227
e 234 228
e 234 230
e 234 231
e 234 232
e 234 233
e 235 2
e 235 5
e 235 6
e 235 7
e 235 8
e 235 11
e 235 12
e 235 13
e 235 14
e 235 15
e 235 16
e 235 18
e 235 19
e 235 20
e 235 21
e 235 24
e 235 25
e 235 27
e 235 28
e 235 29
e 235 30
e 235 33
e 235 35
e 235 36
e 235 37
e 235 38
e 235 40
e 235 41
e 235 43
e 235 44
e 235 45
e 235 46
e 235 47
e 235 48
e 235 50
e 235 53
e 235 57
e 235 58
e 235 61
e 235 62
e 235 65
e 235 66
e 235 67
e 235 68
e 235 69
e 235 70
e 235 72
e 235 73
e 235 75
e 235 77
e 235 78
e 235 81
e 235 84
e 235 85
e 235 86
e 235 87
e 235 88
e 235 89
e 235 90
e 235 91
e 235 92
e 235 93
e 235 94
e 235 97
e 235 98
e 235 99
e 235 100
e 235 101
e 235 102
e 235 103
e 235 105
e 235 106
e 235 108
e 235 109
e 235 111
e 235 112
e 235 113
e 235 115
e 235 118
e 235 119
e 235 120
e 235 121
e 235 122
e 235 123
e 235 124
e 235 129
e 235 131
e 235 132
e 235 133
e 235 135
e 235 136
e 235 137
e 235 138
e 235 140
e 235 141
e 235 142
e 235 143
e 235 144
e 235 145
e 235 147
e 235 148
e 235 149
e 235 151
e 235 152
e 235 154
e 235 155
e 235 156
e 235 159
e 235 160
e 235 161
e 235 164
e 235 166
e 235 167
e 235 169
e 235 172
e 235 173
e 235 175
e 235 176
e 235 177
e 235 179
e 235 181
e 235 182
e 235 183
e 235 184
e 235 185
e 235 186
e 235 187
e 235 188
e 235 190
e 235 191
e 235 192
e 235 193
e 235 194
e 235 195
e 235 196
e 235 197
e 235 199
e 235 200
e 235 202
e 235 203
e 235 205
e 235 207
e 235 208
e 235 210
e 235 211
e 235 214
e 235 218
e 235 221
e 235 225
e 235 226
e 235 227
e 235 230
e 235 232
e 236 1
e 236 2
e 236 4
e 236 8
e 236 9
e 236 11
e 236 12
e 236 13
e 236 14
e 236 15
e 236 16
e 236 17
e 236 18
e 236 19
e 236 20
e 236 21
e 236 23
e 236 24
e 236 25
e 236 27
e 236 28
e 236 29
e 236 30
e 236 31
e 236 33
e 236 34
e 236 35
e 236 36
e 236 37
e 236 38
e 236 39
e 236 42
e 236 43
e 236 44
e 236 45
e 236 46
e 236 47
e 236 48
e 236 49
e 236 51
e 236 52
e 236 53
e 236 54
e 236 55
e 236 56
e 236 58
e 236 60
e 236 61
e 236 62
e 236 63
e 236 64
e 236 65
e 236 66
e 236 68
e 236 69
e 236 70
e 236 71
e 236 72
e 236 73
e 236 74
e 236 75
e 236 76
e 236 77
e 236 78
e 236 79
e 236 80
e 236 81
e 236 82
e 236 83
e 236 84
e 236 86
e 236 87
e 236 88
e 236 89
e 236 91
e 236 92
e 236 93
e 236 94
e 236 96
e 236 97
e 236 98
e 236 99
e 236 101
e 236 102
e 236 103
e 236 104
e 236 105
e 236 106
e 236 107
e 236 108
e 236 109
e 236 110
e 236 112
e 236 113
e 236 114
e 236 115
e 236 116
e 236 117
e 236 118
e 236 119
e 236 120
e 236 121
e 236 122
e 236 123
e 236 124
e 236 125
e 236 126
e 236 130
e 236 131
e 236 132
e 236 133
e 236 135
e 236 136
e 236 137
e 236 138
e 236 139
e 236 140
e 236 141
e 236 142
e 236 143
e 236 144
e 236 145
e 236 147
e 236 149
e 236 150
e 236 151
e 236 152
e 236 153
e 236 154
e 236 155
e 236 156
e 236 158
e 236 159
e 236 160
e 236 161
e 236 162
e 236 163
e 236 164
e 236 165
e 236 166
e 236 167
e 236 168
e 236 169
e 236 171
e 236 172
e 236 173
e 236 174
e 236 175
e 236 177
e 236 178
e 236 179
e 236 180
e 236 181
e 236 182
e 236 183
e 236 184
e 236 186
e 236 187
e 236 188
e 236 189
e 236 190
e 236 191
e 236 192
e 236 193
e 236 194
e 236 195
e 236 197
e 236 198
e 236 199
e 236 201
e 236 204
e 236 205
e 236 206
e 236 207
e 236 208
e 236 209
e 236 210
e 236 211
e 236 212
e 236 213
e 236 214
e 236 215
e 236 216
e 236 217
e 236 218
e 236 219
e 236 220
e 236 222
e 236 223
e 236 226
e 236 227
e 236 228
e 236 230
e 236 231
e 236 232
e 236 233
e 236 234
e 236 235
e 237 1
e 237 2
e 237 5
e 237 6
e 237 7
e 237 8
e 237 9
e 237 11
e 237 12
e 237 13
e 237 14
e 237 16
e 237 17
e 237 18
e 237 19
e 237 20
e 237 21
e 237 22
e 237 23
e 237 24
e 237 25
e 237 27
e 237 28
e 237 29
e 237 31
e 237 32
e 237 33
e 237 34
e 237 35
e 237 36
e 237 37
e 237 38
e 237 39
e 237 40
e 237 44
e 237 45
e 237 47
e 237 48
e 237 51
e 237 52
e 237 53
e 237 54
e 237 55
e 237 57
e 237 58
e 237 59
e 237 61
e 237 62
e 237 63
e 237 65
e 237 69
e 237 70
e 237 71
e 237 72
e 237 73
e 237 75
e 237 76
e 237 77
e 237 78
e 237 80
e 237 82
e 237 84
e 237 85
e 237 86
e 237 87
e 237 88
e 237 90
e 237 92
e 237 93
e 237 95
e 237 96
e 237 98
e 237 99
e 237 101
e 237 103
e 237 104
e 237 105
e 237 107
e 237 110
e 237 111
e 237 113
e 237 114
e 237 115
e 237 117
e 237 118
e 237 119
e 237 121
e 237 123
e 237 124
e 237 126
e 237 129
e 237 130
e 237 133
e 237 134
e 237 135
e 237 137
e 237 138
e 237 141
e 237 142
e 237 143
e 237 144
e 237 145
e 237 151
e 237 152
e 237 153
e 237 155
e 237 158
e 237 159
e 237 160
e 237 161
e 237 164
e 237 166
e 237 168
e 237 169
e 237 173
e 237 174
e 237 177
e 237 178
e 237 179
e 237 180
e 237 181
e 237 185
e 237 186
e 237 187
e 237 188
e 237 191
e 237 192
e 237 194
e 237 195
e 237 198
e 237 199
e 237 200
e 237 202
e 237 204
e 237 205
e 237 207
e 237 208
e 237 209
e 237 210
e 237 211
e 237 213
e 237 214
e 237 215
e 237 218
e 237 220
e 237 221
e 237 223
e 237 224
e 237 225
e 237 226
e 237 227
e 237 228
e 237 230
e 237 231
e 237 232
e 237 233
e 237 234
e 237 236
e 238 1
e 238 2
e 238 3
e 238 4
e 238 6
e 238 8
e 238 10
e 238 11
e 238 12
e 238 13
e 238 14
e 238 15
e 238 16
e 238 17
e 238 18
e 238 19
e 238 20
e 238 21
e 238 22
e 238 23
e 238 25
e 238 27
e 238 28
e 238 29
e 238 30
e 238 33
e 238 34
e 238 35
e 238 36
e 238 37
e 238 38
e 238 39
e 238 41
e 238 42
e 238 43
e 238 44
e 238 46
e 238 47
e 238 48
e 238 51
e 238 52
e 238 53
e 238 55
e 238 56
e 238 57
e 238 58
e 238 59
e 238 60
e 238 62
e 238 64
e 238 65
e 238 67
e 238 68
e 238 69
e 238 71
e 238 73
e 238 74
e 238 75
e 238 78
e 238 79
e 238 80
e 238 81
e 238 82
e 238 83
e 238 84
e 238 85
e 238 86
e 238 88
e 238 89
e 238 90
e 238 91
e 238 92
e 238 93
e 238 94
e 238 95
e 238 98
e 238 99
e 238 100
e 238 101
e 238 102
e 238 103
e 238 104
e 238 105
e 238 106
e 238 109
e 238 110
e 238 112
e 238 113
e 238 114
e 238 115
e 238 118
e 238 119
e 238 120
e 238 121
e 238 123
e 238 124
e 238 127
e 238 130
e 238 131
e 238 132
e 238 133
e 238 134
e 238 135
e 238 137
e 238 140
e 238 142
e 238 143
e 238 144
e 238 145
e 238 146
e 238 149
e 238 150
e 238 152
e 238 153
e 238 154
e 238 155
e 238 157
e 238 158
e 238 160
e 238 162
e 238 163
e 238 164
e 238 165
e 238 167
e 238 169
e 238 171
e 238 172
e 238 173
e 238 174
e 238 175
e 238 176
e 238 177
e 238 179
e 238 180
e 238 181
e 238 182
e 238 184
e 238 185
e 238 186
e 238 187
e 238 188
e 238 190
e 238 191
e 238 192
e 238 193
e 238 194
e 238 196
e 238 199
e 238 201
e 238 202
e 238 203
e 238 204
e 238 205
e 238 206
e 238 209
e 238 214
e 238 216
e 238 218
e 238 220
e 238 222
e 238 223
e 238 225
e 238 226
e 238 227
e 238 230
e 238 231
e 238 232
e 238 234
e 238 237
e 239 1
e 239 2
e 239 3
e 239 5
e 239 6
e 239 7
e 239 8
e 239 9
e 239 11
e 239 12
e 239 14
e 239 15
e 239 16
e 239 17
e 239 19
e 239 21
e 239 22
e 239 23
e 239 24
e 239 25
e 239 26
e 239 27
e 239 28
e 239 29
e 239 30
e 239 32
e 239 33
e 239 34
e 239 35
e 239 37
e 239 38
e 239 39
e 239 40
e 239 41
e 239 42
e 239 43
e 239 44
e 239 45
e 239 46
e 239 47
e 239 48
e 239 49
e 239 50
e 239 51
e 239 52
e 239 53
e 239 55
e 239 57
e 239 58
e 239 59
e 239 60
e 239 62
e 239 63
e 239 64
e 239 65
e 239 67
e 239 68
e 239 69
e 239 70
e 239 71
e 239 72
e 239 73
e 239 74
e 239 75
e 239 76
e 239 78
e 239 79
e 239 80
e 239 81
e 239 82
e 239 83
e 239 84
e 239 85
e 239 86
e 239 87
e 239 88
e 239 89
e 239 90
e 239 91
e 239 92
e 239 94
e 239 95
e 239 98
e 239 100
e 239 101
e 239 102
e 239 103
e 239 104
e 239 105
e 239 106
e 239 108
e 239 109
e 239 110
e 239 111
e 239 112
e 239 113
e 239 115
e 239 121
e 239 122
e 239 123
e 239 124
e 239 125
e 239 126
e 239 127
e 239 128
e 239 129
e 239 130
e 239 131
e 239 132
e 239 133
e 239 135
e 239 138
e 239 139
e 239 140
e 239 141
e 239 142
e 239 143
e 239 144
e 239 145
e 239 146
e 239 147
e 239 148
e 239 149
e 239 150
e 239 151
e 239 152
e 239 153
e 239 154
e 239 155
e 239 156
e 239 157
e 239 158
e 239 159
e 239 160
e 239 161
e 239 162
e 239 163
e 239 164
e 239 165
e 239 166
e 239 167
e 239 168
e 239 169
e 239 170
e 239 171
e 239 172
e 239 173
e 239 175
e 239 176
e 239 177
e 239 179
e 239 180
e 239 181
e 239 182
e 239 183
e 239 184
e 239 185
e 239 186
e 239 188
e 239 191
e 239 192
e 239 193
e 239 194
e 239 195
e 239 196
e 239 197
e 239 198
e 239 202
e 239 203
e 239 204
e 239 205
e 239 206
e 239 207
e 239 210
e 239 212
e 239 213
e 239 215
e 239 216
e 239 219
e 239 221
e 239 222
e 239 224
e 239 225
e 239 226
e 239 227
e 239 228
e 239 229
e 239 230
e 239 231
e 239 232
e 239 234
e 239 235
e 239 236
e 239 237
e 240 1
e 240 2
e 240 3
e 240 4
e 240 5
e 240 6
e 240 7
e 240 8
e 240 9
e 240 10
e 240 11
e 240 12
e 240 15
e 240 16
e 240 18
e 240 19
e 240 20
e 240 21
e 240 22
e 240 23
e 240 24
e 240 25
e 240 26
e 240 27
e 240 28
e 240 29
e 240 30
e 240 31
e 240 32
e 240 33
e 240 35
e 240 38
e 240 40
e 240 43
e 240 44
e 240 45
e 240 47
e 240 48
e 240 49
e 240 52
e 240 53
e 240 54
e 240 55
e 240 56
e 240 57
e 240 59
e 240 60
e 240 61
e 240 63
e 240 64
e 240 65
e 240 66
e 240 67
e 240 68
e 240 69
e 240 70
e 240 71
e 240 72
e 240 73
e 240 74
e 240 76
e 240 77
e 240 79
e 240 81
e 240 82
e 240 84
e 240 87
e 240 89
e 240 90
e 240 91
e 240 92
e 240 96
e 240 97
e 240 98
e 240 100
e 240 101
e 240 102
e 240 103
e 240 104
e 240 105
e 240 106
e 240 107
e 240 109
e 240 111
e 240 112
e 240 114
e 240 115
e 240 117
e 240 120
e 240 122
e 240 123
e 240 124
e 240 125
e 240 126
e 240 127
e 240 128
e 240 129
e 240 131
e 240 132
e 240 133
e 240 134
e 240 135
e 240 136
e 240 137
e 240 138
e 240 142
e 240 143
e 240 144
e 240 145
e 240 146
e 240 147
e 240 149
e 240 150
e 240 151
e 240 153
e 240 155
e 240 158
e 240 159
e 240 160
e 240 161
e 240 162
e 240 163
e 240 164
e 240 165
e 240 166
e 240 167
e 240 170
e 240 171
e 240 172
e 240 173
e 240 174
e 240 175
e 240 176
e 240 177
e 240 179
e 240 180
e 240 182
e 240 183
e 240 184
e 240 186
e 240 187
e 240 189
e 240 190
e 240 191
e 240 192
e 240 193
e 240 194
e 240 195
e 240 196
e 240 197
e 240 198
e 240 199
e 240 200
e 240 201
e 240 202
e 240 203
e 240 204
e 240 205
e 240 206
e 240 207
e 240 208
e 240 209
e 240 210
e 240 211
e 240 213
e 240 216
e 240 217
e 240 218
e 240 220
e 240 221
e 240 223
e 240 224
e 240 225
e 240 226
e 240 227
e 240 228
e 240 229
e 240 230
e 240 232
e 240 233
e 240 236
e 240 237
e 240 239
e 241 1
e 241 2
e 241 3
e 241 4
e 241 6
e 241 7
e 241 8
e 241 9
e 241 12
e 241 17
e 241 18
e 241 19
e 241 20
e 241 22
e 241 23
e 241 24
e 241 26
e 241 29
e 241 30
e 241 32
e 241 33
e 241 34
e 241 35
e 241 36
e 241 37
e 241 38
e 241 39
e 241 40
e 241 41
e 241 42
e 241 44
e 241 45
e 241 46
e 241 47
e 241 48
e 241 49
e 241 51
e 241 52
e 241 53
e 241 55
e 241 58
e 241 60
e 241 63
e 241 64
e 241 65
e 241 67
e 241 68
e 241 69
e 241 70
e 241 71
e 241 72
e 241 74
e 241 75
e 241 76
e 241 77
e 241 78
e 241 80
e 241 81
e 241 82
e 241 83
e 241 84
e 241 85
e 241 86
e 241 87
e 241 88
e 241 89
e 241 90
e 241 91
e 241 92
e 241 93
e 241 94
e 241 95
e 241 96
e 241 97
e 241 98
e 241 99
e 241 101
e 241 102
e 241 104
e 241 107
e 241 108
e 241 109
e 241 110
e 241 112
e 241 114
e 241 116
e 241 117
e 241 118
e 241 119
e 241 122
e 241 124
e 241 125
e 241 126
e 241 127
e 241 128
e 241 129
e 241 130
e 241 131
e 241 133
e 241 134
e 241 135
e 241 136
e 241 137
e 241 138
e 241 139
e 241 140
e 241 142
e 241 143
e 241 144
e 241 145
e 241 146
e 241 147
e 241 148
e 241 149
e 241 150
e 241 151
e 241 152
e 241 154
e 241 155
e 241 157
e 241 158
e 241 159
e 241 161
e 241 162
e 241 163
e 241 164
e 241 167
e 241 169
e 241 171
e 241 173
e 241 174
e 241 177
e 241 179
e 241 180
e 241 181
e 241 182
e 241 184
e 241 186
e 241 187
e 241 188
e 241 189
e 241 190
e 241 192
e 241 193
e 241 194
e 241 195
e 241 196
e 241 198
e 241 199
e 241 201
e 241 203
e 241 204
e 241 205
e 241 206
e 241 207
e 241 208
e 241 210
e 241 211
e 241 212
e 241 214
e 241 215
e 241 217
e 241 218
e 241 219
e 241 221
e 241 223
e 241 224
e 241 225
e 241 227
e 241 228
e 241 230
e 241 233
e 241 234
e 241 235
e 241 236
e 241 237
e 241 240
e 242 1
e 242 2
e 242 3
e 242 4
e 242 5
e 242 7
e 242 8
e 242 9
e 242 10
e 242 11
e 242 13
e 242 15
e 242 16
e 242 17
e 242 18
e 242 19
e 242 20
e 242 21
e 242 22
e 242 23
e 242 24
e 242 25
e 242 27
e 242 28
e 242 29
e 242 31
e 242 32
e 242 34
e 242 37
e 242 38
e 242 39
e 242 40
e 242 41
e 242 42
e 242 43
e 242 44
e 242 45
e 242 46
e 242 47
e 242 48
e 242 49
e 242 50
e 242 51
e 242 52
e 242 53
e 242 54
e 242 55
e 242 56
e 242 57
e 242 58
e 242 59
e 242 60
e 242 61
e 242 62
e 242 63
e 242 64
e 242 65
e 242 66
e 242 67
e 242 68
e 242 69
e 242 70
e 242 71
e 242 72
e 242 73
e 242 74
e 242 75
e 242 77
e 242 78
e 242 79
e 242 80
e 242 81
e 242 82
e 242 83
e 242 84
e 242 85
e 242 86
e 242 87
e 242 89
e 242 90
e 242 92
e 242 94
e 242 96
e 242 97
e 242 98
e 242 99
e 242 100
e 242 101
e 242 103
e 242 104
e 242 105
e 242 106
e 242 107
e 242 110
e 242 112
e 242 114
e 242 115
e 242 116
e 242 117
e 242 118
e 242 119
e 242 120
e 242 121
e 242 122
e 242 123
e 242 124
e 242 125
e 242 126
e 242 127
e 242 128
e 242 129
e 242 130
e 242 132
e 242 133
e 242 134
e 242 135
e 242 136
e 242 137
e 242 138
e 242 139
e 242 140
e 242 142
e 242 143
e 242 144
e 242 145
e 242 147
e 242 153
e 242 154
e 242 155
e 242 156
e 242 158
e 242 159
e 242 161
e 242 162
e 242 163
e 242 164
e 242 165
e 242 167
e 242 169
e 242 171
e 242 172
e 242 173
e 242 174
e 242 176
e 242 177
e 242 178
e 242 179
e 242 181
e 242 182
e 242 185
e 242 186
e 242 187
e 242 188
e 242 189
e 242 190
e 242 192
e 242 193
e 242 194
e 242 195
e 242 196
e 242 197
e 242 198
e 242 199
e 242 200
e 242 201
e 242 202
e 242 203
e 242 204
e 242 205
e 242 206
e 242 207
e 242 208
e 242 209
e 242 210
e 242 211
e 242 213
e 242 214
e 242 216
e 242 218
e 242 220
e 242 221
e 242 222
e 242 223
e 242 224
e 242 225
e 242 226
e 242 227
e 242 228
e 242 229
e 242 230
e 242 232
e 242 233
e 242 234
e 242 235
e 242 236
e 242 238
e 242 239
e 242 240
e 242 241
e 243 1
e 243 2
e 243 3
e 243 4
e 243 6
e 243 7
e 243 8
e 243 9
e 243 11
e 243 12
e 243 13
e 243 14
e 243 15
e 243 16
e 243 17
e 243 18
e 243 19
e 243 20
e 243 21
e 243 22
e 243 23
e 243 24
e 243 25
e 243 26
e 243 27
e 243 29
e 243 30
e 243 31
e 243 32
e 243 33
e 243 35
e 243 36
e 243 38
e 243 39
e 243 40
e 243 41
e 243 42
e 243 43
e 243 44
e 243 45
e 243 46
e 243 47
e 243 48
e 243 51
e 243 52
e 243 53
e 243 55
e 243 58
e 243 59
e 243 61
e 243 62
e 243 63
e 243 65
e 243 66
e 243 67
e 243 70
e 243 71
e 243 73
e 243 75
e 243 77
e 243 78
e 243 79
e 243 80
e 243 81
e 243 82
e 243 83
e 243 84
e 243 85
e 243 86
e 243 87
e 243 88
e 243 89
e 243 90
e 243 92
e 243 93
e 243 94
e 243 95
e 243 96
e 243 97
e 243 98
e 243 100
e 243 102
e 243 103
e 243 104
e 243 105
e 243 106
e 243 107
e 243 108
e 243 109
e 243 111
e 243 112
e 243 113
e 243 114
e 243 115
e 243 116
e 243 117
e 243 118
e 243 119
e 243 120
e 243 121
e 243 122
e 243 123
e 243 124
e 243 125
e 243 126
e 243 128
e 243 129
e 243 130
e 243 131
e 243 132
e 243 133
e 243 134
e 243 136
e 243 137
e 243 138
e 243 139
e 243 140
e 243 141
e 243 142
e 243 143
e 243 144
e 243 145
e 243 146
e 243 147
e 243 148
e 243 149
e 243 151
e 243 152
e 243 153
e 243 154
e 243 155
e 243 156
e 243 158
e 243 160
e 243 161
e 243 162
e 243 163
e 243 166
e 243 168
e 243 169
e 243 170
e 243 171
e 243 172
e 243 173
e 243 174
e 243 175
e 243 176
e 243 177
e 243 178
e 243 179
e 243 182
e 243 183
e 243 185
e 243 186
e 243 187
e 243 188
e 243 189
e 243 190
e 243 192
e 243 193
e 243 194
e 243 196
e 243 197
e 243 198
e 243 199
e 243 200
e 243 202
e 243 204
e 243 205
e 243 206
e 243 208
e 243 209
e 243 210
e 243 213
e 243 214
e 243 215
e 243 216
e 243 221
e 243 222
e 243 223
e 243 226
e 243 227
e 243 228
e 243 229
e 243 230
e 243 231
e 243 232
e 243 233
e 243 234
e 243 236
e 243 237
e 243 239
e 243 240
e 243 241
e 243 242
e 244 1
e 244 2
e 244 3
e 244 4
e 244 5
e 244 6
e 244 8
e 244 9
e 244 10
e 244 12
e 244 13
e 244 15
e 244 16
e 244 17
e 244 18
e 244 20
e 244 22
e 244 24
e 244 25
e 244 27
e 244 28
e 244 30
e 244 33
e 244 37
e 244 40
e 244 42
e 244 44
e 244 46
e 244 47
e 244 48
e 244 50
e 244 53
e 244 55
e 244 56
e 244 57
e 244 58
e 244 59
e 244 60
e 244 62
e 244 63
e 244 65
e 244 68
e 244 70
e 244 71
e 244 73
e 244 76
e 244 77
e 244 78
e 244 80
e 244 82
e 244 83
e 244 84
e 244 87
e 244 88
e 244 90
e 244 91
e 244 94
e 244 95
e 244 97
e 244 99
e 244 100
e 244 101
e 244 102
e 244 103
e 244 104
e 244 107
e 244 108
e 244 109
e 244 112
e 244 114
e 244 115
e 244 117
e 244 118
e 244 119
e 244 125
e 244 126
e 244 127
e 244 128
e 244 129
e 244 130
e 244 131
e 244 132
e 244 133
e 244 134
e 244 135
e 244 137
e 244 140
e 244 142
e 244 143
e 244 145
e 244 146
e 244 147
e 244 149
e 244 151
e 244 152
e 244 153
e 244 154
e 244 156
e 244 157
e 244 161
e 244 162
e 244 163
e 244 166
e 244 167
e 244 171
e 244 173
e 244 176
e 244 177
e 244 178
e 244 179
e 244 180
e 244 181
e 244 183
e 244 184
e 244 185
e 244 187
e 244 188
e 244 190
e 244 192
e 244 194
e 244 195
e 244 198
e 244 200
e 244 203
e 244 205
e 244 207
e 244 208
e 244 209
e 244 212
e 244 215
e 244 216
e 244 217
e 244 218
e 244 219
e 244 221
e 244 222
e 244 224
e 244 225
e 244 226
e 244 227
e 244 228
e 244 230
e 244 233
e 244 236
e 244 237
e 244 239
e 244 242
e 244 243
e 245 1
e 245 2
e 245 3
e 245 4
e 245 5
e 245 9
e 245 10
e 245 15
e 245 16
e 245 18
e 245 19
e 245 20
e 245 21
e 245 22
e 245 24
e 245 27
e 245 29
e 245 30
e 245 32
e 245 33
e 245 35
e 245 36
e 245 37
e 245 39
e 245 40
e 245 42
e 245 43
e 245 44
e 245 46
e 245 49
e 245 53
e 245 54
e 245 56
e 245 58
e 245 59
e 245 62
e 245 63
e 245 64
e 245 65
e 245 66
e 245 67
e 245 68
e 245 69
e 245 73
e 245 75
e 245 76
e 245 77
e 245 78
e 245 81
e 245 83
e 245 84
e 245 86
e 245 87
e 245 88
e 245 89
e 245 90
e 245 91
e 245 92
e 245 93
e 245 95
e 245 96
e 245 98
e 245 99
e 245 100
e 245 103
e 245 104
e 245 105
e 245 106
e 245 107
e 245 109
e 245 110
e 245 112
e 245 113
e 245 114
e 245 115
e 245 116
e 245 118
e 245 119
e 245 121
e 245 122
e 245 126
e 245 127
e 245 129
e 245 130
e 245 132
e 245 133
e 245 134
e 245 135
e 245 136
e 245 138
e 245 139
e 245 140
e 245 142
e 245 143
e 245 147
e 245 149
e 245 150
e 245 152
e 245 153
e 245 155
e 245 156
e 245 157
e 245 158
e 245 160
e 245 161
e 245 162
e 245 163
e 245 164
e 245 166
e 245 167
e 245 169
e 245 170
e 245 172
e 245 173
e 245 175
e 245 176
e 245 178
e 245 179
e 245 181
e 245 182
e 245 184
e 245 185
e 245 186
e 245 187
e 245 188
e 245 193
e 245 195
e 245 196
e 245 197
e 245 198
e 245 199
e 245 200
e 245 203
e 245 204
e 245 208
e 245 210
e 245 212
e 245 215
e 245 216
e 245 219
e 245 222
e 245 223
e 245 226
e 245 227
e 245 228
e 245 229
e 245 230
e 245 231
e 245 232
e 245 233
e 245 234
e 245 235
e 245 236
e 245 237
e 245 239
e 245 240
e 245 241
e 245 242
e 245 243
e 246 2
e 246 3
e 246 5
e 246 7
e 246 8
e 246 11
e 246 12
e 246 14
e 246 15
e 246 17
e 246 19
e 246 20
e 246 21
e 246 23
e 246 24
e 246 25
e 246 27
e 246 28
e 246 32
e 246 34
e 246 35
e 246 36
e 246 38
e 246 40
e 246 43
e 246 44
e 246 45
e 246 46
e 246 48
e 246 49
e 246 50
e 246 53
e 246 56
e 246 59
e 246 60
e 246 61
e 246 66
e 246 68
e 246 69
e 246 71
e 246 73
e 246 74
e 246 75
e 246 77
e 246 78
e 246 79
e 246 80
e 246 82
e 246 83
e 246 84
e 246 85
e 246 86
e 246 87
e 246 89
e 246 91
e 246 92
e 246 93
e 246 94
e 246 95
e 246 97
e 246 99
e 246 100
e 246 101
e 246 103
e 246 104
e 246 105
e 246 106
e 246 108
e 246 110
e 246 112
e 246 113
e 246 114
e 246 117
e 246 119
e 246 122
e 246 123
e 246 124
e 246 127
e 246 130
e 246 131
e 246 132
e 246 133
e 246 134
e 246 136
e 246 137
e 246 139
e 246 140
e 246 141
e 246 142
e 246 144
e 246 145
e 246 147
e 246 148
e 246 149
e 246 150
e 246 153
e 246 154
e 246 155
e 246 156
e 246 157
e 246 158
e 246 159
e 246 162
e 246 163
e 246 164
e 246 165
e 246 167
e 246 168
e 246 170
e 246 171
e 246 172
e 246 173
e 246 175
e 246 176
e 246 177
e 246 178
e 246 179
e 246 181
e 246 182
e 246 183
e 246 186
e 246 187
e 246 188
e 246 189
e 246 190
e 246 191
e 246 192
e 246 194
e 246 196
e 246 197
e 246 198
e 246 199
e 246 200
e 246 203
e 246 205
e 246 206
e 246 207
e 246 208
e 246 210
e 246 211
e 246 212
e 246 213
e 246 214
e 246 215
e 246 221
e 246 223
e 246 226
e 246 227
e 246 228
e 246 230
e 246 232
e 246 233
e 246 235
e 246 236
e 246 239
e 246 241
e 246 242
e 246 244
e 247 1
e 247 2
e 247 3
e 247 5
e 247 6
e 247 7
e 247 8
e 247 9
e 247 10
e 247 11
e 247 12
e 247 15
e 247 16
e 247 17
e 247 19
e 247 20
e 247 21
e 247 22
e 247 23
e 247 27
e 247 29
e 247 30
e 247 31
e 247 32
e 247 33
e 247 35
e 247 38
e 247 40
e 247 41
e 247 43
e 247 44
e 247 45
e 247 47
e 247 48
e 247 49
e 247 51
e 247 52
e 247 53
e 247 55
e 247 56
e 247 57
e 247 58
e 247 59
e 247 60
e 247 61
e 247 62
e 247 63
e 247 64
e 247 65
e 247 67
e 247 68
e 247 69
e 247 70
e 247 71
e 247 72
e 247 75
e 247 76
e 247 79
e 247 80
e 247 81
e 247 82
e 247 83
e 247 84
e 247 85
e 247 86
e 247 87
e 247 90
e 247 91
e 247 92
e 247 93
e 247 94
e 247 97
e 247 98
e 247 101
e 247 102
e 247 103
e 247 104
e 247 106
e 247 109
e 247 110
e 247 112
e 247 113
e 247 114
e 247 115
e 247 116
e 247 117
e 247 119
e 247 120
e 247 121
e 247 122
e 247 123
e 247 124
e 247 125
e 247 126
e 247 127
e 247 128
e 247 129
e 247 130
e 247 132
e 247 133
e 247 134
e 247 135
e 247 136
e 247 137
e 247 139
e 247 140
e 247 141
e 247 142
e 247 143
e 247 144
e 247 146
e 247 147
e 247 148
e 247 149
e 247 150
e 247 151
e 247 152
e 247 153
e 247 154
e 247 155
e 247 158
e 247 159
e 247 160
e 247 161
e 247 162
e 247 163
e 247 164
e 247 165
e 247 166
e 247 170
e 247 171
e 247 172
e 247 174
e 247 175
e 247 176
e 247 178
e 247 179
e 247 180
e 247 181
e 247 186
e 247 188
e 247 189
e 247 190
e 247 192
e 247 193
e 247 194
e 247 195
e 247 196
e 247 197
e 247 198
e 247 199
e 247 200
e 247 202
e 247 204
e 247 205
e 247 206
e 247 207
e 247 208
e 247 209
e 247 211
e 247 213
e 247 214
e 247 215
e 247 216
e 247 217
e 247 218
e 247 219
e 247 220
e 247 221
e 247 222
e 247 223
e 247 224
e 247 225
e 247 226
e 247 227
e 247 228
e 247 230
e 247 233
e 247 236
e 247 239
e 247 240
e 247 242
e 247 243
e 247 244
e 247 245
e 247 246
e 248 1
e 248 2
e 248 3
e 248 11
e 248 13
e 248 14
e 248 15
e 248 16
e 248 17
e 248 18
e 248 20
e 248 21
e 248 23
e 248 24
e 248 25
e 248 27
e 248 29
e 248 30
e 248 33
e 248 35
e 248 36
e 248 38
e 248 39
e 248 40
e 248 41
e 248 42
e 248 43
e 248 46
e 248 47
e 248 48
e 248 52
e 248 53
e 248 54
e 248 55
e 248 56
e 248 60
e 248 61
e 248 63
e 248 65
e 248 67
e 248 68
e 248 70
e 248 71
e 248 73
e 248 75
e 248 76
e 248 77
e 248 78
e 248 79
e 248 80
e 248 81
e 248 82
e 248 87
e 248 88
e 248 92
e 248 93
e 248 94
e 248 95
e 248 97
e 248 98
e 248 99
e 248 100
e 248 101
e 248 102
e 248 103
e 248 104
e 248 105
e 248 106
e 248 111
e 248 112
e 248 113
e 248 114
e 248 115
e 248 116
e 248 117
e 248 118
e 248 119
e 248 120
e 248 122
e 248 123
e 248 124
e 248 125
e 248 126
e 248 127
e 248 128
e 248 129
e 248 130
e 248 131
e 248 132
e 248 133
e 248 134
e 248 135
e 248 136
e 248 137
e 248 138
e 248 139
e 248 140
e 248 141
e 248 142
e 248 143
e 248 144
e 248 145
e 248 147
e 248 148
e 248 151
e 248 154
e 248 155
e 248 156
e 248 158
e 248 159
e 248 161
e 248 162
e 248 163
e 248 164
e 248 165
e 248 166
e 248 167
e 248 169
e 248 170
e 248 171
e 248 172
e 248 173
e 248 174
e 248 176
e 248 179
e 248 181
e 248 183
e 248 185
e 248 188
e 248 190
e 248 194
e 248 195
e 248 196
e 248 198
e 248 199
e 248 202
e 248 203
e 248 204
e 248 206
e 248 207
e 248 208
e 248 209
e 248 210
e 248 211
e 248 212
e 248 213
e 248 214
e 248 216
e 248 218
e 248 219
e 248 220
e 248 223
e 248 224
e 248 225
e 248 227
e 248 228
e 248 229
e 248 230
e 248 232
e 248 233
e 248 234
e 248 235
e 248 236
e 248 237
e 248 238
e 248 239
e 248 240
e 248 241
e 248 242
e 248 243
e 248 245
e 248 246
e 248 247
e 249 1
e 249 2
e 249 4
e 249 5
e 249 6
e 249 7
e 249 8
e 249 9
e 249 10
e 249 11
e 249 12
e 249 13
e 249 14
e 249 15
e 249 16
e 249 17
e 249 18
e 249 19
e 249 20
e 249 21
e 249 22
e 249 23
e 249 25
e 249 26
e 249 27
e 249 28
e 249 29
e 249 32
e 249 33
e 249 34
e 249 35
e 249 36
e 249 37
e 249 38
e 249 40
e 249 41
e 249 42
e 249 43
e 249 44
e 249 45
e 249 46
e 249 47
e 249 48
e 249 49
e 249 50
e 249 51
e 249 52
e 249 53
e 249 54
e 249 55
e 249 58
e 249 59
e 249 60
e 249 61
e 249 62
e 249 63
e 249 64
e 249 65
e 249 66
e 249 67
e 249 68
e 249 69
e 249 70
e 249 72
e 249 73
e 249 74
e 249 75
e 249 76
e 249 78
e 249 80
e 249 81
e 249 82
e 249 84
e 249 85
e 249 87
e 249 88
e 249 89
e 249 90
e 249 91
e 249 92
e 249 93
e 249 94
e 249 95
e 249 97
e 249 98
e 249 99
e 249 101
e 249 102
e 249 103
e 249 104
e 249 105
e 249 106
e 249 107
e 249 109
e 249 110
e 249 111
e 249 112
e 249 113
e 249 114
e 249 115
e 249 116
e 249 117
e 249 118
e 249 119
e 249 120
e 249 121
e 249 122
e 249 123
e 249 125
e 249 127
e 249 128
e 249 129
e 249 130
e 249 131
e 249 133
e 249 134
e 249 135
e 249 136
e 249 137
e 249 138
e 249 140
e 249 142
e 249 143
e 249 144
e 249 145
e 249 146
e 249 147
e 249 148
e 249 149
e 249 150
e 249 151
e 249 153
e 249 154
e 249 157
e 249 159
e 249 160
e 249 161
e 249 162
e 249 163
e 249 164
e 249 165
e 249 166
e 249 167
e 249 168
e 249 169
e 249 170
e 249 171
e 249 172
e 249 173
e 249 174
e 249 175
e 249 176
e 249 177
e 249 178
e 249 179
e 249 180
e 249 182
e 249 184
e 249 185
e 249 186
e 249 187
e 249 189
e 249 190
e 249 191
e 249 192
e 249 194
e 249 195
e 249 196
e 249 198
e 249 199
e 249 200
e 249 201
e 249 202
e 249 203
e 249 204
e 249 205
e 249 206
e 249 207
e 249 208
e 249 209
e 249 210
e 249 211
e 249 212
e 249 213
e 249 215
e 249 216
e 249 218
e 249 219
e 249 221
e 249 223
e 249 224
e 249 226
e 249 227
e 249 228
e 249 229
e 249 231
e 249 232
e 249 233
e 249 234
e 249 235
e 249 236
e 249 237
e 249 238
e 249 239
e 249 240
e 249 241
e 249 242
e 249 243
e 249 244
e 249 245
e 249 247
e 249 248
e 250 1
e 250 2
e 250 4
e 250 5
e 250 6
e 250 7
e 250 8
e 250 9
e 250 10
e 250 11
e 250 12
e 250 13
e 250 16
e 250 17
e 250 18
e 250 19
e 250 20
e 250 21
e 250 23
e 250 24
e 250 25
e 250 26
e 250 27
e 250 28
e 250 29
e 250 30
e 250 32
e 250 33
e 250 34
e 250 35
e 250 37
e 250 39
e 250 42
e 250 47
e 250 48
e 250 50
e 250 51
e 250 52
e 250 56
e 250 58
e 250 60
e 250 61
e 250 63
e 250 64
e 250 65
e 250 66
e 250 67
e 250 68
e 250 70
e 250 71
e 250 74
e 250 75
e 250 77
e 250 78
e 250 79
e 250 80
e 250 82
e 250 83
e 250 84
e 250 85
e 250 86
e 250 87
e 250 89
e 250 91
e 250 92
e 250 93
e 250 94
e 250 95
e 250 96
e 250 97
e 250 98
e 250 99
e 250 100
e 250 101
e 250 102
e 250 103
e 250 104
e 250 105
e 250 108
e 250 109
e 250 110
e 250 111
e 250 112
e 250 114
e 250 116
e 250 117
e 250 118
e 250 119
e 250 121
e 250 122
e 250 123
e 250 124
e 250 125
e 250 126
e 250 127
e 250 128
e 250 129
e 250 131
e 250 132
e 250 133
e 250 135
e 250 136
e 250 137
e 250 138
e 250 139
e 250 140
e 250 142
e 250 144
e 250 145
e 250 146
e 250 147
e 250 148
e 250 149
e 250 150
e 250 151
e 250 152
e 250 154
e 250 155
e 250 156
e 250 157
e 250 158
e 250 159
e 250 160
e 250 161
e 250 162
e 250 163
e 250 164
e 250 165
e 250 166
e 250 167
e 250 168
e 250 169
e 250 170
e 250 171
e 250 172
e 250 173
e 250 174
e 250 175
e 250 176
e 250 178
e 250 179
e 250 180
e 250 181
e 250 182
e 250 183
e 250 184
e 250 185
e 250 186
e 250 187
e 250 188
e 250 189
e 250 190
e 250 192
e 250 193
e 250 194
e 250 195
e 250 196
e 250 197
e 250 198
e 250 199
e 250 201
e 250 202
e 250 203
e 250 204
e 250 205
e 250 206
e 250 207
e 250 208
e 250 209
e 250 210
e 250 211
e 250 212
e 250 213
e 250 215
e 250 216
e 250 217
e 250 218
e 250 219
e 250 220
e 250 221
e 250 222
e 250 223
e 250 224
e 250 225
e 250 226
e 250 227
e 250 228
e 250 229
e 250 230
e 250 231
e 250 235
e 250 237
e 250 239
e 250 241
e 250 242
e 250 243
e 250 244
e 250 245
e 250 246
e 250 247
e 250 248
e 250 249
e 251 3
e 251 4
e 251 5
e 251 6
e 251 7
e 251 8
e 251 9
e 251 10
e 251 11
e 251 12
e 251 13
e 251 14
e 251 15
e 251 16
e 251 17
e 251 18
e 251 19
e 251 20
e 251 21
e 251 22
e 251 24
e 251 25
e 251 26
e 251 27
e 251 28
e 251 29
e 251 31
e 251 32
e 251 33
e 251 34
e 251 35
e 251 36
e 251 38
e 251 40
e 251 42
e 251 43
e 251 46
e 251 47
e 251 48
e 251 49
e 251 52
e 251 54
e 251 55
e 251 59
e 251 60
e 251 61
e 251 62
e 251 63
e 251 65
e 251 67
e 251 70
e 251 71
e 251 72
e 251 73
e 251 74
e 251 75
e 251 76
e 251 77
e 251 78
e 251 80
e 251 82
e 251 84
e 251 85
e 251 86
e 251 87
e 251 88
e 251 89
e 251 90
e 251 91
e 251 92
e 251 98
e 251 99
e 251 100
e 251 101
e 251 103
e 251 104
e 251 106
e 251 107
e 251 112
e 251 113
e 251 115
e 251 116
e 251 117
e 251 118
e 251 119
e 251 120
e 251 121
e 251 122
e 251 123
e 251 125
e 251 126
e 251 127
e 251 128
e 251 130
e 251 131
e 251 132
e 251 133
e 251 135
e 251 137
e 251 138
e 251 139
e 251 140
e 251 141
e 251 142
e 251 143
e 251 145
e 251 146
e 251 147
e 251 148
e 251 149
e 251 150
e 251 151
e 251 153
e 251 154
e 251 155
e 251 156
e 251 157
e 251 161
e 251 162
e 251 163
e 251 165
e 251 166
e 251 167
e 251 168
e 251 171
e 251 172
e 251 173
e 251 174
e 251 176
e 251 177
e 251 178
e 251 179
e 251 182
e 251 183
e 251 184
e 251 185
e 251 186
e 251 188
e 251 189
e 251 190
e 251 192
e 251 193
e 251 194
e 251 195
e 251 196
e 251 197
e 251 198
e 251 199
e 251 200
e 251 201
e 251 202
e 251 204
e 251 205
e 251 206
e 251 208
e 251 209
e 251 210
e 251 212
e 251 213
e 251 215
e 251 219
e 251 220
e 251 221
e 251 224
e 251 225
e 251 226
e 251 227
e 251 228
e 251 229
e 251 230
e 251 231
e 251 232
e 251 233
e 251 234
e 251 235
e 251 236
e 251 238
e 251 240
e 251 241
e 251 242
e 251 243
e 251 245
e 251 247
e 251 248
e 251 249
e 251 250
e 252 3
e 252 5
e 252 6
e 252 7
e 252 8
e 252 9
e 252 10
e 252 11
e 252 12
e 252 14
e 252 15
e 252 16
e 252 17
e 252 18
e 252 20
e 252 22
e 252 23
e 252 24
e 252 25
e 252 26
e 252 27
e 252 28
e 252 29
e 252 30
e 252 31
e 252 33
e 252 34
e 252 40
e 252 44
e 252 46
e 252 47
e 252 48
e 252 50
e 252 51
e 252 52
e 252 55
e 252 56
e 252 61
e 252 62
e 252 63
e 252 64
e 252 66
e 252 67
e 252 69
e 252 70
e 252 71
e 252 72
e 252 75
e 252 76
e 252 77
e 252 78
e 252 79
e 252 80
e 252 81
e 252 84
e 252 85
e 252 86
e 252 87
e 252 89
e 252 90
e 252 91
e 252 92
e 252 93
e 252 94
e 252 95
e 252 96
e 252 97
e 252 98
e 252 99
e 252 100
e 252 101
e 252 102
e 252 103
e 252 105
e 252 106
e 252 109
e 252 111
e 252 112
e 252 113
e 252 115
e 252 116
e 252 117
e 252 118
e 252 121
e 252 122
e 252 123
e 252 124
e 252 126
e 252 127
e 252 128
e 252 129
e 252 130
e 252 131
e 252 132
e 252 133
e 252 134
e 252 136
e 252 137
e 252 138
e 252 140
e 252 141
e 252 142
e 252 143
e 252 145
e 252 147
e 252 148
e 252 149
e 252 150
e 252 151
e 252 153
e 252 154
e 252 155
e 252 156
e 252 157
e 252 160
e 252 163
e 252 164
e 252 165
e 252 166
e 252 167
e 252 169
e 252 170
e 252 171
e 252 172
e 252 173
e 252 176
e 252 177
e 252 178
e 252 180
e 252 181
e 252 182
e 252 183
e 252 184
e 252 186
e 252 187
e 252 188
e 252 192
e 252 193
e 252 194
e 252 195
e 252 196
e 252 197
e 252 198
e 252 202
e 252 203
e 252 204
e 252 206
e 252 208
e 252 209
e 252 210
e 252 213
e 252 216
e 252 217
e 252 218
e 252 219
e 252 221
e 252 222
e 252 223
e 252 224
e 252 225
e 252 226
e 252 227
e 252 228
e 252 229
e 252 230
e 252 231
e 252 234
e 252 235
e 252 236
e 252 237
e 252 239
e 252 240
e 252 242
e 252 246
e 252 247
e 252 249
e 252 250
e 252 251
e 253 1
e 253 2
e 253 3
e 253 4
e 253 5
e 253 6
e 253 7
e 253 8
e 253 9
e 253 10
e 253 11
e 253 13
e 253 15
e 253 16
e 253 17
e 253 18
e 253 19
e 253 20
e 253 21
e 253 22
e 253 23
e 253 24
e 253 25
e 253 26
e 253 27
e 253 28
e 253 29
e 253 30
e 253 32
e 253 33
e 253 34
e 253 35
e 253 37
e 253 38
e 253 39
e 253 40
e 253 41
e 253 42
e 253 43
e 253 44
e 253 45
e 253 46
e 253 47
e 253 48
e 253 49
e 253 50
e 253 51
e 253 52
e 253 53
e 253 54
e 253 57
e 253 58
e 253 59
e 253 60
e 253 61
e 253 62
e 253 63
e 253 65
e 253 67
e 253 68
e 253 70
e 253 72
e 253 73
e 253 74
e 253 75
e 253 76
e 253 77
e 253 78
e 253 79
e 253 80
e 253 81
e 253 82
e 253 83
e 253 84
e 253 85
e 253 86
e 253 87
e 253 88
e 253 89
e 253 90
e 253 91
e 253 92
e 253 93
e 253 94
e 253 95
e 253 96
e 253 97
e 253 98
e 253 99
e 253 100
e 253 101
e 253 102
e 253 103
e 253 104
e 253 105
e 253 106
e 253 107
e 253 108
e 253 109
e 253 110
e 253 111
e 253 113
e 253 114
e 253 115
e 253 116
e 253 117
e 253 118
e 253 119
e 253 120
e 253 122
e 253 123
e 253 124
e 253 125
e 253 126
e 253 127
e 253 128
e 253 129
e 253 130
e 253 131
e 253 132
e 253 133
e 253 135
e 253 136
e 253 137
e 253 139
e 253 140
e 253 141
e 253 142
e 253 143
e 253 144
e 253 145
e 253 146
e 253 147
e 253 148
e 253 149
e 253 150
e 253 151
e 253 152
e 253 153
e 253 154
e 253 155
e 253 158
e 253 159
e 253 160
e 253 161
e 253 162
e 253 163
e 253 164
e 253 166
e 253 167
e 253 168
e 253 169
e 253 170
e 253 171
e 253 172
e 253 173
e 253 174
e 253 175
e 253 176
e 253 177
e 253 178
e 253 179
e 253 180
e 253 181
e 253 182
e 253 183
e 253 184
e 253 185
e 253 186
e 253 187
e 253 188
e 253 190
e 253 191
e 253 192
e 253 193
e 253 194
e 253 195
e 253 197
e 253 198
e 253 199
e 253 200
e 253 201
e 253 202
e 253 203
e 253 204
e 253 205
e 253 206
e 253 207
e 253 208
e 253 211
e 253 212
e 253 213
e 253 215
e 253 217
e 253 218
e 253 220
e 253 221
e 253 222
e 253 223
e 253 224
e 253 225
e 253 226
e 253 227
e 253 228
e 253 230
e 253 231
e 253 232
e 253 233
e 253 234
e 253 235
e 253 236
e 253 238
e 253 239
e 253 240
e 253 241
e 253 243
e 253 244
e 253 245
e 253 246
e 253 247
e 253 248
e 253 249
e 253 250
e 253 252
e 254 1
e 254 3
e 254 4
e 254 5
e 254 7
e 254 8
e 254 9
e 254 11
e 254 12
e 254 14
e 254 15
e 254 17
e 254 18
e 254 19
e 254 20
e 254 21
e 254 22
e 254 23
e 254 24
e 254 25
e 254 26
e 254 27
e 254 28
e 254 29
e 254 30
e 254 32
e 254 33
e 254 34
e 254 35
e 254 36
e 254 37
e 254 38
e 254 39
e 254 40
e 254 41
e 254 42
e 254 43
e 254 44
e 254 46
e 254 47
e 254 48
e 254 50
e 254 51
e 254 52
e 254 53
e 254 54
e 254 55
e 254 57
e 254 58
e 254 60
e 254 61
e 254 62
e 254 63
e 254 65
e 254 67
e 254 68
e 254 70
e 254 71
e 254 75
e 254 76
e 254 78
e 254 79
e 254 80
e 254 81
e 254 82
e 254 83
e 254 84
e 254 85
e 254 86
e 254 89
e 254 90
e 254 91
e 254 92
e 254 93
e 254 95
e 254 96
e 254 97
e 254 100
e 254 101
e 254 102
e 254 104
e 254 105
e 254 106
e 254 107
e 254 109
e 254 110
e 254 111
e 254 113
e 254 114
e 254 115
e 254 116
e 254 117
e 254 118
e 254 120
e 254 121
e 254 122
e 254 123
e 254 124
e 254 125
e 254 126
e 254 127
e 254 129
e 254 130
e 254 133
e 254 136
e 254 137
e 254 138
e 254 139
e 254 140
e 254 141
e 254 142
e 254 143
e 254 145
e 254 147
e 254 148
e 254 149
e 254 150
e 254 151
e 254 152
e 254 153
e 254 155
e 254 156
e 254 157
e 254 158
e 254 160
e 254 161
e 254 162
e 254 163
e 254 166
e 254 169
e 254 170
e 254 171
e 254 172
e 254 173
e 254 174
e 254 175
e 254 176
e 254 177
e 254 178
e 254 179
e 254 180
e 254 181
e 254 183
e 254 184
e 254 186
e 254 187
e 254 188
e 254 189
e 254 190
e 254 191
e 254 192
e 254 193
e 254 195
e 254 196
e 254 197
e 254 198
e 254 199
e 254 200
e 254 202
e 254 203
e 254 204
e 254 205
e 254 206
e 254 207
e 254 208
e 254 209
e 254 210
e 254 211
e 254 212
e 254 213
e 254 214
e 254 215
e 254 216
e 254 217
e 254 218
e 254 219
e 254 221
e 254 222
e 254 224
e 254 226
e 254 227
e 254 228
e 254 230
e 254 231
e 254 233
e 254 234
e 254 235
e 254 236
e 254 238
e 254 239
e 254 241
e 254 242
e 254 244
e 254 245
e 254 246
e 254 247
e 254 248
e 254 249
e 254 251
e 254 252
e 254 253
e 255 1
e 255 2
e 255 3
e 255 4
e 255 5
e 255 6
e 255 8
e 255 9
e 255 10
e 255 11
e 255 12
e 255 13
e 255 15
e 255 16
e 255 18
e 255 20
e 255 22
e 255 24
e 255 25
e 255 26
e 255 27
e 255 28
e 255 29
e 255 30
e 255 31
e 255 33
e 255 35
e 255 37
e 255 40
e 255 41
e 255 42
e 255 43
e 255 44
e 255 45
e 255 47
e 255 48
e 255 51
e 255 52
e 255 53
e 255 54
e 255 55
e 255 57
e 255 58
e 255 59
e 255 60
e 255 61
e 255 63
e 255 64
e 255 67
e 255 68
e 255 69
e 255 71
e 255 73
e 255 74
e 255 75
e 255 76
e 255 77
e 255 78
e 255 80
e 255 82
e 255 84
e 255 85
e 255 86
e 255 88
e 255 89
e 255 90
e 255 91
e 255 92
e 255 93
e 255 94
e 255 96
e 255 97
e 255 98
e 255 99
e 255 101
e 255 104
e 255 105
e 255 107
e 255 109
e 255 111
e 255 112
e 255 113
e 255 116
e 255 120
e 255 121
e 255 123
e 255 126
e 255 127
e 255 128
e 255 129
e 255 130
e 255 131
e 255 132
e 255 133
e 255 134
e 255 136
e 255 137
e 255 138
e 255 140
e 255 142
e 255 143
e 255 144
e 255 145
e 255 146
e 255 148
e 255 149
e 255 150
e 255 152
e 255 153
e 255 154
e 255 155
e 255 158
e 255 159
e 255 160
e 255 161
e 255 163
e 255 164
e 255 165
e 255 166
e 255 167
e 255 170
e 255 171
e 255 172
e 255 173
e 255 174
e 255 175
e 255 176
e 255 178
e 255 179
e 255 180
e 255 181
e 255 182
e 255 183
e 255 184
e 255 186
e 255 187
e 255 188
e 255 190
e 255 191
e 255 192
e 255 194
e 255 195
e 255 197
e 255 200
e 255 202
e 255 203
e 255 204
e 255 205
e 255 206
e 255 207
e 255 208
e 255 209
e 255 210
e 255 211
e 255 212
e 255 214
e 255 215
e 255 216
e 255 217
e 255 218
e 255 219
e 255 221
e 255 222
e 255 224
e 255 227
e 255 229
e 255 232
e 255 233
e 255 234
e 255 236
e 255 241
e 255 242
e 255 243
e 255 244
e 255 245
e 255 246
e 255 247
e 255 248
e 255 250
e 255 251
e 255 252
e 255 254
e 256 1
e 256 3
e 256 4
e 256 5
e 256 6
e 256 7
e 256 9
e 256 11
e 256 14
e 256 15
e 256 16
e 256 18
e 256 19
e 256 20
e 256 22
e 256 25
e 256 26
e 256 27
e 256 30
e 256 33
e 256 35
e 256 36
e 256 37
e 256 38
e 256 40
e 256 44
e 256 46
e 256 48
e 256 49
e 256 50
e 256 51
e 256 52
e 256 53
e 256 56
e 256 57
e 256 58
e 256 59
e 256 60
e 256 61
e 256 62
e 256 63
e 256 64
e 256 65
e 256 66
e 256 67
e 256 73
e 256 75
e 256 77
e 256 81
e 256 83
e 256 84
e 256 86
e 256 87
e 256 89
e 256 91
e 256 93
e 256 94
e 256 96
e 256 98
e 256 99
e 256 101
e 256 103
e 256 104
e 256 108
e 256 110
e 256 111
e 256 112
e 256 113
e 256 115
e 256 117
e 256 118
e 256 120
e 256 122
e 256 123
e 256 124
e 256 128
e 256 129
e 256 130
e 256 131
e 256 133
e 256 136
e 256 139
e 256 141
e 256 142
e 256 144
e 256 146
e 256 147
e 256 148
e 256 149
e 256 150
e 256 152
e 256 154
e 256 155
e 256 156
e 256 157
e 256 158
e 256 159
e 256 161
e 256 163
e 256 164
e 256 165
e 256 167
e 256 170
e 256 172
e 256 174
e 256 175
e 256 176
e 256 178
e 256 180
e 256 181
e 256 182
e 256 184
e 256 188
e 256 192
e 256 193
e 256 195
e 256 196
e 256 197
e 256 199
e 256 200
e 256 201
e 256 202
e 256 205
e 256 206
e 256 207
e 256 208
e 256 209
e 256 210
e 256 211
e 256 212
e 256 215
e 256 216
e 256 218
e 256 219
e 256 221
e 256 222
e 256 226
e 256 227
e 256 229
e 256 230
e 256 231
e 256 233
e 256 234
e 256 236
e 256 238
e 256 239
e 256 240
e 256 241
e 256 242
e 256 243
e 256 245
e 256 247
e 256 248
e 256 249
e 256 251
e 256 252
e 256 254
e 256 255
e 257 1
e 257 2
e 257 4
e 257 7
e 257 8
e 257 9
e 257 10
e 257 11
e 257 12
e 257 13
e 257 14
e 257 15
e 257 16
e 257 17
e 257 18
e 257 19
e 257 21
e 257 22
e 257 23
e 257 24
e 257 25
e 257 27
e 257 28
e 257 29
e 257 30
e 257 31
e 257 32
e 257 34
e 257 35
e 257 36
e 257 37
e 257 38
e 257 39
e 257 40
e 257 41
e 257 42
e 257 43
e 257 44
e 257 46
e 257 47
e 257 48
e 257 49
e 257 51
e 257 52
e 257 53
e 257 54
e 257 55
e 257 56
e 257 57
e 257 58
e 257 59
e 257 60
e 257 61
e 257 62
e 257 63
e 257 64
e 257 65
e 257 66
e 257 67
e 257 69
e 257 72
e 257 73
e 257 74
e 257 75
e 257 77
e 257 78
e 257 79
e 257 80
e 257 81
e 257 82
e 257 83
e 257 84
e 257 85
e 257 87
e 257 89
e 257 90
e 257 91
e 257 92
e 257 93
e 257 94
e 257 97
e 257 98
e 257 99
e 257 100
e 257 101
e 257 102
e 257 103
e 257 104
e 257 106
e 257 107
e 257 108
e 257 109
e 257 113
e 257 114
e 257 115
e 257 116
e 257 117
e 257 119
e 257 122
e 257 123
e 257 124
e 257 125
e 257 126
e 257 127
e 257 128
e 257 130
e 257 131
e 257 132
e 257 133
e 257 134
e 257 135
e 257 137
e 257 138
e 257 139
e 257 140
e 257 141
e 257 142
e 257 143
e 257 144
e 257 145
e 257 146
e 257 147
e 257 149
e 257 150
e 257 153
e 257 154
e 257 157
e 257 159
e 257 160
e 257 161
e 257 163
e 257 164
e 257 165
e 257 166
e 257 167
e 257 171
e 257 172
e 257 173
e 257 174
e 257 175
e 257 176
e 257 177
e 257 178
e 257 179
e 257 181
e 257 183
e 257 184
e 257 187
e 257 188
e 257 189
e 257 192
e 257 193
e 257 194
e 257 195
e 257 196
e 257 198
e 257 199
e 257 202
e 257 203
e 257 204
e 257 205
e 257 206
e 257 207
e 257 208
e 257 209
e 257 210
e 257 211
e 257 212
e 257 213
e 257 214
e 257 217
e 257 220
e 257 221
e 257 223
e 257 225
e 257 226
e 257 227
e 257 229
e 257 230
e 257 231
e 257 232
e 257 233
e 257 234
e 257 235
e 257 236
e 257 238
e 257 240
e 257 241
e 257 242
e 257 243
e 257 244
e 257 246
e 257 247
e 257 248
e 257 249
e 257 250
e 257 251
e 257 252
e 257 253
e 257 254
e 257 255
e 257 256
e 258 2
e 258 3
e 258 5
e 258 7
e 258 10
e 258 11
e 258 12
e 258 13
e 258 14
e 258 15
e 258 16
e 258 17
e 258 18
e 258 19
e 258 20
e 258 22
e 258 23
e 258 24
e 258 27
e 258 28
e 258 30
e 258 31
e 258 33
e 258 37
e 258 38
e 258 39
e 258 40
e 258 41
e 258 42
e 258 43
e 258 45
e 258 46
e 258 48
e 258 51
e 258 52
e 258 53
e 258 54
e 258 57
e 258 59
e 258 60
e 258 62
e 258 63
e 258 65
e 258 66
e 258 67
e 258 68
e 258 69
e 258 71
e 258 72
e 258 76
e 258 77
e 258 78
e 258 79
e 258 81
e 258 82
e 258 83
e 258 84
e 258 85
e 258 86
e 258 87
e 258 88
e 258 89
e 258 90
e 258 91
e 258 92
e 258 93
e 258 94
e 258 95
e 258 97
e 258 99
e 258 101
e 258 103
e 258 104
e 258 105
e 258 106
e 258 107
e 258 108
e 258 110
e 258 113
e 258 115
e 258 116
e 258 120
e 258 121
e 258 122
e 258 123
e 258 125
e 258 126
e 258 127
e 258 128
e 258 129
e 258 131
e 258 132
e 258 133
e 258 134
e 258 135
e 258 136
e 258 137
e 258 140
e 258 144
e 258 145
e 258 146
e 258 148
e 258 149
e 258 153
e 258 154
e 258 155
e 258 159
e 258 161
e 258 162
e 258 163
e 258 164
e 258 166
e 258 167
e 258 168
e 258 170
e 258 172
e 258 175
e 258 176
e 258 177
e 258 178
e 258 179
e 258 180
e 258 181
e 258 182
e 258 185
e 258 186
e 258 187
e 258 188
e 258 196
e 258 197
e 258 198
e 258 199
e 258 200
e 258 203
e 258 204
e 258 205
e 258 207
e 258 208
e 258 214
e 258 215
e 258 216
e 258 218
e 258 219
e 258 221
e 258 223
e 258 225
e 258 226
e 258 227
e 258 229
e 258 230
e 258 231
e 258 232
e 258 233
e 258 234
e 258 236
e 258 238
e 258 239
e 258 240
e 258 241
e 258 242
e 258 243
e 258 244
e 258 245
e 258 247
e 258 249
e 258 251
e 258 252
e 258 257
e 259 1
e 259 2
e 259 3
e 259 5
e 259 7
e 259 8
e 259 9
e 259 10
e 259 12
e 259 13
e 259 14
e 259 15
e 259 16
e 259 17
e 259 18
e 259 19
e 259 20
e 259 21
e 259 22
e 259 23
e 259 24
e 259 25
e 259 26
e 259 27
e 259 28
e 259 29
e 259 31
e 259 32
e 259 33
e 259 38
e 259 39
e 259 40
e 259 41
e 259 43
e 259 44
e 259 45
e 259 46
e 259 52
e 259 53
e 259 55
e 259 56
e 259 61
e 259 62
e 259 63
e 259 64
e 259 65
e 259 66
e 259 67
e 259 68
e 259 69
e 259 70
e 259 71
e 259 72
e 259 73
e 259 75
e 259 76
e 259 78
e 259 79
e 259 80
e 259 82
e 259 83
e 259 84
e 259 85
e 259 86
e 259 87
e 259 88
e 259 89
e 259 90
e 259 92
e 259 94
e 259 95
e 259 96
e 259 97
e 259 98
e 259 99
e 259 101
e 259 102
e 259 103
e 259 104
e 259 105
e 259 106
e 259 107
e 259 108
e 259 109
e 259 110
e 259 111
e 259 112
e 259 113
e 259 115
e 259 116
e 259 117
e 259 118
e 259 119
e 259 120
e 259 122
e 259 123
e 259 124
e 259 126
e 259 127
e 259 128
e 259 129
e 259 130
e 259 131
e 259 132
e 259 133
e 259 134
e 259 136
e 259 137
e 259 138
e 259 139
e 259 140
e 259 141
e 259 142
e 259 143
e 259 144
e 259 145
e 259 148
e 259 149
e 259 150
e 259 151
e 259 152
e 259 153
e 259 154
e 259 155
e 259 156
e 259 157
e 259 158
e 259 160
e 259 161
e 259 163
e 259 164
e 259 165
e 259 166
e 259 167
e 259 170
e 259 171
e 259 172
e 259 173
e 259 174
e 259 176
e 259 177
e 259 178
e 259 179
e 259 180
e 259 181
e 259 182
e 259 183
e 259 184
e 259 185
e 259 186
e 259 188
e 259 189
e 259 190
e 259 191
e 259 192
e 259 194
e 259 195
e 259 196
e 259 197
e 259 198
e 259 199
e 259 200
e 259 201
e 259 202
e 259 203
e 259 205
e 259 208
e 259 210
e 259 211
e 259 212
e 259 213
e 259 214
e 259 215
e 259 216
e 259 218
e 259 220
e 259 221
e 259 224
e 259 225
e 259 226
e 259 227
e 259 229
e 259 230
e 259 231
e 259 232
e 259 233
e 259 234
e 259 236
e 259 237
e 259 239
e 259 240
e 259 241
e 259 243
e 259 244
e 259 246
e 259 247
e 259 249
e 259 251
e 259 252
e 259 254
e 259 255
e 259 257
e 259 258
e 260 1
e 260 2
e 260 4
e 260 5
e 260 6
e 260 7
e 260 10
e 260 11
e 260 13
e 260 14
e 260 15
e 260 17
e 260 18
e 260 19
e 260 20
e 260 21
e 260 22
e 260 23
e 260 24
e 260 25
e 260 26
e 260 27
e 260 28
e 260 29
e 260 30
e 260 31
e 260 33
e 260 34
e 260 35
e 260 36
e 260 37
e 260 38
e 260 40
e 260 41
e 260 42
e 260 43
e 260 46
e 260 47
e 260 48
e 260 49
e 260 50
e 260 51
e 260 52
e 260 54
e 260 57
e 260 58
e 260 59
e 260 61
e 260 62
e 260 63
e 260 65
e 260 66
e 260 69
e 260 70
e 260 71
e 260 73
e 260 74
e 260 75
e 260 76
e 260 77
e 260 78
e 260 79
e 260 80
e 260 82
e 260 83
e 260 84
e 260 85
e 260 86
e 260 87
e 260 88
e 260 89
e 260 90
e 260 91
e 260 92
e 260 93
e 260 94
e 260 97
e 260 98
e 260 99
e 260 101
e 260 103
e 260 104
e 260 105
e 260 106
e 260 107
e 260 108
e 260 111
e 260 112
e 260 113
e 260 114
e 260 115
e 260 116
e 260 117
e 260 118
e 260 120
e 260 121
e 260 122
e 260 123
e 260 125
e 260 126
e 260 127
e 260 128
e 260 129
e 260 130
e 260 133
e 260 134
e 260 135
e 260 136
e 260 137
e 260 138
e 260 139
e 260 141
e 260 142
e 260 144
e 260 145
e 260 146
e 260 147
e 260 148
e 260 149
e 260 150
e 260 151
e 260 152
e 260 153
e 260 154
e 260 155
e 260 157
e 260 158
e 260 159
e 260 161
e 260 162
e 260 164
e 260 165
e 260 166
e 260 169
e 260 170
e 260 171
e 260 172
e 260 174
e 260 175
e 260 176
e 260 177
e 260 178
e 260 179
e 260 180
e 260 181
e 260 183
e 260 184
e 260 185
e 260 186
e 260 189
e 260 191
e 260 192
e 260 193
e 260 194
e 260 195
e 260 196
e 260 197
e 260 198
e 260 199
e 260 200
e 260 202
e 260 203
e 260 204
e 260 206
e 260 207
e 260 208
e 260 209
e 260 210
e 260 211
e 260 212
e 260 213
e 260 214
e 260 217
e 260 218
e 260 219
e 260 220
e 260 221
e 260 223
e 260 224
e 260 226
e 260 227
e 260 228
e 260 229
e 260 230
e 260 231
e 260 233
e 260 234
e 260 235
e 260 236
e 260 237
e 260 238
e 260 239
e 260 240
e 260 241
e 260 242
e 260 243
e 260 244
e 260 245
e 260 246
e 260 247
e 260 249
e 260 250
e 260 251
e 260 253
e 260 254
e 260 255
e 260 257
e 260 259
e 261 1
e 261 2
e 261 4
e 261 5
e 261 8
e 261 9
e 261 13
e 261 16
e 261 17
e 261 18
e 261 20
e 261 22
e 261 23
e 261 24
e 261 25
e 261 26
e 261 28
e 261 29
e 261 33
e 261 35
e 261 36
e 261 38
e 261 39
e 261 40
e 261 42
e 261 43
e 261 45
e 261 46
e 261 48
e 261 49
e 261 50
e 261 54
e 261 55
e 261 56
e 261 57
e 261 58
e 261 59
e 261 61
e 261 62
e 261 64
e 261 65
e 261 66
e 261 69
e 261 72
e 261 73
e 261 75
e 261 77
e 261 78
e 261 80
e 261 83
e 261 84
e 261 85
e 261 86
e 261 87
e 261 89
e 261 90
e 261 91
e 261 94
e 261 95
e 261 96
e 261 97
e 261 98
e 261 99
e 261 101
e 261 103
e 261 104
e 261 105
e 261 106
e 261 109
e 261 110
e 261 112
e 261 113
e 261 114
e 261 116
e 261 117
e 261 118
e 261 121
e 261 122
e 261 123
e 261 124
e 261 125
e 261 126
e 261 129
e 261 131
e 261 134
e 261 135
e 261 136
e 261 138
e 261 141
e 261 142
e 261 143
e 261 144
e 261 145
e 261 146
e 261 147
e 261 148
e 261 149
e 261 150
e 261 151
e 261 152
e 261 153
e 261 154
e 261 155
e 261 158
e 261 162
e 261 166
e 261 167
e 261 171
e 261 172
e 261 173
e 261 174
e 261 175
e 261 176
e 261 178
e 261 179
e 261 180
e 261 182
e 261 183
e 261 184
e 261 185
e 261 186
e 261 187
e 261 188
e 261 189
e 261 192
e 261 195
e 261 196
e 261 197
e 261 199
e 261 200
e 261 201
e 261 202
e 261 203
e 261 204
e 261 205
e 261 206
e 261 208
e 261 213
e 261 215
e 261 216
e 261 218
e 261 221
e 261 224
e 261 226
e 261 229
e 261 230
e 261 233
e 261 235
e 261 237
e 261 242
e 261 243
e 261 245
e 261 251
e 261 252
e 261 254
e 261 255
e 261 257
e 261 258
e 262 1
e 262 5
e 262 6
e 262 7
e 262 8
e 262 10
e 262 11
e 262 12
e 262 14
e 262 15
e 262 16
e 262 17
e 262 18
e 262 19
e 262 20
e 262 22
e 262 23
e 262 24
e 262 25
e 262 26
e 262 27
e 262 28
e 262 29
e 262 31
e 262 33
e 262 34
e 262 35
e 262 36
e 262 37
e 262 38
e 262 39
e 262 40
e 262 42
e 262 43
e 262 46
e 262 47
e 262 48
e 262 49
e 262 50
e 262 51
e 262 52
e 262 53
e 262 54
e 262 55
e 262 57
e 262 59
e 262 60
e 262 61
e 262 62
e 262 65
e 262 66
e 262 67
e 262 69
e 262 71
e 262 72
e 262 73
e 262 75
e 262 76
e 262 77
e 262 81
e 262 82
e 262 83
e 262 84
e 262 85
e 262 87
e 262 88
e 262 89
e 262 90
e 262 92
e 262 93
e 262 94
e 262 97
e 262 98
e 262 99
e 262 100
e 262 101
e 262 103
e 262 104
e 262 105
e 262 106
e 262 107
e 262 109
e 262 112
e 262 113
e 262 114
e 262 115
e 262 116
e 262 117
e 262 118
e 262 119
e 262 121
e 262 123
e 262 124
e 262 125
e 262 126
e 262 127
e 262 128
e 262 129
e 262 130
e 262 131
e 262 132
e 262 133
e 262 134
e 262 135
e 262 136
e 262 137
e 262 138
e 262 139
e 262 140
e 262 141
e 262 142
e 262 143
e 262 144
e 262 145
e 262 146
e 262 147
e 262 148
e 262 149
e 262 150
e 262 151
e 262 152
e 262 153
e 262 154
e 262 156
e 262 157
e 262 158
e 262 159
e 262 160
e 262 161
e 262 162
e 262 164
e 262 165
e 262 166
e 262 168
e 262 169
e 262 170
e 262 171
e 262 172
e 262 173
e 262 174
e 262 175
e 262 176
e 262 177
e 262 178
e 262 179
e 262 181
e 262 182
e 262 184
e 262 186
e 262 187
e 262 188
e 262 189
e 262 190
e 262 191
e 262 192
e 262 193
e 262 194
e 262 196
e 262 197
e 262 198
e 262 200
e 262 201
e 262 202
e 262 203
e 262 204
e 262 205
e 262 206
e 262 207
e 262 209
e 262 212
e 262 213
e 262 215
e 262 218
e 262 219
e 262 220
e 262 221
e 262 222
e 262 224
e 262 226
e 262 227
e 262 228
e 262 229
e 262 230
e 262 231
e 262 234
e 262 237
e 262 238
e 262 239
e 262 240
e 262 241
e 262 242
e 262 243
e 262 244
e 262 245
e 262 246
e 262 248
e 262 249
e 262 250
e 262 252
e 262 253
e 262 254
e 262 255
e 262 257
e 262 259
e 262 260
e 262 261
e 263 1
e 263 2
e 263 3
e 263 4
e 263 5
e 263 6
e 263 8
e 263 9
e 263 10
e 263 11
e 263 14
e 263 15
e 263 16
e 263 17
e 263 18
e 263 19
e 263 20
e 263 21
e 263 23
e 263 24
e 263 26
e 263 27
e 263 28
e 263 29
e 263 31
e 263 32
e 263 33
e 263 34
e 263 35
e 263 36
e 263 38
e 263 40
e 263 41
e 263 42
e 263 44
e 263 45
e 263 46
e 263 47
e 263 48
e 263 50
e 263 51
e 263 52
e 263 53
e 263 54
e 263 57
e 263 58
e 263 59
e 263 60
e 263 61
e 263 62
e 263 63
e 263 64
e 263 65
e 263 68
e 263 69
e 263 70
e 263 71
e 263 72
e 263 75
e 263 76
e 263 77
e 263 78
e 263 79
e 263 80
e 263 81
e 263 83
e 263 84
e 263 86
e 263 87
e 263 88
e 263 89
e 263 90
e 263 91
e 263 92
e 263 93
e 263 94
e 263 95
e 263 97
e 263 98
e 263 99
e 263 100
e 263 101
e 263 102
e 263 103
e 263 104
e 263 105
e 263 106
e 263 108
e 263 109
e 263 110
e 263 111
e 263 113
e 263 114
e 263 115
e 263 116
e 263 117
e 263 118
e 263 119
e 263 120
e 263 122
e 263 123
e 263 124
e 263 125
e 263 127
e 263 129
e 263 130
e 263 131
e 263 133
e 263 134
e 263 135
e 263 136
e 263 137
e 263 138
e 263 139
e 263 140
e 263 141
e 263 142
e 263 143
e 263 144
e 263 145
e 263 146
e 263 147
e 263 148
e 263 149
e 263 150
e 263 151
e 263 152
e 263 153
e 263 154
e 263 155
e 263 156
e 263 157
e 263 158
e 263 159
e 263 160
e 263 161
e 263 162
e 263 163
e 263 164
e 263 165
e 263 166
e 263 167
e 263 168
e 263 169
e 263 170
e 263 171
e 263 172
e 263 173
e 263 174
e 263 175
e 263 176
e 263 177
e 263 178
e 263 179
e 263 180
e 263 181
e 263 183
e 263 185
e 263 186
e 263 187
e 263 188
e 263 189
e 263 190
e 263 191
e 263 192
e 263 193
e 263 194
e 263 195
e 263 196
e 263 197
e 263 199
e 263 200
e 263 201
e 263 202
e 263 203
e 263 204
e 263 205
e 263 206
e 263 208
e 263 209
e 263 210
e 263 213
e 263 214
e 263 215
e 263 216
e 263 217
e 263 218
e 263 219
e 263 220
e 263 223
e 263 226
e 263 227
e 263 228
e 263 229
e 263 230
e 263 232
e 263 233
e 263 235
e 263 236
e 263 237
e 263 238
e 263 239
e 263 240
e 263 241
e 263 242
e 263 243
e 263 244
e 263 245
e 263 246
e 263 247
e 263 248
e 263 249
e 263 250
e 263 251
e 263 252
e 263 253
e 263 254
e 263 256
e 263 257
e 263 258
e 263 259
e 263 260
e 263 261
e 263 262
e 264 1
e 264 2
e 264 3
e 264 4
e 264 5
e 264 7
e 264 8
e 264 10
e 264 11
e 264 12
e 264 13
e 264 15
e 264 16
e 264 17
e 264 18
e 264 19
e 264 20
e 264 21
e 264 23
e 264 25
e 264 26
e 264 27
e 264 29
e 264 30
e 264 31
e 264 32
e 264 33
e 264 34
e 264 35
e 264 36
e 264 37
e 264 38
e 264 39
e 264 40
e 264 41
e 264 42
e 264 44
e 264 45
e 264 47
e 264 48
e 264 49
e 264 50
e 264 51
e 264 52
e 264 54
e 264 55
e 264 56
e 264 58
e 264 59
e 264 60
e 264 61
e 264 62
e 264 63
e 264 64
e 264 65
e 264 70
e 264 71
e 264 72
e 264 74
e 264 75
e 264 76
e 264 77
e 264 78
e 264 80
e 264 81
e 264 82
e 264 83
e 264 84
e 264 85
e 264 86
e 264 87
e 264 88
e 264 89
e 264 91
e 264 92
e 264 93
e 264 94
e 264 96
e 264 97
e 264 98
e 264 99
e 264 100
e 264 101
e 264 102
e 264 103
e 264 106
e 264 107
e 264 108
e 264 109
e 264 110
e 264 113
e 264 114
e 264 115
e 264 116
e 264 118
e 264 119
e 264 120
e 264 121
e 264 123
e 264 124
e 264 126
e 264 127
e 264 128
e 264 130
e 264 132
e 264 133
e 264 134
e 264 135
e 264 136
e 264 137
e 264 138
e 264 139
e 264 140
e 264 141
e 264 142
e 264 143
e 264 144
e 264 146
e 264 147
e 264 148
e 264 149
e 264 150
e 264 151
e 264 152
e 264 153
e 264 154
e 264 155
e 264 156
e 264 157
e 264 158
e 264 160
e 264 161
e 264 162
e 264 163
e 264 164
e 264 165
e 264 166
e 264 167
e 264 168
e 264 169
e 264 170
e 264 171
e 264 172
e 264 173
e 264 174
e 264 175
e 264 176
e 264 179
e 264 180
e 264 181
e 264 182
e 264 183
e 264 185
e 264 186
e 264 188
e 264 189
e 264 190
e 264 191
e 264 192
e 264 193
e 264 194
e 264 195
e 264 196
e 264 197
e 264 198
e 264 199
e 264 200
e 264 201
e 264 203
e 264 204
e 264 205
e 264 206
e 264 207
e 264 208
e 264 209
e 264 210
e 264 214
e 264 215
e 264 217
e 264 218
e 264 219
e 264 220
e 264 221
e 264 223
e 264 225
e 264 226
e 264 227
e 264 228
e 264 229
e 264 230
e 264 232
e 264 234
e 264 235
e 264 236
e 264 237
e 264 239
e 264 240
e 264 241
e 264 242
e 264 243
e 264 246
e 264 248
e 264 250
e 264 251
e 264 252
e 264 253
e 264 254
e 264 255
e 264 257
e 264 259
e 264 260
e 264 261
e 264 262
e 264 263
e 265 2
e 265 5
e 265 6
e 265 8
e 265 9
e 265 12
e 265 14
e 265 18
e 265 20
e 265 23
e 265 24
e 265 25
e 265 26
e 265 28
e 265 29
e 265 30
e 265 31
e 265 32
e 265 33
e 265 34
e 265 35
e 265 36
e 265 37
e 265 38
e 265 41
e 265 42
e 265 43
e 265 46
e 265 47
e 265 48
e 265 50
e 265 51
e 265 52
e 265 55
e 265 57
e 265 58
e 265 59
e 265 61
e 265 62
e 265 63
e 265 64
e 265 66
e 265 67
e 265 68
e 265 76
e 265 77
e 265 79
e 265 82
e 265 83
e 265 84
e 265 85
e 265 87
e 265 88
e 265 89
e 265 90
e 265 91
e 265 92
e 265 94
e 265 97
e 265 99
e 265 103
e 265 104
e 265 106
e 265 107
e 265 108
e 265 111
e 265 112
e 265 113
e 265 114
e 265 115
e 265 117
e 265 118
e 265 120
e 265 123
e 265 125
e 265 126
e 265 129
e 265 131
e 265 133
e 265 134
e 265 135
e 265 136
e 265 138
e 265 139
e 265 142
e 265 144
e 265 145
e 265 146
e 265 147
e 265 148
e 265 149
e 265 150
e 265 151
e 265 152
e 265 153
e 265 155
e 265 156
e 265 160
e 265 161
e 265 162
e 265 163
e 265 166
e 265 174
e 265 175
e 265 178
e 265 181
e 265 186
e 265 188
e 265 189
e 265 190
e 265 191
e 265 193
e 265 194
e 265 195
e 265 199
e 265 202
e 265 203
e 265 204
e 265 205
e 265 206
e 265 207
e 265 210
e 265 213
e 265 214
e 265 215
e 265 216
e 265 218
e 265 220
e 265 222
e 265 223
e 265 224
e 265 226
e 265 227
e 265 229
e 265 230
e 265 232
e 265 233
e 265 236
e 265 238
e 265 242
e 265 243
e 265 244
e 265 245
e 265 246
e 265 247
e 265 248
e 265 249
e 265 250
e 265 252
e 265 253
e 265 254
e 265 256
e 265 257
e 265 258
e 265 259
e 265 261
e 265 263
e 265 264
e 266 1
e 266 2
e 266 3
e 266 4
e 266 5
e 266 8
e 266 9
e 266 11
e 266 12
e 266 13
e 266 15
e 266 17
e 266 19
e 266 20
e 266 21
e 266 22
e 266 23
e 266 24
e 266 25
e 266 26
e 266 27
e 266 28
e 266 29
e 266 31
e 266 32
e 266 33
e 266 34
e 266 35
e 266 37
e 266 38
e 266 39
e 266 40
e 266 41
e 266 42
e 266 43
e 266 45
e 266 46
e 266 47
e 266 48
e 266 50
e 266 51
e 266 52
e 266 54
e 266 55
e 266 56
e 266 58
e 266 59
e 266 60
e 266 61
e 266 62
e 266 63
e 266 65
e 266 66
e 266 67
e 266 68
e 266 69
e 266 71
e 266 72
e 266 74
e 266 75
e 266 76
e 266 77
e 266 78
e 266 79
e 266 80
e 266 81
e 266 82
e 266 83
e 266 84
e 266 85
e 266 86
e 266 87
e 266 89
e 266 90
e 266 91
e 266 92
e 266 94
e 266 95
e 266 96
e 266 97
e 266 98
e 266 99
e 266 100
e 266 101
e 266 102
e 266 103
e 266 104
e 266 106
e 266 107
e 266 110
e 266 111
e 266 112
e 266 113
e 266 114
e 266 115
e 266 116
e 266 117
e 266 118
e 266 119
e 266 120
e 266 121
e 266 122
e 266 123
e 266 124
e 266 125
e 266 126
e 266 127
e 266 128
e 266 129
e 266 130
e 266 131
e 266 132
e 266 133
e 266 134
e 266 136
e 266 137
e 266 138
e 266 140
e 266 141
e 266 142
e 266 143
e 266 144
e 266 147
e 266 148
e 266 149
e 266 150
e 266 151
e 266 153
e 266 154
e 266 155
e 266 156
e 266 157
e 266 158
e 266 161
e 266 162
e 266 163
e 266 165
e 266 166
e 266 167
e 266 168
e 266 169
e 266 170
e 266 171
e 266 172
e 266 173
e 266 174
e 266 175
e 266 176
e 266 179
e 266 180
e 266 181
e 266 182
e 266 186
e 266 187
e 266 188
e 266 190
e 266 191
e 266 192
e 266 194
e 266 195
e 266 198
e 266 200
e 266 201
e 266 202
e 266 204
e 266 205
e 266 206
e 266 207
e 266 208
e 266 210
e 266 211
e 266 212
e 266 214
e 266 215
e 266 216
e 266 217
e 266 218
e 266 219
e 266 220
e 266 221
e 266 222
e 266 223
e 266 224
e 266 225
e 266 226
e 266 228
e 266 229
e 266 230
e 266 231
e 266 232
e 266 233
e 266 234
e 266 235
e 266 236
e 266 237
e 266 239
e 266 242
e 266 243
e 266 244
e 266 245
e 266 246
e 266 247
e 266 248
e 266 249
e 266 250
e 266 251
e 266 252
e 266 253
e 266 254
e 266 255
e 266 257
e 266 258
e 266 259
e 266 261
e 266 263
e 266 264
e 266 265
e 267 1
e 267 3
e 267 5
e 267 7
e 267 8
e 267 9
e 267 10
e 267 11
e 267 12
e 267 13
e 267 16
e 267 19
e 267 22
e 267 24
e 267 25
e 267 26
e 267 27
e 267 28
e 267 29
e 267 30
e 267 31
e 267 32
e 267 34
e 267 35
e 267 36
e 267 38
e 267 40
e 267 41
e 267 42
e 267 43
e 267 44
e 267 46
e 267 47
e 267 48
e 267 50
e 267 51
e 267 52
e 267 53
e 267 54
e 267 55
e 267 56
e 267 58
e 267 59
e 267 60
e 267 62
e 267 63
e 267 65
e 267 66
e 267 67
e 267 68
e 267 71
e 267 72
e 267 74
e 267 75
e 267 76
e 267 77
e 267 78
e 267 79
e 267 80
e 267 81
e 267 82
e 267 83
e 267 84
e 267 85
e 267 86
e 267 87
e 267 88
e 267 89
e 267 91
e 267 92
e 267 93
e 267 94
e 267 96
e 267 97
e 267 99
e 267 100
e 267 101
e 267 103
e 267 104
e 267 105
e 267 106
e 267 108
e 267 110
e 267 111
e 267 112
e 267 113
e 267 114
e 267 115
e 267 117
e 267 118
e 267 120
e 267 121
e 267 122
e 267 123
e 267 125
e 267 126
e 267 128
e 267 133
e 267 134
e 267 135
e 267 136
e 267 137
e 267 139
e 267 140
e 267 141
e 267 142
e 267 143
e 267 144
e 267 146
e 267 147
e 267 148
e 267 149
e 267 152
e 267 155
e 267 157
e 267 158
e 267 159
e 267 161
e 267 162
e 267 163
e 267 164
e 267 168
e 267 170
e 267 171
e 267 172
e 267 173
e 267 175
e 267 176
e 267 177
e 267 178
e 267 179
e 267 180
e 267 181
e 267 182
e 267 183
e 267 184
e 267 185
e 267 186
e 267 187
e 267 188
e 267 189
e 267 192
e 267 194
e 267 195
e 267 196
e 267 199
e 267 200
e 267 201
e 267 203
e 267 204
e 267 208
e 267 210
e 267 212
e 267 213
e 267 214
e 267 215
e 267 216
e 267 218
e 267 219
e 267 221
e 267 222
e 267 223
e 267 225
e 267 226
e 267 227
e 267 229
e 267 230
e 267 231
e 267 232
e 267 233
e 267 234
e 267 235
e 267 237
e 267 238
e 267 239
e 267 240
e 267 241
e 267 242
e 267 243
e 267 244
e 267 245
e 267 246
e 267 247
e 267 249
e 267 250
e 267 251
e 267 252
e 267 253
e 267 255
e 267 257
e 267 259
e 267 260
e 267 262
e 267 264
e 267 265
e 267 266
e 268 3
e 268 4
e 268 5
e 268 8
e 268 9
e 268 10
e 268 11
e 268 12
e 268 13
e 268 14
e 268 15
e 268 16
e 268 17
e 268 18
e 268 19
e 268 21
e 268 22
e 268 23
e 268 27
e 268 29
e 268 30
e 268 33
e 268 34
e 268 36
e 268 37
e 268 38
e 268 40
e 268 43
e 268 44
e 268 45
e 268 46
e 268 48
e 268 49
e 268 50
e 268 51
e 268 53
e 268 54
e 268 56
e 268 58
e 268 59
e 268 60
e 268 61
e 268 63
e 268 64
e 268 66
e 268 67
e 268 68
e 268 69
e 268 71
e 268 73
e 268 74
e 268 76
e 268 77
e 268 78
e 268 79
e 268 80
e 268 82
e 268 84
e 268 85
e 268 86
e 268 87
e 268 88
e 268 90
e 268 91
e 268 92
e 268 93
e 268 95
e 268 96
e 268 97
e 268 98
e 268 100
e 268 101
e 268 102
e 268 103
e 268 104
e 268 105
e 268 106
e 268 111
e 268 112
e 268 113
e 268 114
e 268 115
e 268 116
e 268 118
e 268 119
e 268 122
e 268 123
e 268 124
e 268 126
e 268 127
e 268 129
e 268 130
e 268 131
e 268 132
e 268 133
e 268 134
e 268 137
e 268 138
e 268 139
e 268 141
e 268 143
e 268 145
e 268 146
e 268 148
e 268 149
e 268 150
e 268 152
e 268 153
e 268 155
e 268 157
e 268 158
e 268 159
e 268 161
e 268 162
e 268 163
e 268 164
e 268 165
e 268 168
e 268 169
e 268 170
e 268 172
e 268 173
e 268 175
e 268 177
e 268 178
e 268 179
e 268 180
e 268 183
e 268 184
e 268 185
e 268 186
e 268 187
e 268 188
e 268 189
e 268 190
e 268 192
e 268 193
e 268 194
e 268 196
e 268 197
e 268 198
e 268 199
e 268 200
e 268 202
e 268 205
e 268 206
e 268 207
e 268 209
e 268 210
e 268 216
e 268 220
e 268 222
e 268 224
e 268 225
e 268 226
e 268 227
e 268 228
e 268 229
e 268 232
e 268 233
e 268 234
e 268 235
e 268 236
e 268 240
e 268 241
e 268 246
e 268 249
e 268 250
e 268 252
e 268 255
e 268 256
e 268 257
e 268 260
e 268 261
e 268 262
e 268 263
e 268 264
e 268 266
e 268 267
e 269 1
e 269 3
e 269 4
e 269 6
e 269 9
e 269 10
e 269 11
e 269 12
e 269 14
e 269 15
e 269 16
e 269 17
e 269 18
e 269 19
e 269 23
e 269 24
e 269 25
e 269 26
e 269 27
e 269 28
e 269 29
e 269 30
e 269 35
e 269 37
e 269 38
e 269 39
e 269 40
e 269 42
e 269 43
e 269 44
e 269 46
e 269 47
e 269 48
e 269 49
e 269 50
e 269 52
e 269 53
e 269 54
e 269 55
e 269 60
e 269 63
e 269 64
e 269 65
e 269 67
e 269 71
e 269 72
e 269 73
e 269 75
e 269 78
e 269 80
e 269 81
e 269 82
e 269 84
e 269 85
e 269 86
e 269 88
e 269 89
e 269 91
e 269 92
e 269 94
e 269 97
e 269 101
e 269 103
e 269 104
e 269 105
e 269 107
e 269 109
e 269 111
e 269 112
e 269 113
e 269 114
e 269 115
e 269 116
e 269 117
e 269 118
e 269 122
e 269 123
e 269 124
e 269 125
e 269 126
e 269 130
e 269 131
e 269 132
e 269 133
e 269 134
e 269 135
e 269 136
e 269 137
e 269 138
e 269 140
e 269 141
e 269 142
e 269 143
e 269 147
e 269 148
e 269 149
e 269 150
e 269 151
e 269 152
e 269 154
e 269 155
e 269 156
e 269 158
e 269 160
e 269 161
e 269 162
e 269 163
e 269 164
e 269 165
e 269 166
e 269 167
e 269 169
e 269 173
e 269 176
e 269 177
e 269 181
e 269 182
e 269 184
e 269 187
e 269 188
e 269 190
e 269 191
e 269 195
e 269 196
e 269 198
e 269 199
e 269 200
e 269 201
e 269 202
e 269 203
e 269 204
e 269 205
e 269 206
e 269 207
e 269 208
e 269 209
e 269 212
e 269 213
e 269 215
e 269 218
e 269 222
e 269 223
e 269 224
e 269 225
e 269 226
e 269 227
e 269 228
e 269 229
e 269 231
e 269 233
e 269 235
e 269 236
e 269 238
e 269 239
e 269 241
e 269 242
e 269 247
e 269 248
e 269 249
e 269 250
e 269 251
e 269 253
e 269 254
e 269 256
e 269 257
e 269 259
e 269 260
e 269 262
e 269 264
e 269 266
e 269 267
e 270 2
e 270 3
e 270 6
e 270 9
e 270 10
e 270 13
e 270 14
e 270 15
e 270 16
e 270 19
e 270 23
e 270 25
e 270 26
e 270 27
e 270 28
e 270 29
e 270 31
e 270 33
e 270 34
e 270 36
e 270 37
e 270 38
e 270 42
e 270 43
e 270 45
e 270 46
e 270 47
e 270 48
e 270 49
e 270 50
e 270 52
e 270 53
e 270 54
e 270 56
e 270 57
e 270 58
e 270 59
e 270 62
e 270 63
e 270 64
e 270 66
e 270 68
e 270 69
e 270 70
e 270 71
e 270 72
e 270 73
e 270 75
e 270 80
e 270 83
e 270 84
e 270 85
e 270 87
e 270 91
e 270 92
e 270 95
e 270 97
e 270 98
e 270 99
e 270 100
e 270 101
e 270 103
e 270 105
e 270 106
e 270 110
e 270 112
e 270 114
e 270 115
e 270 117
e 270 119
e 270 120
e 270 121
e 270 123
e 270 124
e 270 125
e 270 126
e 270 127
e 270 131
e 270 132
e 270 135
e 270 137
e 270 138
e 270 140
e 270 141
e 270 142
e 270 145
e 270 146
e 270 147
e 270 149
e 270 151
e 270 152
e 270 153
e 270 156
e 270 157
e 270 159
e 270 160
e 270 161
e 270 162
e 270 163
e 270 166
e 270 167
e 270 169
e 270 170
e 270 173
e 270 175
e 270 177
e 270 178
e 270 179
e 270 181
e 270 182
e 270 184
e 270 185
e 270 186
e 270 187
e 270 189
e 270 191
e 270 193
e 270 195
e 270 196
e 270 197
e 270 198
e 270 199
e 270 200
e 270 201
e 270 202
e 270 204
e 270 206
e 270 208
e 270 212
e 270 214
e 270 216
e 270 218
e 270 219
e 270 221
e 270 223
e 270 226
e 270 228
e 270 233
e 270 235
e 270 236
e 270 238
e 270 239
e 270 241
e 270 242
e 270 243
e 270 245
e 270 247
e 270 248
e 270 249
e 270 250
e 270 252
e 270 253
e 270 257
e 270 258
e 270 259
e 270 260
e 270 262
e 270 263
e 270 265
e 270 266
e 270 268
e 270 269
e 271 1
e 271 2
e 271 3
e 271 4
e 271 5
e 271 6
e 271 7
e 271 8
e 271 9
e 271 10
e 271 11
e 271 13
e 271 14
e 271 15
e 271 16
e 271 17
e 271 18
e 271 19
e 271 20
e 271 21
e 271 22
e 271 24
e 271 25
e 271 27
e 271 28
e 271 29
e 271 30
e 271 31
e 271 33
e 271 34
e 271 35
e 271 37
e 271 38
e 271 39
e 271 40
e 271 41
e 271 42
e 271 43
e 271 44
e 271 45
e 271 46
e 271 47
e 271 48
e 271 50
e 271 51
e 271 52
e 271 53
e 271 54
e 271 57
e 271 58
e 271 59
e 271 60
e 271 61
e 271 62
e 271 63
e 271 64
e 271 65
e 271 66
e 271 67
e 271 68
e 271 69
e 271 70
e 271 71
e 271 72
e 271 73
e 271 74
e 271 75
e 271 76
e 271 77
e 271 78
e 271 79
e 271 80
e 271 81
e 271 82
e 271 84
e 271 87
e 271 88
e 271 90
e 271 91
e 271 92
e 271 95
e 271 96
e 271 97
e 271 99
e 271 101
e 271 103
e 271 104
e 271 105
e 271 106
e 271 107
e 271 109
e 271 111
e 271 112
e 271 113
e 271 115
e 271 116
e 271 117
e 271 119
e 271 120
e 271 122
e 271 123
e 271 124
e 271 126
e 271 127
e 271 128
e 271 129
e 271 130
e 271 132
e 271 133
e 271 134
e 271 135
e 271 136
e 271 138
e 271 140
e 271 141
e 271 142
e 271 143
e 271 144
e 271 145
e 271 146
e 271 148
e 271 150
e 271 152
e 271 153
e 271 155
e 271 157
e 271 158
e 271 159
e 271 160
e 271 161
e 271 162
e 271 163
e 271 164
e 271 165
e 271 166
e 271 167
e 271 170
e 271 171
e 271 172
e 271 174
e 271 175
e 271 176
e 271 177
e 271 178
e 271 179
e 271 181
e 271 182
e 271 184
e 271 185
e 271 186
e 271 187
e 271 188
e 271 189
e 271 190
e 271 191
e 271 192
e 271 193
e 271 194
e 271 195
e 271 196
e 271 197
e 271 198
e 271 199
e 271 201
e 271 202
e 271 204
e 271 205
e 271 206
e 271 207
e 271 208
e 271 209
e 271 210
e 271 212
e 271 213
e 271 214
e 271 215
e 271 216
e 271 217
e 271 219
e 271 221
e 271 222
e 271 226
e 271 227
e 271 228
e 271 229
e 271 230
e 271 231
e 271 232
e 271 233
e 271 234
e 271 235
e 271 236
e 271 237
e 271 238
e 271 239
e 271 242
e 271 243
e 271 244
e 271 245
e 271 246
e 271 247
e 271 248
e 271 249
e 271 250
e 271 251
e 271 252
e 271 253
e 271 254
e 271 255
e 271 256
e 271 257
e 271 258
e 271 259
e 271 260
e 271 261
e 271 262
e 271 263
e 271 264
e 271 265
e 271 266
e 271 269
e 271 270
e 272 1
e 272 2
e 272 3
e 272 4
e 272 5
e 272 6
e 272 7
e 272 8
e 272 9
e 272 11
e 272 15
e 272 16
e 272 17
e 272 18
e 272 19
e 272 20
e 272 21
e 272 22
e 272 23
e 272 24
e 272 25
e 272 26
e 272 27
e 272 28
e 272 29
e 272 30
e 272 33
e 272 34
e 272 35
e 272 36
e 272 37
e 272 38
e 272 39
e 272 41
e 272 42
e 272 43
e 272 45
e 272 46
e 272 47
e 272 50
e 272 51
e 272 52
e 272 53
e 272 54
e 272 55
e 272 56
e 272 59
e 272 60
e 272 61
e 272 62
e 272 63
e 272 64
e 272 65
e 272 66
e 272 67
e 272 69
e 272 70
e 272 71
e 272 72
e 272 73
e 272 76
e 272 77
e 272 78
e 272 79
e 272 80
e 272 81
e 272 82
e 272 83
e 272 85
e 272 86
e 272 87
e 272 89
e 272 90
e 272 91
e 272 92
e 272 93
e 272 94
e 272 95
e 272 96
e 272 98
e 272 99
e 272 100
e 272 101
e 272 103
e 272 104
e 272 105
e 272 106
e 272 108
e 272 109
e 272 110
e 272 112
e 272 113
e 272 115
e 272 116
e 272 117
e 272 118
e 272 119
e 272 120
e 272 121
e 272 122
e 272 123
e 272 124
e 272 125
e 272 126
e 272 127
e 272 128
e 272 129
e 272 130
e 272 131
e 272 133
e 272 135
e 272 138
e 272 139
e 272 140
e 272 141
e 272 142
e 272 144
e 272 145
e 272 146
e 272 148
e 272 149
e 272 150
e 272 152
e 272 153
e 272 154
e 272 155
e 272 156
e 272 157
e 272 159
e 272 161
e 272 162
e 272 163
e 272 164
e 272 165
e 272 166
e 272 167
e 272 168
e 272 169
e 272 170
e 272 171
e 272 172
e 272 173
e 272 174
e 272 175
e 272 178
e 272 179
e 272 181
e 272 182
e 272 184
e 272 185
e 272 186
e 272 187
e 272 189
e 272 190
e 272 192
e 272 193
e 272 194
e 272 195
e 272 196
e 272 197
e 272 198
e 272 199
e 272 200
e 272 202
e 272 204
e 272 206
e 272 207
e 272 208
e 272 209
e 272 210
e 272 211
e 272 213
e 272 214
e 272 215
e 272 216
e 272 217
e 272 218
e 272 219
e 272 221
e 272 222
e 272 223
e 272 226
e 272 227
e 272 228
e 272 230
e 272 231
e 272 232
e 272 233
e 272 235
e 272 236
e 272 237
e 272 238
e 272 240
e 272 242
e 272 243
e 272 244
e 272 245
e 272 248
e 272 249
e 272 250
e 272 251
e 272 252
e 272 254
e 272 255
e 272 256
e 272 257
e 272 258
e 272 259
e 272 260
e 272 261
e 272 263
e 272 264
e 272 265
e 272 266
e 272 268
e 272 269
e 272 270
e 272 271
e 273 2
e 273 3
e 273 7
e 273 8
e 273 9
e 273 10
e 273 13
e 273 15
e 273 17
e 273 19
e 273 21
e 273 22
e 273 23
e 273 24
e 273 26
e 273 28
e 273 29
e 273 33
e 273 34
e 273 36
e 273 38
e 273 39
e 273 40
e 273 41
e 273 43
e 273 44
e 273 46
e 273 47
e 273 48
e 273 50
e 273 51
e 273 53
e 273 54
e 273 57
e 273 58
e 273 59
e 273 61
e 273 62
e 273 63
e 273 65
e 273 66
e 273 67
e 273 68
e 273 72
e 273 74
e 273 79
e 273 80
e 273 82
e 273 83
e 273 85
e 273 86
e 273 87
e 273 89
e 273 90
e 273 91
e 273 92
e 273 93
e 273 94
e 273 95
e 273 98
e 273 100
e 273 101
e 273 104
e 273 107
e 273 111
e 273 114
e 273 116
e 273 118
e 273 119
e 273 121
e 273 122
e 273 125
e 273 126
e 273 127
e 273 128
e 273 130
e 273 131
e 273 133
e 273 134
e 273 136
e 273 139
e 273 140
e 273 141
e 273 142
e 273 143
e 273 144
e 273 146
e 273 149
e 273 152
e 273 154
e 273 157
e 273 159
e 273 160
e 273 161
e 273 162
e 273 163
e 273 165
e 273 166
e 273 168
e 273 169
e 273 170
e 273 171
e 273 172
e 273 173
e 273 174
e 273 175
e 273 176
e 273 178
e 273 179
e 273 181
e 273 182
e 273 183
e 273 185
e 273 186
e 273 187
e 273 188
e 273 189
e 273 190
e 273 191
e 273 193
e 273 195
e 273 196
e 273 199
e 273 201
e 273 202
e 273 203
e 273 204
e 273 206
e 273 207
e 273 209
e 273 210
e 273 211
e 273 212
e 273 213
e 273 214
e 273 219
e 273 220
e 273 221
e 273 222
e 273 226
e 273 227
e 273 228
e 273 229
e 273 230
e 273 231
e 273 232
e 273 233
e 273 234
e 273 236
e 273 238
e 273 239
e 273 241
e 273 242
e 273 247
e 273 249
e 273 252
e 273 253
e 273 254
e 273 255
e 273 256
e 273 258
e 273 259
e 273 260
e 273 261
e 273 262
e 273 263
e 273 264
e 273 266
e 273 267
e 273 269
e 273 270
e 273 271
e 273 272
e 274 1
e 274 2
e 274 4
e 274 7
e 274 8
e 274 9
e 274 10
e 274 11
e 274 12
e 274 14
e 274 15
e 274 17
e 274 18
e 274 19
e 274 20
e 274 21
e 274 22
e 274 24
e 274 25
e 274 27
e 274 28
e 274 29
e 274 30
e 274 31
e 274 32
e 274 33
e 274 34
e 274 35
e 274 36
e 274 37
e 274 38
e 274 39
e 274 40
e 274 41
e 274 44
e 274 45
e 274 46
e 274 47
e 274 48
e 274 50
e 274 51
e 274 53
e 274 54
e 274 55
e 274 57
e 274 59
e 274 60
e 274 62
e 274 63
e 274 64
e 274 65
e 274 66
e 274 67
e 274 68
e 274 69
e 274 70
e 274 71
e 274 72
e 274 73
e 274 75
e 274 76
e 274 77
e 274 78
e 274 79
e 274 80
e 274 81
e 274 82
e 274 83
e 274 84
e 274 85
e 274 87
e 274 88
e 274 89
e 274 90
e 274 91
e 274 92
e 274 93
e 274 94
e 274 95
e 274 97
e 274 99
e 274 100
e 274 101
e 274 103
e 274 104
e 274 105
e 274 106
e 274 108
e 274 113
e 274 114
e 274 115
e 274 116
e 274 117
e 274 118
e 274 119
e 274 121
e 274 122
e 274 123
e 274 124
e 274 125
e 274 126
e 274 127
e 274 128
e 274 129
e 274 130
e 274 131
e 274 132
e 274 133
e 274 134
e 274 135
e 274 137
e 274 138
e 274 139
e 274 140
e 274 142
e 274 144
e 274 146
e 274 147
e 274 148
e 274 149
e 274 150
e 274 151
e 274 152
e 274 153
e 274 155
e 274 156
e 274 157
e 274 158
e 274 160
e 274 161
e 274 162
e 274 163
e 274 164
e 274 165
e 274 166
e 274 167
e 274 168
e 274 169
e 274 171
e 274 172
e 274 173
e 274 174
e 274 175
e 274 176
e 274 177
e 274 178
e 274 179
e 274 181
e 274 182
e 274 183
e 274 184
e 274 186
e 274 187
e 274 188
e 274 190
e 274 192
e 274 193
e 274 194
e 274 195
e 274 196
e 274 197
e 274 198
e 274 199
e 274 200
e 274 201
e 274 202
e 274 205
e 274 206
e 274 207
e 274 208
e 274 209
e 274 210
e 274 212
e 274 213
e 274 215
e 274 217
e 274 219
e 274 221
e 274 222
e 274 223
e 274 225
e 274 226
e 274 227
e 274 229
e 274 230
e 274 231
e 274 233
e 274 234
e 274 235
e 274 236
e 274 238
e 274 239
e 274 240
e 274 241
e 274 242
e 274 243
e 274 244
e 274 245
e 274 246
e 274 247
e 274 248
e 274 249
e 274 250
e 274 253
e 274 254
e 274 255
e 274 256
e 274 257
e 274 258
e 274 259
e 274 260
e 274 261
e 274 262
e 274 263
e 274 265
e 274 266
e 274 267
e 274 271
e 274 272
e 275 1
e 275 2
e 275 3
e 275 5
e 275 6
e 275 8
e 275 9
e 275 10
e 275 11
e 275 12
e 275 13
e 275 15
e 275 16
e 275 17
e 275 18
e 275 19
e 275 21
e 275 22
e 275 23
e 275 24
e 275 25
e 275 26
e 275 27
e 275 28
e 275 29
e 275 30
e 275 31
e 275 32
e 275 33
e 275 34
e 275 35
e 275 36
e 275 37
e 275 38
e 275 39
e 275 40
e 275 41
e 275 42
e 275 43
e 275 45
e 275 46
e 275 47
e 275 48
e 275 50
e 275 51
e 275 52
e 275 53
e 275 57
e 275 58
e 275 59
e 275 60
e 275 61
e 275 62
e 275 63
e 275 64
e 275 65
e 275 66
e 275 68
e 275 69
e 275 70
e 275 71
e 275 72
e 275 73
e 275 74
e 275 75
e 275 76
e 275 77
e 275 78
e 275 80
e 275 83
e 275 84
e 275 85
e 275 86
e 275 88
e 275 90
e 275 91
e 275 92
e 275 94
e 275 95
e 275 96
e 275 97
e 275 98
e 275 99
e 275 101
e 275 102
e 275 104
e 275 106
e 275 107
e 275 110
e 275 112
e 275 113
e 275 114
e 275 115
e 275 116
e 275 117
e 275 118
e 275 119
e 275 120
e 275 121
e 275 122
e 275 123
e 275 124
e 275 125
e 275 126
e 275 127
e 275 128
e 275 129
e 275 131
e 275 132
e 275 133
e 275 135
e 275 136
e 275 137
e 275 139
e 275 140
e 275 141
e 275 142
e 275 144
e 275 145
e 275 146
e 275 147
e 275 148
e 275 149
e 275 150
e 275 151
e 275 152
e 275 153
e 275 154
e 275 155
e 275 156
e 275 157
e 275 158
e 275 159
e 275 161
e 275 162
e 275 163
e 275 164
e 275 166
e 275 167
e 275 168
e 275 169
e 275 170
e 275 172
e 275 173
e 275 175
e 275 176
e 275 177
e 275 178
e 275 179
e 275 181
e 275 182
e 275 183
e 275 186
e 275 187
e 275 188
e 275 190
e 275 192
e 275 193
e 275 194
e 275 195
e 275 196
e 275 197
e 275 198
e 275 199
e 275 200
e 275 201
e 275 202
e 275 203
e 275 204
e 275 205
e 275 206
e 275 207
e 275 208
e 275 212
e 275 213
e 275 214
e 275 215
e 275 216
e 275 217
e 275 221
e 275 222
e 275 223
e 275 226
e 275 228
e 275 229
e 275 230
e 275 232
e 275 233
e 275 234
e 275 235
e 275 236
e 275 237
e 275 239
e 275 240
e 275 241
e 275 242
e 275 243
e 275 244
e 275 245
e 275 248
e 275 249
e 275 250
e 275 252
e 275 253
e 275 254
e 275 255
e 275 256
e 275 257
e 275 258
e 275 259
e 275 260
e 275 262
e 275 263
e 275 265
e 275 266
e 275 267
e 275 270
e 275 271
e 275 272
e 275 274
e 276 1
e 276 2
e 276 5
e 276 6
e 276 7
e 276 8
e 276 12
e 276 15
e 276 17
e 276 18
e 276 20
e 276 21
e 276 22
e 276 23
e 276 24
e 276 26
e 276 27
e 276 28
e 276 29
e 276 31
e 276 32
e 276 33
e 276 34
e 276 35
e 276 36
e 276 37
e 276 38
e 276 40
e 276 41
e 276 42
e 276 45
e 276 48
e 276 51
e 276 52
e 276 55
e 276 56
e 276 57
e 276 58
e 276 59
e 276 60
e 276 61
e 276 63
e 276 64
e 276 66
e 276 67
e 276 68
e 276 69
e 276 70
e 276 72
e 276 73
e 276 74
e 276 75
e 276 77
e 276 78
e 276 79
e 276 81
e 276 83
e 276 85
e 276 86
e 276 88
e 276 91
e 276 92
e 276 94
e 276 96
e 276 97
e 276 98
e 276 99
e 276 100
e 276 101
e 276 103
e 276 104
e 276 106
e 276 107
e 276 108
e 276 109
e 276 110
e 276 111
e 276 112
e 276 113
e 276 114
e 276 115
e 276 116
e 276 119
e 276 120
e 276 121
e 276 122
e 276 124
e 276 125
e 276 126
e 276 127
e 276 129
e 276 130
e 276 131
e 276 133
e 276 134
e 276 137
e 276 139
e 276 140
e 276 141
e 276 142
e 276 143
e 276 144
e 276 146
e 276 148
e 276 149
e 276 150
e 276 152
e 276 153
e 276 154
e 276 155
e 276 156
e 276 157
e 276 158
e 276 159
e 276 161
e 276 162
e 276 163
e 276 165
e 276 166
e 276 167
e 276 168
e 276 169
e 276 171
e 276 173
e 276 174
e 276 176
e 276 179
e 276 180
e 276 181
e 276 183
e 276 184
e 276 185
e 276 186
e 276 188
e 276 190
e 276 193
e 276 194
e 276 195
e 276 197
e 276 199
e 276 200
e 276 202
e 276 204
e 276 205
e 276 206
e 276 207
e 276 209
e 276 214
e 276 215
e 276 217
e 276 218
e 276 219
e 276 220
e 276 221
e 276 222
e 276 223
e 276 225
e 276 226
e 276 227
e 276 228
e 276 229
e 276 230
e 276 231
e 276 234
e 276 235
e 276 236
e 276 238
e 276 239
e 276 240
e 276 242
e 276 243
e 276 247
e 276 248
e 276 249
e 276 250
e 276 251
e 276 252
e 276 253
e 276 254
e 276 257
e 276 258
e 276 259
e 276 260
e 276 261
e 276 262
e 276 263
e 276 264
e 276 265
e 276 267
e 276 269
e 276 270
e 276 271
e 276 272
e 276 273
e 276 275
e 277 2
e 277 4
e 277 5
e 277 6
e 277 7
e 277 8
e 277 9
e 277 11
e 277 15
e 277 17
e 277 18
e 277 19
e 277 20
e 277 21
e 277 22
e 277 24
e 277 25
e 277 27
e 277 28
e 277 29
e 277 30
e 277 31
e 277 32
e 277 34
e 277 35
e 277 36
e 277 37
e 277 38
e 277 39
e 277 40
e 277 41
e 277 42
e 277 43
e 277 44
e 277 45
e 277 46
e 277 47
e 277 48
e 277 50
e 277 51
e 277 52
e 277 53
e 277 54
e 277 58
e 277 59
e 277 60
e 277 61
e 277 62
e 277 65
e 277 67
e 277 69
e 277 70
e 277 71
e 277 72
e 277 73
e 277 74
e 277 75
e 277 76
e 277 77
e 277 79
e 277 80
e 277 81
e 277 83
e 277 85
e 277 86
e 277 87
e 277 88
e 277 89
e 277 90
e 277 91
e 277 92
e 277 93
e 277 95
e 277 97
e 277 98
e 277 99
e 277 100
e 277 101
e 277 102
e 277 104
e 277 105
e 277 106
e 277 107
e 277 109
e 277 110
e 277 111
e 277 112
e 277 114
e 277 116
e 277 117
e 277 118
e 277 119
e 277 122
e 277 123
e 277 126
e 277 127
e 277 128
e 277 129
e 277 130
e 277 133
e 277 134
e 277 135
e 277 136
e 277 137
e 277 138
e 277 139
e 277 140
e 277 141
e 277 142
e 277 143
e 277 144
e 277 145
e 277 146
e 277 147
e 277 148
e 277 149
e 277 150
e 277 152
e 277 154
e 277 155
e 277 157
e 277 158
e 277 159
e 277 160
e 277 161
e 277 162
e 277 163
e 277 164
e 277 165
e 277 166
e 277 167
e 277 170
e 277 171
e 277 172
e 277 173
e 277 175
e 277 177
e 277 178
e 277 179
e 277 180
e 277 181
e 277 183
e 277 184
e 277 185
e 277 186
e 277 187
e 277 188
e 277 190
e 277 191
e 277 192
e 277 194
e 277 195
e 277 196
e 277 197
e 277 198
e 277 199
e 277 200
e 277 201
e 277 202
e 277 203
e 277 204
e 277 205
e 277 206
e 277 207
e 277 208
e 277 209
e 277 211
e 277 213
e 277 214
e 277 215
e 277 216
e 277 218
e 277 219
e 277 221
e 277 222
e 277 223
e 277 225
e 277 226
e 277 227
e 277 228
e 277 229
e 277 231
e 277 233
e 277 234
e 277 235
e 277 236
e 277 238
e 277 240
e 277 241
e 277 242
e 277 243
e 277 244
e 277 245
e 277 247
e 277 248
e 277 249
e 277 250
e 277 251
e 277 252
e 277 253
e 277 254
e 277 256
e 277 257
e 277 259
e 277 262
e 277 263
e 277 264
e 277 265
e 277 266
e 277 267
e 277 269
e 277 271
e 277 272
e 277 273
e 277 275
e 277 276
e 278 1
e 278 2
e 278 4
e 278 6
e 278 7
e 278 9
e 278 10
e 278 12
e 278 15
e 278 18
e 278 20
e 278 21
e 278 22
e 278 24
e 278 25
e 278 26
e 278 27
e 278 28
e 278 29
e 278 31
e 278 32
e 278 33
e 278 34
e 278 37
e 278 40
e 278 42
e 278 43
e 278 44
e 278 45
e 278 46
e 278 47
e 278 48
e 278 49
e 278 50
e 278 51
e 278 53
e 278 55
e 278 56
e 278 57
e 278 58
e 278 60
e 278 61
e 278 62
e 278 63
e 278 64
e 278 65
e 278 66
e 278 67
e 278 68
e 278 70
e 278 71
e 278 72
e 278 73
e 278 74
e 278 75
e 278 77
e 278 78
e 278 79
e 278 80
e 278 81
e 278 82
e 278 84
e 278 85
e 278 86
e 278 87
e 278 90
e 278 92
e 278 93
e 278 94
e 278 95
e 278 96
e 278 97
e 278 100
e 278 101
e 278 103
e 278 104
e 278 106
e 278 109
e 278 110
e 278 111
e 278 113
e 278 114
e 278 116
e 278 118
e 278 119
e 278 123
e 278 124
e 278 125
e 278 126
e 278 127
e 278 129
e 278 130
e 278 131
e 278 132
e 278 133
e 278 134
e 278 135
e 278 136
e 278 137
e 278 138
e 278 139
e 278 140
e 278 141
e 278 142
e 278 143
e 278 145
e 278 146
e 278 147
e 278 148
e 278 150
e 278 154
e 278 155
e 278 157
e 278 162
e 278 163
e 278 164
e 278 165
e 278 167
e 278 169
e 278 170
e 278 171
e 278 172
e 278 174
e 278 175
e 278 176
e 278 177
e 278 178
e 278 180
e 278 181
e 278 182
e 278 186
e 278 187
e 278 189
e 278 190
e 278 194
e 278 195
e 278 196
e 278 197
e 278 199
e 278 200
e 278 201
e 278 202
e 278 203
e 278 205
e 278 206
e 278 207
e 278 208
e 278 211
e 278 215
e 278 218
e 278 220
e 278 222
e 278 224
e 278 225
e 278 226
e 278 227
e 278 229
e 278 232
e 278 233
e 278 234
e 278 235
e 278 236
e 278 237
e 278 239
e 278 240
e 278 241
e 278 243
e 278 244
e 278 247
e 278 248
e 278 249
e 278 250
e 278 251
e 278 252
e 278 254
e 278 255
e 278 257
e 278 259
e 278 260
e 278 262
e 278 263
e 278 264
e 278 266
e 278 267
e 278 268
e 278 269
e 278 270
e 278 271
e 278 273
e 278 276
e 279 1
e 279 2
e 279 3
e 279 5
e 279 6
e 279 7
e 279 8
e 279 9
e 279 10
e 279 11
e 279 12
e 279 13
e 279 14
e 279 15
e 279 16
e 279 18
e 279 19
e 279 20
e 279 21
e 279 22
e 279 25
e 279 27
e 279 28
e 279 30
e 279 32
e 279 33
e 279 35
e 279 36
e 279 38
e 279 39
e 279 40
e 279 41
e 279 42
e 279 43
e 279 44
e 279 45
e 279 46
e 279 47
e 279 51
e 279 53
e 279 56
e 279 57
e 279 58
e 279 59
e 279 60
e 279 61
e 279 62
e 279 63
e 279 65
e 279 66
e 279 67
e 279 68
e 279 70
e 279 71
e 279 72
e 279 74
e 279 75
e 279 76
e 279 77
e 279 78
e 279 79
e 279 80
e 279 81
e 279 84
e 279 85
e 279 86
e 279 88
e 279 89
e 279 91
e 279 92
e 279 93
e 279 95
e 279 97
e 279 98
e 279 99
e 279 100
e 279 101
e 279 104
e 279 105
e 279 106
e 279 107
e 279 108
e 279 111
e 279 113
e 279 114
e 279 117
e 279 120
e 279 121
e 279 122
e 279 123
e 279 125
e 279 126
e 279 127
e 279 128
e 279 129
e 279 130
e 279 133
e 279 134
e 279 135
e 279 136
e 279 137
e 279 139
e 279 140
e 279 141
e 279 142
e 279 143
e 279 144
e 279 145
e 279 147
e 279 150
e 279 151
e 279 152
e 279 153
e 279 154
e 279 155
e 279 157
e 279 158
e 279 159
e 279 160
e 279 161
e 279 162
e 279 163
e 279 164
e 279 165
e 279 167
e 279 168
e 279 169
e 279 171
e 279 172
e 279 173
e 279 174
e 279 175
e 279 177
e 279 178
e 279 179
e 279 180
e 279 181
e 279 182
e 279 183
e 279 184
e 279 186
e 279 187
e 279 188
e 279 189
e 279 190
e 279 191
e 279 192
e 279 193
e 279 194
e 279 195
e 279 196
e 279 198
e 279 199
e 279 200
e 279 201
e 279 202
e 279 204
e 279 205
e 279 206
e 279 207
e 279 208
e 279 210
e 279 211
e 279 213
e 279 214
e 279 216
e 279 217
e 279 218
e 279 221
e 279 222
e 279 223
e 279 224
e 279 225
e 279 226
e 279 227
e 279 228
e 279 229
e 279 230
e 279 232
e 279 233
e 279 235
e 279 238
e 279 239
e 279 240
e 279 241
e 279 242
e 279 243
e 279 244
e 279 245
e 279 246
e 279 247
e 279 249
e 279 250
e 279 251
e 279 253
e 279 254
e 279 255
e 279 256
e 279 257
e 279 259
e 279 261
e 279 262
e 279 263
e 279 264
e 279 266
e 279 267
e 279 271
e 279 272
e 279 273
e 279 274
e 279 275
e 279 277
e 279 278
e 280 1
e 280 2
e 280 4
e 280 5
e 280 7
e 280 9
e 280 11
e 280 12
e 280 13
e 280 14
e 280 18
e 280 19
e 280 21
e 280 22
e 280 23
e 280 24
e 280 25
e 280 26
e 280 27
e 280 28
e 280 29
e 280 30
e 280 31
e 280 32
e 280 33
e 280 34
e 280 35
e 280 36
e 280 37
e 280 39
e 280 42
e 280 43
e 280 44
e 280 45
e 280 47
e 280 48
e 280 50
e 280 51
e 280 52
e 280 53
e 280 55
e 280 59
e 280 60
e 280 61
e 280 62
e 280 63
e 280 64
e 280 65
e 280 66
e 280 68
e 280 71
e 280 72
e 280 74
e 280 75
e 280 77
e 280 78
e 280 79
e 280 80
e 280 81
e 280 82
e 280 83
e 280 84
e 280 85
e 280 86
e 280 87
e 280 89
e 280 90
e 280 91
e 280 92
e 280 93
e 280 94
e 280 95
e 280 96
e 280 97
e 280 98
e 280 99
e 280 100
e 280 101
e 280 102
e 280 103
e 280 105
e 280 106
e 280 107
e 280 111
e 280 113
e 280 114
e 280 115
e 280 116
e 280 117
e 280 118
e 280 119
e 280 120
e 280 123
e 280 124
e 280 125
e 280 126
e 280 127
e 280 129
e 280 131
e 280 133
e 280 135
e 280 136
e 280 137
e 280 138
e 280 139
e 280 140
e 280 141
e 280 142
e 280 143
e 280 144
e 280 145
e 280 146
e 280 147
e 280 148
e 280 149
e 280 151
e 280 152
e 280 153
e 280 155
e 280 157
e 280 158
e 280 159
e 280 160
e 280 161
e 280 162
e 280 163
e 280 164
e 280 165
e 280 166
e 280 167
e 280 168
e 280 169
e 280 170
e 280 171
e 280 172
e 280 173
e 280 174
e 280 175
e 280 176
e 280 177
e 280 178
e 280 179
e 280 180
e 280 181
e 280 182
e 280 183
e 280 184
e 280 185
e 280 187
e 280 188
e 280 189
e 280 190
e 280 191
e 280 192
e 280 194
e 280 195
e 280 196
e 280 197
e 280 199
e 280 201
e 280 202
e 280 203
e 280 204
e 280 205
e 280 206
e 280 207
e 280 208
e 280 209
e 280 210
e 280 211
e 280 212
e 280 213
e 280 215
e 280 216
e 280 218
e 280 219
e 280 220
e 280 221
e 280 224
e 280 225
e 280 226
e 280 227
e 280 228
e 280 229
e 280 232
e 280 233
e 280 235
e 280 236
e 280 238
e 280 239
e 280 241
e 280 242
e 280 244
e 280 246
e 280 247
e 280 248
e 280 249
e 280 250
e 280 253
e 280 254
e 280 257
e 280 259
e 280 260
e 280 261
e 280 263
e 280 264
e 280 266
e 280 268
e 280 269
e 280 270
e 280 271
e 280 272
e 280 273
e 280 274
e 280 275
e 280 276
e 280 278
e 280 279
e 281 1
e 281 2
e 281 7
e 281 9
e 281 10
e 281 11
e 281 12
e 281 13
e 281 14
e 281 15
e 281 17
e 281 20
e 281 21
e 281 23
e 281 24
e 281 25
e 281 27
e 281 28
e 281 29
e 281 30
e 281 31
e 281 32
e 281 33
e 281 35
e 281 36
e 281 37
e 281 38
e 281 40
e 281 41
e 281 42
e 281 43
e 281 46
e 281 48
e 281 49
e 281 50
e 281 51
e 281 53
e 281 54
e 281 55
e 281 56
e 281 59
e 281 60
e 281 61
e 281 63
e 281 64
e 281 65
e 281 66
e 281 67
e 281 68
e 281 69
e 281 72
e 281 73
e 281 75
e 281 76
e 281 77
e 281 78
e 281 79
e 281 80
e 281 82
e 281 83
e 281 84
e 281 85
e 281 86
e 281 87
e 281 88
e 281 89
e 281 90
e 281 91
e 281 92
e 281 93
e 281 94
e 281 95
e 281 96
e 281 97
e 281 98
e 281 101
e 281 103
e 281 104
e 281 106
e 281 109
e 281 110
e 281 111
e 281 112
e 281 113
e 281 114
e 281 115
e 281 116
e 281 118
e 281 119
e 281 120
e 281 122
e 281 123
e 281 125
e 281 126
e 281 127
e 281 128
e 281 129
e 281 131
e 281 132
e 281 133
e 281 134
e 281 135
e 281 136
e 281 137
e 281 138
e 281 139
e 281 140
e 281 141
e 281 142
e 281 143
e 281 144
e 281 145
e 281 146
e 281 147
e 281 148
e 281 149
e 281 150
e 281 152
e 281 153
e 281 154
e 281 155
e 281 156
e 281 157
e 281 158
e 281 159
e 281 160
e 281 161
e 281 162
e 281 163
e 281 165
e 281 167
e 281 169
e 281 171
e 281 172
e 281 173
e 281 175
e 281 177
e 281 178
e 281 179
e 281 180
e 281 181
e 281 182
e 281 183
e 281 184
e 281 185
e 281 186
e 281 188
e 281 190
e 281 191
e 281 192
e 281 193
e 281 194
e 281 195
e 281 196
e 281 197
e 281 198
e 281 199
e 281 201
e 281 202
e 281 203
e 281 204
e 281 206
e 281 207
e 281 208
e 281 209
e 281 211
e 281 213
e 281 214
e 281 215
e 281 216
e 281 217
e 281 218
e 281 219
e 281 220
e 281 221
e 281 222
e 281 223
e 281 224
e 281 225
e 281 226
e 281 227
e 281 228
e 281 232
e 281 234
e 281 235
e 281 236
e 281 237
e 281 238
e 281 239
e 281 240
e 281 242
e 281 243
e 281 244
e 281 245
e 281 246
e 281 247
e 281 248
e 281 249
e 281 250
e 281 251
e 281 252
e 281 253
e 281 254
e 281 256
e 281 257
e 281 258
e 281 259
e 281 260
e 281 262
e 281 263
e 281 264
e 281 265
e 281 266
e 281 267
e 281 268
e 281 269
e 281 271
e 281 274
e 281 275
e 281 277
e 281 278
e 281 279
e 281 280
e 282 1
e 282 2
e 282 3
e 282 4
e 282 6
e 282 8
e 282 10
e 282 11
e 282 13
e 282 14
e 282 16
e 282 17
e 282 19
e 282 21
e 282 25
e 282 26
e 282 27
e 282 28
e 282 29
e 282 30
e 282 31
e 282 32
e 282 33
e 282 34
e 282 35
e 282 36
e 282 38
e 282 41
e 282 43
e 282 44
e 282 45
e 282 46
e 282 47
e 282 48
e 282 50
e 282 52
e 282 53
e 282 54
e 282 56
e 282 58
e 282 60
e 282 61
e 282 62
e 282 65
e 282 66
e 282 68
e 282 71
e 282 75
e 282 77
e 282 79
e 282 80
e 282 81
e 282 82
e 282 84
e 282 85
e 282 86
e 282 87
e 282 89
e 282 90
e 282 91
e 282 92
e 282 95
e 282 97
e 282 98
e 282 99
e 282 100
e 282 101
e 282 104
e 282 105
e 282 106
e 282 108
e 282 112
e 282 114
e 282 115
e 282 119
e 282 120
e 282 121
e 282 122
e 282 123
e 282 124
e 282 125
e 282 129
e 282 130
e 282 132
e 282 133
e 282 134
e 282 136
e 282 138
e 282 140
e 282 141
e 282 142
e 282 143
e 282 144
e 282 146
e 282 147
e 282 148
e 282 149
e 282 150
e 282 151
e 282 152
e 282 154
e 282 155
e 282 157
e 282 158
e 282 159
e 282 160
e 282 162
e 282 164
e 282 165
e 282 166
e 282 167
e 282 169
e 282 171
e 282 172
e 282 173
e 282 175
e 282 176
e 282 179
e 282 180
e 282 181
e 282 183
e 282 184
e 282 185
e 282 187
e 282 188
e 282 191
e 282 193
e 282 196
e 282 197
e 282 199
e 282 200
e 282 204
e 282 205
e 282 207
e 282 208
e 282 209
e 282 211
e 282 212
e 282 213
e 282 214
e 282 215
e 282 216
e 282 217
e 282 218
e 282 219
e 282 220
e 282 221
e 282 222
e 282 223
e 282 224
e 282 226
e 282 227
e 282 228
e 282 230
e 282 234
e 282 236
e 282 238
e 282 239
e 282 242
e 282 244
e 282 245
e 282 249
e 282 251
e 282 252
e 282 253
e 282 254
e 282 256
e 282 257
e 282 259
e 282 262
e 282 263
e 282 264
e 282 265
e 282 266
e 282 267
e 282 270
e 282 271
e 282 273
e 282 274
e 282 275
e 282 276
e 282 277
e 282 278
e 282 279
e 283 1
e 283 2
e 283 3
e 283 5
e 283 6
e 283 7
e 283 8
e 283 9
e 283 10
e 283 11
e 283 12
e 283 13
e 283 14
e 283 15
e 283 16
e 283 17
e 283 18
e 283 19
e 283 20
e 283 21
e 283 22
e 283 23
e 283 24
e 283 25
e 283 26
e 283 27
e 283 28
e 283 29
e 283 30
e 283 32
e 283 34
e 283 35
e 283 37
e 283 38
e 283 39
e 283 40
e 283 41
e 283 42
e 283 43
e 283 44
e 283 45
e 283 48
e 283 49
e 283 50
e 283 51
e 283 52
e 283 55
e 283 57
e 283 58
e 283 59
e 283 61
e 283 62
e 283 63
e 283 64
e 283 65
e 283 66
e 283 67
e 283 68
e 283 69
e 283 70
e 283 71
e 283 72
e 283 73
e 283 74
e 283 75
e 283 76
e 283 78
e 283 79
e 283 80
e 283 82
e 283 84
e 283 85
e 283 86
e 283 87
e 283 89
e 283 91
e 283 92
e 283 93
e 283 94
e 283 95
e 283 96
e 283 97
e 283 98
e 283 99
e 283 100
e 283 101
e 283 102
e 283 103
e 283 104
e 283 105
e 283 106
e 283 107
e 283 108
e 283 109
e 283 110
e 283 111
e 283 112
e 283 113
e 283 114
e 283 115
e 283 116
e 283 117
e 283 119
e 283 120
e 283 121
e 283 122
e 283 123
e 283 125
e 283 126
e 283 128
e 283 130
e 283 131
e 283 132
e 283 133
e 283 134
e 283 135
e 283 136
e 283 137
e 283 138
e 283 139
e 283 140
e 283 141
e 283 142
e 283 143
e 283 144
e 283 145
e 283 146
e 283 147
e 283 148
e 283 149
e 283 150
e 283 151
e 283 152
e 283 154
e 283 155
e 283 156
e 283 157
e 283 158
e 283 159
e 283 160
e 283 161
e 283 162
e 283 163
e 283 164
e 283 165
e 283 166
e 283 167
e 283 168
e 283 169
e 283 170
e 283 171
e 283 172
e 283 173
e 283 174
e 283 175
e 283 176
e 283 177
e 283 178
e 283 179
e 283 180
e 283 181
e 283 182
e 283 185
e 283 186
e 283 187
e 283 188
e 283 189
e 283 191
e 283 192
e 283 193
e 283 194
e 283 195
e 283 196
e 283 197
e 283 198
e 283 199
e 283 200
e 283 201
e 283 202
e 283 203
e 283 204
e 283 205
e 283 206
e 283 207
e 283 208
e 283 209
e 283 210
e 283 211
e 283 213
e 283 215
e 283 216
e 283 217
e 283 218
e 283 219
e 283 220
e 283 221
e 283 222
e 283 223
e 283 224
e 283 225
e 283 226
e 283 227
e 283 228
e 283 229
e 283 230
e 283 231
e 283 232
e 283 233
e 283 234
e 283 235
e 283 236
e 283 237
e 283 238
e 283 239
e 283 240
e 283 241
e 283 242
e 283 243
e 283 246
e 283 247
e 283 248
e 283 249
e 283 250
e 283 251
e 283 252
e 283 253
e 283 254
e 283 255
e 283 256
e 283 257
e 283 258
e 283 259
e 283 260
e 283 261
e 283 262
e 283 263
e 283 264
e 283 265
e 283 266
e 283 267
e 283 268
e 283 269
e 283 270
e 283 271
e 283 272
e 283 273
e 283 274
e 283 275
e 283 276
e 283 277
e 283 278
e 283 279
e 283 280
e 283 281
e 283 282
e 284 1
e 284 2
e 284 3
e 284 4
e 284 5
e 284 6
e 284 7
e 284 8
e 284 9
e 284 10
e 284 11
e 284 12
e 284 13
e 284 14
e 284 15
e 284 16
e 284 17
e 284 18
e 284 19
e 284 20
e 284 21
e 284 22
e 284 23
e 284 24
e 284 25
e 284 26
e 284 28
e 284 29
e 284 31
e 284 33
e 284 34
e 284 35
e 284 38
e 284 39
e 284 40
e 284 41
e 284 43
e 284 44
e 284 45
e 284 46
e 284 47
e 284 48
e 284 51
e 284 52
e 284 53
e 284 54
e 284 55
e 284 56
e 284 57
e 284 58
e 284 59
e 284 61
e 284 62
e 284 64
e 284 65
e 284 66
e 284 67
e 284 68
e 284 69
e 284 70
e 284 71
e 284 72
e 284 73
e 284 74
e 284 76
e 284 77
e 284 78
e 284 80
e 284 81
e 284 82
e 284 83
e 284 84
e 284 85
e 284 86
e 284 87
e 284 88
e 284 89
e 284 90
e 284 91
e 284 92
e 284 93
e 284 94
e 284 95
e 284 96
e 284 98
e 284 99
e 284 100
e 284 101
e 284 102
e 284 103
e 284 105
e 284 106
e 284 107
e 284 108
e 284 109
e 284 111
e 284 112
e 284 113
e 284 114
e 284 115
e 284 116
e 284 118
e 284 119
e 284 120
e 284 121
e 284 122
e 284 123
e 284 124
e 284 126
e 284 127
e 284 128
e 284 129
e 284 130
e 284 131
e 284 132
e 284 133
e 284 134
e 284 135
e 284 136
e 284 137
e 284 138
e 284 139
e 284 140
e 284 142
e 284 143
e 284 144
e 284 145
e 284 147
e 284 148
e 284 149
e 284 150
e 284 151
e 284 152
e 284 153
e 284 154
e 284 155
e 284 156
e 284 157
e 284 158
e 284 159
e 284 160
e 284 161
e 284 162
e 284 164
e 284 165
e 284 166
e 284 168
e 284 171
e 284 172
e 284 173
e 284 174
e 284 175
e 284 176
e 284 177
e 284 178
e 284 179
e 284 182
e 284 183
e 284 184
e 284 185
e 284 187
e 284 188
e 284 190
e 284 191
e 284 192
e 284 193
e 284 194
e 284 195
e 284 196
e 284 197
e 284 198
e 284 200
e 284 202
e 284 203
e 284 204
e 284 205
e 284 206
e 284 207
e 284 208
e 284 209
e 284 211
e 284 212
e 284 214
e 284 215
e 284 216
e 284 217
e 284 219
e 284 222
e 284 223
e 284 224
e 284 226
e 284 227
e 284 228
e 284 230
e 284 233
e 284 234
e 284 236
e 284 237
e 284 239
e 284 240
e 284 242
e 284 243
e 284 244
e 284 245
e 284 246
e 284 247
e 284 248
e 284 249
e 284 250
e 284 251
e 284 252
e 284 253
e 284 254
e 284 255
e 284 256
e 284 257
e 284 258
e 284 259
e 284 260
e 284 262
e 284 263
e 284 264
e 284 266
e 284 268
e 284 269
e 284 270
e 284 271
e 284 272
e 284 273
e 284 274
e 284 275
e 284 276
e 284 277
e 284 278
e 284 279
e 284 280
e 284 281
e 284 283
e 285 2
e 285 3
e 285 4
e 285 5
e 285 7
e 285 8
e 285 9
e 285 11
e 285 12
e 285 13
e 285 14
e 285 17
e 285 18
e 285 19
e 285 20
e 285 23
e 285 24
e 285 25
e 285 26
e 285 27
e 285 28
e 285 29
e 285 31
e 285 32
e 285 35
e 285 36
e 285 37
e 285 38
e 285 40
e 285 41
e 285 43
e 285 46
e 285 47
e 285 48
e 285 51
e 285 52
e 285 53
e 285 54
e 285 56
e 285 57
e 285 58
e 285 59
e 285 60
e 285 61
e 285 62
e 285 63
e 285 64
e 285 65
e 285 66
e 285 67
e 285 68
e 285 69
e 285 70
e 285 71
e 285 74
e 285 75
e 285 76
e 285 78
e 285 80
e 285 81
e 285 82
e 285 83
e 285 84
e 285 85
e 285 87
e 285 88
e 285 90
e 285 91
e 285 93
e 285 94
e 285 95
e 285 96
e 285 97
e 285 98
e 285 99
e 285 100
e 285 101
e 285 102
e 285 103
e 285 104
e 285 105
e 285 106
e 285 107
e 285 109
e 285 110
e 285 111
e 285 112
e 285 113
e 285 114
e 285 115
e 285 116
e 285 117
e 285 118
e 285 119
e 285 120
e 285 121
e 285 122
e 285 123
e 285 125
e 285 126
e 285 127
e 285 129
e 285 130
e 285 131
e 285 133
e 285 134
e 285 136
e 285 137
e 285 138
e 285 139
e 285 140
e 285 141
e 285 142
e 285 143
e 285 144
e 285 145
e 285 146
e 285 147
e 285 148
e 285 149
e 285 150
e 285 151
e 285 152
e 285 153
e 285 154
e 285 155
e 285 156
e 285 158
e 285 159
e 285 160
e 285 161
e 285 162
e 285 163
e 285 164
e 285 166
e 285 168
e 285 169
e 285 170
e 285 171
e 285 172
e 285 173
e 285 174
e 285 175
e 285 176
e 285 177
e 285 178
e 285 179
e 285 180
e 285 181
e 285 183
e 285 184
e 285 186
e 285 187
e 285 188
e 285 189
e 285 190
e 285 191
e 285 192
e 285 193
e 285 194
e 285 195
e 285 196
e 285 197
e 285 198
e 285 199
e 285 200
e 285 201
e 285 202
e 285 203
e 285 204
e 285 205
e 285 207
e 285 209
e 285 210
e 285 211
e 285 212
e 285 213
e 285 214
e 285 216
e 285 217
e 285 218
e 285 219
e 285 222
e 285 223
e 285 224
e 285 226
e 285 227
e 285 229
e 285 234
e 285 236
e 285 237
e 285 238
e 285 239
e 285 240
e 285 241
e 285 242
e 285 243
e 285 245
e 285 247
e 285 248
e 285 249
e 285 250
e 285 252
e 285 253
e 285 255
e 285 257
e 285 259
e 285 260
e 285 261
e 285 262
e 285 263
e 285 264
e 285 265
e 285 266
e 285 267
e 285 268
e 285 269
e 285 270
e 285 271
e 285 272
e 285 273
e 285 274
e 285 275
e 285 276
e 285 277
e 285 278
e 285 279
e 285 280
e 285 281
e 285 282
e 285 283
e 285 284
e 286 1
e 286 3
e 286 4
e 286 5
e 286 6
e 286 7
e 286 8
e 286 9
e 286 10
e 286 11
e 286 12
e 286 13
e 286 14
e 286 17
e 286 18
e 286 19
e 286 21
e 286 22
e 286 23
e 286 24
e 286 26
e 286 27
e 286 29
e 286 30
e 286 32
e 286 33
e 286 34
e 286 37
e 286 38
e 286 39
e 286 40
e 286 43
e 286 45
e 286 47
e 286 48
e 286 49
e 286 50
e 286 51
e 286 52
e 286 53
e 286 54
e 286 55
e 286 57
e 286 59
e 286 60
e 286 63
e 286 64
e 286 68
e 286 69
e 286 71
e 286 75
e 286 76
e 286 77
e 286 79
e 286 80
e 286 82
e 286 84
e 286 85
e 286 86
e 286 87
e 286 88
e 286 90
e 286 91
e 286 92
e 286 95
e 286 96
e 286 97
e 286 98
e 286 99
e 286 100
e 286 102
e 286 104
e 286 105
e 286 106
e 286 107
e 286 108
e 286 110
e 286 112
e 286 113
e 286 115
e 286 116
e 286 117
e 286 119
e 286 120
e 286 121
e 286 123
e 286 125
e 286 126
e 286 127
e 286 129
e 286 131
e 286 132
e 286 133
e 286 134
e 286 135
e 286 136
e 286 137
e 286 138
e 286 139
e 286 141
e 286 142
e 286 145
e 286 146
e 286 147
e 286 148
e 286 149
e 286 150
e 286 151
e 286 152
e 286 153
e 286 154
e 286 155
e 286 157
e 286 159
e 286 160
e 286 161
e 286 162
e 286 163
e 286 164
e 286 168
e 286 169
e 286 170
e 286 172
e 286 173
e 286 174
e 286 177
e 286 179
e 286 180
e 286 182
e 286 183
e 286 184
e 286 185
e 286 186
e 286 187
e 286 190
e 286 191
e 286 193
e 286 194
e 286 195
e 286 196
e 286 197
e 286 198
e 286 199
e 286 201
e 286 202
e 286 203
e 286 204
e 286 205
e 286 206
e 286 209
e 286 210
e 286 211
e 286 212
e 286 213
e 286 214
e 286 215
e 286 216
e 286 218
e 286 219
e 286 220
e 286 221
e 286 222
e 286 223
e 286 226
e 286 227
e 286 228
e 286 229
e 286 230
e 286 231
e 286 232
e 286 233
e 286 236
e 286 237
e 286 238
e 286 239
e 286 240
e 286 241
e 286 242
e 286 243
e 286 244
e 286 246
e 286 247
e 286 248
e 286 249
e 286 250
e 286 251
e 286 252
e 286 253
e 286 254
e 286 257
e 286 258
e 286 259
e 286 260
e 286 261
e 286 263
e 286 264
e 286 265
e 286 269
e 286 271
e 286 272
e 286 273
e 286 274
e 286 275
e 286 276
e 286 277
e 286 279
e 286 280
e 286 281
e 286 282
e 286 283
e 286 285
e 287 1
e 287 4
e 287 5
e 287 6
e 287 7
e 287 8
e 287 9
e 287 10
e 287 11
e 287 12
e 287 13
e 287 14
e 287 15
e 287 16
e 287 17
e 287 18
e 287 19
e 287 20
e 287 21
e 287 22
e 287 23
e 287 24
e 287 25
e 287 26
e 287 28
e 287 29
e 287 30
e 287 31
e 287 32
e 287 33
e 287 35
e 287 36
e 287 37
e 287 38
e 287 39
e 287 40
e 287 41
e 287 42
e 287 43
e 287 44
e 287 45
e 287 46
e 287 48
e 287 49
e 287 52
e 287 54
e 287 55
e 287 59
e 287 60
e 287 63
e 287 64
e 287 65
e 287 67
e 287 68
e 287 69
e 287 70
e 287 71
e 287 72
e 287 73
e 287 74
e 287 75
e 287 78
e 287 80
e 287 81
e 287 82
e 287 83
e 287 84
e 287 85
e 287 86
e 287 87
e 287 89
e 287 90
e 287 91
e 287 92
e 287 93
e 287 94
e 287 95
e 287 97
e 287 98
e 287 99
e 287 100
e 287 101
e 287 102
e 287 103
e 287 104
e 287 105
e 287 106
e 287 108
e 287 110
e 287 111
e 287 113
e 287 114
e 287 116
e 287 117
e 287 118
e 287 119
e 287 120
e 287 121
e 287 122
e 287 123
e 287 124
e 287 125
e 287 126
e 287 128
e 287 129
e 287 130
e 287 131
e 287 132
e 287 133
e 287 134
e 287 135
e 287 136
e 287 137
e 287 138
e 287 139
e 287 140
e 287 141
e 287 142
e 287 143
e 287 144
e 287 145
e 287 146
e 287 147
e 287 149
e 287 150
e 287 153
e 287 154
e 287 155
e 287 156
e 287 157
e 287 158
e 287 161
e 287 162
e 287 163
e 287 164
e 287 165
e 287 166
e 287 167
e 287 169
e 287 170
e 287 171
e 287 172
e 287 173
e 287 174
e 287 176
e 287 177
e 287 179
e 287 181
e 287 182
e 287 183
e 287 184
e 287 185
e 287 186
e 287 187
e 287 188
e 287 189
e 287 190
e 287 193
e 287 195
e 287 196
e 287 197
e 287 198
e 287 199
e 287 200
e 287 201
e 287 202
e 287 203
e 287 204
e 287 205
e 287 206
e 287 207
e 287 208
e 287 209
e 287 210
e 287 211
e 287 212
e 287 213
e 287 214
e 287 215
e 287 216
e 287 217
e 287 218
e 287 219
e 287 221
e 287 222
e 287 223
e 287 224
e 287 225
e 287 226
e 287 227
e 287 228
e 287 229
e 287 230
e 287 231
e 287 232
e 287 233
e 287 234
e 287 236
e 287 237
e 287 238
e 287 239
e 287 240
e 287 241
e 287 242
e 287 243
e 287 244
e 287 246
e 287 248
e 287 249
e 287 250
e 287 251
e 287 252
e 287 253
e 287 254
e 287 255
e 287 256
e 287 257
e 287 258
e 287 259
e 287 260
e 287 262
e 287 263
e 287 264
e 287 265
e 287 266
e 287 268
e 287 269
e 287 271
e 287 272
e 287 273
e 287 274
e 287 275
e 287 276
e 287 277
e 287 278
e 287 279
e 287 280
e 287 281
e 287 282
e 287 284
e 287 285
e 288 2
e 288 3
e 288 4
e 288 5
e 288 7
e 288 8
e 288 10
e 288 11
e 288 12
e 288 13
e 288 14
e 288 15
e 288 16
e 288 18
e 288 20
e 288 21
e 288 22
e 288 23
e 288 25
e 288 26
e 288 28
e 288 29
e 288 30
e 288 32
e 288 34
e 288 35
e 288 36
e 288 37
e 288 38
e 288 39
e 288 40
e 288 41
e 288 42
e 288 43
e 288 44
e 288 46
e 288 47
e 288 48
e 288 49
e 288 51
e 288 52
e 288 53
e 288 54
e 288 57
e 288 58
e 288 59
e 288 60
e 288 61
e 288 63
e 288 64
e 288 65
e 288 66
e 288 67
e 288 68
e 288 70
e 288 71
e 288 72
e 288 74
e 288 75
e 288 76
e 288 77
e 288 78
e 288 80
e 288 81
e 288 82
e 288 84
e 288 87
e 288 88
e 288 89
e 288 90
e 288 91
e 288 92
e 288 95
e 288 96
e 288 98
e 288 99
e 288 100
e 288 101
e 288 102
e 288 103
e 288 104
e 288 105
e 288 106
e 288 108
e 288 109
e 288 110
e 288 111
e 288 112
e 288 113
e 288 115
e 288 116
e 288 117
e 288 118
e 288 120
e 288 121
e 288 122
e 288 123
e 288 125
e 288 126
e 288 127
e 288 128
e 288 129
e 288 130
e 288 131
e 288 132
e 288 133
e 288 134
e 288 135
e 288 136
e 288 137
e 288 138
e 288 139
e 288 140
e 288 141
e 288 142
e 288 143
e 288 144
e 288 146
e 288 147
e 288 148
e 288 149
e 288 150
e 288 151
e 288 152
e 288 153
e 288 154
e 288 156
e 288 157
e 288 158
e 288 159
e 288 161
e 288 162
e 288 163
e 288 164
e 288 165
e 288 167
e 288 168
e 288 169
e 288 170
e 288 171
e 288 172
e 288 173
e 288 174
e 288 175
e 288 177
e 288 179
e 288 180
e 288 181
e 288 182
e 288 183
e 288 184
e 288 186
e 288 187
e 288 188
e 288 189
e 288 190
e 288 191
e 288 192
e 288 193
e 288 195
e 288 196
e 288 197
e 288 198
e 288 199
e 288 201
e 288 202
e 288 203
e 288 204
e 288 205
e 288 206
e 288 207
e 288 208
e 288 209
e 288 210
e 288 211
e 288 212
e 288 213
e 288 214
e 288 216
e 288 218
e 288 219
e 288 220
e 288 221
e 288 222
e 288 224
e 288 225
e 288 226
e 288 227
e 288 230
e 288 232
e 288 233
e 288 235
e 288 236
e 288 237
e 288 239
e 288 240
e 288 241
e 288 242
e 288 243
e 288 244
e 288 246
e 288 247
e 288 250
e 288 251
e 288 252
e 288 253
e 288 254
e 288 256
e 288 257
e 288 258
e 288 259
e 288 260
e 288 261
e 288 262
e 288 263
e 288 264
e 288 265
e 288 266
e 288 267
e 288 268
e 288 270
e 288 271
e 288 272
e 288 273
e 288 274
e 288 275
e 288 276
e 288 278
e 288 279
e 288 280
e 288 282
e 288 283
e 288 284
e 288 285
e 288 287
e 289 1
e 289 2
e 289 3
e 289 5
e 289 6
e 289 8
e 289 9
e 289 11
e 289 12
e 289 13
e 289 14
e 289 16
e 289 17
e 289 18
e 289 19
e 289 20
e 289 21
e 289 23
e 289 26
e 289 27
e 289 28
e 289 29
e 289 30
e 289 31
e 289 32
e 289 33
e 289 34
e 289 35
e 289 36
e 289 37
e 289 39
e 289 41
e 289 42
e 289 43
e 289 46
e 289 47
e 289 48
e 289 49
e 289 50
e 289 51
e 289 52
e 289 53
e 289 54
e 289 55
e 289 57
e 289 59
e 289 60
e 289 62
e 289 64
e 289 65
e 289 67
e 289 68
e 289 69
e 289 70
e 289 71
e 289 72
e 289 73
e 289 74
e 289 75
e 289 77
e 289 78
e 289 80
e 289 81
e 289 82
e 289 83
e 289 85
e 289 86
e 289 87
e 289 88
e 289 89
e 289 91
e 289 94
e 289 95
e 289 96
e 289 97
e 289 98
e 289 99
e 289 100
e 289 101
e 289 102
e 289 103
e 289 104
e 289 107
e 289 108
e 289 111
e 289 112
e 289 113
e 289 114
e 289 115
e 289 116
e 289 117
e 289 118
e 289 120
e 289 121
e 289 122
e 289 123
e 289 124
e 289 125
e 289 126
e 289 127
e 289 130
e 289 132
e 289 133
e 289 135
e 289 136
e 289 137
e 289 138
e 289 139
e 289 140
e 289 142
e 289 143
e 289 144
e 289 147
e 289 148
e 289 149
e 289 150
e 289 151
e 289 152
e 289 153
e 289 154
e 289 157
e 289 158
e 289 159
e 289 160
e 289 161
e 289 162
e 289 165
e 289 168
e 289 169
e 289 172
e 289 173
e 289 174
e 289 175
e 289 176
e 289 177
e 289 178
e 289 179
e 289 180
e 289 182
e 289 186
e 289 187
e 289 188
e 289 189
e 289 190
e 289 191
e 289 192
e 289 193
e 289 194
e 289 195
e 289 196
e 289 197
e 289 198
e 289 199
e 289 200
e 289 201
e 289 202
e 289 205
e 289 207
e 289 208
e 289 209
e 289 210
e 289 211
e 289 212
e 289 213
e 289 215
e 289 216
e 289 220
e 289 221
e 289 222
e 289 223
e 289 224
e 289 226
e 289 227
e 289 228
e 289 230
e 289 231
e 289 232
e 289 233
e 289 236
e 289 238
e 289 239
e 289 240
e 289 241
e 289 242
e 289 243
e 289 244
e 289 247
e 289 248
e 289 249
e 289 250
e 289 251
e 289 252
e 289 253
e 289 254
e 289 255
e 289 257
e 289 259
e 289 260
e 289 262
e 289 263
e 289 264
e 289 265
e 289 266
e 289 267
e 289 268
e 289 269
e 289 270
e 289 271
e 289 272
e 289 273
e 289 274
e 289 275
e 289 277
e 289 278
e 289 279
e 289 280
e 289 281
e 289 282
e 289 284
e 289 285
e 289 286
e 289 287
e 289 288
e 290 2
e 290 4
e 290 5
e 290 6
e 290 7
e 290 8
e 290 9
e 290 10
e 290 11
e 290 12
e 290 14
e 290 15
e 290 17
e 290 18
e 290 19
e 290 20
e 290 21
e 290 22
e 290 23
e 290 24
e 290 25
e 290 27
e 290 29
e 290 30
e 290 36
e 290 37
e 290 39
e 290 40
e 290 42
e 290 43
e 290 46
e 290 48
e 290 52
e 290 53
e 290 54
e 290 59
e 290 61
e 290 62
e 290 63
e 290 64
e 290 65
e 290 66
e 290 67
e 290 68
e 290 70
e 290 71
e 290 72
e 290 74
e 290 75
e 290 76
e 290 78
e 290 80
e 290 81
e 290 82
e 290 83
e 290 84
e 290 85
e 290 86
e 290 87
e 290 88
e 290 89
e 290 91
e 290 92
e 290 93
e 290 94
e 290 96
e 290 97
e 290 98
e 290 99
e 290 100
e 290 101
e 290 102
e 290 103
e 290 106
e 290 107
e 290 109
e 290 110
e 290 111
e 290 112
e 290 113
e 290 114
e 290 115
e 290 117
e 290 118
e 290 120
e 290 121
e 290 122
e 290 123
e 290 124
e 290 125
e 290 126
e 290 127
e 290 129
e 290 130
e 290 131
e 290 132
e 290 133
e 290 134
e 290 136
e 290 137
e 290 138
e 290 139
e 290 140
e 290 141
e 290 142
e 290 143
e 290 144
e 290 146
e 290 147
e 290 149
e 290 150
e 290 152
e 290 154
e 290 155
e 290 157
e 290 158
e 290 160
e 290 161
e 290 162
e 290 163
e 290 164
e 290 166
e 290 168
e 290 169
e 290 170
e 290 171
e 290 172
e 290 173
e 290 176
e 290 178
e 290 179
e 290 180
e 290 181
e 290 182
e 290 183
e 290 185
e 290 186
e 290 187
e 290 188
e 290 190
e 290 192
e 290 193
e 290 194
e 290 195
e 290 196
e 290 199
e 290 201
e 290 202
e 290 203
e 290 204
e 290 205
e 290 206
e 290 207
e 290 208
e 290 209
e 290 210
e 290 211
e 290 212
e 290 213
e 290 215
e 290 217
e 290 218
e 290 219
e 290 220
e 290 221
e 290 222
e 290 223
e 290 224
e 290 225
e 290 226
e 290 227
e 290 228
e 290 230
e 290 231
e 290 233
e 290 234
e 290 235
e 290 237
e 290 238
e 290 240
e 290 241
e 290 242
e 290 243
e 290 246
e 290 247
e 290 248
e 290 249
e 290 250
e 290 252
e 290 253
e 290 254
e 290 257
e 290 258
e 290 259
e 290 260
e 290 261
e 290 262
e 290 263
e 290 264
e 290 265
e 290 266
e 290 267
e 290 268
e 290 269
e 290 270
e 290 271
e 290 272
e 290 273
e 290 274
e 290 275
e 290 276
e 290 277
e 290 278
e 290 279
e 290 281
e 290 282
e 290 283
e 290 284
e 290 285
e 290 286
e 290 287
e 290 288
e 290 289
e 291 1
e 291 2
e 291 3
e 291 4
e 291 6
e 291 8
e 291 11
e 291 12
e 291 14
e 291 16
e 291 17
e 291 19
e 291 20
e 291 21
e 291 22
e 291 23
e 291 25
e 291 26
e 291 27
e 291 29
e 291 30
e 291 31
e 291 32
e 291 34
e 291 35
e 291 36
e 291 37
e 291 38
e 291 41
e 291 44
e 291 47
e 291 48
e 291 50
e 291 51
e 291 54
e 291 56
e 291 58
e 291 60
e 291 62
e 291 63
e 291 65
e 291 67
e 291 68
e 291 69
e 291 71
e 291 72
e 291 73
e 291 74
e 291 75
e 291 76
e 291 77
e 291 78
e 291 79
e 291 80
e 291 81
e 291 82
e 291 83
e 291 85
e 291 86
e 291 88
e 291 89
e 291 91
e 291 92
e 291 93
e 291 95
e 291 96
e 291 97
e 291 98
e 291 99
e 291 100
e 291 101
e 291 104
e 291 106
e 291 108
e 291 109
e 291 110
e 291 112
e 291 114
e 291 116
e 291 118
e 291 119
e 291 120
e 291 122
e 291 125
e 291 126
e 291 128
e 291 129
e 291 130
e 291 131
e 291 132
e 291 133
e 291 134
e 291 137
e 291 139
e 291 140
e 291 143
e 291 144
e 291 145
e 291 146
e 291 147
e 291 148
e 291 149
e 291 151
e 291 155
e 291 156
e 291 157
e 291 158
e 291 161
e 291 162
e 291 163
e 291 164
e 291 165
e 291 166
e 291 168
e 291 170
e 291 171
e 291 172
e 291 173
e 291 174
e 291 175
e 291 176
e 291 177
e 291 178
e 291 179
e 291 180
e 291 182
e 291 183
e 291 184
e 291 185
e 291 186
e 291 187
e 291 189
e 291 190
e 291 191
e 291 194
e 291 195
e 291 196
e 291 198
e 291 200
e 291 201
e 291 202
e 291 204
e 291 205
e 291 206
e 291 208
e 291 210
e 291 212
e 291 213
e 291 214
e 291 215
e 291 216
e 291 217
e 291 218
e 291 222
e 291 223
e 291 224
e 291 226
e 291 227
e 291 228
e 291 229
e 291 230
e 291 231
e 291 232
e 291 234
e 291 236
e 291 237
e 291 238
e 291 239
e 291 240
e 291 242
e 291 245
e 291 247
e 291 248
e 291 249
e 291 250
e 291 252
e 291 253
e 291 256
e 291 257
e 291 258
e 291 259
e 291 261
e 291 262
e 291 264
e 291 265
e 291 266
e 291 267
e 291 268
e 291 271
e 291 272
e 291 273
e 291 275
e 291 276
e 291 277
e 291 278
e 291 280
e 291 281
e 291 282
e 291 283
e 291 284
e 291 285
e 291 286
e 291 287
e 291 288
e 291 289
e 291 290
e 292 1
e 292 2
e 292 3
e 292 4
e 292 5
e 292 7
e 292 8
e 292 9
e 292 10
e 292 11
e 292 12
e 292 15
e 292 16
e 292 17
e 292 18
e 292 19
e 292 20
e 292 22
e 292 25
e 292 26
e 292 27
e 292 28
e 292 29
e 292 31
e 292 33
e 292 34
e 292 35
e 292 36
e 292 37
e 292 38
e 292 39
e 292 40
e 292 41
e 292 42
e 292 43
e 292 46
e 292 47
e 292 48
e 292 49
e 292 50
e 292 51
e 292 52
e 292 53
e 292 54
e 292 55
e 292 56
e 292 60
e 292 61
e 292 62
e 292 63
e 292 64
e 292 65
e 292 66
e 292 67
e 292 68
e 292 69
e 292 70
e 292 72
e 292 74
e 292 75
e 292 76
e 292 77
e 292 78
e 292 79
e 292 80
e 292 81
e 292 82
e 292 83
e 292 84
e 292 85
e 292 86
e 292 87
e 292 88
e 292 90
e 292 91
e 292 92
e 292 93
e 292 94
e 292 96
e 292 97
e 292 98
e 292 99
e 292 101
e 292 103
e 292 104
e 292 106
e 292 110
e 292 111
e 292 112
e 292 114
e 292 115
e 292 116
e 292 118
e 292 121
e 292 122
e 292 123
e 292 125
e 292 126
e 292 127
e 292 128
e 292 129
e 292 130
e 292 131
e 292 132
e 292 133
e 292 134
e 292 135
e 292 136
e 292 137
e 292 138
e 292 139
e 292 141
e 292 142
e 292 144
e 292 145
e 292 146
e 292 147
e 292 149
e 292 150
e 292 152
e 292 153
e 292 154
e 292 155
e 292 156
e 292 157
e 292 158
e 292 159
e 292 160
e 292 163
e 292 164
e 292 165
e 292 166
e 292 167
e 292 168
e 292 169
e 292 170
e 292 171
e 292 172
e 292 173
e 292 174
e 292 175
e 292 176
e 292 177
e 292 178
e 292 179
e 292 180
e 292 181
e 292 183
e 292 184
e 292 185
e 292 186
e 292 187
e 292 189
e 292 190
e 292 191
e 292 192
e 292 196
e 292 197
e 292 198
e 292 199
e 292 201
e 292 202
e 292 203
e 292 204
e 292 205
e 292 206
e 292 207
e 292 208
e 292 209
e 292 210
e 292 211
e 292 213
e 292 215
e 292 216
e 292 217
e 292 218
e 292 219
e 292 220
e 292 221
e 292 222
e 292 223
e 292 225
e 292 226
e 292 227
e 292 228
e 292 230
e 292 231
e 292 232
e 292 233
e 292 236
e 292 237
e 292 238
e 292 239
e 292 241
e 292 242
e 292 243
e 292 244
e 292 246
e 292 247
e 292 249
e 292 250
e 292 251
e 292 252
e 292 253
e 292 254
e 292 255
e 292 256
e 292 257
e 292 258
e 292 259
e 292 260
e 292 261
e 292 262
e 292 263
e 292 264
e 292 265
e 292 266
e 292 267
e 292 270
e 292 271
e 292 272
e 292 273
e 292 274
e 292 275
e 292 276
e 292 277
e 292 279
e 292 280
e 292 282
e 292 283
e 292 284
e 292 287
e 292 288
e 292 289
e 292 290
e 293 1
e 293 2
e 293 4
e 293 5
e 293 6
e 293 7
e 293 10
e 293 11
e 293 12
e 293 13
e 293 14
e 293 15
e 293 16
e 293 17
e 293 18
e 293 22
e 293 23
e 293 24
e 293 26
e 293 27
e 293 28
e 293 29
e 293 30
e 293 31
e 293 33
e 293 34
e 293 36
e 293 37
e 293 38
e 293 46
e 293 47
e 293 48
e 293 49
e 293 50
e 293 51
e 293 54
e 293 55
e 293 57
e 293 58
e 293 59
e 293 60
e 293 62
e 293 63
e 293 64
e 293 66
e 293 67
e 293 68
e 293 69
e 293 72
e 293 73
e 293 76
e 293 77
e 293 78
e 293 80
e 293 81
e 293 82
e 293 83
e 293 84
e 293 85
e 293 86
e 293 88
e 293 89
e 293 90
e 293 91
e 293 92
e 293 94
e 293 95
e 293 96
e 293 97
e 293 98
e 293 100
e 293 101
e 293 102
e 293 103
e 293 105
e 293 106
e 293 109
e 293 110
e 293 111
e 293 112
e 293 114
e 293 116
e 293 119
e 293 120
e 293 121
e 293 122
e 293 124
e 293 126
e 293 128
e 293 129
e 293 130
e 293 132
e 293 133
e 293 136
e 293 137
e 293 138
e 293 139
e 293 140
e 293 141
e 293 142
e 293 143
e 293 144
e 293 145
e 293 146
e 293 148
e 293 149
e 293 150
e 293 151
e 293 154
e 293 155
e 293 156
e 293 157
e 293 158
e 293 159
e 293 160
e 293 161
e 293 163
e 293 164
e 293 165
e 293 166
e 293 170
e 293 173
e 293 174
e 293 175
e 293 177
e 293 178
e 293 179
e 293 180
e 293 181
e 293 182
e 293 183
e 293 184
e 293 185
e 293 186
e 293 187
e 293 188
e 293 189
e 293 190
e 293 191
e 293 192
e 293 193
e 293 194
e 293 196
e 293 198
e 293 199
e 293 200
e 293 201
e 293 202
e 293 203
e 293 204
e 293 205
e 293 208
e 293 209
e 293 210
e 293 213
e 293 218
e 293 220
e 293 221
e 293 222
e 293 223
e 293 224
e 293 225
e 293 226
e 293 227
e 293 228
e 293 229
e 293 230
e 293 232
e 293 233
e 293 234
e 293 235
e 293 237
e 293 238
e 293 239
e 293 240
e 293 241
e 293 242
e 293 244
e 293 245
e 293 246
e 293 247
e 293 248
e 293 249
e 293 250
e 293 253
e 293 255
e 293 258
e 293 259
e 293 260
e 293 261
e 293 262
e 293 263
e 293 264
e 293 266
e 293 267
e 293 269
e 293 270
e 293 271
e 293 272
e 293 273
e 293 274
e 293 275
e 293 276
e 293 277
e 293 278
e 293 279
e 293 280
e 293 281
e 293 282
e 293 285
e 293 286
e 293 287
e 293 288
e 293 289
e 293 292
e 294 1
e 294 2
e 294 3
e 294 5
e 294 6
e 294 7
e 294 8
e 294 10
e 294 11
e 294 12
e 294 14
e 294 15
e 294 17
e 294 18
e 294 19
e 294 20
e 294 21
e 294 23
e 294 24
e 294 25
e 294 27
e 294 29
e 294 35
e 294 36
e 294 37
e 294 38
e 294 41
e 294 44
e 294 46
e 294 48
e 294 50
e 294 51
e 294 52
e 294 53
e 294 54
e 294 56
e 294 57
e 294 59
e 294 60
e 294 61
e 294 63
e 294 64
e 294 65
e 294 67
e 294 68
e 294 69
e 294 70
e 294 71
e 294 72
e 294 73
e 294 75
e 294 76
e 294 77
e 294 79
e 294 80
e 294 81
e 294 82
e 294 83
e 294 84
e 294 85
e 294 87
e 294 88
e 294 89
e 294 91
e 294 92
e 294 94
e 294 95
e 294 96
e 294 97
e 294 99
e 294 102
e 294 105
e 294 106
e 294 108
e 294 111
e 294 112
e 294 114
e 294 115
e 294 117
e 294 119
e 294 122
e 294 123
e 294 124
e 294 127
e 294 128
e 294 129
e 294 130
e 294 131
e 294 133
e 294 134
e 294 136
e 294 137
e 294 138
e 294 139
e 294 140
e 294 141
e 294 142
e 294 144
e 294 146
e 294 147
e 294 148
e 294 149
e 294 150
e 294 151
e 294 152
e 294 153
e 294 154
e 294 155
e 294 156
e 294 157
e 294 158
e 294 159
e 294 160
e 294 163
e 294 166
e 294 167
e 294 168
e 294 169
e 294 170
e 294 171
e 294 172
e 294 173
e 294 174
e 294 176
e 294 177
e 294 178
e 294 179
e 294 180
e 294 181
e 294 182
e 294 183
e 294 184
e 294 186
e 294 188
e 294 189
e 294 191
e 294 192
e 294 193
e 294 194
e 294 196
e 294 197
e 294 198
e 294 199
e 294 202
e 294 205
e 294 206
e 294 208
e 294 209
e 294 210
e 294 211
e 294 212
e 294 213
e 294 215
e 294 216
e 294 217
e 294 218
e 294 219
e 294 222
e 294 224
e 294 226
e 294 227
e 294 228
e 294 230
e 294 231
e 294 233
e 294 234
e 294 237
e 294 238
e 294 239
e 294 241
e 294 242
e 294 243
e 294 244
e 294 245
e 294 246
e 294 247
e 294 248
e 294 253
e 294 254
e 294 259
e 294 263
e 294 264
e 294 266
e 294 267
e 294 271
e 294 273
e 294 274
e 294 275
e 294 276
e 294 277
e 294 278
e 294 279
e 294 283
e 294 284
e 294 285
e 294 286
e 294 288
e 294 290
e 294 291
e 294 292
e 295 1
e 295 2
e 295 3
e 295 4
e 295 7
e 295 9
e 295 11
e 295 12
e 295 14
e 295 15
e 295 17
e 295 18
e 295 20
e 295 22
e 295 25
e 295 27
e 295 28
e 295 29
e 295 30
e 295 31
e 295 32
e 295 35
e 295 37
e 295 38
e 295 39
e 295 40
e 295 44
e 295 45
e 295 46
e 295 47
e 295 48
e 295 49
e 295 50
e 295 51
e 295 52
e 295 53
e 295 55
e 295 56
e 295 57
e 295 59
e 295 60
e 295 61
e 295 62
e 295 63
e 295 64
e 295 66
e 295 67
e 295 68
e 295 69
e 295 70
e 295 71
e 295 73
e 295 74
e 295 75
e 295 77
e 295 79
e 295 80
e 295 81
e 295 83
e 295 84
e 295 85
e 295 86
e 295 87
e 295 88
e 295 89
e 295 91
e 295 92
e 295 94
e 295 97
e 295 98
e 295 99
e 295 100
e 295 101
e 295 102
e 295 103
e 295 104
e 295 107
e 295 108
e 295 110
e 295 111
e 295 112
e 295 113
e 295 114
e 295 115
e 295 116
e 295 118
e 295 119
e 295 122
e 295 123
e 295 124
e 295 125
e 295 126
e 295 127
e 295 129
e 295 130
e 295 131
e 295 132
e 295 133
e 295 134
e 295 135
e 295 136
e 295 137
e 295 138
e 295 139
e 295 140
e 295 141
e 295 143
e 295 144
e 295 145
e 295 146
e 295 148
e 295 149
e 295 150
e 295 151
e 295 152
e 295 154
e 295 155
e 295 156
e 295 157
e 295 158
e 295 159
e 295 161
e 295 163
e 295 164
e 295 165
e 295 166
e 295 171
e 295 172
e 295 173
e 295 174
e 295 177
e 295 178
e 295 179
e 295 180
e 295 181
e 295 182
e 295 183
e 295 184
e 295 185
e 295 188
e 295 189
e 295 190
e 295 191
e 295 192
e 295 193
e 295 194
e 295 195
e 295 196
e 295 197
e 295 199
e 295 200
e 295 201
e 295 202
e 295 203
e 295 206
e 295 207
e 295 208
e 295 209
e 295 213
e 295 215
e 295 216
e 295 220
e 295 222
e 295 225
e 295 227
e 295 228
e 295 229
e 295 230
e 295 231
e 295 232
e 295 234
e 295 236
e 295 238
e 295 239
e 295 240
e 295 241
e 295 242
e 295 246
e 295 248
e 295 249
e 295 250
e 295 252
e 295 254
e 295 255
e 295 256
e 295 257
e 295 258
e 295 259
e 295 260
e 295 261
e 295 262
e 295 263
e 295 266
e 295 267
e 295 268
e 295 271
e 295 272
e 295 274
e 295 275
e 295 276
e 295 277
e 295 278
e 295 279
e 295 280
e 295 283
e 295 284
e 295 285
e 295 286
e 295 287
e 295 289
e 295 290
e 295 291
e 295 292
e 295 293
e 295 294
e 296 1
e 296 3
e 296 5
e 296 6
e 296 8
e 296 9
e 296 10
e 296 11
e 296 12
e 296 13
e 296 15
e 296 17
e 296 18
e 296 20
e 296 21
e 296 22
e 296 23
e 296 25
e 296 26
e 296 27
e 296 29
e 296 30
e 296 34
e 296 35
e 296 36
e 296 37
e 296 38
e 296 39
e 296 40
e 296 42
e 296 43
e 296 44
e 296 45
e 296 46
e 296 48
e 296 49
e 296 50
e 296 52
e 296 53
e 296 54
e 296 55
e 296 56
e 296 57
e 296 59
e 296 60
e 296 61
e 296 62
e 296 63
e 296 65
e 296 66
e 296 67
e 296 68
e 296 70
e 296 72
e 296 75
e 296 76
e 296 78
e 296 79
e 296 80
e 296 82
e 296 83
e 296 84
e 296 85
e 296 86
e 296 88
e 296 89
e 296 90
e 296 92
e 296 93
e 296 94
e 296 95
e 296 96
e 296 97
e 296 98
e 296 99
e 296 100
e 296 101
e 296 103
e 296 104
e 296 105
e 296 106
e 296 107
e 296 109
e 296 110
e 296 111
e 296 112
e 296 114
e 296 115
e 296 116
e 296 117
e 296 118
e 296 119
e 296 121
e 296 122
e 296 123
e 296 124
e 296 125
e 296 126
e 296 129
e 296 130
e 296 131
e 296 132
e 296 133
e 296 135
e 296 136
e 296 138
e 296 139
e 296 140
e 296 141
e 296 142
e 296 143
e 296 147
e 296 148
e 296 149
e 296 150
e 296 152
e 296 153
e 296 154
e 296 156
e 296 157
e 296 158
e 296 159
e 296 160
e 296 161
e 296 162
e 296 163
e 296 164
e 296 165
e 296 166
e 296 167
e 296 168
e 296 169
e 296 170
e 296 172
e 296 173
e 296 174
e 296 175
e 296 176
e 296 177
e 296 178
e 296 179
e 296 180
e 296 181
e 296 182
e 296 183
e 296 185
e 296 186
e 296 187
e 296 188
e 296 194
e 296 195
e 296 196
e 296 197
e 296 200
e 296 201
e 296 203
e 296 204
e 296 205
e 296 206
e 296 207
e 296 208
e 296 210
e 296 211
e 296 213
e 296 215
e 296 216
e 296 217
e 296 218
e 296 220
e 296 222
e 296 223
e 296 224
e 296 225
e 296 226
e 296 227
e 296 228
e 296 229
e 296 230
e 296 233
e 296 234
e 296 236
e 296 238
e 296 239
e 296 240
e 296 241
e 296 242
e 296 243
e 296 244
e 296 245
e 296 246
e 296 248
e 296 249
e 296 250
e 296 252
e 296 254
e 296 255
e 296 257
e 296 258
e 296 259
e 296 260
e 296 262
e 296 263
e 296 265
e 296 266
e 296 271
e 296 272
e 296 274
e 296 275
e 296 276
e 296 278
e 296 280
e 296 281
e 296 282
e 296 283
e 296 284
e 296 286
e 296 287
e 296 288
e 296 289
e 296 290
e 296 291
e 296 292
e 296 293
e 296 295
e 297 1
e 297 3
e 297 4
e 297 5
e 297 6
e 297 7
e 297 8
e 297 9
e 297 10
e 297 11
e 297 12
e 297 13
e 297 15
e 297 16
e 297 17
e 297 18
e 297 19
e 297 20
e 297 21
e 297 22
e 297 23
e 297 24
e 297 25
e 297 26
e 297 27
e 297 28
e 297 29
e 297 31
e 297 32
e 297 34
e 297 35
e 297 37
e 297 38
e 297 39
e 297 40
e 297 42
e 297 43
e 297 44
e 297 46
e 297 48
e 297 49
e 297 50
e 297 51
e 297 53
e 297 54
e 297 55
e 297 57
e 297 58
e 297 59
e 297 60
e 297 61
e 297 62
e 297 63
e 297 64
e 297 65
e 297 66
e 297 67
e 297 68
e 297 69
e 297 70
e 297 71
e 297 73
e 297 74
e 297 75
e 297 76
e 297 77
e 297 78
e 297 79
e 297 80
e 297 81
e 297 83
e 297 84
e 297 85
e 297 86
e 297 87
e 297 88
e 297 89
e 297 91
e 297 92
e 297 93
e 297 94
e 297 95
e 297 97
e 297 98
e 297 99
e 297 103
e 297 104
e 297 105
e 297 106
e 297 107
e 297 110
e 297 111
e 297 112
e 297 113
e 297 114
e 297 115
e 297 116
e 297 117
e 297 119
e 297 120
e 297 122
e 297 123
e 297 124
e 297 125
e 297 126
e 297 127
e 297 128
e 297 129
e 297 130
e 297 131
e 297 133
e 297 134
e 297 135
e 297 136
e 297 138
e 297 139
e 297 140
e 297 141
e 297 142
e 297 143
e 297 144
e 297 145
e 297 146
e 297 147
e 297 148
e 297 149
e 297 150
e 297 151
e 297 152
e 297 153
e 297 154
e 297 155
e 297 157
e 297 158
e 297 159
e 297 161
e 297 162
e 297 163
e 297 164
e 297 165
e 297 166
e 297 167
e 297 168
e 297 169
e 297 170
e 297 171
e 297 172
e 297 173
e 297 174
e 297 175
e 297 176
e 297 177
e 297 178
e 297 179
e 297 180
e 297 181
e 297 184
e 297 186
e 297 187
e 297 189
e 297 190
e 297 191
e 297 192
e 297 193
e 297 194
e 297 195
e 297 196
e 297 198
e 297 199
e 297 202
e 297 203
e 297 204
e 297 205
e 297 206
e 297 207
e 297 208
e 297 209
e 297 210
e 297 211
e 297 213
e 297 214
e 297 215
e 297 216
e 297 217
e 297 218
e 297 219
e 297 220
e 297 221
e 297 225
e 297 226
e 297 227
e 297 228
e 297 229
e 297 232
e 297 233
e 297 234
e 297 235
e 297 236
e 297 237
e 297 238
e 297 240
e 297 242
e 297 243
e 297 244
e 297 245
e 297 247
e 297 248
e 297 249
e 297 250
e 297 252
e 297 253
e 297 254
e 297 255
e 297 256
e 297 257
e 297 258
e 297 259
e 297 260
e 297 262
e 297 263
e 297 264
e 297 265
e 297 266
e 297 267
e 297 268
e 297 269
e 297 270
e 297 271
e 297 272
e 297 273
e 297 274
e 297 275
e 297 276
e 297 277
e 297 278
e 297 279
e 297 280
e 297 281
e 297 282
e 297 283
e 297 284
e 297 285
e 297 286
e 297 287
e 297 288
e 297 289
e 297 290
e 297 291
e 297 292
e 297 293
e 297 295
e 298 1
e 298 2
e 298 3
e 298 5
e 298 6
e 298 7
e 298 8
e 298 9
e 298 10
e 298 11
e 298 12
e 298 14
e 298 15
e 298 18
e 298 19
e 298 20
e 298 21
e 298 22
e 298 23
e 298 24
e 298 25
e 298 27
e 298 28
e 298 29
e 298 30
e 298 31
e 298 32
e 298 33
e 298 34
e 298 35
e 298 36
e 298 38
e 298 39
e 298 40
e 298 41
e 298 42
e 298 43
e 298 44
e 298 45
e 298 46
e 298 47
e 298 48
e 298 49
e 298 53
e 298 54
e 298 57
e 298 58
e 298 61
e 298 62
e 298 63
e 298 65
e 298 66
e 298 68
e 298 69
e 298 70
e 298 71
e 298 72
e 298 73
e 298 74
e 298 75
e 298 76
e 298 77
e 298 79
e 298 80
e 298 81
e 298 82
e 298 83
e 298 84
e 298 85
e 298 86
e 298 87
e 298 88
e 298 89
e 298 90
e 298 91
e 298 92
e 298 93
e 298 94
e 298 97
e 298 98
e 298 99
e 298 100
e 298 101
e 298 102
e 298 103
e 298 104
e 298 105
e 298 106
e 298 107
e 298 108
e 298 109
e 298 111
e 298 112
e 298 113
e 298 114
e 298 115
e 298 116
e 298 117
e 298 118
e 298 120
e 298 122
e 298 123
e 298 124
e 298 125
e 298 126
e 298 127
e 298 128
e 298 129
e 298 131
e 298 132
e 298 133
e 298 134
e 298 135
e 298 136
e 298 137
e 298 138
e 298 139
e 298 140
e 298 141
e 298 142
e 298 143
e 298 144
e 298 146
e 298 148
e 298 150
e 298 151
e 298 152
e 298 153
e 298 154
e 298 155
e 298 156
e 298 157
e 298 158
e 298 159
e 298 160
e 298 162
e 298 165
e 298 166
e 298 168
e 298 169
e 298 171
e 298 172
e 298 173
e 298 174
e 298 175
e 298 176
e 298 177
e 298 178
e 298 179
e 298 180
e 298 181
e 298 182
e 298 183
e 298 184
e 298 185
e 298 186
e 298 187
e 298 188
e 298 190
e 298 191
e 298 192
e 298 193
e 298 194
e 298 195
e 298 196
e 298 197
e 298 198
e 298 199
e 298 200
e 298 201
e 298 203
e 298 204
e 298 205
e 298 206
e 298 207
e 298 208
e 298 209
e 298 213
e 298 214
e 298 216
e 298 217
e 298 218
e 298 219
e 298 220
e 298 221
e 298 222
e 298 223
e 298 224
e 298 226
e 298 227
e 298 229
e 298 230
e 298 231
e 298 233
e 298 235
e 298 236
e 298 237
e 298 238
e 298 239
e 298 241
e 298 242
e 298 244
e 298 245
e 298 246
e 298 247
e 298 248
e 298 249
e 298 250
e 298 251
e 298 253
e 298 254
e 298 255
e 298 256
e 298 257
e 298 258
e 298 259
e 298 260
e 298 261
e 298 262
e 298 263
e 298 264
e 298 265
e 298 266
e 298 268
e 298 271
e 298 272
e 298 274
e 298 275
e 298 276
e 298 277
e 298 278
e 298 279
e 298 280
e 298 281
e 298 282
e 298 283
e 298 284
e 298 285
e 298 286
e 298 287
e 298 288
e 298 289
e 298 290
e 298 291
e 298 292
e 298 293
e 298 294
e 298 296
e 298 297
e 299 1
e 299 3
e 299 4
e 299 5
e 299 8
e 299 9
e 299 10
e 299 11
e 299 14
e 299 15
e 299 17
e 299 18
e 299 19
e 299 20
e 299 21
e 299 22
e 299 23
e 299 25
e 299 26
e 299 27
e 299 28
e 299 29
e 299 30
e 299 31
e 299 32
e 299 33
e 299 34
e 299 35
e 299 36
e 299 37
e 299 38
e 299 39
e 299 40
e 299 43
e 299 44
e 299 45
e 299 46
e 299 47
e 299 48
e 299 49
e 299 50
e 299 51
e 299 53
e 299 54
e 299 55
e 299 57
e 299 58
e 299 59
e 299 62
e 299 63
e 299 64
e 299 65
e 299 66
e 299 67
e 299 68
e 299 69
e 299 70
e 299 72
e 299 73
e 299 74
e 299 75
e 299 76
e 299 77
e 299 78
e 299 79
e 299 80
e 299 81
e 299 82
e 299 83
e 299 84
e 299 85
e 299 86
e 299 87
e 299 88
e 299 89
e 299 90
e 299 92
e 299 93
e 299 94
e 299 95
e 299 96
e 299 97
e 299 98
e 299 99
e 299 101
e 299 102
e 299 104
e 299 105
e 299 106
e 299 109
e 299 110
e 299 111
e 299 112
e 299 113
e 299 115
e 299 116
e 299 117
e 299 118
e 299 120
e 299 122
e 299 123
e 299 124
e 299 125
e 299 127
e 299 128
e 299 131
e 299 132
e 299 133
e 299 134
e 299 135
e 299 136
e 299 137
e 299 138
e 299 139
e 299 140
e 299 142
e 299 143
e 299 145
e 299 146
e 299 148
e 299 149
e 299 150
e 299 152
e 299 153
e 299 154
e 299 155
e 299 156
e 299 158
e 299 160
e 299 161
e 299 162
e 299 163
e 299 164
e 299 165
e 299 166
e 299 167
e 299 168
e 299 169
e 299 170
e 299 171
e 299 172
e 299 174
e 299 175
e 299 176
e 299 177
e 299 178
e 299 179
e 299 180
e 299 181
e 299 183
e 299 184
e 299 185
e 299 186
e 299 187
e 299 188
e 299 190
e 299 191
e 299 192
e 299 193
e 299 194
e 299 195
e 299 196
e 299 197
e 299 198
e 299 199
e 299 200
e 299 201
e 299 202
e 299 203
e 299 204
e 299 205
e 299 206
e 299 207
e 299 208
e 299 209
e 299 211
e 299 212
e 299 213
e 299 214
e 299 216
e 299 217
e 299 218
e 299 219
e 299 222
e 299 223
e 299 225
e 299 226
e 299 227
e 299 228
e 299 230
e 299 231
e 299 232
e 299 233
e 299 234
e 299 235
e 299 236
e 299 238
e 299 239
e 299 240
e 299 242
e 299 243
e 299 244
e 299 245
e 299 246
e 299 248
e 299 249
e 299 250
e 299 251
e 299 253
e 299 255
e 299 256
e 299 258
e 299 259
e 299 260
e 299 262
e 299 263
e 299 264
e 299 265
e 299 266
e 299 268
e 299 269
e 299 270
e 299 271
e 299 272
e 299 273
e 299 275
e 299 276
e 299 277
e 299 279
e 299 281
e 299 283
e 299 285
e 299 286
e 299 287
e 299 289
e 299 290
e 299 292
e 299 294
e 299 295
e 299 296
e 299 297
e 299 298
e 300 1
e 300 4
e 300 6
e 300 7
e 300 8
e 300 9
e 300 10
e 300 13
e 300 14
e 300 15
e 300 17
e 300 18
e 300 20
e 300 21
e 300 22
e 300 23
e 300 24
e 300 26
e 300 27
e 300 29
e 300 30
e 300 31
e 300 32
e 300 34
e 300 37
e 300 38
e 300 42
e 300 44
e 300 46
e 300 47
e 300 48
e 300 49
e 300 50
e 300 51
e 300 52
e 300 57
e 300 59
e 300 60
e 300 62
e 300 63
e 300 64
e 300 65
e 300 66
e 300 67
e 300 69
e 300 70
e 300 72
e 300 73
e 300 74
e 300 76
e 300 77
e 300 79
e 300 80
e 300 81
e 300 82
e 300 84
e 300 85
e 300 87
e 300 89
e 300 91
e 300 92
e 300 95
e 300 98
e 300 99
e 300 100
e 300 101
e 300 102
e 300 104
e 300 105
e 300 106
e 300 109
e 300 112
e 300 114
e 300 116
e 300 118
e 300 119
e 300 122
e 300 123
e 300 126
e 300 127
e 300 129
e 300 130
e 300 131
e 300 132
e 300 134
e 300 136
e 300 137
e 300 138
e 300 139
e 300 140
e 300 142
e 300 143
e 300 144
e 300 146
e 300 148
e 300 150
e 300 155
e 300 156
e 300 157
e 300 158
e 300 159
e 300 161
e 300 162
e 300 163
e 300 167
e 300 168
e 300 170
e 300 171
e 300 173
e 300 175
e 300 178
e 300 179
e 300 180
e 300 181
e 300 182
e 300 186
e 300 188
e 300 191
e 300 192
e 300 193
e 300 194
e 300 195
e 300 201
e 300 202
e 300 203
e 300 204
e 300 206
e 300 209
e 300 210
e 300 212
e 300 213
e 300 214
e 300 215
e 300 216
e 300 217
e 300 219
e 300 220
e 300 222
e 300 223
e 300 224
e 300 225
e 300 226
e 300 227
e 300 228
e 300 229
e 300 232
e 300 233
e 300 234
e 300 235
e 300 236
e 300 237
e 300 240
e 300 241
e 300 242
e 300 243
e 300 244
e 300 245
e 300 248
e 300 249
e 300 250
e 300 251
e 300 253
e 300 257
e 300 258
e 300 259
e 300 260
e 300 261
e 300 262
e 300 263
e 300 264
e 300 266
e 300 267
e 300 268
e 300 269
e 300 270
e 300 271
e 300 274
e 300 277
e 300 280
e 300 281
e 300 283
e 300 284
e 300 285
e 300 286
e 300 287
e 300 288
e 300 289
e 300 291
e 300 293
e 300 294
e 300 295
e 300 297
e 300 298
e 301 1
e 301 2
e 301 3
e 301 4
e 301 7
e 301 8
e 301 9
e 301 10
e 301 11
e 301 12
e 301 16
e 301 18
e 301 20
e 301 22
e 301 26
e 301 27
e 301 32
e 301 34
e 301 35
e 301 36
e 301 37
e 301 40
e 301 41
e 301 43
e 301 44
e 301 46
e 301 47
e 301 48
e 301 49
e 301 50
e 301 53
e 301 54
e 301 56
e 301 57
e 301 58
e 301 59
e 301 61
e 301 65
e 301 68
e 301 70
e 301 71
e 301 74
e 301 79
e 301 80
e 301 81
e 301 82
e 301 84
e 301 85
e 301 87
e 301 88
e 301 89
e 301 90
e 301 92
e 301 93
e 301 94
e 301 95
e 301 97
e 301 99
e 301 102
e 301 105
e 301 106
e 301 107
e 301 108
e 301 110
e 301 111
e 301 112
e 301 113
e 301 114
e 301 115
e 301 116
e 301 118
e 301 119
e 301 120
e 301 125
e 301 126
e 301 127
e 301 128
e 301 129
e 301 131
e 301 133
e 301 134
e 301 135
e 301 136
e 301 141
e 301 143
e 301 144
e 301 145
e 301 147
e 301 148
e 301 151
e 301 154
e 301 155
e 301 156
e 301 157
e 301 158
e 301 159
e 301 160
e 301 162
e 301 163
e 301 165
e 301 167
e 301 170
e 301 171
e 301 172
e 301 173
e 301 174
e 301 178
e 301 179
e 301 180
e 301 181
e 301 185
e 301 187
e 301 189
e 301 190
e 301 193
e 301 194
e 301 197
e 301 199
e 301 200
e 301 201
e 301 202
e 301 203
e 301 204
e 301 205
e 301 206
e 301 207
e 301 208
e 301 209
e 301 210
e 301 212
e 301 213
e 301 214
e 301 217
e 301 218
e 301 220
e 301 221
e 301 224
e 301 226
e 301 227
e 301 228
e 301 229
e 301 230
e 301 231
e 301 233
e 301 234
e 301 236
e 301 237
e 301 238
e 301 241
e 301 242
e 301 243
e 301 246
e 301 248
e 301 249
e 301 251
e 301 253
e 301 254
e 301 255
e 301 256
e 301 258
e 301 260
e 301 261
e 301 262
e 301 266
e 301 269
e 301 271
e 301 273
e 301 276
e 301 277
e 301 278
e 301 279
e 301 280
e 301 282
e 301 284
e 301 285
e 301 288
e 301 290
e 301 291
e 301 293
e 301 294
e 301 295
e 301 297
e 301 298
e 302 2
e 302 3
e 302 5
e 302 6
e 302 7
e 302 8
e 302 9
e 302 10
e 302 11
e 302 14
e 302 15
e 302 16
e 302 17
e 302 18
e 302 19
e 302 20
e 302 23
e 302 24
e 302 25
e 302 26
e 302 27
e 302 29
e 302 30
e 302 31
e 302 32
e 302 33
e 302 35
e 302 36
e 302 37
e 302 38
e 302 39
e 302 40
e 302 41
e 302 42
e 302 43
e 302 44
e 302 45
e 302 46
e 302 47
e 302 49
e 302 50
e 302 51
e 302 52
e 302 53
e 302 54
e 302 55
e 302 56
e 302 57
e 302 58
e 302 59
e 302 60
e 302 61
e 302 63
e 302 65
e 302 66
e 302 67
e 302 68
e 302 69
e 302 71
e 302 72
e 302 73
e 302 74
e 302 75
e 302 76
e 302 78
e 302 80
e 302 81
e 302 82
e 302 83
e 302 84
e 302 85
e 302 86
e 302 87
e 302 88
e 302 91
e 302 92
e 302 93
e 302 94
e 302 95
e 302 97
e 302 98
e 302 99
e 302 100
e 302 101
e 302 102
e 302 103
e 302 104
e 302 105
e 302 106
e 302 107
e 302 109
e 302 111
e 302 113
e 302 115
e 302 116
e 302 117
e 302 118
e 302 119
e 302 120
e 302 122
e 302 123
e 302 125
e 302 126
e 302 127
e 302 128
e 302 130
e 302 131
e 302 135
e 302 138
e 302 139
e 302 140
e 302 141
e 302 142
e 302 143
e 302 146
e 302 149
e 302 150
e 302 151
e 302 152
e 302 153
e 302 154
e 302 155
e 302 156
e 302 157
e 302 158
e 302 160
e 302 161
e 302 162
e 302 163
e 302 164
e 302 165
e 302 166
e 302 167
e 302 168
e 302 169
e 302 171
e 302 172
e 302 174
e 302 176
e 302 177
e 302 179
e 302 180
e 302 181
e 302 182
e 302 183
e 302 185
e 302 186
e 302 187
e 302 188
e 302 189
e 302 190
e 302 191
e 302 192
e 302 193
e 302 194
e 302 195
e 302 196
e 302 199
e 302 200
e 302 203
e 302 204
e 302 207
e 302 208
e 302 209
e 302 210
e 302 211
e 302 212
e 302 213
e 302 214
e 302 215
e 302 216
e 302 217
e 302 218
e 302 219
e 302 222
e 302 223
e 302 225
e 302 226
e 302 227
e 302 229
e 302 231
e 302 232
e 302 233
e 302 234
e 302 235
e 302 236
e 302 237
e 302 238
e 302 239
e 302 240
e 302 242
e 302 243
e 302 244
e 302 245
e 302 246
e 302 247
e 302 248
e 302 249
e 302 250
e 302 251
e 302 253
e 302 254
e 302 256
e 302 257
e 302 258
e 302 259
e 302 260
e 302 261
e 302 263
e 302 264
e 302 265
e 302 268
e 302 269
e 302 271
e 302 272
e 302 273
e 302 274
e 302 275
e 302 277
e 302 278
e 302 279
e 302 280
e 302 282
e 302 283
e 302 284
e 302 285
e 302 287
e 302 288
e 302 289
e 302 290
e 302 292
e 302 293
e 302 296
e 302 297
e 302 298
e 302 299
e 302 300
e 302 301
e 303 1
e 303 2
e 303 3
e 303 4
e 303 5
e 303 6
e 303 7
e 303 8
e 303 9
e 303 10
e 303 11
e 303 12
e 303 14
e 303 15
e 303 16
e 303 19
e 303 20
e 303 21
e 303 22
e 303 24
e 303 25
e 303 27
e 303 28
e 303 29
e 303 32
e 303 33
e 303 34
e 303 35
e 303 36
e 303 37
e 303 38
e 303 39
e 303 40
e 303 41
e 303 42
e 303 43
e 303 44
e 303 46
e 303 47
e 303 48
e 303 49
e 303 50
e 303 51
e 303 53
e 303 55
e 303 56
e 303 57
e 303 59
e 303 60
e 303 61
e 303 62
e 303 63
e 303 64
e 303 65
e 303 66
e 303 67
e 303 69
e 303 70
e 303 71
e 303 72
e 303 73
e 303 74
e 303 75
e 303 76
e 303 77
e 303 78
e 303 80
e 303 81
e 303 84
e 303 85
e 303 86
e 303 87
e 303 88
e 303 89
e 303 90
e 303 92
e 303 94
e 303 97
e 303 98
e 303 99
e 303 100
e 303 101
e 303 102
e 303 103
e 303 104
e 303 105
e 303 106
e 303 107
e 303 108
e 303 110
e 303 111
e 303 113
e 303 114
e 303 115
e 303 116
e 303 117
e 303 118
e 303 119
e 303 120
e 303 121
e 303 124
e 303 125
e 303 126
e 303 127
e 303 130
e 303 131
e 303 132
e 303 133
e 303 134
e 303 135
e 303 136
e 303 137
e 303 138
e 303 139
e 303 140
e 303 141
e 303 142
e 303 144
e 303 145
e 303 146
e 303 147
e 303 148
e 303 149
e 303 150
e 303 151
e 303 152
e 303 153
e 303 154
e 303 155
e 303 156
e 303 157
e 303 158
e 303 159
e 303 161
e 303 162
e 303 163
e 303 164
e 303 166
e 303 167
e 303 168
e 303 169
e 303 170
e 303 171
e 303 172
e 303 173
e 303 176
e 303 177
e 303 178
e 303 179
e 303 180
e 303 182
e 303 183
e 303 184
e 303 185
e 303 186
e 303 188
e 303 192
e 303 194
e 303 195
e 303 196
e 303 197
e 303 198
e 303 199
e 303 202
e 303 203
e 303 204
e 303 205
e 303 206
e 303 207
e 303 208
e 303 210
e 303 212
e 303 213
e 303 214
e 303 215
e 303 216
e 303 217
e 303 218
e 303 219
e 303 222
e 303 223
e 303 225
e 303 226
e 303 228
e 303 229
e 303 230
e 303 231
e 303 232
e 303 233
e 303 234
e 303 235
e 303 236
e 303 237
e 303 240
e 303 241
e 303 242
e 303 243
e 303 244
e 303 246
e 303 248
e 303 249
e 303 250
e 303 253
e 303 255
e 303 256
e 303 257
e 303 258
e 303 259
e 303 260
e 303 261
e 303 262
e 303 263
e 303 264
e 303 265
e 303 266
e 303 267
e 303 268
e 303 269
e 303 270
e 303 271
e 303 272
e 303 273
e 303 274
e 303 275
e 303 276
e 303 277
e 303 278
e 303 279
e 303 280
e 303 281
e 303 282
e 303 283
e 303 285
e 303 286
e 303 287
e 303 288
e 303 289
e 303 290
e 303 291
e 303 293
e 303 294
e 303 295
e 303 296
e 303 298
e 303 299
e 303 301
e 304 1
e 304 4
e 304 5
e 304 6
e 304 7
e 304 8
e 304 10
e 304 11
e 304 12
e 304 13
e 304 15
e 304 17
e 304 18
e 304 19
e 304 20
e 304 21
e 304 23
e 304 24
e 304 25
e 304 26
e 304 27
e 304 28
e 304 29
e 304 30
e 304 31
e 304 32
e 304 33
e 304 35
e 304 36
e 304 37
e 304 38
e 304 39
e 304 42
e 304 43
e 304 44
e 304 45
e 304 46
e 304 47
e 304 50
e 304 51
e 304 53
e 304 55
e 304 59
e 304 60
e 304 61
e 304 62
e 304 66
e 304 67
e 304 71
e 304 72
e 304 76
e 304 79
e 304 80
e 304 81
e 304 82
e 304 83
e 304 86
e 304 87
e 304 88
e 304 90
e 304 91
e 304 92
e 304 93
e 304 97
e 304 99
e 304 101
e 304 103
e 304 104
e 304 105
e 304 106
e 304 107
e 304 108
e 304 110
e 304 112
e 304 115
e 304 116
e 304 118
e 304 122
e 304 123
e 304 124
e 304 125
e 304 126
e 304 127
e 304 128
e 304 129
e 304 130
e 304 132
e 304 133
e 304 134
e 304 135
e 304 136
e 304 138
e 304 140
e 304 142
e 304 143
e 304 145
e 304 146
e 304 149
e 304 150
e 304 151
e 304 153
e 304 155
e 304 156
e 304 157
e 304 158
e 304 159
e 304 160
e 304 161
e 304 164
e 304 166
e 304 167
e 304 168
e 304 170
e 304 173
e 304 175
e 304 176
e 304 177
e 304 178
e 304 179
e 304 180
e 304 182
e 304 183
e 304 186
e 304 188
e 304 189
e 304 190
e 304 192
e 304 194
e 304 195
e 304 196
e 304 199
e 304 200
e 304 201
e 304 202
e 304 204
e 304 205
e 304 207
e 304 208
e 304 213
e 304 216
e 304 217
e 304 219
e 304 221
e 304 223
e 304 224
e 304 225
e 304 226
e 304 227
e 304 228
e 304 229
e 304 236
e 304 238
e 304 239
e 304 240
e 304 242
e 304 244
e 304 245
e 304 248
e 304 249
e 304 250
e 304 252
e 304 254
e 304 256
e 304 257
e 304 259
e 304 260
e 304 261
e 304 262
e 304 263
e 304 264
e 304 265
e 304 266
e 304 269
e 304 273
e 304 274
e 304 277
e 304 278
e 304 281
e 304 283
e 304 284
e 304 287
e 304 288
e 304 289
e 304 290
e 304 291
e 304 292
e 304 296
e 304 297
e 304 299
e 304 302
e 304 303
e 305 1
e 305 4
e 305 5
e 305 6
e 305 7
e 305 8
e 305 9
e 305 10
e 305 14
e 305 15
e 305 16
e 305 17
e 305 18
e 305 20
e 305 21
e 305 22
e 305 23
e 305 24
e 305 25
e 305 26
e 305 28
e 305 29
e 305 30
e 305 32
e 305 33
e 305 35
e 305 37
e 305 38
e 305 43
e 305 44
e 305 45
e 305 46
e 305 47
e 305 48
e 305 49
e 305 50
e 305 51
e 305 52
e 305 53
e 305 55
e 305 56
e 305 57
e 305 58
e 305 60
e 305 61
e 305 62
e 305 63
e 305 65
e 305 66
e 305 67
e 305 68
e 305 70
e 305 73
e 305 74
e 305 75
e 305 76
e 305 77
e 305 80
e 305 81
e 305 84
e 305 85
e 305 86
e 305 87
e 305 89
e 305 90
e 305 91
e 305 92
e 305 93
e 305 95
e 305 98
e 305 100
e 305 102
e 305 104
e 305 105
e 305 107
e 305 108
e 305 109
e 305 111
e 305 115
e 305 116
e 305 117
e 305 118
e 305 119
e 305 120
e 305 122
e 305 123
e 305 124
e 305 125
e 305 126
e 305 127
e 305 128
e 305 129
e 305 130
e 305 132
e 305 133
e 305 134
e 305 136
e 305 137
e 305 138
e 305 141
e 305 142
e 305 144
e 305 146
e 305 147
e 305 148
e 305 149
e 305 150
e 305 154
e 305 155
e 305 156
e 305 158
e 305 160
e 305 161
e 305 162
e 305 163
e 305 164
e 305 167
e 305 171
e 305 172
e 305 174
e 305 175
e 305 177
e 305 179
e 305 180
e 305 181
e 305 184
e 305 185
e 305 187
e 305 188
e 305 189
e 305 190
e 305 191
e 305 192
e 305 193
e 305 194
e 305 195
e 305 196
e 305 198
e 305 199
e 305 201
e 305 202
e 305 203
e 305 206
e 305 208
e 305 215
e 305 216
e 305 218
e 305 221
e 305 222
e 305 226
e 305 227
e 305 230
e 305 232
e 305 234
e 305 235
e 305 236
e 305 237
e 305 239
e 305 241
e 305 243
e 305 244
e 305 245
e 305 248
e 305 249
e 305 250
e 305 251
e 305 252
e 305 253
e 305 254
e 305 255
e 305 257
e 305 258
e 305 259
e 305 260
e 305 261
e 305 263
e 305 264
e 305 265
e 305 267
e 305 268
e 305 270
e 305 271
e 305 272
e 305 273
e 305 276
e 305 278
e 305 279
e 305 280
e 305 284
e 305 285
e 305 286
e 305 287
e 305 288
e 305 289
e 305 290
e 305 291
e 305 292
e 305 293
e 305 297
e 305 298
e 305 300
e 305 301
e 305 303
e 306 1
e 306 2
e 306 3
e 306 4
e 306 5
e 306 7
e 306 8
e 306 9
e 306 10
e 306 11
e 306 13
e 306 15
e 306 16
e 306 17
e 306 18
e 306 19
e 306 20
e 306 21
e 306 22
e 306 23
e 306 24
e 306 26
e 306 29
e 306 31
e 306 32
e 306 33
e 306 35
e 306 36
e 306 37
e 306 38
e 306 39
e 306 40
e 306 42
e 306 44
e 306 45
e 306 46
e 306 47
e 306 48
e 306 51
e 306 52
e 306 55
e 306 56
e 306 57
e 306 59
e 306 60
e 306 61
e 306 62
e 306 63
e 306 66
e 306 67
e 306 68
e 306 69
e 306 70
e 306 71
e 306 72
e 306 75
e 306 76
e 306 77
e 306 80
e 306 81
e 306 83
e 306 84
e 306 85
e 306 86
e 306 87
e 306 90
e 306 91
e 306 92
e 306 93
e 306 94
e 306 95
e 306 96
e 306 97
e 306 98
e 306 99
e 306 102
e 306 103
e 306 104
e 306 105
e 306 106
e 306 109
e 306 110
e 306 111
e 306 112
e 306 113
e 306 114
e 306 117
e 306 118
e 306 119
e 306 120
e 306 122
e 306 123
e 306 125
e 306 126
e 306 127
e 306 128
e 306 129
e 306 130
e 306 131
e 306 132
e 306 133
e 306 134
e 306 135
e 306 138
e 306 139
e 306 140
e 306 141
e 306 142
e 306 148
e 306 149
e 306 150
e 306 151
e 306 152
e 306 153
e 306 154
e 306 155
e 306 156
e 306 157
e 306 161
e 306 163
e 306 164
e 306 165
e 306 167
e 306 169
e 306 170
e 306 171
e 306 172
e 306 174
e 306 175
e 306 178
e 306 179
e 306 180
e 306 181
e 306 182
e 306 184
e 306 185
e 306 186
e 306 187
e 306 188
e 306 190
e 306 192
e 306 193
e 306 194
e 306 195
e 306 196
e 306 197
e 306 199
e 306 200
e 306 201
e 306 202
e 306 204
e 306 206
e 306 207
e 306 208
e 306 209
e 306 212
e 306 214
e 306 215
e 306 217
e 306 218
e 306 219
e 306 221
e 306 222
e 306 225
e 306 226
e 306 228
e 306 230
e 306 232
e 306 233
e 306 234
e 306 235
e 306 236
e 306 237
e 306 239
e 306 240
e 306 241
e 306 242
e 306 243
e 306 244
e 306 245
e 306 246
e 306 248
e 306 249
e 306 250
e 306 252
e 306 254
e 306 257
e 306 258
e 306 260
e 306 261
e 306 262
e 306 264
e 306 265
e 306 268
e 306 270
e 306 271
e 306 272
e 306 273
e 306 274
e 306 275
e 306 278
e 306 279
e 306 280
e 306 281
e 306 282
e 306 283
e 306 284
e 306 286
e 306 288
e 306 289
e 306 290
e 306 292
e 306 293
e 306 295
e 306 296
e 306 297
e 306 298
e 306 300
e 306 301
e 306 302
e 307 1
e 307 2
e 307 3
e 307 4
e 307 8
e 307 9
e 307 10
e 307 11
e 307 12
e 307 13
e 307 14
e 307 15
e 307 17
e 307 18
e 307 20
e 307 21
e 307 22
e 307 23
e 307 25
e 307 26
e 307 27
e 307 28
e 307 29
e 307 30
e 307 32
e 307 33
e 307 35
e 307 36
e 307 37
e 307 38
e 307 39
e 307 42
e 307 43
e 307 44
e 307 45
e 307 46
e 307 47
e 307 48
e 307 50
e 307 51
e 307 52
e 307 53
e 307 54
e 307 56
e 307 58
e 307 59
e 307 61
e 307 62
e 307 63
e 307 64
e 307 65
e 307 70
e 307 72
e 307 73
e 307 74
e 307 75
e 307 76
e 307 77
e 307 78
e 307 79
e 307 80
e 307 81
e 307 82
e 307 83
e 307 85
e 307 87
e 307 88
e 307 89
e 307 90
e 307 91
e 307 92
e 307 93
e 307 94
e 307 95
e 307 98
e 307 99
e 307 100
e 307 101
e 307 102
e 307 103
e 307 104
e 307 105
e 307 106
e 307 108
e 307 110
e 307 111
e 307 112
e 307 113
e 307 115
e 307 116
e 307 117
e 307 118
e 307 119
e 307 120
e 307 121
e 307 122
e 307 123
e 307 125
e 307 128
e 307 129
e 307 130
e 307 131
e 307 132
e 307 133
e 307 134
e 307 135
e 307 137
e 307 138
e 307 142
e 307 144
e 307 145
e 307 146
e 307 148
e 307 149
e 307 150
e 307 152
e 307 154
e 307 155
e 307 157
e 307 158
e 307 160
e 307 161
e 307 162
e 307 163
e 307 164
e 307 165
e 307 168
e 307 169
e 307 170
e 307 171
e 307 172
e 307 173
e 307 176
e 307 177
e 307 178
e 307 179
e 307 181
e 307 182
e 307 183
e 307 186
e 307 187
e 307 188
e 307 189
e 307 190
e 307 192
e 307 193
e 307 194
e 307 196
e 307 197
e 307 199
e 307 200
e 307 202
e 307 203
e 307 204
e 307 206
e 307 207
e 307 208
e 307 212
e 307 213
e 307 214
e 307 216
e 307 217
e 307 218
e 307 219
e 307 220
e 307 221
e 307 222
e 307 223
e 307 226
e 307 227
e 307 228
e 307 230
e 307 232
e 307 234
e 307 236
e 307 238
e 307 239
e 307 240
e 307 242
e 307 243
e 307 244
e 307 245
e 307 246
e 307 248
e 307 249
e 307 250
e 307 251
e 307 252
e 307 253
e 307 255
e 307 256
e 307 259
e 307 260
e 307 262
e 307 263
e 307 264
e 307 266
e 307 267
e 307 268
e 307 269
e 307 270
e 307 271
e 307 273
e 307 274
e 307 275
e 307 277
e 307 278
e 307 280
e 307 281
e 307 283
e 307 284
e 307 285
e 307 286
e 307 288
e 307 289
e 307 290
e 307 292
e 307 293
e 307 295
e 307 296
e 307 297
e 307 298
e 307 300
e 307 301
e 307 302
e 307 303
e 307 304
e 307 305
e 307 306
e 308 1
e 308 2
e 308 5
e 308 6
e 308 7
e 308 9
e 308 10
e 308 11
e 308 12
e 308 13
e 308 15
e 308 18
e 308 19
e 308 20
e 308 22
e 308 23
e 308 25
e 308 26
e 308 27
e 308 31
e 308 34
e 308 36
e 308 38
e 308 39
e 308 40
e 308 41
e 308 42
e 308 43
e 308 44
e 308 45
e 308 46
e 308 48
e 308 50
e 308 51
e 308 53
e 308 56
e 308 57
e 308 59
e 308 60
e 308 61
e 308 62
e 308 63
e 308 66
e 308 67
e 308 68
e 308 69
e 308 74
e 308 75
e 308 76
e 308 78
e 308 80
e 308 81
e 308 84
e 308 85
e 308 87
e 308 88
e 308 89
e 308 90
e 308 91
e 308 92
e 308 95
e 308 96
e 308 98
e 308 99
e 308 101
e 308 108
e 308 114
e 308 115
e 308 116
e 308 121
e 308 123
e 308 124
e 308 125
e 308 126
e 308 127
e 308 130
e 308 132
e 308 134
e 308 135
e 308 138
e 308 139
e 308 140
e 308 141
e 308 142
e 308 143
e 308 144
e 308 147
e 308 150
e 308 152
e 308 154
e 308 155
e 308 156
e 308 157
e 308 158
e 308 160
e 308 162
e 308 163
e 308 164
e 308 166
e 308 167
e 308 170
e 308 172
e 308 174
e 308 178
e 308 183
e 308 184
e 308 186
e 308 188
e 308 189
e 308 190
e 308 191
e 308 193
e 308 194
e 308 195
e 308 196
e 308 197
e 308 199
e 308 200
e 308 201
e 308 203
e 308 205
e 308 206
e 308 209
e 308 211
e 308 213
e 308 215
e 308 216
e 308 218
e 308 219
e 308 223
e 308 224
e 308 225
e 308 227
e 308 228
e 308 230
e 308 231
e 308 232
e 308 233
e 308 234
e 308 236
e 308 237
e 308 238
e 308 239
e 308 240
e 308 242
e 308 243
e 308 245
e 308 246
e 308 247
e 308 248
e 308 249
e 308 251
e 308 252
e 308 253
e 308 254
e 308 258
e 308 260
e 308 261
e 308 262
e 308 264
e 308 268
e 308 270
e 308 271
e 308 272
e 308 275
e 308 278
e 308 279
e 308 281
e 308 283
e 308 284
e 308 285
e 308 287
e 308 288
e 308 291
e 308 292
e 308 297
e 308 298
e 308 299
e 308 302
e 308 307
e 309 1
e 309 2
e 309 3
e 309 4
e 309 5
e 309 6
e 309 8
e 309 9
e 309 10
e 309 11
e 309 14
e 309 16
e 309 17
e 309 18
e 309 19
e 309 20
e 309 21
e 309 22
e 309 23
e 309 24
e 309 25
e 309 27
e 309 29
e 309 30
e 309 31
e 309 32
e 309 33
e 309 34
e 309 35
e 309 36
e 309 37
e 309 38
e 309 39
e 309 40
e 309 41
e 309 42
e 309 43
e 309 44
e 309 45
e 309 46
e 309 47
e 309 48
e 309 49
e 309 51
e 309 52
e 309 53
e 309 54
e 309 55
e 309 56
e 309 57
e 309 58
e 309 59
e 309 62
e 309 63
e 309 64
e 309 65
e 309 66
e 309 67
e 309 68
e 309 69
e 309 71
e 309 72
e 309 73
e 309 74
e 309 75
e 309 77
e 309 78
e 309 80
e 309 81
e 309 82
e 309 83
e 309 84
e 309 85
e 309 86
e 309 87
e 309 89
e 309 90
e 309 92
e 309 93
e 309 94
e 309 95
e 309 96
e 309 97
e 309 98
e 309 100
e 309 102
e 309 103
e 309 104
e 309 105
e 309 106
e 309 107
e 309 108
e 309 111
e 309 112
e 309 113
e 309 114
e 309 115
e 309 116
e 309 117
e 309 119
e 309 120
e 309 121
e 309 122
e 309 123
e 309 124
e 309 127
e 309 128
e 309 129
e 309 130
e 309 131
e 309 132
e 309 133
e 309 135
e 309 136
e 309 137
e 309 138
e 309 140
e 309 141
e 309 142
e 309 143
e 309 144
e 309 145
e 309 146
e 309 147
e 309 149
e 309 150
e 309 151
e 309 152
e 309 153
e 309 154
e 309 155
e 309 156
e 309 160
e 309 161
e 309 162
e 309 163
e 309 164
e 309 165
e 309 167
e 309 168
e 309 169
e 309 171
e 309 172
e 309 173
e 309 174
e 309 176
e 309 178
e 309 180
e 309 181
e 309 182
e 309 183
e 309 184
e 309 186
e 309 187
e 309 188
e 309 190
e 309 191
e 309 192
e 309 193
e 309 194
e 309 195
e 309 196
e 309 197
e 309 198
e 309 199
e 309 200
e 309 202
e 309 203
e 309 204
e 309 205
e 309 206
e 309 207
e 309 208
e 309 209
e 309 210
e 309 212
e 309 213
e 309 214
e 309 215
e 309 216
e 309 217
e 309 218
e 309 219
e 309 221
e 309 222
e 309 223
e 309 224
e 309 225
e 309 226
e 309 227
e 309 228
e 309 229
e 309 230
e 309 231
e 309 233
e 309 235
e 309 236
e 309 237
e 309 238
e 309 239
e 309 241
e 309 242
e 309 243
e 309 244
e 309 246
e 309 247
e 309 248
e 309 249
e 309 250
e 309 251
e 309 252
e 309 254
e 309 256
e 309 257
e 309 258
e 309 259
e 309 260
e 309 262
e 309 263
e 309 264
e 309 265
e 309 266
e 309 268
e 309 269
e 309 271
e 309 272
e 309 274
e 309 275
e 309 276
e 309 277
e 309 278
e 309 279
e 309 280
e 309 281
e 309 283
e 309 284
e 309 286
e 309 287
e 309 288
e 309 289
e 309 290
e 309 291
e 309 292
e 309 293
e 309 295
e 309 297
e 309 298
e 309 300
e 309 301
e 309 302
e 309 303
e 309 305
e 309 306
e 309 308
e 310 3
e 310 7
e 310 9
e 310 11
e 310 12
e 310 13
e 310 16
e 310 17
e 310 18
e 310 20
e 310 21
e 310 22
e 310 23
e 310 25
e 310 26
e 310 27
e 310 28
e 310 29
e 310 31
e 310 33
e 310 36
e 310 37
e 310 38
e 310 39
e 310 40
e 310 41
e 310 43
e 310 45
e 310 48
e 310 50
e 310 52
e 310 53
e 310 55
e 310 60
e 310 64
e 310 65
e 310 66
e 310 67
e 310 68
e 310 70
e 310 71
e 310 75
e 310 77
e 310 78
e 310 80
e 310 81
e 310 82
e 310 83
e 310 84
e 310 85
e 310 86
e 310 89
e 310 91
e 310 92
e 310 94
e 310 95
e 310 97
e 310 98
e 310 101
e 310 102
e 310 103
e 310 104
e 310 105
e 310 106
e 310 107
e 310 109
e 310 110
e 310 112
e 310 114
e 310 115
e 310 116
e 310 117
e 310 118
e 310 119
e 310 120
e 310 121
e 310 122
e 310 124
e 310 126
e 310 127
e 310 128
e 310 129
e 310 130
e 310 131
e 310 132
e 310 135
e 310 136
e 310 138
e 310 139
e 310 140
e 310 141
e 310 144
e 310 145
e 310 146
e 310 147
e 310 148
e 310 149
e 310 150
e 310 152
e 310 153
e 310 154
e 310 155
e 310 156
e 310 157
e 310 159
e 310 160
e 310 162
e 310 163
e 310 165
e 310 167
e 310 170
e 310 171
e 310 174
e 310 175
e 310 176
e 310 177
e 310 178
e 310 179
e 310 180
e 310 186
e 310 188
e 310 190
e 310 191
e 310 192
e 310 193
e 310 194
e 310 199
e 310 200
e 310 202
e 310 203
e 310 204
e 310 205
e 310 206
e 310 207
e 310 208
e 310 210
e 310 211
e 310 212
e 310 213
e 310 214
e 310 216
e 310 219
e 310 220
e 310 221
e 310 222
e 310 224
e 310 225
e 310 227
e 310 229
e 310 230
e 310 231
e 310 232
e 310 233
e 310 234
e 310 235
e 310 236
e 310 238
e 310 241
e 310 242
e 310 243
e 310 245
e 310 247
e 310 248
e 310 249
e 310 250
e 310 252
e 310 253
e 310 254
e 310 256
e 310 257
e 310 260
e 310 261
e 310 262
e 310 263
e 310 264
e 310 266
e 310 268
e 310 269
e 310 270
e 310 271
e 310 272
e 310 275
e 310 279
e 310 281
e 310 282
e 310 283
e 310 284
e 310 285
e 310 286
e 310 287
e 310 288
e 310 289
e 310 291
e 310 292
e 310 293
e 310 295
e 310 297
e 310 298
e 310 299
e 310 303
e 310 304
e 310 305
e 310 306
e 310 307
e 310 308
e 310 309
e 311 1
e 311 2
e 311 3
e 311 4
e 311 5
e 311 7
e 311 11
e 311 12
e 311 13
e 311 14
e 311 15
e 311 16
e 311 17
e 311 19
e 311 20
e 311 21
e 311 23
e 311 24
e 311 25
e 311 26
e 311 27
e 311 28
e 311 29
e 311 30
e 311 31
e 311 32
e 311 33
e 311 35
e 311 36
e 311 38
e 311 39
e 311 40
e 311 41
e 311 42
e 311 43
e 311 47
e 311 48
e 311 50
e 311 53
e 311 55
e 311 56
e 311 57
e 311 58
e 311 60
e 311 61
e 311 64
e 311 65
e 311 66
e 311 67
e 311 68
e 311 69
e 311 70
e 311 71
e 311 73
e 311 75
e 311 76
e 311 77
e 311 78
e 311 79
e 311 80
e 311 81
e 311 82
e 311 83
e 311 85
e 311 87
e 311 89
e 311 90
e 311 91
e 311 92
e 311 94
e 311 95
e 311 96
e 311 97
e 311 98
e 311 99
e 311 100
e 311 103
e 311 104
e 311 105
e 311 106
e 311 109
e 311 111
e 311 113
e 311 114
e 311 115
e 311 116
e 311 118
e 311 119
e 311 120
e 311 121
e 311 122
e 311 123
e 311 125
e 311 126
e 311 127
e 311 128
e 311 129
e 311 131
e 311 132
e 311 133
e 311 134
e 311 135
e 311 136
e 311 137
e 311 138
e 311 140
e 311 141
e 311 142
e 311 143
e 311 146
e 311 147
e 311 148
e 311 149
e 311 151
e 311 152
e 311 153
e 311 154
e 311 155
e 311 156
e 311 157
e 311 158
e 311 159
e 311 161
e 311 162
e 311 163
e 311 164
e 311 165
e 311 166
e 311 167
e 311 168
e 311 171
e 311 172
e 311 173
e 311 174
e 311 175
e 311 176
e 311 177
e 311 178
e 311 179
e 311 180
e 311 181
e 311 186
e 311 188
e 311 189
e 311 190
e 311 192
e 311 193
e 311 194
e 311 195
e 311 196
e 311 197
e 311 198
e 311 199
e 311 200
e 311 201
e 311 202
e 311 204
e 311 205
e 311 206
e 311 207
e 311 208
e 311 209
e 311 211
e 311 213
e 311 216
e 311 217
e 311 218
e 311 219
e 311 220
e 311 221
e 311 222
e 311 223
e 311 225
e 311 226
e 311 228
e 311 230
e 311 232
e 311 233
e 311 234
e 311 236
e 311 239
e 311 240
e 311 242
e 311 243
e 311 245
e 311 246
e 311 247
e 311 248
e 311 249
e 311 250
e 311 251
e 311 252
e 311 253
e 311 254
e 311 257
e 311 259
e 311 260
e 311 262
e 311 263
e 311 264
e 311 266
e 311 268
e 311 271
e 311 272
e 311 275
e 311 276
e 311 277
e 311 278
e 311 280
e 311 281
e 311 282
e 311 284
e 311 285
e 311 287
e 311 288
e 311 289
e 311 290
e 311 291
e 311 292
e 311 293
e 311 294
e 311 295
e 311 296
e 311 297
e 311 298
e 311 299
e 311 300
e 311 302
e 311 303
e 311 304
e 311 307
e 311 308
e 311 309
e 312 1
e 312 2
e 312 3
e 312 5
e 312 7
e 312 9
e 312 10
e 312 11
e 312 12
e 312 14
e 312 15
e 312 16
e 312 17
e 312 18
e 312 19
e 312 20
e 312 21
e 312 22
e 312 24
e 312 25
e 312 27
e 312 28
e 312 29
e 312 31
e 312 32
e 312 33
e 312 34
e 312 35
e 312 36
e 312 37
e 312 38
e 312 39
e 312 40
e 312 44
e 312 45
e 312 46
e 312 47
e 312 50
e 312 51
e 312 52
e 312 53
e 312 54
e 312 55
e 312 56
e 312 57
e 312 58
e 312 60
e 312 61
e 312 62
e 312 63
e 312 64
e 312 65
e 312 66
e 312 68
e 312 69
e 312 71
e 312 72
e 312 73
e 312 74
e 312 75
e 312 76
e 312 79
e 312 80
e 312 81
e 312 82
e 312 83
e 312 84
e 312 85
e 312 86
e 312 87
e 312 88
e 312 89
e 312 90
e 312 91
e 312 95
e 312 100
e 312 101
e 312 102
e 312 104
e 312 105
e 312 106
e 312 107
e 312 108
e 312 109
e 312 110
e 312 111
e 312 112
e 312 113
e 312 114
e 312 115
e 312 116
e 312 118
e 312 121
e 312 122
e 312 124
e 312 125
e 312 126
e 312 127
e 312 129
e 312 130
e 312 131
e 312 134
e 312 135
e 312 136
e 312 137
e 312 138
e 312 139
e 312 140
e 312 141
e 312 143
e 312 145
e 312 146
e 312 148
e 312 150
e 312 151
e 312 152
e 312 153
e 312 154
e 312 155
e 312 157
e 312 159
e 312 161
e 312 162
e 312 163
e 312 165
e 312 167
e 312 168
e 312 171
e 312 173
e 312 174
e 312 175
e 312 176
e 312 178
e 312 179
e 312 180
e 312 181
e 312 182
e 312 184
e 312 185
e 312 186
e 312 187
e 312 188
e 312 190
e 312 192
e 312 193
e 312 194
e 312 195
e 312 196
e 312 197
e 312 198
e 312 199
e 312 200
e 312 201
e 312 203
e 312 204
e 312 208
e 312 210
e 312 211
e 312 212
e 312 213
e 312 215
e 312 216
e 312 218
e 312 221
e 312 222
e 312 224
e 312 225
e 312 226
e 312 227
e 312 228
e 312 229
e 312 230
e 312 231
e 312 233
e 312 236
e 312 240
e 312 241
e 312 242
e 312 243
e 312 245
e 312 246
e 312 247
e 312 248
e 312 249
e 312 251
e 312 253
e 312 254
e 312 256
e 312 257
e 312 258
e 312 259
e 312 260
e 312 262
e 312 263
e 312 264
e 312 265
e 312 266
e 312 267
e 312 268
e 312 269
e 312 270
e 312 271
e 312 272
e 312 274
e 312 275
e 312 276
e 312 277
e 312 279
e 312 280
e 312 281
e 312 282
e 312 283
e 312 284
e 312 285
e 312 286
e 312 288
e 312 289
e 312 290
e 312 291
e 312 292
e 312 293
e 312 294
e 312 295
e 312 296
e 312 297
e 312 298
e 312 299
e 312 300
e 312 301
e 312 302
e 312 303
e 312 306
e 312 307
e 312 308
e 312 310
e 313 2
e 313 3
e 313 4
e 313 5
e 313 6
e 313 8
e 313 9
e 313 14
e 313 15
e 313 16
e 313 17
e 313 18
e 313 20
e 313 22
e 313 23
e 313 24
e 313 26
e 313 27
e 313 28
e 313 30
e 313 32
e 313 33
e 313 34
e 313 37
e 313 38
e 313 41
e 313 43
e 313 44
e 313 46
e 313 47
e 313 48
e 313 49
e 313 51
e 313 52
e 313 53
e 313 55
e 313 56
e 313 61
e 313 62
e 313 64
e 313 65
e 313 66
e 313 67
e 313 68
e 313 71
e 313 74
e 313 75
e 313 77
e 313 78
e 313 79
e 313 81
e 313 82
e 313 84
e 313 86
e 313 87
e 313 89
e 313 90
e 313 91
e 313 94
e 313 95
e 313 97
e 313 98
e 313 101
e 313 102
e 313 103
e 313 104
e 313 105
e 313 111
e 313 115
e 313 116
e 313 117
e 313 118
e 313 119
e 313 120
e 313 122
e 313 123
e 313 126
e 313 128
e 313 129
e 313 130
e 313 132
e 313 133
e 313 134
e 313 135
e 313 137
e 313 138
e 313 139
e 313 140
e 313 141
e 313 142
e 313 146
e 313 147
e 313 148
e 313 150
e 313 151
e 313 154
e 313 155
e 313 156
e 313 157
e 313 158
e 313 159
e 313 162
e 313 163
e 313 164
e 313 166
e 313 167
e 313 168
e 313 170
e 313 171
e 313 172
e 313 173
e 313 174
e 313 177
e 313 179
e 313 180
e 313 183
e 313 184
e 313 186
e 313 187
e 313 189
e 313 192
e 313 194
e 313 196
e 313 198
e 313 199
e 313 201
e 313 202
e 313 203
e 313 204
e 313 206
e 313 207
e 313 208
e 313 211
e 313 213
e 313 216
e 313 218
e 313 220
e 313 221
e 313 223
e 313 224
e 313 225
e 313 227
e 313 230
e 313 231
e 313 232
e 313 233
e 313 234
e 313 235
e 313 236
e 313 237
e 313 238
e 313 240
e 313 242
e 313 244
e 313 245
e 313 247
e 313 248
e 313 249
e 313 252
e 313 253
e 313 254
e 313 255
e 313 256
e 313 257
e 313 258
e 313 259
e 313 260
e 313 263
e 313 266
e 313 269
e 313 274
e 313 275
e 313 276
e 313 277
e 313 279
e 313 281
e 313 283
e 313 287
e 313 288
e 313 289
e 313 290
e 313 294
e 313 296
e 313 297
e 313 298
e 313 299
e 313 302
e 313 303
e 313 306
e 313 307
e 313 309
e 313 310
e 313 311
e 314 1
e 314 2
e 314 3
e 314 5
e 314 6
e 314 8
e 314 9
e 314 10
e 314 11
e 314 12
e 314 13
e 314 15
e 314 16
e 314 17
e 314 19
e 314 20
e 314 21
e 314 22
e 314 23
e 314 24
e 314 25
e 314 26
e 314 27
e 314 28
e 314 29
e 314 30
e 314 31
e 314 32
e 314 33
e 314 34
e 314 35
e 314 36
e 314 38
e 314 40
e 314 41
e 314 42
e 314 43
e 314 44
e 314 46
e 314 47
e 314 49
e 314 51
e 314 52
e 314 53
e 314 55
e 314 57
e 314 59
e 314 60
e 314 61
e 314 63
e 314 64
e 314 65
e 314 66
e 314 67
e 314 68
e 314 69
e 314 71
e 314 72
e 314 73
e 314 74
e 314 75
e 314 76
e 314 77
e 314 78
e 314 80
e 314 81
e 314 82
e 314 83
e 314 84
e 314 85
e 314 86
e 314 87
e 314 89
e 314 90
e 314 91
e 314 92
e 314 93
e 314 94
e 314 95
e 314 96
e 314 97
e 314 98
e 314 99
e 314 101
e 314 102
e 314 103
e 314 104
e 314 105
e 314 106
e 314 108
e 314 109
e 314 110
e 314 111
e 314 112
e 314 115
e 314 116
e 314 117
e 314 118
e 314 119
e 314 120
e 314 121
e 314 122
e 314 123
e 314 124
e 314 125
e 314 126
e 314 127
e 314 129
e 314 130
e 314 132
e 314 133
e 314 134
e 314 137
e 314 138
e 314 139
e 314 140
e 314 141
e 314 142
e 314 143
e 314 144
e 314 145
e 314 146
e 314 147
e 314 148
e 314 149
e 314 150
e 314 152
e 314 153
e 314 154
e 314 155
e 314 156
e 314 157
e 314 159
e 314 161
e 314 162
e 314 163
e 314 164
e 314 165
e 314 166
e 314 167
e 314 168
e 314 169
e 314 171
e 314 173
e 314 174
e 314 175
e 314 177
e 314 178
e 314 179
e 314 180
e 314 181
e 314 182
e 314 183
e 314 185
e 314 186
e 314 187
e 314 188
e 314 190
e 314 191
e 314 192
e 314 193
e 314 194
e 314 195
e 314 196
e 314 197
e 314 198
e 314 199
e 314 202
e 314 203
e 314 204
e 314 205
e 314 206
e 314 208
e 314 209
e 314 210
e 314 212
e 314 213
e 314 215
e 314 216
e 314 218
e 314 219
e 314 220
e 314 221
e 314 223
e 314 224
e 314 225
e 314 226
e 314 227
e 314 228
e 314 229
e 314 231
e 314 232
e 314 234
e 314 235
e 314 236
e 314 237
e 314 238
e 314 239
e 314 240
e 314 242
e 314 243
e 314 245
e 314 247
e 314 248
e 314 249
e 314 251
e 314 252
e 314 253
e 314 254
e 314 255
e 314 256
e 314 257
e 314 258
e 314 260
e 314 261
e 314 263
e 314 265
e 314 266
e 314 267
e 314 268
e 314 269
e 314 271
e 314 272
e 314 273
e 314 274
e 314 275
e 314 276
e 314 277
e 314 278
e 314 279
e 314 280
e 314 281
e 314 283
e 314 284
e 314 285
e 314 286
e 314 289
e 314 290
e 314 291
e 314 292
e 314 294
e 314 296
e 314 297
e 314 298
e 314 299
e 314 300
e 314 302
e 314 303
e 314 305
e 314 306
e 314 307
e 314 308
e 314 309
e 314 311
e 314 312
e 314 313
e 315 1
e 315 2
e 315 3
e 315 4
e 315 5
e 315 7
e 315 8
e 315 9
e 315 10
e 315 11
e 315 12
e 315 14
e 315 15
e 315 18
e 315 19
e 315 20
e 315 21
e 315 22
e 315 23
e 315 24
e 315 25
e 315 26
e 315 27
e 315 28
e 315 30
e 315 31
e 315 33
e 315 34
e 315 35
e 315 37
e 315 38
e 315 39
e 315 43
e 315 44
e 315 46
e 315 47
e 315 48
e 315 50
e 315 51
e 315 52
e 315 55
e 315 56
e 315 57
e 315 59
e 315 60
e 315 61
e 315 63
e 315 65
e 315 66
e 315 67
e 315 68
e 315 69
e 315 70
e 315 71
e 315 72
e 315 74
e 315 75
e 315 76
e 315 77
e 315 78
e 315 79
e 315 80
e 315 81
e 315 82
e 315 84
e 315 85
e 315 86
e 315 87
e 315 88
e 315 90
e 315 91
e 315 92
e 315 93
e 315 96
e 315 98
e 315 99
e 315 101
e 315 103
e 315 104
e 315 105
e 315 107
e 315 108
e 315 109
e 315 110
e 315 111
e 315 112
e 315 113
e 315 114
e 315 116
e 315 118
e 315 119
e 315 120
e 315 122
e 315 124
e 315 125
e 315 126
e 315 127
e 315 128
e 315 129
e 315 132
e 315 133
e 315 135
e 315 137
e 315 138
e 315 139
e 315 140
e 315 141
e 315 142
e 315 144
e 315 146
e 315 148
e 315 149
e 315 150
e 315 151
e 315 152
e 315 153
e 315 154
e 315 155
e 315 156
e 315 157
e 315 158
e 315 159
e 315 160
e 315 161
e 315 162
e 315 163
e 315 164
e 315 165
e 315 168
e 315 171
e 315 172
e 315 173
e 315 174
e 315 176
e 315 177
e 315 178
e 315 179
e 315 180
e 315 181
e 315 182
e 315 183
e 315 184
e 315 186
e 315 187
e 315 188
e 315 189
e 315 190
e 315 191
e 315 192
e 315 193
e 315 194
e 315 195
e 315 196
e 315 197
e 315 198
e 315 199
e 315 201
e 315 202
e 315 204
e 315 205
e 315 206
e 315 207
e 315 208
e 315 209
e 315 210
e 315 212
e 315 214
e 315 215
e 315 216
e 315 217
e 315 218
e 315 219
e 315 221
e 315 222
e 315 223
e 315 225
e 315 226
e 315 227
e 315 228
e 315 231
e 315 233
e 315 235
e 315 236
e 315 237
e 315 239
e 315 240
e 315 241
e 315 242
e 315 243
e 315 244
e 315 245
e 315 246
e 315 247
e 315 248
e 315 249
e 315 250
e 315 252
e 315 253
e 315 254
e 315 255
e 315 257
e 315 258
e 315 259
e 315 260
e 315 262
e 315 263
e 315 264
e 315 266
e 315 267
e 315 270
e 315 271
e 315 273
e 315 274
e 315 275
e 315 276
e 315 277
e 315 278
e 315 283
e 315 285
e 315 286
e 315 287
e 315 288
e 315 289
e 315 290
e 315 291
e 315 292
e 315 293
e 315 294
e 315 295
e 315 296
e 315 297
e 315 298
e 315 299
e 315 300
e 315 303
e 315 305
e 315 306
e 315 309
e 315 311
e 315 312
e 315 313
e 315 314
e 316 1
e 316 2
e 316 3
e 316 4
e 316 5
e 316 9
e 316 11
e 316 12
e 316 13
e 316 15
e 316 16
e 316 17
e 316 18
e 316 19
e 316 20
e 316 22
e 316 24
e 316 27
e 316 29
e 316 33
e 316 35
e 316 36
e 316 37
e 316 38
e 316 40
e 316 41
e 316 43
e 316 47
e 316 48
e 316 49
e 316 51
e 316 52
e 316 54
e 316 55
e 316 57
e 316 59
e 316 61
e 316 62
e 316 63
e 316 65
e 316 66
e 316 67
e 316 69
e 316 70
e 316 71
e 316 74
e 316 76
e 316 77
e 316 79
e 316 80
e 316 81
e 316 82
e 316 84
e 316 85
e 316 86
e 316 87
e 316 88
e 316 89
e 316 90
e 316 93
e 316 96
e 316 97
e 316 99
e 316 101
e 316 102
e 316 103
e 316 104
e 316 105
e 316 106
e 316 107
e 316 110
e 316 111
e 316 112
e 316 113
e 316 114
e 316 115
e 316 116
e 316 117
e 316 120
e 316 121
e 316 123
e 316 127
e 316 128
e 316 129
e 316 130
e 316 131
e 316 132
e 316 133
e 316 134
e 316 135
e 316 136
e 316 138
e 316 139
e 316 140
e 316 141
e 316 143
e 316 144
e 316 145
e 316 147
e 316 149
e 316 150
e 316 151
e 316 152
e 316 153
e 316 154
e 316 155
e 316 156
e 316 161
e 316 162
e 316 164
e 316 165
e 316 166
e 316 167
e 316 169
e 316 171
e 316 174
e 316 176
e 316 179
e 316 181
e 316 183
e 316 184
e 316 186
e 316 187
e 316 188
e 316 190
e 316 192
e 316 195
e 316 196
e 316 198
e 316 203
e 316 204
e 316 205
e 316 207
e 316 208
e 316 209
e 316 210
e 316 211
e 316 214
e 316 217
e 316 218
e 316 220
e 316 221
e 316 222
e 316 223
e 316 225
e 316 226
e 316 229
e 316 230
e 316 234
e 316 235
e 316 237
e 316 239
e 316 240
e 316 241
e 316 242
e 316 243
e 316 244
e 316 247
e 316 249
e 316 253
e 316 254
e 316 256
e 316 258
e 316 259
e 316 260
e 316 262
e 316 264
e 316 265
e 316 266
e 316 267
e 316 268
e 316 269
e 316 273
e 316 274
e 316 275
e 316 276
e 316 277
e 316 279
e 316 281
e 316 284
e 316 285
e 316 287
e 316 289
e 316 293
e 316 294
e 316 295
e 316 296
e 316 297
e 316 300
e 316 302
e 316 303
e 316 304
e 316 305
e 316 306
e 316 308
e 316 310
e 316 311
e 316 314
e 317 1
e 317 3
e 317 5
e 317 6
e 317 7
e 317 8
e 317 9
e 317 10
e 317 11
e 317 12
e 317 14
e 317 15
e 317 18
e 317 19
e 317 20
e 317 23
e 317 24
e 317 25
e 317 26
e 317 27
e 317 28
e 317 29
e 317 30
e 317 31
e 317 33
e 317 34
e 317 35
e 317 36
e 317 37
e 317 38
e 317 40
e 317 41
e 317 42
e 317 43
e 317 44
e 317 45
e 317 46
e 317 47
e 317 48
e 317 51
e 317 52
e 317 55
e 317 57
e 317 59
e 317 61
e 317 63
e 317 64
e 317 65
e 317 66
e 317 67
e 317 68
e 317 69
e 317 70
e 317 71
e 317 72
e 317 73
e 317 76
e 317 77
e 317 78
e 317 79
e 317 80
e 317 81
e 317 82
e 317 84
e 317 85
e 317 86
e 317 87
e 317 89
e 317 90
e 317 91
e 317 92
e 317 93
e 317 94
e 317 97
e 317 98
e 317 99
e 317 100
e 317 102
e 317 105
e 317 108
e 317 109
e 317 110
e 317 112
e 317 113
e 317 115
e 317 118
e 317 120
e 317 123
e 317 124
e 317 125
e 317 127
e 317 130
e 317 131
e 317 132
e 317 133
e 317 136
e 317 137
e 317 140
e 317 141
e 317 142
e 317 145
e 317 147
e 317 148
e 317 149
e 317 150
e 317 151
e 317 152
e 317 154
e 317 156
e 317 157
e 317 158
e 317 159
e 317 162
e 317 164
e 317 166
e 317 170
e 317 172
e 317 173
e 317 174
e 317 175
e 317 177
e 317 179
e 317 180
e 317 181
e 317 188
e 317 190
e 317 192
e 317 193
e 317 194
e 317 195
e 317 196
e 317 197
e 317 198
e 317 199
e 317 202
e 317 203
e 317 204
e 317 205
e 317 207
e 317 208
e 317 209
e 317 210
e 317 211
e 317 213
e 317 214
e 317 216
e 317 222
e 317 223
e 317 224
e 317 227
e 317 230
e 317 233
e 317 234
e 317 235
e 317 236
e 317 237
e 317 239
e 317 242
e 317 243
e 317 244
e 317 246
e 317 247
e 317 248
e 317 249
e 317 250
e 317 252
e 317 253
e 317 255
e 317 259
e 317 260
e 317 264
e 317 267
e 317 268
e 317 269
e 317 271
e 317 272
e 317 275
e 317 278
e 317 280
e 317 281
e 317 282
e 317 283
e 317 284
e 317 287
e 317 288
e 317 290
e 317 292
e 317 294
e 317 295
e 317 296
e 317 297
e 317 298
e 317 301
e 317 302
e 317 303
e 317 304
e 317 306
e 317 307
e 317 309
e 317 310
e 317 313
e 317 314
e 318 1
e 318 2
e 318 6
e 318 8
e 318 9
e 318 10
e 318 11
e 318 12
e 318 13
e 318 14
e 318 17
e 318 21
e 318 22
e 318 23
e 318 25
e 318 27
e 318 28
e 318 29
e 318 30
e 318 32
e 318 33
e 318 34
e 318 35
e 318 36
e 318 37
e 318 38
e 318 39
e 318 40
e 318 41
e 318 42
e 318 43
e 318 45
e 318 46
e 318 47
e 318 48
e 318 51
e 318 54
e 318 55
e 318 56
e 318 57
e 318 58
e 318 60
e 318 61
e 318 63
e 318 66
e 318 67
e 318 68
e 318 69
e 318 70
e 318 72
e 318 73
e 318 74
e 318 75
e 318 76
e 318 77
e 318 79
e 318 80
e 318 81
e 318 82
e 318 83
e 318 84
e 318 85
e 318 86
e 318 87
e 318 88
e 318 89
e 318 90
e 318 91
e 318 92
e 318 93
e 318 94
e 318 95
e 318 96
e 318 97
e 318 98
e 318 99
e 318 101
e 318 102
e 318 103
e 318 105
e 318 106
e 318 107
e 318 109
e 318 110
e 318 111
e 318 112
e 318 114
e 318 116
e 318 117
e 318 119
e 318 121
e 318 122
e 318 123
e 318 124
e 318 126
e 318 127
e 318 128
e 318 129
e 318 130
e 318 131
e 318 132
e 318 133
e 318 135
e 318 136
e 318 137
e 318 138
e 318 140
e 318 141
e 318 142
e 318 143
e 318 144
e 318 145
e 318 146
e 318 147
e 318 148
e 318 149
e 318 152
e 318 153
e 318 154
e 318 155
e 318 157
e 318 159
e 318 160
e 318 162
e 318 163
e 318 164
e 318 165
e 318 167
e 318 168
e 318 169
e 318 171
e 318 172
e 318 173
e 318 179
e 318 180
e 318 182
e 318 183
e 318 185
e 318 186
e 318 187
e 318 190
e 318 192
e 318 194
e 318 195
e 318 199
e 318 200
e 318 201
e 318 202
e 318 203
e 318 204
e 318 205
e 318 206
e 318 207
e 318 208
e 318 209
e 318 210
e 318 211
e 318 212
e 318 213
e 318 214
e 318 217
e 318 218
e 318 219
e 318 220
e 318 221
e 318 226
e 318 227
e 318 230
e 318 232
e 318 233
e 318 234
e 318 235
e 318 237
e 318 238
e 318 239
e 318 240
e 318 241
e 318 242
e 318 243
e 318 245
e 318 246
e 318 247
e 318 248
e 318 249
e 318 251
e 318 252
e 318 253
e 318 254
e 318 257
e 318 258
e 318 261
e 318 262
e 318 263
e 318 266
e 318 267
e 318 269
e 318 270
e 318 271
e 318 272
e 318 274
e 318 276
e 318 277
e 318 278
e 318 280
e 318 281
e 318 282
e 318 283
e 318 284
e 318 285
e 318 286
e 318 290
e 318 291
e 318 292
e 318 293
e 318 294
e 318 295
e 318 298
e 318 299
e 318 302
e 318 305
e 318 306
e 318 309
e 318 310
e 318 311
e 318 312
e 318 314
e 318 315
e 318 316
e 318 317
e 319 1
e 319 2
e 319 3
e 319 4
e 319 5
e 319 7
e 319 8
e 319 9
e 319 10
e 319 11
e 319 12
e 319 13
e 319 14
e 319 15
e 319 16
e 319 17
e 319 18
e 319 19
e 319 20
e 319 21
e 319 23
e 319 25
e 319 27
e 319 28
e 319 29
e 319 30
e 319 31
e 319 32
e 319 35
e 319 36
e 319 37
e 319 38
e 319 39
e 319 40
e 319 41
e 319 43
e 319 44
e 319 45
e 319 46
e 319 48
e 319 49
e 319 50
e 319 51
e 319 53
e 319 54
e 319 55
e 319 56
e 319 58
e 319 59
e 319 60
e 319 61
e 319 62
e 319 63
e 319 64
e 319 65
e 319 67
e 319 68
e 319 69
e 319 70
e 319 71
e 319 72
e 319 73
e 319 74
e 319 75
e 319 76
e 319 77
e 319 78
e 319 79
e 319 80
e 319 81
e 319 82
e 319 84
e 319 85
e 319 86
e 319 87
e 319 88
e 319 89
e 319 91
e 319 92
e 319 94
e 319 95
e 319 96
e 319 97
e 319 98
e 319 99
e 319 100
e 319 102
e 319 103
e 319 104
e 319 105
e 319 106
e 319 108
e 319 109
e 319 110
e 319 111
e 319 112
e 319 113
e 319 114
e 319 115
e 319 116
e 319 118
e 319 119
e 319 122
e 319 123
e 319 124
e 319 127
e 319 128
e 319 129
e 319 130
e 319 131
e 319 132
e 319 133
e 319 135
e 319 136
e 319 137
e 319 138
e 319 139
e 319 140
e 319 141
e 319 142
e 319 143
e 319 144
e 319 145
e 319 146
e 319 147
e 319 149
e 319 150
e 319 151
e 319 152
e 319 153
e 319 154
e 319 155
e 319 156
e 319 157
e 319 159
e 319 161
e 319 162
e 319 164
e 319 167
e 319 169
e 319 171
e 319 172
e 319 173
e 319 174
e 319 175
e 319 176
e 319 177
e 319 178
e 319 179
e 319 181
e 319 182
e 319 183
e 319 185
e 319 186
e 319 188
e 319 189
e 319 190
e 319 191
e 319 192
e 319 193
e 319 194
e 319 195
e 319 197
e 319 198
e 319 199
e 319 201
e 319 202
e 319 203
e 319 204
e 319 206
e 319 207
e 319 208
e 319 209
e 319 210
e 319 211
e 319 212
e 319 214
e 319 215
e 319 216
e 319 218
e 319 219
e 319 222
e 319 223
e 319 224
e 319 225
e 319 226
e 319 227
e 319 229
e 319 230
e 319 232
e 319 233
e 319 234
e 319 236
e 319 237
e 319 238
e 319 239
e 319 240
e 319 241
e 319 242
e 319 243
e 319 244
e 319 245
e 319 248
e 319 249
e 319 250
e 319 252
e 319 254
e 319 256
e 319 257
e 319 259
e 319 260
e 319 261
e 319 262
e 319 264
e 319 265
e 319 266
e 319 267
e 319 268
e 319 270
e 319 272
e 319 273
e 319 275
e 319 276
e 319 277
e 319 278
e 319 279
e 319 280
e 319 281
e 319 283
e 319 286
e 319 287
e 319 289
e 319 292
e 319 293
e 319 296
e 319 297
e 319 298
e 319 299
e 319 300
e 319 301
e 319 303
e 319 304
e 319 305
e 319 306
e 319 307
e 319 308
e 319 309
e 319 310
e 319 311
e 319 313
e 319 315
e 319 316
e 319 317
e 319 318
e 320 1
e 320 4
e 320 5
e 320 6
e 320 7
e 320 8
e 320 9
e 320 10
e 320 12
e 320 13
e 320 14
e 320 15
e 320 16
e 320 17
e 320 18
e 320 21
e 320 22
e 320 23
e 320 24
e 320 25
e 320 26
e 320 27
e 320 28
e 320 29
e 320 30
e 320 31
e 320 33
e 320 34
e 320 35
e 320 36
e 320 38
e 320 39
e 320 40
e 320 41
e 320 44
e 320 46
e 320 48
e 320 51
e 320 53
e 320 54
e 320 55
e 320 56
e 320 57
e 320 58
e 320 59
e 320 60
e 320 61
e 320 62
e 320 63
e 320 64
e 320 65
e 320 66
e 320 67
e 320 68
e 320 69
e 320 71
e 320 72
e 320 74
e 320 75
e 320 77
e 320 78
e 320 79
e 320 80
e 320 81
e 320 82
e 320 84
e 320 85
e 320 86
e 320 87
e 320 88
e 320 89
e 320 90
e 320 91
e 320 92
e 320 94
e 320 95
e 320 97
e 320 98
e 320 99
e 320 100
e 320 101
e 320 102
e 320 103
e 320 104
e 320 105
e 320 106
e 320 108
e 320 110
e 320 111
e 320 112
e 320 113
e 320 114
e 320 116
e 320 117
e 320 120
e 320 122
e 320 123
e 320 124
e 320 125
e 320 128
e 320 130
e 320 131
e 320 132
e 320 133
e 320 135
e 320 136
e 320 137
e 320 138
e 320 139
e 320 140
e 320 141
e 320 142
e 320 143
e 320 144
e 320 146
e 320 147
e 320 148
e 320 149
e 320 150
e 320 151
e 320 152
e 320 153
e 320 154
e 320 160
e 320 163
e 320 164
e 320 165
e 320 166
e 320 168
e 320 169
e 320 170
e 320 171
e 320 172
e 320 173
e 320 175
e 320 176
e 320 177
e 320 178
e 320 179
e 320 182
e 320 183
e 320 184
e 320 186
e 320 187
e 320 188
e 320 189
e 320 191
e 320 192
e 320 193
e 320 194
e 320 196
e 320 197
e 320 198
e 320 199
e 320 200
e 320 202
e 320 203
e 320 204
e 320 206
e 320 207
e 320 208
e 320 209
e 320 210
e 320 212
e 320 213
e 320 214
e 320 217
e 320 218
e 320 219
e 320 222
e 320 225
e 320 226
e 320 227
e 320 229
e 320 231
e 320 232
e 320 236
e 320 237
e 320 238
e 320 239
e 320 243
e 320 244
e 320 247
e 320 248
e 320 249
e 320 250
e 320 251
e 320 252
e 320 254
e 320 259
e 320 260
e 320 261
e 320 262
e 320 264
e 320 266
e 320 267
e 320 269
e 320 271
e 320 272
e 320 273
e 320 274
e 320 275
e 320 276
e 320 277
e 320 278
e 320 279
e 320 280
e 320 281
e 320 282
e 320 283
e 320 284
e 320 285
e 320 286
e 320 287
e 320 288
e 320 289
e 320 290
e 320 291
e 320 292
e 320 293
e 320 294
e 320 295
e 320 296
e 320 297
e 320 298
e 320 299
e 320 301
e 320 302
e 320 303
e 320 304
e 320 308
e 320 309
e 320 310
e 320 311
e 320 312
e 320 313
e 320 314
e 320 316
e 320 318
e 320 319
e 321 1
e 321 2
e 321 4
e 321 5
e 321 9
e 321 10
e 321 11
e 321 12
e 321 13
e 321 14
e 321 15
e 321 18
e 321 19
e 321 20
e 321 22
e 321 25
e 321 27
e 321 28
e 321 30
e 321 32
e 321 34
e 321 35
e 321 36
e 321 41
e 321 42
e 321 45
e 321 46
e 321 47
e 321 48
e 321 51
e 321 52
e 321 53
e 321 54
e 321 56
e 321 58
e 321 59
e 321 60
e 321 61
e 321 63
e 321 64
e 321 65
e 321 66
e 321 69
e 321 70
e 321 71
e 321 72
e 321 73
e 321 74
e 321 75
e 321 77
e 321 78
e 321 79
e 321 80
e 321 82
e 321 83
e 321 84
e 321 86
e 321 87
e 321 88
e 321 90
e 321 92
e 321 94
e 321 98
e 321 101
e 321 102
e 321 103
e 321 105
e 321 109
e 321 112
e 321 113
e 321 115
e 321 116
e 321 117
e 321 118
e 321 119
e 321 120
e 321 122
e 321 125
e 321 126
e 321 128
e 321 129
e 321 131
e 321 132
e 321 134
e 321 135
e 321 137
e 321 140
e 321 141
e 321 142
e 321 143
e 321 144
e 321 145
e 321 147
e 321 148
e 321 149
e 321 150
e 321 153
e 321 157
e 321 158
e 321 159
e 321 160
e 321 161
e 321 162
e 321 163
e 321 167
e 321 171
e 321 172
e 321 176
e 321 178
e 321 179
e 321 180
e 321 182
e 321 185
e 321 186
e 321 190
e 321 192
e 321 193
e 321 194
e 321 195
e 321 196
e 321 197
e 321 199
e 321 200
e 321 204
e 321 208
e 321 209
e 321 211
e 321 214
e 321 215
e 321 217
e 321 218
e 321 221
e 321 222
e 321 223
e 321 224
e 321 226
e 321 227
e 321 228
e 321 231
e 321 235
e 321 239
e 321 240
e 321 241
e 321 242
e 321 244
e 321 245
e 321 247
e 321 248
e 321 249
e 321 250
e 321 251
e 321 252
e 321 253
e 321 256
e 321 257
e 321 259
e 321 260
e 321 262
e 321 264
e 321 265
e 321 266
e 321 267
e 321 268
e 321 270
e 321 273
e 321 277
e 321 278
e 321 279
e 321 280
e 321 281
e 321 283
e 321 284
e 321 287
e 321 288
e 321 289
e 321 290
e 321 292
e 321 295
e 321 296
e 321 297
e 321 298
e 321 300
e 321 302
e 321 303
e 321 304
e 321 306
e 321 307
e 321 311
e 321 312
e 321 313
e 321 314
e 321 315
e 321 320
e 322 1
e 322 2
e 322 3
e 322 4
e 322 5
e 322 7
e 322 8
e 322 9
e 322 10
e 322 11
e 322 12
e 322 13
e 322 14
e 322 15
e 322 16
e 322 17
e 322 18
e 322 19
e 322 20
e 322 22
e 322 24
e 322 25
e 322 27
e 322 29
e 322 30
e 322 31
e 322 32
e 322 33
e 322 34
e 322 35
e 322 36
e 322 37
e 322 38
e 322 39
e 322 40
e 322 41
e 322 42
e 322 43
e 322 44
e 322 45
e 322 47
e 322 48
e 322 49
e 322 50
e 322 51
e 322 52
e 322 54
e 322 57
e 322 60
e 322 63
e 322 64
e 322 65
e 322 66
e 322 67
e 322 69
e 322 70
e 322 71
e 322 72
e 322 74
e 322 75
e 322 76
e 322 77
e 322 78
e 322 79
e 322 80
e 322 81
e 322 82
e 322 83
e 322 84
e 322 85
e 322 88
e 322 89
e 322 91
e 322 92
e 322 93
e 322 94
e 322 95
e 322 96
e 322 97
e 322 98
e 322 99
e 322 100
e 322 101
e 322 102
e 322 103
e 322 104
e 322 105
e 322 106
e 322 108
e 322 109
e 322 110
e 322 111
e 322 112
e 322 113
e 322 114
e 322 115
e 322 116
e 322 118
e 322 119
e 322 120
e 322 121
e 322 122
e 322 123
e 322 124
e 322 125
e 322 126
e 322 127
e 322 128
e 322 130
e 322 131
e 322 132
e 322 133
e 322 134
e 322 136
e 322 137
e 322 138
e 322 139
e 322 140
e 322 141
e 322 142
e 322 143
e 322 144
e 322 145
e 322 148
e 322 149
e 322 150
e 322 151
e 322 152
e 322 153
e 322 154
e 322 155
e 322 157
e 322 160
e 322 161
e 322 162
e 322 163
e 322 164
e 322 165
e 322 166
e 322 167
e 322 168
e 322 170
e 322 171
e 322 172
e 322 173
e 322 174
e 322 176
e 322 177
e 322 179
e 322 180
e 322 181
e 322 182
e 322 183
e 322 184
e 322 185
e 322 186
e 322 187
e 322 188
e 322 189
e 322 190
e 322 191
e 322 192
e 322 193
e 322 194
e 322 195
e 322 196
e 322 197
e 322 198
e 322 199
e 322 200
e 322 201
e 322 202
e 322 203
e 322 205
e 322 206
e 322 207
e 322 209
e 322 211
e 322 212
e 322 213
e 322 214
e 322 215
e 322 216
e 322 217
e 322 218
e 322 220
e 322 221
e 322 222
e 322 224
e 322 225
e 322 226
e 322 227
e 322 228
e 322 229
e 322 230
e 322 232
e 322 233
e 322 234
e 322 235
e 322 236
e 322 238
e 322 240
e 322 242
e 322 243
e 322 244
e 322 245
e 322 247
e 322 248
e 322 249
e 322 250
e 322 251
e 322 253
e 322 254
e 322 255
e 322 256
e 322 257
e 322 259
e 322 260
e 322 261
e 322 262
e 322 263
e 322 264
e 322 265
e 322 266
e 322 267
e 322 268
e 322 269
e 322 270
e 322 271
e 322 272
e 322 273
e 322 274
e 322 275
e 322 276
e 322 278
e 322 279
e 322 280
e 322 281
e 322 282
e 322 283
e 322 284
e 322 285
e 322 286
e 322 287
e 322 288
e 322 289
e 322 291
e 322 292
e 322 293
e 322 294
e 322 295
e 322 296
e 322 297
e 322 298
e 322 299
e 322 300
e 322 301
e 322 302
e 322 303
e 322 305
e 322 306
e 322 309
e 322 310
e 322 311
e 322 312
e 322 314
e 322 315
e 322 316
e 322 318
e 322 319
e 322 321
e 323 1
e 323 2
e 323 3
e 323 4
e 323 6
e 323 8
e 323 9
e 323 11
e 323 14
e 323 15
e 323 16
e 323 19
e 323 20
e 323 22
e 323 23
e 323 24
e 323 25
e 323 26
e 323 27
e 323 29
e 323 30
e 323 31
e 323 33
e 323 35
e 323 36
e 323 37
e 323 38
e 323 40
e 323 42
e 323 44
e 323 46
e 323 47
e 323 48
e 323 49
e 323 50
e 323 51
e 323 52
e 323 53
e 323 55
e 323 57
e 323 58
e 323 61
e 323 63
e 323 64
e 323 66
e 323 68
e 323 69
e 323 70
e 323 71
e 323 72
e 323 75
e 323 76
e 323 77
e 323 79
e 323 80
e 323 83
e 323 85
e 323 86
e 323 87
e 323 88
e 323 89
e 323 90
e 323 91
e 323 92
e 323 93
e 323 94
e 323 95
e 323 96
e 323 97
e 323 98
e 323 99
e 323 100
e 323 101
e 323 102
e 323 105
e 323 106
e 323 108
e 323 109
e 323 112
e 323 113
e 323 114
e 323 116
e 323 120
e 323 121
e 323 122
e 323 123
e 323 124
e 323 125
e 323 126
e 323 129
e 323 130
e 323 131
e 323 132
e 323 133
e 323 134
e 323 137
e 323 138
e 323 139
e 323 140
e 323 142
e 323 143
e 323 144
e 323 145
e 323 147
e 323 148
e 323 149
e 323 150
e 323 151
e 323 152
e 323 153
e 323 154
e 323 155
e 323 156
e 323 157
e 323 158
e 323 159
e 323 160
e 323 163
e 323 165
e 323 166
e 323 167
e 323 168
e 323 169
e 323 170
e 323 171
e 323 172
e 323 173
e 323 176
e 323 177
e 323 178
e 323 179
e 323 180
e 323 181
e 323 182
e 323 183
e 323 187
e 323 188
e 323 189
e 323 190
e 323 191
e 323 192
e 323 193
e 323 194
e 323 196
e 323 197
e 323 199
e 323 200
e 323 201
e 323 202
e 323 203
e 323 204
e 323 205
e 323 206
e 323 207
e 323 208
e 323 209
e 323 210
e 323 211
e 323 213
e 323 215
e 323 216
e 323 217
e 323 221
e 323 223
e 323 224
e 323 225
e 323 226
e 323 227
e 323 229
e 323 232
e 323 236
e 323 237
e 323 238
e 323 239
e 323 241
e 323 242
e 323 244
e 323 247
e 323 248
e 323 249
e 323 250
e 323 251
e 323 253
e 323 254
e 323 255
e 323 256
e 323 257
e 323 258
e 323 259
e 323 260
e 323 262
e 323 263
e 323 264
e 323 266
e 323 267
e 323 270
e 323 271
e 323 273
e 323 274
e 323 275
e 323 276
e 323 277
e 323 279
e 323 280
e 323 281
e 323 284
e 323 285
e 323 286
e 323 287
e 323 288
e 323 291
e 323 292
e 323 293
e 323 294
e 323 295
e 323 296
e 323 297
e 323 298
e 323 299
e 323 300
e 323 301
e 323 303
e 323 304
e 323 305
e 323 308
e 323 309
e 323 311
e 323 312
e 323 314
e 323 315
e 323 316
e 323 320
e 323 322
e 324 1
e 324 3
e 324 5
e 324 6
e 324 7
e 324 9
e 324 11
e 324 12
e 324 13
e 324 14
e 324 16
e 324 17
e 324 19
e 324 20
e 324 21
e 324 23
e 324 24
e 324 25
e 324 26
e 324 27
e 324 28
e 324 29
e 324 30
e 324 31
e 324 32
e 324 33
e 324 34
e 324 35
e 324 36
e 324 38
e 324 39
e 324 40
e 324 41
e 324 42
e 324 43
e 324 44
e 324 45
e 324 46
e 324 48
e 324 49
e 324 50
e 324 51
e 324 52
e 324 53
e 324 54
e 324 55
e 324 57
e 324 60
e 324 61
e 324 63
e 324 64
e 324 65
e 324 66
e 324 67
e 324 68
e 324 69
e 324 70
e 324 72
e 324 73
e 324 74
e 324 75
e 324 76
e 324 77
e 324 80
e 324 82
e 324 85
e 324 87
e 324 88
e 324 90
e 324 91
e 324 92
e 324 93
e 324 95
e 324 96
e 324 97
e 324 98
e 324 99
e 324 100
e 324 101
e 324 102
e 324 103
e 324 104
e 324 105
e 324 108
e 324 109
e 324 110
e 324 111
e 324 112
e 324 113
e 324 114
e 324 115
e 324 116
e 324 117
e 324 118
e 324 119
e 324 120
e 324 121
e 324 122
e 324 123
e 324 124
e 324 125
e 324 126
e 324 127
e 324 128
e 324 129
e 324 130
e 324 131
e 324 132
e 324 133
e 324 134
e 324 135
e 324 136
e 324 137
e 324 138
e 324 139
e 324 141
e 324 142
e 324 143
e 324 144
e 324 145
e 324 146
e 324 148
e 324 149
e 324 150
e 324 151
e 324 152
e 324 154
e 324 155
e 324 156
e 324 157
e 324 158
e 324 159
e 324 160
e 324 161
e 324 162
e 324 165
e 324 166
e 324 168
e 324 169
e 324 170
e 324 171
e 324 172
e 324 173
e 324 175
e 324 177
e 324 179
e 324 181
e 324 182
e 324 187
e 324 188
e 324 189
e 324 191
e 324 192
e 324 194
e 324 195
e 324 196
e 324 197
e 324 199
e 324 201
e 324 202
e 324 204
e 324 205
e 324 206
e 324 208
e 324 209
e 324 210
e 324 211
e 324 214
e 324 215
e 324 216
e 324 217
e 324 218
e 324 221
e 324 222
e 324 223
e 324 224
e 324 225
e 324 226
e 324 228
e 324 230
e 324 231
e 324 232
e 324 233
e 324 234
e 324 235
e 324 236
e 324 238
e 324 239
e 324 240
e 324 241
e 324 242
e 324 243
e 324 245
e 324 247
e 324 248
e 324 249
e 324 250
e 324 251
e 324 254
e 324 255
e 324 256
e 324 257
e 324 258
e 324 260
e 324 261
e 324 262
e 324 264
e 324 266
e 324 267
e 324 268
e 324 269
e 324 270
e 324 271
e 324 272
e 324 273
e 324 274
e 324 275
e 324 277
e 324 279
e 324 280
e 324 281
e 324 282
e 324 283
e 324 284
e 324 285
e 324 287
e 324 288
e 324 290
e 324 291
e 324 293
e 324 294
e 324 295
e 324 296
e 324 297
e 324 298
e 324 299
e 324 301
e 324 303
e 324 305
e 324 306
e 324 307
e 324 309
e 324 311
e 324 312
e 324 313
e 324 314
e 324 315
e 324 316
e 324 317
e 324 318
e 324 319
e 324 320
e 324 322
e 324 323
e 325 1
e 325 2
e 325 4
e 325 5
e 325 6
e 325 7
e 325 8
e 325 10
e 325 12
e 325 17
e 325 18
e 325 19
e 325 20
e 325 21
e 325 24
e 325 25
e 325 29
e 325 30
e 325 32
e 325 33
e 325 35
e 325 36
e 325 37
e 325 38
e 325 40
e 325 42
e 325 45
e 325 46
e 325 48
e 325 49
e 325 51
e 325 52
e 325 53
e 325 54
e 325 56
e 325 57
e 325 59
e 325 65
e 325 66
e 325 67
e 325 68
e 325 71
e 325 72
e 325 73
e 325 74
e 325 77
e 325 80
e 325 83
e 325 84
e 325 85
e 325 87
e 325 88
e 325 89
e 325 90
e 325 92
e 325 93
e 325 96
e 325 97
e 325 98
e 325 99
e 325 101
e 325 103
e 325 104
e 325 106
e 325 110
e 325 115
e 325 117
e 325 118
e 325 119
e 325 120
e 325 121
e 325 122
e 325 124
e 325 126
e 325 128
e 325 129
e 325 130
e 325 131
e 325 132
e 325 133
e 325 134
e 325 140
e 325 141
e 325 142
e 325 143
e 325 145
e 325 146
e 325 147
e 325 148
e 325 149
e 325 150
e 325 151
e 325 152
e 325 153
e 325 154
e 325 156
e 325 157
e 325 158
e 325 159
e 325 161
e 325 162
e 325 163
e 325 164
e 325 166
e 325 169
e 325 170
e 325 171
e 325 173
e 325 174
e 325 176
e 325 177
e 325 178
e 325 179
e 325 181
e 325 182
e 325 183
e 325 185
e 325 186
e 325 187
e 325 188
e 325 189
e 325 190
e 325 192
e 325 193
e 325 194
e 325 195
e 325 196
e 325 197
e 325 200
e 325 201
e 325 202
e 325 203
e 325 205
e 325 208
e 325 209
e 325 210
e 325 215
e 325 216
e 325 217
e 325 220
e 325 221
e 325 224
e 325 225
e 325 226
e 325 227
e 325 228
e 325 229
e 325 230
e 325 231
e 325 232
e 325 233
e 325 235
e 325 236
e 325 237
e 325 238
e 325 239
e 325 242
e 325 243
e 325 245
e 325 246
e 325 247
e 325 248
e 325 249
e 325 251
e 325 256
e 325 259
e 325 260
e 325 262
e 325 263
e 325 264
e 325 265
e 325 269
e 325 272
e 325 275
e 325 277
e 325 278
e 325 279
e 325 280
e 325 281
e 325 282
e 325 283
e 325 284
e 325 285
e 325 286
e 325 287
e 325 288
e 325 289
e 325 290
e 325 293
e 325 295
e 325 296
e 325 297
e 325 298
e 325 299
e 325 300
e 325 301
e 325 302
e 325 303
e 325 304
e 325 306
e 325 307
e 325 309
e 325 310
e 325 314
e 325 316
e 325 322
e 325 323
e 325 324
e 326 1
e 326 2
e 326 3
e 326 4
e 326 6
e 326 8
e 326 9
e 326 10
e 326 11
e 326 12
e 326 13
e 326 15
e 326 16
e 326 18
e 326 19
e 326 20
e 326 22
e 326 23
e 326 24
e 326 25
e 326 26
e 326 27
e 326 28
e 326 29
e 326 30
e 326 31
e 326 32
e 326 33
e 326 34
e 326 35
e 326 36
e 326 37
e 326 38
e 326 39
e 326 41
e 326 42
e 326 43
e 326 44
e 326 45
e 326 46
e 326 47
e 326 48
e 326 50
e 326 51
e 326 52
e 326 53
e 326 54
e 326 55
e 326 57
e 326 58
e 326 59
e 326 60
e 326 62
e 326 63
e 326 64
e 326 65
e 326 66
e 326 67
e 326 68
e 326 69
e 326 70
e 326 72
e 326 73
e 326 74
e 326 75
e 326 76
e 326 77
e 326 78
e 326 80
e 326 81
e 326 82
e 326 83
e 326 84
e 326 85
e 326 86
e 326 87
e 326 88
e 326 89
e 326 90
e 326 91
e 326 92
e 326 93
e 326 94
e 326 95
e 326 96
e 326 98
e 326 99
e 326 100
e 326 101
e 326 103
e 326 104
e 326 105
e 326 107
e 326 108
e 326 109
e 326 110
e 326 111
e 326 113
e 326 114
e 326 115
e 326 116
e 326 117
e 326 118
e 326 120
e 326 121
e 326 122
e 326 123
e 326 124
e 326 125
e 326 126
e 326 129
e 326 130
e 326 131
e 326 132
e 326 134
e 326 135
e 326 136
e 326 137
e 326 138
e 326 139
e 326 140
e 326 141
e 326 142
e 326 143
e 326 144
e 326 145
e 326 146
e 326 147
e 326 148
e 326 149
e 326 150
e 326 151
e 326 152
e 326 153
e 326 154
e 326 155
e 326 157
e 326 160
e 326 161
e 326 162
e 326 163
e 326 164
e 326 165
e 326 167
e 326 168
e 326 170
e 326 171
e 326 172
e 326 173
e 326 174
e 326 176
e 326 177
e 326 178
e 326 179
e 326 180
e 326 181
e 326 182
e 326 186
e 326 187
e 326 188
e 326 189
e 326 190
e 326 191
e 326 192
e 326 193
e 326 194
e 326 195
e 326 196
e 326 197
e 326 198
e 326 199
e 326 200
e 326 201
e 326 202
e 326 203
e 326 204
e 326 205
e 326 206
e 326 208
e 326 209
e 326 210
e 326 212
e 326 213
e 326 214
e 326 215
e 326 216
e 326 217
e 326 218
e 326 219
e 326 220
e 326 221
e 326 224
e 326 225
e 326 228
e 326 229
e 326 230
e 326 231
e 326 232
e 326 233
e 326 234
e 326 235
e 326 236
e 326 237
e 326 238
e 326 239
e 326 240
e 326 241
e 326 242
e 326 243
e 326 244
e 326 245
e 326 246
e 326 247
e 326 248
e 326 249
e 326 250
e 326 251
e 326 252
e 326 253
e 326 254
e 326 255
e 326 257
e 326 258
e 326 260
e 326 261
e 326 262
e 326 263
e 326 264
e 326 265
e 326 266
e 326 267
e 326 268
e 326 269
e 326 270
e 326 271
e 326 272
e 326 273
e 326 274
e 326 275
e 326 277
e 326 278
e 326 279
e 326 280
e 326 282
e 326 283
e 326 284
e 326 285
e 326 287
e 326 288
e 326 289
e 326 290
e 326 291
e 326 292
e 326 293
e 326 294
e 326 296
e 326 297
e 326 298
e 326 299
e 326 300
e 326 301
e 326 303
e 326 305
e 326 306
e 326 307
e 326 308
e 326 309
e 326 310
e 326 311
e 326 313
e 326 314
e 326 315
e 326 316
e 326 317
e 326 318
e 326 319
e 326 320
e 326 321
e 326 322
e 326 323
e 326 324
e 327 3
e 327 5
e 327 8
e 327 10
e 327 11
e 327 12
e 327 13
e 327 14
e 327 15
e 327 18
e 327 20
e 327 21
e 327 22
e 327 23
e 327 24
e 327 25
e 327 29
e 327 31
e 327 33
e 327 36
e 327 37
e 327 38
e 327 41
e 327 42
e 327 43
e 327 46
e 327 48
e 327 49
e 327 50
e 327 51
e 327 52
e 327 54
e 327 56
e 327 58
e 327 59
e 327 61
e 327 62
e 327 65
e 327 67
e 327 68
e 327 72
e 327 73
e 327 74
e 327 75
e 327 76
e 327 77
e 327 78
e 327 80
e 327 82
e 327 83
e 327 84
e 327 85
e 327 86
e 327 87
e 327 88
e 327 89
e 327 90
e 327 91
e 327 94
e 327 96
e 327 97
e 327 98
e 327 101
e 327 102
e 327 103
e 327 104
e 327 105
e 327 106
e 327 108
e 327 110
e 327 111
e 327 112
e 327 113
e 327 114
e 327 116
e 327 117
e 327 118
e 327 119
e 327 120
e 327 121
e 327 122
e 327 125
e 327 127
e 327 129
e 327 130
e 327 131
e 327 132
e 327 133
e 327 134
e 327 135
e 327 137
e 327 139
e 327 140
e 327 141
e 327 144
e 327 145
e 327 146
e 327 148
e 327 150
e 327 151
e 327 153
e 327 154
e 327 155
e 327 157
e 327 160
e 327 161
e 327 162
e 327 163
e 327 164
e 327 166
e 327 167
e 327 169
e 327 171
e 327 173
e 327 175
e 327 176
e 327 177
e 327 178
e 327 180
e 327 181
e 327 183
e 327 184
e 327 186
e 327 187
e 327 188
e 327 189
e 327 191
e 327 192
e 327 194
e 327 199
e 327 200
e 327 202
e 327 203
e 327 204
e 327 208
e 327 209
e 327 210
e 327 212
e 327 213
e 327 214
e 327 215
e 327 218
e 327 219
e 327 220
e 327 221
e 327 225
e 327 226
e 327 227
e 327 228
e 327 229
e 327 230
e 327 232
e 327 234
e 327 235
e 327 236
e 327 237
e 327 238
e 327 239
e 327 240
e 327 241
e 327 242
e 327 243
e 327 244
e 327 246
e 327 247
e 327 248
e 327 249
e 327 250
e 327 251
e 327 252
e 327 256
e 327 257
e 327 259
e 327 260
e 327 261
e 327 262
e 327 263
e 327 264
e 327 265
e 327 267
e 327 272
e 327 273
e 327 274
e 327 275
e 327 276
e 327 279
e 327 281
e 327 282
e 327 283
e 327 284
e 327 285
e 327 286
e 327 287
e 327 288
e 327 290
e 327 292
e 327 293
e 327 295
e 327 296
e 327 297
e 327 298
e 327 299
e 327 301
e 327 306
e 327 307
e 327 308
e 327 309
e 327 311
e 327 313
e 327 314
e 327 315
e 327 318
e 327 320
e 327 322
e 327 324
e 327 326
e 328 1
e 328 2
e 328 3
e 328 4
e 328 8
e 328 9
e 328 13
e 328 15
e 328 16
e 328 18
e 328 20
e 328 22
e 328 23
e 328 24
e 328 25
e 328 27
e 328 28
e 328 29
e 328 30
e 328 32
e 328 33
e 328 34
e 328 35
e 328 36
e 328 38
e 328 39
e 328 43
e 328 48
e 328 52
e 328 53
e 328 54
e 328 56
e 328 57
e 328 60
e 328 61
e 328 62
e 328 63
e 328 65
e 328 66
e 328 68
e 328 69
e 328 71
e 328 72
e 328 73
e 328 75
e 328 76
e 328 78
e 328 80
e 328 81
e 328 83
e 328 85
e 328 86
e 328 87
e 328 89
e 328 90
e 328 91
e 328 92
e 328 94
e 328 95
e 328 96
e 328 99
e 328 102
e 328 103
e 328 104
e 328 105
e 328 106
e 328 110
e 328 111
e 328 112
e 328 113
e 328 114
e 328 115
e 328 118
e 328 120
e 328 122
e 328 125
e 328 128
e 328 129
e 328 130
e 328 132
e 328 133
e 328 138
e 328 139
e 328 141
e 328 142
e 328 143
e 328 144
e 328 146
e 328 148
e 328 151
e 328 153
e 328 155
e 328 156
e 328 158
e 328 160
e 328 161
e 328 162
e 328 163
e 328 164
e 328 165
e 328 167
e 328 168
e 328 171
e 328 174
e 328 175
e 328 176
e 328 177
e 328 178
e 328 179
e 328 182
e 328 183
e 328 184
e 328 185
e 328 186
e 328 187
e 328 188
e 328 190
e 328 192
e 328 198
e 328 199
e 328 200
e 328 202
e 328 203
e 328 208
e 328 209
e 328 210
e 328 211
e 328 212
e 328 213
e 328 214
e 328 216
e 328 217
e 328 219
e 328 221
e 328 224
e 328 225
e 328 233
e 328 234
e 328 236
e 328 239
e 328 240
e 328 242
e 328 244
e 328 246
e 328 248
e 328 249
e 328 250
e 328 251
e 328 253
e 328 254
e 328 257
e 328 258
e 328 260
e 328 264
e 328 265
e 328 266
e 328 267
e 328 269
e 328 270
e 328 271
e 328 273
e 328 274
e 328 275
e 328 279
e 328 280
e 328 281
e 328 282
e 328 284
e 328 285
e 328 286
e 328 288
e 328 289
e 328 295
e 328 296
e 328 298
e 328 300
e 328 301
e 328 303
e 328 305
e 328 306
e 328 309
e 328 311
e 328 313
e 328 314
e 328 315
e 328 318
e 328 319
e 328 320
e 328 323
e 328 324
e 328 325
e 328 326
e 329 1
e 329 2
e 329 4
e 329 6
e 329 7
e 329 8
e 329 9
e 329 10
e 329 11
e 329 12
e 329 13
e 329 14
e 329 15
e 329 16
e 329 19
e 329 20
e 329 22
e 329 24
e 329 25
e 329 26
e 329 27
e 329 28
e 329 29
e 329 30
e 329 32
e 329 33
e 329 34
e 329 35
e 329 36
e 329 37
e 329 38
e 329 39
e 329 40
e 329 42
e 329 43
e 329 44
e 329 45
e 329 47
e 329 48
e 329 50
e 329 51
e 329 52
e 329 53
e 329 54
e 329 55
e 329 56
e 329 57
e 329 58
e 329 59
e 329 60
e 329 61
e 329 62
e 329 63
e 329 64
e 329 66
e 329 67
e 329 68
e 329 69
e 329 71
e 329 72
e 329 73
e 329 74
e 329 75
e 329 76
e 329 77
e 329 78
e 329 79
e 329 80
e 329 81
e 329 82
e 329 84
e 329 85
e 329 87
e 329 88
e 329 89
e 329 90
e 329 91
e 329 92
e 329 95
e 329 97
e 329 98
e 329 99
e 329 100
e 329 101
e 329 102
e 329 103
e 329 104
e 329 105
e 329 106
e 329 108
e 329 109
e 329 110
e 329 111
e 329 112
e 329 113
e 329 114
e 329 115
e 329 116
e 329 118
e 329 119
e 329 120
e 329 121
e 329 122
e 329 123
e 329 124
e 329 125
e 329 126
e 329 127
e 329 128
e 329 129
e 329 130
e 329 131
e 329 133
e 329 134
e 329 135
e 329 137
e 329 138
e 329 140
e 329 141
e 329 142
e 329 143
e 329 144
e 329 145
e 329 146
e 329 149
e 329 150
e 329 151
e 329 152
e 329 154
e 329 155
e 329 157
e 329 158
e 329 159
e 329 160
e 329 161
e 329 162
e 329 163
e 329 164
e 329 166
e 329 167
e 329 168
e 329 169
e 329 170
e 329 171
e 329 173
e 329 174
e 329 176
e 329 177
e 329 178
e 329 179
e 329 180
e 329 181
e 329 182
e 329 183
e 329 184
e 329 186
e 329 188
e 329 189
e 329 190
e 329 192
e 329 193
e 329 194
e 329 195
e 329 196
e 329 197
e 329 198
e 329 199
e 329 200
e 329 201
e 329 202
e 329 203
e 329 204
e 329 205
e 329 206
e 329 207
e 329 208
e 329 210
e 329 212
e 329 214
e 329 215
e 329 216
e 329 218
e 329 220
e 329 222
e 329 223
e 329 225
e 329 226
e 329 227
e 329 228
e 329 229
e 329 231
e 329 232
e 329 233
e 329 234
e 329 236
e 329 237
e 329 238
e 329 240
e 329 241
e 329 242
e 329 243
e 329 244
e 329 245
e 329 246
e 329 247
e 329 249
e 329 250
e 329 252
e 329 253
e 329 255
e 329 258
e 329 259
e 329 260
e 329 262
e 329 263
e 329 264
e 329 265
e 329 266
e 329 268
e 329 269
e 329 270
e 329 273
e 329 274
e 329 276
e 329 277
e 329 280
e 329 281
e 329 282
e 329 283
e 329 284
e 329 285
e 329 286
e 329 287
e 329 288
e 329 289
e 329 290
e 329 291
e 329 292
e 329 293
e 329 294
e 329 295
e 329 296
e 329 298
e 329 299
e 329 301
e 329 302
e 329 303
e 329 304
e 329 306
e 329 307
e 329 308
e 329 310
e 329 311
e 329 313
e 329 314
e 329 315
e 329 317
e 329 318
e 329 319
e 329 321
e 329 322
e 329 323
e 329 325
e 329 326
e 329 327
e 329 328
e 330 1
e 330 2
e 330 3
e 330 4
e 330 5
e 330 6
e 330 8
e 330 9
e 330 10
e 330 11
e 330 12
e 330 13
e 330 14
e 330 15
e 330 17
e 330 18
e 330 19
e 330 20
e 330 21
e 330 22
e 330 23
e 330 24
e 330 25
e 330 26
e 330 27
e 330 28
e 330 29
e 330 30
e 330 31
e 330 32
e 330 33
e 330 34
e 330 35
e 330 36
e 330 37
e 330 38
e 330 39
e 330 40
e 330 41
e 330 43
e 330 44
e 330 45
e 330 46
e 330 47
e 330 48
e 330 49
e 330 51
e 330 52
e 330 53
e 330 54
e 330 55
e 330 56
e 330 58
e 330 59
e 330 60
e 330 61
e 330 62
e 330 63
e 330 64
e 330 65
e 330 66
e 330 68
e 330 69
e 330 70
e 330 71
e 330 72
e 330 73
e 330 75
e 330 76
e 330 77
e 330 78
e 330 80
e 330 81
e 330 82
e 330 83
e 330 84
e 330 85
e 330 86
e 330 87
e 330 89
e 330 90
e 330 91
e 330 92
e 330 95
e 330 97
e 330 98
e 330 99
e 330 100
e 330 101
e 330 103
e 330 104
e 330 106
e 330 107
e 330 108
e 330 109
e 330 110
e 330 111
e 330 112
e 330 113
e 330 114
e 330 115
e 330 116
e 330 117
e 330 118
e 330 121
e 330 122
e 330 123
e 330 124
e 330 125
e 330 126
e 330 127
e 330 128
e 330 129
e 330 130
e 330 131
e 330 132
e 330 133
e 330 134
e 330 135
e 330 136
e 330 137
e 330 138
e 330 139
e 330 140
e 330 142
e 330 143
e 330 144
e 330 145
e 330 146
e 330 147
e 330 149
e 330 150
e 330 151
e 330 152
e 330 153
e 330 154
e 330 155
e 330 157
e 330 158
e 330 159
e 330 160
e 330 161
e 330 162
e 330 163
e 330 164
e 330 165
e 330 166
e 330 167
e 330 168
e 330 170
e 330 171
e 330 172
e 330 173
e 330 174
e 330 175
e 330 177
e 330 179
e 330 180
e 330 181
e 330 183
e 330 184
e 330 185
e 330 186
e 330 187
e 330 188
e 330 190
e 330 191
e 330 192
e 330 194
e 330 195
e 330 196
e 330 197
e 330 199
e 330 200
e 330 201
e 330 202
e 330 203
e 330 204
e 330 206
e 330 207
e 330 208
e 330 210
e 330 211
e 330 212
e 330 213
e 330 215
e 330 216
e 330 217
e 330 218
e 330 219
e 330 220
e 330 221
e 330 222
e 330 223
e 330 224
e 330 225
e 330 226
e 330 227
e 330 228
e 330 229
e 330 230
e 330 231
e 330 232
e 330 233
e 330 234
e 330 235
e 330 236
e 330 237
e 330 238
e 330 239
e 330 241
e 330 242
e 330 243
e 330 244
e 330 245
e 330 247
e 330 248
e 330 252
e 330 253
e 330 254
e 330 256
e 330 257
e 330 258
e 330 259
e 330 260
e 330 262
e 330 263
e 330 264
e 330 265
e 330 266
e 330 267
e 330 268
e 330 269
e 330 270
e 330 271
e 330 272
e 330 274
e 330 275
e 330 276
e 330 277
e 330 278
e 330 279
e 330 280
e 330 281
e 330 282
e 330 283
e 330 284
e 330 285
e 330 286
e 330 287
e 330 288
e 330 289
e 330 290
e 330 291
e 330 293
e 330 294
e 330 295
e 330 296
e 330 297
e 330 298
e 330 299
e 330 300
e 330 302
e 330 303
e 330 304
e 330 305
e 330 306
e 330 307
e 330 308
e 330 309
e 330 310
e 330 311
e 330 312
e 330 313
e 330 314
e 330 315
e 330 316
e 330 317
e 330 318
e 330 319
e 330 320
e 330 322
e 330 323
e 330 328
e 330 329
e 331 3
e 331 4
e 331 5
e 331 6
e 331 7
e 331 8
e 331 9
e 331 11
e 331 12
e 331 13
e 331 15
e 331 16
e 331 17
e 331 18
e 331 19
e 331 20
e 331 21
e 331 22
e 331 23
e 331 24
e 331 25
e 331 26
e 331 27
e 331 28
e 331 30
e 331 33
e 331 34
e 331 35
e 331 36
e 331 37
e 331 38
e 331 39
e 331 40
e 331 41
e 331 42
e 331 44
e 331 47
e 331 48
e 331 52
e 331 54
e 331 56
e 331 59
e 331 60
e 331 61
e 331 62
e 331 64
e 331 65
e 331 68
e 331 69
e 331 70
e 331 71
e 331 72
e 331 73
e 331 74
e 331 75
e 331 77
e 331 78
e 331 80
e 331 81
e 331 82
e 331 84
e 331 85
e 331 86
e 331 87
e 331 89
e 331 90
e 331 92
e 331 93
e 331 94
e 331 98
e 331 99
e 331 100
e 331 101
e 331 103
e 331 104
e 331 106
e 331 108
e 331 110
e 331 111
e 331 112
e 331 113
e 331 117
e 331 118
e 331 119
e 331 122
e 331 123
e 331 125
e 331 126
e 331 127
e 331 130
e 331 131
e 331 132
e 331 134
e 331 136
e 331 137
e 331 139
e 331 140
e 331 141
e 331 142
e 331 143
e 331 144
e 331 145
e 331 147
e 331 148
e 331 149
e 331 150
e 331 152
e 331 156
e 331 159
e 331 160
e 331 161
e 331 163
e 331 164
e 331 165
e 331 166
e 331 169
e 331 170
e 331 171
e 331 172
e 331 173
e 331 175
e 331 177
e 331 178
e 331 179
e 331 180
e 331 181
e 331 182
e 331 183
e 331 184
e 331 186
e 331 189
e 331 190
e 331 192
e 331 193
e 331 194
e 331 195
e 331 196
e 331 198
e 331 199
e 331 200
e 331 201
e 331 203
e 331 204
e 331 205
e 331 207
e 331 208
e 331 209
e 331 210
e 331 211
e 331 213
e 331 215
e 331 216
e 331 217
e 331 218
e 331 219
e 331 224
e 331 226
e 331 227
e 331 228
e 331 229
e 331 233
e 331 236
e 331 238
e 331 240
e 331 241
e 331 243
e 331 244
e 331 245
e 331 248
e 331 249
e 331 251
e 331 254
e 331 256
e 331 257
e 331 259
e 331 260
e 331 261
e 331 262
e 331 264
e 331 265
e 331 266
e 331 267
e 331 268
e 331 269
e 331 270
e 331 271
e 331 272
e 331 275
e 331 277
e 331 282
e 331 283
e 331 284
e 331 285
e 331 286
e 331 287
e 331 288
e 331 291
e 331 292
e 331 294
e 331 295
e 331 296
e 331 297
e 331 298
e 331 299
e 331 300
e 331 302
e 331 303
e 331 304
e 331 306
e 331 307
e 331 309
e 331 311
e 331 314
e 331 315
e 331 319
e 331 320
e 331 321
e 331 324
e 331 326
e 331 327
e 331 329
e 332 1
e 332 2
e 332 3
e 332 4
e 332 6
e 332 7
e 332 9
e 332 11
e 332 12
e 332 13
e 332 14
e 332 15
e 332 16
e 332 17
e 332 18
e 332 19
e 332 21
e 332 22
e 332 23
e 332 24
e 332 25
e 332 26
e 332 27
e 332 28
e 332 29
e 332 33
e 332 34
e 332 35
e 332 36
e 332 37
e 332 38
e 332 39
e 332 40
e 332 41
e 332 42
e 332 43
e 332 44
e 332 45
e 332 47
e 332 48
e 332 49
e 332 51
e 332 52
e 332 54
e 332 55
e 332 57
e 332 59
e 332 60
e 332 61
e 332 63
e 332 64
e 332 65
e 332 66
e 332 67
e 332 68
e 332 69
e 332 70
e 332 71
e 332 72
e 332 73
e 332 74
e 332 75
e 332 76
e 332 77
e 332 78
e 332 79
e 332 81
e 332 82
e 332 83
e 332 84
e 332 85
e 332 87
e 332 88
e 332 89
e 332 90
e 332 92
e 332 94
e 332 95
e 332 96
e 332 97
e 332 98
e 332 99
e 332 101
e 332 102
e 332 103
e 332 104
e 332 105
e 332 106
e 332 108
e 332 110
e 332 112
e 332 113
e 332 114
e 332 115
e 332 116
e 332 117
e 332 118
e 332 119
e 332 120
e 332 121
e 332 122
e 332 123
e 332 125
e 332 127
e 332 128
e 332 129
e 332 130
e 332 131
e 332 132
e 332 135
e 332 136
e 332 137
e 332 138
e 332 139
e 332 140
e 332 141
e 332 142
e 332 143
e 332 144
e 332 145
e 332 146
e 332 147
e 332 148
e 332 149
e 332 150
e 332 152
e 332 153
e 332 154
e 332 155
e 332 156
e 332 157
e 332 159
e 332 161
e 332 162
e 332 163
e 332 164
e 332 165
e 332 166
e 332 167
e 332 168
e 332 169
e 332 170
e 332 171
e 332 172
e 332 173
e 332 174
e 332 175
e 332 176
e 332 177
e 332 179
e 332 180
e 332 182
e 332 184
e 332 185
e 332 186
e 332 187
e 332 190
e 332 191
e 332 192
e 332 193
e 332 194
e 332 195
e 332 196
e 332 197
e 332 198
e 332 199
e 332 200
e 332 201
e 332 202
e 332 203
e 332 204
e 332 205
e 332 207
e 332 209
e 332 210
e 332 211
e 332 213
e 332 216
e 332 217
e 332 219
e 332 220
e 332 221
e 332 222
e 332 224
e 332 225
e 332 226
e 332 227
e 332 228
e 332 229
e 332 230
e 332 231
e 332 232
e 332 233
e 332 234
e 332 236
e 332 239
e 332 240
e 332 241
e 332 242
e 332 243
e 332 244
e 332 245
e 332 246
e 332 247
e 332 248
e 332 249
e 332 250
e 332 252
e 332 253
e 332 254
e 332 257
e 332 259
e 332 260
e 332 261
e 332 262
e 332 263
e 332 264
e 332 265
e 332 268
e 332 270
e 332 271
e 332 272
e 332 273
e 332 274
e 332 275
e 332 276
e 332 277
e 332 278
e 332 279
e 332 280
e 332 282
e 332 283
e 332 285
e 332 287
e 332 288
e 332 290
e 332 291
e 332 292
e 332 294
e 332 296
e 332 297
e 332 298
e 332 299
e 332 300
e 332 302
e 332 303
e 332 305
e 332 306
e 332 307
e 332 308
e 332 309
e 332 310
e 332 311
e 332 313
e 332 314
e 332 316
e 332 317
e 332 318
e 332 319
e 332 321
e 332 322
e 332 324
e 332 325
e 332 326
e 332 328
e 332 329
e 332 330
e 332 331
e 333 1
e 333 2
e 333 4
e 333 5
e 333 6
e 333 7
e 333 8
e 333 11
e 333 12
e 333 14
e 333 17
e 333 18
e 333 19
e 333 21
e 333 22
e 333 24
e 333 25
e 333 26
e 333 27
e 333 28
e 333 30
e 333 32
e 333 33
e 333 34
e 333 39
e 333 40
e 333 42
e 333 43
e 333 47
e 333 48
e 333 49
e 333 51
e 333 52
e 333 53
e 333 54
e 333 55
e 333 57
e 333 59
e 333 61
e 333 62
e 333 63
e 333 64
e 333 65
e 333 66
e 333 67
e 333 69
e 333 70
e 333 72
e 333 74
e 333 75
e 333 76
e 333 77
e 333 80
e 333 81
e 333 83
e 333 85
e 333 86
e 333 87
e 333 88
e 333 90
e 333 91
e 333 92
e 333 93
e 333 94
e 333 95
e 333 97
e 333 99
e 333 100
e 333 101
e 333 103
e 333 104
e 333 105
e 333 108
e 333 109
e 333 110
e 333 112
e 333 113
e 333 114
e 333 115
e 333 116
e 333 117
e 333 118
e 333 119
e 333 120
e 333 123
e 333 125
e 333 127
e 333 129
e 333 130
e 333 132
e 333 133
e 333 134
e 333 135
e 333 137
e 333 138
e 333 139
e 333 141
e 333 142
e 333 144
e 333 146
e 333 147
e 333 149
e 333 150
e 333 155
e 333 156
e 333 157
e 333 158
e 333 159
e 333 160
e 333 161
e 333 162
e 333 163
e 333 166
e 333 169
e 333 170
e 333 172
e 333 174
e 333 175
e 333 176
e 333 177
e 333 180
e 333 181
e 333 184
e 333 186
e 333 187
e 333 188
e 333 189
e 333 190
e 333 192
e 333 193
e 333 194
e 333 196
e 333 198
e 333 201
e 333 202
e 333 203
e 333 206
e 333 208
e 333 209
e 333 210
e 333 211
e 333 212
e 333 213
e 333 215
e 333 216
e 333 219
e 333 220
e 333 221
e 333 222
e 333 224
e 333 226
e 333 227
e 333 228
e 333 229
e 333 230
e 333 233
e 333 234
e 333 237
e 333 238
e 333 239
e 333 240
e 333 241
e 333 242
e 333 244
e 333 245
e 333 249
e 333 250
e 333 251
e 333 252
e 333 253
e 333 259
e 333 260
e 333 261
e 333 262
e 333 263
e 333 264
e 333 265
e 333 266
e 333 267
e 333 268
e 333 269
e 333 271
e 333 272
e 333 273
e 333 274
e 333 276
e 333 279
e 333 280
e 333 281
e 333 282
e 333 283
e 333 284
e 333 285
e 333 286
e 333 287
e 333 288
e 333 289
e 333 290
e 333 291
e 333 292
e 333 293
e 333 295
e 333 296
e 333 297
e 333 299
e 333 301
e 333 302
e 333 303
e 333 307
e 333 309
e 333 310
e 333 311
e 333 312
e 333 313
e 333 315
e 333 318
e 333 319
e 333 320
e 333 321
e 333 322
e 333 323
e 333 325
e 333 327
e 333 328
e 333 329
e 334 2
e 334 3
e 334 4
e 334 5
e 334 6
e 334 7
e 334 8
e 334 9
e 334 10
e 334 11
e 334 12
e 334 13
e 334 15
e 334 16
e 334 17
e 334 18
e 334 19
e 334 20
e 334 21
e 334 22
e 334 23
e 334 24
e 334 25
e 334 26
e 334 27
e 334 28
e 334 29
e 334 30
e 334 31
e 334 32
e 334 33
e 334 34
e 334 35
e 334 36
e 334 37
e 334 38
e 334 39
e 334 41
e 334 43
e 334 45
e 334 46
e 334 47
e 334 48
e 334 50
e 334 51
e 334 52
e 334 54
e 334 55
e 334 56
e 334 59
e 334 60
e 334 61
e 334 62
e 334 63
e 334 64
e 334 65
e 334 67
e 334 68
e 334 69
e 334 70
e 334 71
e 334 72
e 334 74
e 334 75
e 334 76
e 334 77
e 334 78
e 334 81
e 334 82
e 334 83
e 334 84
e 334 85
e 334 86
e 334 87
e 334 88
e 334 89
e 334 90
e 334 92
e 334 93
e 334 95
e 334 97
e 334 98
e 334 100
e 334 101
e 334 102
e 334 103
e 334 104
e 334 105
e 334 106
e 334 107
e 334 108
e 334 109
e 334 110
e 334 112
e 334 114
e 334 115
e 334 116
e 334 117
e 334 119
e 334 120
e 334 122
e 334 123
e 334 124
e 334 125
e 334 128
e 334 129
e 334 130
e 334 131
e 334 132
e 334 133
e 334 134
e 334 135
e 334 136
e 334 137
e 334 138
e 334 139
e 334 140
e 334 141
e 334 142
e 334 143
e 334 144
e 334 145
e 334 146
e 334 147
e 334 148
e 334 149
e 334 150
e 334 151
e 334 152
e 334 153
e 334 154
e 334 155
e 334 156
e 334 157
e 334 158
e 334 160
e 334 161
e 334 162
e 334 163
e 334 164
e 334 166
e 334 167
e 334 169
e 334 170
e 334 171
e 334 172
e 334 173
e 334 174
e 334 175
e 334 176
e 334 177
e 334 178
e 334 179
e 334 180
e 334 182
e 334 183
e 334 184
e 334 185
e 334 186
e 334 187
e 334 188
e 334 189
e 334 190
e 334 192
e 334 193
e 334 194
e 334 195
e 334 196
e 334 197
e 334 198
e 334 199
e 334 201
e 334 202
e 334 203
e 334 204
e 334 205
e 334 206
e 334 207
e 334 208
e 334 209
e 334 210
e 334 212
e 334 214
e 334 215
e 334 216
e 334 218
e 334 221
e 334 223
e 334 224
e 334 226
e 334 227
e 334 229
e 334 230
e 334 232
e 334 233
e 334 235
e 334 236
e 334 237
e 334 238
e 334 240
e 334 241
e 334 242
e 334 243
e 334 244
e 334 245
e 334 246
e 334 247
e 334 248
e 334 249
e 334 250
e 334 252
e 334 253
e 334 254
e 334 256
e 334 257
e 334 259
e 334 260
e 334 261
e 334 262
e 334 263
e 334 264
e 334 265
e 334 266
e 334 267
e 334 268
e 334 269
e 334 270
e 334 271
e 334 272
e 334 273
e 334 274
e 334 275
e 334 276
e 334 277
e 334 278
e 334 279
e 334 280
e 334 282
e 334 283
e 334 284
e 334 285
e 334 287
e 334 288
e 334 289
e 334 290
e 334 292
e 334 294
e 334 295
e 334 296
e 334 297
e 334 298
e 334 299
e 334 300
e 334 302
e 334 303
e 334 304
e 334 306
e 334 307
e 334 308
e 334 310
e 334 311
e 334 312
e 334 314
e 334 315
e 334 317
e 334 318
e 334 319
e 334 320
e 334 322
e 334 323
e 334 324
e 334 325
e 334 326
e 334 329
e 334 330
e 334 331
e 334 332
e 334 333
e 335 1
e 335 2
e 335 3
e 335 4
e 335 5
e 335 6
e 335 7
e 335 8
e 335 9
e 335 10
e 335 12
e 335 15
e 335 16
e 335 17
e 335 18
e 335 19
e 335 20
e 335 24
e 335 25
e 335 27
e 335 29
e 335 30
e 335 31
e 335 32
e 335 33
e 335 37
e 335 38
e 335 39
e 335 40
e 335 41
e 335 42
e 335 43
e 335 44
e 335 45
e 335 46
e 335 47
e 335 48
e 335 49
e 335 50
e 335 51
e 335 52
e 335 53
e 335 54
e 335 55
e 335 56
e 335 58
e 335 59
e 335 60
e 335 61
e 335 62
e 335 63
e 335 65
e 335 66
e 335 67
e 335 68
e 335 70
e 335 71
e 335 72
e 335 73
e 335 74
e 335 75
e 335 76
e 335 77
e 335 78
e 335 79
e 335 80
e 335 81
e 335 82
e 335 83
e 335 85
e 335 86
e 335 87
e 335 88
e 335 90
e 335 91
e 335 92
e 335 93
e 335 94
e 335 95
e 335 96
e 335 97
e 335 98
e 335 99
e 335 100
e 335 101
e 335 102
e 335 103
e 335 104
e 335 105
e 335 107
e 335 108
e 335 109
e 335 110
e 335 111
e 335 112
e 335 113
e 335 114
e 335 115
e 335 116
e 335 117
e 335 118
e 335 120
e 335 121
e 335 122
e 335 123
e 335 124
e 335 125
e 335 126
e 335 127
e 335 128
e 335 129
e 335 130
e 335 131
e 335 132
e 335 133
e 335 134
e 335 135
e 335 136
e 335 137
e 335 139
e 335 140
e 335 142
e 335 143
e 335 144
e 335 145
e 335 146
e 335 147
e 335 148
e 335 149
e 335 150
e 335 151
e 335 152
e 335 153
e 335 156
e 335 157
e 335 158
e 335 159
e 335 160
e 335 161
e 335 162
e 335 163
e 335 164
e 335 165
e 335 166
e 335 170
e 335 171
e 335 172
e 335 173
e 335 174
e 335 175
e 335 176
e 335 177
e 335 178
e 335 179
e 335 180
e 335 181
e 335 182
e 335 183
e 335 184
e 335 186
e 335 187
e 335 188
e 335 189
e 335 190
e 335 191
e 335 192
e 335 193
e 335 194
e 335 195
e 335 196
e 335 197
e 335 199
e 335 200
e 335 201
e 335 202
e 335 203
e 335 204
e 335 205
e 335 206
e 335 207
e 335 208
e 335 209
e 335 210
e 335 211
e 335 212
e 335 213
e 335 214
e 335 215
e 335 216
e 335 217
e 335 219
e 335 220
e 335 221
e 335 223
e 335 224
e 335 225
e 335 226
e 335 227
e 335 228
e 335 230
e 335 231
e 335 232
e 335 233
e 335 234
e 335 235
e 335 238
e 335 239
e 335 241
e 335 242
e 335 243
e 335 244
e 335 245
e 335 247
e 335 248
e 335 249
e 335 250
e 335 251
e 335 252
e 335 253
e 335 254
e 335 255
e 335 256
e 335 257
e 335 258
e 335 259
e 335 260
e 335 262
e 335 263
e 335 266
e 335 268
e 335 269
e 335 270
e 335 271
e 335 272
e 335 273
e 335 274
e 335 275
e 335 277
e 335 278
e 335 279
e 335 280
e 335 281
e 335 282
e 335 283
e 335 284
e 335 285
e 335 286
e 335 287
e 335 288
e 335 289
e 335 290
e 335 291
e 335 292
e 335 293
e 335 294
e 335 295
e 335 296
e 335 297
e 335 298
e 335 299
e 335 300
e 335 302
e 335 303
e 335 304
e 335 306
e 335 307
e 335 308
e 335 310
e 335 311
e 335 312
e 335 313
e 335 314
e 335 315
e 335 317
e 335 318
e 335 319
e 335 320
e 335 321
e 335 322
e 335 323
e 335 324
e 335 326
e 335 327
e 335 329
e 335 330
e 335 331
e 335 332
e 335 333
e 335 334
e 336 1
e 336 3
e 336 4
e 336 6
e 336 7
e 336 8
e 336 9
e 336 12
e 336 13
e 336 14
e 336 15
e 336 16
e 336 17
e 336 18
e 336 19
e 336 20
e 336 21
e 336 22
e 336 23
e 336 24
e 336 25
e 336 26
e 336 27
e 336 29
e 336 30
e 336 31
e 336 32
e 336 33
e 336 34
e 336 35
e 336 37
e 336 38
e 336 39
e 336 41
e 336 42
e 336 44
e 336 45
e 336 46
e 336 47
e 336 48
e 336 50
e 336 51
e 336 52
e 336 53
e 336 56
e 336 57
e 336 58
e 336 59
e 336 60
e 336 61
e 336 62
e 336 65
e 336 68
e 336 69
e 336 70
e 336 71
e 336 72
e 336 73
e 336 75
e 336 76
e 336 77
e 336 78
e 336 81
e 336 83
e 336 84
e 336 85
e 336 86
e 336 87
e 336 88
e 336 89
e 336 90
e 336 91
e 336 92
e 336 95
e 336 96
e 336 97
e 336 98
e 336 99
e 336 100
e 336 101
e 336 103
e 336 104
e 336 105
e 336 106
e 336 107
e 336 108
e 336 109
e 336 110
e 336 111
e 336 113
e 336 114
e 336 115
e 336 116
e 336 117
e 336 118
e 336 119
e 336 120
e 336 121
e 336 122
e 336 123
e 336 124
e 336 126
e 336 127
e 336 128
e 336 130
e 336 132
e 336 133
e 336 134
e 336 135
e 336 136
e 336 137
e 336 138
e 336 139
e 336 140
e 336 141
e 336 142
e 336 143
e 336 144
e 336 145
e 336 146
e 336 147
e 336 148
e 336 149
e 336 150
e 336 152
e 336 154
e 336 155
e 336 156
e 336 157
e 336 158
e 336 159
e 336 161
e 336 162
e 336 163
e 336 164
e 336 165
e 336 166
e 336 167
e 336 169
e 336 170
e 336 171
e 336 172
e 336 173
e 336 174
e 336 175
e 336 176
e 336 178
e 336 179
e 336 180
e 336 181
e 336 182
e 336 186
e 336 187
e 336 188
e 336 190
e 336 191
e 336 192
e 336 193
e 336 194
e 336 196
e 336 198
e 336 200
e 336 201
e 336 202
e 336 203
e 336 205
e 336 206
e 336 208
e 336 209
e 336 210
e 336 211
e 336 212
e 336 213
e 336 215
e 336 216
e 336 217
e 336 218
e 336 219
e 336 220
e 336 221
e 336 222
e 336 223
e 336 224
e 336 225
e 336 226
e 336 227
e 336 229
e 336 230
e 336 231
e 336 232
e 336 233
e 336 234
e 336 236
e 336 238
e 336 239
e 336 240
e 336 242
e 336 244
e 336 247
e 336 249
e 336 250
e 336 251
e 336 253
e 336 254
e 336 256
e 336 257
e 336 258
e 336 259
e 336 261
e 336 262
e 336 263
e 336 264
e 336 265
e 336 266
e 336 267
e 336 268
e 336 269
e 336 270
e 336 271
e 336 272
e 336 273
e 336 274
e 336 275
e 336 276
e 336 277
e 336 279
e 336 280
e 336 281
e 336 282
e 336 283
e 336 284
e 336 285
e 336 286
e 336 287
e 336 288
e 336 289
e 336 290
e 336 292
e 336 293
e 336 294
e 336 296
e 336 297
e 336 299
e 336 301
e 336 302
e 336 303
e 336 304
e 336 305
e 336 307
e 336 308
e 336 309
e 336 310
e 336 311
e 336 312
e 336 314
e 336 316
e 336 317
e 336 318
e 336 319
e 336 320
e 336 321
e 336 322
e 336 323
e 336 324
e 336 326
e 336 329
e 336 330
e 336 331
e 336 333
e 336 334
e 336 335
e 337 1
e 337 2
e 337 4
e 337 5
e 337 6
e 337 8
e 337 9
e 337 10
e 337 11
e 337 12
e 337 13
e 337 15
e 337 16
e 337 18
e 337 19
e 337 20
e 337 21
e 337 22
e 337 23
e 337 24
e 337 25
e 337 26
e 337 27
e 337 28
e 337 30
e 337 32
e 337 33
e 337 34
e 337 35
e 337 39
e 337 40
e 337 43
e 337 44
e 337 46
e 337 47
e 337 48
e 337 50
e 337 52
e 337 57
e 337 60
e 337 64
e 337 66
e 337 67
e 337 68
e 337 69
e 337 71
e 337 72
e 337 74
e 337 75
e 337 78
e 337 79
e 337 80
e 337 81
e 337 82
e 337 83
e 337 86
e 337 87
e 337 88
e 337 89
e 337 92
e 337 94
e 337 96
e 337 99
e 337 100
e 337 101
e 337 106
e 337 107
e 337 108
e 337 109
e 337 110
e 337 111
e 337 112
e 337 113
e 337 115
e 337 116
e 337 118
e 337 121
e 337 122
e 337 123
e 337 125
e 337 126
e 337 127
e 337 128
e 337 130
e 337 131
e 337 135
e 337 136
e 337 137
e 337 139
e 337 140
e 337 141
e 337 142
e 337 144
e 337 145
e 337 146
e 337 147
e 337 148
e 337 149
e 337 152
e 337 154
e 337 155
e 337 157
e 337 160
e 337 161
e 337 162
e 337 163
e 337 164
e 337 165
e 337 166
e 337 167
e 337 168
e 337 169
e 337 170
e 337 171
e 337 172
e 337 174
e 337 176
e 337 178
e 337 179
e 337 180
e 337 181
e 337 182
e 337 183
e 337 185
e 337 186
e 337 187
e 337 190
e 337 192
e 337 193
e 337 194
e 337 195
e 337 196
e 337 197
e 337 198
e 337 199
e 337 200
e 337 201
e 337 202
e 337 203
e 337 204
e 337 205
e 337 208
e 337 210
e 337 211
e 337 215
e 337 216
e 337 218
e 337 219
e 337 220
e 337 221
e 337 222
e 337 223
e 337 224
e 337 226
e 337 227
e 337 228
e 337 229
e 337 230
e 337 232
e 337 233
e 337 234
e 337 236
e 337 237
e 337 238
e 337 240
e 337 241
e 337 242
e 337 244
e 337 245
e 337 246
e 337 247
e 337 248
e 337 249
e 337 250
e 337 252
e 337 254
e 337 256
e 337 257
e 337 258
e 337 260
e 337 261
e 337 263
e 337 264
e 337 266
e 337 267
e 337 268
e 337 269
e 337 271
e 337 272
e 337 273
e 337 274
e 337 275
e 337 276
e 337 277
e 337 278
e 337 279
e 337 280
e 337 281
e 337 283
e 337 284
e 337 285
e 337 286
e 337 287
e 337 288
e 337 289
e 337 290
e 337 292
e 337 293
e 337 294
e 337 296
e 337 297
e 337 298
e 337 299
e 337 300
e 337 301
e 337 302
e 337 303
e 337 304
e 337 306
e 337 307
e 337 308
e 337 309
e 337 311
e 337 312
e 337 313
e 337 314
e 337 315
e 337 316
e 337 317
e 337 318
e 337 319
e 337 320
e 337 321
e 337 322
e 337 323
e 337 324
e 337 325
e 337 326
e 337 327
e 337 328
e 337 329
e 337 332
e 337 333
e 337 334
e 337 335
e 337 336
e 338 1
e 338 2
e 338 3
e 338 5
e 338 6
e 338 7
e 338 8
e 338 10
e 338 11
e 338 13
e 338 14
e 338 16
e 338 17
e 338 19
e 338 21
e 338 22
e 338 23
e 338 24
e 338 25
e 338 26
e 338 27
e 338 28
e 338 29
e 338 33
e 338 35
e 338 36
e 338 37
e 338 38
e 338 39
e 338 40
e 338 41
e 338 42
e 338 45
e 338 47
e 338 49
e 338 51
e 338 54
e 338 55
e 338 58
e 338 59
e 338 60
e 338 61
e 338 62
e 338 64
e 338 65
e 338 66
e 338 72
e 338 75
e 338 76
e 338 77
e 338 78
e 338 80
e 338 82
e 338 85
e 338 86
e 338 88
e 338 89
e 338 92
e 338 94
e 338 96
e 338 98
e 338 99
e 338 102
e 338 103
e 338 104
e 338 105
e 338 106
e 338 108
e 338 109
e 338 110
e 338 112
e 338 113
e 338 114
e 338 116
e 338 117
e 338 120
e 338 122
e 338 123
e 338 126
e 338 127
e 338 129
e 338 131
e 338 132
e 338 133
e 338 134
e 338 135
e 338 136
e 338 137
e 338 138
e 338 139
e 338 140
e 338 142
e 338 143
e 338 144
e 338 145
e 338 148
e 338 149
e 338 150
e 338 154
e 338 155
e 338 156
e 338 158
e 338 159
e 338 161
e 338 163
e 338 164
e 338 165
e 338 166
e 338 168
e 338 171
e 338 172
e 338 173
e 338 176
e 338 177
e 338 178
e 338 179
e 338 180
e 338 181
e 338 182
e 338 184
e 338 186
e 338 188
e 338 189
e 338 190
e 338 192
e 338 193
e 338 194
e 338 195
e 338 196
e 338 197
e 338 201
e 338 203
e 338 204
e 338 205
e 338 206
e 338 208
e 338 209
e 338 210
e 338 211
e 338 213
e 338 215
e 338 217
e 338 218
e 338 219
e 338 222
e 338 224
e 338 226
e 338 227
e 338 228
e 338 229
e 338 230
e 338 233
e 338 235
e 338 236
e 338 237
e 338 240
e 338 241
e 338 242
e 338 243
e 338 245
e 338 246
e 338 247
e 338 248
e 338 249
e 338 253
e 338 254
e 338 255
e 338 257
e 338 258
e 338 259
e 338 262
e 338 263
e 338 264
e 338 265
e 338 266
e 338 268
e 338 269
e 338 270
e 338 271
e 338 272
e 338 274
e 338 275
e 338 280
e 338 281
e 338 282
e 338 283
e 338 284
e 338 285
e 338 287
e 338 289
e 338 290
e 338 291
e 338 292
e 338 293
e 338 295
e 338 297
e 338 298
e 338 299
e 338 302
e 338 303
e 338 304
e 338 305
e 338 306
e 338 307
e 338 309
e 338 311
e 338 312
e 338 313
e 338 314
e 338 315
e 338 317
e 338 318
e 338 322
e 338 323
e 338 324
e 338 325
e 338 329
e 338 331
e 338 332
e 338 333
e 338 334
e 338 335
e 338 336
e 338 337
e 339 1
e 339 2
e 339 3
e 339 4
e 339 5
e 339 7
e 339 9
e 339 10
e 339 11
e 339 12
e 339 13
e 339 14
e 339 15
e 339 17
e 339 18
e 339 19
e 339 20
e 339 22
e 339 23
e 339 24
e 339 25
e 339 28
e 339 29
e 339 30
e 339 31
e 339 32
e 339 33
e 339 34
e 339 35
e 339 36
e 339 37
e 339 38
e 339 39
e 339 41
e 339 42
e 339 43
e 339 44
e 339 45
e 339 47
e 339 48
e 339 49
e 339 50
e 339 51
e 339 52
e 339 53
e 339 55
e 339 56
e 339 57
e 339 59
e 339 60
e 339 62
e 339 63
e 339 65
e 339 66
e 339 67
e 339 68
e 339 69
e 339 70
e 339 71
e 339 73
e 339 74
e 339 75
e 339 76
e 339 78
e 339 79
e 339 80
e 339 81
e 339 82
e 339 83
e 339 84
e 339 85
e 339 86
e 339 87
e 339 88
e 339 89
e 339 90
e 339 91
e 339 92
e 339 93
e 339 94
e 339 95
e 339 96
e 339 97
e 339 98
e 339 99
e 339 100
e 339 101
e 339 102
e 339 103
e 339 105
e 339 106
e 339 108
e 339 109
e 339 110
e 339 113
e 339 114
e 339 115
e 339 116
e 339 118
e 339 119
e 339 122
e 339 123
e 339 124
e 339 127
e 339 130
e 339 131
e 339 135
e 339 136
e 339 139
e 339 140
e 339 141
e 339 142
e 339 143
e 339 144
e 339 145
e 339 146
e 339 147
e 339 150
e 339 151
e 339 153
e 339 154
e 339 155
e 339 156
e 339 157
e 339 158
e 339 159
e 339 160
e 339 162
e 339 163
e 339 164
e 339 165
e 339 166
e 339 167
e 339 168
e 339 169
e 339 170
e 339 171
e 339 172
e 339 173
e 339 174
e 339 175
e 339 177
e 339 178
e 339 179
e 339 180
e 339 182
e 339 183
e 339 184
e 339 186
e 339 187
e 339 188
e 339 189
e 339 190
e 339 192
e 339 193
e 339 194
e 339 195
e 339 196
e 339 198
e 339 199
e 339 200
e 339 202
e 339 204
e 339 206
e 339 208
e 339 209
e 339 211
e 339 213
e 339 214
e 339 215
e 339 216
e 339 217
e 339 218
e 339 219
e 339 221
e 339 223
e 339 224
e 339 226
e 339 227
e 339 228
e 339 230
e 339 232
e 339 233
e 339 234
e 339 236
e 339 238
e 339 239
e 339 240
e 339 241
e 339 242
e 339 243
e 339 244
e 339 245
e 339 246
e 339 247
e 339 248
e 339 249
e 339 250
e 339 253
e 339 254
e 339 256
e 339 257
e 339 258
e 339 259
e 339 260
e 339 262
e 339 263
e 339 264
e 339 265
e 339 267
e 339 269
e 339 270
e 339 271
e 339 272
e 339 274
e 339 275
e 339 276
e 339 277
e 339 278
e 339 279
e 339 280
e 339 281
e 339 283
e 339 284
e 339 285
e 339 286
e 339 288
e 339 289
e 339 290
e 339 291
e 339 292
e 339 293
e 339 297
e 339 298
e 339 299
e 339 300
e 339 301
e 339 302
e 339 303
e 339 304
e 339 305
e 339 306
e 339 308
e 339 309
e 339 310
e 339 311
e 339 313
e 339 314
e 339 315
e 339 316
e 339 317
e 339 318
e 339 319
e 339 320
e 339 322
e 339 323
e 339 324
e 339 326
e 339 328
e 339 329
e 339 331
e 339 332
e 339 333
e 339 334
e 339 335
e 339 336
e 339 338
e 340 1
e 340 2
e 340 3
e 340 4
e 340 8
e 340 10
e 340 11
e 340 12
e 340 14
e 340 15
e 340 16
e 340 17
e 340 18
e 340 20
e 340 23
e 340 24
e 340 25
e 340 26
e 340 27
e 340 28
e 340 29
e 340 31
e 340 32
e 340 36
e 340 37
e 340 38
e 340 39
e 340 40
e 340 41
e 340 42
e 340 43
e 340 44
e 340 45
e 340 49
e 340 50
e 340 51
e 340 52
e 340 53
e 340 54
e 340 55
e 340 56
e 340 58
e 340 59
e 340 60
e 340 62
e 340 63
e 340 68
e 340 69
e 340 71
e 340 72
e 340 73
e 340 75
e 340 77
e 340 78
e 340 79
e 340 82
e 340 83
e 340 84
e 340 85
e 340 86
e 340 87
e 340 88
e 340 89
e 340 90
e 340 92
e 340 93
e 340 94
e 340 98
e 340 99
e 340 100
e 340 101
e 340 102
e 340 103
e 340 104
e 340 105
e 340 106
e 340 113
e 340 114
e 340 117
e 340 118
e 340 122
e 340 123
e 340 124
e 340 125
e 340 126
e 340 127
e 340 129
e 340 130
e 340 131
e 340 132
e 340 133
e 340 135
e 340 137
e 340 138
e 340 139
e 340 140
e 340 142
e 340 143
e 340 146
e 340 149
e 340 150
e 340 151
e 340 152
e 340 153
e 340 155
e 340 156
e 340 157
e 340 159
e 340 161
e 340 162
e 340 163
e 340 164
e 340 165
e 340 166
e 340 169
e 340 170
e 340 171
e 340 174
e 340 176
e 340 178
e 340 181
e 340 185
e 340 188
e 340 191
e 340 192
e 340 196
e 340 197
e 340 198
e 340 199
e 340 201
e 340 202
e 340 203
e 340 204
e 340 205
e 340 206
e 340 208
e 340 209
e 340 211
e 340 213
[truncated: 3,238,482 more chars]
