# Supplementary material for: An optimization algorithm for maximum quasi-clique problem based on information feedback model
Source: PeerJ Comput Sci. 2024 Jul 12;10:e2173. doi: 10.7717/peerj-cs.2173 (PMC11323172; doi:10.7717/peerj-cs.2173)
Supplement: Data S1 [file peerj-cs-10-2173-s001.zip › Data/p-hat1500-1.mtx]

p edge 1500 284923
e 4 1
e 5 3
e 5 4
e 6 2
e 6 3
e 6 4
e 6 5
e 7 1
e 8 2
e 8 4
e 8 6
e 9 8
e 10 1
e 10 2
e 10 6
e 11 1
e 11 2
e 11 4
e 11 5
e 11 10
e 12 1
e 12 5
e 12 6
e 12 7
e 12 8
e 12 11
e 13 1
e 13 5
e 13 8
e 13 10
e 13 12
e 14 2
e 14 3
e 14 11
e 15 1
e 15 2
e 15 9
e 15 13
e 16 8
e 16 11
e 16 13
e 17 4
e 18 2
e 18 6
e 19 1
e 19 13
e 20 5
e 20 8
e 20 9
e 20 11
e 21 3
e 21 13
e 22 1
e 22 2
e 22 4
e 22 5
e 23 1
e 23 5
e 23 10
e 23 13
e 23 18
e 23 19
e 23 22
e 24 6
e 24 10
e 24 11
e 24 16
e 24 23
e 25 1
e 25 6
e 25 9
e 25 17
e 26 1
e 26 2
e 26 6
e 26 7
e 26 9
e 26 12
e 26 13
e 26 15
e 26 19
e 26 22
e 26 25
e 27 1
e 27 7
e 27 11
e 27 15
e 28 5
e 28 8
e 28 11
e 28 19
e 28 20
e 28 23
e 28 24
e 29 2
e 29 6
e 29 16
e 30 2
e 30 4
e 30 6
e 30 7
e 30 8
e 30 10
e 30 12
e 30 13
e 30 14
e 30 24
e 30 26
e 30 29
e 31 1
e 31 4
e 31 5
e 31 6
e 31 9
e 31 11
e 31 14
e 31 15
e 31 16
e 31 17
e 31 18
e 31 19
e 31 20
e 31 23
e 31 26
e 32 4
e 32 6
e 32 8
e 32 9
e 32 11
e 32 31
e 33 2
e 33 3
e 33 5
e 33 6
e 33 7
e 33 11
e 33 13
e 33 16
e 33 17
e 33 20
e 33 28
e 34 5
e 34 9
e 35 2
e 35 6
e 35 10
e 35 11
e 35 12
e 35 15
e 35 17
e 35 19
e 35 22
e 35 23
e 35 29
e 35 31
e 36 2
e 36 4
e 36 8
e 36 10
e 37 1
e 37 2
e 37 5
e 37 6
e 37 7
e 37 8
e 37 13
e 37 16
e 37 20
e 37 21
e 37 25
e 37 29
e 37 31
e 38 2
e 38 10
e 38 19
e 38 20
e 38 26
e 38 27
e 38 29
e 38 35
e 38 37
e 39 1
e 39 2
e 39 4
e 39 5
e 39 6
e 39 8
e 39 9
e 39 16
e 39 20
e 39 23
e 39 24
e 39 25
e 39 27
e 39 29
e 39 31
e 39 34
e 39 35
e 39 36
e 39 37
e 39 38
e 40 2
e 40 4
e 40 6
e 40 7
e 40 8
e 40 12
e 40 14
e 40 23
e 40 26
e 40 35
e 40 38
e 40 39
e 41 5
e 41 9
e 41 12
e 41 13
e 41 14
e 41 19
e 41 21
e 41 26
e 41 34
e 41 39
e 42 1
e 42 5
e 42 7
e 42 8
e 42 9
e 42 11
e 42 13
e 42 16
e 42 28
e 42 29
e 42 33
e 42 39
e 42 41
e 43 1
e 43 2
e 43 6
e 43 7
e 43 8
e 43 11
e 43 13
e 43 20
e 43 24
e 43 27
e 43 29
e 44 2
e 44 5
e 44 11
e 44 31
e 44 34
e 44 37
e 44 38
e 44 39
e 45 11
e 45 12
e 45 14
e 45 15
e 45 19
e 45 20
e 45 21
e 45 30
e 45 31
e 45 35
e 45 37
e 45 39
e 45 43
e 45 44
e 46 2
e 46 4
e 46 5
e 46 8
e 46 12
e 46 24
e 46 30
e 46 43
e 47 6
e 47 9
e 47 10
e 47 11
e 47 12
e 47 13
e 47 15
e 47 20
e 47 28
e 47 31
e 47 39
e 47 43
e 47 46
e 48 10
e 48 11
e 48 23
e 48 31
e 48 35
e 48 40
e 49 6
e 49 13
e 49 15
e 49 21
e 49 31
e 49 43
e 49 44
e 50 4
e 50 5
e 50 13
e 50 15
e 50 17
e 50 23
e 50 26
e 50 36
e 50 40
e 50 43
e 50 46
e 50 47
e 51 2
e 51 3
e 51 6
e 51 7
e 51 11
e 51 16
e 51 17
e 51 22
e 51 27
e 51 29
e 51 37
e 51 38
e 51 39
e 51 43
e 51 45
e 51 48
e 52 9
e 52 10
e 52 11
e 52 12
e 52 14
e 52 35
e 52 42
e 52 46
e 52 47
e 52 50
e 52 51
e 53 3
e 53 4
e 53 5
e 53 8
e 53 9
e 53 14
e 53 22
e 53 30
e 53 35
e 53 36
e 53 38
e 53 43
e 53 45
e 53 47
e 53 50
e 53 51
e 54 1
e 54 2
e 54 10
e 54 11
e 54 28
e 54 30
e 54 31
e 54 38
e 54 50
e 55 1
e 55 6
e 55 10
e 55 11
e 55 19
e 55 24
e 55 26
e 55 32
e 55 46
e 55 47
e 56 2
e 56 9
e 56 10
e 56 11
e 56 15
e 56 16
e 56 20
e 56 23
e 56 25
e 56 27
e 56 31
e 56 46
e 56 47
e 56 49
e 56 51
e 57 1
e 57 6
e 57 13
e 57 26
e 57 30
e 57 33
e 57 39
e 58 8
e 58 11
e 58 25
e 58 31
e 58 39
e 58 47
e 59 10
e 59 20
e 59 29
e 59 42
e 59 43
e 60 5
e 60 7
e 60 9
e 60 12
e 60 13
e 60 14
e 60 15
e 60 17
e 60 20
e 60 31
e 60 35
e 60 42
e 60 50
e 60 55
e 61 1
e 61 5
e 61 8
e 61 11
e 61 12
e 61 14
e 61 15
e 61 28
e 61 31
e 61 37
e 61 43
e 61 45
e 61 51
e 62 16
e 62 33
e 62 38
e 62 42
e 62 45
e 62 47
e 62 56
e 62 59
e 62 60
e 63 2
e 63 3
e 63 7
e 63 10
e 63 21
e 63 23
e 63 36
e 63 37
e 63 39
e 63 50
e 63 55
e 63 60
e 64 11
e 64 13
e 64 20
e 64 21
e 64 25
e 64 28
e 64 30
e 64 33
e 64 38
e 64 39
e 64 40
e 64 43
e 64 48
e 64 53
e 64 55
e 65 3
e 65 4
e 65 6
e 65 20
e 65 28
e 65 33
e 65 36
e 65 40
e 66 8
e 66 11
e 66 23
e 66 26
e 66 27
e 66 45
e 66 47
e 66 55
e 66 56
e 66 61
e 66 64
e 67 2
e 67 3
e 67 5
e 67 7
e 67 8
e 67 21
e 67 26
e 67 32
e 67 40
e 67 41
e 67 43
e 67 46
e 67 53
e 67 54
e 67 57
e 67 58
e 67 65
e 68 1
e 68 2
e 68 3
e 68 7
e 68 10
e 68 11
e 68 13
e 68 15
e 68 16
e 68 18
e 68 20
e 68 23
e 68 26
e 68 30
e 68 35
e 68 38
e 68 42
e 68 52
e 68 56
e 68 61
e 68 64
e 68 65
e 69 1
e 69 5
e 69 6
e 69 9
e 69 18
e 69 25
e 69 26
e 69 27
e 69 30
e 69 31
e 69 35
e 69 36
e 69 39
e 69 40
e 69 43
e 69 45
e 69 58
e 69 63
e 70 29
e 70 32
e 70 40
e 70 41
e 70 69
e 71 1
e 71 8
e 71 21
e 71 36
e 71 41
e 71 51
e 71 54
e 71 56
e 71 58
e 71 67
e 72 5
e 72 9
e 72 11
e 72 13
e 72 16
e 72 17
e 72 20
e 72 22
e 72 23
e 72 26
e 72 28
e 72 30
e 72 31
e 72 33
e 72 36
e 72 38
e 72 39
e 72 42
e 72 43
e 72 45
e 72 48
e 72 53
e 72 54
e 72 56
e 72 58
e 72 60
e 72 63
e 72 68
e 72 70
e 73 1
e 73 3
e 73 4
e 73 10
e 73 12
e 73 13
e 73 14
e 73 20
e 73 21
e 73 26
e 73 29
e 73 35
e 73 38
e 73 41
e 73 42
e 73 43
e 73 46
e 73 52
e 73 57
e 73 58
e 73 61
e 73 68
e 73 72
e 74 3
e 74 4
e 74 6
e 74 12
e 74 13
e 74 15
e 74 19
e 74 21
e 74 26
e 74 35
e 74 42
e 74 46
e 74 50
e 74 65
e 74 72
e 75 6
e 75 17
e 75 20
e 75 26
e 75 45
e 75 50
e 75 55
e 75 56
e 75 68
e 75 73
e 76 1
e 76 6
e 76 8
e 76 10
e 76 23
e 76 24
e 76 27
e 76 30
e 76 34
e 76 35
e 76 36
e 76 47
e 76 49
e 76 51
e 76 56
e 76 58
e 76 59
e 76 61
e 76 65
e 76 68
e 76 69
e 76 75
e 77 4
e 77 10
e 77 11
e 77 16
e 77 23
e 77 27
e 77 32
e 77 37
e 77 39
e 77 42
e 77 43
e 77 44
e 77 52
e 77 55
e 77 59
e 77 61
e 77 69
e 77 72
e 78 1
e 78 5
e 78 6
e 78 12
e 78 15
e 78 20
e 78 21
e 78 23
e 78 26
e 78 30
e 78 35
e 78 36
e 78 40
e 78 41
e 78 42
e 78 49
e 78 50
e 78 51
e 78 53
e 78 55
e 78 60
e 78 63
e 78 65
e 78 68
e 78 69
e 78 71
e 78 72
e 78 73
e 78 77
e 79 9
e 79 20
e 79 27
e 79 30
e 79 31
e 79 33
e 79 34
e 79 36
e 79 45
e 79 46
e 79 47
e 79 56
e 79 60
e 79 61
e 79 70
e 80 6
e 80 14
e 80 15
e 80 17
e 80 23
e 80 27
e 80 33
e 80 38
e 80 39
e 80 40
e 80 43
e 80 44
e 80 45
e 80 47
e 80 48
e 80 60
e 80 62
e 80 63
e 80 64
e 80 65
e 80 68
e 80 69
e 80 71
e 80 77
e 81 6
e 81 10
e 81 17
e 81 20
e 81 21
e 81 22
e 81 26
e 81 27
e 81 31
e 81 36
e 81 37
e 81 43
e 81 68
e 81 70
e 81 77
e 82 2
e 82 4
e 82 10
e 82 11
e 82 12
e 82 13
e 82 14
e 82 16
e 82 18
e 82 19
e 82 21
e 82 23
e 82 27
e 82 35
e 82 37
e 82 40
e 82 42
e 82 43
e 82 45
e 82 46
e 82 50
e 82 53
e 82 60
e 82 66
e 82 69
e 82 71
e 82 72
e 82 73
e 82 76
e 82 77
e 82 81
e 83 13
e 83 20
e 83 30
e 83 33
e 83 39
e 83 43
e 83 51
e 84 1
e 84 2
e 84 11
e 84 15
e 84 16
e 84 22
e 84 25
e 84 30
e 84 33
e 84 34
e 84 36
e 84 40
e 84 43
e 84 44
e 84 46
e 84 48
e 84 50
e 84 53
e 84 55
e 84 59
e 84 67
e 84 68
e 84 72
e 84 73
e 84 76
e 84 82
e 84 83
e 85 2
e 85 5
e 85 13
e 85 16
e 85 19
e 85 21
e 85 22
e 85 30
e 85 45
e 85 51
e 85 55
e 85 56
e 85 69
e 85 75
e 85 81
e 85 82
e 86 5
e 86 6
e 86 13
e 86 21
e 86 29
e 86 37
e 86 53
e 86 56
e 86 58
e 86 66
e 86 74
e 86 76
e 86 78
e 86 80
e 87 3
e 87 5
e 87 10
e 87 13
e 87 15
e 87 24
e 87 26
e 87 28
e 87 30
e 87 31
e 87 35
e 87 37
e 87 39
e 87 41
e 87 45
e 87 46
e 87 47
e 87 50
e 87 52
e 87 61
e 87 64
e 87 65
e 87 67
e 87 68
e 87 69
e 87 70
e 87 73
e 87 78
e 87 82
e 88 11
e 88 12
e 88 13
e 88 17
e 88 30
e 88 34
e 88 36
e 88 39
e 88 42
e 88 49
e 88 72
e 88 78
e 88 84
e 89 1
e 89 4
e 89 10
e 89 16
e 89 20
e 89 23
e 89 27
e 89 30
e 89 31
e 89 35
e 89 36
e 89 46
e 89 50
e 89 51
e 89 59
e 89 60
e 89 73
e 89 76
e 89 82
e 89 87
e 89 88
e 90 1
e 90 3
e 90 4
e 90 10
e 90 13
e 90 16
e 90 17
e 90 18
e 90 20
e 90 25
e 90 26
e 90 33
e 90 34
e 90 35
e 90 36
e 90 38
e 90 40
e 90 47
e 90 48
e 90 50
e 90 53
e 90 58
e 90 67
e 90 73
e 90 76
e 90 77
e 90 78
e 90 83
e 90 84
e 90 85
e 91 1
e 91 2
e 91 4
e 91 6
e 91 9
e 91 12
e 91 13
e 91 17
e 91 20
e 91 26
e 91 29
e 91 33
e 91 35
e 91 36
e 91 45
e 91 51
e 91 54
e 91 56
e 91 62
e 91 63
e 91 68
e 91 69
e 91 79
e 91 80
e 91 81
e 91 82
e 91 88
e 92 7
e 92 8
e 92 11
e 92 19
e 92 20
e 92 23
e 92 24
e 92 25
e 92 31
e 92 39
e 92 40
e 92 41
e 92 43
e 92 45
e 92 46
e 92 47
e 92 52
e 92 53
e 92 60
e 92 65
e 92 67
e 92 68
e 92 74
e 92 76
e 92 78
e 93 2
e 93 9
e 93 11
e 93 13
e 93 16
e 93 18
e 93 19
e 93 21
e 93 27
e 93 28
e 93 29
e 93 30
e 93 33
e 93 34
e 93 38
e 93 47
e 93 48
e 93 52
e 93 54
e 93 61
e 93 62
e 93 66
e 93 70
e 93 73
e 93 77
e 93 78
e 93 79
e 93 82
e 93 85
e 93 87
e 93 89
e 93 92
e 94 1
e 94 13
e 94 16
e 94 35
e 94 43
e 94 51
e 94 58
e 94 60
e 94 68
e 94 71
e 94 90
e 95 1
e 95 4
e 95 7
e 95 8
e 95 11
e 95 19
e 95 20
e 95 21
e 95 25
e 95 31
e 95 36
e 95 37
e 95 39
e 95 40
e 95 43
e 95 44
e 95 49
e 95 51
e 95 53
e 95 56
e 95 60
e 95 67
e 95 68
e 95 71
e 95 73
e 95 74
e 95 77
e 95 83
e 95 87
e 95 91
e 96 2
e 96 11
e 96 16
e 96 37
e 96 47
e 96 50
e 96 80
e 96 83
e 96 92
e 96 95
e 97 5
e 97 10
e 97 19
e 97 25
e 97 26
e 97 38
e 97 39
e 97 45
e 97 59
e 97 63
e 97 77
e 97 79
e 97 80
e 97 82
e 97 89
e 97 92
e 97 93
e 98 8
e 98 11
e 98 17
e 98 26
e 98 35
e 98 42
e 98 47
e 98 55
e 98 69
e 98 70
e 98 73
e 98 74
e 98 75
e 98 84
e 98 86
e 98 95
e 98 97
e 99 5
e 99 12
e 99 31
e 99 38
e 99 61
e 99 67
e 99 71
e 99 92
e 99 98
e 100 2
e 100 5
e 100 6
e 100 7
e 100 11
e 100 12
e 100 13
e 100 15
e 100 16
e 100 20
e 100 23
e 100 25
e 100 26
e 100 28
e 100 31
e 100 38
e 100 39
e 100 42
e 100 43
e 100 44
e 100 45
e 100 48
e 100 50
e 100 54
e 100 60
e 100 62
e 100 63
e 100 66
e 100 69
e 100 73
e 100 80
e 100 81
e 100 82
e 100 86
e 100 88
e 100 91
e 100 93
e 100 94
e 100 97
e 100 99
e 101 2
e 101 5
e 101 9
e 101 13
e 101 16
e 101 19
e 101 20
e 101 21
e 101 22
e 101 23
e 101 24
e 101 25
e 101 27
e 101 35
e 101 39
e 101 43
e 101 46
e 101 47
e 101 48
e 101 50
e 101 51
e 101 56
e 101 64
e 101 66
e 101 67
e 101 69
e 101 72
e 101 76
e 101 77
e 101 85
e 101 86
e 101 89
e 101 90
e 101 93
e 101 94
e 101 100
e 102 1
e 102 6
e 102 7
e 102 10
e 102 13
e 102 16
e 102 26
e 102 27
e 102 42
e 102 49
e 102 50
e 102 63
e 102 65
e 102 67
e 102 69
e 102 71
e 102 73
e 102 76
e 102 77
e 102 81
e 102 88
e 102 90
e 102 93
e 102 98
e 103 5
e 103 14
e 103 23
e 103 29
e 103 30
e 103 31
e 103 32
e 103 37
e 103 38
e 103 39
e 103 40
e 103 43
e 103 48
e 103 50
e 103 51
e 103 52
e 103 54
e 103 55
e 103 56
e 103 61
e 103 65
e 103 66
e 103 67
e 103 68
e 103 71
e 103 72
e 103 73
e 103 75
e 103 76
e 103 77
e 103 80
e 103 82
e 103 84
e 103 86
e 103 92
e 103 95
e 103 100
e 103 101
e 104 6
e 104 10
e 104 13
e 104 18
e 104 20
e 104 22
e 104 26
e 104 38
e 104 39
e 104 40
e 104 50
e 104 57
e 104 59
e 104 61
e 104 68
e 104 73
e 104 78
e 104 79
e 104 88
e 104 91
e 104 93
e 104 94
e 104 95
e 104 100
e 104 103
e 105 5
e 105 6
e 105 11
e 105 13
e 105 16
e 105 17
e 105 18
e 105 20
e 105 21
e 105 26
e 105 28
e 105 32
e 105 34
e 105 37
e 105 39
e 105 45
e 105 46
e 105 50
e 105 52
e 105 53
e 105 54
e 105 55
e 105 59
e 105 61
e 105 65
e 105 72
e 105 75
e 105 80
e 105 82
e 105 84
e 105 90
e 105 94
e 105 95
e 105 98
e 105 99
e 105 101
e 106 1
e 106 6
e 106 11
e 106 28
e 106 30
e 106 41
e 106 42
e 106 43
e 106 47
e 106 52
e 106 59
e 106 69
e 106 71
e 106 77
e 106 84
e 106 86
e 106 87
e 106 95
e 106 96
e 106 98
e 106 103
e 107 8
e 107 12
e 107 13
e 107 15
e 107 17
e 107 24
e 107 25
e 107 26
e 107 32
e 107 34
e 107 36
e 107 37
e 107 42
e 107 43
e 107 45
e 107 47
e 107 48
e 107 51
e 107 53
e 107 56
e 107 65
e 107 72
e 107 85
e 107 88
e 107 98
e 107 103
e 107 104
e 108 4
e 108 6
e 108 12
e 108 16
e 108 23
e 108 37
e 108 43
e 108 45
e 108 51
e 108 53
e 108 61
e 108 72
e 108 74
e 108 78
e 108 80
e 108 90
e 108 92
e 108 93
e 108 95
e 109 1
e 109 6
e 109 7
e 109 10
e 109 13
e 109 14
e 109 16
e 109 25
e 109 29
e 109 33
e 109 38
e 109 39
e 109 41
e 109 42
e 109 46
e 109 48
e 109 51
e 109 55
e 109 71
e 109 76
e 109 77
e 109 78
e 109 82
e 109 84
e 109 86
e 109 87
e 109 90
e 109 91
e 109 107
e 110 4
e 110 6
e 110 16
e 110 23
e 110 26
e 110 30
e 110 34
e 110 35
e 110 36
e 110 37
e 110 39
e 110 45
e 110 47
e 110 52
e 110 54
e 110 58
e 110 67
e 110 80
e 110 89
e 110 95
e 110 97
e 110 99
e 110 100
e 110 102
e 110 104
e 111 2
e 111 5
e 111 6
e 111 8
e 111 10
e 111 11
e 111 14
e 111 20
e 111 22
e 111 23
e 111 30
e 111 33
e 111 37
e 111 40
e 111 42
e 111 43
e 111 45
e 111 46
e 111 47
e 111 55
e 111 56
e 111 57
e 111 58
e 111 59
e 111 61
e 111 62
e 111 68
e 111 81
e 111 82
e 111 83
e 111 84
e 111 87
e 111 95
e 111 98
e 111 100
e 111 102
e 111 103
e 111 105
e 111 106
e 112 2
e 112 5
e 112 7
e 112 8
e 112 9
e 112 10
e 112 11
e 112 13
e 112 29
e 112 30
e 112 31
e 112 32
e 112 35
e 112 40
e 112 42
e 112 44
e 112 46
e 112 50
e 112 53
e 112 56
e 112 58
e 112 61
e 112 62
e 112 66
e 112 67
e 112 72
e 112 73
e 112 77
e 112 78
e 112 79
e 112 80
e 112 84
e 112 85
e 112 95
e 112 99
e 112 101
e 112 102
e 112 103
e 112 105
e 112 107
e 112 110
e 113 4
e 113 10
e 113 19
e 113 23
e 113 27
e 113 28
e 113 29
e 113 30
e 113 35
e 113 37
e 113 43
e 113 45
e 113 49
e 113 63
e 113 68
e 113 77
e 113 80
e 113 81
e 113 82
e 113 91
e 113 92
e 113 96
e 113 98
e 113 99
e 113 101
e 113 104
e 113 110
e 114 1
e 114 3
e 114 6
e 114 14
e 114 15
e 114 20
e 114 21
e 114 24
e 114 26
e 114 27
e 114 30
e 114 31
e 114 33
e 114 37
e 114 43
e 114 45
e 114 49
e 114 50
e 114 51
e 114 52
e 114 64
e 114 68
e 114 69
e 114 70
e 114 73
e 114 75
e 114 79
e 114 80
e 114 82
e 114 84
e 114 90
e 114 91
e 114 93
e 114 103
e 114 109
e 114 111
e 114 113
e 115 2
e 115 3
e 115 4
e 115 7
e 115 8
e 115 10
e 115 12
e 115 21
e 115 24
e 115 29
e 115 33
e 115 36
e 115 37
e 115 39
e 115 40
e 115 42
e 115 43
e 115 45
e 115 46
e 115 47
e 115 50
e 115 51
e 115 52
e 115 57
e 115 59
e 115 61
e 115 64
e 115 65
e 115 68
e 115 69
e 115 71
e 115 73
e 115 74
e 115 80
e 115 84
e 115 89
e 115 90
e 115 92
e 115 93
e 115 95
e 115 97
e 115 99
e 115 104
e 115 105
e 115 106
e 115 112
e 116 1
e 116 4
e 116 5
e 116 8
e 116 11
e 116 12
e 116 19
e 116 23
e 116 25
e 116 26
e 116 30
e 116 33
e 116 35
e 116 36
e 116 42
e 116 43
e 116 44
e 116 45
e 116 47
e 116 48
e 116 50
e 116 52
e 116 56
e 116 64
e 116 67
e 116 68
e 116 76
e 116 77
e 116 78
e 116 81
e 116 82
e 116 88
e 116 92
e 116 93
e 116 94
e 116 102
e 116 110
e 116 113
e 116 115
e 117 4
e 117 6
e 117 9
e 117 10
e 117 12
e 117 19
e 117 21
e 117 25
e 117 26
e 117 31
e 117 34
e 117 35
e 117 36
e 117 37
e 117 38
e 117 39
e 117 43
e 117 45
e 117 56
e 117 57
e 117 61
e 117 63
e 117 68
e 117 72
e 117 74
e 117 92
e 117 95
e 117 102
e 117 109
e 117 110
e 117 114
e 118 5
e 118 11
e 118 12
e 118 13
e 118 15
e 118 35
e 118 38
e 118 39
e 118 42
e 118 44
e 118 45
e 118 51
e 118 52
e 118 61
e 118 68
e 118 71
e 118 72
e 118 75
e 118 81
e 118 84
e 118 85
e 118 90
e 118 91
e 118 95
e 118 102
e 118 104
e 118 106
e 118 110
e 118 114
e 118 115
e 118 116
e 118 117
e 119 16
e 119 31
e 119 45
e 119 60
e 119 64
e 119 67
e 119 71
e 119 78
e 119 112
e 119 116
e 119 117
e 120 2
e 120 28
e 120 30
e 120 31
e 120 38
e 120 43
e 120 45
e 120 60
e 120 70
e 120 73
e 120 102
e 120 103
e 120 107
e 120 111
e 120 115
e 120 116
e 121 1
e 121 13
e 121 16
e 121 21
e 121 23
e 121 24
e 121 35
e 121 37
e 121 41
e 121 46
e 121 56
e 121 62
e 121 76
e 121 79
e 121 83
e 121 89
e 121 90
e 121 94
e 121 95
e 121 97
e 121 105
e 121 107
e 121 114
e 121 115
e 121 120
e 122 1
e 122 6
e 122 10
e 122 11
e 122 13
e 122 14
e 122 17
e 122 25
e 122 26
e 122 28
e 122 29
e 122 31
e 122 37
e 122 39
e 122 44
e 122 45
e 122 47
e 122 49
e 122 52
e 122 59
e 122 62
e 122 66
e 122 68
e 122 71
e 122 77
e 122 81
e 122 82
e 122 87
e 122 90
e 122 105
e 122 111
e 122 112
e 122 113
e 123 1
e 123 9
e 123 12
e 123 17
e 123 21
e 123 26
e 123 33
e 123 35
e 123 36
e 123 42
e 123 45
e 123 46
e 123 51
e 123 54
e 123 56
e 123 63
e 123 66
e 123 69
e 123 76
e 123 80
e 123 84
e 123 88
e 123 89
e 123 90
e 123 91
e 123 96
e 123 97
e 123 105
e 123 110
e 123 116
e 123 121
e 124 2
e 124 5
e 124 11
e 124 17
e 124 19
e 124 20
e 124 21
e 124 27
e 124 33
e 124 51
e 124 54
e 124 57
e 124 61
e 124 71
e 124 73
e 124 76
e 124 82
e 124 84
e 124 90
e 124 92
e 124 94
e 124 96
e 124 98
e 124 102
e 124 106
e 124 113
e 124 115
e 124 117
e 124 118
e 125 3
e 125 5
e 125 9
e 125 11
e 125 12
e 125 13
e 125 24
e 125 26
e 125 28
e 125 30
e 125 38
e 125 42
e 125 45
e 125 46
e 125 48
e 125 50
e 125 52
e 125 53
e 125 54
e 125 55
e 125 61
e 125 64
e 125 65
e 125 68
e 125 69
e 125 70
e 125 71
e 125 73
e 125 74
e 125 88
e 125 90
e 125 91
e 125 94
e 125 96
e 125 100
e 125 103
e 125 105
e 125 107
e 125 115
e 125 116
e 125 122
e 126 9
e 126 15
e 126 18
e 126 20
e 126 26
e 126 36
e 126 39
e 126 45
e 126 47
e 126 56
e 126 59
e 126 69
e 126 74
e 126 76
e 126 81
e 126 82
e 126 89
e 126 93
e 126 101
e 126 110
e 126 111
e 126 114
e 126 119
e 126 122
e 127 1
e 127 2
e 127 6
e 127 7
e 127 9
e 127 28
e 127 29
e 127 31
e 127 33
e 127 40
e 127 43
e 127 48
e 127 51
e 127 52
e 127 58
e 127 64
e 127 77
e 127 78
e 127 82
e 127 89
e 127 92
e 127 98
e 127 99
e 127 102
e 127 103
e 127 104
e 127 112
e 127 113
e 127 114
e 127 116
e 128 1
e 128 5
e 128 8
e 128 10
e 128 16
e 128 20
e 128 22
e 128 26
e 128 42
e 128 45
e 128 53
e 128 58
e 128 68
e 128 75
e 128 87
e 128 90
e 128 91
e 128 93
e 128 100
e 128 101
e 128 110
e 128 113
e 128 115
e 128 120
e 128 122
e 129 2
e 129 3
e 129 12
e 129 13
e 129 14
e 129 26
e 129 27
e 129 30
e 129 31
e 129 32
e 129 38
e 129 47
e 129 48
e 129 53
e 129 55
e 129 60
e 129 61
e 129 63
e 129 64
e 129 68
e 129 69
e 129 73
e 129 74
e 129 82
e 129 86
e 129 90
e 129 93
e 129 97
e 129 101
e 129 103
e 129 107
e 129 110
e 129 111
e 129 112
e 129 123
e 130 1
e 130 10
e 130 11
e 130 12
e 130 13
e 130 31
e 130 34
e 130 35
e 130 45
e 130 48
e 130 50
e 130 53
e 130 56
e 130 59
e 130 61
e 130 68
e 130 72
e 130 77
e 130 79
e 130 86
e 130 91
e 130 101
e 130 110
e 130 116
e 130 118
e 130 121
e 130 123
e 130 124
e 131 1
e 131 5
e 131 9
e 131 11
e 131 12
e 131 13
e 131 14
e 131 16
e 131 17
e 131 19
e 131 20
e 131 24
e 131 26
e 131 28
e 131 29
e 131 31
e 131 32
e 131 33
e 131 37
e 131 39
e 131 42
e 131 44
e 131 46
e 131 47
e 131 50
e 131 51
e 131 52
e 131 54
e 131 56
e 131 59
e 131 61
e 131 64
e 131 68
e 131 69
e 131 71
e 131 72
e 131 79
e 131 81
e 131 82
e 131 84
e 131 85
e 131 93
e 131 95
e 131 102
e 131 103
e 131 109
e 131 110
e 131 111
e 131 115
e 131 116
e 131 118
e 131 121
e 131 122
e 131 126
e 131 129
e 132 2
e 132 39
e 132 42
e 132 44
e 132 51
e 132 53
e 132 55
e 132 73
e 132 76
e 132 77
e 132 78
e 132 80
e 132 81
e 132 82
e 132 84
e 132 86
e 132 93
e 132 94
e 132 121
e 132 124
e 132 127
e 132 131
e 133 1
e 133 2
e 133 5
e 133 7
e 133 10
e 133 11
e 133 13
e 133 14
e 133 17
e 133 18
e 133 19
e 133 21
e 133 24
e 133 28
e 133 33
e 133 37
e 133 41
e 133 47
e 133 50
e 133 51
e 133 52
e 133 57
e 133 60
e 133 67
e 133 68
e 133 70
e 133 72
e 133 73
e 133 74
e 133 77
e 133 84
e 133 89
e 133 93
e 133 98
e 133 100
e 133 104
e 133 108
e 133 111
e 133 112
e 133 113
e 133 114
e 133 115
e 133 126
e 133 127
e 133 131
e 134 4
e 134 9
e 134 10
e 134 12
e 134 15
e 134 17
e 134 18
e 134 26
e 134 27
e 134 29
e 134 30
e 134 32
e 134 33
e 134 34
e 134 35
e 134 37
e 134 39
e 134 40
e 134 41
e 134 43
e 134 44
e 134 45
e 134 50
e 134 52
e 134 53
e 134 55
e 134 56
e 134 58
e 134 61
e 134 64
e 134 65
e 134 68
e 134 69
e 134 73
e 134 76
e 134 78
e 134 79
e 134 80
e 134 82
e 134 84
e 134 87
e 134 92
e 134 93
e 134 97
e 134 102
e 134 105
e 134 106
e 134 107
e 134 110
e 134 112
e 134 116
e 134 118
e 134 119
e 134 122
e 134 123
e 134 128
e 134 132
e 135 1
e 135 2
e 135 4
e 135 11
e 135 12
e 135 17
e 135 18
e 135 21
e 135 25
e 135 28
e 135 30
e 135 33
e 135 34
e 135 35
e 135 37
e 135 38
e 135 39
e 135 41
e 135 49
e 135 52
e 135 60
e 135 61
e 135 68
e 135 69
e 135 73
e 135 74
e 135 77
e 135 78
e 135 81
e 135 86
e 135 92
e 135 93
e 135 94
e 135 99
e 135 104
e 135 107
e 135 116
e 135 117
e 135 121
e 135 122
e 135 130
e 135 133
e 135 134
e 136 3
e 136 5
e 136 9
e 136 11
e 136 17
e 136 20
e 136 22
e 136 25
e 136 28
e 136 33
e 136 35
e 136 37
e 136 41
e 136 45
e 136 46
e 136 47
e 136 54
e 136 55
e 136 56
e 136 58
e 136 64
e 136 68
e 136 69
e 136 71
e 136 72
e 136 84
e 136 87
e 136 89
e 136 90
e 136 92
e 136 93
e 136 97
e 136 102
e 136 103
e 136 117
e 136 122
e 136 123
e 136 124
e 136 127
e 136 130
e 136 131
e 136 132
e 136 133
e 136 134
e 136 135
e 137 2
e 137 5
e 137 7
e 137 13
e 137 16
e 137 23
e 137 25
e 137 27
e 137 30
e 137 31
e 137 37
e 137 38
e 137 41
e 137 43
e 137 44
e 137 47
e 137 48
e 137 54
e 137 55
e 137 57
e 137 64
e 137 66
e 137 67
e 137 68
e 137 69
e 137 72
e 137 73
e 137 78
e 137 79
e 137 81
e 137 84
e 137 85
e 137 87
e 137 89
e 137 92
e 137 93
e 137 94
e 137 103
e 137 107
e 137 110
e 137 111
e 137 118
e 137 124
e 137 126
e 137 129
e 137 136
e 138 1
e 138 3
e 138 8
e 138 16
e 138 17
e 138 28
e 138 29
e 138 30
e 138 33
e 138 39
e 138 41
e 138 44
e 138 56
e 138 63
e 138 66
e 138 69
e 138 72
e 138 73
e 138 78
e 138 83
e 138 86
e 138 87
e 138 93
e 138 107
e 138 108
e 138 112
e 138 118
e 138 120
e 138 122
e 138 124
e 138 125
e 138 127
e 138 129
e 138 133
e 139 1
e 139 2
e 139 3
e 139 9
e 139 13
e 139 21
e 139 29
e 139 30
e 139 31
e 139 33
e 139 35
e 139 38
e 139 39
e 139 41
e 139 42
e 139 45
e 139 47
e 139 55
e 139 56
e 139 61
e 139 66
e 139 69
e 139 72
e 139 73
e 139 77
e 139 80
e 139 84
e 139 86
e 139 88
e 139 89
e 139 90
e 139 92
e 139 93
e 139 94
e 139 96
e 139 97
e 139 98
e 139 105
e 139 110
e 139 114
e 139 115
e 139 116
e 139 124
e 139 128
e 139 130
e 139 131
e 139 134
e 139 136
e 140 3
e 140 7
e 140 10
e 140 12
e 140 13
e 140 19
e 140 20
e 140 25
e 140 31
e 140 34
e 140 39
e 140 45
e 140 56
e 140 62
e 140 63
e 140 68
e 140 76
e 140 87
e 140 88
e 140 90
e 140 92
e 140 93
e 140 95
e 140 99
e 140 100
e 140 110
e 140 111
e 140 113
e 140 114
e 140 115
e 140 122
e 140 123
e 140 124
e 140 125
e 140 126
e 140 131
e 140 133
e 140 138
e 141 12
e 141 33
e 141 45
e 141 61
e 141 65
e 141 68
e 141 76
e 141 78
e 141 84
e 141 91
e 141 100
e 141 125
e 141 127
e 141 133
e 142 1
e 142 4
e 142 9
e 142 21
e 142 26
e 142 29
e 142 30
e 142 32
e 142 33
e 142 34
e 142 36
e 142 38
e 142 44
e 142 46
e 142 49
e 142 53
e 142 61
e 142 63
e 142 67
e 142 68
e 142 69
e 142 71
e 142 72
e 142 76
e 142 84
e 142 87
e 142 89
e 142 90
e 142 98
e 142 103
e 142 105
e 142 112
e 142 113
e 142 114
e 142 116
e 142 117
e 142 119
e 142 123
e 142 125
e 142 126
e 142 129
e 142 135
e 142 138
e 142 139
e 142 140
e 143 1
e 143 5
e 143 8
e 143 10
e 143 11
e 143 20
e 143 30
e 143 31
e 143 40
e 143 42
e 143 44
e 143 45
e 143 47
e 143 50
e 143 52
e 143 55
e 143 63
e 143 64
e 143 66
e 143 67
e 143 68
e 143 71
e 143 72
e 143 73
e 143 89
e 143 104
e 143 106
e 143 112
e 143 113
e 143 114
e 143 115
e 143 117
e 143 121
e 143 123
e 143 125
e 143 127
e 143 130
e 143 131
e 143 133
e 143 139
e 144 1
e 144 3
e 144 6
e 144 8
e 144 13
e 144 18
e 144 32
e 144 37
e 144 38
e 144 42
e 144 43
e 144 45
e 144 48
e 144 49
e 144 51
e 144 53
e 144 69
e 144 82
e 144 84
e 144 85
e 144 87
e 144 91
e 144 95
e 144 99
e 144 105
e 144 111
e 144 112
e 144 114
e 144 116
e 144 118
e 144 130
e 144 131
e 144 134
e 145 1
e 145 9
e 145 10
e 145 18
e 145 19
e 145 20
e 145 21
e 145 31
e 145 35
e 145 40
e 145 41
e 145 43
e 145 47
e 145 48
e 145 50
e 145 56
e 145 57
e 145 62
e 145 64
e 145 65
e 145 68
e 145 81
e 145 82
e 145 83
e 145 93
e 145 104
e 145 113
e 145 119
e 145 125
e 145 128
e 145 134
e 145 136
e 145 139
e 145 143
e 146 1
e 146 2
e 146 3
e 146 5
e 146 8
e 146 13
e 146 19
e 146 28
e 146 39
e 146 41
e 146 51
e 146 52
e 146 53
e 146 68
e 146 86
e 146 87
e 146 93
e 146 98
e 146 100
e 146 102
e 146 112
e 146 122
e 146 123
e 146 139
e 146 145
e 147 4
e 147 16
e 147 19
e 147 24
e 147 33
e 147 35
e 147 39
e 147 40
e 147 51
e 147 61
e 147 86
e 147 87
e 147 97
e 147 100
e 147 103
e 147 105
e 147 110
e 147 114
e 147 129
e 147 140
e 147 142
e 148 1
e 148 8
e 148 17
e 148 28
e 148 37
e 148 38
e 148 43
e 148 68
e 148 84
e 148 101
e 148 103
e 148 112
e 148 114
e 148 115
e 148 116
e 148 122
e 148 129
e 148 130
e 148 136
e 148 140
e 148 143
e 148 146
e 149 5
e 149 13
e 149 20
e 149 21
e 149 27
e 149 37
e 149 39
e 149 40
e 149 46
e 149 51
e 149 52
e 149 53
e 149 55
e 149 60
e 149 61
e 149 63
e 149 65
e 149 67
e 149 68
e 149 69
e 149 70
e 149 72
e 149 75
e 149 76
e 149 77
e 149 82
e 149 89
e 149 90
e 149 93
e 149 96
e 149 102
e 149 103
e 149 106
e 149 107
e 149 109
e 149 110
e 149 111
e 149 115
e 149 122
e 149 123
e 149 124
e 149 126
e 149 127
e 149 128
e 149 129
e 149 130
e 149 135
e 149 136
e 149 137
e 149 141
e 149 144
e 149 145
e 149 146
e 149 147
e 150 1
e 150 2
e 150 6
e 150 8
e 150 11
e 150 12
e 150 16
e 150 19
e 150 20
e 150 29
e 150 39
e 150 50
e 150 54
e 150 55
e 150 56
e 150 59
e 150 63
e 150 65
e 150 69
e 150 70
e 150 73
e 150 76
e 150 80
e 150 92
e 150 94
e 150 103
e 150 109
e 150 113
e 150 115
e 150 121
e 150 123
e 150 124
e 150 134
e 150 138
e 150 139
e 150 148
e 150 149
e 151 1
e 151 2
e 151 9
e 151 16
e 151 24
e 151 25
e 151 27
e 151 28
e 151 37
e 151 41
e 151 42
e 151 50
e 151 54
e 151 55
e 151 56
e 151 57
e 151 74
e 151 78
e 151 108
e 151 116
e 151 134
e 151 139
e 151 143
e 151 147
e 152 1
e 152 5
e 152 38
e 152 40
e 152 53
e 152 59
e 152 65
e 152 67
e 152 68
e 152 82
e 152 95
e 152 98
e 152 99
e 152 100
e 152 112
e 152 113
e 152 118
e 152 119
e 152 122
e 152 125
e 152 126
e 152 129
e 152 131
e 152 133
e 152 135
e 152 136
e 152 137
e 152 144
e 152 145
e 152 146
e 152 147
e 153 5
e 153 23
e 153 25
e 153 35
e 153 40
e 153 43
e 153 45
e 153 56
e 153 57
e 153 88
e 153 91
e 153 100
e 153 116
e 153 123
e 153 129
e 153 135
e 154 3
e 154 5
e 154 6
e 154 7
e 154 9
e 154 12
e 154 13
e 154 21
e 154 22
e 154 23
e 154 24
e 154 38
e 154 39
e 154 40
e 154 41
e 154 42
e 154 45
e 154 49
e 154 52
e 154 54
e 154 56
e 154 67
e 154 68
e 154 69
e 154 70
e 154 72
e 154 73
e 154 74
e 154 76
e 154 80
e 154 82
e 154 85
e 154 90
e 154 95
e 154 96
e 154 97
e 154 105
e 154 111
e 154 113
e 154 114
e 154 115
e 154 116
e 154 118
e 154 119
e 154 120
e 154 122
e 154 130
e 154 134
e 154 136
e 154 137
e 154 140
e 154 146
e 154 148
e 154 149
e 154 152
e 155 4
e 155 5
e 155 9
e 155 13
e 155 15
e 155 16
e 155 22
e 155 26
e 155 27
e 155 37
e 155 39
e 155 42
e 155 43
e 155 48
e 155 51
e 155 52
e 155 55
e 155 58
e 155 61
e 155 68
e 155 80
e 155 81
e 155 82
e 155 83
e 155 86
e 155 87
e 155 89
e 155 91
e 155 97
e 155 100
e 155 103
e 155 104
e 155 105
e 155 107
e 155 109
e 155 113
e 155 114
e 155 116
e 155 118
e 155 120
e 155 121
e 155 124
e 155 128
e 155 130
e 155 131
e 155 133
e 155 135
e 155 137
e 155 140
e 155 142
e 155 146
e 155 147
e 155 148
e 155 152
e 156 2
e 156 3
e 156 5
e 156 6
e 156 7
e 156 13
e 156 16
e 156 21
e 156 26
e 156 27
e 156 29
e 156 31
e 156 32
e 156 37
e 156 39
e 156 42
e 156 44
e 156 45
e 156 47
e 156 49
e 156 53
e 156 54
e 156 60
e 156 63
e 156 71
e 156 72
e 156 73
e 156 74
e 156 75
e 156 76
e 156 77
e 156 79
e 156 81
e 156 84
e 156 85
e 156 86
e 156 88
e 156 90
e 156 91
e 156 98
e 156 100
e 156 101
e 156 110
e 156 111
e 156 114
e 156 115
e 156 116
e 156 117
e 156 121
e 156 122
e 156 123
e 156 124
e 156 125
e 156 126
e 156 127
e 156 129
e 156 133
e 156 135
e 156 136
e 156 140
e 156 142
e 156 143
e 156 145
e 156 149
e 156 150
e 156 155
e 157 2
e 157 5
e 157 13
e 157 29
e 157 30
e 157 32
e 157 36
e 157 38
e 157 39
e 157 40
e 157 47
e 157 48
e 157 54
e 157 60
e 157 61
e 157 72
e 157 91
e 157 93
e 157 100
e 157 104
e 157 105
e 157 107
e 157 108
e 157 116
e 157 120
e 157 130
e 157 133
e 157 146
e 157 150
e 157 154
e 158 1
e 158 6
e 158 11
e 158 30
e 158 35
e 158 36
e 158 38
e 158 41
e 158 42
e 158 45
e 158 50
e 158 51
e 158 53
e 158 64
e 158 76
e 158 78
e 158 84
e 158 88
e 158 89
e 158 92
e 158 104
e 158 109
e 158 110
e 158 111
e 158 112
e 158 115
e 158 116
e 158 131
e 158 136
e 158 137
e 158 138
e 158 142
e 158 155
e 158 157
e 159 1
e 159 6
e 159 16
e 159 26
e 159 38
e 159 39
e 159 40
e 159 42
e 159 43
e 159 55
e 159 59
e 159 60
e 159 61
e 159 68
e 159 69
e 159 72
e 159 78
e 159 90
e 159 93
e 159 96
e 159 103
e 159 111
e 159 116
e 159 125
e 159 137
e 160 2
e 160 8
e 160 11
e 160 13
e 160 17
e 160 20
e 160 23
e 160 26
e 160 28
e 160 30
e 160 32
e 160 34
e 160 38
e 160 39
e 160 43
e 160 45
e 160 48
e 160 49
e 160 56
e 160 57
e 160 60
e 160 61
e 160 63
e 160 65
e 160 67
e 160 76
e 160 77
e 160 81
e 160 86
e 160 87
e 160 90
e 160 92
e 160 93
e 160 96
e 160 98
e 160 99
e 160 105
e 160 107
e 160 112
e 160 115
e 160 118
e 160 124
e 160 125
e 160 126
e 160 131
e 160 133
e 160 134
e 160 135
e 160 137
e 160 142
e 160 143
e 160 149
e 160 151
e 160 153
e 160 154
e 160 156
e 160 159
e 161 1
e 161 4
e 161 5
e 161 11
e 161 13
e 161 16
e 161 20
e 161 21
e 161 22
e 161 23
e 161 26
e 161 28
e 161 31
e 161 34
e 161 35
e 161 39
e 161 40
e 161 43
e 161 45
e 161 47
e 161 50
e 161 52
e 161 53
e 161 58
e 161 60
e 161 61
e 161 66
e 161 67
e 161 75
e 161 78
e 161 81
e 161 82
e 161 85
e 161 90
e 161 95
e 161 107
e 161 110
e 161 114
e 161 115
e 161 118
e 161 122
e 161 123
e 161 127
e 161 130
e 161 131
e 161 135
e 161 137
e 161 138
e 161 148
e 161 149
e 161 154
e 161 155
e 161 156
e 161 158
e 162 13
e 162 20
e 162 37
e 162 39
e 162 40
e 162 47
e 162 48
e 162 53
e 162 68
e 162 78
e 162 90
e 162 93
e 162 109
e 162 112
e 162 117
e 162 124
e 162 135
e 162 137
e 162 139
e 162 148
e 162 154
e 162 160
e 163 8
e 163 25
e 163 31
e 163 39
e 163 40
e 163 41
e 163 46
e 163 56
e 163 61
e 163 69
e 163 84
e 163 93
e 163 100
e 163 103
e 163 117
e 163 118
e 163 127
e 163 133
e 163 134
e 163 135
e 163 145
e 163 152
e 163 156
e 163 159
e 164 1
e 164 9
e 164 11
e 164 20
e 164 25
e 164 31
e 164 38
e 164 40
e 164 45
e 164 48
e 164 56
e 164 57
e 164 65
e 164 67
e 164 68
e 164 71
e 164 77
e 164 85
e 164 89
e 164 90
e 164 103
e 164 104
e 164 110
e 164 111
e 164 112
e 164 118
e 164 124
e 164 125
e 164 127
e 164 129
e 164 130
e 164 140
e 164 141
e 164 142
e 164 145
e 164 147
e 164 148
e 164 156
e 164 160
e 164 161
e 165 3
e 165 8
e 165 12
e 165 14
e 165 20
e 165 21
e 165 22
e 165 23
e 165 25
e 165 29
e 165 35
e 165 39
e 165 40
e 165 47
e 165 49
e 165 51
e 165 52
e 165 53
e 165 56
e 165 61
e 165 63
e 165 68
e 165 72
e 165 73
e 165 75
e 165 78
e 165 81
e 165 82
e 165 88
e 165 89
e 165 93
e 165 96
e 165 98
e 165 101
e 165 103
e 165 105
e 165 111
e 165 112
e 165 114
e 165 120
e 165 127
e 165 133
e 165 135
e 165 138
e 165 139
e 165 140
e 165 142
e 165 146
e 165 149
e 165 155
e 165 156
e 165 159
e 165 160
e 165 162
e 166 5
e 166 10
e 166 13
e 166 25
e 166 30
e 166 32
e 166 38
e 166 41
e 166 43
e 166 44
e 166 47
e 166 48
e 166 50
e 166 54
e 166 56
e 166 58
e 166 60
e 166 61
e 166 63
e 166 66
e 166 67
e 166 68
e 166 69
e 166 71
e 166 73
e 166 78
e 166 80
e 166 81
e 166 82
e 166 83
e 166 87
e 166 88
e 166 89
e 166 94
e 166 96
e 166 97
e 166 98
e 166 99
e 166 100
e 166 101
e 166 109
e 166 112
e 166 113
e 166 114
e 166 116
e 166 117
e 166 119
e 166 121
e 166 123
e 166 130
e 166 131
e 166 137
e 166 138
e 166 140
e 166 142
e 166 143
e 166 144
e 166 149
e 166 153
e 166 154
e 166 155
e 166 163
e 166 165
e 167 1
e 167 4
e 167 15
e 167 20
e 167 23
e 167 29
e 167 30
e 167 37
e 167 53
e 167 60
e 167 67
e 167 68
e 167 77
e 167 90
e 167 107
e 167 111
e 167 112
e 167 114
e 167 134
e 167 135
e 167 140
e 167 143
e 167 147
e 167 162
e 167 165
e 167 166
e 168 2
e 168 6
e 168 15
e 168 16
e 168 25
e 168 26
e 168 39
e 168 40
e 168 46
e 168 47
e 168 48
e 168 53
e 168 55
e 168 57
e 168 58
e 168 61
e 168 66
e 168 70
e 168 71
e 168 72
e 168 81
e 168 95
e 168 98
e 168 100
e 168 102
e 168 103
e 168 105
e 168 109
e 168 116
e 168 123
e 168 125
e 168 130
e 168 132
e 168 135
e 168 137
e 168 142
e 168 152
e 168 154
e 168 155
e 168 156
e 168 161
e 168 164
e 168 165
e 168 166
e 168 167
e 169 2
e 169 3
e 169 9
e 169 13
e 169 20
e 169 32
e 169 43
e 169 48
e 169 63
e 169 65
e 169 67
e 169 73
e 169 76
e 169 78
e 169 82
e 169 87
e 169 91
e 169 109
e 169 111
e 169 114
e 169 126
e 169 130
e 169 134
e 169 138
e 169 145
e 169 147
e 169 153
e 169 166
e 170 1
e 170 10
e 170 12
e 170 30
e 170 31
e 170 39
e 170 43
e 170 61
e 170 68
e 170 72
e 170 76
e 170 84
e 170 86
e 170 95
e 170 109
e 170 111
e 170 115
e 170 116
e 170 134
e 170 143
e 170 156
e 171 1
e 171 6
e 171 12
e 171 13
e 171 19
e 171 24
e 171 34
e 171 36
e 171 47
e 171 66
e 171 72
e 171 87
e 171 89
e 171 91
e 171 96
e 171 100
e 171 101
e 171 108
e 171 109
e 171 114
e 171 117
e 171 123
e 171 127
e 171 133
e 171 136
e 171 146
e 171 152
e 171 154
e 171 167
e 171 168
e 171 170
e 172 10
e 172 27
e 172 29
e 172 31
e 172 33
e 172 35
e 172 37
e 172 39
e 172 40
e 172 65
e 172 67
e 172 69
e 172 78
e 172 80
e 172 86
e 172 88
e 172 91
e 172 92
e 172 95
e 172 100
e 172 103
e 172 105
e 172 123
e 172 132
e 172 134
e 172 136
e 172 142
e 172 147
e 172 160
e 172 164
e 172 165
e 172 166
e 173 1
e 173 6
e 173 11
e 173 14
e 173 22
e 173 29
e 173 30
e 173 31
e 173 33
e 173 35
e 173 36
e 173 37
e 173 44
e 173 45
e 173 47
e 173 51
e 173 53
e 173 56
e 173 57
e 173 59
e 173 60
e 173 61
e 173 62
e 173 68
e 173 70
e 173 71
e 173 72
e 173 73
e 173 75
e 173 76
e 173 78
e 173 83
e 173 86
e 173 87
e 173 90
e 173 95
e 173 97
e 173 99
e 173 100
e 173 105
e 173 107
e 173 110
e 173 113
e 173 116
e 173 122
e 173 126
e 173 130
e 173 131
e 173 133
e 173 137
e 173 138
e 173 139
e 173 140
e 173 141
e 173 142
e 173 145
e 173 150
e 173 156
e 173 157
e 173 163
e 173 165
e 173 166
e 173 167
e 173 169
e 173 172
e 174 4
e 174 5
e 174 7
e 174 9
e 174 22
e 174 26
e 174 29
e 174 33
e 174 35
e 174 43
e 174 46
e 174 47
e 174 51
e 174 56
e 174 63
e 174 66
e 174 68
e 174 69
e 174 72
e 174 76
e 174 77
e 174 78
e 174 86
e 174 89
e 174 90
e 174 92
e 174 94
e 174 95
e 174 99
e 174 104
e 174 105
e 174 111
e 174 114
e 174 116
e 174 117
e 174 119
e 174 120
e 174 123
e 174 124
e 174 127
e 174 128
e 174 129
e 174 131
e 174 133
e 174 134
e 174 136
e 174 139
e 174 140
e 174 142
e 174 144
e 174 147
e 174 148
e 174 153
e 174 154
e 174 155
e 174 159
e 174 161
e 174 163
e 174 165
e 174 170
e 175 2
e 175 4
e 175 5
e 175 9
e 175 12
e 175 14
e 175 15
e 175 17
e 175 18
e 175 30
e 175 31
e 175 35
e 175 37
e 175 41
e 175 45
e 175 46
e 175 47
e 175 48
e 175 51
e 175 53
e 175 61
e 175 64
e 175 68
e 175 69
e 175 70
e 175 74
e 175 75
e 175 76
e 175 81
e 175 87
e 175 89
e 175 91
e 175 93
e 175 95
e 175 104
e 175 105
e 175 107
e 175 110
e 175 115
e 175 120
e 175 122
e 175 124
e 175 125
e 175 126
e 175 127
e 175 130
e 175 134
e 175 135
e 175 136
e 175 139
e 175 140
e 175 144
e 175 147
e 175 149
e 175 151
e 175 153
e 175 157
e 175 161
e 175 162
e 175 167
e 175 171
e 175 172
e 175 173
e 176 5
e 176 6
e 176 9
e 176 11
e 176 12
e 176 15
e 176 16
e 176 21
e 176 27
e 176 28
e 176 31
e 176 32
e 176 37
e 176 39
e 176 42
e 176 44
e 176 45
e 176 51
e 176 58
e 176 65
e 176 66
e 176 67
e 176 68
e 176 69
e 176 71
e 176 73
e 176 76
e 176 83
e 176 87
e 176 89
e 176 99
e 176 100
e 176 101
e 176 107
e 176 109
e 176 110
e 176 112
e 176 113
e 176 115
e 176 129
e 176 131
e 176 133
e 176 134
e 176 136
e 176 144
e 176 147
e 176 152
e 176 155
e 176 157
e 176 158
e 176 168
e 176 173
e 177 4
e 177 11
e 177 16
e 177 24
e 177 26
e 177 29
e 177 40
e 177 52
e 177 68
e 177 73
e 177 77
e 177 90
e 177 92
e 177 95
e 177 102
e 177 103
e 177 105
e 177 121
e 177 133
e 177 136
e 177 139
e 177 144
e 177 147
e 177 151
e 177 155
e 177 160
e 177 168
e 177 175
e 178 2
e 178 9
e 178 10
e 178 20
e 178 22
e 178 24
e 178 25
e 178 35
e 178 37
e 178 41
e 178 42
e 178 50
e 178 56
e 178 68
e 178 69
e 178 72
e 178 73
e 178 75
e 178 80
e 178 86
e 178 87
e 178 89
e 178 91
e 178 93
e 178 102
e 178 146
e 178 147
e 178 155
e 178 165
e 178 168
e 178 170
e 178 171
e 179 4
e 179 6
e 179 7
e 179 8
e 179 9
e 179 10
e 179 24
e 179 26
e 179 28
e 179 30
e 179 32
e 179 36
e 179 37
e 179 40
e 179 42
e 179 43
e 179 47
e 179 48
e 179 50
e 179 53
e 179 54
e 179 56
e 179 68
e 179 73
e 179 74
e 179 78
e 179 79
e 179 84
e 179 86
e 179 91
e 179 92
e 179 95
e 179 98
e 179 101
e 179 103
e 179 109
e 179 110
e 179 111
e 179 112
e 179 113
e 179 117
e 179 119
e 179 120
e 179 121
e 179 123
e 179 125
e 179 127
e 179 128
e 179 129
e 179 131
e 179 132
e 179 133
e 179 134
e 179 135
e 179 136
e 179 137
e 179 147
e 179 152
e 179 153
e 179 155
e 179 159
e 179 160
e 179 169
e 179 175
e 180 10
e 180 26
e 180 27
e 180 31
e 180 45
e 180 52
e 180 60
e 180 69
e 180 72
e 180 76
e 180 78
e 180 82
e 180 93
e 180 103
e 180 110
e 180 111
e 180 134
e 180 138
e 180 139
e 180 144
e 180 145
e 180 150
e 180 151
e 180 155
e 180 161
e 180 173
e 181 4
e 181 12
e 181 13
e 181 20
e 181 24
e 181 26
e 181 31
e 181 38
e 181 40
e 181 43
e 181 44
e 181 51
e 181 54
e 181 55
e 181 57
e 181 61
e 181 62
e 181 66
e 181 69
e 181 71
e 181 72
e 181 73
e 181 75
e 181 76
e 181 80
e 181 86
e 181 99
e 181 106
e 181 107
e 181 111
e 181 116
e 181 120
e 181 131
e 181 133
e 181 140
e 181 145
e 181 147
e 181 148
e 181 152
e 181 166
e 181 168
e 181 175
e 181 180
e 182 4
e 182 12
e 182 15
e 182 20
e 182 31
e 182 33
e 182 36
e 182 37
e 182 39
e 182 42
e 182 56
e 182 72
e 182 76
e 182 82
e 182 89
e 182 90
e 182 92
e 182 102
e 182 116
e 182 125
e 182 127
e 182 132
e 182 137
e 182 138
e 182 145
e 182 149
e 182 160
e 182 175
e 182 176
e 182 178
e 183 8
e 183 12
e 183 23
e 183 37
e 183 39
e 183 43
e 183 45
e 183 48
e 183 57
e 183 58
e 183 82
e 183 84
e 183 89
e 183 95
e 183 101
e 183 105
e 183 109
e 183 110
e 183 124
e 183 143
e 183 144
e 183 149
e 183 156
e 183 165
e 184 1
e 184 3
e 184 5
e 184 8
e 184 10
e 184 11
e 184 13
e 184 15
e 184 20
e 184 26
e 184 27
e 184 30
e 184 31
e 184 32
e 184 33
e 184 38
e 184 40
e 184 43
e 184 46
e 184 51
e 184 57
e 184 62
e 184 66
e 184 67
e 184 68
e 184 71
e 184 73
e 184 81
e 184 82
e 184 85
e 184 89
e 184 94
e 184 99
e 184 104
e 184 105
e 184 106
e 184 110
e 184 116
e 184 117
e 184 120
e 184 124
e 184 125
e 184 127
e 184 133
e 184 138
e 184 154
e 184 166
e 184 170
e 184 175
e 184 180
e 184 183
e 185 30
e 185 37
e 185 38
e 185 48
e 185 57
e 185 59
e 185 60
e 185 62
e 185 65
e 185 68
e 185 78
e 185 93
e 185 95
e 185 103
e 185 107
e 185 109
e 185 111
e 185 113
e 185 115
e 185 125
e 185 136
e 185 146
e 185 152
e 185 155
e 185 156
e 185 166
e 185 168
e 186 1
e 186 5
e 186 6
e 186 7
e 186 10
e 186 11
e 186 12
e 186 14
e 186 17
e 186 30
e 186 32
e 186 33
e 186 34
e 186 37
e 186 38
e 186 41
e 186 43
e 186 46
e 186 48
e 186 53
e 186 56
e 186 58
e 186 67
e 186 68
e 186 70
e 186 71
e 186 72
e 186 73
e 186 76
e 186 88
e 186 89
e 186 101
e 186 102
e 186 105
e 186 107
e 186 109
e 186 111
e 186 112
e 186 115
e 186 117
e 186 120
e 186 124
e 186 141
e 186 145
e 186 146
e 186 157
e 186 160
e 186 161
e 186 163
e 186 164
e 186 165
e 186 167
e 186 170
e 186 172
e 186 173
e 186 176
e 186 179
e 187 1
e 187 2
e 187 4
e 187 5
e 187 6
e 187 7
e 187 11
e 187 24
e 187 26
e 187 27
e 187 29
e 187 30
e 187 31
e 187 33
e 187 39
e 187 41
e 187 48
e 187 51
e 187 56
e 187 58
e 187 63
e 187 68
e 187 73
e 187 74
e 187 76
e 187 82
e 187 83
e 187 84
e 187 88
e 187 89
e 187 91
e 187 92
e 187 103
e 187 105
e 187 109
e 187 110
e 187 111
e 187 114
e 187 115
e 187 124
e 187 129
e 187 132
e 187 133
e 187 137
e 187 142
e 187 145
e 187 147
e 187 154
e 187 157
e 187 164
e 187 168
e 187 171
e 187 172
e 187 173
e 187 184
e 188 8
e 188 12
e 188 38
e 188 42
e 188 48
e 188 58
e 188 60
e 188 64
e 188 69
e 188 70
e 188 76
e 188 80
e 188 81
e 188 82
e 188 83
e 188 87
e 188 93
e 188 98
e 188 100
e 188 107
e 188 110
e 188 114
e 188 122
e 188 124
e 188 131
e 188 136
e 188 139
e 188 142
e 188 143
e 188 144
e 188 146
e 188 156
e 188 157
e 188 174
e 188 183
e 188 187
e 189 8
e 189 9
e 189 20
e 189 38
e 189 39
e 189 52
e 189 73
e 189 76
e 189 90
e 189 93
e 189 105
e 189 120
e 189 134
e 189 136
e 189 142
e 189 149
e 189 154
e 189 156
e 189 159
e 190 1
e 190 2
e 190 6
e 190 8
e 190 9
e 190 19
e 190 24
e 190 26
e 190 27
e 190 37
e 190 38
e 190 39
e 190 45
e 190 46
e 190 54
e 190 65
e 190 68
e 190 73
e 190 74
e 190 76
e 190 87
e 190 88
e 190 94
e 190 95
e 190 100
e 190 101
e 190 103
e 190 105
e 190 108
e 190 109
e 190 112
e 190 114
e 190 118
e 190 119
e 190 123
e 190 127
e 190 130
e 190 131
e 190 134
e 190 136
e 190 137
e 190 139
e 190 144
e 190 151
e 190 154
e 190 155
e 190 160
e 190 162
e 190 166
e 190 173
e 190 183
e 190 186
e 190 187
e 191 1
e 191 2
e 191 8
e 191 12
e 191 16
e 191 23
e 191 26
e 191 27
e 191 28
e 191 29
e 191 40
e 191 47
e 191 70
e 191 71
e 191 72
e 191 74
e 191 105
e 191 110
e 191 111
e 191 114
e 191 117
e 191 118
e 191 121
e 191 129
e 191 134
e 191 139
e 191 142
e 191 143
e 191 147
e 191 150
e 191 152
e 191 154
e 191 155
e 191 156
e 191 160
e 191 164
e 191 183
e 191 186
e 191 187
e 192 4
e 192 5
e 192 6
e 192 7
e 192 10
e 192 13
e 192 15
e 192 16
e 192 17
e 192 20
e 192 21
e 192 24
e 192 25
e 192 26
e 192 29
e 192 30
e 192 33
e 192 39
e 192 44
e 192 51
e 192 52
e 192 56
e 192 65
e 192 66
e 192 70
e 192 72
e 192 76
e 192 81
e 192 82
e 192 88
e 192 89
e 192 90
e 192 91
e 192 92
e 192 97
e 192 100
e 192 103
e 192 107
e 192 112
e 192 117
e 192 119
e 192 121
e 192 122
e 192 129
e 192 130
e 192 131
e 192 133
e 192 139
e 192 146
e 192 147
e 192 148
e 192 151
e 192 156
e 192 158
e 192 165
e 192 166
e 192 168
e 192 174
e 192 177
e 192 179
e 192 183
e 192 186
e 193 5
e 193 6
e 193 7
e 193 22
e 193 35
e 193 39
e 193 42
e 193 51
e 193 67
e 193 68
e 193 73
e 193 83
e 193 84
e 193 100
e 193 104
e 193 105
e 193 108
e 193 109
e 193 116
e 193 120
e 193 122
e 193 125
e 193 128
e 193 129
e 193 131
e 193 133
e 193 137
e 193 144
e 193 145
e 193 147
e 193 154
e 193 155
e 193 160
e 193 163
e 193 168
e 193 170
e 193 173
e 193 178
e 193 184
e 193 186
e 193 190
e 193 191
e 194 8
e 194 9
e 194 21
e 194 31
e 194 40
e 194 45
e 194 51
e 194 55
e 194 63
e 194 72
e 194 73
e 194 74
e 194 76
e 194 78
e 194 80
e 194 89
e 194 92
e 194 101
e 194 109
e 194 110
e 194 112
e 194 117
e 194 130
e 194 133
e 194 145
e 194 146
e 194 152
e 194 154
e 194 157
e 194 166
e 194 167
e 194 168
e 194 175
e 194 176
e 194 181
e 194 192
e 195 10
e 195 11
e 195 26
e 195 27
e 195 31
e 195 35
e 195 36
e 195 43
e 195 51
e 195 65
e 195 69
e 195 72
e 195 77
e 195 83
e 195 84
e 195 109
e 195 112
e 195 114
e 195 123
e 195 125
e 195 133
e 195 140
e 195 141
e 195 144
e 195 154
e 195 173
e 195 175
e 196 4
e 196 11
e 196 17
e 196 30
e 196 31
e 196 35
e 196 40
e 196 42
e 196 43
e 196 54
e 196 56
e 196 58
e 196 60
e 196 61
e 196 64
e 196 70
e 196 73
e 196 87
e 196 90
e 196 94
e 196 95
e 196 96
e 196 99
e 196 101
e 196 102
e 196 104
e 196 107
e 196 111
e 196 114
e 196 115
e 196 118
e 196 120
e 196 131
e 196 137
e 196 141
e 196 142
e 196 143
e 196 154
e 196 155
e 196 160
e 196 169
e 196 177
e 196 182
e 196 193
e 197 2
e 197 8
e 197 17
e 197 23
e 197 37
e 197 39
e 197 40
e 197 47
e 197 50
e 197 53
e 197 69
e 197 73
e 197 74
e 197 77
e 197 78
e 197 90
e 197 93
e 197 95
e 197 98
e 197 102
e 197 114
e 197 115
e 197 118
e 197 131
e 197 139
e 197 145
e 197 171
e 197 179
e 198 8
e 198 9
e 198 20
e 198 23
e 198 26
e 198 30
e 198 31
e 198 42
e 198 45
e 198 52
e 198 53
e 198 56
e 198 59
e 198 63
e 198 68
e 198 70
e 198 73
e 198 76
e 198 77
e 198 78
e 198 81
e 198 84
e 198 86
e 198 87
e 198 93
e 198 94
e 198 97
e 198 98
e 198 100
e 198 112
e 198 116
e 198 120
e 198 121
e 198 129
e 198 131
e 198 136
e 198 145
e 198 146
e 198 152
e 198 156
e 198 167
e 198 173
e 198 174
e 198 176
e 198 187
e 198 191
e 199 13
e 199 20
e 199 27
e 199 35
e 199 38
e 199 40
e 199 41
e 199 43
e 199 47
e 199 51
e 199 53
e 199 54
e 199 60
e 199 66
e 199 67
e 199 68
e 199 74
e 199 76
e 199 87
e 199 100
e 199 101
e 199 107
e 199 110
e 199 116
e 199 121
e 199 122
e 199 125
e 199 129
e 199 130
e 199 135
e 199 136
e 199 137
e 199 145
e 199 154
e 199 155
e 199 156
e 199 159
e 199 172
e 199 183
e 199 187
e 199 188
e 199 195
e 200 2
e 200 6
e 200 8
e 200 9
e 200 26
e 200 35
e 200 38
e 200 57
e 200 60
e 200 64
e 200 80
e 200 84
e 200 88
e 200 101
e 200 104
e 200 107
e 200 118
e 200 122
e 200 123
e 200 134
e 200 139
e 200 140
e 200 145
e 200 147
e 200 148
e 200 155
e 200 161
e 200 167
e 200 168
e 200 171
e 200 172
e 200 174
e 200 176
e 200 183
e 200 184
e 200 186
e 200 188
e 200 196
e 201 1
e 201 5
e 201 6
e 201 10
e 201 11
e 201 12
e 201 22
e 201 25
e 201 30
e 201 31
e 201 32
e 201 35
e 201 36
e 201 37
e 201 41
e 201 46
e 201 47
e 201 48
e 201 55
e 201 57
e 201 65
e 201 66
e 201 68
e 201 76
e 201 84
e 201 86
e 201 87
e 201 88
e 201 101
e 201 103
e 201 104
e 201 108
e 201 111
e 201 114
e 201 116
e 201 117
e 201 118
e 201 123
e 201 125
e 201 127
e 201 132
e 201 134
e 201 136
e 201 137
e 201 142
e 201 147
e 201 149
e 201 152
e 201 156
e 201 166
e 201 171
e 201 173
e 201 175
e 201 176
e 201 177
e 201 183
e 201 186
e 201 187
e 201 190
e 201 194
e 201 198
e 202 1
e 202 2
e 202 4
e 202 10
e 202 11
e 202 13
e 202 16
e 202 22
e 202 25
e 202 31
e 202 34
e 202 37
e 202 40
e 202 42
e 202 45
e 202 47
e 202 50
e 202 64
e 202 65
e 202 66
e 202 68
e 202 70
e 202 73
e 202 75
e 202 76
e 202 82
e 202 84
e 202 87
e 202 88
e 202 89
e 202 90
e 202 104
e 202 109
e 202 110
e 202 111
e 202 112
e 202 114
e 202 115
e 202 124
e 202 127
e 202 136
e 202 137
e 202 140
e 202 141
e 202 153
e 202 164
e 202 165
e 202 171
e 202 173
e 202 174
e 202 176
e 202 177
e 202 179
e 202 181
e 202 186
e 202 188
e 202 190
e 202 192
e 202 193
e 202 198
e 203 1
e 203 5
e 203 22
e 203 27
e 203 35
e 203 42
e 203 45
e 203 48
e 203 50
e 203 51
e 203 56
e 203 61
e 203 63
e 203 67
e 203 76
e 203 77
e 203 79
e 203 80
e 203 88
e 203 90
e 203 96
e 203 102
e 203 108
e 203 109
e 203 111
e 203 115
e 203 116
e 203 117
e 203 119
e 203 120
e 203 121
e 203 123
e 203 127
e 203 128
e 203 131
e 203 134
e 203 144
e 203 147
e 203 149
e 203 152
e 203 153
e 203 156
e 203 158
e 203 166
e 203 167
e 203 168
e 203 169
e 203 175
e 203 177
e 203 182
e 203 190
e 203 196
e 203 201
e 204 1
e 204 2
e 204 4
e 204 13
e 204 21
e 204 27
e 204 34
e 204 42
e 204 44
e 204 45
e 204 51
e 204 56
e 204 62
e 204 65
e 204 67
e 204 73
e 204 77
e 204 82
e 204 89
e 204 90
e 204 93
e 204 95
e 204 98
e 204 99
e 204 100
e 204 109
e 204 110
e 204 120
e 204 121
e 204 129
e 204 130
e 204 131
e 204 132
e 204 134
e 204 136
e 204 147
e 204 150
e 204 154
e 204 161
e 204 173
e 204 177
e 204 183
e 204 186
e 204 187
e 204 190
e 204 199
e 204 202
e 205 5
e 205 6
e 205 10
e 205 22
e 205 23
e 205 28
e 205 30
e 205 37
e 205 38
e 205 41
e 205 43
e 205 45
e 205 51
e 205 53
e 205 55
e 205 62
e 205 65
e 205 67
e 205 68
e 205 72
e 205 77
e 205 81
e 205 83
e 205 84
e 205 87
e 205 91
e 205 93
e 205 95
e 205 97
e 205 99
e 205 100
e 205 106
e 205 107
e 205 108
e 205 109
e 205 114
e 205 116
e 205 117
e 205 122
e 205 124
e 205 125
e 205 128
e 205 135
e 205 141
e 205 142
e 205 144
e 205 145
e 205 146
e 205 158
e 205 160
e 205 165
e 205 167
e 205 169
e 205 171
e 205 173
e 205 179
e 205 183
e 205 186
e 205 196
e 205 198
e 205 199
e 205 202
e 205 203
e 206 2
e 206 4
e 206 13
e 206 16
e 206 17
e 206 21
e 206 31
e 206 35
e 206 37
e 206 39
e 206 40
e 206 45
e 206 46
e 206 52
e 206 64
e 206 65
e 206 68
e 206 73
e 206 76
e 206 78
e 206 80
e 206 83
e 206 87
e 206 98
e 206 110
e 206 115
e 206 116
e 206 117
e 206 127
e 206 132
e 206 134
e 206 138
e 206 140
e 206 145
e 206 165
e 206 173
e 206 187
e 206 189
e 206 196
e 206 200
e 206 205
e 207 13
e 207 20
e 207 23
e 207 26
e 207 33
e 207 46
e 207 51
e 207 60
e 207 63
e 207 65
e 207 67
e 207 82
e 207 86
e 207 89
e 207 91
e 207 93
e 207 97
e 207 100
e 207 102
e 207 106
e 207 113
e 207 115
e 207 116
e 207 124
e 207 133
e 207 134
e 207 135
e 207 136
e 207 139
e 207 151
e 207 152
e 207 156
e 207 159
e 207 160
e 207 166
e 207 179
e 207 187
e 207 195
e 207 196
e 208 2
e 208 8
e 208 21
e 208 26
e 208 30
e 208 31
e 208 32
e 208 39
e 208 40
e 208 43
e 208 47
e 208 50
e 208 63
e 208 68
e 208 69
e 208 72
e 208 75
e 208 76
e 208 77
e 208 78
e 208 80
e 208 86
e 208 87
e 208 93
e 208 95
e 208 97
e 208 100
e 208 110
e 208 111
e 208 112
e 208 114
e 208 118
e 208 125
e 208 129
e 208 134
e 208 140
e 208 142
e 208 144
e 208 145
e 208 148
e 208 149
e 208 150
e 208 154
e 208 160
e 208 161
e 208 163
e 208 165
e 208 166
e 208 170
e 208 171
e 208 173
e 208 178
e 208 186
e 208 187
e 208 191
e 208 195
e 208 196
e 208 203
e 208 204
e 209 1
e 209 3
e 209 6
e 209 18
e 209 21
e 209 26
e 209 27
e 209 28
e 209 29
e 209 30
e 209 35
e 209 37
e 209 38
e 209 43
e 209 47
e 209 53
e 209 56
e 209 59
e 209 64
e 209 66
e 209 68
e 209 73
e 209 76
e 209 80
e 209 82
e 209 87
e 209 90
e 209 91
e 209 93
e 209 99
e 209 104
e 209 105
e 209 109
e 209 112
e 209 122
e 209 123
e 209 124
e 209 131
e 209 133
e 209 144
e 209 149
e 209 151
e 209 156
e 209 164
e 209 165
e 209 168
e 209 172
e 209 173
e 209 176
e 209 181
e 209 183
e 209 186
e 209 192
e 209 195
e 209 203
e 209 206
e 209 207
e 209 208
e 210 6
e 210 13
e 210 17
e 210 23
e 210 25
e 210 36
e 210 56
e 210 57
e 210 61
e 210 64
e 210 71
e 210 72
e 210 93
e 210 101
e 210 112
e 210 113
e 210 114
e 210 125
e 210 133
e 210 135
e 210 145
e 210 149
e 210 156
e 210 172
e 210 179
e 210 184
e 210 188
e 210 190
e 210 204
e 211 1
e 211 5
e 211 13
e 211 16
e 211 22
e 211 23
e 211 26
e 211 36
e 211 39
e 211 45
e 211 47
e 211 48
e 211 53
e 211 61
e 211 64
e 211 72
e 211 78
e 211 79
e 211 81
e 211 83
e 211 84
e 211 85
e 211 91
e 211 93
e 211 96
e 211 99
e 211 101
e 211 102
e 211 107
e 211 114
e 211 119
e 211 124
e 211 126
e 211 130
e 211 131
e 211 134
e 211 137
e 211 144
e 211 145
e 211 150
e 211 152
e 211 153
e 211 156
e 211 159
e 211 161
e 211 162
e 211 164
e 211 173
e 211 174
e 211 185
e 211 188
e 211 190
e 211 204
e 211 205
e 211 207
e 211 208
e 212 8
e 212 13
e 212 19
e 212 20
e 212 23
e 212 26
e 212 31
e 212 33
e 212 45
e 212 50
e 212 61
e 212 76
e 212 77
e 212 81
e 212 84
e 212 87
e 212 114
e 212 132
e 212 139
e 212 154
e 212 155
e 212 161
e 212 166
e 212 168
e 212 173
e 212 179
e 212 183
e 212 186
e 212 193
e 212 205
e 212 209
e 213 6
e 213 16
e 213 26
e 213 34
e 213 36
e 213 38
e 213 43
e 213 45
e 213 52
e 213 56
e 213 66
e 213 68
e 213 69
e 213 77
e 213 100
e 213 107
e 213 110
e 213 124
e 213 127
e 213 131
e 213 135
e 213 145
e 213 148
e 213 149
e 213 150
e 213 161
e 213 165
e 213 168
e 213 171
e 213 172
e 213 174
e 213 175
e 213 194
e 213 198
e 213 206
e 214 2
e 214 5
e 214 8
e 214 10
e 214 11
e 214 13
e 214 15
e 214 21
e 214 23
e 214 24
e 214 36
e 214 38
e 214 39
e 214 42
e 214 43
e 214 45
e 214 48
e 214 49
e 214 50
e 214 51
e 214 52
e 214 54
e 214 56
e 214 63
e 214 69
e 214 70
e 214 71
e 214 72
e 214 73
e 214 76
e 214 78
e 214 80
e 214 84
e 214 85
e 214 87
e 214 88
e 214 93
e 214 94
e 214 97
e 214 98
e 214 101
e 214 106
e 214 107
e 214 110
e 214 111
e 214 112
e 214 113
e 214 121
e 214 124
e 214 127
e 214 133
e 214 135
e 214 136
e 214 140
e 214 147
e 214 151
e 214 154
e 214 155
e 214 156
e 214 160
e 214 162
e 214 170
e 214 171
e 214 179
e 214 180
e 214 181
e 214 186
e 214 190
e 214 192
e 214 194
e 214 197
e 214 198
e 214 204
e 214 205
e 214 206
e 214 208
e 214 209
e 214 210
e 214 211
e 215 8
e 215 9
e 215 13
e 215 20
e 215 24
e 215 26
e 215 31
e 215 33
e 215 39
e 215 40
e 215 41
e 215 42
e 215 43
e 215 48
e 215 49
e 215 50
e 215 51
e 215 53
e 215 56
e 215 62
e 215 63
e 215 72
e 215 75
e 215 80
e 215 81
e 215 84
e 215 85
e 215 86
e 215 87
e 215 88
e 215 90
e 215 93
e 215 94
e 215 96
e 215 97
e 215 100
e 215 101
e 215 105
e 215 108
e 215 112
e 215 113
e 215 114
e 215 115
e 215 118
e 215 122
e 215 123
e 215 125
e 215 128
e 215 129
e 215 134
e 215 135
e 215 136
e 215 139
e 215 142
e 215 144
e 215 145
e 215 147
e 215 159
e 215 162
e 215 165
e 215 166
e 215 167
e 215 174
e 215 175
e 215 181
e 215 184
e 215 187
e 215 194
e 215 196
e 215 197
e 215 202
e 215 205
e 215 207
e 215 208
e 215 211
e 215 212
e 216 1
e 216 2
e 216 5
e 216 8
e 216 18
e 216 36
e 216 38
e 216 39
e 216 42
e 216 50
e 216 61
e 216 74
e 216 76
e 216 90
e 216 94
e 216 100
e 216 101
e 216 105
e 216 116
e 216 117
e 216 127
e 216 130
e 216 132
e 216 133
e 216 134
e 216 137
e 216 138
e 216 140
e 216 144
e 216 159
e 216 165
e 216 168
e 216 174
e 216 185
e 216 187
e 216 193
e 216 203
e 216 214
e 217 1
e 217 5
e 217 6
e 217 10
e 217 15
e 217 16
e 217 17
e 217 20
e 217 21
e 217 22
e 217 27
e 217 29
e 217 31
e 217 37
e 217 38
e 217 42
e 217 43
e 217 47
e 217 48
e 217 53
e 217 61
e 217 62
e 217 63
e 217 64
e 217 65
e 217 66
e 217 70
e 217 76
e 217 80
e 217 82
e 217 84
e 217 86
e 217 87
e 217 92
e 217 96
e 217 101
e 217 104
e 217 107
e 217 109
e 217 116
e 217 118
e 217 122
e 217 123
e 217 129
e 217 131
e 217 133
e 217 134
e 217 135
e 217 136
e 217 139
e 217 143
e 217 144
e 217 149
e 217 151
e 217 156
e 217 157
e 217 160
e 217 162
e 217 164
e 217 165
e 217 172
e 217 174
e 217 175
e 217 178
e 217 184
e 217 185
e 217 187
e 217 192
e 217 194
e 217 195
e 217 197
e 217 200
e 217 204
e 217 205
e 217 207
e 217 213
e 217 214
e 218 5
e 218 14
e 218 15
e 218 16
e 218 37
e 218 41
e 218 43
e 218 53
e 218 55
e 218 56
e 218 61
e 218 76
e 218 83
e 218 84
e 218 88
e 218 95
e 218 100
e 218 101
e 218 102
e 218 103
e 218 105
e 218 111
e 218 112
e 218 113
e 218 122
e 218 127
e 218 135
e 218 137
e 218 147
e 218 149
e 218 152
e 218 156
e 218 157
e 218 159
e 218 174
e 218 175
e 218 176
e 218 179
e 218 193
e 218 208
e 219 1
e 219 4
e 219 8
e 219 11
e 219 17
e 219 20
e 219 24
e 219 26
e 219 35
e 219 42
e 219 47
e 219 48
e 219 52
e 219 56
e 219 57
e 219 63
e 219 68
e 219 76
e 219 79
e 219 86
e 219 88
e 219 100
e 219 105
e 219 111
e 219 112
e 219 115
e 219 119
e 219 121
e 219 134
e 219 138
e 219 149
e 219 166
e 219 171
e 219 173
e 219 174
e 219 182
e 219 184
e 219 187
e 219 190
e 219 194
e 219 201
e 219 209
e 219 213
e 220 11
e 220 16
e 220 21
e 220 23
e 220 41
e 220 42
e 220 45
e 220 52
e 220 76
e 220 86
e 220 87
e 220 90
e 220 95
e 220 98
e 220 100
e 220 101
e 220 103
e 220 104
e 220 122
e 220 125
e 220 127
e 220 133
e 220 136
e 220 144
e 220 152
e 220 166
e 220 173
e 220 179
e 220 181
e 220 201
e 220 219
e 221 1
e 221 2
e 221 6
e 221 7
e 221 8
e 221 12
e 221 14
e 221 20
e 221 22
e 221 24
e 221 26
e 221 28
e 221 31
e 221 33
e 221 37
e 221 44
e 221 45
e 221 47
e 221 51
e 221 56
e 221 63
e 221 64
e 221 67
e 221 69
e 221 70
e 221 75
e 221 76
e 221 80
e 221 86
e 221 88
e 221 89
e 221 91
e 221 93
e 221 94
e 221 95
e 221 98
e 221 101
e 221 103
e 221 110
e 221 112
e 221 115
e 221 126
e 221 127
e 221 131
e 221 134
e 221 137
e 221 138
e 221 139
e 221 144
e 221 145
e 221 157
e 221 158
e 221 163
e 221 171
e 221 181
e 221 186
e 221 187
e 221 188
e 221 190
e 221 191
e 221 192
e 221 194
e 221 198
e 221 199
e 221 202
e 221 205
e 221 206
e 221 214
e 221 215
e 221 217
e 221 219
e 221 220
e 222 2
e 222 4
e 222 6
e 222 8
e 222 11
e 222 13
e 222 16
e 222 22
e 222 26
e 222 30
e 222 33
e 222 35
e 222 39
e 222 55
e 222 62
e 222 68
e 222 80
e 222 82
e 222 87
e 222 90
e 222 97
e 222 98
e 222 103
e 222 105
e 222 111
e 222 121
e 222 126
e 222 129
e 222 131
e 222 134
e 222 136
e 222 137
e 222 151
e 222 153
e 222 157
e 222 169
e 222 173
e 222 176
e 222 187
e 222 194
e 222 198
e 222 201
e 222 205
e 222 206
e 222 208
e 223 1
e 223 2
e 223 6
e 223 9
e 223 14
e 223 15
e 223 16
e 223 21
e 223 22
e 223 28
e 223 35
e 223 37
e 223 39
e 223 40
e 223 43
e 223 46
e 223 50
e 223 52
e 223 57
e 223 59
e 223 60
e 223 61
e 223 68
e 223 69
e 223 75
e 223 76
e 223 77
e 223 81
e 223 84
e 223 90
e 223 92
e 223 93
e 223 96
e 223 99
e 223 103
e 223 105
e 223 106
e 223 109
e 223 113
e 223 122
e 223 125
e 223 133
e 223 140
e 223 145
e 223 149
e 223 151
e 223 154
e 223 155
e 223 160
e 223 163
e 223 164
e 223 166
e 223 170
e 223 179
e 223 188
e 223 190
e 223 192
e 223 193
e 223 196
e 223 200
e 223 202
e 223 203
e 223 204
e 223 205
e 223 206
e 223 209
e 223 210
e 223 213
e 223 216
e 224 3
e 224 4
e 224 6
e 224 16
e 224 21
e 224 30
e 224 31
e 224 44
e 224 45
e 224 47
e 224 48
e 224 49
e 224 51
e 224 55
e 224 67
e 224 71
e 224 72
e 224 73
e 224 74
e 224 76
e 224 78
e 224 84
e 224 85
e 224 90
e 224 92
e 224 95
e 224 101
e 224 102
e 224 107
e 224 108
e 224 113
e 224 121
e 224 124
e 224 125
e 224 130
e 224 133
e 224 135
e 224 144
e 224 145
e 224 162
e 224 163
e 224 165
e 224 166
e 224 170
e 224 173
e 224 174
e 224 175
e 224 178
e 224 180
e 224 184
e 224 190
e 224 199
e 224 201
e 224 207
e 224 217
e 224 219
e 224 221
e 225 3
e 225 4
e 225 7
e 225 12
e 225 17
e 225 24
e 225 38
e 225 44
e 225 46
e 225 51
e 225 55
e 225 58
e 225 65
e 225 68
e 225 70
e 225 73
e 225 75
e 225 80
e 225 88
e 225 89
e 225 95
e 225 97
e 225 102
e 225 103
e 225 109
e 225 111
e 225 113
e 225 115
e 225 119
e 225 120
e 225 121
e 225 124
e 225 125
e 225 126
e 225 127
e 225 131
e 225 137
e 225 139
e 225 140
e 225 147
e 225 148
e 225 150
e 225 152
e 225 154
e 225 156
e 225 157
e 225 159
e 225 161
e 225 162
e 225 163
e 225 165
e 225 166
e 225 171
e 225 172
e 225 174
e 225 180
e 225 185
e 225 186
e 225 190
e 225 198
e 225 201
e 225 202
e 225 203
e 225 209
e 225 213
e 225 216
e 225 217
e 226 1
e 226 7
e 226 11
e 226 13
e 226 14
e 226 15
e 226 23
e 226 24
e 226 29
e 226 34
e 226 35
e 226 38
e 226 39
e 226 40
e 226 46
e 226 47
e 226 56
e 226 63
e 226 67
e 226 69
e 226 71
e 226 77
e 226 78
e 226 79
e 226 80
e 226 82
e 226 86
e 226 87
e 226 101
e 226 102
e 226 107
e 226 110
e 226 111
e 226 112
e 226 113
e 226 114
e 226 116
e 226 117
e 226 118
e 226 125
e 226 126
e 226 129
e 226 131
e 226 132
e 226 133
e 226 134
e 226 135
e 226 137
e 226 138
e 226 140
e 226 146
e 226 149
e 226 152
e 226 156
e 226 159
e 226 163
e 226 168
e 226 171
e 226 173
e 226 174
e 226 176
e 226 178
e 226 180
e 226 181
e 226 183
e 226 189
e 226 192
e 226 194
e 226 195
e 226 201
e 226 202
e 226 206
e 226 211
e 226 219
e 226 221
e 226 223
e 227 1
e 227 2
e 227 11
e 227 39
e 227 45
e 227 50
e 227 73
e 227 82
e 227 84
e 227 99
e 227 102
e 227 103
e 227 113
e 227 118
e 227 134
e 227 142
e 227 143
e 227 146
e 227 149
e 227 154
e 227 157
e 227 168
e 227 169
e 227 172
e 227 173
e 227 179
e 227 181
e 227 186
e 227 187
e 227 214
e 227 219
e 227 225
e 228 4
e 228 6
e 228 7
e 228 11
e 228 13
e 228 14
e 228 17
e 228 18
e 228 21
e 228 22
e 228 26
e 228 30
e 228 35
e 228 38
e 228 52
e 228 57
e 228 58
e 228 59
e 228 60
e 228 64
e 228 66
e 228 68
e 228 71
e 228 73
e 228 76
e 228 83
e 228 84
e 228 89
e 228 95
e 228 98
e 228 99
e 228 101
e 228 102
e 228 103
e 228 108
e 228 112
e 228 116
e 228 117
e 228 122
e 228 123
e 228 125
e 228 127
e 228 129
e 228 131
e 228 136
e 228 137
e 228 138
e 228 139
e 228 142
e 228 149
e 228 151
e 228 154
e 228 155
e 228 156
e 228 159
e 228 160
e 228 163
e 228 165
e 228 168
e 228 171
e 228 173
e 228 175
e 228 176
e 228 178
e 228 180
e 228 181
e 228 185
e 228 190
e 228 201
e 228 203
e 228 204
e 228 205
e 228 209
e 228 213
e 228 214
e 228 221
e 228 222
e 228 223
e 228 224
e 229 1
e 229 2
e 229 3
e 229 5
e 229 6
e 229 9
e 229 13
e 229 28
e 229 42
e 229 43
e 229 44
e 229 54
e 229 61
e 229 63
e 229 69
e 229 73
e 229 76
e 229 78
e 229 82
e 229 87
e 229 96
e 229 110
e 229 117
e 229 125
e 229 129
e 229 131
e 229 133
e 229 134
e 229 139
e 229 145
e 229 149
e 229 150
e 229 155
e 229 156
e 229 166
e 229 168
e 229 173
e 229 175
e 229 176
e 229 177
e 229 178
e 229 184
e 229 203
e 229 204
e 229 220
e 229 221
e 230 1
e 230 6
e 230 8
e 230 14
e 230 17
e 230 25
e 230 26
e 230 31
e 230 37
e 230 38
e 230 47
e 230 61
e 230 63
e 230 67
e 230 70
e 230 84
e 230 89
e 230 90
e 230 97
e 230 103
e 230 110
e 230 112
e 230 118
e 230 130
e 230 134
e 230 136
e 230 137
e 230 144
e 230 172
e 230 180
e 230 182
e 230 183
e 230 185
e 230 187
e 230 198
e 230 204
e 230 208
e 230 215
e 230 221
e 230 222
e 230 225
e 230 226
e 231 1
e 231 5
e 231 13
e 231 16
e 231 20
e 231 23
e 231 30
e 231 43
e 231 45
e 231 61
e 231 64
e 231 69
e 231 76
e 231 86
e 231 91
e 231 92
e 231 107
e 231 111
e 231 112
e 231 113
e 231 115
e 231 116
e 231 122
e 231 130
e 231 132
e 231 137
e 231 139
e 231 140
e 231 146
e 231 149
e 231 154
e 231 157
e 231 158
e 231 171
e 231 175
e 231 181
e 231 186
e 231 209
e 231 210
e 231 214
e 231 215
e 231 220
e 231 222
e 231 223
e 231 229
e 232 1
e 232 11
e 232 15
e 232 17
e 232 21
e 232 23
e 232 24
e 232 25
e 232 31
e 232 33
e 232 35
e 232 36
e 232 40
e 232 51
e 232 52
e 232 54
e 232 55
e 232 56
e 232 60
e 232 71
e 232 72
e 232 76
e 232 89
e 232 91
e 232 92
e 232 93
e 232 94
e 232 98
e 232 101
e 232 102
e 232 105
e 232 108
e 232 112
e 232 117
e 232 118
e 232 121
e 232 125
e 232 126
e 232 130
e 232 131
e 232 134
e 232 138
e 232 140
e 232 142
e 232 147
e 232 148
e 232 149
e 232 156
e 232 159
e 232 160
e 232 161
e 232 164
e 232 165
e 232 166
e 232 173
e 232 174
e 232 175
e 232 176
e 232 177
e 232 179
e 232 181
e 232 187
e 232 189
e 232 191
e 232 192
e 232 195
e 232 200
e 232 204
e 232 205
e 232 208
e 232 214
e 232 216
e 232 217
e 232 219
e 232 224
e 232 225
e 233 1
e 233 3
e 233 7
e 233 11
e 233 12
e 233 13
e 233 14
e 233 15
e 233 16
e 233 19
e 233 24
e 233 25
e 233 29
e 233 31
e 233 35
e 233 36
e 233 39
e 233 41
e 233 42
e 233 47
e 233 54
e 233 57
e 233 61
e 233 70
e 233 72
e 233 73
e 233 75
e 233 84
e 233 87
e 233 88
e 233 89
e 233 90
e 233 100
e 233 110
e 233 112
e 233 120
e 233 122
e 233 125
e 233 133
e 233 136
e 233 137
e 233 138
e 233 142
e 233 145
e 233 149
e 233 150
e 233 152
e 233 158
e 233 160
e 233 166
e 233 172
e 233 175
e 233 179
e 233 186
e 233 190
e 233 191
e 233 194
e 233 195
e 233 198
e 233 202
e 233 213
e 233 220
e 233 225
e 233 226
e 234 1
e 234 4
e 234 5
e 234 6
e 234 8
e 234 10
e 234 11
e 234 15
e 234 18
e 234 26
e 234 32
e 234 34
e 234 37
e 234 38
e 234 39
e 234 44
e 234 45
e 234 46
e 234 52
e 234 56
e 234 57
e 234 60
e 234 63
e 234 69
e 234 73
e 234 74
e 234 76
e 234 84
e 234 100
e 234 101
e 234 103
e 234 105
e 234 111
e 234 113
e 234 115
e 234 119
e 234 124
e 234 125
e 234 135
e 234 137
e 234 145
e 234 148
e 234 149
e 234 155
e 234 158
e 234 159
e 234 164
e 234 165
e 234 168
e 234 172
e 234 175
e 234 186
e 234 187
e 234 194
e 234 200
e 234 203
e 234 204
e 234 206
e 234 207
e 234 209
e 234 210
e 234 214
e 234 217
e 234 225
e 234 229
e 235 4
e 235 5
e 235 6
e 235 11
e 235 16
e 235 26
e 235 28
e 235 38
e 235 40
e 235 43
e 235 45
e 235 46
e 235 51
e 235 52
e 235 54
e 235 61
e 235 64
e 235 72
e 235 75
e 235 78
e 235 81
e 235 82
e 235 87
e 235 89
e 235 98
e 235 106
e 235 110
e 235 117
e 235 124
e 235 125
e 235 131
e 235 134
e 235 135
e 235 137
e 235 139
e 235 144
e 235 145
e 235 146
e 235 150
e 235 151
e 235 153
e 235 155
e 235 159
e 235 168
e 235 175
e 235 176
e 235 183
e 235 184
e 235 186
e 235 190
e 235 196
e 235 201
e 235 203
e 235 211
e 235 219
e 235 228
e 235 229
e 235 234
e 236 1
e 236 2
e 236 3
e 236 12
e 236 13
e 236 17
e 236 19
e 236 20
e 236 31
e 236 33
e 236 39
e 236 43
e 236 45
e 236 46
e 236 49
e 236 52
e 236 64
e 236 69
e 236 87
e 236 93
e 236 111
e 236 118
e 236 123
e 236 134
e 236 139
e 236 144
e 236 146
e 236 151
e 236 156
e 236 158
e 236 161
e 236 165
e 236 168
e 236 170
e 236 175
e 236 176
e 236 179
e 236 183
e 236 194
e 236 197
e 236 198
e 236 200
e 236 201
e 236 203
e 236 204
e 236 206
e 236 211
e 236 213
e 236 217
e 236 232
e 236 233
e 237 1
e 237 9
e 237 10
e 237 19
e 237 27
e 237 37
e 237 39
e 237 41
e 237 42
e 237 44
e 237 45
e 237 47
e 237 50
e 237 51
e 237 56
e 237 64
e 237 73
e 237 74
e 237 78
e 237 82
e 237 84
e 237 90
e 237 105
e 237 111
e 237 112
e 237 118
e 237 124
e 237 129
e 237 135
e 237 137
e 237 140
e 237 141
e 237 147
e 237 156
e 237 158
e 237 168
e 237 169
e 237 171
e 237 173
e 237 174
e 237 175
e 237 177
e 237 183
e 237 188
e 237 189
e 237 203
e 237 204
e 237 209
e 237 213
e 237 217
e 237 219
e 237 223
e 237 225
e 237 235
e 238 5
e 238 6
e 238 7
e 238 8
e 238 13
e 238 19
e 238 27
e 238 32
e 238 37
e 238 39
e 238 44
e 238 46
e 238 47
e 238 51
e 238 53
e 238 55
e 238 68
e 238 73
e 238 74
e 238 79
e 238 81
e 238 82
e 238 83
e 238 86
e 238 89
e 238 91
e 238 92
e 238 95
e 238 96
e 238 102
e 238 103
e 238 105
e 238 106
e 238 111
e 238 114
e 238 118
e 238 119
e 238 120
e 238 121
e 238 122
e 238 123
e 238 124
e 238 128
e 238 130
e 238 134
e 238 135
e 238 136
e 238 139
e 238 142
e 238 146
e 238 151
e 238 157
e 238 159
e 238 161
e 238 163
e 238 166
e 238 167
e 238 169
e 238 172
e 238 173
e 238 178
e 238 181
e 238 196
e 238 204
e 238 205
e 238 206
e 238 208
e 238 214
e 238 215
e 238 217
e 238 218
e 238 225
e 238 230
e 238 232
e 238 234
e 238 237
e 239 7
e 239 13
e 239 28
e 239 30
e 239 36
e 239 41
e 239 42
e 239 47
e 239 51
e 239 56
e 239 61
e 239 63
e 239 68
e 239 84
e 239 90
e 239 93
e 239 103
e 239 108
e 239 109
e 239 112
e 239 114
e 239 122
e 239 130
e 239 134
e 239 135
e 239 166
e 239 171
e 239 174
e 239 175
e 239 187
e 239 188
e 239 201
e 239 202
e 239 203
e 239 209
e 239 211
e 239 222
e 239 223
e 240 2
e 240 7
e 240 9
e 240 10
e 240 11
e 240 13
e 240 15
e 240 16
e 240 18
e 240 21
e 240 23
e 240 27
e 240 32
e 240 33
e 240 34
e 240 38
e 240 47
e 240 52
e 240 53
e 240 56
e 240 63
e 240 64
e 240 66
e 240 71
e 240 72
e 240 73
e 240 77
e 240 79
e 240 80
e 240 82
e 240 90
e 240 94
e 240 95
e 240 100
e 240 101
e 240 102
e 240 105
e 240 106
e 240 110
e 240 112
e 240 113
e 240 114
e 240 115
e 240 117
e 240 118
e 240 120
e 240 124
e 240 125
e 240 128
e 240 131
e 240 133
e 240 135
e 240 139
e 240 140
e 240 143
e 240 144
e 240 145
e 240 150
e 240 156
e 240 160
e 240 161
e 240 166
e 240 168
e 240 170
e 240 173
e 240 179
e 240 183
e 240 185
e 240 199
e 240 202
e 240 209
e 240 212
e 240 213
e 240 214
e 240 215
e 240 216
e 240 219
e 240 221
e 240 222
e 240 223
e 240 226
e 240 227
e 240 228
e 240 230
e 240 234
e 240 235
e 241 1
e 241 4
e 241 6
e 241 8
e 241 11
e 241 12
e 241 13
e 241 15
e 241 20
e 241 22
e 241 27
e 241 28
e 241 30
e 241 38
e 241 39
e 241 40
e 241 43
e 241 50
e 241 53
e 241 62
e 241 63
e 241 67
e 241 72
e 241 80
e 241 83
e 241 87
e 241 88
e 241 90
e 241 91
e 241 98
e 241 105
e 241 108
e 241 109
e 241 113
e 241 115
e 241 121
e 241 123
e 241 126
e 241 127
e 241 129
e 241 130
e 241 131
e 241 137
e 241 139
e 241 141
e 241 142
e 241 147
e 241 148
e 241 149
e 241 150
e 241 155
e 241 158
e 241 159
e 241 160
e 241 165
e 241 168
e 241 171
e 241 172
e 241 174
e 241 181
e 241 183
e 241 186
e 241 192
e 241 202
e 241 203
e 241 204
e 241 217
e 241 218
e 241 219
e 241 220
e 241 223
e 241 228
e 241 233
e 241 234
e 241 235
e 241 236
e 241 237
e 241 239
e 241 240
e 242 10
e 242 12
e 242 13
e 242 14
e 242 20
e 242 28
e 242 30
e 242 31
e 242 34
e 242 35
e 242 36
e 242 38
e 242 40
e 242 44
e 242 47
e 242 50
e 242 51
e 242 52
e 242 54
e 242 55
e 242 59
e 242 68
e 242 72
e 242 73
e 242 74
e 242 76
e 242 80
e 242 82
e 242 83
e 242 86
e 242 89
e 242 92
e 242 96
e 242 100
e 242 105
e 242 110
e 242 114
e 242 115
e 242 123
e 242 128
e 242 130
e 242 132
e 242 133
e 242 134
e 242 140
e 242 142
e 242 147
e 242 149
e 242 150
e 242 151
e 242 154
e 242 155
e 242 159
e 242 164
e 242 165
e 242 166
e 242 167
e 242 173
e 242 180
e 242 181
e 242 183
e 242 186
e 242 188
e 242 191
e 242 192
e 242 193
e 242 194
e 242 197
e 242 198
e 242 199
e 242 200
e 242 201
e 242 207
e 242 211
e 242 212
e 242 214
e 242 219
e 242 222
e 242 223
e 242 232
e 242 235
e 242 236
e 243 26
e 243 27
e 243 37
e 243 42
e 243 43
e 243 45
e 243 47
e 243 68
e 243 89
e 243 90
e 243 95
e 243 100
e 243 105
e 243 108
e 243 115
e 243 122
e 243 124
e 243 130
e 243 134
e 243 154
e 243 156
e 243 161
e 243 163
e 243 203
e 243 204
e 243 210
e 243 211
e 243 215
e 243 221
e 243 223
e 243 237
e 244 6
e 244 11
e 244 45
e 244 73
e 244 84
e 244 90
e 244 93
e 244 100
e 244 107
e 244 109
e 244 110
e 244 111
e 244 113
e 244 114
e 244 121
e 244 122
e 244 139
e 244 140
e 244 144
e 244 149
e 244 156
e 244 164
e 244 166
e 244 190
e 244 193
e 244 200
e 244 208
e 244 217
e 244 219
e 244 226
e 245 3
e 245 9
e 245 10
e 245 11
e 245 13
e 245 15
e 245 16
e 245 23
e 245 27
e 245 28
e 245 29
e 245 38
e 245 39
e 245 41
e 245 42
e 245 45
e 245 52
e 245 53
e 245 54
e 245 55
e 245 61
e 245 63
e 245 66
e 245 67
e 245 71
e 245 72
e 245 73
e 245 74
e 245 76
e 245 87
e 245 90
e 245 98
e 245 102
e 245 108
e 245 111
e 245 112
e 245 114
e 245 118
e 245 120
e 245 122
e 245 125
e 245 126
e 245 130
e 245 131
e 245 135
e 245 136
e 245 139
e 245 140
e 245 143
e 245 144
e 245 146
e 245 148
e 245 150
e 245 155
e 245 156
e 245 160
e 245 164
e 245 165
e 245 167
e 245 168
e 245 170
e 245 174
e 245 176
e 245 180
e 245 185
e 245 186
e 245 187
e 245 190
e 245 195
e 245 202
e 245 209
e 245 210
e 245 214
e 245 215
e 245 216
e 245 218
e 245 222
e 245 223
e 245 225
e 245 229
e 245 233
e 245 238
e 246 1
e 246 4
e 246 5
e 246 9
e 246 10
e 246 16
e 246 19
e 246 22
e 246 28
e 246 29
e 246 30
e 246 35
e 246 38
e 246 42
e 246 44
e 246 46
e 246 50
e 246 55
e 246 56
e 246 58
e 246 59
e 246 64
e 246 69
e 246 70
e 246 73
e 246 78
e 246 79
e 246 86
e 246 87
e 246 94
e 246 96
e 246 99
e 246 102
e 246 103
e 246 104
e 246 105
e 246 108
e 246 110
e 246 112
e 246 113
e 246 115
e 246 116
e 246 118
e 246 119
e 246 121
e 246 122
e 246 123
e 246 124
e 246 125
e 246 127
e 246 129
e 246 131
e 246 132
e 246 133
e 246 134
e 246 137
e 246 144
e 246 149
e 246 153
e 246 155
e 246 157
e 246 161
e 246 162
e 246 165
e 246 166
e 246 168
e 246 173
e 246 177
e 246 178
e 246 179
e 246 182
e 246 190
e 246 193
e 246 195
e 246 201
e 246 202
e 246 208
e 246 209
e 246 211
e 246 214
e 246 219
e 246 221
e 246 222
e 246 223
e 246 226
e 246 228
e 246 230
e 246 233
e 246 234
e 246 236
e 246 237
e 246 238
e 246 241
e 246 242
e 246 245
e 247 13
e 247 26
e 247 30
e 247 31
e 247 32
e 247 35
e 247 39
e 247 43
e 247 56
e 247 62
e 247 72
e 247 75
e 247 77
e 247 82
e 247 84
e 247 89
e 247 90
e 247 100
e 247 113
e 247 116
e 247 140
e 247 155
e 247 157
e 247 159
e 247 168
e 247 174
e 247 179
e 247 193
e 247 197
e 247 206
e 247 207
e 247 212
e 247 223
e 247 224
e 247 234
e 247 235
e 248 6
e 248 8
e 248 10
e 248 12
e 248 13
e 248 20
e 248 42
e 248 50
e 248 51
e 248 52
e 248 56
e 248 58
e 248 59
e 248 61
e 248 73
e 248 75
e 248 76
e 248 82
e 248 83
e 248 88
e 248 90
e 248 91
e 248 93
e 248 96
e 248 102
e 248 104
e 248 108
e 248 109
e 248 116
e 248 121
e 248 123
e 248 124
e 248 134
e 248 136
e 248 137
e 248 138
e 248 139
e 248 140
e 248 141
e 248 143
e 248 145
e 248 147
e 248 149
e 248 153
e 248 155
e 248 157
e 248 158
e 248 163
e 248 165
e 248 166
e 248 167
e 248 173
e 248 174
e 248 176
e 248 178
e 248 185
e 248 186
e 248 187
e 248 198
e 248 200
e 248 202
e 248 203
e 248 205
e 248 209
e 248 210
e 248 211
e 248 212
e 248 218
e 248 221
e 248 223
e 248 231
e 248 233
e 248 234
e 248 240
e 248 244
e 248 246
e 249 4
e 249 18
e 249 19
e 249 23
e 249 24
e 249 26
e 249 28
e 249 30
e 249 39
e 249 42
e 249 45
e 249 47
e 249 65
e 249 71
e 249 73
e 249 74
e 249 75
e 249 76
e 249 89
e 249 93
e 249 94
e 249 101
e 249 112
e 249 113
e 249 114
e 249 117
e 249 131
e 249 133
e 249 135
e 249 138
e 249 142
e 249 144
e 249 146
e 249 160
e 249 165
e 249 166
e 249 171
e 249 179
e 249 181
e 249 186
e 249 192
e 249 193
e 249 195
e 249 198
e 249 199
e 249 202
e 249 206
e 249 207
e 249 211
e 249 213
e 249 214
e 249 220
e 249 228
e 249 231
e 249 242
e 250 1
e 250 5
e 250 6
e 250 9
e 250 11
e 250 16
e 250 25
e 250 27
e 250 34
e 250 35
e 250 37
e 250 44
e 250 45
e 250 50
e 250 53
e 250 55
e 250 56
e 250 74
e 250 80
e 250 91
e 250 93
e 250 95
e 250 100
e 250 101
e 250 102
e 250 103
e 250 113
e 250 114
e 250 129
e 250 132
e 250 133
e 250 135
e 250 136
e 250 139
e 250 142
e 250 145
e 250 146
e 250 147
e 250 148
e 250 152
e 250 153
e 250 162
e 250 164
e 250 167
e 250 170
e 250 172
e 250 174
e 250 175
e 250 176
e 250 177
e 250 180
e 250 181
e 250 210
e 250 224
e 250 225
e 250 234
e 250 236
e 250 237
e 250 246
e 250 249
e 251 8
e 251 9
e 251 20
e 251 26
e 251 27
e 251 28
e 251 30
e 251 35
e 251 36
e 251 42
e 251 43
e 251 52
e 251 55
e 251 58
e 251 68
e 251 70
e 251 72
e 251 76
e 251 77
e 251 78
e 251 90
e 251 91
e 251 94
e 251 101
e 251 104
e 251 107
e 251 110
e 251 111
e 251 114
e 251 115
e 251 117
e 251 118
e 251 131
e 251 135
e 251 136
e 251 142
e 251 150
e 251 154
e 251 165
e 251 168
e 251 176
e 251 177
e 251 178
e 251 181
e 251 188
e 251 190
e 251 191
e 251 192
e 251 194
e 251 196
e 251 197
e 251 200
e 251 207
e 251 208
e 251 214
e 251 224
e 251 228
e 251 235
e 251 236
e 251 242
e 251 244
e 251 245
e 252 5
e 252 14
e 252 21
e 252 23
e 252 26
e 252 31
e 252 32
e 252 37
e 252 40
e 252 68
e 252 69
e 252 73
e 252 82
e 252 85
e 252 86
e 252 88
e 252 90
e 252 96
e 252 100
e 252 105
e 252 108
e 252 122
e 252 129
e 252 138
e 252 139
e 252 144
e 252 148
e 252 159
e 252 161
e 252 164
e 252 179
e 252 181
e 252 193
e 252 196
e 252 198
e 252 215
e 252 224
e 252 225
e 252 233
e 252 234
e 252 242
e 252 246
e 253 3
e 253 5
e 253 6
e 253 10
e 253 11
e 253 23
e 253 33
e 253 36
e 253 41
e 253 43
e 253 48
e 253 66
e 253 67
e 253 68
e 253 76
e 253 80
e 253 90
e 253 93
e 253 109
e 253 121
e 253 129
e 253 131
e 253 134
e 253 136
e 253 137
e 253 146
e 253 152
e 253 156
e 253 159
e 253 161
e 253 165
e 253 173
e 253 186
e 253 192
e 253 196
e 253 204
e 253 206
e 253 211
e 253 212
e 253 217
e 253 228
e 253 235
e 253 238
e 253 240
e 253 245
e 253 248
e 254 2
e 254 12
e 254 19
e 254 23
e 254 31
e 254 32
e 254 35
e 254 48
e 254 54
e 254 55
e 254 61
e 254 68
e 254 72
e 254 73
e 254 81
e 254 84
e 254 85
e 254 89
e 254 91
e 254 93
e 254 95
e 254 100
e 254 101
e 254 104
e 254 105
e 254 114
e 254 116
e 254 117
e 254 119
e 254 123
e 254 127
e 254 129
e 254 133
e 254 134
e 254 136
e 254 138
e 254 141
e 254 153
e 254 156
e 254 164
e 254 165
e 254 171
e 254 174
e 254 175
e 254 185
e 254 196
e 254 198
e 254 200
e 254 210
e 254 215
e 254 221
e 254 229
e 254 232
e 254 233
e 254 234
e 254 235
e 254 245
e 255 1
e 255 2
e 255 5
e 255 7
e 255 9
e 255 12
e 255 21
e 255 25
e 255 26
e 255 30
e 255 31
e 255 35
e 255 39
e 255 42
e 255 50
e 255 53
e 255 55
e 255 56
e 255 58
e 255 59
e 255 60
e 255 61
e 255 63
e 255 65
e 255 68
e 255 73
e 255 80
e 255 85
e 255 87
e 255 89
e 255 90
e 255 91
e 255 93
e 255 98
e 255 103
e 255 112
e 255 113
e 255 117
e 255 125
e 255 129
e 255 134
e 255 137
e 255 140
e 255 145
e 255 146
e 255 147
e 255 152
e 255 153
e 255 154
e 255 156
e 255 158
e 255 160
e 255 166
e 255 167
e 255 176
e 255 177
e 255 186
e 255 190
e 255 191
e 255 204
e 255 206
e 255 207
e 255 208
e 255 209
e 255 211
e 255 213
e 255 215
e 255 223
e 255 225
e 255 226
e 255 227
e 255 228
e 255 231
e 255 233
e 255 235
e 255 236
e 255 239
e 255 240
e 255 250
e 255 251
e 255 253
e 256 1
e 256 3
e 256 6
e 256 8
e 256 10
e 256 13
e 256 22
e 256 25
e 256 27
e 256 32
e 256 36
e 256 37
e 256 42
e 256 50
e 256 53
e 256 57
e 256 59
e 256 60
e 256 62
e 256 68
e 256 71
e 256 72
e 256 73
e 256 77
e 256 78
e 256 80
e 256 82
e 256 85
e 256 104
e 256 109
e 256 110
e 256 112
e 256 113
e 256 114
e 256 116
e 256 117
e 256 118
e 256 121
e 256 122
e 256 124
e 256 125
e 256 126
e 256 130
e 256 131
e 256 135
e 256 137
e 256 142
e 256 143
e 256 145
e 256 150
e 256 151
e 256 152
e 256 155
e 256 156
e 256 159
e 256 161
e 256 167
e 256 168
e 256 173
e 256 174
e 256 178
e 256 182
e 256 183
e 256 184
e 256 187
e 256 189
e 256 193
e 256 194
e 256 195
e 256 198
e 256 202
e 256 203
e 256 207
e 256 208
e 256 209
e 256 217
e 256 218
e 256 219
e 256 221
e 256 222
e 256 225
e 256 226
e 256 229
e 256 230
e 256 233
e 256 234
e 256 237
e 256 245
e 256 253
e 256 254
e 257 1
e 257 3
e 257 4
e 257 9
e 257 12
e 257 13
e 257 20
e 257 30
e 257 31
e 257 32
e 257 51
e 257 52
e 257 56
e 257 59
e 257 73
e 257 91
e 257 93
e 257 103
e 257 110
e 257 125
e 257 138
e 257 144
e 257 148
e 257 149
e 257 154
e 257 161
e 257 164
e 257 166
e 257 168
e 257 178
e 257 187
e 257 190
e 257 203
e 257 209
e 257 216
e 257 217
e 257 228
e 257 232
e 257 248
e 257 250
e 258 2
e 258 6
e 258 7
e 258 8
e 258 9
e 258 11
e 258 14
e 258 23
e 258 34
e 258 36
e 258 39
e 258 50
e 258 53
e 258 56
e 258 58
e 258 61
e 258 69
e 258 71
e 258 72
e 258 73
e 258 74
e 258 75
e 258 76
e 258 79
e 258 80
e 258 81
e 258 84
e 258 91
e 258 92
e 258 94
e 258 96
e 258 101
e 258 102
e 258 103
e 258 106
e 258 113
e 258 118
e 258 119
e 258 121
e 258 131
e 258 133
e 258 134
e 258 137
e 258 138
e 258 140
e 258 141
e 258 144
e 258 146
e 258 149
e 258 151
e 258 153
e 258 160
e 258 164
e 258 168
e 258 170
e 258 172
e 258 174
e 258 175
e 258 177
e 258 178
e 258 180
e 258 182
e 258 186
e 258 189
e 258 192
e 258 195
e 258 198
e 258 199
e 258 200
e 258 201
e 258 209
e 258 211
e 258 214
e 258 226
e 258 228
e 258 229
e 258 231
e 258 236
e 258 238
e 258 240
e 258 254
e 258 256
e 259 1
e 259 2
e 259 6
e 259 9
e 259 15
e 259 19
e 259 22
e 259 25
e 259 31
e 259 32
e 259 33
e 259 35
e 259 37
e 259 39
e 259 42
e 259 45
e 259 46
e 259 47
e 259 49
e 259 56
e 259 61
e 259 68
e 259 69
e 259 70
e 259 71
e 259 72
e 259 78
e 259 79
e 259 82
e 259 84
e 259 91
e 259 93
e 259 97
e 259 99
e 259 100
e 259 104
e 259 110
e 259 111
e 259 118
e 259 119
e 259 121
e 259 122
e 259 127
e 259 134
e 259 147
e 259 148
e 259 149
e 259 151
e 259 155
e 259 159
e 259 161
e 259 162
e 259 168
e 259 172
e 259 174
e 259 175
e 259 180
e 259 181
e 259 187
e 259 193
e 259 198
e 259 201
e 259 203
e 259 206
e 259 208
e 259 209
e 259 211
e 259 214
e 259 217
e 259 228
e 259 229
e 259 230
e 259 232
e 259 233
e 259 234
e 259 235
e 259 238
e 259 242
e 259 245
e 259 246
e 259 251
e 259 255
e 259 256
e 260 3
e 260 5
e 260 9
e 260 10
e 260 13
e 260 14
e 260 25
e 260 31
e 260 35
e 260 36
e 260 50
e 260 60
e 260 65
e 260 71
e 260 73
e 260 75
e 260 78
e 260 84
e 260 90
e 260 93
e 260 101
e 260 102
e 260 107
e 260 109
e 260 110
e 260 114
e 260 131
e 260 144
e 260 149
e 260 165
e 260 166
e 260 168
e 260 169
e 260 170
e 260 180
e 260 183
e 260 187
e 260 192
e 260 194
e 260 195
e 260 201
e 260 226
e 260 228
e 260 230
e 260 233
e 260 240
e 260 242
e 260 245
e 260 248
e 260 255
e 261 4
e 261 6
e 261 8
e 261 12
e 261 14
e 261 15
e 261 19
e 261 21
e 261 24
e 261 32
e 261 39
e 261 40
e 261 42
e 261 45
e 261 46
e 261 51
e 261 54
e 261 57
e 261 58
e 261 61
e 261 62
e 261 66
e 261 68
e 261 73
e 261 76
e 261 77
e 261 80
e 261 82
e 261 84
e 261 93
e 261 99
e 261 100
e 261 104
e 261 107
e 261 111
e 261 112
e 261 113
e 261 115
e 261 117
e 261 118
e 261 120
e 261 122
e 261 124
e 261 127
e 261 129
e 261 132
e 261 133
e 261 134
e 261 137
e 261 139
e 261 142
e 261 144
e 261 147
e 261 148
e 261 155
e 261 156
e 261 159
e 261 160
e 261 162
e 261 165
e 261 166
e 261 169
e 261 172
e 261 173
e 261 176
e 261 177
e 261 178
e 261 180
e 261 181
e 261 182
e 261 183
e 261 184
e 261 188
e 261 191
e 261 193
e 261 197
e 261 198
e 261 201
e 261 202
e 261 204
e 261 205
e 261 209
e 261 215
e 261 217
e 261 218
e 261 220
e 261 223
e 261 226
e 261 228
e 261 230
e 261 235
e 261 236
e 261 241
e 261 244
e 261 251
e 261 253
e 261 258
e 262 1
e 262 8
e 262 11
e 262 21
e 262 22
e 262 26
e 262 27
e 262 31
e 262 32
e 262 33
e 262 38
e 262 40
e 262 44
e 262 45
e 262 47
e 262 50
e 262 54
e 262 55
e 262 56
e 262 58
e 262 60
e 262 68
e 262 72
e 262 73
e 262 74
e 262 76
e 262 77
e 262 79
e 262 80
e 262 81
e 262 85
e 262 87
e 262 88
e 262 90
e 262 91
e 262 93
e 262 96
e 262 101
e 262 103
e 262 104
e 262 105
e 262 108
e 262 111
e 262 113
e 262 118
e 262 119
e 262 120
e 262 122
e 262 124
e 262 125
e 262 126
e 262 136
e 262 141
e 262 142
e 262 144
e 262 145
e 262 149
e 262 150
e 262 152
e 262 156
e 262 164
e 262 168
e 262 169
e 262 170
e 262 175
e 262 176
e 262 179
e 262 181
e 262 184
e 262 188
e 262 199
e 262 202
e 262 204
e 262 209
e 262 214
e 262 215
e 262 217
e 262 221
e 262 224
e 262 226
e 262 229
e 262 230
e 262 232
e 262 236
e 262 238
e 262 240
e 262 241
e 262 242
e 262 248
e 262 254
e 262 255
e 262 256
e 262 260
e 262 261
e 263 9
e 263 11
e 263 13
e 263 26
e 263 27
e 263 31
e 263 33
e 263 38
e 263 39
e 263 41
e 263 45
e 263 48
e 263 49
e 263 54
e 263 61
e 263 100
e 263 101
e 263 103
e 263 110
e 263 111
e 263 112
e 263 114
e 263 115
e 263 131
e 263 132
e 263 136
e 263 138
e 263 145
e 263 165
e 263 167
e 263 168
e 263 170
e 263 173
e 263 175
e 263 176
e 263 178
e 263 179
e 263 188
e 263 195
e 263 196
e 263 206
e 263 209
e 263 219
e 263 223
e 263 224
e 263 225
e 263 235
e 263 245
e 263 246
e 263 250
e 263 251
e 263 260
e 263 261
e 264 2
e 264 5
e 264 8
e 264 11
e 264 15
e 264 20
e 264 24
e 264 26
e 264 27
e 264 37
e 264 44
e 264 45
e 264 49
e 264 52
e 264 57
e 264 58
e 264 59
e 264 61
e 264 63
e 264 69
e 264 72
e 264 73
e 264 76
e 264 79
e 264 82
e 264 86
e 264 90
e 264 91
e 264 92
e 264 96
e 264 99
e 264 103
e 264 112
e 264 114
e 264 115
e 264 116
e 264 119
e 264 120
e 264 125
e 264 129
e 264 130
e 264 135
e 264 136
e 264 137
e 264 140
e 264 143
e 264 144
e 264 145
e 264 152
e 264 161
e 264 164
e 264 165
e 264 168
e 264 169
e 264 171
e 264 172
e 264 173
e 264 175
e 264 180
e 264 185
e 264 186
e 264 187
e 264 188
e 264 189
e 264 191
e 264 194
e 264 196
e 264 198
e 264 205
e 264 208
e 264 210
e 264 211
e 264 213
e 264 214
e 264 216
e 264 220
e 264 223
e 264 224
e 264 233
e 264 238
e 264 240
e 264 243
e 264 245
e 264 248
e 264 250
e 264 252
e 264 258
e 264 259
e 264 262
e 265 2
e 265 8
e 265 9
e 265 11
e 265 13
e 265 18
e 265 19
e 265 23
e 265 26
e 265 38
e 265 44
e 265 45
e 265 49
e 265 52
e 265 53
e 265 55
e 265 60
e 265 63
e 265 67
e 265 71
e 265 75
e 265 77
e 265 78
e 265 79
e 265 80
e 265 82
e 265 85
e 265 86
e 265 89
e 265 92
e 265 93
e 265 98
e 265 101
e 265 103
e 265 110
e 265 113
e 265 114
e 265 117
e 265 119
e 265 129
e 265 132
e 265 134
e 265 136
e 265 137
e 265 138
e 265 147
e 265 151
e 265 164
e 265 166
e 265 167
e 265 176
e 265 180
e 265 183
e 265 191
e 265 194
e 265 199
e 265 200
e 265 202
e 265 204
e 265 205
e 265 206
e 265 217
e 265 218
e 265 219
e 265 226
e 265 245
e 265 246
e 265 247
e 265 248
e 265 252
e 265 253
e 265 254
e 265 255
e 265 258
e 265 259
e 266 2
e 266 8
e 266 10
e 266 11
e 266 13
e 266 14
e 266 18
e 266 20
e 266 23
e 266 25
e 266 29
e 266 32
e 266 37
e 266 38
e 266 44
e 266 47
e 266 52
e 266 54
e 266 56
e 266 57
e 266 60
e 266 61
e 266 62
e 266 66
e 266 67
e 266 68
e 266 70
e 266 71
e 266 77
e 266 79
e 266 84
e 266 86
e 266 88
e 266 93
e 266 94
e 266 99
e 266 105
e 266 109
e 266 110
e 266 118
e 266 126
e 266 128
e 266 130
e 266 133
e 266 136
e 266 140
e 266 144
e 266 145
e 266 154
e 266 160
e 266 163
e 266 165
e 266 168
e 266 172
e 266 175
e 266 176
e 266 183
e 266 185
e 266 192
e 266 193
e 266 196
e 266 198
e 266 210
e 266 211
e 266 216
e 266 219
e 266 226
e 266 230
e 266 233
e 266 245
e 266 254
e 266 255
e 266 261
e 266 262
e 267 1
e 267 3
e 267 11
e 267 13
e 267 20
e 267 23
e 267 31
e 267 36
e 267 50
e 267 52
e 267 53
e 267 54
e 267 55
e 267 63
e 267 69
e 267 73
e 267 74
e 267 78
e 267 79
e 267 80
e 267 82
e 267 84
e 267 91
e 267 93
e 267 97
e 267 99
e 267 100
e 267 110
e 267 112
e 267 114
e 267 115
e 267 122
e 267 124
e 267 136
e 267 139
e 267 142
e 267 143
e 267 148
e 267 154
e 267 155
e 267 156
e 267 160
e 267 169
e 267 170
e 267 171
e 267 172
e 267 174
e 267 181
e 267 184
e 267 187
e 267 194
e 267 195
e 267 204
e 267 208
e 267 210
e 267 217
e 267 221
e 267 223
e 267 225
e 267 234
e 267 236
e 267 237
e 267 241
e 267 252
e 267 264
e 268 4
e 268 11
e 268 12
e 268 14
e 268 18
e 268 19
e 268 20
e 268 26
e 268 32
e 268 33
e 268 34
e 268 38
e 268 43
e 268 44
e 268 47
e 268 55
e 268 57
e 268 65
e 268 68
e 268 69
e 268 70
e 268 72
e 268 76
e 268 78
e 268 80
e 268 81
e 268 82
e 268 85
e 268 86
e 268 87
e 268 88
e 268 89
e 268 93
e 268 97
e 268 99
e 268 102
e 268 104
e 268 106
e 268 107
e 268 109
e 268 115
e 268 116
e 268 122
e 268 125
e 268 129
e 268 131
e 268 133
e 268 134
e 268 135
e 268 137
e 268 142
e 268 146
e 268 147
e 268 154
e 268 157
e 268 160
e 268 161
e 268 164
e 268 165
e 268 170
e 268 177
e 268 179
e 268 182
e 268 183
e 268 187
e 268 197
e 268 201
e 268 204
e 268 208
e 268 214
e 268 217
e 268 219
e 268 222
e 268 223
e 268 226
e 268 230
e 268 233
e 268 236
e 268 246
e 268 247
e 268 253
e 268 255
e 268 256
e 268 258
e 268 259
e 268 263
e 268 266
e 268 267
e 269 1
e 269 5
e 269 10
e 269 11
e 269 13
e 269 26
e 269 29
e 269 31
e 269 36
e 269 38
e 269 45
e 269 50
e 269 51
e 269 54
e 269 59
e 269 64
e 269 69
e 269 76
e 269 82
e 269 84
e 269 87
e 269 88
e 269 96
e 269 109
e 269 114
e 269 115
e 269 124
e 269 131
e 269 134
e 269 136
e 269 137
e 269 143
e 269 150
e 269 152
e 269 154
e 269 156
e 269 157
e 269 160
e 269 161
e 269 168
e 269 170
e 269 175
e 269 183
e 269 187
e 269 190
e 269 211
e 269 214
e 269 219
e 269 226
e 269 228
e 269 231
e 269 233
e 269 234
e 269 247
e 269 248
e 269 254
e 269 255
e 269 257
e 269 259
e 269 265
e 269 268
e 270 5
e 270 6
e 270 13
e 270 22
e 270 24
e 270 34
e 270 35
e 270 36
e 270 37
e 270 39
e 270 44
e 270 46
e 270 59
e 270 60
e 270 63
e 270 75
e 270 76
e 270 84
e 270 87
e 270 89
e 270 93
e 270 97
e 270 105
e 270 110
e 270 114
e 270 115
e 270 116
e 270 122
e 270 128
e 270 133
e 270 137
e 270 138
e 270 139
e 270 145
e 270 160
e 270 171
e 270 172
e 270 174
e 270 177
e 270 186
e 270 187
e 270 198
e 270 204
e 270 205
e 270 212
e 270 223
e 270 224
e 270 238
e 270 245
e 270 247
e 270 258
e 270 259
e 270 261
e 270 266
e 271 1
e 271 2
e 271 3
e 271 10
e 271 13
e 271 14
e 271 26
e 271 27
e 271 28
e 271 29
e 271 30
e 271 31
e 271 34
e 271 38
e 271 40
e 271 43
e 271 44
e 271 45
e 271 47
e 271 53
e 271 57
e 271 66
e 271 72
e 271 73
e 271 75
e 271 78
e 271 80
e 271 84
e 271 85
e 271 87
e 271 91
e 271 92
e 271 93
e 271 100
e 271 101
e 271 104
e 271 105
e 271 106
e 271 107
e 271 108
e 271 109
e 271 112
e 271 114
e 271 116
e 271 118
e 271 123
e 271 127
e 271 130
e 271 131
e 271 132
e 271 133
e 271 135
e 271 137
e 271 139
e 271 140
e 271 142
e 271 144
e 271 145
e 271 146
e 271 154
e 271 156
e 271 159
e 271 162
e 271 163
e 271 164
e 271 165
e 271 166
e 271 168
e 271 171
e 271 178
e 271 181
e 271 187
e 271 191
e 271 193
e 271 195
e 271 196
e 271 200
e 271 201
e 271 203
e 271 208
e 271 209
e 271 210
e 271 211
e 271 212
e 271 214
e 271 219
e 271 220
e 271 223
e 271 227
e 271 229
e 271 230
e 271 232
e 271 233
e 271 240
e 271 250
e 271 251
e 271 254
e 271 255
e 271 261
e 271 262
e 271 268
e 271 269
e 272 1
e 272 2
e 272 13
e 272 28
e 272 30
e 272 31
e 272 38
e 272 49
e 272 51
e 272 53
e 272 54
e 272 55
e 272 57
e 272 61
e 272 68
e 272 69
e 272 70
e 272 74
e 272 76
e 272 78
e 272 103
e 272 137
e 272 139
e 272 143
e 272 144
e 272 155
e 272 156
e 272 164
e 272 165
e 272 167
e 272 170
e 272 173
e 272 179
e 272 188
e 272 202
e 272 205
e 272 217
e 272 219
e 272 221
e 272 234
e 272 238
e 272 240
e 272 242
e 272 245
e 272 246
e 272 251
e 272 257
e 272 261
e 272 262
e 272 268
e 272 271
e 273 6
e 273 20
e 273 27
e 273 37
e 273 38
e 273 43
e 273 61
e 273 63
e 273 67
e 273 69
e 273 76
e 273 77
e 273 85
e 273 86
e 273 87
e 273 89
e 273 98
e 273 106
e 273 112
e 273 123
e 273 125
e 273 126
e 273 129
e 273 134
e 273 147
e 273 149
e 273 151
e 273 154
e 273 158
e 273 165
e 273 167
e 273 169
e 273 170
e 273 181
e 273 191
e 273 198
e 273 216
e 273 221
e 273 226
e 273 233
e 273 240
e 273 242
e 273 253
e 273 259
e 273 261
e 273 262
e 273 271
e 274 4
e 274 5
e 274 6
e 274 11
e 274 14
e 274 18
e 274 20
e 274 26
e 274 27
e 274 32
e 274 34
e 274 35
e 274 39
e 274 41
e 274 43
e 274 47
e 274 51
e 274 60
e 274 61
e 274 67
e 274 77
e 274 78
e 274 85
e 274 90
e 274 95
e 274 97
e 274 103
e 274 105
e 274 109
e 274 110
e 274 111
e 274 112
e 274 125
e 274 130
e 274 134
e 274 136
e 274 147
e 274 149
e 274 151
e 274 153
e 274 155
e 274 156
e 274 157
e 274 158
e 274 163
e 274 165
e 274 166
e 274 167
e 274 168
e 274 170
e 274 172
e 274 173
e 274 174
e 274 175
e 274 177
e 274 182
e 274 184
e 274 190
e 274 192
e 274 193
e 274 194
e 274 198
e 274 203
e 274 204
e 274 205
e 274 206
e 274 207
e 274 208
e 274 210
e 274 214
e 274 216
e 274 219
e 274 222
e 274 225
e 274 228
e 274 232
e 274 233
e 274 234
e 274 236
e 274 238
e 274 239
e 274 241
e 274 245
e 274 246
e 274 249
e 274 250
e 274 251
e 274 254
e 274 262
e 274 263
e 274 268
e 274 269
e 274 270
e 274 271
e 274 272
e 274 273
e 275 2
e 275 5
e 275 9
e 275 28
e 275 36
e 275 40
e 275 45
e 275 53
e 275 55
e 275 56
e 275 58
e 275 61
e 275 63
e 275 68
e 275 69
e 275 80
e 275 90
e 275 97
e 275 104
e 275 112
e 275 122
e 275 125
e 275 127
e 275 133
e 275 134
e 275 147
e 275 149
e 275 156
e 275 177
e 275 183
e 275 186
e 275 187
e 275 195
e 275 201
e 275 211
e 275 214
e 275 232
e 275 241
e 275 246
e 275 252
e 275 265
e 275 268
e 275 271
e 275 272
e 276 5
e 276 12
e 276 17
e 276 20
e 276 21
e 276 27
e 276 29
e 276 31
e 276 38
e 276 40
e 276 44
e 276 45
e 276 47
e 276 48
e 276 51
e 276 52
e 276 53
e 276 57
e 276 60
e 276 61
e 276 63
e 276 64
e 276 65
e 276 66
e 276 69
e 276 70
e 276 73
e 276 76
e 276 78
e 276 80
e 276 87
e 276 88
e 276 93
e 276 95
e 276 96
e 276 98
e 276 103
e 276 105
e 276 112
e 276 113
e 276 115
e 276 122
e 276 125
e 276 127
e 276 128
e 276 130
e 276 131
e 276 133
e 276 135
e 276 137
e 276 140
e 276 141
e 276 145
e 276 156
e 276 157
e 276 160
e 276 161
e 276 165
e 276 166
e 276 167
e 276 170
e 276 179
e 276 182
e 276 183
e 276 184
e 276 185
e 276 186
e 276 190
e 276 202
e 276 203
e 276 204
e 276 207
e 276 208
e 276 211
e 276 216
e 276 217
e 276 222
e 276 232
e 276 233
e 276 234
e 276 237
e 276 238
e 276 240
e 276 244
e 276 245
e 276 246
e 276 250
e 276 254
e 276 255
e 276 256
e 276 257
e 276 261
e 276 262
e 276 265
e 276 266
e 276 274
e 277 1
e 277 2
e 277 3
e 277 4
e 277 7
e 277 10
e 277 11
e 277 13
e 277 14
e 277 16
e 277 19
e 277 24
e 277 27
e 277 31
e 277 32
e 277 35
e 277 40
e 277 42
e 277 44
e 277 45
e 277 51
e 277 56
e 277 57
e 277 61
e 277 63
e 277 66
e 277 67
e 277 69
e 277 73
e 277 74
e 277 75
e 277 82
e 277 89
e 277 92
e 277 98
e 277 100
e 277 110
e 277 112
e 277 114
e 277 115
e 277 118
e 277 122
e 277 124
e 277 126
e 277 130
e 277 131
e 277 133
e 277 134
e 277 136
e 277 138
e 277 139
e 277 142
e 277 143
e 277 145
e 277 146
e 277 156
e 277 157
e 277 158
e 277 159
e 277 163
e 277 171
e 277 173
e 277 175
e 277 178
e 277 182
e 277 186
e 277 188
e 277 189
e 277 193
e 277 197
e 277 199
e 277 202
e 277 206
e 277 213
e 277 215
e 277 218
e 277 219
e 277 221
e 277 222
e 277 224
e 277 225
e 277 226
e 277 228
e 277 231
e 277 235
e 277 239
e 277 241
e 277 248
e 277 249
e 277 252
e 277 253
e 277 254
e 277 256
e 277 258
e 277 259
e 277 261
e 277 262
e 277 265
e 277 266
e 277 273
e 277 275
e 277 276
e 278 6
e 278 22
e 278 23
e 278 25
e 278 26
e 278 28
e 278 34
e 278 42
e 278 61
e 278 67
e 278 73
e 278 76
e 278 78
e 278 81
e 278 84
e 278 88
e 278 89
e 278 90
e 278 93
e 278 97
e 278 99
e 278 102
e 278 106
e 278 107
e 278 108
e 278 114
e 278 118
e 278 121
e 278 130
e 278 132
e 278 143
e 278 153
e 278 154
e 278 161
e 278 164
e 278 173
e 278 174
e 278 185
e 278 194
e 278 195
e 278 196
e 278 197
e 278 204
e 278 214
e 278 216
e 278 217
e 278 224
e 278 228
e 278 229
e 278 230
e 278 233
e 278 240
e 278 242
e 278 255
e 278 263
e 278 264
e 278 274
e 279 2
e 279 6
e 279 10
e 279 11
e 279 13
e 279 20
e 279 23
e 279 26
e 279 28
e 279 31
e 279 32
e 279 33
e 279 43
e 279 48
e 279 50
e 279 52
e 279 56
e 279 60
e 279 65
e 279 68
e 279 73
e 279 88
e 279 92
e 279 98
e 279 100
e 279 102
e 279 112
e 279 115
e 279 117
e 279 120
e 279 125
e 279 126
e 279 129
e 279 130
e 279 133
e 279 134
e 279 139
e 279 140
e 279 142
e 279 144
e 279 149
e 279 154
e 279 157
e 279 162
e 279 167
e 279 174
e 279 186
e 279 191
e 279 193
e 279 194
e 279 196
e 279 197
e 279 202
e 279 203
e 279 208
e 279 209
e 279 212
e 279 213
e 279 217
e 279 218
e 279 221
e 279 224
e 279 232
e 279 236
e 279 240
e 279 245
e 279 250
e 279 252
e 279 258
e 279 261
e 279 269
e 279 270
e 279 275
e 279 277
e 280 6
e 280 28
e 280 35
e 280 41
e 280 42
e 280 48
e 280 63
e 280 77
e 280 78
e 280 80
e 280 96
e 280 102
e 280 105
e 280 110
e 280 112
e 280 133
e 280 137
e 280 139
e 280 146
e 280 154
e 280 155
e 280 164
e 280 173
e 280 179
e 280 185
e 280 186
e 280 200
e 280 203
e 280 205
e 280 208
e 280 219
e 280 222
e 280 228
e 280 233
e 280 234
e 280 238
e 280 250
e 280 255
e 280 259
e 280 261
e 280 268
e 281 5
e 281 8
e 281 45
e 281 59
e 281 60
e 281 70
e 281 86
e 281 90
e 281 121
e 281 127
e 281 133
e 281 136
e 281 144
e 281 149
e 281 151
e 281 152
e 281 160
e 281 164
e 281 169
e 281 173
e 281 175
e 281 182
e 281 207
e 281 208
e 281 210
e 281 211
e 281 215
e 281 216
e 281 236
e 281 241
e 281 247
e 281 255
e 281 260
e 281 264
e 281 268
e 281 270
e 282 2
e 282 6
e 282 10
e 282 11
e 282 12
e 282 16
e 282 33
e 282 36
e 282 40
e 282 42
e 282 54
e 282 56
e 282 67
e 282 72
e 282 74
e 282 78
e 282 87
e 282 88
e 282 91
e 282 98
e 282 102
e 282 103
e 282 109
e 282 115
e 282 125
e 282 131
e 282 133
e 282 137
e 282 139
e 282 142
e 282 145
e 282 156
e 282 160
e 282 162
e 282 166
e 282 179
e 282 190
e 282 193
e 282 201
e 282 202
e 282 204
e 282 213
e 282 217
e 282 222
e 282 223
e 282 225
e 282 226
e 282 234
e 282 238
e 282 246
e 282 248
e 282 255
e 282 259
e 282 264
e 282 266
e 282 267
e 282 270
e 282 276
e 282 280
e 282 281
e 283 1
e 283 5
e 283 19
e 283 20
e 283 21
e 283 22
e 283 45
e 283 46
e 283 52
e 283 64
e 283 68
e 283 72
e 283 74
e 283 78
e 283 81
e 283 84
e 283 87
e 283 93
e 283 96
e 283 97
e 283 101
e 283 102
e 283 105
e 283 107
e 283 119
e 283 124
e 283 129
e 283 130
e 283 131
e 283 133
e 283 134
e 283 139
e 283 143
e 283 144
e 283 149
e 283 150
e 283 151
e 283 160
e 283 161
e 283 164
e 283 169
e 283 173
e 283 176
e 283 179
e 283 188
e 283 190
e 283 191
e 283 201
e 283 203
e 283 209
e 283 213
e 283 217
e 283 219
e 283 221
e 283 223
e 283 236
e 283 240
e 283 241
e 283 242
e 283 245
e 283 247
e 283 248
e 283 252
e 283 253
e 283 256
e 283 257
e 283 262
e 283 265
e 283 266
e 283 268
e 283 276
e 283 281
e 284 3
e 284 5
e 284 10
e 284 13
e 284 16
e 284 17
e 284 21
e 284 25
e 284 29
e 284 38
e 284 40
e 284 50
e 284 57
e 284 61
e 284 68
e 284 73
e 284 75
e 284 78
e 284 79
e 284 87
e 284 90
e 284 101
e 284 103
e 284 105
e 284 107
e 284 133
e 284 136
e 284 147
e 284 150
e 284 152
e 284 154
e 284 155
e 284 165
e 284 166
e 284 173
e 284 175
e 284 177
e 284 179
e 284 183
e 284 184
e 284 187
e 284 190
e 284 205
e 284 211
e 284 223
e 284 238
e 284 248
e 284 250
e 284 255
e 284 256
e 284 257
e 284 258
e 284 259
e 284 260
e 284 263
e 284 264
e 285 1
e 285 2
e 285 4
e 285 12
e 285 20
e 285 23
e 285 26
e 285 27
e 285 29
e 285 30
e 285 37
e 285 39
e 285 41
e 285 45
e 285 49
e 285 54
e 285 57
e 285 58
e 285 70
e 285 72
e 285 77
e 285 80
e 285 82
e 285 86
e 285 87
e 285 90
e 285 91
e 285 92
e 285 107
e 285 109
e 285 112
e 285 114
e 285 115
e 285 118
e 285 120
e 285 128
e 285 130
e 285 133
e 285 135
e 285 136
e 285 137
e 285 140
e 285 144
e 285 152
e 285 153
e 285 154
e 285 155
e 285 164
e 285 174
e 285 175
e 285 179
e 285 180
e 285 181
e 285 182
e 285 193
e 285 199
e 285 202
e 285 206
e 285 208
e 285 212
e 285 219
e 285 221
e 285 226
e 285 232
e 285 233
e 285 234
e 285 236
e 285 240
e 285 242
e 285 244
e 285 249
e 285 250
e 285 251
e 285 255
e 285 257
e 285 259
e 285 261
e 285 265
e 285 268
e 285 271
e 285 277
e 285 279
e 285 281
e 285 282
e 286 5
e 286 6
e 286 42
e 286 45
e 286 49
e 286 53
e 286 56
e 286 68
e 286 80
e 286 84
e 286 87
e 286 89
e 286 91
e 286 93
e 286 102
e 286 105
e 286 110
e 286 124
e 286 126
e 286 129
e 286 132
e 286 134
e 286 137
e 286 138
e 286 142
e 286 146
e 286 173
e 286 178
e 286 190
e 286 192
e 286 209
e 286 212
e 286 221
e 286 225
e 286 226
e 286 232
e 286 234
e 286 270
e 286 271
e 286 276
e 287 5
e 287 8
e 287 11
e 287 20
e 287 31
e 287 37
e 287 51
e 287 52
e 287 55
e 287 56
e 287 57
e 287 61
e 287 64
e 287 82
e 287 89
e 287 90
e 287 93
e 287 95
e 287 97
e 287 98
e 287 100
e 287 109
e 287 111
e 287 112
e 287 114
e 287 120
e 287 125
e 287 135
e 287 136
e 287 139
e 287 148
e 287 151
e 287 155
e 287 156
e 287 159
e 287 161
e 287 166
e 287 169
e 287 171
e 287 184
e 287 186
e 287 192
e 287 197
e 287 219
e 287 221
e 287 231
e 287 233
e 287 235
e 287 245
e 287 246
e 287 250
e 287 257
e 287 262
e 287 284
e 288 4
e 288 8
e 288 10
e 288 12
e 288 15
e 288 20
e 288 21
e 288 24
e 288 27
e 288 30
e 288 31
e 288 33
e 288 35
e 288 38
e 288 49
e 288 50
e 288 53
e 288 58
e 288 61
e 288 66
e 288 68
e 288 72
e 288 73
e 288 76
e 288 89
e 288 90
e 288 91
e 288 96
e 288 101
e 288 102
e 288 107
e 288 111
e 288 113
e 288 118
e 288 120
e 288 121
e 288 123
e 288 124
e 288 125
e 288 126
e 288 128
e 288 129
e 288 132
e 288 134
e 288 135
e 288 137
e 288 139
e 288 142
e 288 146
e 288 151
e 288 157
e 288 163
e 288 164
e 288 165
e 288 167
e 288 170
e 288 176
e 288 181
e 288 195
e 288 198
e 288 201
e 288 203
e 288 204
e 288 206
e 288 210
e 288 211
e 288 212
e 288 214
e 288 215
e 288 217
e 288 220
e 288 221
e 288 222
e 288 224
e 288 225
e 288 232
e 288 237
e 288 238
e 288 240
e 288 242
e 288 245
e 288 246
e 288 247
e 288 249
e 288 250
e 288 260
e 288 261
e 288 262
e 288 263
e 288 264
e 288 265
e 288 266
e 288 267
e 288 268
e 288 270
e 288 276
e 288 277
e 288 278
e 288 279
e 288 281
e 288 282
e 288 283
e 289 1
e 289 6
e 289 12
e 289 13
e 289 14
e 289 19
e 289 23
e 289 25
e 289 26
e 289 31
e 289 32
e 289 37
e 289 45
e 289 50
e 289 52
e 289 53
e 289 54
e 289 56
e 289 57
e 289 62
e 289 63
e 289 71
e 289 72
e 289 76
e 289 78
e 289 80
e 289 81
e 289 82
e 289 83
e 289 84
e 289 85
e 289 90
e 289 91
e 289 95
e 289 98
e 289 99
e 289 102
e 289 109
e 289 115
e 289 118
e 289 122
e 289 125
e 289 131
e 289 133
e 289 134
e 289 135
e 289 137
e 289 138
e 289 140
e 289 141
e 289 142
e 289 146
e 289 148
e 289 149
e 289 154
e 289 156
e 289 159
e 289 163
e 289 165
e 289 171
e 289 173
e 289 176
e 289 178
e 289 181
e 289 189
e 289 192
e 289 199
e 289 203
e 289 205
e 289 208
e 289 211
e 289 218
e 289 220
e 289 223
e 289 226
e 289 227
e 289 228
e 289 236
e 289 248
e 289 256
e 289 258
e 289 259
e 289 260
e 289 264
e 289 269
e 289 271
e 289 273
e 289 276
e 289 281
e 289 283
e 289 284
e 289 285
e 289 286
e 289 288
e 290 1
e 290 4
e 290 7
e 290 13
e 290 15
e 290 18
e 290 21
e 290 22
e 290 23
e 290 26
e 290 28
e 290 31
e 290 32
e 290 35
e 290 36
e 290 37
e 290 39
e 290 40
e 290 47
e 290 50
e 290 52
e 290 53
e 290 54
e 290 60
e 290 67
e 290 71
e 290 73
e 290 74
e 290 75
e 290 77
e 290 82
e 290 84
e 290 86
e 290 87
e 290 89
e 290 92
e 290 93
e 290 95
e 290 96
e 290 97
e 290 100
e 290 104
e 290 108
e 290 111
e 290 115
e 290 117
e 290 124
e 290 128
e 290 129
e 290 130
e 290 132
e 290 133
e 290 135
e 290 140
e 290 141
e 290 142
e 290 145
e 290 146
e 290 148
e 290 150
e 290 151
e 290 152
e 290 159
e 290 160
e 290 161
e 290 165
e 290 166
e 290 169
e 290 173
e 290 175
e 290 178
e 290 179
e 290 181
e 290 183
e 290 189
e 290 190
e 290 203
e 290 204
e 290 206
e 290 209
e 290 210
e 290 213
e 290 215
e 290 216
e 290 218
e 290 222
e 290 224
e 290 225
e 290 226
e 290 229
e 290 232
e 290 233
e 290 235
e 290 236
e 290 237
e 290 245
e 290 246
e 290 251
e 290 255
e 290 256
e 290 259
e 290 260
e 290 265
e 290 267
e 290 268
e 290 270
e 290 271
e 290 274
e 290 276
e 290 277
e 290 279
e 290 280
e 290 284
e 290 288
e 290 289
e 291 2
e 291 12
e 291 20
e 291 25
e 291 28
e 291 30
e 291 31
e 291 40
e 291 44
e 291 45
e 291 53
e 291 67
e 291 69
e 291 73
e 291 82
e 291 100
e 291 105
e 291 115
e 291 117
e 291 126
e 291 133
e 291 135
e 291 136
e 291 139
e 291 143
e 291 145
e 291 147
e 291 149
e 291 154
e 291 165
e 291 166
e 291 184
e 291 186
e 291 187
e 291 195
e 291 205
e 291 214
e 291 224
e 291 232
e 291 233
e 291 237
e 291 242
e 291 246
e 291 260
e 291 261
e 291 268
e 291 270
e 291 271
e 291 273
e 291 285
e 291 286
e 292 9
e 292 12
e 292 21
e 292 23
e 292 27
e 292 35
e 292 36
e 292 37
e 292 38
e 292 41
e 292 42
e 292 43
e 292 48
e 292 51
e 292 53
e 292 55
e 292 56
e 292 60
e 292 61
e 292 62
e 292 65
e 292 67
e 292 68
e 292 69
e 292 70
e 292 73
e 292 76
e 292 80
e 292 84
e 292 85
e 292 89
e 292 93
e 292 96
e 292 110
e 292 112
e 292 114
e 292 119
e 292 122
e 292 124
e 292 126
e 292 127
e 292 128
e 292 131
e 292 133
e 292 137
e 292 138
e 292 141
e 292 148
e 292 154
e 292 155
e 292 162
e 292 167
e 292 176
e 292 179
e 292 180
e 292 187
e 292 190
e 292 192
e 292 196
e 292 201
e 292 203
e 292 206
e 292 214
e 292 218
e 292 223
e 292 228
e 292 232
e 292 233
e 292 235
e 292 240
e 292 241
e 292 245
e 292 247
e 292 248
e 292 250
e 292 256
e 292 258
e 292 262
e 292 264
e 292 266
e 292 268
e 292 270
e 292 271
e 292 275
e 292 276
e 292 277
e 292 279
e 292 281
e 292 282
e 292 283
e 292 289
e 292 290
e 293 1
e 293 2
e 293 7
e 293 16
e 293 20
e 293 21
e 293 22
e 293 25
e 293 26
e 293 28
e 293 29
e 293 30
e 293 31
e 293 40
e 293 43
e 293 45
e 293 46
e 293 48
e 293 50
e 293 60
e 293 68
e 293 69
e 293 74
e 293 79
e 293 88
e 293 89
e 293 90
e 293 96
e 293 97
e 293 104
e 293 107
e 293 109
e 293 114
e 293 119
e 293 124
e 293 125
e 293 127
e 293 129
e 293 130
e 293 131
e 293 133
e 293 134
e 293 135
e 293 136
e 293 137
e 293 138
e 293 140
e 293 141
e 293 146
e 293 147
e 293 149
e 293 150
e 293 152
e 293 155
e 293 158
e 293 161
e 293 162
e 293 169
e 293 170
e 293 173
e 293 178
e 293 187
e 293 189
e 293 195
e 293 196
e 293 199
e 293 201
e 293 202
e 293 204
e 293 205
e 293 206
e 293 214
e 293 215
e 293 216
e 293 224
e 293 225
e 293 228
e 293 232
e 293 233
e 293 235
e 293 237
e 293 238
e 293 245
e 293 246
e 293 247
e 293 248
e 293 250
e 293 253
e 293 256
e 293 259
e 293 261
e 293 262
e 293 263
e 293 264
e 293 265
e 293 267
e 293 268
e 293 269
e 293 271
e 293 274
e 293 276
e 293 277
e 293 285
e 293 291
e 294 5
e 294 10
e 294 13
e 294 17
e 294 21
e 294 22
e 294 24
e 294 29
e 294 37
e 294 54
e 294 55
e 294 56
e 294 59
e 294 62
e 294 63
e 294 72
e 294 86
e 294 89
e 294 91
e 294 92
e 294 93
e 294 109
e 294 114
e 294 115
e 294 118
e 294 124
e 294 125
e 294 130
e 294 131
e 294 134
e 294 136
e 294 145
e 294 151
e 294 156
e 294 163
e 294 165
e 294 181
e 294 194
e 294 195
e 294 204
e 294 214
e 294 218
e 294 221
e 294 222
e 294 224
e 294 225
e 294 228
e 294 233
e 294 234
e 294 236
e 294 240
e 294 243
e 294 246
e 294 254
e 294 257
e 294 258
e 294 260
e 294 268
e 294 270
e 294 272
e 294 274
e 294 279
e 294 282
e 294 292
e 295 8
e 295 18
e 295 24
e 295 26
e 295 27
e 295 30
e 295 32
e 295 35
e 295 38
e 295 39
e 295 47
e 295 51
e 295 52
e 295 60
e 295 61
e 295 62
e 295 73
e 295 76
e 295 77
e 295 79
e 295 80
e 295 81
e 295 87
e 295 89
e 295 91
e 295 92
e 295 96
e 295 107
e 295 118
e 295 119
e 295 123
e 295 134
e 295 142
e 295 143
e 295 147
e 295 161
e 295 162
e 295 172
e 295 174
e 295 176
e 295 179
e 295 181
e 295 184
e 295 187
e 295 189
e 295 191
e 295 196
e 295 209
e 295 210
e 295 211
e 295 221
e 295 222
e 295 226
e 295 231
e 295 234
e 295 240
e 295 241
e 295 243
e 295 246
e 295 248
e 295 250
e 295 259
e 295 261
e 295 266
e 295 267
e 295 268
e 295 269
e 295 277
e 295 280
e 295 287
e 295 288
e 295 289
e 295 290
e 295 293
e 295 294
e 296 8
e 296 9
e 296 11
e 296 18
e 296 22
e 296 31
e 296 33
e 296 51
e 296 52
e 296 55
e 296 56
e 296 64
e 296 76
e 296 78
e 296 79
e 296 80
e 296 82
e 296 86
e 296 87
e 296 92
e 296 93
e 296 94
e 296 103
e 296 108
e 296 113
e 296 117
e 296 119
e 296 123
e 296 126
e 296 129
e 296 132
e 296 135
e 296 137
e 296 145
e 296 150
e 296 151
e 296 155
e 296 163
e 296 164
e 296 174
e 296 175
e 296 179
e 296 181
e 296 183
e 296 187
e 296 190
e 296 193
e 296 208
e 296 209
e 296 213
e 296 215
e 296 220
e 296 227
e 296 231
e 296 234
e 296 236
e 296 237
e 296 246
e 296 248
e 296 249
e 296 253
e 296 259
e 296 261
e 296 262
e 296 266
e 296 269
e 296 271
e 296 276
e 296 279
e 296 283
e 296 285
e 296 289
e 296 290
e 296 294
e 297 1
e 297 3
e 297 4
e 297 6
e 297 7
e 297 11
e 297 12
e 297 13
e 297 16
e 297 18
e 297 20
e 297 21
e 297 26
e 297 29
e 297 31
e 297 32
e 297 38
e 297 39
e 297 42
e 297 43
e 297 46
e 297 48
e 297 50
e 297 53
e 297 54
e 297 60
e 297 62
e 297 64
e 297 65
e 297 67
e 297 69
e 297 71
e 297 73
e 297 74
e 297 75
e 297 78
e 297 83
e 297 85
e 297 86
e 297 90
e 297 93
e 297 95
e 297 98
e 297 100
e 297 102
e 297 104
e 297 106
e 297 108
e 297 112
e 297 113
e 297 116
e 297 117
e 297 118
e 297 119
e 297 124
e 297 125
e 297 126
e 297 129
e 297 130
e 297 135
e 297 136
e 297 137
e 297 139
e 297 146
e 297 147
e 297 150
e 297 163
e 297 164
e 297 165
e 297 166
e 297 168
e 297 173
e 297 174
e 297 179
e 297 186
e 297 189
e 297 196
e 297 199
e 297 203
e 297 204
e 297 205
e 297 206
e 297 212
e 297 213
e 297 214
e 297 217
e 297 222
e 297 223
e 297 232
e 297 233
e 297 235
e 297 240
e 297 242
e 297 246
e 297 249
e 297 250
e 297 254
e 297 256
e 297 257
e 297 266
e 297 268
e 297 271
e 297 279
e 297 281
e 297 285
e 297 288
e 298 6
e 298 7
e 298 20
e 298 38
e 298 40
e 298 42
e 298 45
e 298 57
e 298 74
e 298 82
e 298 84
e 298 85
e 298 93
e 298 98
e 298 104
e 298 109
e 298 122
e 298 123
e 298 132
e 298 134
e 298 142
e 298 145
e 298 149
e 298 166
e 298 172
e 298 174
e 298 176
e 298 179
e 298 208
e 298 228
e 298 240
e 298 242
e 298 246
e 298 248
e 298 255
e 298 269
e 298 270
e 298 274
e 298 277
e 298 279
e 298 285
e 298 291
e 298 296
e 299 5
e 299 6
e 299 8
e 299 11
e 299 12
e 299 24
e 299 29
e 299 37
e 299 38
e 299 43
e 299 45
e 299 49
e 299 55
e 299 73
e 299 76
e 299 80
e 299 86
e 299 88
e 299 93
e 299 102
e 299 105
e 299 111
e 299 112
e 299 114
e 299 118
e 299 121
e 299 127
e 299 133
e 299 135
e 299 138
e 299 146
e 299 157
e 299 160
e 299 161
e 299 164
e 299 165
e 299 171
e 299 172
e 299 175
e 299 186
e 299 190
e 299 192
e 299 203
e 299 206
e 299 207
e 299 210
e 299 217
e 299 221
e 299 228
e 299 233
e 299 240
e 299 242
e 299 246
e 299 250
e 299 254
e 299 256
e 299 259
e 299 267
e 299 269
e 299 270
e 299 285
e 299 289
e 299 290
e 299 293
e 299 297
e 300 1
e 300 2
e 300 12
e 300 13
e 300 26
e 300 30
e 300 37
e 300 38
e 300 40
e 300 46
e 300 49
e 300 51
e 300 52
e 300 53
e 300 56
e 300 60
e 300 68
e 300 73
e 300 84
e 300 92
e 300 93
e 300 95
e 300 111
e 300 114
e 300 124
e 300 125
e 300 135
e 300 150
e 300 151
e 300 153
e 300 156
e 300 165
e 300 166
e 300 167
e 300 187
e 300 200
e 300 214
e 300 215
e 300 218
e 300 225
e 300 230
e 300 238
e 300 240
e 300 241
e 300 246
e 300 249
e 300 259
e 300 266
e 300 274
e 300 283
e 300 284
e 300 285
e 300 289
e 300 292
e 300 293
e 300 294
e 300 295
e 300 296
e 300 297
e 301 1
e 301 6
e 301 8
e 301 9
e 301 10
e 301 13
e 301 16
e 301 20
e 301 26
e 301 32
e 301 33
e 301 39
e 301 43
e 301 50
e 301 53
e 301 55
e 301 69
e 301 72
e 301 77
e 301 78
e 301 79
e 301 81
e 301 84
e 301 86
e 301 90
e 301 91
e 301 93
e 301 99
e 301 102
e 301 105
e 301 112
e 301 117
e 301 122
e 301 124
e 301 130
e 301 134
e 301 136
e 301 138
e 301 143
e 301 144
e 301 145
e 301 149
e 301 150
e 301 151
e 301 164
e 301 165
e 301 174
e 301 180
e 301 181
e 301 184
e 301 189
e 301 193
e 301 196
e 301 217
e 301 221
e 301 228
e 301 233
e 301 237
e 301 238
e 301 244
e 301 256
e 301 257
e 301 260
e 301 261
e 301 262
e 301 265
e 301 270
e 301 274
e 301 276
e 301 280
e 301 291
e 301 295
e 302 1
e 302 4
e 302 5
e 302 17
e 302 20
e 302 21
e 302 31
e 302 34
e 302 42
e 302 43
e 302 47
e 302 51
e 302 72
e 302 76
e 302 82
e 302 104
e 302 105
e 302 107
e 302 119
e 302 131
e 302 136
e 302 154
e 302 176
e 302 179
e 302 206
e 302 214
e 302 215
e 302 217
e 302 232
e 302 233
e 302 241
e 302 242
e 302 248
e 302 255
e 302 256
e 302 262
e 302 264
e 302 272
e 302 273
e 302 276
e 302 277
e 302 287
e 302 299
e 302 301
e 303 30
e 303 33
e 303 35
e 303 47
e 303 49
e 303 52
e 303 53
e 303 55
e 303 68
e 303 73
e 303 76
e 303 77
e 303 85
e 303 86
e 303 88
e 303 100
e 303 112
e 303 113
e 303 115
e 303 127
e 303 131
e 303 139
e 303 142
e 303 145
e 303 146
e 303 154
e 303 156
e 303 165
e 303 166
e 303 167
e 303 172
e 303 174
e 303 176
e 303 178
e 303 182
e 303 184
e 303 186
e 303 187
e 303 190
e 303 192
e 303 194
e 303 201
e 303 208
e 303 226
e 303 229
e 303 234
e 303 235
e 303 237
e 303 238
e 303 239
e 303 240
e 303 247
e 303 250
e 303 255
e 303 258
e 303 260
e 303 264
e 303 265
e 303 274
e 303 279
e 303 284
e 303 289
e 303 290
e 303 295
e 303 298
e 303 300
e 304 2
e 304 4
e 304 5
e 304 7
e 304 8
e 304 10
e 304 11
e 304 14
e 304 15
e 304 17
e 304 20
e 304 25
e 304 35
e 304 41
e 304 42
e 304 43
e 304 47
e 304 53
e 304 54
e 304 56
e 304 57
e 304 59
e 304 62
e 304 63
e 304 66
e 304 69
e 304 71
e 304 76
e 304 77
e 304 79
e 304 81
e 304 82
e 304 84
e 304 86
e 304 92
e 304 93
e 304 100
e 304 102
e 304 103
e 304 104
e 304 105
e 304 108
e 304 109
e 304 110
e 304 112
e 304 114
e 304 120
e 304 122
e 304 123
e 304 126
e 304 130
e 304 131
e 304 133
e 304 134
e 304 135
e 304 139
e 304 141
e 304 142
e 304 145
e 304 149
e 304 151
e 304 152
e 304 155
e 304 161
e 304 170
e 304 172
e 304 173
e 304 175
e 304 178
e 304 179
e 304 184
e 304 189
e 304 192
e 304 195
e 304 197
e 304 202
e 304 205
e 304 208
e 304 209
e 304 213
e 304 214
e 304 216
e 304 219
e 304 221
e 304 224
e 304 229
e 304 230
e 304 233
e 304 234
e 304 235
e 304 238
e 304 240
e 304 248
e 304 250
e 304 258
e 304 261
e 304 262
e 304 266
e 304 269
e 304 271
e 304 274
e 304 275
e 304 277
e 304 281
e 304 283
e 304 285
e 304 287
e 304 288
e 304 289
e 304 292
e 304 294
e 304 302
e 305 1
e 305 2
e 305 3
e 305 4
e 305 11
e 305 28
e 305 38
e 305 43
e 305 45
e 305 57
e 305 67
e 305 72
e 305 86
e 305 93
e 305 111
e 305 114
e 305 118
e 305 121
e 305 124
e 305 127
e 305 135
e 305 138
e 305 139
e 305 156
e 305 160
e 305 164
e 305 166
e 305 168
e 305 173
e 305 179
e 305 186
e 305 190
e 305 192
e 305 199
e 305 202
e 305 226
e 305 232
e 305 234
e 305 235
e 305 245
e 305 246
e 305 261
e 305 273
e 305 274
e 305 278
e 305 288
e 305 290
e 305 293
e 305 297
e 305 300
e 305 301
e 305 304
e 306 3
e 306 4
e 306 6
e 306 10
e 306 31
e 306 45
e 306 53
e 306 55
e 306 66
e 306 67
e 306 71
e 306 72
e 306 74
e 306 86
e 306 87
e 306 96
e 306 98
e 306 103
e 306 105
e 306 106
e 306 112
e 306 115
e 306 118
e 306 120
e 306 121
e 306 125
e 306 129
e 306 133
e 306 137
e 306 140
e 306 143
e 306 151
e 306 156
e 306 158
e 306 160
e 306 162
e 306 173
e 306 179
e 306 183
e 306 187
e 306 193
e 306 201
e 306 202
e 306 204
e 306 205
e 306 213
e 306 216
e 306 219
e 306 220
e 306 221
e 306 222
e 306 243
e 306 248
e 306 249
e 306 250
e 306 251
e 306 254
e 306 258
e 306 265
e 306 274
e 306 276
e 306 277
e 306 280
e 306 284
e 306 287
e 306 290
e 306 294
e 306 304
e 307 3
e 307 5
e 307 9
e 307 10
e 307 18
e 307 20
e 307 23
e 307 25
e 307 28
e 307 29
e 307 30
e 307 35
e 307 38
e 307 40
e 307 45
e 307 51
e 307 53
e 307 58
e 307 61
e 307 68
e 307 71
e 307 75
e 307 88
e 307 90
e 307 93
e 307 97
e 307 99
e 307 100
e 307 102
e 307 110
e 307 113
e 307 114
e 307 116
e 307 119
e 307 122
e 307 124
e 307 127
e 307 130
e 307 131
e 307 133
e 307 134
e 307 135
e 307 137
e 307 139
e 307 146
e 307 147
e 307 155
e 307 164
e 307 170
e 307 171
e 307 183
e 307 184
e 307 188
e 307 196
e 307 198
e 307 200
e 307 201
e 307 202
e 307 209
e 307 214
e 307 217
e 307 221
e 307 225
e 307 228
e 307 234
e 307 236
e 307 238
e 307 240
e 307 245
e 307 247
e 307 253
e 307 255
e 307 261
e 307 262
e 307 264
e 307 267
e 307 268
e 307 270
e 307 277
e 307 278
e 307 282
e 307 285
e 307 288
e 307 300
e 307 303
e 307 304
e 307 305
e 308 1
e 308 11
e 308 16
e 308 28
e 308 53
e 308 57
e 308 60
e 308 72
e 308 101
e 308 103
e 308 124
e 308 125
e 308 131
e 308 137
e 308 144
e 308 149
e 308 154
e 308 155
e 308 156
e 308 166
e 308 174
e 308 199
e 308 211
e 308 214
e 308 216
e 308 219
e 308 223
e 308 228
e 308 230
e 308 256
e 308 261
e 308 269
e 308 278
e 308 279
e 308 288
e 308 295
e 308 296
e 308 303
e 308 305
e 309 1
e 309 2
e 309 6
e 309 8
e 309 16
e 309 19
e 309 25
e 309 33
e 309 36
e 309 39
e 309 40
e 309 45
e 309 48
e 309 50
e 309 54
e 309 57
e 309 60
e 309 67
e 309 68
e 309 80
e 309 82
e 309 89
e 309 91
e 309 92
e 309 101
e 309 104
e 309 106
e 309 109
e 309 111
e 309 115
e 309 116
e 309 121
e 309 123
e 309 130
e 309 136
e 309 139
e 309 144
e 309 145
e 309 148
e 309 150
e 309 152
e 309 155
e 309 156
e 309 159
e 309 162
e 309 163
e 309 167
e 309 168
e 309 171
e 309 172
e 309 175
e 309 176
e 309 177
e 309 181
e 309 182
e 309 184
e 309 186
e 309 192
e 309 203
e 309 207
e 309 209
e 309 214
e 309 216
e 309 217
e 309 218
e 309 230
e 309 237
e 309 238
e 309 241
e 309 243
e 309 245
e 309 246
e 309 248
e 309 251
e 309 253
e 309 256
e 309 261
e 309 265
e 309 266
e 309 267
e 309 269
e 309 275
e 309 279
e 309 285
e 309 287
e 309 288
e 309 292
e 309 293
e 309 295
e 309 306
e 310 4
e 310 5
e 310 27
e 310 31
e 310 43
e 310 52
e 310 56
e 310 64
e 310 74
e 310 76
e 310 85
e 310 89
e 310 90
e 310 101
e 310 102
e 310 109
e 310 111
e 310 115
e 310 116
e 310 125
e 310 127
e 310 139
e 310 144
e 310 149
e 310 156
e 310 160
e 310 161
e 310 165
e 310 171
e 310 175
e 310 176
e 310 178
e 310 179
e 310 181
e 310 219
e 310 222
e 310 232
e 310 233
e 310 241
e 310 246
e 310 254
e 310 260
e 310 263
e 310 266
e 310 268
e 310 269
e 310 272
e 310 273
e 310 274
e 310 281
e 310 288
e 310 290
e 310 295
e 310 297
e 310 299
e 310 306
e 310 307
e 311 3
e 311 7
e 311 12
e 311 14
e 311 20
e 311 26
e 311 28
e 311 30
e 311 36
e 311 41
e 311 43
e 311 45
e 311 51
e 311 56
e 311 65
e 311 70
e 311 73
e 311 79
e 311 84
e 311 89
e 311 100
e 311 103
e 311 104
e 311 114
e 311 119
e 311 122
e 311 126
e 311 130
e 311 137
e 311 143
e 311 152
e 311 155
e 311 179
e 311 181
e 311 187
e 311 214
e 311 217
e 311 219
e 311 224
e 311 225
e 311 226
e 311 234
e 311 237
e 311 245
e 311 265
e 311 270
e 311 283
e 311 288
e 311 290
e 311 294
e 311 301
e 311 304
e 311 307
e 312 1
e 312 2
e 312 8
e 312 9
e 312 10
e 312 11
e 312 25
e 312 27
e 312 30
e 312 36
e 312 37
e 312 38
e 312 41
e 312 44
e 312 45
e 312 47
e 312 51
e 312 53
e 312 54
e 312 58
e 312 60
e 312 62
e 312 66
e 312 68
e 312 69
e 312 70
e 312 72
e 312 76
e 312 77
e 312 78
e 312 81
e 312 82
e 312 88
e 312 95
e 312 98
e 312 99
e 312 106
e 312 107
e 312 112
e 312 113
e 312 115
e 312 118
e 312 121
e 312 122
e 312 125
e 312 129
e 312 131
e 312 132
e 312 136
e 312 137
e 312 138
e 312 141
e 312 143
e 312 144
e 312 145
e 312 149
e 312 150
e 312 152
e 312 153
e 312 158
e 312 161
e 312 162
e 312 166
e 312 168
e 312 171
e 312 174
e 312 175
e 312 179
e 312 180
e 312 181
e 312 182
e 312 186
e 312 187
e 312 190
e 312 198
e 312 199
e 312 200
e 312 201
e 312 202
e 312 203
e 312 204
e 312 205
e 312 207
e 312 209
e 312 212
e 312 215
e 312 216
e 312 221
e 312 223
e 312 224
e 312 230
e 312 231
e 312 234
e 312 238
e 312 241
e 312 246
e 312 250
e 312 253
e 312 254
e 312 255
e 312 257
e 312 258
e 312 261
e 312 262
e 312 265
e 312 266
e 312 271
e 312 272
e 312 273
e 312 274
e 312 277
e 312 284
e 312 285
e 312 289
e 312 290
e 312 292
e 312 297
e 312 298
e 312 299
e 312 302
e 312 304
e 312 306
e 312 307
e 312 310
e 313 2
e 313 4
e 313 17
e 313 23
e 313 26
e 313 29
e 313 32
e 313 38
e 313 44
e 313 45
e 313 49
e 313 50
e 313 53
e 313 56
e 313 57
e 313 60
e 313 61
e 313 63
e 313 68
e 313 69
e 313 74
e 313 75
e 313 76
e 313 82
e 313 86
e 313 89
e 313 92
e 313 94
e 313 95
e 313 96
e 313 100
e 313 101
e 313 102
e 313 105
e 313 111
e 313 112
e 313 115
e 313 123
e 313 125
e 313 126
e 313 130
e 313 134
e 313 140
e 313 142
e 313 145
e 313 148
e 313 152
e 313 154
e 313 156
e 313 160
e 313 173
e 313 175
e 313 189
e 313 194
e 313 198
e 313 203
e 313 209
e 313 218
e 313 219
e 313 220
e 313 222
e 313 223
e 313 224
e 313 228
e 313 233
e 313 235
e 313 237
e 313 240
e 313 241
e 313 246
e 313 247
e 313 251
e 313 252
e 313 253
e 313 256
e 313 257
e 313 259
e 313 261
e 313 264
e 313 265
e 313 266
e 313 281
e 313 284
e 313 285
e 313 292
e 313 293
e 313 294
e 313 295
e 313 296
e 313 304
e 313 305
e 313 307
e 313 308
e 314 8
e 314 11
e 314 16
e 314 20
e 314 25
e 314 26
e 314 29
e 314 31
e 314 33
e 314 37
e 314 38
e 314 43
e 314 52
e 314 54
e 314 61
e 314 62
e 314 66
e 314 68
e 314 69
e 314 70
e 314 75
e 314 81
e 314 82
e 314 84
e 314 87
e 314 88
e 314 89
e 314 96
e 314 99
e 314 100
e 314 105
e 314 109
e 314 110
e 314 112
e 314 113
e 314 118
e 314 119
e 314 121
e 314 127
e 314 130
e 314 132
e 314 135
e 314 137
e 314 140
e 314 142
e 314 145
e 314 147
e 314 148
e 314 156
e 314 161
e 314 162
e 314 174
e 314 176
e 314 179
e 314 181
e 314 184
e 314 185
e 314 186
e 314 189
e 314 192
e 314 194
e 314 206
e 314 207
e 314 209
e 314 215
e 314 217
e 314 218
e 314 219
e 314 220
e 314 226
e 314 228
e 314 231
e 314 233
e 314 234
e 314 238
e 314 240
e 314 243
e 314 245
e 314 250
e 314 251
e 314 253
e 314 254
e 314 258
e 314 260
e 314 261
e 314 263
e 314 264
e 314 269
e 314 273
e 314 274
e 314 275
e 314 276
e 314 277
e 314 278
e 314 282
e 314 287
e 314 289
e 314 292
e 314 293
e 314 294
e 314 295
e 314 297
e 314 299
e 314 301
e 314 306
e 314 313
e 315 2
e 315 5
e 315 13
e 315 24
e 315 26
e 315 28
e 315 31
e 315 37
e 315 44
e 315 45
e 315 46
e 315 55
e 315 56
e 315 62
e 315 66
e 315 69
e 315 72
e 315 77
e 315 86
e 315 87
e 315 90
e 315 105
e 315 108
e 315 112
e 315 122
e 315 125
e 315 135
e 315 138
e 315 142
e 315 144
e 315 148
e 315 157
e 315 161
e 315 172
e 315 178
e 315 184
e 315 187
e 315 190
e 315 192
e 315 193
e 315 194
e 315 195
e 315 201
e 315 202
e 315 204
e 315 205
e 315 206
e 315 208
e 315 210
e 315 214
e 315 216
e 315 220
e 315 221
e 315 223
e 315 225
e 315 232
e 315 241
e 315 242
e 315 251
e 315 264
e 315 274
e 315 276
e 315 285
e 315 287
e 315 288
e 315 289
e 315 291
e 315 293
e 315 296
e 315 311
e 316 1
e 316 2
e 316 4
e 316 7
e 316 13
e 316 16
e 316 21
e 316 26
e 316 27
e 316 29
e 316 30
e 316 37
e 316 40
e 316 41
e 316 67
e 316 75
e 316 80
e 316 84
e 316 86
e 316 88
e 316 97
e 316 100
e 316 101
e 316 105
e 316 112
e 316 123
e 316 125
e 316 134
e 316 139
e 316 143
e 316 151
e 316 157
e 316 160
e 316 166
e 316 168
e 316 172
e 316 173
e 316 175
e 316 180
e 316 183
e 316 186
e 316 191
e 316 196
e 316 199
e 316 203
e 316 206
e 316 214
e 316 231
e 316 232
e 316 234
e 316 236
e 316 239
e 316 245
e 316 251
e 316 254
e 316 257
e 316 261
e 316 262
e 316 264
e 316 268
e 316 278
e 316 279
e 316 280
e 316 288
e 316 302
e 316 306
e 316 309
e 316 311
e 317 1
e 317 3
e 317 9
e 317 12
e 317 13
e 317 14
e 317 15
e 317 20
e 317 25
e 317 26
e 317 28
e 317 29
e 317 31
e 317 35
e 317 47
e 317 49
e 317 55
e 317 60
e 317 63
e 317 66
e 317 68
e 317 70
e 317 72
e 317 73
e 317 78
e 317 84
e 317 86
e 317 87
e 317 89
e 317 90
e 317 100
e 317 103
e 317 105
e 317 106
e 317 107
e 317 112
e 317 115
e 317 116
e 317 117
e 317 122
e 317 125
e 317 127
e 317 128
e 317 132
e 317 137
e 317 140
e 317 143
e 317 150
e 317 153
e 317 156
e 317 160
e 317 165
e 317 166
e 317 168
e 317 170
e 317 179
e 317 186
e 317 187
e 317 197
e 317 198
e 317 201
e 317 202
e 317 206
e 317 207
e 317 208
e 317 209
e 317 210
e 317 213
e 317 217
e 317 219
e 317 221
e 317 226
e 317 232
e 317 233
e 317 238
e 317 241
e 317 242
e 317 245
e 317 247
e 317 249
e 317 253
e 317 256
e 317 258
e 317 259
e 317 261
e 317 262
e 317 268
e 317 269
e 317 270
e 317 274
e 317 276
e 317 277
e 317 279
e 317 292
e 317 295
e 317 300
e 317 301
e 317 310
e 317 312
e 317 313
e 318 4
e 318 5
e 318 6
e 318 8
e 318 22
e 318 31
e 318 33
e 318 34
e 318 35
e 318 37
e 318 38
e 318 47
e 318 50
e 318 54
e 318 55
e 318 56
e 318 59
e 318 60
e 318 61
e 318 67
e 318 68
e 318 73
e 318 74
e 318 75
e 318 86
e 318 87
e 318 88
e 318 91
e 318 94
e 318 105
e 318 107
e 318 118
e 318 126
e 318 130
e 318 135
e 318 142
e 318 143
e 318 148
e 318 155
e 318 160
e 318 165
e 318 167
e 318 174
e 318 177
e 318 179
e 318 184
e 318 191
e 318 192
e 318 196
e 318 199
e 318 200
e 318 206
e 318 215
e 318 217
e 318 226
e 318 227
e 318 232
e 318 238
e 318 240
e 318 249
e 318 251
e 318 255
e 318 259
e 318 261
e 318 268
e 318 269
e 318 270
e 318 280
e 318 289
e 318 294
e 318 296
e 318 297
e 318 303
e 318 305
e 318 306
e 318 310
e 318 311
e 318 312
e 318 313
e 319 8
e 319 16
e 319 17
e 319 20
e 319 21
e 319 28
e 319 41
e 319 45
e 319 52
e 319 71
e 319 78
e 319 84
e 319 86
e 319 90
e 319 91
e 319 95
e 319 102
e 319 122
e 319 153
e 319 157
e 319 163
e 319 175
e 319 179
e 319 199
e 319 203
e 319 205
e 319 206
e 319 212
e 319 219
e 319 234
e 319 251
e 319 266
e 319 274
e 319 287
e 319 289
e 319 294
e 319 296
e 319 304
e 320 1
e 320 4
e 320 8
e 320 11
e 320 27
e 320 37
e 320 39
e 320 43
e 320 47
e 320 56
e 320 58
e 320 67
e 320 68
e 320 72
e 320 76
e 320 81
e 320 85
e 320 86
e 320 87
e 320 90
e 320 92
e 320 95
e 320 96
e 320 99
e 320 103
e 320 104
e 320 110
e 320 111
e 320 112
e 320 114
e 320 119
e 320 120
e 320 129
e 320 137
e 320 139
e 320 140
e 320 141
e 320 143
e 320 147
e 320 148
e 320 150
e 320 151
e 320 156
e 320 160
e 320 164
e 320 170
e 320 172
e 320 173
e 320 174
e 320 177
e 320 178
e 320 186
e 320 196
e 320 201
e 320 203
e 320 208
e 320 215
e 320 216
e 320 218
e 320 219
e 320 222
e 320 229
e 320 234
e 320 238
e 320 240
e 320 250
e 320 256
e 320 258
e 320 259
e 320 263
e 320 264
e 320 267
e 320 269
e 320 271
e 320 282
e 320 283
e 320 285
e 320 291
e 320 297
e 320 298
e 320 299
e 320 303
e 320 305
e 320 311
e 320 312
e 320 316
e 320 319
e 321 2
e 321 6
e 321 12
e 321 17
e 321 25
e 321 29
e 321 30
e 321 34
e 321 36
e 321 48
e 321 50
e 321 53
e 321 63
e 321 64
e 321 67
e 321 72
e 321 74
e 321 80
e 321 88
e 321 92
e 321 94
e 321 101
e 321 103
e 321 108
e 321 125
e 321 127
e 321 130
e 321 131
e 321 133
e 321 137
e 321 138
e 321 139
e 321 147
e 321 149
e 321 154
e 321 156
e 321 160
e 321 168
e 321 173
e 321 181
e 321 195
e 321 198
e 321 199
e 321 200
e 321 203
e 321 206
e 321 213
e 321 221
e 321 222
e 321 225
e 321 228
e 321 232
e 321 233
e 321 238
e 321 239
e 321 242
e 321 245
e 321 246
e 321 250
e 321 251
e 321 255
e 321 261
e 321 270
e 321 273
e 321 274
e 321 278
e 321 279
e 321 282
e 321 289
e 321 294
e 321 295
e 321 297
e 321 299
e 321 303
e 321 306
e 321 309
e 321 311
e 321 319
e 322 2
e 322 4
e 322 6
e 322 7
e 322 11
e 322 14
e 322 26
e 322 28
e 322 35
e 322 45
e 322 55
e 322 56
e 322 61
e 322 82
e 322 84
e 322 88
e 322 92
e 322 93
e 322 95
e 322 100
e 322 107
e 322 108
e 322 112
e 322 120
e 322 129
e 322 130
e 322 131
e 322 136
e 322 146
e 322 156
e 322 166
e 322 173
e 322 176
e 322 178
e 322 192
e 322 204
e 322 205
e 322 208
e 322 237
e 322 239
e 322 241
e 322 255
e 322 259
e 322 276
e 322 277
e 322 293
e 322 296
e 322 299
e 322 300
e 322 301
e 322 306
e 322 309
e 322 312
e 322 318
e 322 321
e 323 2
e 323 10
e 323 16
e 323 19
e 323 27
e 323 29
e 323 31
e 323 33
e 323 37
e 323 40
e 323 46
e 323 53
e 323 56
e 323 57
e 323 68
e 323 72
e 323 77
e 323 78
e 323 82
e 323 90
e 323 92
e 323 98
e 323 102
e 323 110
e 323 112
e 323 118
e 323 119
e 323 133
e 323 136
e 323 140
e 323 145
e 323 154
e 323 160
e 323 163
e 323 167
e 323 168
e 323 170
e 323 179
e 323 181
e 323 186
e 323 188
e 323 193
e 323 198
e 323 201
e 323 203
e 323 204
e 323 223
e 323 224
e 323 226
e 323 228
e 323 233
e 323 241
e 323 259
e 323 261
e 323 264
e 323 268
e 323 270
e 323 271
e 323 277
e 323 288
e 323 290
e 323 292
e 323 307
e 323 315
e 323 320
e 324 2
e 324 3
e 324 10
e 324 33
e 324 37
e 324 41
e 324 45
e 324 47
e 324 49
e 324 51
e 324 67
e 324 68
e 324 72
e 324 75
e 324 76
e 324 78
e 324 80
e 324 110
e 324 112
e 324 116
e 324 120
e 324 121
e 324 125
e 324 126
e 324 131
e 324 137
e 324 139
e 324 142
e 324 146
e 324 150
e 324 165
e 324 166
e 324 168
e 324 173
e 324 174
e 324 175
e 324 176
e 324 177
e 324 179
e 324 182
e 324 186
e 324 187
e 324 193
e 324 202
e 324 204
e 324 210
e 324 225
e 324 226
e 324 227
e 324 236
e 324 238
e 324 241
e 324 246
e 324 251
e 324 252
e 324 256
e 324 258
e 324 261
e 324 264
e 324 266
e 324 267
e 324 271
e 324 277
e 324 291
e 324 303
e 324 309
e 324 310
e 324 314
e 324 316
e 325 3
e 325 10
e 325 11
e 325 16
e 325 20
e 325 30
e 325 31
e 325 42
e 325 50
e 325 55
e 325 61
e 325 72
e 325 87
e 325 90
e 325 92
e 325 94
e 325 98
e 325 103
e 325 104
e 325 105
e 325 111
e 325 116
e 325 120
e 325 121
e 325 123
e 325 125
e 325 126
e 325 130
e 325 131
e 325 133
e 325 134
e 325 135
e 325 139
e 325 142
e 325 149
e 325 154
e 325 158
e 325 161
e 325 165
e 325 170
e 325 171
e 325 174
e 325 175
e 325 179
e 325 183
e 325 186
e 325 191
e 325 192
e 325 202
e 325 204
e 325 211
e 325 213
e 325 216
e 325 219
e 325 220
e 325 223
e 325 224
e 325 226
e 325 239
e 325 240
e 325 247
e 325 249
e 325 254
e 325 256
e 325 257
e 325 261
e 325 267
e 325 268
e 325 275
e 325 279
e 325 289
e 325 294
e 325 295
e 325 296
e 325 301
e 325 303
e 325 305
e 325 306
e 325 307
e 325 311
e 325 314
e 325 315
e 325 321
e 325 322
e 326 2
e 326 10
e 326 23
e 326 30
e 326 31
e 326 43
e 326 45
e 326 49
e 326 50
e 326 51
e 326 61
e 326 67
e 326 69
e 326 72
e 326 73
e 326 87
e 326 90
e 326 91
e 326 92
e 326 100
e 326 111
e 326 130
e 326 132
e 326 133
e 326 137
e 326 139
e 326 140
e 326 148
e 326 167
e 326 169
e 326 173
e 326 209
e 326 214
e 326 234
e 326 236
e 326 239
e 326 245
e 326 248
e 326 256
e 326 259
e 326 264
e 326 274
e 326 276
e 326 289
e 326 296
e 326 303
e 326 324
e 327 3
e 327 4
e 327 5
e 327 6
e 327 8
e 327 13
e 327 25
e 327 26
e 327 27
e 327 30
e 327 31
e 327 33
e 327 34
e 327 35
e 327 38
e 327 39
e 327 42
e 327 51
e 327 60
e 327 61
e 327 62
e 327 66
e 327 67
e 327 71
e 327 76
e 327 77
e 327 78
e 327 80
e 327 86
e 327 87
e 327 89
e 327 90
e 327 95
e 327 105
e 327 109
e 327 111
e 327 114
e 327 122
e 327 126
e 327 128
e 327 129
e 327 133
e 327 148
e 327 150
e 327 154
e 327 155
e 327 156
e 327 165
e 327 166
e 327 169
e 327 172
e 327 174
e 327 179
e 327 180
e 327 184
e 327 185
e 327 187
e 327 194
e 327 201
e 327 203
e 327 212
e 327 214
e 327 216
e 327 218
e 327 222
e 327 225
e 327 227
e 327 229
e 327 231
e 327 233
e 327 234
e 327 236
e 327 237
e 327 242
e 327 243
e 327 249
e 327 252
e 327 254
e 327 255
e 327 256
e 327 260
e 327 261
e 327 267
e 327 268
e 327 269
e 327 271
e 327 272
e 327 274
e 327 275
e 327 276
e 327 285
e 327 287
e 327 289
e 327 297
e 327 303
e 327 309
e 327 319
e 327 322
e 327 323
e 328 9
e 328 17
e 328 20
e 328 31
e 328 33
e 328 35
e 328 37
e 328 40
e 328 42
e 328 43
e 328 50
e 328 54
e 328 59
e 328 61
e 328 63
e 328 67
e 328 72
e 328 73
e 328 79
e 328 86
e 328 89
e 328 100
e 328 103
e 328 105
e 328 107
e 328 109
e 328 116
e 328 124
e 328 128
e 328 130
e 328 134
e 328 138
e 328 139
e 328 144
e 328 145
e 328 155
e 328 156
e 328 158
e 328 166
e 328 167
e 328 172
e 328 174
e 328 175
e 328 176
e 328 179
e 328 180
e 328 190
e 328 191
e 328 195
e 328 203
e 328 205
e 328 207
e 328 213
e 328 219
e 328 225
e 328 236
e 328 240
e 328 242
e 328 245
e 328 256
e 328 257
e 328 261
e 328 268
e 328 269
e 328 271
e 328 273
e 328 275
e 328 277
e 328 286
e 328 287
e 328 290
e 328 293
e 328 299
e 328 302
e 328 315
e 328 317
e 328 321
e 328 327
e 329 1
e 329 6
e 329 11
e 329 16
e 329 21
e 329 26
e 329 30
e 329 37
e 329 39
e 329 51
e 329 56
e 329 61
e 329 80
e 329 87
e 329 107
e 329 116
e 329 118
e 329 124
e 329 131
e 329 132
e 329 134
e 329 135
e 329 142
e 329 144
e 329 154
e 329 156
e 329 160
e 329 161
e 329 163
e 329 165
e 329 184
e 329 190
e 329 193
e 329 202
e 329 207
e 329 210
e 329 212
e 329 224
e 329 226
e 329 231
e 329 232
e 329 233
e 329 240
e 329 244
e 329 246
e 329 248
e 329 251
e 329 253
e 329 268
e 329 274
e 329 283
e 329 296
e 329 306
e 329 312
e 329 313
e 329 317
e 329 326
e 330 20
e 330 26
e 330 31
e 330 41
e 330 73
e 330 81
e 330 82
e 330 100
e 330 108
e 330 112
e 330 115
e 330 125
e 330 127
e 330 133
e 330 137
e 330 138
e 330 149
e 330 153
e 330 179
e 330 183
e 330 202
e 330 207
e 330 210
e 330 215
e 330 222
e 330 227
e 330 238
e 330 242
e 330 245
e 330 256
e 330 267
e 330 271
e 330 276
e 330 277
e 330 290
e 330 307
e 330 309
e 330 314
e 331 2
e 331 10
e 331 12
e 331 13
e 331 16
e 331 17
e 331 23
e 331 24
e 331 36
e 331 37
e 331 40
e 331 41
e 331 43
e 331 45
e 331 47
e 331 56
e 331 65
e 331 69
e 331 71
e 331 72
e 331 73
e 331 75
e 331 82
e 331 90
e 331 91
e 331 93
e 331 100
e 331 101
e 331 102
e 331 104
e 331 110
e 331 113
e 331 115
e 331 117
e 331 118
e 331 124
e 331 129
e 331 133
e 331 134
e 331 137
e 331 138
e 331 139
e 331 142
e 331 146
e 331 147
e 331 149
e 331 155
e 331 156
e 331 157
e 331 161
e 331 163
e 331 164
e 331 165
e 331 167
e 331 168
e 331 171
e 331 173
e 331 175
e 331 178
e 331 181
e 331 186
e 331 187
e 331 189
e 331 193
e 331 194
e 331 195
e 331 197
e 331 199
e 331 202
e 331 204
e 331 214
e 331 216
e 331 217
e 331 223
e 331 224
e 331 225
e 331 228
e 331 232
e 331 233
e 331 234
e 331 237
e 331 240
e 331 241
e 331 246
e 331 251
e 331 256
e 331 258
e 331 262
e 331 263
e 331 264
e 331 266
e 331 276
e 331 278
e 331 279
e 331 282
e 331 288
e 331 290
e 331 291
e 331 298
e 331 303
e 331 304
e 331 307
e 331 308
e 331 310
e 331 312
e 331 314
e 331 317
e 331 323
e 331 324
e 331 326
e 331 327
e 331 328
e 331 329
e 331 330
e 332 4
e 332 16
e 332 19
e 332 26
e 332 27
e 332 38
e 332 39
e 332 40
e 332 43
e 332 47
e 332 67
e 332 71
e 332 76
e 332 80
e 332 84
e 332 89
e 332 93
e 332 98
e 332 100
e 332 109
e 332 111
e 332 112
e 332 114
e 332 115
e 332 118
e 332 124
e 332 128
e 332 133
e 332 134
e 332 141
e 332 143
e 332 145
e 332 146
e 332 157
e 332 158
e 332 166
e 332 168
e 332 169
e 332 172
e 332 173
e 332 174
e 332 175
e 332 177
e 332 181
e 332 184
e 332 186
e 332 187
e 332 192
e 332 193
e 332 194
e 332 206
e 332 213
e 332 214
e 332 215
e 332 218
e 332 222
e 332 223
e 332 225
e 332 230
e 332 232
e 332 233
e 332 234
e 332 241
e 332 242
e 332 243
e 332 244
e 332 247
e 332 250
e 332 252
e 332 255
e 332 258
e 332 260
e 332 262
e 332 266
e 332 269
e 332 271
e 332 273
e 332 274
e 332 285
e 332 292
e 332 293
e 332 294
e 332 295
e 332 297
e 332 306
e 332 309
e 332 310
e 332 312
e 332 316
e 332 319
e 332 322
e 332 323
e 332 329
e 332 330
e 332 331
e 333 6
e 333 14
e 333 20
e 333 31
e 333 39
e 333 56
e 333 57
e 333 63
e 333 70
e 333 74
e 333 89
e 333 103
e 333 111
e 333 116
e 333 118
e 333 124
e 333 132
e 333 136
e 333 140
e 333 145
e 333 160
e 333 161
e 333 168
e 333 173
e 333 187
e 333 195
e 333 204
e 333 219
e 333 226
e 333 230
e 333 238
e 333 242
e 333 245
e 333 251
e 333 253
e 333 256
e 333 260
e 333 265
e 333 268
e 333 270
e 333 277
e 333 283
e 333 289
e 333 291
e 333 297
e 333 317
e 333 328
e 333 332
e 334 22
e 334 27
e 334 30
e 334 35
e 334 50
e 334 51
e 334 53
e 334 63
e 334 70
e 334 87
e 334 101
e 334 105
e 334 117
e 334 122
e 334 123
e 334 129
e 334 133
e 334 135
e 334 139
e 334 156
e 334 160
e 334 163
e 334 168
e 334 170
e 334 171
e 334 178
e 334 184
e 334 185
e 334 187
e 334 188
e 334 193
e 334 200
e 334 205
e 334 208
e 334 215
e 334 223
e 334 224
e 334 228
e 334 243
e 334 256
e 334 262
e 334 268
e 334 271
e 334 288
e 334 293
e 334 294
e 334 298
e 334 304
e 334 315
e 334 316
e 335 1
e 335 4
e 335 9
e 335 12
e 335 13
e 335 26
e 335 28
e 335 29
e 335 30
e 335 31
e 335 37
e 335 38
e 335 39
e 335 41
e 335 43
e 335 53
e 335 60
e 335 65
e 335 67
e 335 68
e 335 69
e 335 70
e 335 78
e 335 87
e 335 90
e 335 92
e 335 93
e 335 96
e 335 105
e 335 111
e 335 122
e 335 125
e 335 130
e 335 134
e 335 144
e 335 145
e 335 149
e 335 156
e 335 158
e 335 160
e 335 162
e 335 165
e 335 171
e 335 174
e 335 183
e 335 187
e 335 189
e 335 190
e 335 192
e 335 193
e 335 196
e 335 200
e 335 201
e 335 203
e 335 207
e 335 210
e 335 217
e 335 223
e 335 224
e 335 241
e 335 246
e 335 248
e 335 253
e 335 257
e 335 258
e 335 261
e 335 264
e 335 266
e 335 276
e 335 279
e 335 280
e 335 282
e 335 285
e 335 288
e 335 290
e 335 291
e 335 292
e 335 297
e 335 298
e 335 299
e 335 301
e 335 304
e 335 306
e 335 309
e 335 310
e 335 313
e 335 315
e 335 318
e 335 319
e 335 322
e 335 327
e 335 331
e 335 332
e 336 1
e 336 8
e 336 12
e 336 13
e 336 21
e 336 30
e 336 31
e 336 32
e 336 51
e 336 53
e 336 55
e 336 57
e 336 61
e 336 66
e 336 68
e 336 72
e 336 78
e 336 80
e 336 82
e 336 84
e 336 86
e 336 88
e 336 91
e 336 92
e 336 98
e 336 111
e 336 114
e 336 115
e 336 118
e 336 124
e 336 125
e 336 134
e 336 139
e 336 147
e 336 152
e 336 163
e 336 168
e 336 172
e 336 177
e 336 184
e 336 189
e 336 196
e 336 197
e 336 200
e 336 207
e 336 209
e 336 214
e 336 215
e 336 223
e 336 226
e 336 241
e 336 245
e 336 250
e 336 255
e 336 256
e 336 259
e 336 262
e 336 264
e 336 268
e 336 271
e 336 275
e 336 276
e 336 289
e 336 292
e 336 301
e 336 304
e 336 307
e 336 317
e 336 320
e 336 331
e 337 5
e 337 9
e 337 11
e 337 14
e 337 20
e 337 25
e 337 27
e 337 30
e 337 37
e 337 42
e 337 47
e 337 53
e 337 54
e 337 56
e 337 60
e 337 61
e 337 64
e 337 68
e 337 75
e 337 76
e 337 82
e 337 87
e 337 89
e 337 91
e 337 93
e 337 95
e 337 100
e 337 103
e 337 105
e 337 109
e 337 111
e 337 121
e 337 127
e 337 129
e 337 130
e 337 133
e 337 136
e 337 138
e 337 142
e 337 144
e 337 149
e 337 150
e 337 153
e 337 154
e 337 160
e 337 161
e 337 167
e 337 175
e 337 181
e 337 186
e 337 187
e 337 191
e 337 192
e 337 193
e 337 203
e 337 205
e 337 206
e 337 207
e 337 209
e 337 211
e 337 212
e 337 222
e 337 224
e 337 225
e 337 230
e 337 232
e 337 234
e 337 239
e 337 242
e 337 243
e 337 245
e 337 246
e 337 247
e 337 248
e 337 250
e 337 254
e 337 257
e 337 259
e 337 264
e 337 265
e 337 269
e 337 274
e 337 275
e 337 280
e 337 286
e 337 289
e 337 292
e 337 294
e 337 301
e 337 304
e 337 310
e 337 311
e 337 319
e 337 320
e 337 321
e 337 324
e 337 327
e 337 328
e 337 330
e 337 334
e 338 5
e 338 15
e 338 20
e 338 21
e 338 29
e 338 30
e 338 33
e 338 34
e 338 35
e 338 39
e 338 43
e 338 45
e 338 47
e 338 53
e 338 54
e 338 55
e 338 74
e 338 76
e 338 82
e 338 90
e 338 91
e 338 94
e 338 98
e 338 101
e 338 103
e 338 107
e 338 108
e 338 110
e 338 112
e 338 125
e 338 126
e 338 129
e 338 131
e 338 144
e 338 149
e 338 154
e 338 169
e 338 173
e 338 175
e 338 177
e 338 179
e 338 181
e 338 192
e 338 200
e 338 208
e 338 215
e 338 221
e 338 226
e 338 233
e 338 240
e 338 256
e 338 258
e 338 263
e 338 265
e 338 271
e 338 272
e 338 277
e 338 288
e 338 289
e 338 290
e 338 298
e 338 302
e 338 309
e 338 310
e 338 331
e 338 337
e 339 1
e 339 2
e 339 8
e 339 12
e 339 13
e 339 26
e 339 27
e 339 39
e 339 42
e 339 47
e 339 48
e 339 50
e 339 52
e 339 57
e 339 62
e 339 72
e 339 75
e 339 76
e 339 89
e 339 93
e 339 101
e 339 103
e 339 106
e 339 111
e 339 113
e 339 119
e 339 120
e 339 122
e 339 125
e 339 129
e 339 133
e 339 138
e 339 142
e 339 147
e 339 160
e 339 161
e 339 172
e 339 178
e 339 195
e 339 200
e 339 203
e 339 206
e 339 218
e 339 219
e 339 235
e 339 238
e 339 239
e 339 254
e 339 256
e 339 261
e 339 263
e 339 270
e 339 288
e 339 294
e 339 297
e 339 302
e 339 308
e 339 312
e 339 313
e 339 314
e 339 315
e 339 331
e 339 332
e 339 337
e 340 1
e 340 2
e 340 6
e 340 10
e 340 11
e 340 12
e 340 13
e 340 14
e 340 20
e 340 25
e 340 34
e 340 36
e 340 39
e 340 42
e 340 43
e 340 46
e 340 56
e 340 57
e 340 61
e 340 64
e 340 68
e 340 69
e 340 80
e 340 85
e 340 88
e 340 89
e 340 91
e 340 98
e 340 100
e 340 101
e 340 102
e 340 103
e 340 110
e 340 117
e 340 118
e 340 130
e 340 131
e 340 133
e 340 135
e 340 138
e 340 143
e 340 144
e 340 145
e 340 146
e 340 149
e 340 151
e 340 152
e 340 154
e 340 157
e 340 158
e 340 165
e 340 166
e 340 170
e 340 173
e 340 178
e 340 186
e 340 190
e 340 198
e 340 199
e 340 200
e 340 204
e 340 216
e 340 223
e 340 225
e 340 246
e 340 248
e 340 253
e 340 254
e 340 256
e 340 261
e 340 268
e 340 270
e 340 279
e 340 288
e 340 289
e 340 307
e 340 309
e 340 312
e 340 316
e 340 327
e 340 335
e 340 336
e 340 337
e 340 338
e 341 1
e 341 3
e 341 5
e 341 8
e 341 10
e 341 11
e 341 12
e 341 19
e 341 26
e 341 37
e 341 38
e 341 41
e 341 43
e 341 48
e 341 51
e 341 59
e 341 67
e 341 68
e 341 71
e 341 72
e 341 73
e 341 76
e 341 77
e 341 78
e 341 86
e 341 92
e 341 95
e 341 96
e 341 100
e 341 105
e 341 108
e 341 110
e 341 117
e 341 122
e 341 129
e 341 131
e 341 132
e 341 133
e 341 135
e 341 139
e 341 141
e 341 144
e 341 148
e 341 149
e 341 153
e 341 157
e 341 158
e 341 159
e 341 160
e 341 166
e 341 169
e 341 176
e 341 178
e 341 181
e 341 184
e 341 185
e 341 186
e 341 187
e 341 188
e 341 189
e 341 192
e 341 193
e 341 198
e 341 199
e 341 201
e 341 204
e 341 206
e 341 207
e 341 209
e 341 214
e 341 216
e 341 225
e 341 227
e 341 231
e 341 233
e 341 234
e 341 236
e 341 242
e 341 245
e 341 246
e 341 247
e 341 248
e 341 252
e 341 257
e 341 263
e 341 264
e 341 269
e 341 270
e 341 272
e 341 278
e 341 279
e 341 280
e 341 285
e 341 288
e 341 291
e 341 293
e 341 299
e 341 307
e 341 310
e 341 311
e 341 314
e 341 315
e 341 317
e 341 320
e 341 321
e 341 322
e 341 326
e 341 330
e 341 336
e 341 337
e 341 340
e 342 5
e 342 8
e 342 10
e 342 11
e 342 23
e 342 26
e 342 33
e 342 34
e 342 37
e 342 39
e 342 42
e 342 43
e 342 44
e 342 52
e 342 60
e 342 61
e 342 63
e 342 64
e 342 66
e 342 69
e 342 71
e 342 82
e 342 84
e 342 91
e 342 92
e 342 99
e 342 102
e 342 103
e 342 107
e 342 108
e 342 109
e 342 114
e 342 115
e 342 119
e 342 122
e 342 123
e 342 131
e 342 135
e 342 139
e 342 145
e 342 150
e 342 152
e 342 156
e 342 161
e 342 165
e 342 171
e 342 177
e 342 180
e 342 183
e 342 184
e 342 185
e 342 186
e 342 187
e 342 190
e 342 192
e 342 201
e 342 209
e 342 210
e 342 215
e 342 217
e 342 219
e 342 221
e 342 229
e 342 230
e 342 231
e 342 232
e 342 236
e 342 238
e 342 240
e 342 246
e 342 251
e 342 255
e 342 260
e 342 261
e 342 262
e 342 264
e 342 270
e 342 271
e 342 272
e 342 274
e 342 276
e 342 277
e 342 280
e 342 284
e 342 288
e 342 294
e 342 295
e 342 296
e 342 306
e 342 309
e 342 314
e 342 315
e 342 317
e 342 319
e 342 323
e 342 325
e 342 326
e 342 328
e 342 331
e 342 333
e 342 338
e 342 341
e 343 1
e 343 6
e 343 13
e 343 15
e 343 17
e 343 19
e 343 20
e 343 23
e 343 24
e 343 26
e 343 27
e 343 31
e 343 32
e 343 36
e 343 37
e 343 39
e 343 48
e 343 53
e 343 55
e 343 57
e 343 63
e 343 69
e 343 71
e 343 76
e 343 83
e 343 86
e 343 89
e 343 96
e 343 102
e 343 112
e 343 120
e 343 125
e 343 129
e 343 131
e 343 133
e 343 134
e 343 137
e 343 146
e 343 149
e 343 158
e 343 166
e 343 175
e 343 177
e 343 179
e 343 182
e 343 186
e 343 190
e 343 192
e 343 193
e 343 198
e 343 202
e 343 206
e 343 214
e 343 220
e 343 221
e 343 222
e 343 224
e 343 226
e 343 227
e 343 228
e 343 233
e 343 234
e 343 238
e 343 240
e 343 245
e 343 248
e 343 250
e 343 253
e 343 257
e 343 258
e 343 260
e 343 261
e 343 263
e 343 266
e 343 269
e 343 274
e 343 276
e 343 281
e 343 285
e 343 289
e 343 294
e 343 306
e 343 307
e 343 313
e 343 322
e 343 323
e 343 325
e 343 337
e 343 338
e 343 339
e 344 3
e 344 11
e 344 23
e 344 28
e 344 37
e 344 38
e 344 41
e 344 42
e 344 46
e 344 47
e 344 51
e 344 52
e 344 56
e 344 58
e 344 59
e 344 62
e 344 67
e 344 68
e 344 76
e 344 79
e 344 82
e 344 85
e 344 87
e 344 88
e 344 90
e 344 91
e 344 96
e 344 102
e 344 103
e 344 112
e 344 113
e 344 115
e 344 117
e 344 118
e 344 119
e 344 122
e 344 131
e 344 140
e 344 147
e 344 148
e 344 149
e 344 150
e 344 154
e 344 155
e 344 156
e 344 163
e 344 164
e 344 170
e 344 173
e 344 176
e 344 184
e 344 188
e 344 189
e 344 191
e 344 192
e 344 193
e 344 201
e 344 204
e 344 209
e 344 213
e 344 225
e 344 226
e 344 230
e 344 234
e 344 238
e 344 241
e 344 246
e 344 256
e 344 259
e 344 261
e 344 267
e 344 269
e 344 274
e 344 276
e 344 277
e 344 279
e 344 287
e 344 288
e 344 292
e 344 295
e 344 297
e 344 303
e 344 306
e 344 307
e 344 309
e 344 312
e 344 313
e 344 315
e 344 318
e 344 326
e 344 328
e 344 330
e 344 331
e 344 332
e 344 335
e 344 336
e 344 339
e 344 340
e 344 341
e 345 3
e 345 4
e 345 6
e 345 15
e 345 16
e 345 17
e 345 19
e 345 26
e 345 30
e 345 31
e 345 39
e 345 43
e 345 45
e 345 48
e 345 52
e 345 57
e 345 61
e 345 63
e 345 71
e 345 72
e 345 73
e 345 77
e 345 80
e 345 84
e 345 93
e 345 100
e 345 116
e 345 117
e 345 118
e 345 119
e 345 121
e 345 122
e 345 124
e 345 131
e 345 139
e 345 142
e 345 145
e 345 147
e 345 149
e 345 160
e 345 161
e 345 163
e 345 164
e 345 167
e 345 170
e 345 176
e 345 182
e 345 197
e 345 207
e 345 208
e 345 209
e 345 212
e 345 214
e 345 215
e 345 216
e 345 221
e 345 227
e 345 233
e 345 234
e 345 237
e 345 241
e 345 242
e 345 244
e 345 251
e 345 252
e 345 258
e 345 259
e 345 264
e 345 265
e 345 266
e 345 268
e 345 270
e 345 273
e 345 274
e 345 277
e 345 279
e 345 283
e 345 292
e 345 297
e 345 301
e 345 305
e 345 307
e 345 310
e 345 316
e 345 319
e 345 330
e 345 333
e 345 340
e 345 341
e 345 342
e 346 3
e 346 11
e 346 13
e 346 14
e 346 18
e 346 21
e 346 24
e 346 26
e 346 29
e 346 30
e 346 31
e 346 37
e 346 40
e 346 41
e 346 42
e 346 43
e 346 48
e 346 49
e 346 50
e 346 52
e 346 55
e 346 60
e 346 68
e 346 69
e 346 73
e 346 78
e 346 79
e 346 82
e 346 86
e 346 88
e 346 93
e 346 95
e 346 96
e 346 100
e 346 101
e 346 103
e 346 107
e 346 109
e 346 111
e 346 116
e 346 118
e 346 121
e 346 123
e 346 125
e 346 126
e 346 129
e 346 130
e 346 132
e 346 133
e 346 135
e 346 136
e 346 137
e 346 139
e 346 140
e 346 141
e 346 144
e 346 160
e 346 163
e 346 164
e 346 165
e 346 168
e 346 176
e 346 180
e 346 186
e 346 188
e 346 190
e 346 191
e 346 192
e 346 193
e 346 199
e 346 200
e 346 202
e 346 206
e 346 208
e 346 209
e 346 213
e 346 215
e 346 219
e 346 220
e 346 221
e 346 222
e 346 224
e 346 229
e 346 232
e 346 233
e 346 235
e 346 236
e 346 237
e 346 238
e 346 241
e 346 246
e 346 248
e 346 249
e 346 251
e 346 253
e 346 257
e 346 259
e 346 267
e 346 273
e 346 274
e 346 275
e 346 276
e 346 277
e 346 278
e 346 283
e 346 285
e 346 289
e 346 292
e 346 296
e 346 297
e 346 299
e 346 303
e 346 314
e 346 316
e 346 317
e 346 318
e 346 324
e 346 325
e 346 328
e 346 329
e 346 332
e 346 336
e 346 337
e 347 1
e 347 4
e 347 5
e 347 7
e 347 10
e 347 12
e 347 14
e 347 17
e 347 23
e 347 31
e 347 34
e 347 35
e 347 37
e 347 39
e 347 43
e 347 45
e 347 48
e 347 57
e 347 60
e 347 61
e 347 62
e 347 64
e 347 67
e 347 69
e 347 73
e 347 74
e 347 78
e 347 88
e 347 89
e 347 94
e 347 95
e 347 96
e 347 99
e 347 100
e 347 102
e 347 106
e 347 112
e 347 114
e 347 120
e 347 121
e 347 122
e 347 129
e 347 130
e 347 134
e 347 135
e 347 150
e 347 153
e 347 155
e 347 156
e 347 161
e 347 163
e 347 165
e 347 172
e 347 173
e 347 174
e 347 175
e 347 184
e 347 186
e 347 191
e 347 192
e 347 193
e 347 199
e 347 200
e 347 205
e 347 206
e 347 207
e 347 214
e 347 216
e 347 217
e 347 218
e 347 219
e 347 224
e 347 226
e 347 229
e 347 236
e 347 239
e 347 240
e 347 242
e 347 245
e 347 246
e 347 249
e 347 255
e 347 258
e 347 261
e 347 270
e 347 271
e 347 273
e 347 275
e 347 276
e 347 279
e 347 282
e 347 288
e 347 293
e 347 296
e 347 303
e 347 305
e 347 306
e 347 307
e 347 308
e 347 309
e 347 317
e 347 321
e 347 323
e 347 324
e 347 326
e 347 327
e 347 328
e 347 329
e 347 336
e 347 337
e 347 338
e 347 339
e 347 342
e 347 344
e 348 1
e 348 2
e 348 11
e 348 12
e 348 14
e 348 21
e 348 23
e 348 26
e 348 30
e 348 31
e 348 36
e 348 40
e 348 44
e 348 45
e 348 47
e 348 50
e 348 51
e 348 56
e 348 61
e 348 68
e 348 69
e 348 73
e 348 74
e 348 87
e 348 93
e 348 100
e 348 101
e 348 110
e 348 112
e 348 114
e 348 116
e 348 127
e 348 129
e 348 132
e 348 138
e 348 143
e 348 144
e 348 145
e 348 150
e 348 151
e 348 161
e 348 165
e 348 174
e 348 177
e 348 179
e 348 188
e 348 193
e 348 206
e 348 211
e 348 214
e 348 221
e 348 222
e 348 223
e 348 233
e 348 235
e 348 240
e 348 245
e 348 248
e 348 254
e 348 263
e 348 264
e 348 270
e 348 274
e 348 283
e 348 285
e 348 288
e 348 293
e 348 294
e 348 297
e 348 304
e 348 310
e 348 313
e 348 319
e 348 321
e 348 327
e 348 333
e 348 347
e 349 2
e 349 3
e 349 4
e 349 9
e 349 11
e 349 12
e 349 14
e 349 17
e 349 27
e 349 32
e 349 41
e 349 43
e 349 49
e 349 51
e 349 68
e 349 72
e 349 80
e 349 89
e 349 90
e 349 95
e 349 97
e 349 103
e 349 105
e 349 107
e 349 109
e 349 110
e 349 115
e 349 124
e 349 138
e 349 143
e 349 149
e 349 155
e 349 156
e 349 157
e 349 161
e 349 163
e 349 165
e 349 169
e 349 176
e 349 182
e 349 184
e 349 185
e 349 186
e 349 187
e 349 193
e 349 197
e 349 202
e 349 210
e 349 211
e 349 216
e 349 222
e 349 232
e 349 234
e 349 244
e 349 246
e 349 248
e 349 251
e 349 258
e 349 259
e 349 262
e 349 264
e 349 265
e 349 268
e 349 273
e 349 274
e 349 276
e 349 277
e 349 280
e 349 285
e 349 293
e 349 297
e 349 301
e 349 310
e 349 311
e 349 313
e 349 316
e 349 318
e 349 320
e 349 323
e 349 327
e 349 328
e 349 330
e 349 336
e 349 337
e 349 339
e 349 343
e 349 346
e 350 12
e 350 13
e 350 17
e 350 19
e 350 33
e 350 39
e 350 45
e 350 46
e 350 48
e 350 49
e 350 53
e 350 65
e 350 67
e 350 68
e 350 75
e 350 78
e 350 79
e 350 80
e 350 84
e 350 88
e 350 89
e 350 91
e 350 93
e 350 95
e 350 96
e 350 97
e 350 98
e 350 102
e 350 103
e 350 105
e 350 106
e 350 109
e 350 111
e 350 112
e 350 116
e 350 121
e 350 123
e 350 125
e 350 127
e 350 128
e 350 130
e 350 131
e 350 132
e 350 134
e 350 135
e 350 136
e 350 146
e 350 148
e 350 149
e 350 152
e 350 153
e 350 158
e 350 159
e 350 160
e 350 163
e 350 171
e 350 175
e 350 176
e 350 177
e 350 181
e 350 187
e 350 195
e 350 196
e 350 199
e 350 200
e 350 201
e 350 205
e 350 206
e 350 215
e 350 217
e 350 219
e 350 223
e 350 225
e 350 232
e 350 233
e 350 234
e 350 238
e 350 241
e 350 242
e 350 248
e 350 250
e 350 253
e 350 254
e 350 256
e 350 258
e 350 259
e 350 260
e 350 261
e 350 263
e 350 264
e 350 274
e 350 278
e 350 284
e 350 288
e 350 290
e 350 293
e 350 296
e 350 297
e 350 298
e 350 301
e 350 305
e 350 306
e 350 312
e 350 315
e 350 320
e 350 323
e 350 328
e 350 332
e 350 337
e 350 338
e 350 342
e 350 343
e 351 1
e 351 3
e 351 5
e 351 10
e 351 25
e 351 34
e 351 38
e 351 43
e 351 45
e 351 47
e 351 56
e 351 61
e 351 62
e 351 65
e 351 68
e 351 70
e 351 73
e 351 76
e 351 78
e 351 82
e 351 84
e 351 86
e 351 87
e 351 90
e 351 91
e 351 94
e 351 104
e 351 106
e 351 108
e 351 110
e 351 112
e 351 115
e 351 117
e 351 118
e 351 121
e 351 128
e 351 130
e 351 133
e 351 135
e 351 138
e 351 139
e 351 142
e 351 143
e 351 144
e 351 149
e 351 150
e 351 151
e 351 152
e 351 157
e 351 158
e 351 163
e 351 168
e 351 171
e 351 174
e 351 175
e 351 176
e 351 177
e 351 180
e 351 181
e 351 183
e 351 189
e 351 190
e 351 197
e 351 212
e 351 215
e 351 220
e 351 221
e 351 225
e 351 229
e 351 236
e 351 241
e 351 242
e 351 243
e 351 244
e 351 249
e 351 250
e 351 254
e 351 255
e 351 258
e 351 261
e 351 263
e 351 264
e 351 265
e 351 272
e 351 274
e 351 275
e 351 277
e 351 278
e 351 279
e 351 283
e 351 285
e 351 289
e 351 292
e 351 293
e 351 296
e 351 297
e 351 300
e 351 306
e 351 307
e 351 312
e 351 316
e 351 317
e 351 319
e 351 320
e 351 324
e 351 330
e 351 332
e 351 335
e 351 336
e 351 338
e 351 340
e 351 342
e 351 346
e 351 348
e 351 349
e 352 1
e 352 2
e 352 5
e 352 6
e 352 12
e 352 13
e 352 14
e 352 17
e 352 18
e 352 21
e 352 26
e 352 33
e 352 35
e 352 37
e 352 40
e 352 42
e 352 46
e 352 48
e 352 53
e 352 57
e 352 61
e 352 68
e 352 69
e 352 72
e 352 73
e 352 74
e 352 75
e 352 76
e 352 77
e 352 80
e 352 81
e 352 82
e 352 84
e 352 90
e 352 91
e 352 92
e 352 96
e 352 102
e 352 103
e 352 104
e 352 112
e 352 114
e 352 115
e 352 116
e 352 118
e 352 122
e 352 129
e 352 132
e 352 133
e 352 134
e 352 135
e 352 136
e 352 138
e 352 146
e 352 148
e 352 152
e 352 156
e 352 166
e 352 168
e 352 172
e 352 178
e 352 187
e 352 191
e 352 192
e 352 201
e 352 202
e 352 204
e 352 205
e 352 210
e 352 213
e 352 218
e 352 222
e 352 226
e 352 229
e 352 232
e 352 237
e 352 241
e 352 246
e 352 249
e 352 251
e 352 253
e 352 255
e 352 256
e 352 257
e 352 263
e 352 270
e 352 272
e 352 273
e 352 274
e 352 277
e 352 281
e 352 289
e 352 291
e 352 292
e 352 293
e 352 296
e 352 299
e 352 303
e 352 308
e 352 311
e 352 312
e 352 314
e 352 320
e 352 321
e 352 323
e 352 324
e 352 325
e 352 333
e 352 335
e 352 337
e 352 339
e 352 340
e 352 342
e 352 347
e 353 6
e 353 13
e 353 21
e 353 23
e 353 29
e 353 49
e 353 67
e 353 76
e 353 78
e 353 81
e 353 84
e 353 85
e 353 88
e 353 98
e 353 100
e 353 103
e 353 105
e 353 118
e 353 125
e 353 130
e 353 137
e 353 139
e 353 146
e 353 147
e 353 157
e 353 161
e 353 168
e 353 169
e 353 173
e 353 174
e 353 187
e 353 199
e 353 214
e 353 232
e 353 247
e 353 252
e 353 255
e 353 261
e 353 270
e 353 271
e 353 278
e 353 283
e 353 290
e 353 293
e 353 300
e 353 302
e 353 304
e 353 312
e 353 313
e 353 314
e 353 332
e 353 335
e 353 341
e 353 345
e 353 350
e 353 351
e 354 6
e 354 9
e 354 11
e 354 13
e 354 26
e 354 29
e 354 46
e 354 50
e 354 61
e 354 66
e 354 67
e 354 68
e 354 73
e 354 74
e 354 77
e 354 79
e 354 84
e 354 100
e 354 104
e 354 105
e 354 113
e 354 114
e 354 118
e 354 121
e 354 123
e 354 124
e 354 133
e 354 138
e 354 140
e 354 142
e 354 145
e 354 173
e 354 179
e 354 186
e 354 196
e 354 203
e 354 208
e 354 214
e 354 215
e 354 217
e 354 222
e 354 237
e 354 240
e 354 246
e 354 256
e 354 260
e 354 273
e 354 279
e 354 280
e 354 282
e 354 288
e 354 304
e 354 306
e 354 307
e 354 309
e 354 313
e 354 314
e 354 315
e 354 329
e 354 342
e 354 347
e 354 350
e 354 351
e 355 6
e 355 26
e 355 30
e 355 33
e 355 39
e 355 40
e 355 42
e 355 47
e 355 49
e 355 52
e 355 59
e 355 63
e 355 67
e 355 68
e 355 69
e 355 76
e 355 84
e 355 85
e 355 93
e 355 95
e 355 103
e 355 126
e 355 129
e 355 131
e 355 136
e 355 137
e 355 145
e 355 148
e 355 149
e 355 152
e 355 156
e 355 162
e 355 166
e 355 167
e 355 168
e 355 169
e 355 193
e 355 202
e 355 205
e 355 217
e 355 226
e 355 245
e 355 261
e 355 264
e 355 268
e 355 273
e 355 275
e 355 277
e 355 279
e 355 280
e 355 294
e 355 297
e 355 307
e 355 317
e 355 321
e 355 322
e 355 332
e 355 335
e 355 342
e 355 349
e 355 350
e 355 352
e 356 1
e 356 2
e 356 3
e 356 4
e 356 5
e 356 14
e 356 15
e 356 18
e 356 20
e 356 23
e 356 29
e 356 33
e 356 34
e 356 37
e 356 39
e 356 40
e 356 41
e 356 42
e 356 44
e 356 45
e 356 51
e 356 61
e 356 62
e 356 72
e 356 74
e 356 80
e 356 84
e 356 86
e 356 89
e 356 92
e 356 93
e 356 97
e 356 98
e 356 102
e 356 107
e 356 113
e 356 115
e 356 117
e 356 125
e 356 126
e 356 130
e 356 132
e 356 135
e 356 137
e 356 139
e 356 142
e 356 144
e 356 171
e 356 174
e 356 175
e 356 177
e 356 179
e 356 181
e 356 188
e 356 189
e 356 193
e 356 198
e 356 200
e 356 201
e 356 203
e 356 205
e 356 206
e 356 207
e 356 209
e 356 214
e 356 217
e 356 219
e 356 221
e 356 223
e 356 231
e 356 233
e 356 235
e 356 236
e 356 241
e 356 243
e 356 247
e 356 251
e 356 257
e 356 259
e 356 261
e 356 262
e 356 267
e 356 268
e 356 271
e 356 274
e 356 277
e 356 285
e 356 286
e 356 287
e 356 288
e 356 292
e 356 305
e 356 307
e 356 309
e 356 312
e 356 314
e 356 317
e 356 321
e 356 323
e 356 324
e 356 325
e 356 329
e 356 331
e 356 332
e 356 336
e 356 337
e 356 338
e 356 341
e 356 345
e 356 349
e 356 350
e 356 352
e 357 6
e 357 14
e 357 28
e 357 38
e 357 40
e 357 42
e 357 46
e 357 49
e 357 56
e 357 57
e 357 60
e 357 61
e 357 68
e 357 78
e 357 83
e 357 84
e 357 86
e 357 93
e 357 100
e 357 102
e 357 112
e 357 114
e 357 122
e 357 131
e 357 138
e 357 139
e 357 140
e 357 151
e 357 154
e 357 155
e 357 156
e 357 157
e 357 158
e 357 160
e 357 161
e 357 173
e 357 184
e 357 186
e 357 190
e 357 194
e 357 197
e 357 214
e 357 219
e 357 222
e 357 226
e 357 232
e 357 240
e 357 246
e 357 248
e 357 262
e 357 265
e 357 267
e 357 282
e 357 298
e 357 301
e 357 305
e 357 310
e 357 317
e 357 320
e 357 328
e 357 331
e 357 332
e 357 339
e 357 340
e 357 342
e 357 345
e 357 347
e 357 350
e 357 351
e 358 2
e 358 3
e 358 4
e 358 5
e 358 6
e 358 8
e 358 10
e 358 12
e 358 18
e 358 20
e 358 22
e 358 24
e 358 26
e 358 28
e 358 30
e 358 33
e 358 34
e 358 36
e 358 38
e 358 39
e 358 40
e 358 42
e 358 43
e 358 45
e 358 48
e 358 51
e 358 53
e 358 54
e 358 55
e 358 57
e 358 66
e 358 67
e 358 68
e 358 70
e 358 71
e 358 72
e 358 74
e 358 75
e 358 76
e 358 78
e 358 79
e 358 81
e 358 83
e 358 86
e 358 88
e 358 90
e 358 91
e 358 92
e 358 95
e 358 96
e 358 99
e 358 102
e 358 103
e 358 104
e 358 106
e 358 109
e 358 112
e 358 113
e 358 114
e 358 118
e 358 120
e 358 124
e 358 126
e 358 128
e 358 129
e 358 132
e 358 142
e 358 143
e 358 144
e 358 146
e 358 148
e 358 154
e 358 156
e 358 157
e 358 158
e 358 160
e 358 166
e 358 169
e 358 170
e 358 171
e 358 173
e 358 175
e 358 176
e 358 178
e 358 181
e 358 183
e 358 185
e 358 186
e 358 189
e 358 190
e 358 191
e 358 192
e 358 206
e 358 208
e 358 210
e 358 213
e 358 214
e 358 215
e 358 219
e 358 221
e 358 223
e 358 226
e 358 228
e 358 232
e 358 235
e 358 236
e 358 238
e 358 243
e 358 246
e 358 247
e 358 248
e 358 249
e 358 254
e 358 255
e 358 263
e 358 264
e 358 265
e 358 266
e 358 268
e 358 270
e 358 271
e 358 275
e 358 276
e 358 281
e 358 283
e 358 284
e 358 290
e 358 293
e 358 296
e 358 297
e 358 299
e 358 301
e 358 309
e 358 312
e 358 313
e 358 315
e 358 316
e 358 318
e 358 322
e 358 324
e 358 325
e 358 326
e 358 327
e 358 329
e 358 331
e 358 333
e 358 334
e 358 340
e 358 341
e 358 342
e 358 344
e 358 346
e 358 348
e 358 349
e 358 356
e 359 2
e 359 5
e 359 8
e 359 15
e 359 21
e 359 24
e 359 26
e 359 30
e 359 31
e 359 36
e 359 38
e 359 42
e 359 48
e 359 52
e 359 57
e 359 58
e 359 61
e 359 63
e 359 67
e 359 78
e 359 86
e 359 110
e 359 114
e 359 116
e 359 136
e 359 137
e 359 140
e 359 141
e 359 142
e 359 158
e 359 160
e 359 161
e 359 162
e 359 165
e 359 166
e 359 175
e 359 176
e 359 178
e 359 186
e 359 196
e 359 201
e 359 205
e 359 216
e 359 219
e 359 224
e 359 230
e 359 235
e 359 242
e 359 245
e 359 248
e 359 252
e 359 254
e 359 256
e 359 264
e 359 270
e 359 271
e 359 277
e 359 284
e 359 289
e 359 295
e 359 301
e 359 302
e 359 303
e 359 306
e 359 310
e 359 314
e 359 317
e 359 318
e 359 325
e 359 345
e 359 351
e 359 355
e 359 358
e 360 1
e 360 4
e 360 6
e 360 7
e 360 18
e 360 33
e 360 35
e 360 39
e 360 41
e 360 42
e 360 45
e 360 53
e 360 55
e 360 56
e 360 58
e 360 73
e 360 82
e 360 84
e 360 85
e 360 87
e 360 93
e 360 97
e 360 108
e 360 113
e 360 120
e 360 121
e 360 127
e 360 130
e 360 135
e 360 137
e 360 140
e 360 141
e 360 142
e 360 147
e 360 154
e 360 156
e 360 160
e 360 161
e 360 162
e 360 167
e 360 179
e 360 190
e 360 192
e 360 199
e 360 201
e 360 204
e 360 217
e 360 218
e 360 219
e 360 221
e 360 223
e 360 225
e 360 238
e 360 240
e 360 241
e 360 242
e 360 246
e 360 248
e 360 250
e 360 252
e 360 259
e 360 260
e 360 261
e 360 268
e 360 269
e 360 271
e 360 274
e 360 293
e 360 297
e 360 303
e 360 308
e 360 309
e 360 313
e 360 329
e 360 343
e 360 344
e 360 354
e 360 356
e 361 2
e 361 30
e 361 31
e 361 36
e 361 39
e 361 40
e 361 53
e 361 55
e 361 63
e 361 65
e 361 78
e 361 89
e 361 90
e 361 91
e 361 95
e 361 102
e 361 109
e 361 118
e 361 123
e 361 130
e 361 139
e 361 146
e 361 151
e 361 154
e 361 156
e 361 160
e 361 168
e 361 172
e 361 175
e 361 183
e 361 184
e 361 186
e 361 187
e 361 188
e 361 194
e 361 204
e 361 206
e 361 208
e 361 214
e 361 215
e 361 217
e 361 223
e 361 224
e 361 243
e 361 245
e 361 258
e 361 261
e 361 277
e 361 279
e 361 284
e 361 287
e 361 311
e 361 313
e 361 317
e 361 328
e 361 334
e 361 337
e 361 350
e 361 356
e 362 6
e 362 10
e 362 11
e 362 16
e 362 26
e 362 28
e 362 30
e 362 34
e 362 37
e 362 39
e 362 42
e 362 43
e 362 45
e 362 49
e 362 54
e 362 76
e 362 87
e 362 90
e 362 91
e 362 94
e 362 100
e 362 103
e 362 105
e 362 112
e 362 115
e 362 117
e 362 122
e 362 123
e 362 125
e 362 130
e 362 131
e 362 136
e 362 137
e 362 140
e 362 149
e 362 151
e 362 152
e 362 175
e 362 188
e 362 190
e 362 192
e 362 203
e 362 207
e 362 211
e 362 217
e 362 226
e 362 233
e 362 234
e 362 236
e 362 237
e 362 251
e 362 258
e 362 259
e 362 261
e 362 268
e 362 277
e 362 279
e 362 287
e 362 288
e 362 290
e 362 291
e 362 294
e 362 296
e 362 297
e 362 309
e 362 314
e 362 317
e 362 343
e 362 346
e 362 356
e 362 359
e 363 2
e 363 37
e 363 53
e 363 56
e 363 58
e 363 61
e 363 67
e 363 71
e 363 74
e 363 81
e 363 88
e 363 89
e 363 93
e 363 95
e 363 98
e 363 102
e 363 115
e 363 126
e 363 131
e 363 132
e 363 133
e 363 144
e 363 146
e 363 150
e 363 154
e 363 165
e 363 182
e 363 187
e 363 202
e 363 206
e 363 207
e 363 209
e 363 211
e 363 214
e 363 222
e 363 225
e 363 226
e 363 234
e 363 240
e 363 246
e 363 258
e 363 270
e 363 283
e 363 289
e 363 301
e 363 314
e 363 319
e 363 331
e 363 332
e 363 335
e 363 338
e 363 340
e 363 346
e 363 352
e 364 5
e 364 15
e 364 26
e 364 48
e 364 61
e 364 62
e 364 63
e 364 70
e 364 79
e 364 82
e 364 88
e 364 103
e 364 106
e 364 110
e 364 111
e 364 116
e 364 118
e 364 131
e 364 134
e 364 152
e 364 158
e 364 160
e 364 165
e 364 168
e 364 176
e 364 179
e 364 187
e 364 189
e 364 191
e 364 197
e 364 198
e 364 200
e 364 201
e 364 202
e 364 204
e 364 207
e 364 212
e 364 214
e 364 216
e 364 221
e 364 222
e 364 234
e 364 235
e 364 236
e 364 237
e 364 239
e 364 240
e 364 242
e 364 245
e 364 251
e 364 256
e 364 262
e 364 274
e 364 288
e 364 291
e 364 294
e 364 300
e 364 304
e 364 309
e 364 317
e 364 322
e 364 325
e 364 327
e 364 328
e 364 331
e 364 342
e 364 343
e 364 362
e 365 1
e 365 4
e 365 6
e 365 25
e 365 29
e 365 30
e 365 31
e 365 33
e 365 44
e 365 47
e 365 52
e 365 57
e 365 73
e 365 80
e 365 81
e 365 86
e 365 89
e 365 90
e 365 96
e 365 99
e 365 103
e 365 105
e 365 110
e 365 111
e 365 113
e 365 114
e 365 116
e 365 117
e 365 121
e 365 123
e 365 132
e 365 134
e 365 135
e 365 138
e 365 142
e 365 147
e 365 148
e 365 156
e 365 158
e 365 160
e 365 161
e 365 162
e 365 165
e 365 166
e 365 169
e 365 173
e 365 174
e 365 175
e 365 184
e 365 186
e 365 188
e 365 201
e 365 204
e 365 221
e 365 228
e 365 231
e 365 233
e 365 238
e 365 243
e 365 246
e 365 250
e 365 260
e 365 262
e 365 264
e 365 268
e 365 274
e 365 285
e 365 286
e 365 294
e 365 303
e 365 304
e 365 305
e 365 306
e 365 309
e 365 323
e 365 327
e 365 332
e 365 335
e 365 349
e 365 352
e 365 359
e 365 361
e 365 363
e 366 11
e 366 13
e 366 14
e 366 15
e 366 18
e 366 21
e 366 22
e 366 23
e 366 26
e 366 27
e 366 33
e 366 36
e 366 41
e 366 49
e 366 50
e 366 53
e 366 55
e 366 64
e 366 67
e 366 73
e 366 78
e 366 82
e 366 86
e 366 87
e 366 93
e 366 96
e 366 97
e 366 100
e 366 104
e 366 105
e 366 112
e 366 113
e 366 116
e 366 117
e 366 118
e 366 121
e 366 123
e 366 127
e 366 128
e 366 131
e 366 134
e 366 136
e 366 137
e 366 138
e 366 139
e 366 144
e 366 148
e 366 155
e 366 156
e 366 163
e 366 164
e 366 165
e 366 173
e 366 175
e 366 177
e 366 179
e 366 185
e 366 187
e 366 193
e 366 201
e 366 206
e 366 207
e 366 212
e 366 217
e 366 218
e 366 220
e 366 228
e 366 231
e 366 232
e 366 234
e 366 235
e 366 238
e 366 240
e 366 244
e 366 245
e 366 246
e 366 247
e 366 248
e 366 251
e 366 254
e 366 256
e 366 258
e 366 260
e 366 261
e 366 262
e 366 266
e 366 268
e 366 272
e 366 274
e 366 284
e 366 286
e 366 293
e 366 294
e 366 301
e 366 304
e 366 308
e 366 312
e 366 314
e 366 315
e 366 317
e 366 318
e 366 319
e 366 320
e 366 321
e 366 324
e 366 327
e 366 329
e 366 331
e 366 343
e 366 344
e 366 347
e 366 348
e 366 350
e 366 357
e 366 361
e 366 362
e 367 4
e 367 7
e 367 10
e 367 11
e 367 12
e 367 16
e 367 34
e 367 37
e 367 38
e 367 44
e 367 61
e 367 69
e 367 71
e 367 72
e 367 76
e 367 77
e 367 82
e 367 87
e 367 88
e 367 90
e 367 94
e 367 100
e 367 102
e 367 103
e 367 107
e 367 110
e 367 111
e 367 121
e 367 133
e 367 134
e 367 136
e 367 139
e 367 140
e 367 144
e 367 146
e 367 152
e 367 163
e 367 165
e 367 171
e 367 173
e 367 175
e 367 177
e 367 182
e 367 183
e 367 189
e 367 193
e 367 195
e 367 197
e 367 200
e 367 205
e 367 211
e 367 212
e 367 214
e 367 221
e 367 223
e 367 231
e 367 232
e 367 236
e 367 238
e 367 243
e 367 246
e 367 248
e 367 254
e 367 256
e 367 258
e 367 262
e 367 264
e 367 265
e 367 268
e 367 271
e 367 273
e 367 277
e 367 279
e 367 283
e 367 287
e 367 288
e 367 289
e 367 290
e 367 293
e 367 304
e 367 305
e 367 306
e 367 313
e 367 316
e 367 320
e 367 324
e 367 330
e 367 331
e 367 332
e 367 336
e 367 341
e 367 347
e 367 351
e 367 354
e 367 362
e 368 5
e 368 11
e 368 13
e 368 14
e 368 27
e 368 34
e 368 39
e 368 40
e 368 50
e 368 52
e 368 56
e 368 60
e 368 72
e 368 73
e 368 80
e 368 83
e 368 84
e 368 86
e 368 88
e 368 104
e 368 113
e 368 116
e 368 129
e 368 131
e 368 133
e 368 139
e 368 147
e 368 149
e 368 154
e 368 186
e 368 187
e 368 193
e 368 201
e 368 205
e 368 209
e 368 215
e 368 223
e 368 225
e 368 229
e 368 236
e 368 241
e 368 252
e 368 255
e 368 256
e 368 264
e 368 266
e 368 268
e 368 270
e 368 276
e 368 286
e 368 287
e 368 288
e 368 289
e 368 290
e 368 298
e 368 302
e 368 309
e 368 312
e 368 314
e 368 323
e 368 328
e 368 336
e 368 337
e 368 338
e 368 352
e 368 355
e 368 359
e 369 2
e 369 9
e 369 15
e 369 28
e 369 35
e 369 37
e 369 38
e 369 45
e 369 49
e 369 65
e 369 68
e 369 72
e 369 76
e 369 86
e 369 89
e 369 95
e 369 100
e 369 103
e 369 111
e 369 114
e 369 118
e 369 121
e 369 122
e 369 131
e 369 133
e 369 137
e 369 139
e 369 143
e 369 150
e 369 157
e 369 181
e 369 183
e 369 200
e 369 204
e 369 205
e 369 212
e 369 219
e 369 234
e 369 244
e 369 246
e 369 262
e 369 264
e 369 271
e 369 277
e 369 280
e 369 284
e 369 287
e 369 290
e 369 291
e 369 297
e 369 301
e 369 310
e 369 326
e 369 330
e 369 341
e 369 344
e 369 347
e 369 352
e 369 366
e 370 5
e 370 6
e 370 8
e 370 9
e 370 10
e 370 13
e 370 14
e 370 18
e 370 20
e 370 30
e 370 33
e 370 35
e 370 37
e 370 38
e 370 42
e 370 43
e 370 45
e 370 53
e 370 54
e 370 56
e 370 58
e 370 59
e 370 63
e 370 64
e 370 66
e 370 68
e 370 69
e 370 72
e 370 74
e 370 76
e 370 82
e 370 86
e 370 90
e 370 91
e 370 92
e 370 95
e 370 97
e 370 102
e 370 103
e 370 104
e 370 107
e 370 111
e 370 115
e 370 116
e 370 117
e 370 122
e 370 123
e 370 125
e 370 129
e 370 131
e 370 134
e 370 137
e 370 145
e 370 149
e 370 151
e 370 152
e 370 154
e 370 155
e 370 156
e 370 157
e 370 161
e 370 163
e 370 165
e 370 170
e 370 181
e 370 184
e 370 187
e 370 192
e 370 193
e 370 195
e 370 196
e 370 199
e 370 200
e 370 202
e 370 203
e 370 204
e 370 209
e 370 211
e 370 213
e 370 220
e 370 223
e 370 224
e 370 227
e 370 228
e 370 238
e 370 242
e 370 245
e 370 246
e 370 250
e 370 252
e 370 254
e 370 256
e 370 260
e 370 262
e 370 272
e 370 275
e 370 276
e 370 279
e 370 280
e 370 288
e 370 289
e 370 297
e 370 299
e 370 300
e 370 307
e 370 309
e 370 314
e 370 321
e 370 326
e 370 328
e 370 329
e 370 330
e 370 331
e 370 337
e 370 340
e 370 341
e 370 342
e 370 343
e 370 352
e 370 358
e 370 368
e 371 1
e 371 6
e 371 11
e 371 13
e 371 14
e 371 15
e 371 17
e 371 21
e 371 23
e 371 25
e 371 26
e 371 28
e 371 30
e 371 31
e 371 34
e 371 35
e 371 39
e 371 41
e 371 47
e 371 51
e 371 56
e 371 61
e 371 68
e 371 73
e 371 74
e 371 77
e 371 79
e 371 80
e 371 81
e 371 87
e 371 88
e 371 91
e 371 92
e 371 93
e 371 96
e 371 102
e 371 105
e 371 107
e 371 115
e 371 116
e 371 120
e 371 125
e 371 126
e 371 127
e 371 130
e 371 131
e 371 133
e 371 136
e 371 139
e 371 140
e 371 142
e 371 143
e 371 144
e 371 145
e 371 149
e 371 150
e 371 154
e 371 157
e 371 159
e 371 162
e 371 166
e 371 167
e 371 168
e 371 174
e 371 175
e 371 177
e 371 178
e 371 179
e 371 180
e 371 181
e 371 182
e 371 186
e 371 197
e 371 200
e 371 202
e 371 203
e 371 204
e 371 206
e 371 208
e 371 212
e 371 214
e 371 220
e 371 223
e 371 225
e 371 226
e 371 228
e 371 231
e 371 239
e 371 240
e 371 245
e 371 250
e 371 254
e 371 260
e 371 262
e 371 265
e 371 267
e 371 270
e 371 271
e 371 274
e 371 275
e 371 279
e 371 288
e 371 289
e 371 292
e 371 295
e 371 297
e 371 303
e 371 304
e 371 305
e 371 308
e 371 311
e 371 313
e 371 315
e 371 317
e 371 320
e 371 325
e 371 327
e 371 329
e 371 333
e 371 334
e 371 336
e 371 337
e 371 338
e 371 341
e 371 342
e 371 344
e 371 346
e 371 354
e 371 355
e 371 358
e 371 359
e 371 361
e 371 363
e 371 364
e 371 370
e 372 3
e 372 4
e 372 12
e 372 20
e 372 21
e 372 27
e 372 30
e 372 31
e 372 32
e 372 33
e 372 35
e 372 37
e 372 38
e 372 39
e 372 44
e 372 47
e 372 48
e 372 53
e 372 55
e 372 58
e 372 59
e 372 61
e 372 63
e 372 67
e 372 68
e 372 71
e 372 72
e 372 73
e 372 76
e 372 78
e 372 79
e 372 84
e 372 86
e 372 87
e 372 88
e 372 90
e 372 91
e 372 95
e 372 100
e 372 101
e 372 104
e 372 105
e 372 108
e 372 115
e 372 120
e 372 122
e 372 123
e 372 125
e 372 131
e 372 134
e 372 135
e 372 139
e 372 141
e 372 143
e 372 145
e 372 147
e 372 152
e 372 153
e 372 154
e 372 157
e 372 161
e 372 168
e 372 170
e 372 171
e 372 174
e 372 175
e 372 176
e 372 177
e 372 182
e 372 185
e 372 190
e 372 194
e 372 198
e 372 199
e 372 200
e 372 202
e 372 204
e 372 205
e 372 207
e 372 208
e 372 211
e 372 213
e 372 215
e 372 220
e 372 223
e 372 226
e 372 228
e 372 230
e 372 232
e 372 233
e 372 234
e 372 238
e 372 240
e 372 241
e 372 242
e 372 246
e 372 255
e 372 258
e 372 261
e 372 269
e 372 270
e 372 271
e 372 273
e 372 274
e 372 276
e 372 280
e 372 282
e 372 288
e 372 291
e 372 293
e 372 295
e 372 306
e 372 307
e 372 308
e 372 309
e 372 310
e 372 312
e 372 320
e 372 325
e 372 326
e 372 327
e 372 330
e 372 332
e 372 333
e 372 336
e 372 339
e 372 340
e 372 341
e 372 346
e 372 351
e 372 352
e 372 355
e 372 356
e 372 357
e 372 358
e 372 360
e 372 363
e 372 365
e 372 366
e 372 368
e 372 370
e 372 371
e 373 2
e 373 5
e 373 26
e 373 29
e 373 35
e 373 39
e 373 42
e 373 43
e 373 51
e 373 53
e 373 60
e 373 63
e 373 68
e 373 69
e 373 72
e 373 74
e 373 80
e 373 81
e 373 88
e 373 89
e 373 92
e 373 93
e 373 94
e 373 95
e 373 98
e 373 102
e 373 110
e 373 111
e 373 113
e 373 115
e 373 120
e 373 127
e 373 128
e 373 130
e 373 135
e 373 136
e 373 137
e 373 139
e 373 149
e 373 154
e 373 155
e 373 161
e 373 164
e 373 165
e 373 166
e 373 168
e 373 174
e 373 177
e 373 179
e 373 180
e 373 189
e 373 192
e 373 195
e 373 204
e 373 214
e 373 217
e 373 221
e 373 222
e 373 223
e 373 224
e 373 226
e 373 234
e 373 237
e 373 241
e 373 242
e 373 253
e 373 256
e 373 257
e 373 259
e 373 261
e 373 264
e 373 268
e 373 272
e 373 280
e 373 286
e 373 288
e 373 295
e 373 296
e 373 297
e 373 303
e 373 306
e 373 313
e 373 314
e 373 317
e 373 318
e 373 320
e 373 325
e 373 326
e 373 328
e 373 332
e 373 336
e 373 340
e 373 341
e 373 343
e 373 346
e 373 349
e 373 350
e 373 352
e 373 371
e 374 9
e 374 10
e 374 13
e 374 22
e 374 26
e 374 27
e 374 35
e 374 36
e 374 37
e 374 39
e 374 45
e 374 51
e 374 54
e 374 58
e 374 59
e 374 60
e 374 63
e 374 67
e 374 70
e 374 76
e 374 80
e 374 84
e 374 87
e 374 91
e 374 93
e 374 95
e 374 96
e 374 105
e 374 107
e 374 113
e 374 115
e 374 116
e 374 121
e 374 124
e 374 125
e 374 129
e 374 149
e 374 154
e 374 155
e 374 156
e 374 158
e 374 160
e 374 168
e 374 187
e 374 192
e 374 193
e 374 198
e 374 203
e 374 205
e 374 208
e 374 215
e 374 217
e 374 230
e 374 235
e 374 237
e 374 246
e 374 248
e 374 251
e 374 255
e 374 256
e 374 259
e 374 274
e 374 279
e 374 283
e 374 287
e 374 288
e 374 294
e 374 295
e 374 304
e 374 311
e 374 316
e 374 317
e 374 325
e 374 326
e 374 331
e 374 336
e 374 339
e 374 341
e 374 346
e 374 352
e 374 353
e 374 358
e 374 363
e 374 371
e 375 2
e 375 3
e 375 4
e 375 6
e 375 8
e 375 11
e 375 13
e 375 14
e 375 15
e 375 31
e 375 50
e 375 52
e 375 58
e 375 59
e 375 60
e 375 71
e 375 80
e 375 81
e 375 84
e 375 85
e 375 89
e 375 92
e 375 96
e 375 98
e 375 100
e 375 103
e 375 104
e 375 107
e 375 108
e 375 114
e 375 118
e 375 122
e 375 123
e 375 127
e 375 131
e 375 133
e 375 134
e 375 146
e 375 151
e 375 160
e 375 161
e 375 166
e 375 168
e 375 170
e 375 171
e 375 176
e 375 181
e 375 192
e 375 196
e 375 199
e 375 202
e 375 209
e 375 214
e 375 217
e 375 221
e 375 224
e 375 225
e 375 228
e 375 241
e 375 247
e 375 249
e 375 258
e 375 262
e 375 264
e 375 267
e 375 270
e 375 272
e 375 281
e 375 286
e 375 294
e 375 297
e 375 306
e 375 318
e 375 325
e 375 335
e 375 342
e 375 343
e 375 345
e 375 352
e 375 358
e 375 368
e 375 370
e 375 373
e 376 6
e 376 20
e 376 37
e 376 38
e 376 44
e 376 45
e 376 61
e 376 68
e 376 71
e 376 84
e 376 100
e 376 103
e 376 129
e 376 139
e 376 142
e 376 143
e 376 156
e 376 165
e 376 170
e 376 173
e 376 175
e 376 179
e 376 193
e 376 204
e 376 212
e 376 215
e 376 234
e 376 246
e 376 247
e 376 248
e 376 255
e 376 262
e 376 274
e 376 276
e 376 279
e 376 285
e 376 293
e 376 297
e 376 313
e 376 323
e 376 332
e 376 342
e 376 350
e 376 357
e 376 360
e 376 363
e 376 364
e 376 371
e 377 1
e 377 5
e 377 6
e 377 11
e 377 12
e 377 13
e 377 14
e 377 15
e 377 20
e 377 23
e 377 27
e 377 30
e 377 32
e 377 42
e 377 45
e 377 49
e 377 56
e 377 60
e 377 62
e 377 63
e 377 65
e 377 66
e 377 69
e 377 72
e 377 78
e 377 83
e 377 86
e 377 90
e 377 93
e 377 101
e 377 102
e 377 107
e 377 109
e 377 111
e 377 121
e 377 122
e 377 123
e 377 126
e 377 129
e 377 130
e 377 135
e 377 136
e 377 137
e 377 138
e 377 141
e 377 145
e 377 149
e 377 155
e 377 161
e 377 166
e 377 168
e 377 172
e 377 175
e 377 178
e 377 179
e 377 193
e 377 196
e 377 209
e 377 214
e 377 222
e 377 230
e 377 238
e 377 244
e 377 245
e 377 247
e 377 255
e 377 256
e 377 257
e 377 260
e 377 264
e 377 265
e 377 268
e 377 269
e 377 276
e 377 277
e 377 285
e 377 288
e 377 292
e 377 295
e 377 298
e 377 309
e 377 313
e 377 314
e 377 321
e 377 326
e 377 328
e 377 330
e 377 332
e 377 335
e 377 338
e 377 343
e 377 347
e 377 348
e 377 349
e 377 352
e 377 362
e 377 365
e 377 370
e 377 371
e 377 372
e 378 6
e 378 11
e 378 14
e 378 23
e 378 28
e 378 30
e 378 41
e 378 48
e 378 61
e 378 66
e 378 68
e 378 78
e 378 86
e 378 90
e 378 100
e 378 109
e 378 110
e 378 112
e 378 115
e 378 118
e 378 124
e 378 128
e 378 130
e 378 131
e 378 132
e 378 140
e 378 144
e 378 163
e 378 165
e 378 166
e 378 177
e 378 180
e 378 190
e 378 204
e 378 212
e 378 218
e 378 221
e 378 222
e 378 241
e 378 242
e 378 248
e 378 249
e 378 251
e 378 257
e 378 259
e 378 275
e 378 279
e 378 282
e 378 289
e 378 291
e 378 295
e 378 301
e 378 304
e 378 312
e 378 314
e 378 317
e 378 341
e 378 352
e 378 356
e 378 377
e 379 4
e 379 9
e 379 13
e 379 27
e 379 31
e 379 33
e 379 43
e 379 44
e 379 45
e 379 77
e 379 78
e 379 86
e 379 100
e 379 111
e 379 116
e 379 118
e 379 123
e 379 126
e 379 135
e 379 136
e 379 139
e 379 147
e 379 157
e 379 158
e 379 163
e 379 166
e 379 179
e 379 183
e 379 186
e 379 201
e 379 209
e 379 215
e 379 217
e 379 245
e 379 248
e 379 256
e 379 258
e 379 268
e 379 270
e 379 277
e 379 283
e 379 285
e 379 290
e 379 294
e 379 296
e 379 297
e 379 299
e 379 304
e 379 309
e 379 312
e 379 313
e 379 314
e 379 317
e 379 328
e 379 341
e 379 344
e 379 346
e 379 350
e 379 352
e 379 363
e 380 2
e 380 5
e 380 6
e 380 8
e 380 10
e 380 11
e 380 12
e 380 14
e 380 16
e 380 17
e 380 19
e 380 20
e 380 21
e 380 22
e 380 24
e 380 26
e 380 27
e 380 29
e 380 32
e 380 33
e 380 36
e 380 38
e 380 40
e 380 48
e 380 49
e 380 50
e 380 54
e 380 57
e 380 64
e 380 68
e 380 71
e 380 72
e 380 74
e 380 77
e 380 78
e 380 82
e 380 84
e 380 88
e 380 90
e 380 91
e 380 98
e 380 99
e 380 104
e 380 105
e 380 106
e 380 108
e 380 109
e 380 111
e 380 112
e 380 118
e 380 120
e 380 121
e 380 123
e 380 125
e 380 131
e 380 132
e 380 138
e 380 140
e 380 145
e 380 149
e 380 152
e 380 154
e 380 155
e 380 156
e 380 160
e 380 161
e 380 168
e 380 173
e 380 175
e 380 181
e 380 194
e 380 195
e 380 198
e 380 200
e 380 201
e 380 204
e 380 205
e 380 208
e 380 209
e 380 212
e 380 213
e 380 222
e 380 224
e 380 225
e 380 226
e 380 227
e 380 228
e 380 230
e 380 235
e 380 240
e 380 243
e 380 244
e 380 261
e 380 263
e 380 265
e 380 268
e 380 270
e 380 276
e 380 277
e 380 278
e 380 279
e 380 280
e 380 285
e 380 286
e 380 287
e 380 288
e 380 289
e 380 290
e 380 297
e 380 299
e 380 302
e 380 310
e 380 312
e 380 313
e 380 325
e 380 328
e 380 330
e 380 333
e 380 340
e 380 341
e 380 343
e 380 349
e 380 356
e 380 357
e 380 367
e 380 371
e 380 372
e 380 376
e 380 377
e 380 378
e 381 8
e 381 13
e 381 38
e 381 39
e 381 42
e 381 43
e 381 45
e 381 51
e 381 54
e 381 69
e 381 74
e 381 76
e 381 82
e 381 84
e 381 95
e 381 100
e 381 102
e 381 110
e 381 112
e 381 115
e 381 122
e 381 125
e 381 130
e 381 131
e 381 142
e 381 145
e 381 154
e 381 160
e 381 166
e 381 179
e 381 190
e 381 198
e 381 200
e 381 225
e 381 261
e 381 266
e 381 292
e 381 295
e 381 307
e 381 310
e 381 312
e 381 325
e 381 335
e 381 346
e 381 348
e 381 351
e 381 358
e 381 376
e 382 10
e 382 26
e 382 35
e 382 50
e 382 52
e 382 63
e 382 73
e 382 74
e 382 76
e 382 77
e 382 82
e 382 84
e 382 89
e 382 101
e 382 102
e 382 108
e 382 109
e 382 111
e 382 112
e 382 118
e 382 131
e 382 136
e 382 139
e 382 149
e 382 165
e 382 173
e 382 174
e 382 176
e 382 183
e 382 186
e 382 187
e 382 201
e 382 202
e 382 230
e 382 238
e 382 248
e 382 256
e 382 266
e 382 270
e 382 275
e 382 283
e 382 292
e 382 311
e 382 312
e 382 314
e 382 323
e 382 325
e 382 328
e 382 330
e 382 332
e 382 338
e 382 339
e 382 351
e 382 356
e 382 357
e 382 372
e 383 6
e 383 8
e 383 10
e 383 11
e 383 13
e 383 21
e 383 24
e 383 26
e 383 27
e 383 33
e 383 37
e 383 39
e 383 40
e 383 42
e 383 46
e 383 48
e 383 49
e 383 53
e 383 60
e 383 65
e 383 68
e 383 69
e 383 74
e 383 81
e 383 86
e 383 87
e 383 89
e 383 92
e 383 96
e 383 100
e 383 102
e 383 103
e 383 104
e 383 105
e 383 107
e 383 110
e 383 114
e 383 115
e 383 117
e 383 122
e 383 125
e 383 130
e 383 134
e 383 136
e 383 139
e 383 142
e 383 152
e 383 157
e 383 158
e 383 165
e 383 168
e 383 172
e 383 174
e 383 176
e 383 181
e 383 182
e 383 184
e 383 190
e 383 192
e 383 194
e 383 197
e 383 204
e 383 205
e 383 206
e 383 209
e 383 211
e 383 214
e 383 216
e 383 217
e 383 219
e 383 221
e 383 222
e 383 226
e 383 229
e 383 234
e 383 238
e 383 247
e 383 248
e 383 250
e 383 255
e 383 256
e 383 259
e 383 261
e 383 263
e 383 266
e 383 267
e 383 269
e 383 270
e 383 271
e 383 272
e 383 276
e 383 277
e 383 278
e 383 281
e 383 282
e 383 284
e 383 288
e 383 295
e 383 298
e 383 299
e 383 303
e 383 304
e 383 305
e 383 311
e 383 316
e 383 321
e 383 328
e 383 332
e 383 335
e 383 336
e 383 339
e 383 344
e 383 351
e 383 352
e 383 356
e 383 357
e 383 358
e 383 365
e 383 366
e 383 367
e 383 370
e 383 375
e 383 376
e 383 378
e 383 380
e 384 1
e 384 5
e 384 6
e 384 13
e 384 26
e 384 28
e 384 30
e 384 31
e 384 37
e 384 41
e 384 42
e 384 53
e 384 55
e 384 84
e 384 90
e 384 91
e 384 93
e 384 100
e 384 104
e 384 109
e 384 119
e 384 124
e 384 125
e 384 126
e 384 134
e 384 138
e 384 158
e 384 161
e 384 164
e 384 170
e 384 176
e 384 178
e 384 183
e 384 185
e 384 186
e 384 188
e 384 193
e 384 202
e 384 204
e 384 213
e 384 214
e 384 225
e 384 228
e 384 233
e 384 234
e 384 240
e 384 246
e 384 259
e 384 261
e 384 265
e 384 268
e 384 274
e 384 279
e 384 290
e 384 293
e 384 296
e 384 306
e 384 309
e 384 311
e 384 313
e 384 317
e 384 321
e 384 324
e 384 325
e 384 335
e 384 338
e 384 340
e 384 342
e 384 352
e 384 357
e 384 361
e 384 363
e 384 371
e 384 373
e 384 374
e 385 2
e 385 5
e 385 11
e 385 20
e 385 26
e 385 41
e 385 54
e 385 55
e 385 64
e 385 72
e 385 73
e 385 74
e 385 77
e 385 93
e 385 98
e 385 105
e 385 121
e 385 122
e 385 130
e 385 133
e 385 136
e 385 137
e 385 151
e 385 158
e 385 164
e 385 173
e 385 174
e 385 179
e 385 186
e 385 187
e 385 188
e 385 190
e 385 198
e 385 199
e 385 206
e 385 228
e 385 240
e 385 242
e 385 245
e 385 248
e 385 249
e 385 251
e 385 253
e 385 265
e 385 268
e 385 270
e 385 274
e 385 275
e 385 276
e 385 277
e 385 293
e 385 299
e 385 303
e 385 310
e 385 317
e 385 327
e 385 331
e 385 333
e 385 340
e 385 351
e 385 360
e 385 375
e 385 380
e 386 4
e 386 5
e 386 6
e 386 8
e 386 9
e 386 10
e 386 12
e 386 16
e 386 17
e 386 31
e 386 35
e 386 39
e 386 40
e 386 42
e 386 43
e 386 45
e 386 46
e 386 49
e 386 56
e 386 58
e 386 59
e 386 62
e 386 63
e 386 64
e 386 69
e 386 72
e 386 76
e 386 77
e 386 80
e 386 82
e 386 86
e 386 91
e 386 98
e 386 99
e 386 101
e 386 103
e 386 109
e 386 110
e 386 112
e 386 116
e 386 117
e 386 119
e 386 122
e 386 124
e 386 125
e 386 128
e 386 131
e 386 135
e 386 136
e 386 137
e 386 138
e 386 139
e 386 143
e 386 144
e 386 145
e 386 149
e 386 150
e 386 152
e 386 154
e 386 158
e 386 161
e 386 164
e 386 165
e 386 168
e 386 170
e 386 174
e 386 180
e 386 185
e 386 186
e 386 187
e 386 190
e 386 195
e 386 197
e 386 199
e 386 203
e 386 205
e 386 210
e 386 215
e 386 217
e 386 223
e 386 225
e 386 232
e 386 233
e 386 235
e 386 236
e 386 241
e 386 246
e 386 247
e 386 250
e 386 254
e 386 257
e 386 261
e 386 266
e 386 270
e 386 271
e 386 276
e 386 277
e 386 285
e 386 287
e 386 290
e 386 293
e 386 295
e 386 301
e 386 306
e 386 307
e 386 308
e 386 309
e 386 312
e 386 314
e 386 318
e 386 320
e 386 321
e 386 325
e 386 326
e 386 332
e 386 334
e 386 335
e 386 336
e 386 343
e 386 346
e 386 347
e 386 354
e 386 355
e 386 356
e 386 357
e 386 360
e 386 364
e 386 366
e 386 376
e 386 383
e 387 1
e 387 6
e 387 10
e 387 17
e 387 28
e 387 32
e 387 38
e 387 40
e 387 42
e 387 51
e 387 52
e 387 60
e 387 68
e 387 72
e 387 76
e 387 78
e 387 79
e 387 84
e 387 86
e 387 87
e 387 103
e 387 104
e 387 135
e 387 140
e 387 142
e 387 147
e 387 149
e 387 156
e 387 158
e 387 176
e 387 188
e 387 193
e 387 196
e 387 202
e 387 203
e 387 208
e 387 209
e 387 210
e 387 214
e 387 216
e 387 218
e 387 222
e 387 236
e 387 252
e 387 256
e 387 260
e 387 262
e 387 264
e 387 277
e 387 285
e 387 297
e 387 307
e 387 309
e 387 314
e 387 317
e 387 323
e 387 328
e 387 335
e 387 337
e 387 338
e 387 341
e 387 343
e 387 346
e 387 350
e 387 351
e 387 356
e 387 368
e 388 1
e 388 4
e 388 12
e 388 13
e 388 17
e 388 30
e 388 37
e 388 47
e 388 48
e 388 52
e 388 56
e 388 65
e 388 68
e 388 69
e 388 70
e 388 71
e 388 72
e 388 76
e 388 79
e 388 80
e 388 90
e 388 93
e 388 97
e 388 103
e 388 104
e 388 109
e 388 116
e 388 117
e 388 122
e 388 125
e 388 132
e 388 134
e 388 139
e 388 144
e 388 146
e 388 147
e 388 158
e 388 163
e 388 165
e 388 166
e 388 170
e 388 171
e 388 173
e 388 180
e 388 186
e 388 190
e 388 204
e 388 208
e 388 211
e 388 213
e 388 218
e 388 221
e 388 225
e 388 227
e 388 231
e 388 238
e 388 240
e 388 242
e 388 248
e 388 250
e 388 254
e 388 255
e 388 259
e 388 261
e 388 264
e 388 265
e 388 266
e 388 268
e 388 271
e 388 278
e 388 280
e 388 290
e 388 303
e 388 306
e 388 310
e 388 314
e 388 317
e 388 319
e 388 320
e 388 325
e 388 329
e 388 330
e 388 331
e 388 334
e 388 337
e 388 342
e 388 350
e 388 351
e 388 354
e 388 362
e 388 363
e 388 365
e 388 366
e 388 369
e 388 370
e 388 371
e 388 378
e 388 380
e 389 1
e 389 2
e 389 4
e 389 7
e 389 8
e 389 15
e 389 17
e 389 25
e 389 28
e 389 29
e 389 31
e 389 32
e 389 37
e 389 41
e 389 42
e 389 43
e 389 55
e 389 60
e 389 64
e 389 65
e 389 72
e 389 73
e 389 75
e 389 77
e 389 78
e 389 81
e 389 87
e 389 93
e 389 96
e 389 98
e 389 99
e 389 106
e 389 108
e 389 111
e 389 114
e 389 118
e 389 123
e 389 127
e 389 131
e 389 133
e 389 141
e 389 143
e 389 144
e 389 155
e 389 156
e 389 162
e 389 163
e 389 166
e 389 168
e 389 169
e 389 170
e 389 176
e 389 177
e 389 184
e 389 189
e 389 191
e 389 193
e 389 201
e 389 204
e 389 206
e 389 207
e 389 209
e 389 210
e 389 211
e 389 212
e 389 213
e 389 214
e 389 215
e 389 216
e 389 217
e 389 219
e 389 220
e 389 223
e 389 224
e 389 225
e 389 230
e 389 231
e 389 234
e 389 235
e 389 236
e 389 239
e 389 240
e 389 241
e 389 250
e 389 251
e 389 253
e 389 254
e 389 256
e 389 258
e 389 260
e 389 268
e 389 271
e 389 274
e 389 276
e 389 277
e 389 278
e 389 279
e 389 281
e 389 282
e 389 285
e 389 292
e 389 294
e 389 299
e 389 301
e 389 305
e 389 310
e 389 313
e 389 316
e 389 317
e 389 322
e 389 326
e 389 327
e 389 329
e 389 331
e 389 332
e 389 337
e 389 339
e 389 342
e 389 348
e 389 349
e 389 353
e 389 357
e 389 358
e 389 360
e 389 365
e 389 380
e 389 383
e 389 384
e 389 385
e 390 2
e 390 3
e 390 10
e 390 20
e 390 21
e 390 35
e 390 37
e 390 39
e 390 42
e 390 48
e 390 52
e 390 56
e 390 63
e 390 64
e 390 66
e 390 71
e 390 78
e 390 80
e 390 82
e 390 84
e 390 86
e 390 93
e 390 105
e 390 107
e 390 111
e 390 112
e 390 117
e 390 118
e 390 121
e 390 125
e 390 129
e 390 130
e 390 131
e 390 139
e 390 140
e 390 142
e 390 145
e 390 146
e 390 148
e 390 158
e 390 175
e 390 176
e 390 183
e 390 191
e 390 194
e 390 196
e 390 199
e 390 204
e 390 205
e 390 207
e 390 214
e 390 221
e 390 223
e 390 225
e 390 230
e 390 233
e 390 246
e 390 252
e 390 256
e 390 269
e 390 274
e 390 276
e 390 277
e 390 280
e 390 285
e 390 288
e 390 304
e 390 312
e 390 313
e 390 314
e 390 342
e 390 345
e 390 347
e 390 349
e 390 351
e 390 358
e 390 359
e 390 364
e 390 370
e 390 372
e 390 378
e 390 380
e 390 386
e 390 389
e 391 1
e 391 4
e 391 6
e 391 8
e 391 15
e 391 16
e 391 19
e 391 20
e 391 22
e 391 23
e 391 25
e 391 35
e 391 36
e 391 46
e 391 48
e 391 52
e 391 53
e 391 54
e 391 56
e 391 57
e 391 60
e 391 61
e 391 68
e 391 69
e 391 71
e 391 72
e 391 74
e 391 76
e 391 78
e 391 82
e 391 83
e 391 86
e 391 87
e 391 90
e 391 91
e 391 93
e 391 97
e 391 98
e 391 111
e 391 116
e 391 118
e 391 119
e 391 122
e 391 131
e 391 133
e 391 134
e 391 137
e 391 139
e 391 141
e 391 142
e 391 145
e 391 147
e 391 148
e 391 149
e 391 150
e 391 152
e 391 153
e 391 157
e 391 160
e 391 164
e 391 169
e 391 172
e 391 173
e 391 174
e 391 175
e 391 180
e 391 181
e 391 183
e 391 184
e 391 190
e 391 193
e 391 194
e 391 195
e 391 196
e 391 198
e 391 199
e 391 200
e 391 202
e 391 203
e 391 204
e 391 209
e 391 212
e 391 215
e 391 217
e 391 218
e 391 220
e 391 221
e 391 222
e 391 226
e 391 229
e 391 231
e 391 232
e 391 233
e 391 234
e 391 236
e 391 237
e 391 238
e 391 239
e 391 241
e 391 242
e 391 246
e 391 248
e 391 250
e 391 255
e 391 257
e 391 261
e 391 267
e 391 268
e 391 270
e 391 275
e 391 277
e 391 279
e 391 282
e 391 285
e 391 288
e 391 289
e 391 293
e 391 294
e 391 295
e 391 296
e 391 299
e 391 303
e 391 315
e 391 319
e 391 321
e 391 323
e 391 324
e 391 325
e 391 326
e 391 327
e 391 329
e 391 332
e 391 333
e 391 336
e 391 339
e 391 344
e 391 347
e 391 353
e 391 354
e 391 357
e 391 363
e 391 366
e 391 373
e 391 374
e 391 378
e 391 382
e 391 383
e 391 384
e 391 389
e 391 390
e 392 2
e 392 3
e 392 5
e 392 8
e 392 9
e 392 11
e 392 14
e 392 15
e 392 20
e 392 26
e 392 31
e 392 37
e 392 38
e 392 42
e 392 50
e 392 55
e 392 61
e 392 64
e 392 65
e 392 67
e 392 68
e 392 72
e 392 76
e 392 78
e 392 84
e 392 85
e 392 86
e 392 88
e 392 96
e 392 99
e 392 101
e 392 110
e 392 111
e 392 112
e 392 113
e 392 118
e 392 123
e 392 125
e 392 126
e 392 127
e 392 129
e 392 132
e 392 133
e 392 134
e 392 135
e 392 140
e 392 141
e 392 142
e 392 144
e 392 145
e 392 149
e 392 150
e 392 156
e 392 159
e 392 161
e 392 165
e 392 166
e 392 171
e 392 173
e 392 174
e 392 180
e 392 183
e 392 184
e 392 189
e 392 193
e 392 196
e 392 198
e 392 205
e 392 206
e 392 212
e 392 214
e 392 215
e 392 216
e 392 217
e 392 218
e 392 220
e 392 221
e 392 223
e 392 224
e 392 226
e 392 230
e 392 232
e 392 238
e 392 241
e 392 243
e 392 246
e 392 248
e 392 249
e 392 252
e 392 255
e 392 256
e 392 258
e 392 259
e 392 262
e 392 279
e 392 280
e 392 283
e 392 284
e 392 289
e 392 290
e 392 292
e 392 293
e 392 294
e 392 297
e 392 300
e 392 302
e 392 303
e 392 306
e 392 309
e 392 310
e 392 312
e 392 313
e 392 315
e 392 316
e 392 317
e 392 319
e 392 320
e 392 321
e 392 323
e 392 333
e 392 335
e 392 337
e 392 338
e 392 339
e 392 346
e 392 347
e 392 350
e 392 352
e 392 354
e 392 365
e 392 366
e 392 367
e 392 371
e 392 378
e 392 379
e 392 380
e 392 381
e 392 382
e 392 386
e 392 389
e 393 6
e 393 8
e 393 10
e 393 12
e 393 26
e 393 32
e 393 33
e 393 37
e 393 38
e 393 40
e 393 47
e 393 53
e 393 57
e 393 72
e 393 77
e 393 78
e 393 80
e 393 81
e 393 85
e 393 93
e 393 95
e 393 96
e 393 97
e 393 103
e 393 105
e 393 112
e 393 113
e 393 117
e 393 118
e 393 119
e 393 120
e 393 125
e 393 130
e 393 131
e 393 132
e 393 133
e 393 135
e 393 137
e 393 138
e 393 140
e 393 143
e 393 149
e 393 152
e 393 155
e 393 164
e 393 169
e 393 171
e 393 175
e 393 180
e 393 181
e 393 186
e 393 195
e 393 197
e 393 201
e 393 207
e 393 209
e 393 211
e 393 213
e 393 214
e 393 215
e 393 218
e 393 225
e 393 241
e 393 248
e 393 254
e 393 259
e 393 260
e 393 264
e 393 275
e 393 276
e 393 277
e 393 278
e 393 279
e 393 282
e 393 283
e 393 284
e 393 286
e 393 288
e 393 293
e 393 295
e 393 304
e 393 308
e 393 309
e 393 314
e 393 315
e 393 321
e 393 322
e 393 328
e 393 331
e 393 332
e 393 340
e 393 344
e 393 350
e 393 351
e 393 359
e 393 360
e 393 362
e 393 367
e 393 368
e 393 371
e 393 383
e 393 389
e 393 391
e 393 392
e 394 1
e 394 8
e 394 10
e 394 13
e 394 28
e 394 30
e 394 31
e 394 33
e 394 37
e 394 39
e 394 50
e 394 53
e 394 65
e 394 71
e 394 73
e 394 78
e 394 84
e 394 100
e 394 102
e 394 103
e 394 113
e 394 125
e 394 138
e 394 146
e 394 157
e 394 165
e 394 175
e 394 193
e 394 205
e 394 212
e 394 213
e 394 215
e 394 217
e 394 219
e 394 224
e 394 228
e 394 234
e 394 246
e 394 247
e 394 255
e 394 261
e 394 268
e 394 284
e 394 289
e 394 292
e 394 297
e 394 314
e 394 327
e 394 328
e 394 331
e 394 341
e 394 342
e 394 350
e 394 358
e 394 363
e 394 365
e 394 370
e 394 382
e 395 1
e 395 5
e 395 11
e 395 28
e 395 39
e 395 51
e 395 54
e 395 60
e 395 63
e 395 67
e 395 72
e 395 83
e 395 85
e 395 89
e 395 90
e 395 91
e 395 92
e 395 101
e 395 108
e 395 109
e 395 111
e 395 112
e 395 113
e 395 114
e 395 115
e 395 121
e 395 122
e 395 124
e 395 134
e 395 137
e 395 149
e 395 160
e 395 163
e 395 173
e 395 189
e 395 190
e 395 192
e 395 198
e 395 206
e 395 211
e 395 222
e 395 223
e 395 225
e 395 226
e 395 230
e 395 233
e 395 251
e 395 256
e 395 263
e 395 274
e 395 295
e 395 300
e 395 309
e 395 312
e 395 313
e 395 318
e 395 324
e 395 328
e 395 332
e 395 336
e 395 342
e 395 351
e 395 356
e 395 365
e 395 383
e 395 386
e 396 2
e 396 4
e 396 6
e 396 8
e 396 9
e 396 12
e 396 13
e 396 15
e 396 16
e 396 17
e 396 20
e 396 21
e 396 26
e 396 27
e 396 30
e 396 33
e 396 41
e 396 43
e 396 45
e 396 50
e 396 51
e 396 52
e 396 57
e 396 59
e 396 62
e 396 64
e 396 66
e 396 68
e 396 69
e 396 71
e 396 76
e 396 80
e 396 81
e 396 84
e 396 88
e 396 94
e 396 96
e 396 100
e 396 103
e 396 107
e 396 108
e 396 109
e 396 110
e 396 112
e 396 113
e 396 114
e 396 115
e 396 117
e 396 122
e 396 125
e 396 127
e 396 128
e 396 130
e 396 132
e 396 133
e 396 135
e 396 137
e 396 138
e 396 139
e 396 143
e 396 148
e 396 151
e 396 152
e 396 155
e 396 156
e 396 159
e 396 161
e 396 163
e 396 164
e 396 169
e 396 170
e 396 171
e 396 173
e 396 174
e 396 175
e 396 176
e 396 177
e 396 186
e 396 194
e 396 196
e 396 198
e 396 204
e 396 216
e 396 222
e 396 223
e 396 224
e 396 225
e 396 229
e 396 238
e 396 239
e 396 242
e 396 246
e 396 249
e 396 251
e 396 252
e 396 256
e 396 258
e 396 260
e 396 261
e 396 263
e 396 264
e 396 265
e 396 266
e 396 268
e 396 270
e 396 271
e 396 278
e 396 280
e 396 283
e 396 286
e 396 289
e 396 290
e 396 291
e 396 297
e 396 298
e 396 302
e 396 304
e 396 305
e 396 306
e 396 307
e 396 309
e 396 310
e 396 311
e 396 313
e 396 318
e 396 320
e 396 322
e 396 325
e 396 328
e 396 331
e 396 332
e 396 333
e 396 334
e 396 338
e 396 339
e 396 341
e 396 342
e 396 346
e 396 348
e 396 353
e 396 354
e 396 358
e 396 359
e 396 361
e 396 362
e 396 371
e 396 374
e 396 377
e 396 378
e 396 380
e 396 382
e 396 383
e 396 384
e 396 389
e 396 390
e 396 392
e 396 393
e 397 1
e 397 6
e 397 9
e 397 18
e 397 20
e 397 23
e 397 25
e 397 33
e 397 35
e 397 38
e 397 40
e 397 43
e 397 45
e 397 48
e 397 49
e 397 50
e 397 51
e 397 53
e 397 54
e 397 56
e 397 57
e 397 60
e 397 61
e 397 64
e 397 66
e 397 67
e 397 68
e 397 72
e 397 77
e 397 78
e 397 81
e 397 82
e 397 83
e 397 84
e 397 88
e 397 90
e 397 92
e 397 97
e 397 98
e 397 100
e 397 103
e 397 110
e 397 113
e 397 116
e 397 126
e 397 127
e 397 128
e 397 134
e 397 135
e 397 137
e 397 138
e 397 142
e 397 143
e 397 144
e 397 149
e 397 153
e 397 154
e 397 155
e 397 156
e 397 165
e 397 166
e 397 167
e 397 168
e 397 171
e 397 173
e 397 175
e 397 185
e 397 193
e 397 194
e 397 202
e 397 203
e 397 207
e 397 209
e 397 212
e 397 217
e 397 221
e 397 223
e 397 228
e 397 230
e 397 236
e 397 237
e 397 239
e 397 243
e 397 246
e 397 247
e 397 248
e 397 260
e 397 261
e 397 264
e 397 266
e 397 267
e 397 268
e 397 276
e 397 277
e 397 278
e 397 283
e 397 284
e 397 288
e 397 291
e 397 294
e 397 295
e 397 300
e 397 306
e 397 307
e 397 312
e 397 313
e 397 314
e 397 315
e 397 316
e 397 319
e 397 322
e 397 327
e 397 328
e 397 331
e 397 337
e 397 339
e 397 352
e 397 354
e 397 359
e 397 372
e 397 373
e 397 374
e 397 379
e 397 380
e 397 385
e 397 387
e 397 389
e 397 396
e 398 2
e 398 6
e 398 8
e 398 9
e 398 10
e 398 11
e 398 13
e 398 15
e 398 20
e 398 23
e 398 24
e 398 28
e 398 30
e 398 41
e 398 50
e 398 51
e 398 52
e 398 53
e 398 68
e 398 72
e 398 73
e 398 74
e 398 76
e 398 80
e 398 82
e 398 84
e 398 86
e 398 87
e 398 93
e 398 95
e 398 104
e 398 106
e 398 112
e 398 114
e 398 116
e 398 117
e 398 121
e 398 125
e 398 126
e 398 131
e 398 133
e 398 134
e 398 138
e 398 147
e 398 149
e 398 154
e 398 163
e 398 166
e 398 168
e 398 172
e 398 173
e 398 174
e 398 179
e 398 180
e 398 185
e 398 186
e 398 187
e 398 189
e 398 194
e 398 196
e 398 208
e 398 209
e 398 211
e 398 215
e 398 218
e 398 221
e 398 223
e 398 225
e 398 227
e 398 232
e 398 236
e 398 237
e 398 239
e 398 244
e 398 245
e 398 246
e 398 247
e 398 248
e 398 256
e 398 258
e 398 261
e 398 264
e 398 266
e 398 267
e 398 269
e 398 271
e 398 273
e 398 276
e 398 279
e 398 281
e 398 283
e 398 292
e 398 299
e 398 304
e 398 309
e 398 313
e 398 324
e 398 330
e 398 335
e 398 336
e 398 337
e 398 338
e 398 340
e 398 343
e 398 350
e 398 351
e 398 358
e 398 360
e 398 366
e 398 367
e 398 368
e 398 370
e 398 371
e 398 372
e 398 373
e 398 374
e 398 377
e 398 383
e 398 384
e 398 385
e 398 386
e 398 388
e 398 389
e 398 390
e 398 391
e 398 392
e 398 397
e 399 4
e 399 11
e 399 33
e 399 34
e 399 45
e 399 48
e 399 51
e 399 63
e 399 64
e 399 72
e 399 73
e 399 90
e 399 92
e 399 97
e 399 107
e 399 109
e 399 112
e 399 116
e 399 117
e 399 121
e 399 122
e 399 128
e 399 133
e 399 142
e 399 154
e 399 163
e 399 171
e 399 174
e 399 202
e 399 207
e 399 211
e 399 212
e 399 225
e 399 228
e 399 241
e 399 242
e 399 243
e 399 258
e 399 266
e 399 267
e 399 270
e 399 274
e 399 277
e 399 294
e 399 297
e 399 298
e 399 309
e 399 315
e 399 317
e 399 339
e 399 352
e 399 353
e 399 360
e 399 380
e 399 390
e 399 397
e 400 4
e 400 10
e 400 27
e 400 43
e 400 50
e 400 68
e 400 78
e 400 80
e 400 90
e 400 111
e 400 115
e 400 116
e 400 130
e 400 133
e 400 135
e 400 136
e 400 152
e 400 156
e 400 165
e 400 169
e 400 179
e 400 184
e 400 186
e 400 189
e 400 201
e 400 221
e 400 225
e 400 237
e 400 242
e 400 248
e 400 253
e 400 259
e 400 260
e 400 262
e 400 274
e 400 277
e 400 287
e 400 318
e 400 339
e 400 341
e 400 350
e 400 358
e 400 361
e 400 380
e 400 389
e 400 391
e 401 1
e 401 5
e 401 9
e 401 10
e 401 11
e 401 13
e 401 15
e 401 16
e 401 20
e 401 27
e 401 37
e 401 41
e 401 43
e 401 47
e 401 54
e 401 73
e 401 76
e 401 82
e 401 83
e 401 84
e 401 87
e 401 93
e 401 94
e 401 103
e 401 104
e 401 105
e 401 106
e 401 110
e 401 115
e 401 119
e 401 121
e 401 122
e 401 124
e 401 131
e 401 136
e 401 137
e 401 141
e 401 146
e 401 154
e 401 155
e 401 159
e 401 162
e 401 163
e 401 169
e 401 171
e 401 173
e 401 175
e 401 178
e 401 179
e 401 190
e 401 194
e 401 198
e 401 199
e 401 200
e 401 201
e 401 211
e 401 212
e 401 214
e 401 215
e 401 219
e 401 221
e 401 227
e 401 238
e 401 240
e 401 244
e 401 245
e 401 246
e 401 250
e 401 253
e 401 255
e 401 257
e 401 262
e 401 264
e 401 265
e 401 268
e 401 279
e 401 281
e 401 284
e 401 299
e 401 300
e 401 304
e 401 310
e 401 318
e 401 320
e 401 325
e 401 327
e 401 329
e 401 330
e 401 332
e 401 339
e 401 340
e 401 346
e 401 347
e 401 349
e 401 353
e 401 359
e 401 364
e 401 367
e 401 369
e 401 372
e 401 373
e 401 378
e 401 380
e 401 388
e 401 389
e 401 392
e 401 397
e 401 398
e 402 6
e 402 8
e 402 9
e 402 10
e 402 11
e 402 15
e 402 16
e 402 22
e 402 24
e 402 27
e 402 28
e 402 29
e 402 31
e 402 34
e 402 41
e 402 43
e 402 50
e 402 51
e 402 59
e 402 60
e 402 62
e 402 63
e 402 64
e 402 65
e 402 67
e 402 68
e 402 69
e 402 70
e 402 71
e 402 73
e 402 76
e 402 83
e 402 84
e 402 90
e 402 92
e 402 95
e 402 96
e 402 102
e 402 105
e 402 107
e 402 111
e 402 115
e 402 116
e 402 131
e 402 139
e 402 142
e 402 149
e 402 154
e 402 158
e 402 162
e 402 164
e 402 165
e 402 172
e 402 174
e 402 175
e 402 182
e 402 184
e 402 187
e 402 188
e 402 189
e 402 195
e 402 196
e 402 198
e 402 199
e 402 201
e 402 202
e 402 203
e 402 204
e 402 205
e 402 210
e 402 211
e 402 212
e 402 213
e 402 232
e 402 234
e 402 236
e 402 238
e 402 239
e 402 246
e 402 247
e 402 248
e 402 251
e 402 253
e 402 254
e 402 255
e 402 259
e 402 260
e 402 261
e 402 262
e 402 264
e 402 265
e 402 267
e 402 270
e 402 276
e 402 277
e 402 278
e 402 281
e 402 288
e 402 290
e 402 291
e 402 297
e 402 300
e 402 307
e 402 312
e 402 315
e 402 321
e 402 331
e 402 332
e 402 333
e 402 335
e 402 343
e 402 345
e 402 348
e 402 350
e 402 351
e 402 352
e 402 357
e 402 362
e 402 366
e 402 367
e 402 369
e 402 370
e 402 373
e 402 378
e 402 379
e 402 382
e 402 384
e 402 388
e 402 391
e 402 392
e 402 393
e 402 395
e 402 396
e 402 397
e 402 401
e 403 1
e 403 2
e 403 4
e 403 5
e 403 6
e 403 7
e 403 9
e 403 11
e 403 12
e 403 13
e 403 19
e 403 21
e 403 25
e 403 26
e 403 27
e 403 29
e 403 31
e 403 35
e 403 42
e 403 45
e 403 47
e 403 48
e 403 51
e 403 54
e 403 56
e 403 62
e 403 64
e 403 67
e 403 68
e 403 72
e 403 74
e 403 75
e 403 76
e 403 78
e 403 82
e 403 86
e 403 87
e 403 92
e 403 93
e 403 97
e 403 103
e 403 111
e 403 112
e 403 117
e 403 118
e 403 124
e 403 127
e 403 129
e 403 131
e 403 134
e 403 135
e 403 137
e 403 139
e 403 143
e 403 144
e 403 149
e 403 151
e 403 153
e 403 154
e 403 155
e 403 160
e 403 164
e 403 165
e 403 167
e 403 170
e 403 172
e 403 173
e 403 179
e 403 181
e 403 186
e 403 191
e 403 192
e 403 193
e 403 194
e 403 199
e 403 200
e 403 202
e 403 206
e 403 207
e 403 214
e 403 228
e 403 229
e 403 231
e 403 233
e 403 235
e 403 236
e 403 240
e 403 243
e 403 249
e 403 250
e 403 251
e 403 255
e 403 261
e 403 263
e 403 266
e 403 268
e 403 270
e 403 272
e 403 273
e 403 274
e 403 276
e 403 281
e 403 290
e 403 291
e 403 304
e 403 305
e 403 312
e 403 315
e 403 316
e 403 325
e 403 328
e 403 331
e 403 334
e 403 335
e 403 338
e 403 339
e 403 340
e 403 341
e 403 342
e 403 348
e 403 350
e 403 353
e 403 360
e 403 362
e 403 364
e 403 365
e 403 366
e 403 369
e 403 370
e 403 372
e 403 376
e 403 379
e 403 380
e 403 381
e 403 384
e 403 386
e 403 388
e 403 389
e 403 390
e 403 391
e 403 393
e 403 396
e 403 397
e 403 398
e 403 401
e 403 402
e 404 1
e 404 12
e 404 13
e 404 18
e 404 27
e 404 29
e 404 39
e 404 52
e 404 54
e 404 91
e 404 92
e 404 114
e 404 115
e 404 117
e 404 118
e 404 123
e 404 127
e 404 142
e 404 145
e 404 152
e 404 154
e 404 156
e 404 157
e 404 160
e 404 164
e 404 165
e 404 166
e 404 188
e 404 192
e 404 198
e 404 204
e 404 209
e 404 211
e 404 212
e 404 219
e 404 235
e 404 237
e 404 245
e 404 249
e 404 250
e 404 251
e 404 257
e 404 259
e 404 264
e 404 267
e 404 269
e 404 276
e 404 277
e 404 279
e 404 284
e 404 288
e 404 289
e 404 290
e 404 292
e 404 297
e 404 299
e 404 309
e 404 311
e 404 312
e 404 320
e 404 329
e 404 331
e 404 336
e 404 339
e 404 344
e 404 349
e 404 352
e 404 356
e 404 358
e 404 372
e 404 383
e 404 387
e 404 392
e 404 403
e 405 2
e 405 5
e 405 11
e 405 17
e 405 23
e 405 34
e 405 38
e 405 39
e 405 42
e 405 60
e 405 72
e 405 76
e 405 88
e 405 93
e 405 96
e 405 105
e 405 110
e 405 111
e 405 115
e 405 132
e 405 133
e 405 139
e 405 142
e 405 146
e 405 150
e 405 155
e 405 158
e 405 166
e 405 167
e 405 174
e 405 177
e 405 179
e 405 181
e 405 183
e 405 186
e 405 187
e 405 203
e 405 204
e 405 214
e 405 217
e 405 224
e 405 228
e 405 256
e 405 261
e 405 270
e 405 276
e 405 283
e 405 288
e 405 292
e 405 298
e 405 304
e 405 306
e 405 307
e 405 309
e 405 313
e 405 318
e 405 330
e 405 332
e 405 337
e 405 347
e 405 349
e 405 352
e 405 356
e 405 370
e 405 373
e 405 377
e 405 386
e 405 388
e 405 391
e 405 404
e 406 1
e 406 3
e 406 24
e 406 28
e 406 38
e 406 45
e 406 55
e 406 66
e 406 72
e 406 78
e 406 80
e 406 82
e 406 88
e 406 92
e 406 103
e 406 104
e 406 115
e 406 117
e 406 118
e 406 122
e 406 132
e 406 139
e 406 146
e 406 149
e 406 151
e 406 155
e 406 161
e 406 164
e 406 166
e 406 169
e 406 170
e 406 186
e 406 188
e 406 193
e 406 199
e 406 204
e 406 206
e 406 215
e 406 221
e 406 222
e 406 225
e 406 226
e 406 232
e 406 233
e 406 240
e 406 245
e 406 247
e 406 249
e 406 262
e 406 264
e 406 265
e 406 278
e 406 288
e 406 289
e 406 294
e 406 301
e 406 309
e 406 311
e 406 312
e 406 314
e 406 318
e 406 327
e 406 328
e 406 332
e 406 343
e 406 347
e 406 351
e 406 360
e 406 362
e 406 372
e 406 380
e 406 381
e 406 384
e 406 386
e 406 390
e 406 391
e 406 394
e 406 395
e 406 398
e 407 5
e 407 11
e 407 19
e 407 33
e 407 38
e 407 40
e 407 42
e 407 49
e 407 53
e 407 54
e 407 56
e 407 65
e 407 68
e 407 74
e 407 79
e 407 86
e 407 93
e 407 105
e 407 110
e 407 117
e 407 121
e 407 124
e 407 131
e 407 132
e 407 136
e 407 142
e 407 147
e 407 154
e 407 156
e 407 161
e 407 165
e 407 172
e 407 175
e 407 182
e 407 184
e 407 186
e 407 191
e 407 198
e 407 204
e 407 212
e 407 214
e 407 215
e 407 218
e 407 223
e 407 225
e 407 233
e 407 234
e 407 240
e 407 242
e 407 245
e 407 250
e 407 252
e 407 279
e 407 297
e 407 300
e 407 304
e 407 310
e 407 317
e 407 335
e 407 345
e 407 346
e 407 350
e 407 351
e 407 352
e 407 354
e 407 367
e 407 375
e 407 381
e 407 382
e 407 383
e 407 387
e 407 391
e 407 394
e 407 397
e 407 401
e 407 404
e 408 1
e 408 2
e 408 4
e 408 7
e 408 9
e 408 10
e 408 11
e 408 13
e 408 18
e 408 23
e 408 24
e 408 26
e 408 33
e 408 37
e 408 43
e 408 45
e 408 46
e 408 48
e 408 51
e 408 58
e 408 67
e 408 71
e 408 72
e 408 75
e 408 76
e 408 80
e 408 81
e 408 84
e 408 93
e 408 95
e 408 97
e 408 98
e 408 105
e 408 106
e 408 111
e 408 114
e 408 115
e 408 118
e 408 121
e 408 122
e 408 124
e 408 133
e 408 139
e 408 143
e 408 144
e 408 146
e 408 148
e 408 151
e 408 155
e 408 156
e 408 160
e 408 162
e 408 165
e 408 166
e 408 170
e 408 174
e 408 176
e 408 179
e 408 183
e 408 184
e 408 190
e 408 191
e 408 197
e 408 198
e 408 200
e 408 201
e 408 202
e 408 203
e 408 206
e 408 214
e 408 217
e 408 220
e 408 221
e 408 222
e 408 225
e 408 232
e 408 234
e 408 235
e 408 236
e 408 242
e 408 245
e 408 250
e 408 252
e 408 256
e 408 262
e 408 263
e 408 264
e 408 267
e 408 269
e 408 271
e 408 274
e 408 278
e 408 289
e 408 292
e 408 298
e 408 299
e 408 301
e 408 304
e 408 305
e 408 309
e 408 310
e 408 312
e 408 313
e 408 316
e 408 317
e 408 319
e 408 321
e 408 325
e 408 327
e 408 330
e 408 331
e 408 332
e 408 336
e 408 338
e 408 344
e 408 346
e 408 347
e 408 356
e 408 359
e 408 365
e 408 370
e 408 384
e 408 385
e 408 386
e 408 393
e 408 394
e 408 400
e 408 401
e 409 2
e 409 5
e 409 9
e 409 28
e 409 42
e 409 43
e 409 51
e 409 53
e 409 54
e 409 60
e 409 62
e 409 66
e 409 67
e 409 68
e 409 71
e 409 73
e 409 74
e 409 76
e 409 78
e 409 89
e 409 91
e 409 92
e 409 93
e 409 94
e 409 95
e 409 100
e 409 102
e 409 103
e 409 111
e 409 112
e 409 114
e 409 115
e 409 118
e 409 132
e 409 136
e 409 154
e 409 170
e 409 171
e 409 172
e 409 177
e 409 185
e 409 186
e 409 187
e 409 193
e 409 196
e 409 201
e 409 202
e 409 203
e 409 205
e 409 213
e 409 214
e 409 221
e 409 222
e 409 223
e 409 228
e 409 231
e 409 236
e 409 237
e 409 240
e 409 241
e 409 243
e 409 246
e 409 249
e 409 253
e 409 256
e 409 257
e 409 258
e 409 260
e 409 262
e 409 266
e 409 267
e 409 268
e 409 271
e 409 273
e 409 274
e 409 281
e 409 287
e 409 289
e 409 293
e 409 298
e 409 301
e 409 303
e 409 307
e 409 309
e 409 312
e 409 314
e 409 324
e 409 327
e 409 328
e 409 329
e 409 331
e 409 332
e 409 333
e 409 334
e 409 340
e 409 344
e 409 346
e 409 347
e 409 353
e 409 358
e 409 359
e 409 365
e 409 366
e 409 371
e 409 372
e 409 373
e 409 380
e 409 384
e 409 386
e 409 389
e 409 391
e 409 392
e 409 399
e 409 402
e 409 404
e 409 405
e 410 1
e 410 2
e 410 10
e 410 18
e 410 19
e 410 33
e 410 39
e 410 41
e 410 46
e 410 50
e 410 51
e 410 55
e 410 61
e 410 63
e 410 64
e 410 69
e 410 70
e 410 77
e 410 79
e 410 82
e 410 86
e 410 90
e 410 92
e 410 102
e 410 104
e 410 105
e 410 107
e 410 108
e 410 110
e 410 112
e 410 113
e 410 114
e 410 119
e 410 125
e 410 137
e 410 142
e 410 143
e 410 147
e 410 150
e 410 152
e 410 156
e 410 168
e 410 170
e 410 171
e 410 174
e 410 177
e 410 181
e 410 186
e 410 188
e 410 189
e 410 192
e 410 200
e 410 212
e 410 214
e 410 215
e 410 222
e 410 224
e 410 226
e 410 228
e 410 236
e 410 244
e 410 245
e 410 261
e 410 264
e 410 268
e 410 274
e 410 281
e 410 289
e 410 291
e 410 293
e 410 299
e 410 301
e 410 303
e 410 305
e 410 307
e 410 313
e 410 317
e 410 321
e 410 323
e 410 324
e 410 325
e 410 327
e 410 331
e 410 332
e 410 333
e 410 334
e 410 337
e 410 341
e 410 344
e 410 345
e 410 346
e 410 347
e 410 350
e 410 352
e 410 380
e 410 384
e 410 389
e 410 390
e 410 391
e 410 392
e 410 402
e 410 405
e 410 406
e 411 2
e 411 6
e 411 8
e 411 15
e 411 16
e 411 17
e 411 21
e 411 30
e 411 31
e 411 35
e 411 37
e 411 43
e 411 46
e 411 51
e 411 61
e 411 71
e 411 82
e 411 85
e 411 86
e 411 89
e 411 93
e 411 94
e 411 96
e 411 100
e 411 105
e 411 109
e 411 110
e 411 112
e 411 114
e 411 117
e 411 119
e 411 121
e 411 122
e 411 123
e 411 137
e 411 150
e 411 152
e 411 155
e 411 173
e 411 179
e 411 193
e 411 200
e 411 206
e 411 208
e 411 211
e 411 216
e 411 218
e 411 225
e 411 235
e 411 241
e 411 245
e 411 247
e 411 256
e 411 259
e 411 262
e 411 266
e 411 277
e 411 279
e 411 282
e 411 287
e 411 290
e 411 293
e 411 294
e 411 306
e 411 317
e 411 319
e 411 320
e 411 321
e 411 322
e 411 323
e 411 327
e 411 338
e 411 342
e 411 350
e 411 351
e 411 352
e 411 360
e 411 370
e 411 371
e 411 372
e 411 388
e 411 390
e 411 391
e 411 392
e 411 394
e 411 396
e 411 403
e 411 406
e 412 3
e 412 4
e 412 6
e 412 10
e 412 11
e 412 14
e 412 15
e 412 21
e 412 26
e 412 30
e 412 31
e 412 37
e 412 41
e 412 42
e 412 43
e 412 47
e 412 48
e 412 50
e 412 54
e 412 56
e 412 57
e 412 59
e 412 62
e 412 67
e 412 74
e 412 95
e 412 96
e 412 97
e 412 98
e 412 100
e 412 104
e 412 107
e 412 112
e 412 113
e 412 115
e 412 117
e 412 119
e 412 121
e 412 124
e 412 126
e 412 133
e 412 137
e 412 139
e 412 140
e 412 141
e 412 149
e 412 154
e 412 155
e 412 171
e 412 173
e 412 174
e 412 176
e 412 183
e 412 184
e 412 187
e 412 195
e 412 196
e 412 201
e 412 204
e 412 212
e 412 214
e 412 215
e 412 217
e 412 226
e 412 229
e 412 230
e 412 233
e 412 239
e 412 245
e 412 249
e 412 252
e 412 255
e 412 257
e 412 260
e 412 262
e 412 264
e 412 266
e 412 269
e 412 270
e 412 276
e 412 278
e 412 279
e 412 283
e 412 284
e 412 290
e 412 293
e 412 297
e 412 299
e 412 306
e 412 307
e 412 309
e 412 315
e 412 317
e 412 318
e 412 320
e 412 325
e 412 339
e 412 346
e 412 350
e 412 353
e 412 355
e 412 363
e 412 364
e 412 367
e 412 373
e 412 374
e 412 377
e 412 380
e 412 382
e 412 386
e 412 387
e 412 394
e 412 396
e 412 401
e 412 402
e 412 404
e 412 409
e 413 1
e 413 3
e 413 4
e 413 5
e 413 7
e 413 10
e 413 13
e 413 14
e 413 15
e 413 21
e 413 33
e 413 42
e 413 43
e 413 44
e 413 50
e 413 56
e 413 58
e 413 63
e 413 64
e 413 65
e 413 68
e 413 77
e 413 78
e 413 82
e 413 89
e 413 93
e 413 102
e 413 103
e 413 104
e 413 105
e 413 108
e 413 110
e 413 112
e 413 119
e 413 124
e 413 126
e 413 127
e 413 130
e 413 139
e 413 144
e 413 145
e 413 154
e 413 162
e 413 174
e 413 175
e 413 181
e 413 190
e 413 192
e 413 204
e 413 206
e 413 208
e 413 210
e 413 214
e 413 219
e 413 220
e 413 221
e 413 223
e 413 234
e 413 236
e 413 243
e 413 246
e 413 252
e 413 253
e 413 255
e 413 279
e 413 281
e 413 285
e 413 289
e 413 290
e 413 291
e 413 295
e 413 302
e 413 306
e 413 309
e 413 320
e 413 323
e 413 325
e 413 326
e 413 327
e 413 329
e 413 332
e 413 336
e 413 340
e 413 342
e 413 350
e 413 353
e 413 355
e 413 358
e 413 359
e 413 365
e 413 368
e 413 374
e 413 378
e 413 386
e 413 392
e 413 397
e 413 398
e 413 400
e 413 401
e 413 407
e 413 408
e 413 409
e 413 411
e 414 14
e 414 15
e 414 27
e 414 52
e 414 53
e 414 56
e 414 60
e 414 61
e 414 67
e 414 68
e 414 69
e 414 77
e 414 84
e 414 91
e 414 101
e 414 107
e 414 109
e 414 114
e 414 129
e 414 139
e 414 143
e 414 155
e 414 165
e 414 168
e 414 174
e 414 175
e 414 186
e 414 205
e 414 214
e 414 226
e 414 234
e 414 236
e 414 237
e 414 246
e 414 247
e 414 258
e 414 261
e 414 264
e 414 269
e 414 270
e 414 275
e 414 276
e 414 280
e 414 304
e 414 307
e 414 312
e 414 313
e 414 323
e 414 325
e 414 328
e 414 342
e 414 401
e 414 406
e 415 14
e 415 16
e 415 17
e 415 18
e 415 19
e 415 22
e 415 26
e 415 31
e 415 33
e 415 36
e 415 37
e 415 38
e 415 39
e 415 40
e 415 41
e 415 43
e 415 44
e 415 49
e 415 51
e 415 61
e 415 64
e 415 65
e 415 71
e 415 72
e 415 73
e 415 79
e 415 80
e 415 84
e 415 87
e 415 88
e 415 89
e 415 93
e 415 94
e 415 96
e 415 98
e 415 100
e 415 101
e 415 102
e 415 103
e 415 111
e 415 113
e 415 114
e 415 116
e 415 119
e 415 122
e 415 124
e 415 126
e 415 127
e 415 128
e 415 129
e 415 130
e 415 131
e 415 132
e 415 133
e 415 135
e 415 139
e 415 145
e 415 146
e 415 150
e 415 151
e 415 152
e 415 153
e 415 156
e 415 161
e 415 166
e 415 168
e 415 172
e 415 173
e 415 175
e 415 176
e 415 177
e 415 179
e 415 180
e 415 182
e 415 183
e 415 190
e 415 198
e 415 200
e 415 204
e 415 207
e 415 208
e 415 214
e 415 218
e 415 219
e 415 220
e 415 221
e 415 222
e 415 224
e 415 231
e 415 233
e 415 241
e 415 243
e 415 245
e 415 247
e 415 249
e 415 250
e 415 254
e 415 256
e 415 257
e 415 258
e 415 266
e 415 267
e 415 268
e 415 270
e 415 271
e 415 273
e 415 279
e 415 282
e 415 283
e 415 284
e 415 287
e 415 288
e 415 290
e 415 293
e 415 295
e 415 296
e 415 298
e 415 304
e 415 306
e 415 307
e 415 308
e 415 309
e 415 310
e 415 314
e 415 316
e 415 317
e 415 318
e 415 319
e 415 321
e 415 322
e 415 323
e 415 325
e 415 328
e 415 329
e 415 333
e 415 334
e 415 335
e 415 343
e 415 344
e 415 345
e 415 347
e 415 351
e 415 353
e 415 356
e 415 360
e 415 362
e 415 365
e 415 368
e 415 372
e 415 373
e 415 374
e 415 378
e 415 380
e 415 387
e 415 393
e 415 397
e 415 398
e 415 402
e 415 407
e 415 408
e 415 410
e 415 413
e 416 1
e 416 5
e 416 16
e 416 21
e 416 28
e 416 37
e 416 39
e 416 40
e 416 41
e 416 42
e 416 43
e 416 47
e 416 51
e 416 53
e 416 55
e 416 56
e 416 61
e 416 62
e 416 64
e 416 68
e 416 72
e 416 77
e 416 84
e 416 93
e 416 94
e 416 95
e 416 99
e 416 101
e 416 104
e 416 105
e 416 107
e 416 109
e 416 113
e 416 115
e 416 118
e 416 120
e 416 124
e 416 126
e 416 127
e 416 129
e 416 130
e 416 131
e 416 132
e 416 134
e 416 137
e 416 139
e 416 146
e 416 147
e 416 149
e 416 155
e 416 159
e 416 162
e 416 166
e 416 168
e 416 174
e 416 175
e 416 182
e 416 185
e 416 189
e 416 190
e 416 193
e 416 196
e 416 202
e 416 203
e 416 205
e 416 206
e 416 213
e 416 216
e 416 217
e 416 224
e 416 226
e 416 227
e 416 229
e 416 231
e 416 234
e 416 238
e 416 241
e 416 245
e 416 250
e 416 251
e 416 253
e 416 254
e 416 256
e 416 264
e 416 266
e 416 267
e 416 269
e 416 271
e 416 275
e 416 280
e 416 283
e 416 292
e 416 296
e 416 300
e 416 301
e 416 306
e 416 308
e 416 311
e 416 314
e 416 315
e 416 318
e 416 319
e 416 320
e 416 324
e 416 327
e 416 331
e 416 335
e 416 338
e 416 339
e 416 341
e 416 342
e 416 343
e 416 344
e 416 348
e 416 350
e 416 351
e 416 352
e 416 353
e 416 357
e 416 358
e 416 366
e 416 368
e 416 369
e 416 371
e 416 373
e 416 389
e 416 390
e 416 391
e 416 392
e 416 396
e 416 400
e 416 401
e 416 403
e 416 404
e 416 412
e 416 413
e 417 1
e 417 11
e 417 30
e 417 77
e 417 80
e 417 84
e 417 93
e 417 98
e 417 112
e 417 114
e 417 115
e 417 125
e 417 135
e 417 137
e 417 141
e 417 142
e 417 154
e 417 165
e 417 169
e 417 174
e 417 198
e 417 200
e 417 206
e 417 210
e 417 225
e 417 228
e 417 235
e 417 238
e 417 240
e 417 252
e 417 256
e 417 279
e 417 295
e 417 310
e 417 317
e 417 318
e 417 332
e 417 337
e 417 340
e 417 370
e 417 371
e 417 386
e 417 396
e 417 401
e 417 409
e 417 413
e 418 8
e 418 25
e 418 26
e 418 30
e 418 31
e 418 39
e 418 47
e 418 50
e 418 63
e 418 68
e 418 73
e 418 76
e 418 80
e 418 92
e 418 99
e 418 100
e 418 102
e 418 103
e 418 105
e 418 112
e 418 118
e 418 139
e 418 163
e 418 165
e 418 166
e 418 175
e 418 203
e 418 204
e 418 217
e 418 226
e 418 229
e 418 232
e 418 241
e 418 245
e 418 248
e 418 250
e 418 264
e 418 265
e 418 267
e 418 274
e 418 276
e 418 279
e 418 285
e 418 290
e 418 292
e 418 297
e 418 303
e 418 324
e 418 327
e 418 346
e 418 348
e 418 352
e 418 370
e 418 387
e 418 392
e 418 403
e 418 404
e 418 409
e 418 412
e 418 415
e 418 417
e 419 5
e 419 10
e 419 31
e 419 37
e 419 38
e 419 45
e 419 53
e 419 67
e 419 68
e 419 70
e 419 76
e 419 80
e 419 86
e 419 87
e 419 96
e 419 102
e 419 105
e 419 112
e 419 126
e 419 129
e 419 131
e 419 132
e 419 138
e 419 139
e 419 140
e 419 149
e 419 154
e 419 156
e 419 174
e 419 190
e 419 196
e 419 202
e 419 209
e 419 217
e 419 222
e 419 224
e 419 226
e 419 233
e 419 238
e 419 240
e 419 241
e 419 250
e 419 255
e 419 259
e 419 268
e 419 276
e 419 278
e 419 279
e 419 282
e 419 290
e 419 292
e 419 295
e 419 297
e 419 299
e 419 300
e 419 302
e 419 307
e 419 310
e 419 320
e 419 327
e 419 341
e 419 342
e 419 350
e 419 351
e 419 352
e 419 353
e 419 354
e 419 358
e 419 359
e 419 370
e 419 372
e 419 384
e 419 385
e 419 389
e 419 392
e 419 409
e 419 415
e 420 5
e 420 6
e 420 7
e 420 9
e 420 10
e 420 12
e 420 14
e 420 15
e 420 20
e 420 23
e 420 26
e 420 27
e 420 28
e 420 31
e 420 35
e 420 37
e 420 46
e 420 50
e 420 53
e 420 58
e 420 59
e 420 61
e 420 65
e 420 67
e 420 68
e 420 69
e 420 70
e 420 72
e 420 73
e 420 76
e 420 77
e 420 81
e 420 83
e 420 86
e 420 87
e 420 88
e 420 94
e 420 95
e 420 96
e 420 98
e 420 99
e 420 101
e 420 106
e 420 107
e 420 108
e 420 111
e 420 114
e 420 117
e 420 119
e 420 122
e 420 127
e 420 130
e 420 132
e 420 134
e 420 139
e 420 141
e 420 143
e 420 145
e 420 149
e 420 153
e 420 163
e 420 165
e 420 166
e 420 167
e 420 169
e 420 171
e 420 173
e 420 179
e 420 181
e 420 182
e 420 185
e 420 186
e 420 192
e 420 193
e 420 199
e 420 202
e 420 206
e 420 208
e 420 210
e 420 213
e 420 214
e 420 217
e 420 218
e 420 219
e 420 225
e 420 226
e 420 230
e 420 231
e 420 232
e 420 235
e 420 240
e 420 243
e 420 246
e 420 248
e 420 255
e 420 259
e 420 261
e 420 264
e 420 265
e 420 267
e 420 271
e 420 273
e 420 274
e 420 275
e 420 277
e 420 279
e 420 284
e 420 286
e 420 289
e 420 290
e 420 291
e 420 294
e 420 297
e 420 304
e 420 305
e 420 307
e 420 309
e 420 310
e 420 312
e 420 314
e 420 315
e 420 317
e 420 322
e 420 325
e 420 330
e 420 332
e 420 334
e 420 336
e 420 337
e 420 340
e 420 342
e 420 343
e 420 344
e 420 349
e 420 354
e 420 358
e 420 363
e 420 364
e 420 366
e 420 374
e 420 378
e 420 381
e 420 383
e 420 387
e 420 389
e 420 393
e 420 396
e 420 397
e 420 398
e 420 402
e 420 403
e 420 404
e 420 409
e 420 411
e 420 412
e 420 413
e 420 417
e 421 6
e 421 9
e 421 10
e 421 13
e 421 16
e 421 23
e 421 26
e 421 27
e 421 30
e 421 31
e 421 36
e 421 37
e 421 47
e 421 51
e 421 55
e 421 56
e 421 63
e 421 64
e 421 72
e 421 74
e 421 78
e 421 83
e 421 94
e 421 104
e 421 105
e 421 112
e 421 113
e 421 114
e 421 115
e 421 117
e 421 118
e 421 122
e 421 123
e 421 126
e 421 133
e 421 135
e 421 137
e 421 139
e 421 142
e 421 143
e 421 154
e 421 157
e 421 165
e 421 169
e 421 175
e 421 179
e 421 190
e 421 192
e 421 194
e 421 206
e 421 208
e 421 211
e 421 213
e 421 232
e 421 235
e 421 240
e 421 242
e 421 253
e 421 255
e 421 258
e 421 261
e 421 265
e 421 274
e 421 276
e 421 277
e 421 283
e 421 285
e 421 291
e 421 295
e 421 298
e 421 304
e 421 308
e 421 320
e 421 328
e 421 335
e 421 336
e 421 338
e 421 340
e 421 343
e 421 345
e 421 354
e 421 357
e 421 366
e 421 367
e 421 371
e 421 388
e 421 393
e 421 395
e 421 398
e 421 401
e 421 403
e 421 407
e 421 415
e 421 417
e 422 1
e 422 2
e 422 9
e 422 12
e 422 38
e 422 39
e 422 53
e 422 61
e 422 68
e 422 73
e 422 81
e 422 88
e 422 93
e 422 98
e 422 104
e 422 105
e 422 112
e 422 118
e 422 127
e 422 133
e 422 136
e 422 139
e 422 148
e 422 166
e 422 175
e 422 176
e 422 190
e 422 205
e 422 212
e 422 214
e 422 221
e 422 238
e 422 241
e 422 242
e 422 269
e 422 288
e 422 289
e 422 302
e 422 306
e 422 307
e 422 320
e 422 325
e 422 328
e 422 341
e 422 344
e 422 345
e 422 350
e 422 351
e 422 357
e 422 367
e 422 371
e 422 375
e 422 380
e 422 386
e 422 396
e 422 397
e 422 398
e 422 404
e 422 410
e 422 415
e 422 420
e 422 421
e 423 1
e 423 5
e 423 9
e 423 13
e 423 15
e 423 18
e 423 19
e 423 20
e 423 25
e 423 31
e 423 33
e 423 34
e 423 39
e 423 41
e 423 42
e 423 44
e 423 49
e 423 50
e 423 51
e 423 53
e 423 56
e 423 61
e 423 66
e 423 67
e 423 71
e 423 72
e 423 76
e 423 82
e 423 83
e 423 87
e 423 88
e 423 91
e 423 93
e 423 95
e 423 100
e 423 102
e 423 103
e 423 104
e 423 105
e 423 107
e 423 110
e 423 111
e 423 112
e 423 115
e 423 116
e 423 117
e 423 118
e 423 122
e 423 125
e 423 126
e 423 127
e 423 129
e 423 131
e 423 132
e 423 133
e 423 134
e 423 139
e 423 141
e 423 142
e 423 148
e 423 151
e 423 155
e 423 162
e 423 163
e 423 164
e 423 166
e 423 168
e 423 172
e 423 174
e 423 175
e 423 184
e 423 186
e 423 187
e 423 193
e 423 194
e 423 195
e 423 199
e 423 200
e 423 204
e 423 208
e 423 209
e 423 214
e 423 216
e 423 218
e 423 219
e 423 221
e 423 223
e 423 228
e 423 230
e 423 233
e 423 238
e 423 239
e 423 240
e 423 242
e 423 243
e 423 248
e 423 249
e 423 252
e 423 258
e 423 261
e 423 262
e 423 265
e 423 269
e 423 270
e 423 274
e 423 276
e 423 284
e 423 287
e 423 290
e 423 292
e 423 296
e 423 297
e 423 298
e 423 303
e 423 304
e 423 307
e 423 310
e 423 314
e 423 315
e 423 316
e 423 317
e 423 319
e 423 322
e 423 331
e 423 335
e 423 338
e 423 339
e 423 341
e 423 342
e 423 345
e 423 346
e 423 347
e 423 352
e 423 354
e 423 355
e 423 356
e 423 358
e 423 361
e 423 362
e 423 371
e 423 372
e 423 380
e 423 381
e 423 385
e 423 392
e 423 393
e 423 401
e 423 402
e 423 403
e 423 408
e 423 409
e 423 410
e 423 416
e 423 421
e 423 422
e 424 13
e 424 21
e 424 26
e 424 30
e 424 37
e 424 41
e 424 42
e 424 43
e 424 50
e 424 63
e 424 69
e 424 77
e 424 78
e 424 79
e 424 84
e 424 86
e 424 100
e 424 103
e 424 115
e 424 116
e 424 118
e 424 122
e 424 135
e 424 139
e 424 143
e 424 145
e 424 147
e 424 164
e 424 172
e 424 179
e 424 183
e 424 187
e 424 206
e 424 223
e 424 225
e 424 240
e 424 250
e 424 255
e 424 258
e 424 266
e 424 270
e 424 277
e 424 279
e 424 280
e 424 304
e 424 310
e 424 311
e 424 328
e 424 329
e 424 339
e 424 341
e 424 342
e 424 343
e 424 345
e 424 348
e 424 355
e 424 364
e 424 370
e 424 371
e 424 374
e 424 380
e 424 381
e 424 383
e 424 390
e 425 1
e 425 4
e 425 5
e 425 32
e 425 39
e 425 43
e 425 53
e 425 63
e 425 64
e 425 72
e 425 76
e 425 87
e 425 101
e 425 110
e 425 111
e 425 115
e 425 131
e 425 140
e 425 144
e 425 149
e 425 155
e 425 156
e 425 158
e 425 161
e 425 168
e 425 174
e 425 186
e 425 205
e 425 206
e 425 211
e 425 212
e 425 221
e 425 228
e 425 232
e 425 236
e 425 240
e 425 242
e 425 251
e 425 254
e 425 261
e 425 266
e 425 267
e 425 274
e 425 277
e 425 279
e 425 283
e 425 289
e 425 293
e 425 303
e 425 328
e 425 337
e 425 350
e 425 356
e 425 360
e 425 364
e 425 366
e 425 372
e 425 374
e 425 381
e 425 386
e 425 396
e 425 409
e 425 415
e 426 4
e 426 6
e 426 8
e 426 17
e 426 37
e 426 43
e 426 64
e 426 69
e 426 81
e 426 82
e 426 86
e 426 95
e 426 103
e 426 112
e 426 114
e 426 116
e 426 122
e 426 123
e 426 130
e 426 131
e 426 139
e 426 140
e 426 142
e 426 143
e 426 154
e 426 160
e 426 162
e 426 168
e 426 181
e 426 184
e 426 223
e 426 224
e 426 225
e 426 234
e 426 247
e 426 267
e 426 268
e 426 297
e 426 304
e 426 313
e 426 320
e 426 325
e 426 342
e 426 344
e 426 346
e 426 349
e 426 351
e 426 357
e 426 361
e 426 366
e 426 370
e 426 377
e 426 386
e 426 387
e 426 395
e 426 396
e 426 408
e 426 409
e 426 412
e 426 421
e 426 423
e 427 5
e 427 9
e 427 10
e 427 11
e 427 20
e 427 29
e 427 35
e 427 37
e 427 41
e 427 42
e 427 51
e 427 68
e 427 72
e 427 76
e 427 81
e 427 82
e 427 90
e 427 92
e 427 100
e 427 116
e 427 130
e 427 136
e 427 164
e 427 166
e 427 174
e 427 186
e 427 188
e 427 193
e 427 207
e 427 225
e 427 226
e 427 250
e 427 259
e 427 262
e 427 264
e 427 266
e 427 270
e 427 271
e 427 291
e 427 297
e 427 306
e 427 326
e 427 332
e 427 339
e 427 341
e 427 342
e 427 358
e 427 384
e 427 392
e 427 397
e 427 398
e 427 401
e 427 403
e 427 407
e 427 426
e 428 1
e 428 2
e 428 6
e 428 13
e 428 15
e 428 18
e 428 20
e 428 26
e 428 28
e 428 30
e 428 31
e 428 37
e 428 42
e 428 43
e 428 49
e 428 51
e 428 53
e 428 55
e 428 56
e 428 58
e 428 60
e 428 61
e 428 62
e 428 64
e 428 69
e 428 70
e 428 73
e 428 74
e 428 77
e 428 80
e 428 86
e 428 89
e 428 91
e 428 99
e 428 105
e 428 110
e 428 111
e 428 113
e 428 114
e 428 117
e 428 122
e 428 124
e 428 125
e 428 129
e 428 130
e 428 132
e 428 133
e 428 135
e 428 137
e 428 142
e 428 144
e 428 147
e 428 149
e 428 153
e 428 155
e 428 156
e 428 160
e 428 165
e 428 166
e 428 168
e 428 171
e 428 172
e 428 173
e 428 179
e 428 188
e 428 189
e 428 190
e 428 192
e 428 194
e 428 195
e 428 198
e 428 199
e 428 200
e 428 201
e 428 202
e 428 203
e 428 204
e 428 207
e 428 210
e 428 211
e 428 212
e 428 214
e 428 215
e 428 216
e 428 221
e 428 222
e 428 223
e 428 225
e 428 226
e 428 227
e 428 228
e 428 234
e 428 236
e 428 239
e 428 240
e 428 243
e 428 244
e 428 250
e 428 252
e 428 255
e 428 257
e 428 258
e 428 260
e 428 261
e 428 262
e 428 264
e 428 266
e 428 267
e 428 270
e 428 273
e 428 276
e 428 277
e 428 280
e 428 281
e 428 283
e 428 285
e 428 288
e 428 289
e 428 290
e 428 291
e 428 299
e 428 300
e 428 304
e 428 307
e 428 310
e 428 315
e 428 317
e 428 320
e 428 323
e 428 325
e 428 328
e 428 330
e 428 337
e 428 341
e 428 342
e 428 343
e 428 345
e 428 347
e 428 348
e 428 351
e 428 354
e 428 358
e 428 359
e 428 365
e 428 369
e 428 370
e 428 374
e 428 376
e 428 383
e 428 384
e 428 388
e 428 391
e 428 392
e 428 394
e 428 396
e 428 401
e 428 406
e 428 407
e 428 408
e 428 409
e 428 422
e 428 424
e 429 1
e 429 6
e 429 8
e 429 11
e 429 12
e 429 14
e 429 15
e 429 16
e 429 21
e 429 26
e 429 35
e 429 39
e 429 41
e 429 42
e 429 43
e 429 44
e 429 45
e 429 50
e 429 56
e 429 57
e 429 60
e 429 61
e 429 67
e 429 69
e 429 74
e 429 77
e 429 78
e 429 80
e 429 82
e 429 85
e 429 87
e 429 90
e 429 92
e 429 94
e 429 95
e 429 97
e 429 98
e 429 100
e 429 110
e 429 112
e 429 114
e 429 115
e 429 118
e 429 121
e 429 122
e 429 124
e 429 127
e 429 128
e 429 129
e 429 131
e 429 135
e 429 136
e 429 139
e 429 144
e 429 146
e 429 154
e 429 156
e 429 157
e 429 160
e 429 166
e 429 167
e 429 168
e 429 170
e 429 171
e 429 173
e 429 179
e 429 183
e 429 187
e 429 193
e 429 197
e 429 203
e 429 206
e 429 211
e 429 214
e 429 216
e 429 217
e 429 219
e 429 223
e 429 225
e 429 229
e 429 231
e 429 233
e 429 235
e 429 244
e 429 247
e 429 249
e 429 252
e 429 254
e 429 255
e 429 256
e 429 257
e 429 260
e 429 261
e 429 264
e 429 267
e 429 271
e 429 272
e 429 275
e 429 277
e 429 278
e 429 286
e 429 291
e 429 293
e 429 301
e 429 304
e 429 309
e 429 310
e 429 312
e 429 313
e 429 316
e 429 319
e 429 322
e 429 326
e 429 328
e 429 331
e 429 332
e 429 333
e 429 338
e 429 339
e 429 341
e 429 354
e 429 355
e 429 356
e 429 366
e 429 368
e 429 369
e 429 375
e 429 376
e 429 377
e 429 378
e 429 383
e 429 386
e 429 391
e 429 394
e 429 404
e 429 406
e 429 408
e 429 415
e 429 422
e 429 423
e 429 425
e 429 427
e 429 428
e 430 11
e 430 18
e 430 21
e 430 23
e 430 27
e 430 37
e 430 41
e 430 43
e 430 51
e 430 52
e 430 53
e 430 68
e 430 70
e 430 72
e 430 84
e 430 91
e 430 93
e 430 100
e 430 102
e 430 103
e 430 115
e 430 116
e 430 137
e 430 145
e 430 147
e 430 151
e 430 153
e 430 174
e 430 187
e 430 190
e 430 233
e 430 236
e 430 240
e 430 266
e 430 268
e 430 277
e 430 279
e 430 292
e 430 293
e 430 294
e 430 297
e 430 301
e 430 310
e 430 311
e 430 321
e 430 325
e 430 335
e 430 339
e 430 344
e 430 347
e 430 348
e 430 349
e 430 353
e 430 368
e 430 373
e 430 386
e 430 410
e 430 412
e 430 420
e 430 428
e 430 429
e 431 6
e 431 14
e 431 15
e 431 20
e 431 35
e 431 37
e 431 40
e 431 42
e 431 48
e 431 61
e 431 69
e 431 77
e 431 84
e 431 89
e 431 105
e 431 111
e 431 123
e 431 125
e 431 129
e 431 136
e 431 143
e 431 145
e 431 155
e 431 173
e 431 184
e 431 186
e 431 202
e 431 205
e 431 218
e 431 222
e 431 228
e 431 230
e 431 232
e 431 233
e 431 242
e 431 255
e 431 256
e 431 261
e 431 262
e 431 266
e 431 275
e 431 292
e 431 325
e 431 327
e 431 329
e 431 331
e 431 332
e 431 337
e 431 338
e 431 352
e 431 370
e 431 373
e 431 385
e 431 386
e 431 389
e 431 391
e 431 395
e 431 401
e 431 403
e 431 415
e 431 428
e 432 4
e 432 7
e 432 11
e 432 13
e 432 22
e 432 23
e 432 27
e 432 39
e 432 43
e 432 51
e 432 56
e 432 59
e 432 67
e 432 71
e 432 72
e 432 73
e 432 78
e 432 79
e 432 89
e 432 96
e 432 99
e 432 101
e 432 109
e 432 116
e 432 117
e 432 122
e 432 126
e 432 130
e 432 131
e 432 134
e 432 136
e 432 146
e 432 149
e 432 150
e 432 160
e 432 161
e 432 165
e 432 168
e 432 169
e 432 170
e 432 179
e 432 182
e 432 185
e 432 194
e 432 195
e 432 200
e 432 201
e 432 217
e 432 219
e 432 220
e 432 221
e 432 233
e 432 246
e 432 248
e 432 251
e 432 253
e 432 255
e 432 261
e 432 268
e 432 269
e 432 271
e 432 275
e 432 276
e 432 287
e 432 289
e 432 290
e 432 293
e 432 296
e 432 298
e 432 303
e 432 305
e 432 306
e 432 313
e 432 316
e 432 317
e 432 319
e 432 331
e 432 332
e 432 337
e 432 340
e 432 342
e 432 343
e 432 360
e 432 363
e 432 365
e 432 372
e 432 383
e 432 384
e 432 387
e 432 391
e 432 392
e 432 396
e 432 397
e 432 399
e 432 403
e 432 404
e 432 410
e 432 412
e 432 416
e 432 423
e 433 4
e 433 12
e 433 13
e 433 16
e 433 21
e 433 27
e 433 29
e 433 30
e 433 39
e 433 41
e 433 42
e 433 43
e 433 44
e 433 48
e 433 52
e 433 55
e 433 56
e 433 58
e 433 60
e 433 61
e 433 62
e 433 68
e 433 70
e 433 72
e 433 73
e 433 74
e 433 76
e 433 84
e 433 86
e 433 93
e 433 94
e 433 96
e 433 98
e 433 99
e 433 100
e 433 102
e 433 105
e 433 106
e 433 107
e 433 108
e 433 110
e 433 113
e 433 114
e 433 115
e 433 119
e 433 121
e 433 125
e 433 132
e 433 134
e 433 135
e 433 138
e 433 139
e 433 141
e 433 143
e 433 146
e 433 154
e 433 155
e 433 157
e 433 165
e 433 166
e 433 168
e 433 176
e 433 179
e 433 182
e 433 183
e 433 184
e 433 186
e 433 187
e 433 193
e 433 196
e 433 199
e 433 200
e 433 201
e 433 202
e 433 209
e 433 212
e 433 214
e 433 215
e 433 216
e 433 217
e 433 218
e 433 220
e 433 221
e 433 226
e 433 230
e 433 232
e 433 233
e 433 234
e 433 236
e 433 239
e 433 240
e 433 242
e 433 245
e 433 248
e 433 251
e 433 254
e 433 258
e 433 264
e 433 274
e 433 277
e 433 278
e 433 279
e 433 289
e 433 295
e 433 297
e 433 298
e 433 299
e 433 302
e 433 303
e 433 305
e 433 306
e 433 314
e 433 316
e 433 320
e 433 321
e 433 324
e 433 327
e 433 328
e 433 330
e 433 332
e 433 335
e 433 338
e 433 340
e 433 348
e 433 350
e 433 358
e 433 363
e 433 372
e 433 373
e 433 376
e 433 377
e 433 378
e 433 380
e 433 387
e 433 388
e 433 389
e 433 390
e 433 392
e 433 395
e 433 396
e 433 397
e 433 398
e 433 399
e 433 404
e 433 408
e 433 410
e 433 411
e 433 412
e 433 416
e 433 417
e 433 422
e 433 423
e 433 425
e 433 426
e 433 431
e 434 1
e 434 2
e 434 3
e 434 4
e 434 5
e 434 7
e 434 9
e 434 10
e 434 11
e 434 12
e 434 13
e 434 17
e 434 18
e 434 21
e 434 22
e 434 26
e 434 28
e 434 30
e 434 34
e 434 35
e 434 38
e 434 39
e 434 41
e 434 42
e 434 43
e 434 44
e 434 47
e 434 48
e 434 50
e 434 52
e 434 53
e 434 54
e 434 55
e 434 60
e 434 61
e 434 62
e 434 63
e 434 64
e 434 66
e 434 68
e 434 70
e 434 72
e 434 73
e 434 75
e 434 78
e 434 80
e 434 81
e 434 91
e 434 92
e 434 96
e 434 99
e 434 100
e 434 103
e 434 108
e 434 110
e 434 111
e 434 113
e 434 114
e 434 115
e 434 118
e 434 121
e 434 125
e 434 129
e 434 130
e 434 131
e 434 138
e 434 143
e 434 147
e 434 148
e 434 149
e 434 152
e 434 153
e 434 154
e 434 156
e 434 158
e 434 160
e 434 161
e 434 162
e 434 164
e 434 165
e 434 173
e 434 186
e 434 192
e 434 194
e 434 198
e 434 199
e 434 200
e 434 201
e 434 202
e 434 203
e 434 204
e 434 207
e 434 208
e 434 209
e 434 212
e 434 215
e 434 217
e 434 221
e 434 225
e 434 235
e 434 236
e 434 237
e 434 238
e 434 239
e 434 245
e 434 246
e 434 250
e 434 252
e 434 254
e 434 255
e 434 256
e 434 261
e 434 262
e 434 264
e 434 266
e 434 271
e 434 276
e 434 277
e 434 278
e 434 279
e 434 287
e 434 288
e 434 289
e 434 290
e 434 295
e 434 297
e 434 300
e 434 301
e 434 309
e 434 312
e 434 316
e 434 317
e 434 322
e 434 323
e 434 324
e 434 325
e 434 333
e 434 336
e 434 338
e 434 344
e 434 346
e 434 348
e 434 349
e 434 351
e 434 357
e 434 358
e 434 361
e 434 367
e 434 370
e 434 372
e 434 375
e 434 379
e 434 381
e 434 382
e 434 384
e 434 386
e 434 389
e 434 390
e 434 392
e 434 394
e 434 398
e 434 400
e 434 403
e 434 404
e 434 406
e 434 408
e 434 410
e 434 416
e 434 417
e 434 418
e 434 420
e 434 422
e 434 428
e 434 429
e 435 3
e 435 6
e 435 8
e 435 11
e 435 13
e 435 22
e 435 25
e 435 26
e 435 27
e 435 31
e 435 36
e 435 39
e 435 41
e 435 44
e 435 45
e 435 46
e 435 53
e 435 59
e 435 67
e 435 68
e 435 73
e 435 75
e 435 76
e 435 77
e 435 82
e 435 86
e 435 87
e 435 89
e 435 90
e 435 92
e 435 93
e 435 99
e 435 100
e 435 103
e 435 105
e 435 114
e 435 120
e 435 128
e 435 129
e 435 133
e 435 134
e 435 135
e 435 137
e 435 142
e 435 143
e 435 144
e 435 146
e 435 153
e 435 160
e 435 163
e 435 165
e 435 171
e 435 174
e 435 176
e 435 178
e 435 184
e 435 186
e 435 193
e 435 199
e 435 202
e 435 205
e 435 206
e 435 207
e 435 216
e 435 217
e 435 231
e 435 232
e 435 234
e 435 236
e 435 241
e 435 242
e 435 244
e 435 253
e 435 257
e 435 266
e 435 269
e 435 272
e 435 273
e 435 274
e 435 277
e 435 282
e 435 289
e 435 290
e 435 295
e 435 298
e 435 308
e 435 312
e 435 313
e 435 314
e 435 318
e 435 325
e 435 330
e 435 331
e 435 334
e 435 338
e 435 342
e 435 343
e 435 345
e 435 346
e 435 351
e 435 358
e 435 359
e 435 362
e 435 365
e 435 366
e 435 368
e 435 371
e 435 374
e 435 376
e 435 380
e 435 383
e 435 386
e 435 387
e 435 392
e 435 393
e 435 394
e 435 395
e 435 398
e 435 402
e 435 403
e 435 410
e 435 412
e 435 415
e 435 417
e 435 421
e 435 428
e 435 432
e 435 434
e 436 10
e 436 13
e 436 31
e 436 38
e 436 48
e 436 51
e 436 53
e 436 63
e 436 68
e 436 72
e 436 73
e 436 75
e 436 78
e 436 85
e 436 87
e 436 90
e 436 93
e 436 95
e 436 97
e 436 101
e 436 108
e 436 109
e 436 110
e 436 111
e 436 112
e 436 124
e 436 125
e 436 128
e 436 129
e 436 131
e 436 134
e 436 135
e 436 139
e 436 145
e 436 146
e 436 147
e 436 151
e 436 165
e 436 169
e 436 179
e 436 186
e 436 192
e 436 205
e 436 219
e 436 220
e 436 225
e 436 237
e 436 241
e 436 242
e 436 245
e 436 261
e 436 264
e 436 268
e 436 274
e 436 276
e 436 282
e 436 285
e 436 295
e 436 297
e 436 298
e 436 318
e 436 323
e 436 331
e 436 332
e 436 344
e 436 345
e 436 347
e 436 352
e 436 358
e 436 366
e 436 368
e 436 371
e 436 372
e 436 376
e 436 377
e 436 390
e 436 391
e 436 392
e 436 402
e 436 407
e 436 409
e 436 412
e 436 416
e 436 420
e 436 426
e 436 428
e 436 432
e 436 433
e 436 434
e 437 1
e 437 12
e 437 27
e 437 31
e 437 33
e 437 35
e 437 37
e 437 48
e 437 52
e 437 55
e 437 68
e 437 71
e 437 76
e 437 78
e 437 92
e 437 94
e 437 95
e 437 98
e 437 115
e 437 117
e 437 118
e 437 120
e 437 130
e 437 134
e 437 135
e 437 136
e 437 138
e 437 140
e 437 154
e 437 156
e 437 160
e 437 164
e 437 165
e 437 173
e 437 175
e 437 185
e 437 190
e 437 191
e 437 194
e 437 200
e 437 211
e 437 215
e 437 217
e 437 230
e 437 245
e 437 247
e 437 248
e 437 262
e 437 266
e 437 277
e 437 281
e 437 288
e 437 290
e 437 293
e 437 312
e 437 320
e 437 324
e 437 337
e 437 339
e 437 341
e 437 347
e 437 360
e 437 364
e 437 371
e 437 372
e 437 373
e 437 381
e 437 383
e 437 384
e 437 392
e 437 393
e 437 397
e 437 409
e 437 412
e 437 420
e 437 434
e 438 1
e 438 2
e 438 4
e 438 5
e 438 9
e 438 20
e 438 21
e 438 24
e 438 25
e 438 26
e 438 37
e 438 38
e 438 41
e 438 43
e 438 44
e 438 50
e 438 51
e 438 53
e 438 58
e 438 60
e 438 62
e 438 64
e 438 76
e 438 77
e 438 78
e 438 80
e 438 86
e 438 93
e 438 104
e 438 105
e 438 109
e 438 110
e 438 113
e 438 116
e 438 118
e 438 119
e 438 123
e 438 126
e 438 134
e 438 137
e 438 139
e 438 140
e 438 142
e 438 144
e 438 148
e 438 151
e 438 156
e 438 157
e 438 160
e 438 163
e 438 170
e 438 173
e 438 174
e 438 179
e 438 184
e 438 186
e 438 187
e 438 188
e 438 189
e 438 190
e 438 196
e 438 197
e 438 200
e 438 201
e 438 202
e 438 203
e 438 206
e 438 209
e 438 221
e 438 222
e 438 224
e 438 228
e 438 229
e 438 230
e 438 234
e 438 237
e 438 239
e 438 240
e 438 243
e 438 251
e 438 253
e 438 256
e 438 258
e 438 260
e 438 262
e 438 264
e 438 267
e 438 272
e 438 282
e 438 285
e 438 286
e 438 287
e 438 288
e 438 292
e 438 297
e 438 304
e 438 305
e 438 307
e 438 309
e 438 310
e 438 313
e 438 316
e 438 320
e 438 327
e 438 329
e 438 332
e 438 340
e 438 343
e 438 346
e 438 351
e 438 353
e 438 354
e 438 356
e 438 361
e 438 366
e 438 369
e 438 371
e 438 372
e 438 373
e 438 376
e 438 377
e 438 379
e 438 383
e 438 387
e 438 389
e 438 390
e 438 392
e 438 394
e 438 396
e 438 402
e 438 403
e 438 405
e 438 410
e 438 411
e 438 420
e 438 421
e 438 423
e 438 424
e 438 435
e 438 436
e 438 437
e 439 3
e 439 9
e 439 10
e 439 11
e 439 13
e 439 14
e 439 19
e 439 21
e 439 23
e 439 27
e 439 30
e 439 33
e 439 34
e 439 36
e 439 39
e 439 41
e 439 45
e 439 47
e 439 48
e 439 49
e 439 51
e 439 53
e 439 57
e 439 61
e 439 63
e 439 67
e 439 70
e 439 73
e 439 75
e 439 79
e 439 83
e 439 84
e 439 88
e 439 89
e 439 91
e 439 93
e 439 94
e 439 95
e 439 97
e 439 100
e 439 103
e 439 106
e 439 107
e 439 111
e 439 112
e 439 115
e 439 117
e 439 123
e 439 124
e 439 126
e 439 130
e 439 132
e 439 135
e 439 136
e 439 137
e 439 140
e 439 143
e 439 146
e 439 147
e 439 151
e 439 154
e 439 158
e 439 161
e 439 164
e 439 167
e 439 173
e 439 175
e 439 179
e 439 181
e 439 186
e 439 187
e 439 191
e 439 193
e 439 195
e 439 198
e 439 199
e 439 201
e 439 202
e 439 204
e 439 205
e 439 210
e 439 211
e 439 212
e 439 215
e 439 216
e 439 217
e 439 220
e 439 225
e 439 226
e 439 227
e 439 235
e 439 239
e 439 240
e 439 242
e 439 245
e 439 246
e 439 252
e 439 257
e 439 259
e 439 262
e 439 264
e 439 265
e 439 266
e 439 267
e 439 279
e 439 281
e 439 283
e 439 284
e 439 287
e 439 288
e 439 290
e 439 292
e 439 293
e 439 294
e 439 296
e 439 298
e 439 299
e 439 300
e 439 302
e 439 303
e 439 306
e 439 310
e 439 313
e 439 315
e 439 319
e 439 320
e 439 322
e 439 323
e 439 328
e 439 329
e 439 330
e 439 331
e 439 332
e 439 333
e 439 335
e 439 336
e 439 340
e 439 341
e 439 342
e 439 343
e 439 344
e 439 347
e 439 350
e 439 351
e 439 355
e 439 363
e 439 364
e 439 369
e 439 370
e 439 372
e 439 374
e 439 379
e 439 380
e 439 381
e 439 382
e 439 386
e 439 389
e 439 394
e 439 395
e 439 401
e 439 403
e 439 406
e 439 408
e 439 409
e 439 410
e 439 413
e 439 416
e 439 419
e 439 422
e 439 431
e 439 432
e 439 433
e 439 434
e 439 435
e 439 437
e 440 1
e 440 6
e 440 7
e 440 11
e 440 14
e 440 16
e 440 17
e 440 19
e 440 30
e 440 37
e 440 42
e 440 43
e 440 44
e 440 47
e 440 50
e 440 51
e 440 56
e 440 68
e 440 70
e 440 72
e 440 75
e 440 78
e 440 80
e 440 82
e 440 86
e 440 87
e 440 90
e 440 92
e 440 94
e 440 95
e 440 99
e 440 100
e 440 104
e 440 105
e 440 109
e 440 110
e 440 111
e 440 113
e 440 115
e 440 119
e 440 122
e 440 123
e 440 133
e 440 137
e 440 144
e 440 145
e 440 146
e 440 147
e 440 149
e 440 150
e 440 159
e 440 163
e 440 164
e 440 165
e 440 166
e 440 168
e 440 173
e 440 178
e 440 180
e 440 185
e 440 189
e 440 192
e 440 201
e 440 204
e 440 206
e 440 207
e 440 209
e 440 216
e 440 220
e 440 222
e 440 224
e 440 225
e 440 228
e 440 233
e 440 239
e 440 241
e 440 242
e 440 250
e 440 252
e 440 255
e 440 259
e 440 262
e 440 264
e 440 266
e 440 267
e 440 270
e 440 271
e 440 276
e 440 281
e 440 283
e 440 287
e 440 290
e 440 292
e 440 295
e 440 297
e 440 304
e 440 306
e 440 307
e 440 308
e 440 311
e 440 313
e 440 314
e 440 315
e 440 317
e 440 319
e 440 320
e 440 323
e 440 324
e 440 326
e 440 331
e 440 333
e 440 334
e 440 337
e 440 341
e 440 342
e 440 345
e 440 347
e 440 350
e 440 351
e 440 352
e 440 356
e 440 358
e 440 360
e 440 361
e 440 363
e 440 366
e 440 370
e 440 371
e 440 372
e 440 373
e 440 374
e 440 375
e 440 376
e 440 377
e 440 379
e 440 384
e 440 385
e 440 388
e 440 389
e 440 392
e 440 396
e 440 397
e 440 398
e 440 403
e 440 405
e 440 406
e 440 407
e 440 412
e 440 416
e 440 419
e 440 421
e 440 423
e 440 425
e 440 426
e 440 428
e 440 438
e 441 1
e 441 2
e 441 6
e 441 11
e 441 12
e 441 19
e 441 28
e 441 29
e 441 30
e 441 43
e 441 45
e 441 51
e 441 52
e 441 57
e 441 68
e 441 69
e 441 71
e 441 72
e 441 77
e 441 78
e 441 82
e 441 90
e 441 95
e 441 96
e 441 103
e 441 108
e 441 110
e 441 112
e 441 118
e 441 119
e 441 125
e 441 129
e 441 136
e 441 146
e 441 149
e 441 154
e 441 156
e 441 165
e 441 167
e 441 171
e 441 175
e 441 186
e 441 202
e 441 203
e 441 209
e 441 217
e 441 223
e 441 226
e 441 232
e 441 234
e 441 245
e 441 246
e 441 248
e 441 255
e 441 259
e 441 262
e 441 264
e 441 266
e 441 270
e 441 279
e 441 285
e 441 287
e 441 294
e 441 295
e 441 302
e 441 306
e 441 315
e 441 317
e 441 320
e 441 321
e 441 325
e 441 328
e 441 329
e 441 332
e 441 333
e 441 341
e 441 342
e 441 347
e 441 351
e 441 352
e 441 358
e 441 367
e 441 368
e 441 370
e 441 371
e 441 377
e 441 379
e 441 390
e 441 392
e 441 395
e 441 396
e 441 403
e 441 405
e 441 406
e 441 408
e 441 413
e 441 427
e 441 429
e 441 431
e 441 433
e 441 435
e 441 437
e 441 439
e 441 440
e 442 9
e 442 26
e 442 30
e 442 31
e 442 35
e 442 36
e 442 37
e 442 42
e 442 43
e 442 56
e 442 61
e 442 63
e 442 69
e 442 87
e 442 97
e 442 103
e 442 107
e 442 108
e 442 113
e 442 119
e 442 128
e 442 129
e 442 134
e 442 137
e 442 139
e 442 142
e 442 154
e 442 160
e 442 164
e 442 171
e 442 172
e 442 173
e 442 193
e 442 194
e 442 199
e 442 215
e 442 217
e 442 219
e 442 220
e 442 222
e 442 226
e 442 228
e 442 233
e 442 238
e 442 251
e 442 258
e 442 259
e 442 260
e 442 262
e 442 265
e 442 274
e 442 278
e 442 282
e 442 283
e 442 285
e 442 289
e 442 297
e 442 303
e 442 306
e 442 307
e 442 318
e 442 325
e 442 327
e 442 328
e 442 331
e 442 334
e 442 339
e 442 345
e 442 350
e 442 358
e 442 364
e 442 370
e 442 371
e 442 372
e 442 374
e 442 388
e 442 389
e 442 392
e 442 397
e 442 404
e 442 409
e 442 418
e 442 428
e 442 439
e 443 3
e 443 4
e 443 5
e 443 8
e 443 11
e 443 17
e 443 22
e 443 23
e 443 25
e 443 27
e 443 29
e 443 35
e 443 39
e 443 40
e 443 43
e 443 47
e 443 48
e 443 52
e 443 54
e 443 61
e 443 63
e 443 66
e 443 70
e 443 91
e 443 92
e 443 100
e 443 101
e 443 103
e 443 105
e 443 106
e 443 107
e 443 109
e 443 111
e 443 114
e 443 116
e 443 119
e 443 121
e 443 122
e 443 132
e 443 134
e 443 151
e 443 157
e 443 161
e 443 162
e 443 165
e 443 168
e 443 170
e 443 172
e 443 173
e 443 177
e 443 186
e 443 197
e 443 199
e 443 200
e 443 201
e 443 202
e 443 204
e 443 206
e 443 209
e 443 211
e 443 219
e 443 221
e 443 223
e 443 225
e 443 233
e 443 237
e 443 240
e 443 242
e 443 245
e 443 246
e 443 248
e 443 250
e 443 253
e 443 255
e 443 261
e 443 264
e 443 275
e 443 276
e 443 278
e 443 280
e 443 286
e 443 291
e 443 292
e 443 301
e 443 303
e 443 306
e 443 307
e 443 310
e 443 316
e 443 331
e 443 337
e 443 338
e 443 339
e 443 342
e 443 344
e 443 347
e 443 350
e 443 351
e 443 356
e 443 362
e 443 371
e 443 373
e 443 377
e 443 378
e 443 379
e 443 380
e 443 382
e 443 385
e 443 386
e 443 391
e 443 393
e 443 396
e 443 397
e 443 401
e 443 402
e 443 410
e 443 411
e 443 413
e 443 420
e 443 425
e 443 427
e 443 429
e 443 432
e 443 438
e 443 440
e 443 441
e 444 1
e 444 6
e 444 10
e 444 14
e 444 15
e 444 16
e 444 18
e 444 23
e 444 26
e 444 30
e 444 31
e 444 33
e 444 34
e 444 37
e 444 41
e 444 42
e 444 43
e 444 45
e 444 46
e 444 58
e 444 59
e 444 61
e 444 64
e 444 67
e 444 68
e 444 70
e 444 73
e 444 76
e 444 77
e 444 78
e 444 82
e 444 87
e 444 93
e 444 97
e 444 100
e 444 107
e 444 108
e 444 110
e 444 111
e 444 113
e 444 117
e 444 118
e 444 119
e 444 123
e 444 127
e 444 135
e 444 137
e 444 139
e 444 142
e 444 145
e 444 149
e 444 151
e 444 155
e 444 156
e 444 161
e 444 164
e 444 166
e 444 170
e 444 172
e 444 173
e 444 175
e 444 176
e 444 180
e 444 181
e 444 183
e 444 187
e 444 191
e 444 193
e 444 194
e 444 195
e 444 196
e 444 201
e 444 202
e 444 212
e 444 214
e 444 215
e 444 221
e 444 223
e 444 227
e 444 231
e 444 232
e 444 233
e 444 234
e 444 243
e 444 250
e 444 254
e 444 255
e 444 256
e 444 258
e 444 261
e 444 263
e 444 264
e 444 265
e 444 267
e 444 268
e 444 271
e 444 276
e 444 277
e 444 279
e 444 282
e 444 285
e 444 288
e 444 292
e 444 295
e 444 297
e 444 302
e 444 303
e 444 304
e 444 306
e 444 307
e 444 311
e 444 312
e 444 313
e 444 318
e 444 319
e 444 320
e 444 325
e 444 326
e 444 329
e 444 335
e 444 342
e 444 343
e 444 344
e 444 346
e 444 348
e 444 349
e 444 352
e 444 361
e 444 362
e 444 366
e 444 368
e 444 381
e 444 384
e 444 387
e 444 392
e 444 393
e 444 398
e 444 402
e 444 408
e 444 420
e 444 421
e 444 423
e 444 427
e 444 429
e 444 433
e 444 434
e 444 435
e 444 436
e 444 438
e 444 440
e 444 441
e 445 2
e 445 3
e 445 10
e 445 23
e 445 25
e 445 26
e 445 27
e 445 39
e 445 46
e 445 51
e 445 55
e 445 61
e 445 78
e 445 80
e 445 82
e 445 84
e 445 86
e 445 88
e 445 90
e 445 102
e 445 104
e 445 105
e 445 107
e 445 110
e 445 111
e 445 112
e 445 114
e 445 116
e 445 124
e 445 129
e 445 131
e 445 138
e 445 143
e 445 156
e 445 163
e 445 166
e 445 173
e 445 176
e 445 178
e 445 182
e 445 184
e 445 192
e 445 203
e 445 205
e 445 218
e 445 219
e 445 221
e 445 225
e 445 243
e 445 248
e 445 249
e 445 253
e 445 256
e 445 258
e 445 263
e 445 271
e 445 272
e 445 277
e 445 295
e 445 296
e 445 297
e 445 304
e 445 309
e 445 310
e 445 314
e 445 320
e 445 325
e 445 328
e 445 333
e 445 336
e 445 337
e 445 345
e 445 350
e 445 351
e 445 355
e 445 357
e 445 361
e 445 362
e 445 363
e 445 367
e 445 372
e 445 377
e 445 379
e 445 381
e 445 385
e 445 386
e 445 388
e 445 389
e 445 399
e 445 413
e 445 418
e 445 421
e 445 429
e 445 439
e 445 444
e 446 1
e 446 6
e 446 13
e 446 15
e 446 20
e 446 21
e 446 22
e 446 26
e 446 27
e 446 28
e 446 31
e 446 35
e 446 36
e 446 38
e 446 39
e 446 41
e 446 42
e 446 45
e 446 46
e 446 49
e 446 53
e 446 60
e 446 71
e 446 72
e 446 74
e 446 75
e 446 77
e 446 80
e 446 86
e 446 95
e 446 101
e 446 106
e 446 109
e 446 110
e 446 116
e 446 117
e 446 118
e 446 129
e 446 130
e 446 131
e 446 132
e 446 136
e 446 140
e 446 142
e 446 144
e 446 145
e 446 146
e 446 149
e 446 153
e 446 166
e 446 180
e 446 181
e 446 182
e 446 184
e 446 186
e 446 200
e 446 204
e 446 208
e 446 211
e 446 213
e 446 215
e 446 217
e 446 223
e 446 225
e 446 228
e 446 229
e 446 230
e 446 232
e 446 233
e 446 234
e 446 240
e 446 241
e 446 243
e 446 246
e 446 248
e 446 250
e 446 252
e 446 253
e 446 255
e 446 257
e 446 259
e 446 260
e 446 261
e 446 262
e 446 264
e 446 271
e 446 279
e 446 281
e 446 293
e 446 300
e 446 304
e 446 309
e 446 310
e 446 314
e 446 316
e 446 327
e 446 332
e 446 335
e 446 340
e 446 341
e 446 345
e 446 348
e 446 350
e 446 360
e 446 362
e 446 371
e 446 372
e 446 373
e 446 380
e 446 383
e 446 388
e 446 391
e 446 397
e 446 406
e 446 410
e 446 411
e 446 412
e 446 413
e 446 420
e 446 427
e 446 429
e 446 430
e 446 433
e 446 442
e 446 445
e 447 2
e 447 4
e 447 5
e 447 9
e 447 16
e 447 32
e 447 35
e 447 37
e 447 38
e 447 40
e 447 42
e 447 44
e 447 50
e 447 52
e 447 60
e 447 61
e 447 66
e 447 68
e 447 70
e 447 72
e 447 73
e 447 76
e 447 79
e 447 82
e 447 88
e 447 89
e 447 93
e 447 101
e 447 103
e 447 105
e 447 110
e 447 112
e 447 113
e 447 114
e 447 117
e 447 119
e 447 121
e 447 127
e 447 130
e 447 131
e 447 133
e 447 135
e 447 136
e 447 137
e 447 138
e 447 142
e 447 143
e 447 149
e 447 154
e 447 158
e 447 160
e 447 165
e 447 166
e 447 171
e 447 174
e 447 179
e 447 186
e 447 187
e 447 192
e 447 193
e 447 198
e 447 199
e 447 200
e 447 202
e 447 208
e 447 211
e 447 214
e 447 215
e 447 217
e 447 218
e 447 225
e 447 226
e 447 231
e 447 233
e 447 240
e 447 243
e 447 245
e 447 246
e 447 255
e 447 256
e 447 259
e 447 262
e 447 268
e 447 271
e 447 273
e 447 277
e 447 279
e 447 285
e 447 286
e 447 296
e 447 304
e 447 309
e 447 311
e 447 317
e 447 318
e 447 321
e 447 325
e 447 330
e 447 332
e 447 337
e 447 340
e 447 341
e 447 342
e 447 344
e 447 345
e 447 350
e 447 352
e 447 355
e 447 356
e 447 357
e 447 360
e 447 363
e 447 365
e 447 370
e 447 372
e 447 377
e 447 379
e 447 383
e 447 385
e 447 389
e 447 391
e 447 393
e 447 396
e 447 397
e 447 402
e 447 403
e 447 410
e 447 413
e 447 415
e 447 425
e 447 427
e 447 435
e 447 436
e 447 437
e 447 438
e 447 439
e 447 440
e 447 445
e 447 446
e 448 1
e 448 4
e 448 8
e 448 20
e 448 26
e 448 37
e 448 42
e 448 45
e 448 50
e 448 70
e 448 76
e 448 80
e 448 82
e 448 84
e 448 86
e 448 87
e 448 89
e 448 90
e 448 91
e 448 100
e 448 102
e 448 103
e 448 104
e 448 105
e 448 111
e 448 113
e 448 114
e 448 117
e 448 118
e 448 126
e 448 130
e 448 133
e 448 144
e 448 149
e 448 155
e 448 166
e 448 168
e 448 186
e 448 215
e 448 216
e 448 217
e 448 224
e 448 225
e 448 232
e 448 236
e 448 239
e 448 240
e 448 261
e 448 266
e 448 267
e 448 271
e 448 280
e 448 284
e 448 287
e 448 292
e 448 295
e 448 299
e 448 303
e 448 306
e 448 310
e 448 311
e 448 312
e 448 318
e 448 320
e 448 328
e 448 331
e 448 337
e 448 341
e 448 344
e 448 345
e 448 358
e 448 360
e 448 362
e 448 363
e 448 369
e 448 372
e 448 373
e 448 375
e 448 377
e 448 379
e 448 384
e 448 387
e 448 391
e 448 404
e 448 405
e 448 412
e 448 413
e 448 415
e 448 416
e 448 418
e 448 423
e 448 438
e 448 441
e 448 443
e 449 1
e 449 2
e 449 4
e 449 8
e 449 19
e 449 26
e 449 27
e 449 28
e 449 29
e 449 30
e 449 31
e 449 33
e 449 46
e 449 51
e 449 53
e 449 55
e 449 61
e 449 67
e 449 73
e 449 80
e 449 84
e 449 87
e 449 91
e 449 93
e 449 94
e 449 96
e 449 102
e 449 106
e 449 108
e 449 110
e 449 116
e 449 117
e 449 118
e 449 120
e 449 122
e 449 128
e 449 132
e 449 133
e 449 135
e 449 137
e 449 138
e 449 141
e 449 142
e 449 149
e 449 153
e 449 156
e 449 161
e 449 165
e 449 166
e 449 173
e 449 178
e 449 179
e 449 183
e 449 188
e 449 192
e 449 195
e 449 196
e 449 198
e 449 205
e 449 206
e 449 207
e 449 211
e 449 214
e 449 217
e 449 219
e 449 220
e 449 221
e 449 222
e 449 224
e 449 229
e 449 241
e 449 242
e 449 248
e 449 250
e 449 251
e 449 253
e 449 254
e 449 255
e 449 257
e 449 258
e 449 261
e 449 264
e 449 266
e 449 272
e 449 277
e 449 278
e 449 279
e 449 280
e 449 281
e 449 282
e 449 284
e 449 285
e 449 289
e 449 290
e 449 293
e 449 295
e 449 301
e 449 304
e 449 306
e 449 308
e 449 312
e 449 317
e 449 318
e 449 322
e 449 323
e 449 325
e 449 326
e 449 327
e 449 328
e 449 329
e 449 335
e 449 336
e 449 337
e 449 339
e 449 345
e 449 348
e 449 349
e 449 355
e 449 357
e 449 369
e 449 374
e 449 376
e 449 378
e 449 379
e 449 393
e 449 394
e 449 395
e 449 401
e 449 402
e 449 408
e 449 412
e 449 414
e 449 420
e 449 421
e 449 429
e 449 433
e 449 439
e 449 440
e 449 442
e 449 444
e 449 446
e 450 1
e 450 5
e 450 6
e 450 9
e 450 11
e 450 13
e 450 14
e 450 19
e 450 23
e 450 27
e 450 29
e 450 30
e 450 36
e 450 38
e 450 41
e 450 43
e 450 45
e 450 47
e 450 56
e 450 57
e 450 60
e 450 61
e 450 63
e 450 65
e 450 68
e 450 69
e 450 70
e 450 71
e 450 72
e 450 74
e 450 76
e 450 90
e 450 92
e 450 93
e 450 95
e 450 98
e 450 99
e 450 105
e 450 106
e 450 108
e 450 110
e 450 111
e 450 114
e 450 116
e 450 117
e 450 118
e 450 120
e 450 122
e 450 125
e 450 131
e 450 133
e 450 134
e 450 137
e 450 138
e 450 140
e 450 141
e 450 142
e 450 144
e 450 145
e 450 151
e 450 154
e 450 155
e 450 160
e 450 162
e 450 163
e 450 165
e 450 169
e 450 174
e 450 186
e 450 191
e 450 194
e 450 196
e 450 200
e 450 202
e 450 203
e 450 204
e 450 208
e 450 211
e 450 213
e 450 217
e 450 224
e 450 225
e 450 226
e 450 228
e 450 230
e 450 233
e 450 236
e 450 238
e 450 240
e 450 247
e 450 249
e 450 255
e 450 256
e 450 259
e 450 261
e 450 264
e 450 266
e 450 269
e 450 275
e 450 279
e 450 282
e 450 291
e 450 293
e 450 299
e 450 303
e 450 307
e 450 308
e 450 311
e 450 313
e 450 314
e 450 316
e 450 317
e 450 322
e 450 323
e 450 325
e 450 327
e 450 328
e 450 331
e 450 336
e 450 340
e 450 344
e 450 346
e 450 347
e 450 348
e 450 350
e 450 351
e 450 356
e 450 362
e 450 369
e 450 370
e 450 371
e 450 372
e 450 373
e 450 376
e 450 379
e 450 389
e 450 392
e 450 395
e 450 397
e 450 405
e 450 417
e 450 421
e 450 423
e 450 424
e 450 428
e 450 430
e 450 437
e 450 438
e 450 439
e 450 441
e 450 444
e 450 446
e 450 448
e 451 10
e 451 13
e 451 35
e 451 39
e 451 40
e 451 45
e 451 50
e 451 51
e 451 55
e 451 61
e 451 62
e 451 100
e 451 107
e 451 109
e 451 112
e 451 122
e 451 123
e 451 125
e 451 126
e 451 134
e 451 135
e 451 138
e 451 140
e 451 152
e 451 167
e 451 168
e 451 173
e 451 177
e 451 178
e 451 182
e 451 197
e 451 199
e 451 204
e 451 205
e 451 206
e 451 208
e 451 226
e 451 232
e 451 237
e 451 245
e 451 248
e 451 251
e 451 254
e 451 271
e 451 274
e 451 278
e 451 279
e 451 292
e 451 295
e 451 303
e 451 304
e 451 309
e 451 324
e 451 347
e 451 349
e 451 367
e 451 368
e 451 373
e 451 386
e 451 387
e 451 388
e 451 391
e 451 395
e 451 396
e 451 398
e 451 401
e 451 403
e 451 412
e 451 423
e 451 429
e 451 432
e 451 433
e 451 434
e 451 435
e 451 438
e 451 442
e 451 448
e 452 1
e 452 3
e 452 5
e 452 6
e 452 11
e 452 18
e 452 30
e 452 41
e 452 43
e 452 47
e 452 48
e 452 55
e 452 63
e 452 73
e 452 75
e 452 77
e 452 91
e 452 95
e 452 100
e 452 108
e 452 114
e 452 117
e 452 119
e 452 135
e 452 136
e 452 144
e 452 145
e 452 160
e 452 165
e 452 166
e 452 168
e 452 171
e 452 175
e 452 186
e 452 192
e 452 196
e 452 203
e 452 217
e 452 226
e 452 230
e 452 247
e 452 269
e 452 274
e 452 276
e 452 278
e 452 285
e 452 287
e 452 288
e 452 289
e 452 294
e 452 299
e 452 301
e 452 302
e 452 304
e 452 309
e 452 314
e 452 317
e 452 336
e 452 341
e 452 342
e 452 352
e 452 358
e 452 365
e 452 372
e 452 381
e 452 392
e 452 401
e 452 406
e 452 420
e 452 426
e 452 428
e 452 439
e 452 446
e 453 4
e 453 6
e 453 13
e 453 26
e 453 33
e 453 43
e 453 44
e 453 50
e 453 51
e 453 55
e 453 69
e 453 73
e 453 75
e 453 78
e 453 93
e 453 122
e 453 126
e 453 146
e 453 154
e 453 168
e 453 170
e 453 190
e 453 194
e 453 201
e 453 204
e 453 206
e 453 221
e 453 222
e 453 223
e 453 233
e 453 251
e 453 261
e 453 268
e 453 273
e 453 283
e 453 294
e 453 295
e 453 328
e 453 334
e 453 337
e 453 339
e 453 346
e 453 352
e 453 364
e 453 370
e 453 371
e 453 373
e 453 377
e 453 378
e 453 381
e 453 385
e 453 386
e 453 408
e 453 416
e 453 434
e 454 1
e 454 9
e 454 10
e 454 11
e 454 14
e 454 17
e 454 26
e 454 28
e 454 40
e 454 42
e 454 48
e 454 52
e 454 58
e 454 67
e 454 70
e 454 72
e 454 81
e 454 104
e 454 105
e 454 107
e 454 113
e 454 114
e 454 120
e 454 122
e 454 123
e 454 125
e 454 130
e 454 131
e 454 139
e 454 154
e 454 156
e 454 157
e 454 166
e 454 174
e 454 176
e 454 187
e 454 201
e 454 205
e 454 208
e 454 210
e 454 216
e 454 217
e 454 225
e 454 228
e 454 233
e 454 236
e 454 237
e 454 241
e 454 244
e 454 254
e 454 260
e 454 263
e 454 268
e 454 270
e 454 273
e 454 277
e 454 286
e 454 289
e 454 292
e 454 299
e 454 301
e 454 307
e 454 311
e 454 316
e 454 323
e 454 325
e 454 337
e 454 359
e 454 362
e 454 366
e 454 369
e 454 371
e 454 374
e 454 376
e 454 385
e 454 386
e 454 388
e 454 389
e 454 402
e 454 403
e 454 404
e 454 409
e 454 417
e 454 433
e 454 435
e 454 437
e 454 438
e 454 439
e 454 441
e 454 442
e 454 451
e 454 452
e 455 8
e 455 13
e 455 14
e 455 23
e 455 27
e 455 30
e 455 33
e 455 35
e 455 43
e 455 50
e 455 51
e 455 55
e 455 60
e 455 63
e 455 65
e 455 72
e 455 80
e 455 85
e 455 90
e 455 91
e 455 104
e 455 109
e 455 110
e 455 125
e 455 127
e 455 128
e 455 133
e 455 142
e 455 145
e 455 156
e 455 160
e 455 185
e 455 187
e 455 198
e 455 203
e 455 204
e 455 222
e 455 230
e 455 232
e 455 233
e 455 242
e 455 246
e 455 256
e 455 268
e 455 271
e 455 283
e 455 285
e 455 288
e 455 304
e 455 307
e 455 312
e 455 313
e 455 316
e 455 320
e 455 323
e 455 324
e 455 327
e 455 334
e 455 335
e 455 341
e 455 342
e 455 347
e 455 349
e 455 350
e 455 357
e 455 361
e 455 364
e 455 365
e 455 372
e 455 381
e 455 391
e 455 392
e 455 393
e 455 397
e 455 398
e 455 406
e 455 410
e 455 412
e 455 421
e 455 429
e 455 435
e 455 446
e 455 452
e 456 2
e 456 5
e 456 8
e 456 9
e 456 23
e 456 30
e 456 35
e 456 42
e 456 43
e 456 45
e 456 46
e 456 62
e 456 82
e 456 97
e 456 103
e 456 113
e 456 115
e 456 117
e 456 118
e 456 125
e 456 127
e 456 134
e 456 136
e 456 140
e 456 141
e 456 143
e 456 163
e 456 166
e 456 168
e 456 170
e 456 172
e 456 183
e 456 192
e 456 197
e 456 200
e 456 206
e 456 221
e 456 226
e 456 235
e 456 238
e 456 253
e 456 255
e 456 256
e 456 258
e 456 259
e 456 261
e 456 269
e 456 271
e 456 283
e 456 285
e 456 309
e 456 310
e 456 312
e 456 314
e 456 316
e 456 331
e 456 337
e 456 344
e 456 359
e 456 380
e 456 381
e 456 398
e 456 401
e 456 410
e 456 430
e 456 449
e 457 3
e 457 5
e 457 11
e 457 12
e 457 17
e 457 30
e 457 32
e 457 33
e 457 37
e 457 49
e 457 50
e 457 55
e 457 61
e 457 68
e 457 76
e 457 81
e 457 82
e 457 84
e 457 85
e 457 86
e 457 87
e 457 89
e 457 90
e 457 93
e 457 95
e 457 100
e 457 101
e 457 102
e 457 105
e 457 108
e 457 110
e 457 111
e 457 114
e 457 115
e 457 117
e 457 121
e 457 125
e 457 130
e 457 131
e 457 132
e 457 137
e 457 142
e 457 149
e 457 152
e 457 154
e 457 165
e 457 167
e 457 175
e 457 179
e 457 187
e 457 188
e 457 193
e 457 206
e 457 214
e 457 221
e 457 225
e 457 226
e 457 229
e 457 231
e 457 232
e 457 245
e 457 246
e 457 256
e 457 258
e 457 264
e 457 268
e 457 276
e 457 278
e 457 285
e 457 291
e 457 293
e 457 297
e 457 302
e 457 303
e 457 307
e 457 308
e 457 311
e 457 318
e 457 340
e 457 353
e 457 356
e 457 363
e 457 367
e 457 384
e 457 386
e 457 392
e 457 396
e 457 401
e 457 406
e 457 409
e 457 412
e 457 415
e 457 425
e 457 426
e 457 428
e 457 429
e 457 442
e 457 443
e 457 444
e 457 448
e 458 3
e 458 4
e 458 10
e 458 21
e 458 31
e 458 35
e 458 37
e 458 39
e 458 40
e 458 45
e 458 46
e 458 51
e 458 56
e 458 61
e 458 73
e 458 76
e 458 77
e 458 84
e 458 89
e 458 90
e 458 93
e 458 95
e 458 97
e 458 101
e 458 113
e 458 115
e 458 131
e 458 137
e 458 140
e 458 150
e 458 155
e 458 163
e 458 168
e 458 169
e 458 173
e 458 175
e 458 182
e 458 185
e 458 186
e 458 192
e 458 196
e 458 213
e 458 214
e 458 215
e 458 228
e 458 233
e 458 234
e 458 236
e 458 254
e 458 278
e 458 282
e 458 286
e 458 287
e 458 294
e 458 295
e 458 309
e 458 317
e 458 325
e 458 339
e 458 341
e 458 345
e 458 352
e 458 367
e 458 373
e 458 380
e 458 392
e 458 393
e 458 402
e 458 404
e 458 408
e 458 409
e 458 416
e 458 420
e 458 421
e 458 423
e 458 429
e 458 433
e 458 437
e 459 4
e 459 11
e 459 12
e 459 13
e 459 20
e 459 24
e 459 28
e 459 31
e 459 33
e 459 35
e 459 40
e 459 48
e 459 62
e 459 64
e 459 68
e 459 81
e 459 88
e 459 92
e 459 103
e 459 106
e 459 107
e 459 111
e 459 112
e 459 116
e 459 118
e 459 121
e 459 132
e 459 133
e 459 139
e 459 146
e 459 147
e 459 149
e 459 152
e 459 179
e 459 182
e 459 187
e 459 214
e 459 216
e 459 222
e 459 241
e 459 248
e 459 251
e 459 258
e 459 263
e 459 265
e 459 268
e 459 277
e 459 279
e 459 292
e 459 297
e 459 304
e 459 313
e 459 315
e 459 318
e 459 323
e 459 325
e 459 332
e 459 341
e 459 343
e 459 346
e 459 347
e 459 351
e 459 352
e 459 359
e 459 360
e 459 362
e 459 369
e 459 372
e 459 383
e 459 386
e 459 391
e 459 396
e 459 398
e 459 401
e 459 403
e 459 404
e 459 411
e 459 423
e 459 443
e 459 450
e 460 6
e 460 15
e 460 18
e 460 37
e 460 39
e 460 42
e 460 49
e 460 50
e 460 69
e 460 75
e 460 78
e 460 81
e 460 90
e 460 97
e 460 103
e 460 106
e 460 107
e 460 111
e 460 117
e 460 120
e 460 135
e 460 143
e 460 144
e 460 149
e 460 163
e 460 173
e 460 187
e 460 192
e 460 196
e 460 197
e 460 202
e 460 203
e 460 210
e 460 215
e 460 217
e 460 222
e 460 224
e 460 231
e 460 240
e 460 246
e 460 247
e 460 258
e 460 262
e 460 269
e 460 271
e 460 272
e 460 277
e 460 278
e 460 289
e 460 301
e 460 304
e 460 312
e 460 314
e 460 317
e 460 328
e 460 333
e 460 335
e 460 337
e 460 342
e 460 344
e 460 346
e 460 351
e 460 352
e 460 360
e 460 362
e 460 368
e 460 369
e 460 370
e 460 372
e 460 389
e 460 392
e 460 407
e 460 409
e 460 410
e 460 414
e 460 415
e 460 416
e 460 421
e 460 426
e 460 428
e 460 442
e 460 445
e 460 450
e 460 451
e 461 2
e 461 3
e 461 7
e 461 13
e 461 18
e 461 20
e 461 24
e 461 27
e 461 30
e 461 37
e 461 45
e 461 47
e 461 50
e 461 64
e 461 80
e 461 83
e 461 84
e 461 86
e 461 88
e 461 93
e 461 99
e 461 103
e 461 105
e 461 108
e 461 111
e 461 112
e 461 115
e 461 120
e 461 121
e 461 122
e 461 130
e 461 134
e 461 135
e 461 139
e 461 146
e 461 154
e 461 174
e 461 182
e 461 196
e 461 207
e 461 209
e 461 214
e 461 219
e 461 223
e 461 228
e 461 233
e 461 234
e 461 236
e 461 243
e 461 245
e 461 250
e 461 251
e 461 254
e 461 255
e 461 258
e 461 260
e 461 261
e 461 271
e 461 273
e 461 274
e 461 276
e 461 282
e 461 285
e 461 288
e 461 294
e 461 299
e 461 303
e 461 306
e 461 313
e 461 314
e 461 317
e 461 320
e 461 323
e 461 325
e 461 337
e 461 338
e 461 339
e 461 356
e 461 360
e 461 364
e 461 370
e 461 373
e 461 381
e 461 389
e 461 392
e 461 396
e 461 406
e 461 416
e 461 420
e 461 423
e 461 433
e 461 434
e 461 435
e 461 437
e 461 447
e 461 458
e 462 4
e 462 5
e 462 8
e 462 9
e 462 12
e 462 19
e 462 20
e 462 26
e 462 30
e 462 35
e 462 38
e 462 39
e 462 44
e 462 47
e 462 48
e 462 54
e 462 55
e 462 56
e 462 64
e 462 65
e 462 69
e 462 73
e 462 80
e 462 89
e 462 100
e 462 111
e 462 117
e 462 118
e 462 124
e 462 131
e 462 136
e 462 142
e 462 145
e 462 149
e 462 156
e 462 168
e 462 174
e 462 175
e 462 183
e 462 206
e 462 207
e 462 217
e 462 219
e 462 221
e 462 224
e 462 238
e 462 248
e 462 249
e 462 262
e 462 264
e 462 271
e 462 286
e 462 290
e 462 307
e 462 309
e 462 314
e 462 325
e 462 331
e 462 332
e 462 340
e 462 348
e 462 349
e 462 350
e 462 356
e 462 363
e 462 367
e 462 372
e 462 380
e 462 383
e 462 384
e 462 386
e 462 388
e 462 391
e 462 392
e 462 397
e 462 398
e 462 399
e 462 401
e 462 402
e 462 413
e 462 416
e 462 423
e 462 430
e 462 434
e 462 436
e 462 438
e 462 439
e 462 441
e 462 446
e 462 459
e 463 5
e 463 8
e 463 9
e 463 16
e 463 23
e 463 26
e 463 31
e 463 36
e 463 37
e 463 38
e 463 39
e 463 43
e 463 45
e 463 49
e 463 50
e 463 53
e 463 55
e 463 59
e 463 68
e 463 73
e 463 74
e 463 78
e 463 86
e 463 91
e 463 95
e 463 97
e 463 100
e 463 102
e 463 103
e 463 104
e 463 105
e 463 109
e 463 110
e 463 114
e 463 117
e 463 118
e 463 125
e 463 128
e 463 133
e 463 136
e 463 137
e 463 139
e 463 140
e 463 145
e 463 146
e 463 147
e 463 150
e 463 159
e 463 164
e 463 165
e 463 168
e 463 175
e 463 176
e 463 181
e 463 190
e 463 191
e 463 193
e 463 194
e 463 204
e 463 206
e 463 214
e 463 217
e 463 220
e 463 222
e 463 225
e 463 228
e 463 229
e 463 232
e 463 233
e 463 235
e 463 239
e 463 240
e 463 242
e 463 243
e 463 245
e 463 246
e 463 256
e 463 260
e 463 262
e 463 266
e 463 269
e 463 271
e 463 274
e 463 276
e 463 277
e 463 280
e 463 283
e 463 285
e 463 286
e 463 289
e 463 294
e 463 307
e 463 308
e 463 309
e 463 311
e 463 317
e 463 323
e 463 329
e 463 330
e 463 338
e 463 339
e 463 340
e 463 353
e 463 355
e 463 356
e 463 357
e 463 358
e 463 360
e 463 366
e 463 367
e 463 371
e 463 380
e 463 383
e 463 386
e 463 389
e 463 392
e 463 395
e 463 398
e 463 399
e 463 402
e 463 410
e 463 414
e 463 415
e 463 420
e 463 427
e 463 429
e 463 436
e 463 438
e 463 444
e 463 445
e 463 450
e 463 458
e 463 461
e 464 5
e 464 14
e 464 24
e 464 34
e 464 40
e 464 49
e 464 50
e 464 55
e 464 62
e 464 63
e 464 67
e 464 73
e 464 77
e 464 90
e 464 92
e 464 101
e 464 102
e 464 107
e 464 109
e 464 111
e 464 113
e 464 117
e 464 121
e 464 127
e 464 133
e 464 137
e 464 140
e 464 146
e 464 160
e 464 165
e 464 166
e 464 168
e 464 171
e 464 173
e 464 175
e 464 179
e 464 204
e 464 207
e 464 209
e 464 221
e 464 222
e 464 224
e 464 234
e 464 237
e 464 240
e 464 241
e 464 242
e 464 246
e 464 261
e 464 265
e 464 267
e 464 271
e 464 276
e 464 283
e 464 285
e 464 294
e 464 301
e 464 302
e 464 304
e 464 307
e 464 310
e 464 311
e 464 312
e 464 328
e 464 329
e 464 330
e 464 339
e 464 345
e 464 359
e 464 360
e 464 370
e 464 372
e 464 385
e 464 387
e 464 388
e 464 389
e 464 392
e 464 402
e 464 408
e 464 409
e 464 416
e 464 421
e 464 429
e 464 432
e 464 433
e 464 442
e 464 444
e 464 448
e 464 453
e 464 454
e 464 456
e 464 462
e 465 20
e 465 26
e 465 31
e 465 43
e 465 45
e 465 53
e 465 54
e 465 55
e 465 64
e 465 71
e 465 74
e 465 82
e 465 90
e 465 92
e 465 98
e 465 100
e 465 104
e 465 107
e 465 109
e 465 112
e 465 117
e 465 118
e 465 126
e 465 131
e 465 133
e 465 139
e 465 148
e 465 152
e 465 160
e 465 161
e 465 165
e 465 166
e 465 170
e 465 179
e 465 181
e 465 182
e 465 193
e 465 196
e 465 202
e 465 211
e 465 217
e 465 226
e 465 232
e 465 233
e 465 236
e 465 262
e 465 266
e 465 267
e 465 278
e 465 287
e 465 290
e 465 306
e 465 308
e 465 318
e 465 320
e 465 321
e 465 327
e 465 348
e 465 350
e 465 351
e 465 352
e 465 354
e 465 355
e 465 384
e 465 392
e 465 412
e 465 421
e 465 425
e 465 434
e 465 439
e 465 443
e 465 444
e 465 446
e 465 447
e 466 5
e 466 6
e 466 7
e 466 10
e 466 11
e 466 13
e 466 16
e 466 17
e 466 20
e 466 21
e 466 29
e 466 31
e 466 33
e 466 35
e 466 39
e 466 45
e 466 49
e 466 51
e 466 53
e 466 60
e 466 71
e 466 72
e 466 73
e 466 80
e 466 81
e 466 82
e 466 87
e 466 98
e 466 100
e 466 102
e 466 107
e 466 110
e 466 112
e 466 114
e 466 121
e 466 122
e 466 125
e 466 128
e 466 131
e 466 133
e 466 137
e 466 146
e 466 148
e 466 149
e 466 151
e 466 153
e 466 156
e 466 168
e 466 173
e 466 174
e 466 175
e 466 186
e 466 205
e 466 209
e 466 217
e 466 234
e 466 236
e 466 241
e 466 245
e 466 246
e 466 249
e 466 258
e 466 269
e 466 274
e 466 277
e 466 281
e 466 285
e 466 288
e 466 290
e 466 294
e 466 296
e 466 300
e 466 304
e 466 306
e 466 308
e 466 309
e 466 312
e 466 313
e 466 328
e 466 331
e 466 337
e 466 346
e 466 347
e 466 348
e 466 350
e 466 352
e 466 356
e 466 360
e 466 361
e 466 363
e 466 365
e 466 369
e 466 370
e 466 371
e 466 383
e 466 385
e 466 389
e 466 391
e 466 393
e 466 397
e 466 398
e 466 401
e 466 404
e 466 410
e 466 413
e 466 415
e 466 420
e 466 421
e 466 433
e 466 441
e 466 444
e 466 447
e 466 448
e 466 450
e 466 455
e 466 457
e 466 460
e 467 2
e 467 5
e 467 6
e 467 8
e 467 12
e 467 19
e 467 22
e 467 23
e 467 26
e 467 27
e 467 29
e 467 30
e 467 31
e 467 32
e 467 39
e 467 41
e 467 44
e 467 45
e 467 46
e 467 51
e 467 52
e 467 54
e 467 58
e 467 63
e 467 64
e 467 66
e 467 67
e 467 69
e 467 71
e 467 73
e 467 76
e 467 80
e 467 84
e 467 86
e 467 90
e 467 91
e 467 94
e 467 95
e 467 98
e 467 100
e 467 103
e 467 104
e 467 109
e 467 111
e 467 112
e 467 116
e 467 127
e 467 128
e 467 130
e 467 132
e 467 136
e 467 146
e 467 153
e 467 154
e 467 157
e 467 165
e 467 179
e 467 181
e 467 182
e 467 183
e 467 184
e 467 185
e 467 186
e 467 187
e 467 188
e 467 196
e 467 198
e 467 200
e 467 201
e 467 203
e 467 208
e 467 211
e 467 214
e 467 215
e 467 216
e 467 217
e 467 220
e 467 224
e 467 226
e 467 227
e 467 233
e 467 235
e 467 237
e 467 239
e 467 241
e 467 242
e 467 249
e 467 251
e 467 253
e 467 259
e 467 260
e 467 262
e 467 267
e 467 268
e 467 276
e 467 279
e 467 282
e 467 285
e 467 286
e 467 287
e 467 288
e 467 291
e 467 297
e 467 300
e 467 309
e 467 311
e 467 314
e 467 315
e 467 317
e 467 319
e 467 324
e 467 330
e 467 334
e 467 335
e 467 342
e 467 345
e 467 346
e 467 347
e 467 348
e 467 350
e 467 354
e 467 355
e 467 366
e 467 368
e 467 369
e 467 370
e 467 371
e 467 372
e 467 375
e 467 376
e 467 381
e 467 382
e 467 383
e 467 392
e 467 394
e 467 402
e 467 403
e 467 404
e 467 406
e 467 407
e 467 409
e 467 410
e 467 413
e 467 415
e 467 418
e 467 419
e 467 430
e 467 432
e 467 433
e 467 434
e 467 437
e 467 438
e 467 439
e 467 440
e 467 442
e 467 445
e 467 450
e 467 451
e 467 459
e 467 463
e 467 465
e 468 5
e 468 6
e 468 7
e 468 10
e 468 23
e 468 29
e 468 30
e 468 31
e 468 44
e 468 45
e 468 47
e 468 56
e 468 61
e 468 62
e 468 69
e 468 71
e 468 72
e 468 73
e 468 75
e 468 82
e 468 86
e 468 88
e 468 91
e 468 92
e 468 98
e 468 100
e 468 102
e 468 114
e 468 117
e 468 118
e 468 119
e 468 121
e 468 122
e 468 127
e 468 132
e 468 134
e 468 137
e 468 143
e 468 145
e 468 160
e 468 162
e 468 166
e 468 169
e 468 173
e 468 174
e 468 192
e 468 206
e 468 207
e 468 208
e 468 211
e 468 217
e 468 224
e 468 235
e 468 243
e 468 246
e 468 247
e 468 253
e 468 257
e 468 258
e 468 259
e 468 262
e 468 265
e 468 267
e 468 268
e 468 273
e 468 276
e 468 289
e 468 290
e 468 294
e 468 304
e 468 306
e 468 312
e 468 313
e 468 320
e 468 322
e 468 325
e 468 328
e 468 329
e 468 335
e 468 340
e 468 341
e 468 343
e 468 346
e 468 354
e 468 356
e 468 357
e 468 363
e 468 369
e 468 370
e 468 383
e 468 384
e 468 389
e 468 392
e 468 395
e 468 397
e 468 400
e 468 403
e 468 409
e 468 410
e 468 412
e 468 415
e 468 422
e 468 424
e 468 433
e 468 434
e 468 439
e 468 440
e 468 446
e 468 449
e 468 450
e 468 457
e 468 458
e 468 466
e 469 1
e 469 2
e 469 5
e 469 8
e 469 9
e 469 13
e 469 14
e 469 16
e 469 17
e 469 23
e 469 30
e 469 31
e 469 35
e 469 36
e 469 40
e 469 41
e 469 47
e 469 49
e 469 50
e 469 51
e 469 63
e 469 64
e 469 68
e 469 69
e 469 77
e 469 81
e 469 82
e 469 98
e 469 100
e 469 110
e 469 112
e 469 115
e 469 117
e 469 128
e 469 129
e 469 131
e 469 132
e 469 133
e 469 134
e 469 138
e 469 139
e 469 140
e 469 142
e 469 143
e 469 144
e 469 151
e 469 154
e 469 155
e 469 166
e 469 167
e 469 176
e 469 181
e 469 186
e 469 187
e 469 197
e 469 202
e 469 205
e 469 208
e 469 209
e 469 210
e 469 212
e 469 219
e 469 223
e 469 225
e 469 231
e 469 233
e 469 243
e 469 244
e 469 245
e 469 258
e 469 259
e 469 260
e 469 266
e 469 268
e 469 274
e 469 277
e 469 278
e 469 282
e 469 289
e 469 291
e 469 293
e 469 309
e 469 313
e 469 321
e 469 323
e 469 324
e 469 327
e 469 328
e 469 335
e 469 344
e 469 345
e 469 347
e 469 349
e 469 355
e 469 356
e 469 357
e 469 361
e 469 362
e 469 367
e 469 372
e 469 376
e 469 388
e 469 393
e 469 394
e 469 395
e 469 396
e 469 399
e 469 400
e 469 403
e 469 414
e 469 415
e 469 421
e 469 426
e 469 428
e 469 433
e 469 435
e 469 449
e 469 451
e 469 456
e 469 461
e 469 463
e 469 466
e 470 12
e 470 14
e 470 15
e 470 19
e 470 20
e 470 26
e 470 27
e 470 30
e 470 31
e 470 33
e 470 38
e 470 39
e 470 43
e 470 46
e 470 47
e 470 51
e 470 56
e 470 60
e 470 62
e 470 73
e 470 76
e 470 77
e 470 82
e 470 83
e 470 90
e 470 91
e 470 94
e 470 95
e 470 101
e 470 109
e 470 112
e 470 113
e 470 115
e 470 116
e 470 117
e 470 124
e 470 125
e 470 130
e 470 131
e 470 132
e 470 139
e 470 140
e 470 144
e 470 145
e 470 153
e 470 154
e 470 156
e 470 159
e 470 171
e 470 173
e 470 175
e 470 176
e 470 181
e 470 184
e 470 186
e 470 193
e 470 198
e 470 199
e 470 201
e 470 203
e 470 206
e 470 207
e 470 220
e 470 223
e 470 227
e 470 232
e 470 238
e 470 250
e 470 255
e 470 256
e 470 259
e 470 260
e 470 262
e 470 264
e 470 273
e 470 276
e 470 277
e 470 280
e 470 283
e 470 289
e 470 290
e 470 294
e 470 306
e 470 310
e 470 313
e 470 315
e 470 321
e 470 323
e 470 341
e 470 350
e 470 351
e 470 352
e 470 353
e 470 357
e 470 370
e 470 382
e 470 384
e 470 386
e 470 391
e 470 392
e 470 396
e 470 410
e 470 415
e 470 419
e 470 421
e 470 433
e 470 437
e 470 438
e 470 440
e 470 445
e 470 447
e 470 465
e 470 467
e 471 14
e 471 16
e 471 17
e 471 25
e 471 30
e 471 37
e 471 39
e 471 41
e 471 42
e 471 57
e 471 61
e 471 62
e 471 69
e 471 72
e 471 76
e 471 84
e 471 87
e 471 91
e 471 95
e 471 100
e 471 103
e 471 105
e 471 112
e 471 113
e 471 115
e 471 126
e 471 133
e 471 138
e 471 139
e 471 142
e 471 154
e 471 161
e 471 166
e 471 170
e 471 172
e 471 173
e 471 195
e 471 197
e 471 200
e 471 203
e 471 209
e 471 216
e 471 218
e 471 219
e 471 223
e 471 224
e 471 239
e 471 241
e 471 251
e 471 256
e 471 258
e 471 260
e 471 261
e 471 263
e 471 267
e 471 274
e 471 282
e 471 284
e 471 293
e 471 301
e 471 318
e 471 329
e 471 335
e 471 342
e 471 345
e 471 357
e 471 365
e 471 378
e 471 385
e 471 389
e 471 391
e 471 400
e 471 405
e 471 411
e 471 413
e 471 415
e 471 417
e 471 420
e 471 433
e 471 434
e 471 444
e 471 446
e 471 456
e 471 458
e 471 460
e 471 463
e 471 465
e 471 469
e 472 1
e 472 2
e 472 3
e 472 4
e 472 17
e 472 20
e 472 26
e 472 30
e 472 35
e 472 42
e 472 43
e 472 46
e 472 51
e 472 55
e 472 60
e 472 68
e 472 69
e 472 70
e 472 71
e 472 76
e 472 77
e 472 78
e 472 82
e 472 84
e 472 87
e 472 93
e 472 102
e 472 104
e 472 105
e 472 110
e 472 112
e 472 113
e 472 114
e 472 118
e 472 119
e 472 121
e 472 123
e 472 126
e 472 127
e 472 129
e 472 138
e 472 143
e 472 145
e 472 146
e 472 147
e 472 149
e 472 151
e 472 154
e 472 162
e 472 163
e 472 165
e 472 167
e 472 168
e 472 170
e 472 174
e 472 175
e 472 180
e 472 181
e 472 186
e 472 188
e 472 189
e 472 192
e 472 194
e 472 198
e 472 199
e 472 202
e 472 203
e 472 204
e 472 206
e 472 209
e 472 211
e 472 212
e 472 213
e 472 222
e 472 223
e 472 224
e 472 225
e 472 226
e 472 227
e 472 228
e 472 229
e 472 242
e 472 245
e 472 246
e 472 250
e 472 251
e 472 252
e 472 256
e 472 258
e 472 259
e 472 262
e 472 269
e 472 271
e 472 272
e 472 274
e 472 275
e 472 276
e 472 283
e 472 288
e 472 296
e 472 297
e 472 298
e 472 299
e 472 303
e 472 307
e 472 312
e 472 314
e 472 318
e 472 319
e 472 321
e 472 322
e 472 323
e 472 328
e 472 329
e 472 334
e 472 336
e 472 337
e 472 340
e 472 347
e 472 348
e 472 352
e 472 356
e 472 365
e 472 366
e 472 372
e 472 374
e 472 380
e 472 386
e 472 389
e 472 390
e 472 392
e 472 395
e 472 397
e 472 401
e 472 403
e 472 404
e 472 416
e 472 420
e 472 423
e 472 424
e 472 426
e 472 432
e 472 433
e 472 435
e 472 436
e 472 442
e 472 446
e 472 447
e 472 448
e 472 454
e 472 459
e 472 463
e 472 464
e 472 465
e 472 467
e 472 469
e 473 2
e 473 6
e 473 7
e 473 10
e 473 14
e 473 17
e 473 20
e 473 21
e 473 26
e 473 27
e 473 30
e 473 31
e 473 40
e 473 41
e 473 43
e 473 46
e 473 48
e 473 50
e 473 55
e 473 59
e 473 64
e 473 65
e 473 67
e 473 68
e 473 70
e 473 74
e 473 75
e 473 79
e 473 81
e 473 82
e 473 84
e 473 86
e 473 89
e 473 91
e 473 92
e 473 93
e 473 99
e 473 102
e 473 110
e 473 111
e 473 113
e 473 117
e 473 123
e 473 126
e 473 127
e 473 132
e 473 138
e 473 139
e 473 140
e 473 145
e 473 146
e 473 148
e 473 149
e 473 154
e 473 155
e 473 158
e 473 163
e 473 165
e 473 166
e 473 168
e 473 170
e 473 171
e 473 173
e 473 174
e 473 175
e 473 181
e 473 187
e 473 190
e 473 193
e 473 194
e 473 195
e 473 196
e 473 197
e 473 199
e 473 208
e 473 212
e 473 218
e 473 220
e 473 225
e 473 231
e 473 233
e 473 234
e 473 235
e 473 236
e 473 240
e 473 241
e 473 242
e 473 245
e 473 249
e 473 251
e 473 255
e 473 256
e 473 259
e 473 260
e 473 261
e 473 263
e 473 265
e 473 266
e 473 272
e 473 278
e 473 282
e 473 283
e 473 284
e 473 288
e 473 289
e 473 293
e 473 295
e 473 298
e 473 301
e 473 306
e 473 312
e 473 320
e 473 322
e 473 328
e 473 329
e 473 331
e 473 346
e 473 347
e 473 348
e 473 352
e 473 354
e 473 359
e 473 361
e 473 363
e 473 370
e 473 371
e 473 375
e 473 377
e 473 381
e 473 384
e 473 393
e 473 395
e 473 396
e 473 398
e 473 402
e 473 403
e 473 405
e 473 407
e 473 408
e 473 412
e 473 415
e 473 420
e 473 425
e 473 427
e 473 435
e 473 438
e 473 442
e 473 444
e 473 450
e 473 453
e 473 456
e 473 461
e 473 462
e 473 470
e 474 12
e 474 13
e 474 27
e 474 32
e 474 38
e 474 39
e 474 41
e 474 56
e 474 63
e 474 67
e 474 76
e 474 93
e 474 98
e 474 99
e 474 100
e 474 105
e 474 118
e 474 120
e 474 131
e 474 134
e 474 139
e 474 140
e 474 147
e 474 154
e 474 155
e 474 156
e 474 166
e 474 168
e 474 175
e 474 181
e 474 188
e 474 219
e 474 225
e 474 226
e 474 229
e 474 232
e 474 251
e 474 252
e 474 262
e 474 264
e 474 266
e 474 284
e 474 286
e 474 293
e 474 296
e 474 299
e 474 303
e 474 335
e 474 341
e 474 342
e 474 348
e 474 350
e 474 370
e 474 374
e 474 389
e 474 401
e 474 409
e 474 411
e 474 413
e 474 420
e 474 423
e 474 429
e 474 435
e 474 450
e 474 452
e 474 456
e 474 459
e 474 470
e 475 6
e 475 7
e 475 8
e 475 9
e 475 10
e 475 14
e 475 17
e 475 18
e 475 20
e 475 23
e 475 24
e 475 30
e 475 39
e 475 42
e 475 44
e 475 45
e 475 46
e 475 50
e 475 52
e 475 55
e 475 56
e 475 61
e 475 62
e 475 66
e 475 67
e 475 69
e 475 71
e 475 73
e 475 74
e 475 77
e 475 78
e 475 87
e 475 88
e 475 92
e 475 93
e 475 94
e 475 102
e 475 103
e 475 105
e 475 107
e 475 109
e 475 111
e 475 113
e 475 117
e 475 118
e 475 120
e 475 124
e 475 127
e 475 131
e 475 133
e 475 134
e 475 135
e 475 136
e 475 137
e 475 140
e 475 149
e 475 152
e 475 155
e 475 160
e 475 163
e 475 179
e 475 180
e 475 181
e 475 185
e 475 186
e 475 187
e 475 190
e 475 191
e 475 192
e 475 194
e 475 195
e 475 200
e 475 202
e 475 205
e 475 208
e 475 209
e 475 212
e 475 220
e 475 223
e 475 227
e 475 228
e 475 229
e 475 233
e 475 234
e 475 240
e 475 241
e 475 242
e 475 244
e 475 245
e 475 249
e 475 252
e 475 254
e 475 258
e 475 261
e 475 264
e 475 265
e 475 266
e 475 268
e 475 270
e 475 271
e 475 272
e 475 277
e 475 280
e 475 284
e 475 288
e 475 290
e 475 292
e 475 296
e 475 297
e 475 303
e 475 304
e 475 306
e 475 310
e 475 311
e 475 315
e 475 317
e 475 318
e 475 320
e 475 322
e 475 323
e 475 325
e 475 327
e 475 329
e 475 332
e 475 333
e 475 336
e 475 338
e 475 343
e 475 346
e 475 347
e 475 352
e 475 358
e 475 364
e 475 367
e 475 370
e 475 371
e 475 378
e 475 383
e 475 385
e 475 394
e 475 396
e 475 400
e 475 407
e 475 408
e 475 412
e 475 415
e 475 417
e 475 421
e 475 422
e 475 425
e 475 428
e 475 431
e 475 434
e 475 435
e 475 439
e 475 444
e 475 448
e 475 449
e 475 450
e 475 458
e 475 459
e 475 461
e 475 464
e 475 467
e 475 468
e 475 471
e 476 6
e 476 20
e 476 30
e 476 38
e 476 42
e 476 50
e 476 68
e 476 69
e 476 91
e 476 93
e 476 97
e 476 118
e 476 127
e 476 134
e 476 136
e 476 145
e 476 154
e 476 160
e 476 161
e 476 194
e 476 197
e 476 209
e 476 238
e 476 240
e 476 247
e 476 249
e 476 261
e 476 265
e 476 271
e 476 273
e 476 283
e 476 284
e 476 285
e 476 289
e 476 293
e 476 295
e 476 312
e 476 316
e 476 335
e 476 343
e 476 345
e 476 366
e 476 375
e 476 386
e 476 389
e 476 390
e 476 401
e 476 402
e 476 420
e 476 423
e 476 425
e 476 429
e 476 434
e 476 435
e 476 439
e 476 444
e 476 450
e 476 451
e 476 464
e 476 475
e 477 4
e 477 5
e 477 9
e 477 11
e 477 13
e 477 15
e 477 18
e 477 19
e 477 27
e 477 33
e 477 34
e 477 38
e 477 41
e 477 48
e 477 51
e 477 53
e 477 64
e 477 72
e 477 73
e 477 85
e 477 92
e 477 96
e 477 103
e 477 108
e 477 110
e 477 111
e 477 112
e 477 113
e 477 118
e 477 122
e 477 124
e 477 125
e 477 126
e 477 131
e 477 136
e 477 139
e 477 141
e 477 142
e 477 143
e 477 145
e 477 150
e 477 152
e 477 153
e 477 159
e 477 160
e 477 166
e 477 167
e 477 170
e 477 173
e 477 178
e 477 179
e 477 181
e 477 183
e 477 187
e 477 190
e 477 194
e 477 195
e 477 197
e 477 199
e 477 202
e 477 206
e 477 209
e 477 211
e 477 214
e 477 221
e 477 225
e 477 227
e 477 229
e 477 232
e 477 233
e 477 236
e 477 240
e 477 241
e 477 242
e 477 245
e 477 246
e 477 247
e 477 252
e 477 262
e 477 264
e 477 265
e 477 268
e 477 270
e 477 274
e 477 288
e 477 290
e 477 292
e 477 293
e 477 295
e 477 299
e 477 301
e 477 307
e 477 308
e 477 311
e 477 313
e 477 317
e 477 319
e 477 322
e 477 325
e 477 329
e 477 330
e 477 332
e 477 334
e 477 335
e 477 337
e 477 338
e 477 341
e 477 342
e 477 343
e 477 344
e 477 346
e 477 347
e 477 348
e 477 350
e 477 351
e 477 354
e 477 357
e 477 358
e 477 366
e 477 375
e 477 383
e 477 385
e 477 390
e 477 393
e 477 395
e 477 399
e 477 403
e 477 411
e 477 415
e 477 417
e 477 418
e 477 419
e 477 420
e 477 427
e 477 429
e 477 432
e 477 433
e 477 435
e 477 438
e 477 439
e 477 446
e 477 447
e 477 448
e 477 449
e 477 451
e 477 456
e 477 461
e 477 464
e 477 471
e 478 1
e 478 11
e 478 13
e 478 19
e 478 21
e 478 23
e 478 29
e 478 34
e 478 35
e 478 36
e 478 37
e 478 38
e 478 39
e 478 43
e 478 44
e 478 50
e 478 52
e 478 54
e 478 56
e 478 58
e 478 59
e 478 60
e 478 61
e 478 63
e 478 66
e 478 71
e 478 73
e 478 76
e 478 78
e 478 79
e 478 83
e 478 85
e 478 90
e 478 95
e 478 98
e 478 100
e 478 104
e 478 105
e 478 112
e 478 114
e 478 115
e 478 116
e 478 123
e 478 129
e 478 132
e 478 134
e 478 135
e 478 136
e 478 140
e 478 142
e 478 144
e 478 146
e 478 152
e 478 154
e 478 160
e 478 161
e 478 162
e 478 165
e 478 166
e 478 170
e 478 174
e 478 175
e 478 179
e 478 186
e 478 187
e 478 190
e 478 198
e 478 203
e 478 205
e 478 211
e 478 213
e 478 215
e 478 222
e 478 229
e 478 232
e 478 242
e 478 245
e 478 250
e 478 251
e 478 255
e 478 256
e 478 259
e 478 261
e 478 267
e 478 274
e 478 276
e 478 281
e 478 285
e 478 288
e 478 290
e 478 293
e 478 296
e 478 297
e 478 300
e 478 308
e 478 315
e 478 324
e 478 327
e 478 328
e 478 339
e 478 340
e 478 341
e 478 342
e 478 344
e 478 345
e 478 346
e 478 355
e 478 356
e 478 360
e 478 365
e 478 366
e 478 372
e 478 376
e 478 378
e 478 382
e 478 384
e 478 389
e 478 392
e 478 393
e 478 396
e 478 399
e 478 400
e 478 424
e 478 429
e 478 432
e 478 433
e 478 438
e 478 440
e 478 441
e 478 446
e 478 449
e 478 450
e 478 462
e 478 475
e 479 1
e 479 27
e 479 30
e 479 32
e 479 33
e 479 37
e 479 42
e 479 43
e 479 50
e 479 51
e 479 52
e 479 58
e 479 70
e 479 73
e 479 82
e 479 85
e 479 89
e 479 90
e 479 92
e 479 93
e 479 95
e 479 100
e 479 105
e 479 109
e 479 112
e 479 115
e 479 118
e 479 120
e 479 121
e 479 134
e 479 135
e 479 138
e 479 143
e 479 152
e 479 171
e 479 173
e 479 179
e 479 184
e 479 198
e 479 207
e 479 214
e 479 217
e 479 220
e 479 234
e 479 237
e 479 240
e 479 246
e 479 258
e 479 261
e 479 262
e 479 264
e 479 270
e 479 271
e 479 276
e 479 288
e 479 289
e 479 294
e 479 297
e 479 305
e 479 311
e 479 313
e 479 314
e 479 317
e 479 320
e 479 323
e 479 325
e 479 327
e 479 331
e 479 336
e 479 338
e 479 340
e 479 343
e 479 345
e 479 352
e 479 362
e 479 370
e 479 374
e 479 375
e 479 379
e 479 392
e 479 393
e 479 403
e 479 423
e 479 428
e 479 434
e 479 442
e 479 444
e 479 459
e 479 460
e 479 461
e 479 463
e 479 465
e 479 466
e 479 472
e 479 475
e 480 1
e 480 4
e 480 6
e 480 10
e 480 14
e 480 15
e 480 19
e 480 20
e 480 21
e 480 24
e 480 31
e 480 35
e 480 37
e 480 40
e 480 42
e 480 47
e 480 50
e 480 51
e 480 53
e 480 54
e 480 56
e 480 57
e 480 61
e 480 70
e 480 74
e 480 78
e 480 80
e 480 86
e 480 87
e 480 98
e 480 100
e 480 119
e 480 122
e 480 125
e 480 126
e 480 131
e 480 133
e 480 137
e 480 139
e 480 140
e 480 144
e 480 147
e 480 151
e 480 156
e 480 160
e 480 173
e 480 177
e 480 180
e 480 193
e 480 195
e 480 196
e 480 203
e 480 204
e 480 208
e 480 209
e 480 213
e 480 215
e 480 216
e 480 217
e 480 221
e 480 224
e 480 225
e 480 226
e 480 246
e 480 250
e 480 251
e 480 255
e 480 257
e 480 259
e 480 262
e 480 266
e 480 270
e 480 277
e 480 284
e 480 290
e 480 293
e 480 294
e 480 295
e 480 296
e 480 313
e 480 314
e 480 315
e 480 320
e 480 323
e 480 340
e 480 344
e 480 345
e 480 346
e 480 350
e 480 351
e 480 365
e 480 369
e 480 373
e 480 375
e 480 377
e 480 384
e 480 386
e 480 391
e 480 392
e 480 394
e 480 405
e 480 409
e 480 412
e 480 413
e 480 416
e 480 418
e 480 431
e 480 434
e 480 440
e 480 449
e 480 450
e 480 451
e 480 464
e 480 465
e 480 468
e 480 469
e 480 473
e 480 478
e 480 479
e 481 2
e 481 3
e 481 6
e 481 8
e 481 15
e 481 19
e 481 23
e 481 26
e 481 29
e 481 30
e 481 33
e 481 41
e 481 45
e 481 46
e 481 48
e 481 50
e 481 51
e 481 52
e 481 53
e 481 56
e 481 68
e 481 71
e 481 72
e 481 73
e 481 75
e 481 76
e 481 81
e 481 82
e 481 86
e 481 87
e 481 98
e 481 100
e 481 101
e 481 103
e 481 110
e 481 111
e 481 113
e 481 116
e 481 122
e 481 124
e 481 127
e 481 128
e 481 129
e 481 134
e 481 135
e 481 139
e 481 140
e 481 142
e 481 144
e 481 154
e 481 158
e 481 159
e 481 160
e 481 165
e 481 166
e 481 172
e 481 174
e 481 176
e 481 183
e 481 185
e 481 186
e 481 190
e 481 201
e 481 213
e 481 214
e 481 217
e 481 220
e 481 224
e 481 225
e 481 226
e 481 230
e 481 231
e 481 232
e 481 245
e 481 253
e 481 256
e 481 259
e 481 260
e 481 262
e 481 264
e 481 266
e 481 267
e 481 268
e 481 270
e 481 271
e 481 277
e 481 279
e 481 289
e 481 290
e 481 293
e 481 295
e 481 297
e 481 303
e 481 304
e 481 315
e 481 318
e 481 319
e 481 326
e 481 327
e 481 332
e 481 334
e 481 335
e 481 340
e 481 343
e 481 346
e 481 347
e 481 348
e 481 354
e 481 356
e 481 357
e 481 362
e 481 364
e 481 380
e 481 381
e 481 382
e 481 383
e 481 386
e 481 388
e 481 392
e 481 397
e 481 402
e 481 405
e 481 406
e 481 407
e 481 411
e 481 412
e 481 415
e 481 420
e 481 421
e 481 423
e 481 428
e 481 429
e 481 433
e 481 435
e 481 440
e 481 445
e 481 446
e 481 448
e 481 449
e 481 450
e 481 455
e 481 456
e 481 458
e 481 463
e 481 466
e 481 469
e 481 473
e 482 5
e 482 6
e 482 7
e 482 11
e 482 12
e 482 16
e 482 22
e 482 23
e 482 24
e 482 26
e 482 31
e 482 38
e 482 42
e 482 47
e 482 48
e 482 51
e 482 54
e 482 56
e 482 62
e 482 63
e 482 67
e 482 72
e 482 74
e 482 76
e 482 81
e 482 83
e 482 84
e 482 86
e 482 87
e 482 91
e 482 100
e 482 104
e 482 109
e 482 111
e 482 114
e 482 116
e 482 117
e 482 118
e 482 119
e 482 123
e 482 127
e 482 134
e 482 136
e 482 138
e 482 145
e 482 152
e 482 158
e 482 163
e 482 166
e 482 168
e 482 169
e 482 170
e 482 171
e 482 175
e 482 176
e 482 186
e 482 188
e 482 197
e 482 202
e 482 204
e 482 205
e 482 208
e 482 211
e 482 212
e 482 213
e 482 215
e 482 223
e 482 224
e 482 229
e 482 233
e 482 237
e 482 238
e 482 241
e 482 246
e 482 249
e 482 251
e 482 252
e 482 254
e 482 255
e 482 264
e 482 265
e 482 267
e 482 268
e 482 273
e 482 274
e 482 282
e 482 283
e 482 289
e 482 290
e 482 293
e 482 296
e 482 297
e 482 299
e 482 301
e 482 302
e 482 314
e 482 322
e 482 328
e 482 329
e 482 335
e 482 337
e 482 341
e 482 342
e 482 346
e 482 348
e 482 353
e 482 358
e 482 359
e 482 366
e 482 375
e 482 378
e 482 382
e 482 383
e 482 403
e 482 406
e 482 408
e 482 410
e 482 413
e 482 425
e 482 426
e 482 434
e 482 437
e 482 440
e 482 441
e 482 447
e 482 450
e 482 456
e 482 460
e 482 462
e 482 463
e 482 474
e 482 475
e 482 481
e 483 6
e 483 8
e 483 11
e 483 14
e 483 16
e 483 20
e 483 23
e 483 25
e 483 26
e 483 34
e 483 37
e 483 38
e 483 45
e 483 47
e 483 50
e 483 52
e 483 55
e 483 63
e 483 76
e 483 77
e 483 78
e 483 82
e 483 84
e 483 90
e 483 97
e 483 100
e 483 101
e 483 103
e 483 106
e 483 107
e 483 109
e 483 111
e 483 113
e 483 119
e 483 120
e 483 124
e 483 128
e 483 129
e 483 134
e 483 138
e 483 144
e 483 155
e 483 156
e 483 160
e 483 161
e 483 172
e 483 173
e 483 176
e 483 178
e 483 179
e 483 190
e 483 192
e 483 193
e 483 196
e 483 198
e 483 203
e 483 205
e 483 209
e 483 210
e 483 214
e 483 217
e 483 221
e 483 226
e 483 234
e 483 237
e 483 239
e 483 240
e 483 241
e 483 245
e 483 251
e 483 253
e 483 262
e 483 264
e 483 267
e 483 279
e 483 280
e 483 284
e 483 286
e 483 292
e 483 294
e 483 303
e 483 309
e 483 310
e 483 314
e 483 316
e 483 324
e 483 325
e 483 330
e 483 332
e 483 340
e 483 341
e 483 346
e 483 347
e 483 348
e 483 354
e 483 356
e 483 358
e 483 359
e 483 365
e 483 370
e 483 371
e 483 374
e 483 380
e 483 389
e 483 394
e 483 396
e 483 397
e 483 404
e 483 421
e 483 423
e 483 429
e 483 433
e 483 435
e 483 445
e 483 447
e 483 450
e 483 451
e 483 463
e 483 468
e 483 474
e 483 477
e 483 479
e 483 481
e 484 6
e 484 9
e 484 10
e 484 11
e 484 14
e 484 21
e 484 26
e 484 27
e 484 31
e 484 33
e 484 35
e 484 37
e 484 39
e 484 40
e 484 42
e 484 45
e 484 50
e 484 51
e 484 52
e 484 58
e 484 69
e 484 73
e 484 74
e 484 75
e 484 86
e 484 87
e 484 91
e 484 92
e 484 94
e 484 95
e 484 97
e 484 102
e 484 106
e 484 107
e 484 111
e 484 114
e 484 116
e 484 118
e 484 120
e 484 121
e 484 122
e 484 125
e 484 126
e 484 132
e 484 133
e 484 139
e 484 140
e 484 148
e 484 151
e 484 154
e 484 158
e 484 160
e 484 163
e 484 165
e 484 173
e 484 175
e 484 177
e 484 182
e 484 183
e 484 185
e 484 190
e 484 195
e 484 197
e 484 201
e 484 208
e 484 211
e 484 213
e 484 214
e 484 215
e 484 219
e 484 228
e 484 234
e 484 235
e 484 236
e 484 237
e 484 238
e 484 239
e 484 247
e 484 253
e 484 255
e 484 257
e 484 259
e 484 260
e 484 261
e 484 268
e 484 270
e 484 276
e 484 282
e 484 288
e 484 290
e 484 291
e 484 292
e 484 295
e 484 296
e 484 298
e 484 299
e 484 309
e 484 310
e 484 313
e 484 316
e 484 317
e 484 318
e 484 319
e 484 329
e 484 330
e 484 334
e 484 335
e 484 336
e 484 341
e 484 346
e 484 347
e 484 350
e 484 351
e 484 352
e 484 354
e 484 355
e 484 357
e 484 358
e 484 364
e 484 365
e 484 367
e 484 369
e 484 371
e 484 381
e 484 389
e 484 391
e 484 392
e 484 393
e 484 395
e 484 410
e 484 411
e 484 416
e 484 418
e 484 426
e 484 427
e 484 428
e 484 432
e 484 433
e 484 435
e 484 438
e 484 444
e 484 445
e 484 447
e 484 449
e 484 451
e 484 454
e 484 467
e 484 470
e 484 478
e 485 4
e 485 6
e 485 7
e 485 11
e 485 13
e 485 16
e 485 18
e 485 19
e 485 23
e 485 24
e 485 26
e 485 29
e 485 31
e 485 39
e 485 42
e 485 47
e 485 48
e 485 59
e 485 61
e 485 62
e 485 67
e 485 68
e 485 72
e 485 73
e 485 74
e 485 80
e 485 81
e 485 89
e 485 90
e 485 92
e 485 93
e 485 104
e 485 105
e 485 114
e 485 115
e 485 119
e 485 121
e 485 123
e 485 131
e 485 135
e 485 137
e 485 138
e 485 141
e 485 144
e 485 147
e 485 156
e 485 160
e 485 161
e 485 164
e 485 165
e 485 166
e 485 169
e 485 170
e 485 173
e 485 176
e 485 178
e 485 179
e 485 182
e 485 184
e 485 190
e 485 192
e 485 193
e 485 198
e 485 205
e 485 207
e 485 212
e 485 214
e 485 215
e 485 218
e 485 221
e 485 225
e 485 231
e 485 233
e 485 234
e 485 237
e 485 240
e 485 243
e 485 245
e 485 247
e 485 248
e 485 251
e 485 254
e 485 256
e 485 261
e 485 262
e 485 266
e 485 268
e 485 269
e 485 271
e 485 272
e 485 273
e 485 274
e 485 276
e 485 279
e 485 280
e 485 284
e 485 288
e 485 289
e 485 290
e 485 291
e 485 294
e 485 295
e 485 297
e 485 299
e 485 303
e 485 304
e 485 309
e 485 318
e 485 327
e 485 328
e 485 332
e 485 336
e 485 337
e 485 339
e 485 340
e 485 341
e 485 344
e 485 347
e 485 349
e 485 350
e 485 351
e 485 354
e 485 359
e 485 360
e 485 361
e 485 363
e 485 364
e 485 365
e 485 366
e 485 367
e 485 372
e 485 378
e 485 381
e 485 389
e 485 391
e 485 392
e 485 394
e 485 397
e 485 400
e 485 401
e 485 405
e 485 413
e 485 414
e 485 415
e 485 421
e 485 428
e 485 429
e 485 430
e 485 431
e 485 432
e 485 435
e 485 437
e 485 441
e 485 444
e 485 447
e 485 449
e 485 454
e 485 457
e 485 459
e 485 462
e 485 463
e 485 471
e 485 472
e 485 474
e 485 477
e 485 478
e 485 479
e 485 480
e 485 484
e 486 3
e 486 5
e 486 8
e 486 14
e 486 18
e 486 22
e 486 23
e 486 29
e 486 33
e 486 40
e 486 41
e 486 48
e 486 49
e 486 50
e 486 53
e 486 55
e 486 56
e 486 57
e 486 63
e 486 68
e 486 73
e 486 76
e 486 77
e 486 78
e 486 81
e 486 87
e 486 88
e 486 93
e 486 95
e 486 98
e 486 107
e 486 109
e 486 110
e 486 111
e 486 112
e 486 114
e 486 115
e 486 121
e 486 128
e 486 130
e 486 131
e 486 134
e 486 135
e 486 136
e 486 137
e 486 141
e 486 144
e 486 150
e 486 153
e 486 156
e 486 160
e 486 165
e 486 166
e 486 168
e 486 169
e 486 173
e 486 174
e 486 175
e 486 178
e 486 179
e 486 185
e 486 189
e 486 191
e 486 198
e 486 199
e 486 202
e 486 203
e 486 204
e 486 207
e 486 209
e 486 215
e 486 218
e 486 219
e 486 224
e 486 225
e 486 228
e 486 231
e 486 233
e 486 234
e 486 236
e 486 239
e 486 240
e 486 245
e 486 247
e 486 248
e 486 255
e 486 256
e 486 258
e 486 259
e 486 261
e 486 262
e 486 264
e 486 265
e 486 277
e 486 290
e 486 293
e 486 294
e 486 295
e 486 297
e 486 299
e 486 301
e 486 304
e 486 308
e 486 310
e 486 314
e 486 316
e 486 319
e 486 323
e 486 324
e 486 337
e 486 338
e 486 340
e 486 341
e 486 345
e 486 347
e 486 348
e 486 351
e 486 355
e 486 360
e 486 361
e 486 365
e 486 366
e 486 371
e 486 373
e 486 375
e 486 379
e 486 383
e 486 384
e 486 388
e 486 389
e 486 396
e 486 397
e 486 403
e 486 407
e 486 408
e 486 409
e 486 416
e 486 421
e 486 422
e 486 425
e 486 428
e 486 429
e 486 432
e 486 433
e 486 434
e 486 436
e 486 440
e 486 441
e 486 444
e 486 447
e 486 449
e 486 457
e 486 459
e 486 461
e 486 463
e 486 464
e 486 467
e 486 471
e 486 472
e 486 478
e 486 480
e 486 484
e 487 1
e 487 3
e 487 9
e 487 14
e 487 17
e 487 24
e 487 27
e 487 32
e 487 35
e 487 41
e 487 45
e 487 51
e 487 56
e 487 60
e 487 63
e 487 68
e 487 70
e 487 76
e 487 84
e 487 85
e 487 87
e 487 95
e 487 97
e 487 98
e 487 100
e 487 101
e 487 118
e 487 123
e 487 128
e 487 129
e 487 131
e 487 133
e 487 134
e 487 137
e 487 138
e 487 140
e 487 142
e 487 143
e 487 145
e 487 146
e 487 148
e 487 154
e 487 156
e 487 157
e 487 163
e 487 164
e 487 166
e 487 168
e 487 169
e 487 171
e 487 174
e 487 175
e 487 176
e 487 178
e 487 180
e 487 181
e 487 183
e 487 184
e 487 187
e 487 190
e 487 195
e 487 196
e 487 197
e 487 200
e 487 201
e 487 203
e 487 205
e 487 207
e 487 224
e 487 227
e 487 231
e 487 232
e 487 234
e 487 235
e 487 238
e 487 241
e 487 248
e 487 251
e 487 253
e 487 255
e 487 259
e 487 261
e 487 262
e 487 263
e 487 264
e 487 273
e 487 274
e 487 279
e 487 281
e 487 282
e 487 283
e 487 286
e 487 289
e 487 297
e 487 298
e 487 300
e 487 302
e 487 305
e 487 307
e 487 309
e 487 310
e 487 311
e 487 316
e 487 323
e 487 326
e 487 341
e 487 342
e 487 345
e 487 347
e 487 351
e 487 356
e 487 361
e 487 364
e 487 366
e 487 367
e 487 369
e 487 373
e 487 380
e 487 381
e 487 387
e 487 388
e 487 391
e 487 397
e 487 400
e 487 402
e 487 403
e 487 405
e 487 409
e 487 410
e 487 412
e 487 413
e 487 416
e 487 420
e 487 423
e 487 425
e 487 428
e 487 431
e 487 434
e 487 438
e 487 440
e 487 449
e 487 461
e 487 462
e 487 463
e 487 469
e 487 473
e 487 478
e 487 480
e 487 482
e 487 483
e 487 486
e 488 9
e 488 11
e 488 12
e 488 13
e 488 27
e 488 29
e 488 39
e 488 45
e 488 52
e 488 53
e 488 63
e 488 68
e 488 69
e 488 73
e 488 76
e 488 83
e 488 84
e 488 89
e 488 91
e 488 103
e 488 104
e 488 105
e 488 106
e 488 111
e 488 121
e 488 122
e 488 127
e 488 133
e 488 135
e 488 137
e 488 143
e 488 144
e 488 145
e 488 150
e 488 155
e 488 164
e 488 166
e 488 168
e 488 172
e 488 173
e 488 177
e 488 182
e 488 190
e 488 194
e 488 201
e 488 203
e 488 206
e 488 211
e 488 230
e 488 236
e 488 246
e 488 247
e 488 248
e 488 255
e 488 261
e 488 264
e 488 272
e 488 279
e 488 283
e 488 285
e 488 288
e 488 290
e 488 291
e 488 292
e 488 293
e 488 294
e 488 296
e 488 297
e 488 298
e 488 299
e 488 301
e 488 307
e 488 309
e 488 324
e 488 325
e 488 328
e 488 329
e 488 334
e 488 335
e 488 340
e 488 346
e 488 348
e 488 352
e 488 359
e 488 371
e 488 374
e 488 379
e 488 384
e 488 398
e 488 401
e 488 404
e 488 410
e 488 415
e 488 416
e 488 429
e 488 446
e 488 450
e 488 459
e 488 463
e 488 466
e 488 468
e 488 472
e 488 482
e 488 486
e 489 6
e 489 11
e 489 12
e 489 13
e 489 15
e 489 34
e 489 37
e 489 51
e 489 60
e 489 61
e 489 72
e 489 73
e 489 75
e 489 76
e 489 86
e 489 105
e 489 110
e 489 113
e 489 121
e 489 129
e 489 134
e 489 135
e 489 140
e 489 157
e 489 165
e 489 168
e 489 175
e 489 176
e 489 207
e 489 215
e 489 217
e 489 221
e 489 224
e 489 229
e 489 231
e 489 233
e 489 271
e 489 274
e 489 276
e 489 292
e 489 296
e 489 317
e 489 328
e 489 332
e 489 353
e 489 366
e 489 379
e 489 388
e 489 391
e 489 393
e 489 408
e 489 420
e 489 433
e 489 436
e 489 438
e 489 439
e 489 445
e 489 448
e 489 463
e 489 469
e 489 475
e 489 480
e 489 486
e 489 487
e 490 2
e 490 6
e 490 8
e 490 12
e 490 17
e 490 24
e 490 26
e 490 28
e 490 30
e 490 35
e 490 36
e 490 37
e 490 38
e 490 43
e 490 45
e 490 49
e 490 51
e 490 52
e 490 55
e 490 56
e 490 61
e 490 63
e 490 67
e 490 68
e 490 71
e 490 72
e 490 73
e 490 74
e 490 75
e 490 76
e 490 79
e 490 83
e 490 87
e 490 89
e 490 90
e 490 93
e 490 95
e 490 97
e 490 100
e 490 103
e 490 105
e 490 109
e 490 110
e 490 112
e 490 115
e 490 118
e 490 120
e 490 125
e 490 127
e 490 133
e 490 134
e 490 135
e 490 143
e 490 144
e 490 146
e 490 149
e 490 153
e 490 156
e 490 157
e 490 159
e 490 160
e 490 167
e 490 169
e 490 170
e 490 171
e 490 173
e 490 176
e 490 178
e 490 180
e 490 181
e 490 184
e 490 186
e 490 188
e 490 191
e 490 193
e 490 201
e 490 202
e 490 209
e 490 213
e 490 214
e 490 215
e 490 217
e 490 221
e 490 224
e 490 225
e 490 226
e 490 230
e 490 233
e 490 240
e 490 241
e 490 242
e 490 248
e 490 249
e 490 250
e 490 251
e 490 259
e 490 262
e 490 263
e 490 264
e 490 269
e 490 270
e 490 271
e 490 274
e 490 276
e 490 278
e 490 279
e 490 287
e 490 288
e 490 289
e 490 295
e 490 297
e 490 300
e 490 303
e 490 308
e 490 309
e 490 310
e 490 314
e 490 317
e 490 318
e 490 320
e 490 322
e 490 323
e 490 326
e 490 328
e 490 335
e 490 337
e 490 338
e 490 341
e 490 344
e 490 347
e 490 348
e 490 350
e 490 351
e 490 352
e 490 358
e 490 369
e 490 371
e 490 377
e 490 388
e 490 389
e 490 391
e 490 392
e 490 394
e 490 397
e 490 401
e 490 403
e 490 405
e 490 415
e 490 423
e 490 429
e 490 433
e 490 434
e 490 435
e 490 437
e 490 439
e 490 440
e 490 443
e 490 446
e 490 447
e 490 448
e 490 451
e 490 454
e 490 458
e 490 460
e 490 462
e 490 468
e 490 470
e 490 471
e 490 473
e 490 474
e 490 475
e 490 476
e 490 477
e 490 478
e 490 480
e 490 482
e 490 485
e 490 486
e 491 2
e 491 4
e 491 20
e 491 28
e 491 31
e 491 38
e 491 39
e 491 40
e 491 43
e 491 51
e 491 52
e 491 55
e 491 56
e 491 64
e 491 67
e 491 68
e 491 69
e 491 72
e 491 77
e 491 82
e 491 84
e 491 88
e 491 95
e 491 96
e 491 101
e 491 106
e 491 109
e 491 110
e 491 111
e 491 112
e 491 114
e 491 117
e 491 126
e 491 132
e 491 134
e 491 135
e 491 139
e 491 143
e 491 144
e 491 146
e 491 148
e 491 149
e 491 150
e 491 154
e 491 160
e 491 161
e 491 165
e 491 166
e 491 168
e 491 175
e 491 178
e 491 179
e 491 188
e 491 189
e 491 200
e 491 203
e 491 205
e 491 208
e 491 209
e 491 214
e 491 219
e 491 222
e 491 224
e 491 226
e 491 228
e 491 237
e 491 238
e 491 240
e 491 241
e 491 242
e 491 244
e 491 246
e 491 247
e 491 248
e 491 250
e 491 257
e 491 259
e 491 260
e 491 267
e 491 268
e 491 274
e 491 286
e 491 295
e 491 297
e 491 300
e 491 301
e 491 303
e 491 304
e 491 305
e 491 310
e 491 319
e 491 323
e 491 325
e 491 328
e 491 331
e 491 332
e 491 334
e 491 335
e 491 337
e 491 340
e 491 345
e 491 350
e 491 351
e 491 352
e 491 358
e 491 359
e 491 361
e 491 363
e 491 365
e 491 366
e 491 367
e 491 374
e 491 380
e 491 391
e 491 402
e 491 405
e 491 406
e 491 408
e 491 410
e 491 411
e 491 418
e 491 427
e 491 431
e 491 438
e 491 443
e 491 444
e 491 447
e 491 448
e 491 455
e 491 461
e 491 462
e 491 463
e 491 464
e 491 465
e 491 466
e 491 467
e 491 468
e 491 472
e 491 473
e 491 474
e 491 475
e 491 477
e 491 478
e 491 485
e 491 486
e 492 5
e 492 6
e 492 11
e 492 16
e 492 21
e 492 26
e 492 29
e 492 31
e 492 33
e 492 37
e 492 43
e 492 46
e 492 50
e 492 63
e 492 68
e 492 69
e 492 71
e 492 73
e 492 74
e 492 86
e 492 87
e 492 90
e 492 104
e 492 107
e 492 130
e 492 134
e 492 135
e 492 136
e 492 144
e 492 154
e 492 163
e 492 164
e 492 172
e 492 173
e 492 186
e 492 191
e 492 199
e 492 202
e 492 205
e 492 207
e 492 208
e 492 209
e 492 221
e 492 226
e 492 238
e 492 245
e 492 246
e 492 248
e 492 251
e 492 253
e 492 255
e 492 256
e 492 258
e 492 261
e 492 263
e 492 270
e 492 276
e 492 279
e 492 282
e 492 293
e 492 297
e 492 316
e 492 317
e 492 318
e 492 326
e 492 328
e 492 330
e 492 333
e 492 335
e 492 341
e 492 343
e 492 349
e 492 350
e 492 351
e 492 356
e 492 361
e 492 372
e 492 376
e 492 383
e 492 386
e 492 389
e 492 393
e 492 401
e 492 404
e 492 411
e 492 420
e 492 430
e 492 431
e 492 433
e 492 444
e 492 466
e 492 475
e 492 477
e 492 478
e 492 479
e 492 483
e 492 485
e 492 490
e 493 1
e 493 5
e 493 6
e 493 9
e 493 21
e 493 28
e 493 31
e 493 33
e 493 43
e 493 50
e 493 78
e 493 86
e 493 90
e 493 99
e 493 100
e 493 111
e 493 117
e 493 135
e 493 138
e 493 143
e 493 145
e 493 149
e 493 154
e 493 160
e 493 166
e 493 175
e 493 176
e 493 202
e 493 209
e 493 211
e 493 217
e 493 222
e 493 235
e 493 246
e 493 249
e 493 259
e 493 264
e 493 267
e 493 278
e 493 290
e 493 293
e 493 309
e 493 329
e 493 332
e 493 335
e 493 344
e 493 351
e 493 411
e 493 412
e 493 421
e 493 428
e 493 440
e 493 444
e 493 450
e 493 454
e 493 463
e 493 467
e 493 475
e 493 478
e 493 485
e 493 490
e 494 7
e 494 8
e 494 17
e 494 22
e 494 24
e 494 31
e 494 33
e 494 35
e 494 38
e 494 39
e 494 40
e 494 43
e 494 48
e 494 54
e 494 60
e 494 65
e 494 69
e 494 82
e 494 84
e 494 90
e 494 92
e 494 94
e 494 96
e 494 98
e 494 111
e 494 112
e 494 114
e 494 116
e 494 122
e 494 131
e 494 132
e 494 133
e 494 146
e 494 150
e 494 156
e 494 165
e 494 166
e 494 168
e 494 169
e 494 172
e 494 173
e 494 176
e 494 177
e 494 180
e 494 184
e 494 188
e 494 193
e 494 202
e 494 205
e 494 212
e 494 216
e 494 223
e 494 228
e 494 237
e 494 240
e 494 245
e 494 254
e 494 256
e 494 259
e 494 267
e 494 268
e 494 270
e 494 271
e 494 273
e 494 283
e 494 285
e 494 288
e 494 290
e 494 293
e 494 299
e 494 303
e 494 309
e 494 314
e 494 319
e 494 323
e 494 331
e 494 335
e 494 340
e 494 342
e 494 344
e 494 347
e 494 350
e 494 353
e 494 362
e 494 365
e 494 368
e 494 369
e 494 372
e 494 378
e 494 384
e 494 395
e 494 397
e 494 400
e 494 402
e 494 404
e 494 405
e 494 407
e 494 422
e 494 428
e 494 433
e 494 441
e 494 442
e 494 443
e 494 444
e 494 447
e 494 451
e 494 457
e 494 458
e 494 460
e 494 463
e 494 471
e 494 474
e 494 478
e 494 481
e 494 484
e 494 490
e 495 1
e 495 2
e 495 5
e 495 20
e 495 21
e 495 27
e 495 28
e 495 31
e 495 33
e 495 35
e 495 42
e 495 50
e 495 51
e 495 53
e 495 63
e 495 71
e 495 73
e 495 76
e 495 84
e 495 90
e 495 91
e 495 103
e 495 106
e 495 107
e 495 113
e 495 118
e 495 120
e 495 124
e 495 138
e 495 139
e 495 141
e 495 152
e 495 153
e 495 155
e 495 157
e 495 165
e 495 169
e 495 170
e 495 174
e 495 178
e 495 180
e 495 182
e 495 189
e 495 190
e 495 192
e 495 196
e 495 198
e 495 203
e 495 204
e 495 206
e 495 207
e 495 221
e 495 225
e 495 228
e 495 229
e 495 232
e 495 241
e 495 244
e 495 256
e 495 260
e 495 262
e 495 263
e 495 264
e 495 266
e 495 268
e 495 269
e 495 274
e 495 277
e 495 282
e 495 297
e 495 300
e 495 309
e 495 314
e 495 318
e 495 320
e 495 321
e 495 323
e 495 328
e 495 330
e 495 333
e 495 335
e 495 347
e 495 349
e 495 358
e 495 365
e 495 366
e 495 372
e 495 374
e 495 376
e 495 380
e 495 381
e 495 384
e 495 386
e 495 388
e 495 389
e 495 392
e 495 394
e 495 397
e 495 406
e 495 410
e 495 423
e 495 425
e 495 428
e 495 433
e 495 438
e 495 446
e 495 447
e 495 448
e 495 451
e 495 456
e 495 457
e 495 458
e 495 460
e 495 461
e 495 466
e 495 470
e 495 473
e 495 475
e 495 476
e 495 478
e 495 482
e 495 484
e 495 485
e 495 487
e 495 494
e 496 3
e 496 31
e 496 43
e 496 53
e 496 62
e 496 72
e 496 82
e 496 93
e 496 100
e 496 104
e 496 114
e 496 115
e 496 117
e 496 120
e 496 129
e 496 133
e 496 136
e 496 145
e 496 146
e 496 153
e 496 156
e 496 157
e 496 160
e 496 181
e 496 182
e 496 192
e 496 196
e 496 202
e 496 209
e 496 211
e 496 214
e 496 217
e 496 238
e 496 247
e 496 248
e 496 263
e 496 265
e 496 270
e 496 274
e 496 277
e 496 280
e 496 285
e 496 286
e 496 292
e 496 300
e 496 301
e 496 306
e 496 313
e 496 324
e 496 334
e 496 337
e 496 342
e 496 351
e 496 358
e 496 365
e 496 366
e 496 372
e 496 374
e 496 386
e 496 389
e 496 395
e 496 404
e 496 406
e 496 421
e 496 428
e 496 429
e 496 430
e 496 432
e 496 441
e 496 444
e 496 447
e 496 449
e 496 467
e 496 469
e 496 479
e 496 491
e 497 7
e 497 12
e 497 13
e 497 17
e 497 27
e 497 28
e 497 29
e 497 30
e 497 31
e 497 33
e 497 35
e 497 37
e 497 39
e 497 41
e 497 45
e 497 47
e 497 49
e 497 55
e 497 57
e 497 59
e 497 60
e 497 63
e 497 67
e 497 72
e 497 73
e 497 76
e 497 78
e 497 80
e 497 86
e 497 88
e 497 89
e 497 90
e 497 93
e 497 95
e 497 97
e 497 98
e 497 103
e 497 105
e 497 107
e 497 108
e 497 110
e 497 112
e 497 115
e 497 117
e 497 119
e 497 120
e 497 122
e 497 125
e 497 130
e 497 133
e 497 136
e 497 137
e 497 139
e 497 140
e 497 145
e 497 146
e 497 154
e 497 157
e 497 162
e 497 167
e 497 168
e 497 171
e 497 173
e 497 179
e 497 181
e 497 190
e 497 191
e 497 196
e 497 197
e 497 199
e 497 200
e 497 201
e 497 205
e 497 214
e 497 215
e 497 217
e 497 219
e 497 229
e 497 232
e 497 233
e 497 238
e 497 239
e 497 241
e 497 244
e 497 245
e 497 249
e 497 250
e 497 254
e 497 258
e 497 260
e 497 263
e 497 265
e 497 271
e 497 273
e 497 275
e 497 282
e 497 285
e 497 289
e 497 290
e 497 291
e 497 294
e 497 297
e 497 301
e 497 305
e 497 309
e 497 312
e 497 315
e 497 318
e 497 321
e 497 328
e 497 329
e 497 331
e 497 333
e 497 338
e 497 339
e 497 347
e 497 348
e 497 349
e 497 350
e 497 351
e 497 357
e 497 358
e 497 360
e 497 363
e 497 364
e 497 365
e 497 366
e 497 367
e 497 369
e 497 370
e 497 371
e 497 372
e 497 373
e 497 376
e 497 384
e 497 386
e 497 390
e 497 396
e 497 397
e 497 399
e 497 401
e 497 403
e 497 404
e 497 406
e 497 409
e 497 415
e 497 419
e 497 423
e 497 426
e 497 429
e 497 436
e 497 437
e 497 438
e 497 439
e 497 440
e 497 441
e 497 444
e 497 445
e 497 446
e 497 447
e 497 449
e 497 453
e 497 455
e 497 457
e 497 460
e 497 462
e 497 463
e 497 464
e 497 467
e 497 470
e 497 471
e 497 472
e 497 473
e 497 474
e 497 477
e 497 479
e 497 482
e 497 485
e 497 486
e 497 490
e 497 492
e 497 495
e 498 4
e 498 15
e 498 16
e 498 27
e 498 30
e 498 35
e 498 41
e 498 42
e 498 44
e 498 48
e 498 55
e 498 71
e 498 85
e 498 101
e 498 108
e 498 109
e 498 122
e 498 124
e 498 125
e 498 126
e 498 136
e 498 140
e 498 143
e 498 144
e 498 145
e 498 160
e 498 162
e 498 166
e 498 173
e 498 176
e 498 182
e 498 186
e 498 201
e 498 202
e 498 217
e 498 221
e 498 230
e 498 233
e 498 241
e 498 245
e 498 246
e 498 248
e 498 264
e 498 268
e 498 271
e 498 274
e 498 280
e 498 282
e 498 287
e 498 288
e 498 290
e 498 292
e 498 311
e 498 316
e 498 317
e 498 318
e 498 327
e 498 329
e 498 331
e 498 337
e 498 343
e 498 352
e 498 356
e 498 358
e 498 362
e 498 386
e 498 396
e 498 397
e 498 401
e 498 403
e 498 405
e 498 406
e 498 421
e 498 423
e 498 428
e 498 439
e 498 447
e 498 450
e 498 453
e 498 466
e 498 469
e 498 477
e 498 481
e 498 483
e 498 484
e 498 488
e 498 491
e 498 494
e 499 9
e 499 11
e 499 17
e 499 22
e 499 24
e 499 29
e 499 31
e 499 38
e 499 42
e 499 43
e 499 56
e 499 57
e 499 61
e 499 62
e 499 63
e 499 65
e 499 68
e 499 72
e 499 77
e 499 82
e 499 87
e 499 98
e 499 100
e 499 109
e 499 112
e 499 114
e 499 117
e 499 124
e 499 125
e 499 127
e 499 129
e 499 133
e 499 135
e 499 136
e 499 139
e 499 142
e 499 144
e 499 145
e 499 149
e 499 158
e 499 160
e 499 161
e 499 163
e 499 165
e 499 166
e 499 168
e 499 169
e 499 170
e 499 173
e 499 176
e 499 183
e 499 184
e 499 187
e 499 188
e 499 191
e 499 192
e 499 195
e 499 201
e 499 204
e 499 206
e 499 207
e 499 211
e 499 214
e 499 217
e 499 219
e 499 224
e 499 225
e 499 227
e 499 228
e 499 230
e 499 238
e 499 247
e 499 249
e 499 250
e 499 255
e 499 257
e 499 259
e 499 261
e 499 267
e 499 270
e 499 281
e 499 284
e 499 293
e 499 295
e 499 303
e 499 306
e 499 311
e 499 313
e 499 314
e 499 316
e 499 331
e 499 333
e 499 338
e 499 344
e 499 346
e 499 348
e 499 349
e 499 350
e 499 352
e 499 355
e 499 368
e 499 370
e 499 373
e 499 375
e 499 377
e 499 378
e 499 380
e 499 386
e 499 389
e 499 391
e 499 395
e 499 398
e 499 400
e 499 405
e 499 407
e 499 410
e 499 413
e 499 414
e 499 416
e 499 418
e 499 420
e 499 424
e 499 427
e 499 429
e 499 431
e 499 433
e 499 435
e 499 437
e 499 440
e 499 442
e 499 449
e 499 450
e 499 453
e 499 454
e 499 471
e 499 473
e 499 474
e 499 475
e 499 477
e 499 482
e 499 485
e 499 487
e 499 490
e 499 496
e 500 1
e 500 11
e 500 14
e 500 19
e 500 20
e 500 26
e 500 28
e 500 36
e 500 37
e 500 39
e 500 46
e 500 47
e 500 48
e 500 51
e 500 52
e 500 59
e 500 68
e 500 75
e 500 78
e 500 87
e 500 94
e 500 102
e 500 105
e 500 111
e 500 115
e 500 116
e 500 117
e 500 119
e 500 122
e 500 135
e 500 139
e 500 143
e 500 146
e 500 147
e 500 156
e 500 164
e 500 167
e 500 169
e 500 174
e 500 175
e 500 192
e 500 193
e 500 197
e 500 201
e 500 202
e 500 209
e 500 211
e 500 214
e 500 217
e 500 218
e 500 223
e 500 231
e 500 239
e 500 241
e 500 252
e 500 255
e 500 257
e 500 260
e 500 265
e 500 266
e 500 268
e 500 270
e 500 274
e 500 276
e 500 277
e 500 278
e 500 279
e 500 282
e 500 289
e 500 290
e 500 291
e 500 299
e 500 302
e 500 303
e 500 304
e 500 306
e 500 307
e 500 309
e 500 311
e 500 319
e 500 326
e 500 328
e 500 329
e 500 331
e 500 332
e 500 337
e 500 338
e 500 347
e 500 348
e 500 350
e 500 351
e 500 357
e 500 359
e 500 374
e 500 380
e 500 384
e 500 388
e 500 390
e 500 392
e 500 397
e 500 401
e 500 408
e 500 412
e 500 415
e 500 418
e 500 425
e 500 428
e 500 430
e 500 432
e 500 436
e 500 440
e 500 443
e 500 459
e 500 463
e 500 471
e 500 477
e 500 482
e 500 484
e 500 485
e 500 486
e 500 487
e 500 490
e 500 491
e 501 2
e 501 7
e 501 9
e 501 15
e 501 16
e 501 18
e 501 23
e 501 28
e 501 30
e 501 31
e 501 33
e 501 36
e 501 37
e 501 40
e 501 45
e 501 52
e 501 54
e 501 60
e 501 68
e 501 69
e 501 81
e 501 83
e 501 84
e 501 86
e 501 92
e 501 93
e 501 97
e 501 98
e 501 102
e 501 106
e 501 109
e 501 110
e 501 111
e 501 112
e 501 121
e 501 124
e 501 125
e 501 129
e 501 130
e 501 140
e 501 144
e 501 145
e 501 146
e 501 149
e 501 150
e 501 151
e 501 153
e 501 155
e 501 156
e 501 159
e 501 165
e 501 168
e 501 173
e 501 176
e 501 179
e 501 186
e 501 187
e 501 190
e 501 192
e 501 193
e 501 196
e 501 200
e 501 206
e 501 209
e 501 211
e 501 213
e 501 214
e 501 215
e 501 219
e 501 224
e 501 226
e 501 227
e 501 228
e 501 229
e 501 233
e 501 235
e 501 240
e 501 245
e 501 246
e 501 251
e 501 252
e 501 256
e 501 261
e 501 264
e 501 268
e 501 270
e 501 272
e 501 278
e 501 280
e 501 282
e 501 290
e 501 295
e 501 297
e 501 303
e 501 309
e 501 314
e 501 326
e 501 331
e 501 332
e 501 336
e 501 337
e 501 343
e 501 349
e 501 350
e 501 355
e 501 357
e 501 359
e 501 363
e 501 364
e 501 365
e 501 366
e 501 375
e 501 377
e 501 386
e 501 388
e 501 390
e 501 393
e 501 396
e 501 409
e 501 412
e 501 413
e 501 420
e 501 421
e 501 422
e 501 425
e 501 426
e 501 429
e 501 431
e 501 432
e 501 438
e 501 442
e 501 443
e 501 447
e 501 450
e 501 454
e 501 455
e 501 456
e 501 461
e 501 463
e 501 465
e 501 467
e 501 470
e 501 471
e 501 473
e 501 476
e 501 477
e 501 482
e 501 484
e 501 490
e 501 500
e 502 8
e 502 26
e 502 31
e 502 35
e 502 43
e 502 52
e 502 57
e 502 67
e 502 68
e 502 102
e 502 107
e 502 108
e 502 109
e 502 114
e 502 116
e 502 121
e 502 123
e 502 127
e 502 129
e 502 131
e 502 138
e 502 144
e 502 149
e 502 156
e 502 160
e 502 161
e 502 168
e 502 172
e 502 178
e 502 190
e 502 202
e 502 203
e 502 209
e 502 211
e 502 215
e 502 217
e 502 218
e 502 221
e 502 225
e 502 228
e 502 230
e 502 232
e 502 237
e 502 240
e 502 251
e 502 254
e 502 256
e 502 258
e 502 265
e 502 271
e 502 278
e 502 300
e 502 309
e 502 312
e 502 314
e 502 325
e 502 326
e 502 337
e 502 341
e 502 342
e 502 344
e 502 345
e 502 350
e 502 352
e 502 356
e 502 358
e 502 367
e 502 398
e 502 403
e 502 404
e 502 409
e 502 412
e 502 416
e 502 419
e 502 428
e 502 434
e 502 440
e 502 442
e 502 448
e 502 450
e 502 453
e 502 468
e 502 469
e 502 470
e 502 473
e 502 477
e 502 485
e 502 492
e 503 1
e 503 8
e 503 12
e 503 13
e 503 14
e 503 25
e 503 31
e 503 34
e 503 42
e 503 43
e 503 47
e 503 50
e 503 53
e 503 63
e 503 64
e 503 73
e 503 74
e 503 77
e 503 78
e 503 80
e 503 82
e 503 93
e 503 95
e 503 112
e 503 115
e 503 117
e 503 124
e 503 129
e 503 131
e 503 133
e 503 134
e 503 140
e 503 145
e 503 150
e 503 152
e 503 157
e 503 160
e 503 162
e 503 169
e 503 173
e 503 178
e 503 186
e 503 190
e 503 215
e 503 217
e 503 219
e 503 221
e 503 232
e 503 234
e 503 242
e 503 253
e 503 259
e 503 267
e 503 268
e 503 273
e 503 274
e 503 277
e 503 287
e 503 289
e 503 291
e 503 292
e 503 296
e 503 301
e 503 303
e 503 304
e 503 309
e 503 310
e 503 312
e 503 317
e 503 318
e 503 319
e 503 329
e 503 331
e 503 333
e 503 335
e 503 343
e 503 344
e 503 345
e 503 351
e 503 353
e 503 355
e 503 356
e 503 358
e 503 371
e 503 376
e 503 377
e 503 385
e 503 392
e 503 396
e 503 397
e 503 398
e 503 399
e 503 402
e 503 405
e 503 408
e 503 411
e 503 413
e 503 415
e 503 423
e 503 429
e 503 432
e 503 433
e 503 434
e 503 435
e 503 443
e 503 445
e 503 450
e 503 458
e 503 469
e 503 482
e 503 487
e 503 489
e 503 492
e 503 496
e 504 7
e 504 10
e 504 11
e 504 13
e 504 26
e 504 31
e 504 36
e 504 40
e 504 43
e 504 45
e 504 51
e 504 59
e 504 61
e 504 69
e 504 73
e 504 74
e 504 76
e 504 77
e 504 83
e 504 87
e 504 88
e 504 90
e 504 92
e 504 101
e 504 102
e 504 103
e 504 105
e 504 107
e 504 109
e 504 110
e 504 115
e 504 119
e 504 121
e 504 122
e 504 124
e 504 133
e 504 136
e 504 139
e 504 152
e 504 169
e 504 172
e 504 175
e 504 179
e 504 186
e 504 196
e 504 198
e 504 201
e 504 202
e 504 203
e 504 209
e 504 211
e 504 216
e 504 220
e 504 221
e 504 225
e 504 233
e 504 234
e 504 235
e 504 237
e 504 238
e 504 245
e 504 247
e 504 256
e 504 262
e 504 263
e 504 264
e 504 267
e 504 273
e 504 274
e 504 279
e 504 281
e 504 282
e 504 284
e 504 287
e 504 295
e 504 299
e 504 301
e 504 303
e 504 313
e 504 319
e 504 323
e 504 325
e 504 331
e 504 332
e 504 335
e 504 337
e 504 349
e 504 351
e 504 356
e 504 359
e 504 373
e 504 386
e 504 392
e 504 395
e 504 397
e 504 401
e 504 403
e 504 412
e 504 417
e 504 425
e 504 426
e 504 429
e 504 433
e 504 438
e 504 441
e 504 442
e 504 452
e 504 456
e 504 464
e 504 472
e 504 473
e 504 476
e 504 479
e 504 484
e 504 496
e 504 503
e 505 1
e 505 4
e 505 13
e 505 15
e 505 36
e 505 37
e 505 39
e 505 40
e 505 41
e 505 52
e 505 53
e 505 59
e 505 67
e 505 69
e 505 71
e 505 73
e 505 76
e 505 77
e 505 78
e 505 86
e 505 89
e 505 92
e 505 111
e 505 112
e 505 113
e 505 122
e 505 128
e 505 131
e 505 133
e 505 148
e 505 169
e 505 173
e 505 179
e 505 190
e 505 203
e 505 206
e 505 211
e 505 214
e 505 224
e 505 227
e 505 229
e 505 233
e 505 240
e 505 245
e 505 248
e 505 259
e 505 263
e 505 268
e 505 270
e 505 285
e 505 288
e 505 289
e 505 292
e 505 301
e 505 304
e 505 307
e 505 313
e 505 318
e 505 328
e 505 338
e 505 341
e 505 344
e 505 346
e 505 349
e 505 350
e 505 351
e 505 357
e 505 366
e 505 372
e 505 382
e 505 391
e 505 392
e 505 396
e 505 397
e 505 405
e 505 425
e 505 432
e 505 433
e 505 438
e 505 439
e 505 447
e 505 450
e 505 460
e 505 466
e 505 467
e 505 475
e 505 482
e 505 486
e 505 497
e 506 5
e 506 8
e 506 14
e 506 16
e 506 26
e 506 29
e 506 30
e 506 31
e 506 35
e 506 53
e 506 59
e 506 65
e 506 66
e 506 73
e 506 76
e 506 80
e 506 91
e 506 101
e 506 104
e 506 110
e 506 112
e 506 122
e 506 136
e 506 142
e 506 143
e 506 160
e 506 168
e 506 173
e 506 174
e 506 176
e 506 178
e 506 188
e 506 196
e 506 204
e 506 215
e 506 239
e 506 241
e 506 244
e 506 246
e 506 251
e 506 259
e 506 270
e 506 271
e 506 281
e 506 285
e 506 289
e 506 290
e 506 292
e 506 293
e 506 294
e 506 296
e 506 298
e 506 299
e 506 301
e 506 311
e 506 312
e 506 313
e 506 324
e 506 328
e 506 332
e 506 333
e 506 334
e 506 335
e 506 338
e 506 341
e 506 342
e 506 343
e 506 344
e 506 345
e 506 351
e 506 355
e 506 360
e 506 368
e 506 373
e 506 380
e 506 390
e 506 391
e 506 393
e 506 401
e 506 403
e 506 412
e 506 421
e 506 425
e 506 426
e 506 434
e 506 451
e 506 457
e 506 463
e 506 466
e 506 467
e 506 475
e 506 490
e 506 497
e 506 499
e 506 500
e 506 503
e 507 8
e 507 11
e 507 12
e 507 13
e 507 20
e 507 23
e 507 28
e 507 40
e 507 51
e 507 53
e 507 61
e 507 65
e 507 69
e 507 78
e 507 79
e 507 82
e 507 86
e 507 90
e 507 105
e 507 107
e 507 111
e 507 114
e 507 116
e 507 119
e 507 124
e 507 126
e 507 132
e 507 136
e 507 139
e 507 147
e 507 149
e 507 150
e 507 151
e 507 153
e 507 155
e 507 165
e 507 166
e 507 168
e 507 169
e 507 177
e 507 179
e 507 183
e 507 191
e 507 200
e 507 201
e 507 204
e 507 206
e 507 210
e 507 214
e 507 217
e 507 219
e 507 220
e 507 221
e 507 227
e 507 228
e 507 230
e 507 232
e 507 234
e 507 238
e 507 241
e 507 242
e 507 247
e 507 252
e 507 267
e 507 269
e 507 273
e 507 278
e 507 280
e 507 284
e 507 288
e 507 310
e 507 314
e 507 317
e 507 327
e 507 328
e 507 329
e 507 331
e 507 335
e 507 339
e 507 343
e 507 344
e 507 346
e 507 350
e 507 351
e 507 352
e 507 358
e 507 361
e 507 364
e 507 369
e 507 383
e 507 386
e 507 388
e 507 396
e 507 401
e 507 402
e 507 403
e 507 409
e 507 415
e 507 416
e 507 421
e 507 425
e 507 428
e 507 429
e 507 433
e 507 439
e 507 440
e 507 443
e 507 445
e 507 452
e 507 463
e 507 464
e 507 468
e 507 477
e 507 478
e 507 481
e 507 485
e 507 487
e 507 494
e 507 496
e 507 498
e 507 499
e 507 505
e 508 4
e 508 13
e 508 15
e 508 17
e 508 18
e 508 20
e 508 23
e 508 26
e 508 28
e 508 32
e 508 41
e 508 42
e 508 43
e 508 46
e 508 47
e 508 48
e 508 53
e 508 55
e 508 57
e 508 60
e 508 63
e 508 68
e 508 73
e 508 74
e 508 80
e 508 84
e 508 87
e 508 90
e 508 92
e 508 93
e 508 94
e 508 95
e 508 97
e 508 99
e 508 100
e 508 101
e 508 104
e 508 111
e 508 113
e 508 114
e 508 121
e 508 122
e 508 127
e 508 129
e 508 130
e 508 131
e 508 133
e 508 135
e 508 136
e 508 137
e 508 138
e 508 142
e 508 143
e 508 144
e 508 145
e 508 147
e 508 149
e 508 150
e 508 155
e 508 156
e 508 157
e 508 165
e 508 168
e 508 173
e 508 174
e 508 175
e 508 177
e 508 179
e 508 182
e 508 190
e 508 200
e 508 206
e 508 207
e 508 211
e 508 213
e 508 214
e 508 216
e 508 217
e 508 218
e 508 221
e 508 222
e 508 223
e 508 226
e 508 227
e 508 229
e 508 233
e 508 235
e 508 236
e 508 237
e 508 240
e 508 241
e 508 244
e 508 245
e 508 246
e 508 247
e 508 250
e 508 251
e 508 253
e 508 254
e 508 255
e 508 258
e 508 261
e 508 265
e 508 266
e 508 270
e 508 272
e 508 275
e 508 276
e 508 278
e 508 282
e 508 283
e 508 284
e 508 286
e 508 288
e 508 291
e 508 292
e 508 296
e 508 303
e 508 304
e 508 305
e 508 312
e 508 313
e 508 314
e 508 316
e 508 322
e 508 327
e 508 329
e 508 330
e 508 331
e 508 332
e 508 333
e 508 335
e 508 337
e 508 340
e 508 342
e 508 344
e 508 351
e 508 353
e 508 355
e 508 357
e 508 358
e 508 364
e 508 366
e 508 367
e 508 371
e 508 372
e 508 376
e 508 377
e 508 378
e 508 379
e 508 386
e 508 397
e 508 398
e 508 403
e 508 404
e 508 409
e 508 410
e 508 422
e 508 423
e 508 425
e 508 428
e 508 429
e 508 432
e 508 433
e 508 434
e 508 436
e 508 443
e 508 444
e 508 445
e 508 446
e 508 447
e 508 450
e 508 453
e 508 456
e 508 460
e 508 464
e 508 467
e 508 468
e 508 472
e 508 476
e 508 477
e 508 478
e 508 479
e 508 483
e 508 484
e 508 492
e 508 493
e 508 494
e 508 496
e 508 497
e 508 499
e 508 501
e 508 502
e 508 503
e 509 10
e 509 20
e 509 25
e 509 29
e 509 30
e 509 52
e 509 67
e 509 72
e 509 82
e 509 87
e 509 100
e 509 103
e 509 110
e 509 118
e 509 122
e 509 123
e 509 125
e 509 131
e 509 133
e 509 135
e 509 173
e 509 196
e 509 202
e 509 214
e 509 215
e 509 226
e 509 229
e 509 232
e 509 234
e 509 235
e 509 240
e 509 255
e 509 259
e 509 267
e 509 268
e 509 274
e 509 276
e 509 294
e 509 295
e 509 297
e 509 310
e 509 314
e 509 315
e 509 317
e 509 318
e 509 338
e 509 339
e 509 347
e 509 350
e 509 355
e 509 356
e 509 387
e 509 392
e 509 403
e 509 406
e 509 407
e 509 413
e 509 415
e 509 428
e 509 429
e 509 435
e 509 466
e 509 469
e 509 475
e 509 479
e 509 481
e 509 488
e 509 492
e 509 495
e 509 497
e 509 499
e 509 501
e 509 505
e 510 2
e 510 3
e 510 4
e 510 6
e 510 7
e 510 8
e 510 9
e 510 14
e 510 26
e 510 28
e 510 29
e 510 35
e 510 36
e 510 38
e 510 39
e 510 46
e 510 50
e 510 51
e 510 56
e 510 60
e 510 67
e 510 69
e 510 74
e 510 76
e 510 77
e 510 80
e 510 82
e 510 84
e 510 90
e 510 91
e 510 94
e 510 96
e 510 101
e 510 103
e 510 105
e 510 108
e 510 109
e 510 110
e 510 112
e 510 117
e 510 125
e 510 127
e 510 128
e 510 131
e 510 133
e 510 135
e 510 137
e 510 138
e 510 140
e 510 144
e 510 145
e 510 155
e 510 156
e 510 158
e 510 160
e 510 161
e 510 167
e 510 168
e 510 170
e 510 173
e 510 174
e 510 175
e 510 176
e 510 179
e 510 180
e 510 183
e 510 192
e 510 194
e 510 195
e 510 199
e 510 200
e 510 203
e 510 204
e 510 209
e 510 214
e 510 215
e 510 217
e 510 219
e 510 220
e 510 222
e 510 224
e 510 225
e 510 226
e 510 233
e 510 235
e 510 238
e 510 239
e 510 241
e 510 242
e 510 244
e 510 248
e 510 259
e 510 260
e 510 262
e 510 265
e 510 268
e 510 271
e 510 274
e 510 275
e 510 277
e 510 285
e 510 288
e 510 290
e 510 292
e 510 296
e 510 301
e 510 304
e 510 312
e 510 314
e 510 316
e 510 317
e 510 318
e 510 319
e 510 320
e 510 327
e 510 329
e 510 331
e 510 332
e 510 333
e 510 338
e 510 339
e 510 340
e 510 343
e 510 347
e 510 349
e 510 351
e 510 353
e 510 354
e 510 356
e 510 359
e 510 361
e 510 366
e 510 367
e 510 370
e 510 372
e 510 379
e 510 382
e 510 385
e 510 387
e 510 389
e 510 391
e 510 396
e 510 407
e 510 408
e 510 412
e 510 413
e 510 415
e 510 416
e 510 419
e 510 420
e 510 433
e 510 437
e 510 441
e 510 444
e 510 445
e 510 446
e 510 450
e 510 454
e 510 455
e 510 456
e 510 460
e 510 462
e 510 468
e 510 470
e 510 473
e 510 474
e 510 475
e 510 483
e 510 484
e 510 495
e 510 496
e 510 502
e 510 503
e 510 508
e 510 509
e 511 1
e 511 2
e 511 4
e 511 8
e 511 10
e 511 16
e 511 26
e 511 45
e 511 47
e 511 51
e 511 55
e 511 60
e 511 63
e 511 85
e 511 87
e 511 91
e 511 93
e 511 100
e 511 102
e 511 103
e 511 104
e 511 109
e 511 111
e 511 118
e 511 125
e 511 133
e 511 134
e 511 136
e 511 137
e 511 139
e 511 140
e 511 148
e 511 149
e 511 150
e 511 151
e 511 154
e 511 159
e 511 166
e 511 176
e 511 179
e 511 186
e 511 187
e 511 202
e 511 208
e 511 212
e 511 213
e 511 214
e 511 215
e 511 221
e 511 223
e 511 226
e 511 227
e 511 230
e 511 233
e 511 234
e 511 242
e 511 250
e 511 251
e 511 256
e 511 261
e 511 265
e 511 269
e 511 280
e 511 282
e 511 291
e 511 292
e 511 295
e 511 296
e 511 303
e 511 311
e 511 312
e 511 317
e 511 318
e 511 326
e 511 327
e 511 328
e 511 331
e 511 339
e 511 352
e 511 356
e 511 358
e 511 362
e 511 366
e 511 381
e 511 385
e 511 386
e 511 388
e 511 395
e 511 396
e 511 403
e 511 407
e 511 412
e 511 420
e 511 431
e 511 435
e 511 443
e 511 444
e 511 449
e 511 455
e 511 471
e 511 472
e 511 478
e 511 480
e 511 484
e 511 487
e 511 488
e 511 495
e 511 499
e 511 505
e 511 510
e 512 4
e 512 7
e 512 11
e 512 14
e 512 15
e 512 16
e 512 18
e 512 22
e 512 27
e 512 29
e 512 30
e 512 31
e 512 32
e 512 33
e 512 40
e 512 42
e 512 46
e 512 50
e 512 56
e 512 63
e 512 68
e 512 72
e 512 74
e 512 77
e 512 81
e 512 86
e 512 87
e 512 90
e 512 91
e 512 93
e 512 94
e 512 100
e 512 103
e 512 104
e 512 108
e 512 110
e 512 112
e 512 114
e 512 122
e 512 127
e 512 130
e 512 133
e 512 135
e 512 136
e 512 138
e 512 141
e 512 144
e 512 149
e 512 155
e 512 156
e 512 158
e 512 165
e 512 171
e 512 182
e 512 186
e 512 193
e 512 194
e 512 202
e 512 219
e 512 225
e 512 226
e 512 228
e 512 231
e 512 232
e 512 233
e 512 238
e 512 242
e 512 244
e 512 245
e 512 247
e 512 250
e 512 251
e 512 253
e 512 256
e 512 265
e 512 267
e 512 268
e 512 269
e 512 270
e 512 274
e 512 276
e 512 277
e 512 278
e 512 292
e 512 295
e 512 296
e 512 297
e 512 304
e 512 305
e 512 307
e 512 312
e 512 313
e 512 315
e 512 316
e 512 318
e 512 321
e 512 324
e 512 325
e 512 331
e 512 336
e 512 345
e 512 346
e 512 347
e 512 353
e 512 354
e 512 356
e 512 358
e 512 362
e 512 370
e 512 371
e 512 373
e 512 378
e 512 380
e 512 381
e 512 382
e 512 383
e 512 384
e 512 385
e 512 386
e 512 388
e 512 389
e 512 390
e 512 395
e 512 398
e 512 400
e 512 407
e 512 414
e 512 415
e 512 425
e 512 429
e 512 430
e 512 434
e 512 435
e 512 438
e 512 439
e 512 440
e 512 443
e 512 444
e 512 446
e 512 456
e 512 468
e 512 469
e 512 471
e 512 472
e 512 477
e 512 478
e 512 480
e 512 488
e 512 489
e 512 492
e 512 497
e 512 500
e 512 503
e 513 4
e 513 10
e 513 13
e 513 19
e 513 21
e 513 26
e 513 31
e 513 36
e 513 37
e 513 38
e 513 39
e 513 46
e 513 66
e 513 68
e 513 73
e 513 76
e 513 79
e 513 80
e 513 82
e 513 84
e 513 88
e 513 90
e 513 93
e 513 100
e 513 101
e 513 104
e 513 105
e 513 106
e 513 110
e 513 111
e 513 113
e 513 114
e 513 115
e 513 121
e 513 122
e 513 127
e 513 131
e 513 136
e 513 140
e 513 154
e 513 156
e 513 158
e 513 160
e 513 168
e 513 176
e 513 177
e 513 179
e 513 184
e 513 190
e 513 191
e 513 192
e 513 198
e 513 201
e 513 204
e 513 214
e 513 225
e 513 226
e 513 228
e 513 230
e 513 233
e 513 250
e 513 251
e 513 252
e 513 253
e 513 256
e 513 257
e 513 258
e 513 260
e 513 264
e 513 265
e 513 267
e 513 285
e 513 288
e 513 289
e 513 295
e 513 296
e 513 299
e 513 304
e 513 306
e 513 311
e 513 312
e 513 313
e 513 315
e 513 316
e 513 317
e 513 320
e 513 327
e 513 331
e 513 334
e 513 335
e 513 336
e 513 337
e 513 340
e 513 344
e 513 346
e 513 347
e 513 351
e 513 354
e 513 356
e 513 374
e 513 377
e 513 382
e 513 385
e 513 386
e 513 389
e 513 396
e 513 397
e 513 400
e 513 410
e 513 411
e 513 418
e 513 421
e 513 429
e 513 432
e 513 433
e 513 434
e 513 440
e 513 447
e 513 449
e 513 450
e 513 455
e 513 460
e 513 466
e 513 471
e 513 472
e 513 475
e 513 476
e 513 477
e 513 481
e 513 482
e 513 486
e 513 490
e 513 491
e 513 505
e 513 506
e 514 4
e 514 5
e 514 6
e 514 8
e 514 14
e 514 16
e 514 17
e 514 19
e 514 25
e 514 26
e 514 27
e 514 28
e 514 30
e 514 31
e 514 32
e 514 36
e 514 39
e 514 42
e 514 44
e 514 45
e 514 53
e 514 55
e 514 61
e 514 63
e 514 64
e 514 68
e 514 69
e 514 71
e 514 73
e 514 74
e 514 76
e 514 80
e 514 81
e 514 84
e 514 86
e 514 87
e 514 88
e 514 90
e 514 95
e 514 96
e 514 101
e 514 103
e 514 109
e 514 110
e 514 111
e 514 112
e 514 115
e 514 121
e 514 127
e 514 131
e 514 132
e 514 142
e 514 146
e 514 155
e 514 157
e 514 158
e 514 168
e 514 174
e 514 176
e 514 179
e 514 181
e 514 189
e 514 193
e 514 194
e 514 197
e 514 198
e 514 199
e 514 203
e 514 205
e 514 207
e 514 208
e 514 209
e 514 211
e 514 214
e 514 218
e 514 219
e 514 221
e 514 225
e 514 226
e 514 227
e 514 229
e 514 231
e 514 234
e 514 243
e 514 251
e 514 255
e 514 259
e 514 260
e 514 262
e 514 266
e 514 268
e 514 270
e 514 272
e 514 273
e 514 276
e 514 277
e 514 280
e 514 285
e 514 289
e 514 292
e 514 296
e 514 297
e 514 298
e 514 300
e 514 301
e 514 303
e 514 305
e 514 306
e 514 309
e 514 315
e 514 319
e 514 320
e 514 322
e 514 325
e 514 328
e 514 332
e 514 334
e 514 335
e 514 337
e 514 343
e 514 344
e 514 346
e 514 348
e 514 350
e 514 352
e 514 356
e 514 358
e 514 364
e 514 365
e 514 367
e 514 368
e 514 372
e 514 373
e 514 378
e 514 380
e 514 383
e 514 384
e 514 392
e 514 393
e 514 396
e 514 398
e 514 400
e 514 401
e 514 402
e 514 406
e 514 414
e 514 416
e 514 419
e 514 423
e 514 424
e 514 427
e 514 428
e 514 431
e 514 433
e 514 435
e 514 437
e 514 438
e 514 439
e 514 440
e 514 443
e 514 444
e 514 446
e 514 447
e 514 448
e 514 450
e 514 458
e 514 464
e 514 466
e 514 467
e 514 469
e 514 471
e 514 473
e 514 474
e 514 476
e 514 477
e 514 478
e 514 482
e 514 486
e 514 487
e 514 488
e 514 489
e 514 492
e 514 494
e 514 495
e 514 500
e 514 501
e 514 503
e 514 505
e 514 507
e 514 510
e 515 1
e 515 6
e 515 10
e 515 18
e 515 30
e 515 35
e 515 41
e 515 43
e 515 47
e 515 51
e 515 54
e 515 55
e 515 57
e 515 68
e 515 72
e 515 73
e 515 74
e 515 76
e 515 78
e 515 82
e 515 93
e 515 103
e 515 104
e 515 105
e 515 107
e 515 113
e 515 115
e 515 116
e 515 117
e 515 118
e 515 125
e 515 135
e 515 149
e 515 152
e 515 154
e 515 160
e 515 164
e 515 172
e 515 173
e 515 181
e 515 186
e 515 187
e 515 193
e 515 194
e 515 196
e 515 198
e 515 201
e 515 207
e 515 211
e 515 217
e 515 224
e 515 233
e 515 236
e 515 238
e 515 241
e 515 250
e 515 266
e 515 279
e 515 288
e 515 289
e 515 297
e 515 303
e 515 304
e 515 306
e 515 312
e 515 316
e 515 341
e 515 342
e 515 350
e 515 365
e 515 367
e 515 370
e 515 380
e 515 390
e 515 393
e 515 401
e 515 413
e 515 415
e 515 416
e 515 419
e 515 424
e 515 427
e 515 429
e 515 434
e 515 446
e 515 460
e 515 478
e 515 479
e 515 480
e 515 482
e 515 487
e 515 492
e 515 500
e 515 505
e 515 507
e 515 508
e 515 510
e 515 513
e 516 2
e 516 13
e 516 16
e 516 23
e 516 28
e 516 30
e 516 31
e 516 40
e 516 43
e 516 48
e 516 51
e 516 52
e 516 53
e 516 55
e 516 60
e 516 61
e 516 64
e 516 70
e 516 72
e 516 76
e 516 78
e 516 82
e 516 84
e 516 92
e 516 102
e 516 107
e 516 112
e 516 114
e 516 115
e 516 117
e 516 121
e 516 122
e 516 123
e 516 131
e 516 136
e 516 142
e 516 143
e 516 145
e 516 147
e 516 149
e 516 157
e 516 163
e 516 166
e 516 173
e 516 174
e 516 176
e 516 180
e 516 196
e 516 207
e 516 213
e 516 214
e 516 220
e 516 223
e 516 225
e 516 232
e 516 237
e 516 248
e 516 251
e 516 269
e 516 277
e 516 284
e 516 288
e 516 292
e 516 305
e 516 310
e 516 316
e 516 318
e 516 331
e 516 336
e 516 340
e 516 343
e 516 344
e 516 347
e 516 352
e 516 357
e 516 361
e 516 362
e 516 367
e 516 368
e 516 372
e 516 373
e 516 380
e 516 383
e 516 389
e 516 390
e 516 397
e 516 402
e 516 406
e 516 416
e 516 423
e 516 433
e 516 434
e 516 447
e 516 451
e 516 452
e 516 460
e 516 463
e 516 475
e 516 480
e 516 481
e 516 483
e 516 485
e 516 496
e 516 497
e 516 508
e 516 511
e 517 7
e 517 9
e 517 13
e 517 22
e 517 23
e 517 24
e 517 25
e 517 26
e 517 29
e 517 30
e 517 31
e 517 38
e 517 43
e 517 45
e 517 46
e 517 47
e 517 50
e 517 52
e 517 54
e 517 55
e 517 57
e 517 59
e 517 60
e 517 61
e 517 63
e 517 64
e 517 65
e 517 66
e 517 73
e 517 79
e 517 82
e 517 85
e 517 86
e 517 87
e 517 89
e 517 93
e 517 97
e 517 100
e 517 103
e 517 104
e 517 106
e 517 111
e 517 115
e 517 125
e 517 126
e 517 128
e 517 131
e 517 132
e 517 135
e 517 136
e 517 141
e 517 143
e 517 146
e 517 148
e 517 149
e 517 151
e 517 153
e 517 160
e 517 161
e 517 162
e 517 164
e 517 167
e 517 168
e 517 171
e 517 173
e 517 174
e 517 176
e 517 178
e 517 179
e 517 181
e 517 184
e 517 186
e 517 187
e 517 188
e 517 192
e 517 203
e 517 214
e 517 217
e 517 218
e 517 221
e 517 222
e 517 223
e 517 224
e 517 226
e 517 232
e 517 233
e 517 240
e 517 245
e 517 255
e 517 256
e 517 260
e 517 262
e 517 267
e 517 269
e 517 273
e 517 274
e 517 278
e 517 281
e 517 283
e 517 286
e 517 288
e 517 289
e 517 290
e 517 291
e 517 292
e 517 293
e 517 295
e 517 297
e 517 301
e 517 303
e 517 307
e 517 309
e 517 311
e 517 316
e 517 317
e 517 322
e 517 327
e 517 334
e 517 335
e 517 337
e 517 338
e 517 339
e 517 342
e 517 348
e 517 350
e 517 353
e 517 356
e 517 358
e 517 360
e 517 366
e 517 367
e 517 371
e 517 374
e 517 378
e 517 380
e 517 384
e 517 386
e 517 390
e 517 391
e 517 392
e 517 393
e 517 397
e 517 400
e 517 403
e 517 413
e 517 425
e 517 426
e 517 429
e 517 431
e 517 433
e 517 434
e 517 436
e 517 444
e 517 446
e 517 447
e 517 450
e 517 453
e 517 457
e 517 463
e 517 465
e 517 471
e 517 472
e 517 475
e 517 478
e 517 481
e 517 486
e 517 497
e 517 501
e 517 505
e 517 506
e 517 508
e 517 511
e 517 513
e 517 514
e 518 1
e 518 8
e 518 11
e 518 20
e 518 24
e 518 36
e 518 50
e 518 55
e 518 64
e 518 86
e 518 95
e 518 103
e 518 105
e 518 114
e 518 131
e 518 148
e 518 158
e 518 174
e 518 195
e 518 201
e 518 208
e 518 221
e 518 223
e 518 232
e 518 235
e 518 236
e 518 242
e 518 251
e 518 255
e 518 258
e 518 265
e 518 266
e 518 276
e 518 279
e 518 284
e 518 290
e 518 299
e 518 300
e 518 301
e 518 307
e 518 312
e 518 313
e 518 317
e 518 325
e 518 327
e 518 341
e 518 346
e 518 349
e 518 350
e 518 365
e 518 366
e 518 371
e 518 372
e 518 373
e 518 389
e 518 393
e 518 395
e 518 396
e 518 411
e 518 413
e 518 415
e 518 416
e 518 420
e 518 424
e 518 433
e 518 434
e 518 436
e 518 441
e 518 442
e 518 444
e 518 457
e 518 462
e 518 494
e 518 508
e 519 1
e 519 4
e 519 6
e 519 11
e 519 12
e 519 13
e 519 16
e 519 19
e 519 26
e 519 33
e 519 34
e 519 36
e 519 38
e 519 41
e 519 42
e 519 43
e 519 44
e 519 52
e 519 53
e 519 62
e 519 65
e 519 67
e 519 71
e 519 72
e 519 74
e 519 75
e 519 76
e 519 80
e 519 81
e 519 84
e 519 87
e 519 94
e 519 98
e 519 101
e 519 110
e 519 111
e 519 117
e 519 121
e 519 122
e 519 126
e 519 127
e 519 130
e 519 134
e 519 137
e 519 145
e 519 148
e 519 149
e 519 152
e 519 156
e 519 158
e 519 160
e 519 165
e 519 168
e 519 173
e 519 175
e 519 178
e 519 179
e 519 181
e 519 183
e 519 184
e 519 186
e 519 187
e 519 191
e 519 192
e 519 196
e 519 198
e 519 199
e 519 202
e 519 205
e 519 209
e 519 211
e 519 215
e 519 218
e 519 220
e 519 221
e 519 222
e 519 223
e 519 226
e 519 229
e 519 232
e 519 233
e 519 243
e 519 245
e 519 248
e 519 250
e 519 251
e 519 257
e 519 259
e 519 264
e 519 267
e 519 268
e 519 270
e 519 274
e 519 285
e 519 286
e 519 288
e 519 289
e 519 290
e 519 291
e 519 297
e 519 299
e 519 301
e 519 302
e 519 303
e 519 312
e 519 315
e 519 317
e 519 318
e 519 323
e 519 327
e 519 332
e 519 335
e 519 337
e 519 340
e 519 346
e 519 352
e 519 358
e 519 365
e 519 369
e 519 370
e 519 371
e 519 374
e 519 382
e 519 390
e 519 391
e 519 397
e 519 398
e 519 407
e 519 408
e 519 409
e 519 412
e 519 419
e 519 421
e 519 428
e 519 435
e 519 440
e 519 444
e 519 446
e 519 450
e 519 452
e 519 454
e 519 455
e 519 462
e 519 463
e 519 464
e 519 465
e 519 470
e 519 473
e 519 479
e 519 482
e 519 485
e 519 487
e 519 491
e 519 496
e 519 498
e 519 499
e 519 503
e 519 504
e 519 506
e 519 510
e 519 512
e 519 513
e 519 514
e 520 1
e 520 3
e 520 4
e 520 5
e 520 8
e 520 10
e 520 13
e 520 14
e 520 16
e 520 31
e 520 33
e 520 39
e 520 41
e 520 49
e 520 54
e 520 56
e 520 58
e 520 59
e 520 60
e 520 61
e 520 63
e 520 67
e 520 69
e 520 70
e 520 71
e 520 77
e 520 80
e 520 84
e 520 87
e 520 90
e 520 91
e 520 92
e 520 94
e 520 105
e 520 109
e 520 116
e 520 117
e 520 118
e 520 135
e 520 137
e 520 138
e 520 139
e 520 142
e 520 143
e 520 145
e 520 154
e 520 156
e 520 167
e 520 168
e 520 169
e 520 176
e 520 184
e 520 185
e 520 190
e 520 199
e 520 204
e 520 206
e 520 208
e 520 213
e 520 214
e 520 215
e 520 216
e 520 224
e 520 225
e 520 226
e 520 228
e 520 230
e 520 232
e 520 233
e 520 236
e 520 237
e 520 238
e 520 239
e 520 240
e 520 241
e 520 242
e 520 246
e 520 248
e 520 254
e 520 255
e 520 260
e 520 266
e 520 269
e 520 280
e 520 283
e 520 292
e 520 294
e 520 295
e 520 298
e 520 299
e 520 304
e 520 323
e 520 325
e 520 331
e 520 336
e 520 342
e 520 349
e 520 351
e 520 353
e 520 356
e 520 361
e 520 365
e 520 366
e 520 367
e 520 370
e 520 375
e 520 386
e 520 389
e 520 393
e 520 400
e 520 402
e 520 406
e 520 408
e 520 409
e 520 410
e 520 411
e 520 415
e 520 416
e 520 419
e 520 421
e 520 430
e 520 433
e 520 435
e 520 436
e 520 450
e 520 461
e 520 463
e 520 464
e 520 470
e 520 473
e 520 475
e 520 484
e 520 487
e 520 488
e 520 492
e 520 493
e 520 497
e 520 499
e 520 502
e 520 504
e 520 509
e 520 517
e 520 518
e 521 3
e 521 5
e 521 6
e 521 7
e 521 8
e 521 10
e 521 11
e 521 12
e 521 13
e 521 14
e 521 15
e 521 16
e 521 21
e 521 24
e 521 29
e 521 30
e 521 31
e 521 34
e 521 36
e 521 37
e 521 38
e 521 39
e 521 40
e 521 41
e 521 43
e 521 44
e 521 45
e 521 49
e 521 52
e 521 53
e 521 55
e 521 56
e 521 59
e 521 63
e 521 66
e 521 69
e 521 72
e 521 73
e 521 83
e 521 89
e 521 92
e 521 95
e 521 96
e 521 100
e 521 102
e 521 103
e 521 104
e 521 105
e 521 108
e 521 109
e 521 112
e 521 113
e 521 115
e 521 116
e 521 120
e 521 127
e 521 134
e 521 135
e 521 136
e 521 137
e 521 139
e 521 142
e 521 145
e 521 147
e 521 150
e 521 155
e 521 160
e 521 164
e 521 166
e 521 168
e 521 172
e 521 173
e 521 177
e 521 178
e 521 184
e 521 186
e 521 189
e 521 190
e 521 193
e 521 194
e 521 203
e 521 212
e 521 216
e 521 218
e 521 221
e 521 222
e 521 227
e 521 230
e 521 232
e 521 233
e 521 237
e 521 238
e 521 240
e 521 241
e 521 246
e 521 249
e 521 251
e 521 253
e 521 254
e 521 257
e 521 259
e 521 261
e 521 262
e 521 268
e 521 273
e 521 274
e 521 275
e 521 276
e 521 277
e 521 278
e 521 279
e 521 280
e 521 281
e 521 282
e 521 283
e 521 285
e 521 288
e 521 292
e 521 300
e 521 302
e 521 305
e 521 309
e 521 312
e 521 314
e 521 316
e 521 317
e 521 318
e 521 320
e 521 322
e 521 324
e 521 325
e 521 327
e 521 329
e 521 332
e 521 333
e 521 334
e 521 336
e 521 340
e 521 342
e 521 343
e 521 350
e 521 351
e 521 352
e 521 357
e 521 358
e 521 359
e 521 362
e 521 363
e 521 366
e 521 370
e 521 376
e 521 377
e 521 378
e 521 380
e 521 382
e 521 383
e 521 386
e 521 388
e 521 389
e 521 399
e 521 400
e 521 402
e 521 403
e 521 406
e 521 408
e 521 412
e 521 415
e 521 417
e 521 418
e 521 421
e 521 423
e 521 425
e 521 428
e 521 429
e 521 430
e 521 432
e 521 433
e 521 434
e 521 438
e 521 440
e 521 445
e 521 450
e 521 452
e 521 458
e 521 462
e 521 463
e 521 464
e 521 466
e 521 467
e 521 469
e 521 472
e 521 476
e 521 477
e 521 480
e 521 482
e 521 486
e 521 490
e 521 492
e 521 494
e 521 500
e 521 501
e 521 502
e 521 505
e 521 507
e 521 510
e 521 511
e 521 513
e 521 515
e 521 516
e 521 517
e 521 520
e 522 5
e 522 6
e 522 13
e 522 27
e 522 38
e 522 42
e 522 57
e 522 64
e 522 67
e 522 70
e 522 82
e 522 100
e 522 102
e 522 104
e 522 106
e 522 107
e 522 111
e 522 120
e 522 125
e 522 130
e 522 131
e 522 135
e 522 136
e 522 142
e 522 145
e 522 149
e 522 152
e 522 160
e 522 165
e 522 168
e 522 178
e 522 179
e 522 188
e 522 192
e 522 204
e 522 209
e 522 217
e 522 225
e 522 237
e 522 238
e 522 239
e 522 246
e 522 252
e 522 254
e 522 257
e 522 262
e 522 266
e 522 272
e 522 276
e 522 282
e 522 285
e 522 296
e 522 297
e 522 300
e 522 301
e 522 306
e 522 310
e 522 311
e 522 318
e 522 329
e 522 332
e 522 333
e 522 339
e 522 341
e 522 349
e 522 350
e 522 358
e 522 360
e 522 363
e 522 368
e 522 374
e 522 375
e 522 386
e 522 393
e 522 396
e 522 405
e 522 409
e 522 410
e 522 414
e 522 420
e 522 421
e 522 425
e 522 429
e 522 437
e 522 438
e 522 440
e 522 445
e 522 447
e 522 457
e 522 460
e 522 465
e 522 472
e 522 477
e 522 483
e 522 484
e 522 496
e 522 501
e 522 503
e 522 504
e 522 506
e 522 514
e 522 517
e 522 521
e 523 1
e 523 6
e 523 24
e 523 26
e 523 33
e 523 38
e 523 51
e 523 52
e 523 55
e 523 61
e 523 84
e 523 87
e 523 89
e 523 93
e 523 109
e 523 110
e 523 114
e 523 115
e 523 118
e 523 122
e 523 134
e 523 136
e 523 140
e 523 143
e 523 155
e 523 174
e 523 195
e 523 197
e 523 206
e 523 208
e 523 211
e 523 214
e 523 216
e 523 219
e 523 222
e 523 225
e 523 241
e 523 245
e 523 247
e 523 261
e 523 265
e 523 270
e 523 274
e 523 276
e 523 280
e 523 285
e 523 297
e 523 301
e 523 304
e 523 310
e 523 312
e 523 321
e 523 326
e 523 339
e 523 356
e 523 357
e 523 378
e 523 383
e 523 397
e 523 407
e 523 413
e 523 428
e 523 437
e 523 465
e 523 471
e 523 472
e 523 479
e 523 481
e 523 483
e 523 485
e 523 490
e 523 506
e 523 512
e 523 517
e 523 522
e 524 6
e 524 13
e 524 21
e 524 23
e 524 39
e 524 43
e 524 53
e 524 61
e 524 63
e 524 68
e 524 70
e 524 71
e 524 74
e 524 76
e 524 79
e 524 100
e 524 111
e 524 135
e 524 142
e 524 149
e 524 155
e 524 156
e 524 160
e 524 161
e 524 173
e 524 176
e 524 184
e 524 208
e 524 222
e 524 225
e 524 233
e 524 234
e 524 238
e 524 241
e 524 246
e 524 260
e 524 264
e 524 271
e 524 278
e 524 290
e 524 304
e 524 315
e 524 317
e 524 325
e 524 341
e 524 364
e 524 383
e 524 403
e 524 415
e 524 420
e 524 434
e 524 435
e 524 436
e 524 438
e 524 440
e 524 443
e 524 446
e 524 488
e 524 495
e 524 503
e 524 508
e 524 510
e 524 517
e 524 519
e 524 520
e 525 2
e 525 3
e 525 6
e 525 10
e 525 11
e 525 12
e 525 16
e 525 23
e 525 30
e 525 35
e 525 37
e 525 38
e 525 40
e 525 45
e 525 48
e 525 50
e 525 52
e 525 61
e 525 62
e 525 63
e 525 68
e 525 71
e 525 72
e 525 73
e 525 75
e 525 76
e 525 80
e 525 91
e 525 93
e 525 95
e 525 101
e 525 106
e 525 107
e 525 108
e 525 109
e 525 113
e 525 114
e 525 115
e 525 125
e 525 126
e 525 128
e 525 134
e 525 142
e 525 143
e 525 156
e 525 158
e 525 165
e 525 169
e 525 174
e 525 181
e 525 183
e 525 188
e 525 190
e 525 194
e 525 196
e 525 201
e 525 202
e 525 211
e 525 214
e 525 217
e 525 221
e 525 226
e 525 234
e 525 235
e 525 236
e 525 237
e 525 242
e 525 243
e 525 248
e 525 254
e 525 255
e 525 262
e 525 267
e 525 270
e 525 273
e 525 277
e 525 278
e 525 279
e 525 281
e 525 285
e 525 288
e 525 296
e 525 299
e 525 304
e 525 307
e 525 310
e 525 313
e 525 315
e 525 316
e 525 326
e 525 331
e 525 332
e 525 337
e 525 338
e 525 342
e 525 343
e 525 349
e 525 350
e 525 351
e 525 352
e 525 355
e 525 356
e 525 366
e 525 367
e 525 368
e 525 375
e 525 377
e 525 379
e 525 383
e 525 388
e 525 389
e 525 392
e 525 398
e 525 402
e 525 403
e 525 405
e 525 406
e 525 411
e 525 414
e 525 415
e 525 417
e 525 423
e 525 425
e 525 426
e 525 428
e 525 429
e 525 432
e 525 434
e 525 439
e 525 447
e 525 449
e 525 450
e 525 455
e 525 457
e 525 459
e 525 460
e 525 461
e 525 470
e 525 472
e 525 478
e 525 479
e 525 482
e 525 484
e 525 495
e 525 500
e 525 501
e 525 502
e 525 507
e 525 509
e 525 512
e 525 514
e 525 519
e 525 520
e 525 521
e 525 524
e 526 1
e 526 8
e 526 11
e 526 15
e 526 16
e 526 19
e 526 25
e 526 28
e 526 33
e 526 40
e 526 44
e 526 50
e 526 51
e 526 56
e 526 71
e 526 74
e 526 78
e 526 83
e 526 86
e 526 87
e 526 88
e 526 92
e 526 93
e 526 95
e 526 101
e 526 106
e 526 107
e 526 108
e 526 110
e 526 116
e 526 118
e 526 120
e 526 121
e 526 124
e 526 127
e 526 128
e 526 131
e 526 132
e 526 133
e 526 135
e 526 137
e 526 144
e 526 145
e 526 146
e 526 147
e 526 155
e 526 170
e 526 171
e 526 172
e 526 173
e 526 174
e 526 179
e 526 181
e 526 184
e 526 185
e 526 187
e 526 188
e 526 204
e 526 210
e 526 215
e 526 217
e 526 219
e 526 220
e 526 221
e 526 229
e 526 230
e 526 233
e 526 237
e 526 238
e 526 241
e 526 248
e 526 255
e 526 256
e 526 258
e 526 271
e 526 273
e 526 274
e 526 277
e 526 287
e 526 288
e 526 289
e 526 292
e 526 294
e 526 304
e 526 307
e 526 309
e 526 321
e 526 325
e 526 329
e 526 332
e 526 336
e 526 337
e 526 342
e 526 343
e 526 344
e 526 345
e 526 346
e 526 351
e 526 367
e 526 370
e 526 371
e 526 372
e 526 375
e 526 376
e 526 382
e 526 391
e 526 393
e 526 397
e 526 399
e 526 401
e 526 403
e 526 411
e 526 412
e 526 414
e 526 418
e 526 433
e 526 434
e 526 439
e 526 440
e 526 446
e 526 449
e 526 458
e 526 460
e 526 469
e 526 470
e 526 472
e 526 476
e 526 477
e 526 479
e 526 480
e 526 485
e 526 486
e 526 487
e 526 490
e 526 491
e 526 497
e 526 508
e 526 514
e 526 516
e 526 521
e 527 8
e 527 10
e 527 17
e 527 25
e 527 30
e 527 43
e 527 45
e 527 47
e 527 48
e 527 53
e 527 60
e 527 61
e 527 80
e 527 81
e 527 90
e 527 91
e 527 94
e 527 103
e 527 106
e 527 108
e 527 109
e 527 122
e 527 127
e 527 134
e 527 136
e 527 137
e 527 153
e 527 155
e 527 156
e 527 159
e 527 165
e 527 173
e 527 186
e 527 196
e 527 197
e 527 200
e 527 207
e 527 211
e 527 228
e 527 232
e 527 233
e 527 238
e 527 239
e 527 254
e 527 258
e 527 271
e 527 276
e 527 281
e 527 284
e 527 287
e 527 297
e 527 299
e 527 303
e 527 323
e 527 327
e 527 331
e 527 338
e 527 342
e 527 343
e 527 347
e 527 349
e 527 375
e 527 378
e 527 393
e 527 398
e 527 416
e 527 423
e 527 427
e 527 437
e 527 440
e 527 448
e 527 450
e 527 457
e 527 468
e 527 472
e 527 485
e 527 500
e 527 501
e 527 505
e 527 510
e 527 517
e 527 520
e 527 521
e 527 526
e 528 6
e 528 8
e 528 9
e 528 15
e 528 17
e 528 20
e 528 21
e 528 22
e 528 26
e 528 27
e 528 31
e 528 34
e 528 36
e 528 39
e 528 54
e 528 56
e 528 68
e 528 73
e 528 80
e 528 84
e 528 85
e 528 88
e 528 89
e 528 91
e 528 94
e 528 98
e 528 102
e 528 107
e 528 108
e 528 109
e 528 110
e 528 111
e 528 112
e 528 113
e 528 115
e 528 116
e 528 119
e 528 122
e 528 123
e 528 125
e 528 127
e 528 131
e 528 132
e 528 135
e 528 140
e 528 143
e 528 144
e 528 147
e 528 148
e 528 149
e 528 153
e 528 157
e 528 161
e 528 167
e 528 172
e 528 173
e 528 174
e 528 179
e 528 190
e 528 193
e 528 199
e 528 202
e 528 207
e 528 208
e 528 211
e 528 217
e 528 218
e 528 219
e 528 221
e 528 224
e 528 227
e 528 233
e 528 234
e 528 242
e 528 250
e 528 251
e 528 254
e 528 257
e 528 259
e 528 261
e 528 263
e 528 265
e 528 269
e 528 271
e 528 273
e 528 277
e 528 278
e 528 279
e 528 280
e 528 290
e 528 296
e 528 303
e 528 306
e 528 312
e 528 314
e 528 315
e 528 317
e 528 322
e 528 330
e 528 334
e 528 335
e 528 336
e 528 344
e 528 346
e 528 352
e 528 357
e 528 364
e 528 366
e 528 367
e 528 369
e 528 372
e 528 379
e 528 386
e 528 388
e 528 389
e 528 396
e 528 397
e 528 401
e 528 412
e 528 415
e 528 418
e 528 419
e 528 422
e 528 423
e 528 425
e 528 428
e 528 439
e 528 440
e 528 442
e 528 445
e 528 447
e 528 450
e 528 452
e 528 454
e 528 466
e 528 467
e 528 472
e 528 473
e 528 480
e 528 482
e 528 487
e 528 490
e 528 493
e 528 494
e 528 497
e 528 498
e 528 499
e 528 501
e 528 503
e 528 508
e 528 513
e 529 7
e 529 11
e 529 13
e 529 14
e 529 15
e 529 16
e 529 18
e 529 20
e 529 29
e 529 32
e 529 33
e 529 36
e 529 39
e 529 43
e 529 44
e 529 45
e 529 49
e 529 50
e 529 52
e 529 59
e 529 60
e 529 61
e 529 62
e 529 64
e 529 68
e 529 71
e 529 72
e 529 73
e 529 76
e 529 77
e 529 80
e 529 81
e 529 82
e 529 83
e 529 84
e 529 90
e 529 91
e 529 101
e 529 102
e 529 103
e 529 104
e 529 105
e 529 109
e 529 113
e 529 124
e 529 125
e 529 129
e 529 130
e 529 134
e 529 136
e 529 138
e 529 142
e 529 145
e 529 147
e 529 149
e 529 154
e 529 155
e 529 156
e 529 160
e 529 161
e 529 165
e 529 166
e 529 173
e 529 174
e 529 175
e 529 177
e 529 178
e 529 179
e 529 187
e 529 192
e 529 193
e 529 194
e 529 195
e 529 196
e 529 198
e 529 199
e 529 203
e 529 204
e 529 206
e 529 207
e 529 208
e 529 210
e 529 211
e 529 216
e 529 217
e 529 221
e 529 222
e 529 225
e 529 230
e 529 232
e 529 234
e 529 240
e 529 241
e 529 243
e 529 248
e 529 249
e 529 251
e 529 253
e 529 259
e 529 261
e 529 263
e 529 265
e 529 268
e 529 270
e 529 271
e 529 274
e 529 275
e 529 276
e 529 283
e 529 287
e 529 293
e 529 295
e 529 296
e 529 300
e 529 301
e 529 302
e 529 304
e 529 305
e 529 306
e 529 307
e 529 308
e 529 309
e 529 318
e 529 323
e 529 324
e 529 325
e 529 328
e 529 329
e 529 330
e 529 331
e 529 333
e 529 335
e 529 337
e 529 339
e 529 341
e 529 343
e 529 344
e 529 345
e 529 350
e 529 352
e 529 354
e 529 360
e 529 361
e 529 366
e 529 368
e 529 369
e 529 370
e 529 373
e 529 375
e 529 379
e 529 380
e 529 381
e 529 385
e 529 387
e 529 395
e 529 398
e 529 401
e 529 403
e 529 407
e 529 408
e 529 409
e 529 410
e 529 411
e 529 414
e 529 415
e 529 420
e 529 423
e 529 429
e 529 439
e 529 441
e 529 443
e 529 446
e 529 447
e 529 448
e 529 459
e 529 461
e 529 462
e 529 463
e 529 467
e 529 469
e 529 471
e 529 472
e 529 473
e 529 475
e 529 481
e 529 482
e 529 485
e 529 487
e 529 488
e 529 489
e 529 496
e 529 497
e 529 504
e 529 505
e 529 508
e 529 510
e 529 515
e 529 519
e 529 520
e 529 521
e 529 522
e 529 525
e 529 527
e 529 528
e 530 1
e 530 3
e 530 4
e 530 9
e 530 13
e 530 15
e 530 16
e 530 17
e 530 21
e 530 27
e 530 37
e 530 39
e 530 43
e 530 44
e 530 47
e 530 50
e 530 55
e 530 58
e 530 61
e 530 63
e 530 64
e 530 67
e 530 70
e 530 72
e 530 74
e 530 75
e 530 76
e 530 83
e 530 85
e 530 88
e 530 89
e 530 99
e 530 107
e 530 109
e 530 113
e 530 115
e 530 116
e 530 117
e 530 121
e 530 123
e 530 125
e 530 126
e 530 131
e 530 136
e 530 137
e 530 141
e 530 144
e 530 146
e 530 150
e 530 151
e 530 153
e 530 164
e 530 165
e 530 166
e 530 169
e 530 173
e 530 178
e 530 181
e 530 190
e 530 199
e 530 201
e 530 203
e 530 204
e 530 205
e 530 207
e 530 208
e 530 210
e 530 211
e 530 212
e 530 217
e 530 218
e 530 221
e 530 225
e 530 228
e 530 234
e 530 236
e 530 238
e 530 241
e 530 242
e 530 252
e 530 258
e 530 264
e 530 267
e 530 274
e 530 276
e 530 280
e 530 281
e 530 282
e 530 283
e 530 288
e 530 289
e 530 290
e 530 292
e 530 295
e 530 296
e 530 297
e 530 303
e 530 304
e 530 309
e 530 310
e 530 312
e 530 317
e 530 323
e 530 327
e 530 328
e 530 330
e 530 331
e 530 338
e 530 339
e 530 346
e 530 349
e 530 351
e 530 355
e 530 356
e 530 358
e 530 360
e 530 366
e 530 367
e 530 371
e 530 375
e 530 376
e 530 378
e 530 381
e 530 391
e 530 392
e 530 397
e 530 398
e 530 402
e 530 408
e 530 412
e 530 415
e 530 416
e 530 418
e 530 420
e 530 421
e 530 423
e 530 427
e 530 432
e 530 436
e 530 437
e 530 440
e 530 443
e 530 450
e 530 451
e 530 452
e 530 453
e 530 459
e 530 463
e 530 464
e 530 466
e 530 473
e 530 475
e 530 477
e 530 480
e 530 481
e 530 483
e 530 484
e 530 485
e 530 487
e 530 489
e 530 490
e 530 492
e 530 493
e 530 498
e 530 499
e 530 502
e 530 505
e 530 506
e 530 507
e 530 509
e 530 517
e 530 518
e 530 522
e 530 525
e 530 526
e 531 2
e 531 4
e 531 10
e 531 12
e 531 20
e 531 22
e 531 23
e 531 30
e 531 37
e 531 45
e 531 53
e 531 64
e 531 69
e 531 71
e 531 92
e 531 104
e 531 107
e 531 109
e 531 111
e 531 114
e 531 116
e 531 121
e 531 125
e 531 126
e 531 144
e 531 146
e 531 151
e 531 154
e 531 160
e 531 169
e 531 173
e 531 176
e 531 179
e 531 183
e 531 198
e 531 204
e 531 225
e 531 226
e 531 228
e 531 229
e 531 243
e 531 246
e 531 255
e 531 256
e 531 258
e 531 259
e 531 260
e 531 261
e 531 265
e 531 278
e 531 285
e 531 287
e 531 292
e 531 304
e 531 308
e 531 309
e 531 312
e 531 324
e 531 328
e 531 333
e 531 340
e 531 343
e 531 365
e 531 377
e 531 392
e 531 397
e 531 403
e 531 407
e 531 413
e 531 414
e 531 423
e 531 429
e 531 434
e 531 437
e 531 460
e 531 463
e 531 465
e 531 468
e 531 472
e 531 474
e 531 477
e 531 481
e 531 492
e 531 499
e 531 501
e 531 512
e 531 520
e 531 527
e 532 7
e 532 8
e 532 9
e 532 16
e 532 17
e 532 21
e 532 31
e 532 32
e 532 33
e 532 38
e 532 39
e 532 42
e 532 44
e 532 51
e 532 55
e 532 59
e 532 72
e 532 75
e 532 84
e 532 86
e 532 102
e 532 107
e 532 109
e 532 111
e 532 115
e 532 117
e 532 119
e 532 125
e 532 127
e 532 129
e 532 130
e 532 131
e 532 133
e 532 134
e 532 135
e 532 141
e 532 142
e 532 146
e 532 149
e 532 152
e 532 153
e 532 154
e 532 155
e 532 158
e 532 163
e 532 175
e 532 180
e 532 181
e 532 192
e 532 195
e 532 201
e 532 202
e 532 205
e 532 206
e 532 208
e 532 209
e 532 212
e 532 213
e 532 214
e 532 217
e 532 225
e 532 229
e 532 231
e 532 234
e 532 235
e 532 236
e 532 237
e 532 238
e 532 239
e 532 241
e 532 247
e 532 248
e 532 255
e 532 258
e 532 266
e 532 268
e 532 275
e 532 276
e 532 277
e 532 278
e 532 280
e 532 281
e 532 288
e 532 289
e 532 301
e 532 312
e 532 314
e 532 319
e 532 320
e 532 327
e 532 328
e 532 331
e 532 332
e 532 340
e 532 349
e 532 351
e 532 353
e 532 356
e 532 363
e 532 371
e 532 386
e 532 391
e 532 392
e 532 393
e 532 395
e 532 396
e 532 397
e 532 398
e 532 402
e 532 403
e 532 404
e 532 406
e 532 412
e 532 414
e 532 423
e 532 428
e 532 429
e 532 433
e 532 435
e 532 439
e 532 444
e 532 449
e 532 453
e 532 460
e 532 463
e 532 469
e 532 470
e 532 484
e 532 489
e 532 490
e 532 491
e 532 495
e 532 510
e 532 514
e 532 518
e 532 519
e 532 520
e 532 523
e 532 528
e 532 529
e 532 530
e 533 2
e 533 5
e 533 9
e 533 12
e 533 15
e 533 27
e 533 55
e 533 67
e 533 69
e 533 71
e 533 72
e 533 74
e 533 77
e 533 93
e 533 110
e 533 111
e 533 114
e 533 118
e 533 126
e 533 131
e 533 132
e 533 133
e 533 139
e 533 142
e 533 150
e 533 155
e 533 156
e 533 162
e 533 190
e 533 195
e 533 198
e 533 199
e 533 203
e 533 219
e 533 233
e 533 234
e 533 240
e 533 245
e 533 246
e 533 258
e 533 260
e 533 277
e 533 280
e 533 288
e 533 293
e 533 295
e 533 306
e 533 307
e 533 313
e 533 316
e 533 337
e 533 342
e 533 343
e 533 346
e 533 350
e 533 367
e 533 369
e 533 371
e 533 372
e 533 382
e 533 385
e 533 396
e 533 409
e 533 413
e 533 425
e 533 428
e 533 433
e 533 440
e 533 447
e 533 452
e 533 457
e 533 460
e 533 473
e 533 477
e 533 480
e 533 494
e 533 496
e 533 501
e 533 510
e 533 520
e 533 525
e 534 1
e 534 3
e 534 5
e 534 8
e 534 9
e 534 12
e 534 16
e 534 17
e 534 26
e 534 27
e 534 36
e 534 38
e 534 41
e 534 44
e 534 51
e 534 53
e 534 64
e 534 67
e 534 72
e 534 73
e 534 83
e 534 85
e 534 87
e 534 88
e 534 89
e 534 91
e 534 95
e 534 101
e 534 110
e 534 111
e 534 112
e 534 116
e 534 122
e 534 125
e 534 128
e 534 131
e 534 132
e 534 135
e 534 138
e 534 142
e 534 152
e 534 155
e 534 160
e 534 163
e 534 165
e 534 169
e 534 170
e 534 172
e 534 173
e 534 175
e 534 184
e 534 189
e 534 190
e 534 192
e 534 193
e 534 201
e 534 207
e 534 208
e 534 216
e 534 217
e 534 218
e 534 223
e 534 224
e 534 233
e 534 234
e 534 245
e 534 251
e 534 256
e 534 257
e 534 261
e 534 264
e 534 269
e 534 276
e 534 279
e 534 282
e 534 283
e 534 288
e 534 290
e 534 291
e 534 293
e 534 304
e 534 306
e 534 309
e 534 313
e 534 323
e 534 332
e 534 333
e 534 342
e 534 343
e 534 346
e 534 347
e 534 353
e 534 360
e 534 367
e 534 368
e 534 377
e 534 379
e 534 383
e 534 385
e 534 386
e 534 387
e 534 388
e 534 389
e 534 390
e 534 395
e 534 396
e 534 397
e 534 400
e 534 409
e 534 413
e 534 420
e 534 423
e 534 425
e 534 426
e 534 434
e 534 438
e 534 440
e 534 441
e 534 442
e 534 444
e 534 455
e 534 475
e 534 478
e 534 479
e 534 486
e 534 488
e 534 492
e 534 495
e 534 497
e 534 508
e 534 516
e 534 517
e 534 519
e 534 521
e 534 525
e 534 526
e 534 527
e 534 530
e 535 2
e 535 5
e 535 12
e 535 13
e 535 35
e 535 37
e 535 52
e 535 55
e 535 60
e 535 63
e 535 68
e 535 80
e 535 100
e 535 103
e 535 104
e 535 110
e 535 125
e 535 129
e 535 130
e 535 135
e 535 139
e 535 140
e 535 145
e 535 152
e 535 168
e 535 169
e 535 173
e 535 184
e 535 186
e 535 192
e 535 201
e 535 204
e 535 206
e 535 208
e 535 210
e 535 214
e 535 228
e 535 229
e 535 245
e 535 251
e 535 255
e 535 256
e 535 258
e 535 261
e 535 280
e 535 281
e 535 292
e 535 301
e 535 303
e 535 307
e 535 317
e 535 323
e 535 374
e 535 386
e 535 388
e 535 397
e 535 398
e 535 402
e 535 403
e 535 411
e 535 415
e 535 416
e 535 420
e 535 421
e 535 434
e 535 439
e 535 444
e 535 447
e 535 477
e 535 481
e 535 482
e 535 485
e 535 486
e 535 488
e 535 500
e 535 516
e 535 526
e 535 534
e 536 2
e 536 3
e 536 5
e 536 6
e 536 13
e 536 15
e 536 18
e 536 21
e 536 22
e 536 23
e 536 25
e 536 30
e 536 37
e 536 38
e 536 42
e 536 45
e 536 51
e 536 66
e 536 69
e 536 71
e 536 76
e 536 77
e 536 81
e 536 82
e 536 94
e 536 98
e 536 99
e 536 102
e 536 106
e 536 109
e 536 111
e 536 113
e 536 125
e 536 131
e 536 135
e 536 136
e 536 139
e 536 140
e 536 145
e 536 146
e 536 160
e 536 161
e 536 168
e 536 174
e 536 177
e 536 179
e 536 188
e 536 201
e 536 203
e 536 208
e 536 217
e 536 221
e 536 223
e 536 228
e 536 233
e 536 237
e 536 240
e 536 242
e 536 245
e 536 246
e 536 250
e 536 251
e 536 262
e 536 264
e 536 266
e 536 273
e 536 277
e 536 283
e 536 284
e 536 290
e 536 294
e 536 302
e 536 305
e 536 311
e 536 313
e 536 325
e 536 347
e 536 355
e 536 370
e 536 382
e 536 388
e 536 396
e 536 397
e 536 398
e 536 401
e 536 402
e 536 410
e 536 412
e 536 416
e 536 420
e 536 423
e 536 425
e 536 426
e 536 438
e 536 440
e 536 444
e 536 446
e 536 447
e 536 460
e 536 463
e 536 474
e 536 489
e 536 490
e 536 504
e 536 510
e 536 513
e 536 519
e 536 520
e 536 522
e 536 523
e 536 527
e 537 2
e 537 5
e 537 7
e 537 8
e 537 16
e 537 21
e 537 23
e 537 26
e 537 28
e 537 32
e 537 34
e 537 43
e 537 45
e 537 46
e 537 50
e 537 52
e 537 53
e 537 55
e 537 56
e 537 58
e 537 71
e 537 73
e 537 74
e 537 76
e 537 77
e 537 78
e 537 79
e 537 82
e 537 85
e 537 92
e 537 101
e 537 102
e 537 103
e 537 110
e 537 112
e 537 114
e 537 115
e 537 117
e 537 118
e 537 121
e 537 122
e 537 127
e 537 129
e 537 133
e 537 134
e 537 135
e 537 137
e 537 140
e 537 142
e 537 144
e 537 145
e 537 146
e 537 149
e 537 150
e 537 151
e 537 152
e 537 154
e 537 156
e 537 158
e 537 166
e 537 168
e 537 169
e 537 171
e 537 175
e 537 179
e 537 180
e 537 186
e 537 187
e 537 189
e 537 191
e 537 194
e 537 195
e 537 198
e 537 202
e 537 205
e 537 206
e 537 209
e 537 211
e 537 213
e 537 214
e 537 215
e 537 217
e 537 222
e 537 225
e 537 227
e 537 228
e 537 235
e 537 236
e 537 239
e 537 240
e 537 242
e 537 245
e 537 247
e 537 248
e 537 249
e 537 258
e 537 262
e 537 264
e 537 266
e 537 273
e 537 276
e 537 284
e 537 286
e 537 290
e 537 293
e 537 295
e 537 296
e 537 297
e 537 299
e 537 306
e 537 307
e 537 309
e 537 313
e 537 315
e 537 318
e 537 320
e 537 327
e 537 331
e 537 332
e 537 333
e 537 336
e 537 340
e 537 341
e 537 342
e 537 343
e 537 344
e 537 346
e 537 354
e 537 358
e 537 360
e 537 363
e 537 365
e 537 366
e 537 367
e 537 368
e 537 372
e 537 377
e 537 381
e 537 385
e 537 387
e 537 390
e 537 392
e 537 397
e 537 405
e 537 406
e 537 411
e 537 415
e 537 422
e 537 425
e 537 426
e 537 433
e 537 437
e 537 439
e 537 440
e 537 449
e 537 452
e 537 456
e 537 458
e 537 459
e 537 460
e 537 463
e 537 468
e 537 469
e 537 470
e 537 471
e 537 472
e 537 473
e 537 474
e 537 475
e 537 481
e 537 483
e 537 486
e 537 492
e 537 493
e 537 497
e 537 501
e 537 502
e 537 504
e 537 505
e 537 508
e 537 513
e 537 514
e 537 515
e 537 517
e 537 525
e 537 526
e 537 528
e 537 530
e 537 533
e 538 1
e 538 2
e 538 6
e 538 9
e 538 10
e 538 12
e 538 13
e 538 17
e 538 20
e 538 21
e 538 24
e 538 25
e 538 26
e 538 27
e 538 30
e 538 32
e 538 34
e 538 36
e 538 42
e 538 43
e 538 46
e 538 47
e 538 54
e 538 56
e 538 58
e 538 61
e 538 62
e 538 69
e 538 71
e 538 72
e 538 77
e 538 90
e 538 91
e 538 93
e 538 97
e 538 101
e 538 109
e 538 115
e 538 119
e 538 123
e 538 129
e 538 131
e 538 133
e 538 134
e 538 135
e 538 136
e 538 137
e 538 138
e 538 139
e 538 144
e 538 146
e 538 156
e 538 157
e 538 159
e 538 165
e 538 167
e 538 168
e 538 169
e 538 175
e 538 176
e 538 185
e 538 198
e 538 199
e 538 201
e 538 203
e 538 204
e 538 206
e 538 210
e 538 214
e 538 219
e 538 223
e 538 224
e 538 228
e 538 246
e 538 250
e 538 251
e 538 257
e 538 263
e 538 268
e 538 270
e 538 271
e 538 274
e 538 277
e 538 280
e 538 285
e 538 286
e 538 288
e 538 290
e 538 291
e 538 293
e 538 295
e 538 296
e 538 297
e 538 298
e 538 304
e 538 306
e 538 308
e 538 311
e 538 314
e 538 317
e 538 318
e 538 323
e 538 332
e 538 342
e 538 349
e 538 353
e 538 354
e 538 355
e 538 356
e 538 363
e 538 366
e 538 369
e 538 370
e 538 371
e 538 382
e 538 386
e 538 388
e 538 389
e 538 392
e 538 393
e 538 401
e 538 402
e 538 405
e 538 406
e 538 408
e 538 413
e 538 421
e 538 422
e 538 423
e 538 439
e 538 441
e 538 444
e 538 449
e 538 451
e 538 454
e 538 457
e 538 463
e 538 466
e 538 467
e 538 470
e 538 475
e 538 477
e 538 478
e 538 481
e 538 485
e 538 491
e 538 492
e 538 495
e 538 497
e 538 504
e 538 506
e 538 508
e 538 509
e 538 510
e 538 513
e 538 515
e 538 527
e 538 528
e 538 530
e 538 532
e 538 533
e 539 5
e 539 14
e 539 18
e 539 28
e 539 29
e 539 30
e 539 31
e 539 32
e 539 40
e 539 43
e 539 46
e 539 51
e 539 61
e 539 68
e 539 73
e 539 76
e 539 82
e 539 92
e 539 103
e 539 105
e 539 107
e 539 108
e 539 113
e 539 115
e 539 117
e 539 125
e 539 127
e 539 134
e 539 137
e 539 139
e 539 142
e 539 144
e 539 146
e 539 154
e 539 161
e 539 164
e 539 166
e 539 173
e 539 174
e 539 182
e 539 183
e 539 186
e 539 193
e 539 199
e 539 202
e 539 206
e 539 208
e 539 214
e 539 221
e 539 223
e 539 225
e 539 234
e 539 240
e 539 244
e 539 248
e 539 252
e 539 256
e 539 259
e 539 260
e 539 261
e 539 264
e 539 268
e 539 271
e 539 274
e 539 278
e 539 282
e 539 292
e 539 296
e 539 297
e 539 303
e 539 313
e 539 317
e 539 320
e 539 323
e 539 324
e 539 329
e 539 337
e 539 351
e 539 355
e 539 374
e 539 377
e 539 378
e 539 393
e 539 397
e 539 406
e 539 412
e 539 413
e 539 420
e 539 421
e 539 425
e 539 434
e 539 435
e 539 464
e 539 473
e 539 477
e 539 482
e 539 485
e 539 486
e 539 490
e 539 504
e 539 505
e 539 508
e 539 520
e 539 525
e 539 528
e 539 529
e 539 533
e 539 534
e 539 537
e 540 4
e 540 5
e 540 6
e 540 11
e 540 14
e 540 15
e 540 19
e 540 24
e 540 27
e 540 30
e 540 37
e 540 41
e 540 43
e 540 45
e 540 46
e 540 48
e 540 49
e 540 50
e 540 51
e 540 52
e 540 56
e 540 58
e 540 62
e 540 63
e 540 65
e 540 74
e 540 76
e 540 77
e 540 79
e 540 82
e 540 90
e 540 91
e 540 92
e 540 94
e 540 97
e 540 102
e 540 104
e 540 110
e 540 112
e 540 114
e 540 115
e 540 117
e 540 118
e 540 120
e 540 121
e 540 122
e 540 126
e 540 128
e 540 129
e 540 130
e 540 131
e 540 133
e 540 135
e 540 136
e 540 144
e 540 145
e 540 146
e 540 148
e 540 151
e 540 154
e 540 155
e 540 157
e 540 158
e 540 160
e 540 161
e 540 167
e 540 174
e 540 175
e 540 176
e 540 177
e 540 179
e 540 180
e 540 186
e 540 192
e 540 193
e 540 196
e 540 198
e 540 201
e 540 202
e 540 205
e 540 212
e 540 214
e 540 215
e 540 218
e 540 221
e 540 223
e 540 225
e 540 227
e 540 230
e 540 233
e 540 235
e 540 238
e 540 239
e 540 240
e 540 243
e 540 244
e 540 245
e 540 250
e 540 252
e 540 257
e 540 261
e 540 262
e 540 265
e 540 269
e 540 276
e 540 279
e 540 280
e 540 283
e 540 285
e 540 289
e 540 294
e 540 295
e 540 299
e 540 302
e 540 309
e 540 314
e 540 315
e 540 318
e 540 320
e 540 322
e 540 323
e 540 327
e 540 328
e 540 332
e 540 333
e 540 335
e 540 337
e 540 342
e 540 344
e 540 345
e 540 346
e 540 348
e 540 350
e 540 353
e 540 354
e 540 355
e 540 359
e 540 360
e 540 362
e 540 363
e 540 368
e 540 370
e 540 372
e 540 373
e 540 375
e 540 381
e 540 384
e 540 387
e 540 389
e 540 390
e 540 393
e 540 395
e 540 396
e 540 397
e 540 402
e 540 403
e 540 406
e 540 408
e 540 412
e 540 417
e 540 418
e 540 420
e 540 421
e 540 428
e 540 431
e 540 434
e 540 438
e 540 445
e 540 447
e 540 450
e 540 455
e 540 456
e 540 461
e 540 469
e 540 470
e 540 473
e 540 475
e 540 476
e 540 477
e 540 478
e 540 481
e 540 482
e 540 484
e 540 485
e 540 491
e 540 492
e 540 497
e 540 500
e 540 501
e 540 505
e 540 508
e 540 509
e 540 513
e 540 516
e 540 517
e 540 525
e 540 530
e 540 532
e 540 534
e 540 537
e 541 2
e 541 6
e 541 12
e 541 16
e 541 17
e 541 25
e 541 28
e 541 31
e 541 33
e 541 34
e 541 48
e 541 65
e 541 67
e 541 69
e 541 72
e 541 73
e 541 75
e 541 77
e 541 82
e 541 86
e 541 88
e 541 92
e 541 94
e 541 95
e 541 99
e 541 100
e 541 107
e 541 108
e 541 109
e 541 113
e 541 122
e 541 123
e 541 125
e 541 130
e 541 135
e 541 136
e 541 138
e 541 142
e 541 143
e 541 144
e 541 152
e 541 158
e 541 159
e 541 162
e 541 165
e 541 166
e 541 173
e 541 174
e 541 176
e 541 179
e 541 183
e 541 192
e 541 194
e 541 196
e 541 208
e 541 210
e 541 214
e 541 217
e 541 219
e 541 225
e 541 226
e 541 227
e 541 228
e 541 232
e 541 241
e 541 254
e 541 255
e 541 258
e 541 259
e 541 265
e 541 268
e 541 270
e 541 272
e 541 276
e 541 277
e 541 279
e 541 282
e 541 283
e 541 289
e 541 290
e 541 292
e 541 296
e 541 297
e 541 298
e 541 310
e 541 312
e 541 313
e 541 320
e 541 321
e 541 323
e 541 331
e 541 337
e 541 341
e 541 349
e 541 352
e 541 361
e 541 372
e 541 373
e 541 380
e 541 392
e 541 396
e 541 397
e 541 402
e 541 403
e 541 420
e 541 423
e 541 432
e 541 438
e 541 439
e 541 443
e 541 444
e 541 445
e 541 448
e 541 450
e 541 452
e 541 453
e 541 458
e 541 475
e 541 478
e 541 482
e 541 485
e 541 491
e 541 493
e 541 494
e 541 496
e 541 497
e 541 499
e 541 506
e 541 511
e 541 514
e 541 515
e 541 516
e 541 520
e 541 525
e 541 528
e 541 532
e 541 537
e 542 3
e 542 4
e 542 12
e 542 13
e 542 20
e 542 24
e 542 27
e 542 31
e 542 36
e 542 43
e 542 47
e 542 52
e 542 53
e 542 58
e 542 61
e 542 69
e 542 70
e 542 72
e 542 74
e 542 75
e 542 80
e 542 85
e 542 86
e 542 89
e 542 92
e 542 95
e 542 98
e 542 103
e 542 109
e 542 110
e 542 118
e 542 119
e 542 121
e 542 125
e 542 130
e 542 131
e 542 132
e 542 134
e 542 135
e 542 139
e 542 141
e 542 142
e 542 143
e 542 145
e 542 154
e 542 155
e 542 156
e 542 166
e 542 170
e 542 176
e 542 186
e 542 192
e 542 194
e 542 196
e 542 202
e 542 208
e 542 209
e 542 211
e 542 213
e 542 214
e 542 218
e 542 219
e 542 220
e 542 223
e 542 232
e 542 234
e 542 242
e 542 245
e 542 256
e 542 257
e 542 261
e 542 265
e 542 270
e 542 272
e 542 279
e 542 282
e 542 283
e 542 291
e 542 293
e 542 294
e 542 296
e 542 303
e 542 306
e 542 317
e 542 318
e 542 330
e 542 335
e 542 337
e 542 338
e 542 349
e 542 352
e 542 354
e 542 355
e 542 368
e 542 372
e 542 378
e 542 382
e 542 386
e 542 387
e 542 389
e 542 391
e 542 392
e 542 398
e 542 402
e 542 403
e 542 405
e 542 408
e 542 412
e 542 414
e 542 417
e 542 420
e 542 424
e 542 426
e 542 427
e 542 429
e 542 433
e 542 435
e 542 442
e 542 446
e 542 447
e 542 448
e 542 450
e 542 458
e 542 463
e 542 470
e 542 472
e 542 479
e 542 483
e 542 485
e 542 491
e 542 494
e 542 498
e 542 501
e 542 505
e 542 509
e 542 510
e 542 519
e 542 520
e 542 526
e 542 532
e 542 533
e 542 534
e 542 536
e 543 1
e 543 6
e 543 9
e 543 14
e 543 15
e 543 26
e 543 27
e 543 28
e 543 29
e 543 30
e 543 34
e 543 37
e 543 39
e 543 41
e 543 44
e 543 50
e 543 53
e 543 56
e 543 69
e 543 72
e 543 74
e 543 78
e 543 87
e 543 89
e 543 90
e 543 92
e 543 94
e 543 95
e 543 99
e 543 105
e 543 109
e 543 112
e 543 118
e 543 121
e 543 129
e 543 130
e 543 132
e 543 133
e 543 134
e 543 136
e 543 139
e 543 143
e 543 146
e 543 160
e 543 164
e 543 169
e 543 181
e 543 184
e 543 185
e 543 186
e 543 192
e 543 195
e 543 201
e 543 202
e 543 204
e 543 206
e 543 215
e 543 218
e 543 221
e 543 226
e 543 232
e 543 233
e 543 234
e 543 238
e 543 240
e 543 252
e 543 259
e 543 261
e 543 262
e 543 268
e 543 274
e 543 276
e 543 277
e 543 284
e 543 286
e 543 290
e 543 293
e 543 298
e 543 300
e 543 303
e 543 305
e 543 306
e 543 310
e 543 312
e 543 313
e 543 314
e 543 327
e 543 329
e 543 330
e 543 334
e 543 335
e 543 339
e 543 340
e 543 342
e 543 344
e 543 345
e 543 346
e 543 351
e 543 352
e 543 353
e 543 357
e 543 366
e 543 369
e 543 371
e 543 375
e 543 376
e 543 377
e 543 384
e 543 389
e 543 390
e 543 391
e 543 392
e 543 393
e 543 396
e 543 398
e 543 401
e 543 405
e 543 408
e 543 409
e 543 410
e 543 412
e 543 413
e 543 419
e 543 423
e 543 435
e 543 437
e 543 438
e 543 440
e 543 442
e 543 444
e 543 451
e 543 460
e 543 464
e 543 466
e 543 473
e 543 475
e 543 478
e 543 479
e 543 480
e 543 486
e 543 491
e 543 493
e 543 495
e 543 498
e 543 506
e 543 511
e 543 513
e 543 517
e 543 518
e 543 520
e 543 521
e 543 526
e 543 529
e 543 530
e 543 533
e 544 2
e 544 4
e 544 7
e 544 8
e 544 10
e 544 11
e 544 12
e 544 16
e 544 18
e 544 23
e 544 30
e 544 31
e 544 35
e 544 43
e 544 51
e 544 52
e 544 56
e 544 60
e 544 64
e 544 69
e 544 71
e 544 72
e 544 78
e 544 82
e 544 84
e 544 88
e 544 92
e 544 96
e 544 97
e 544 98
e 544 100
e 544 102
e 544 103
e 544 106
e 544 112
e 544 113
e 544 116
e 544 117
e 544 119
e 544 125
e 544 127
e 544 129
e 544 131
e 544 132
e 544 133
e 544 136
e 544 137
e 544 140
e 544 145
e 544 149
e 544 153
e 544 157
e 544 158
e 544 160
e 544 163
e 544 167
e 544 170
e 544 171
e 544 172
e 544 175
e 544 176
e 544 178
e 544 179
e 544 181
e 544 185
e 544 189
e 544 192
e 544 197
e 544 200
e 544 201
e 544 203
e 544 208
e 544 213
e 544 214
e 544 215
e 544 216
e 544 217
e 544 221
e 544 222
e 544 223
e 544 225
e 544 226
e 544 228
e 544 229
e 544 231
e 544 239
e 544 242
e 544 245
e 544 250
e 544 258
e 544 262
e 544 265
e 544 273
e 544 274
e 544 286
e 544 287
e 544 289
e 544 295
e 544 296
e 544 297
e 544 303
e 544 307
e 544 309
e 544 312
e 544 313
e 544 314
e 544 318
e 544 319
e 544 320
e 544 324
e 544 325
e 544 329
e 544 330
e 544 331
e 544 332
e 544 333
e 544 335
e 544 337
e 544 338
e 544 343
e 544 347
e 544 350
e 544 351
e 544 354
e 544 355
e 544 357
e 544 358
e 544 359
e 544 360
e 544 366
e 544 369
e 544 370
e 544 374
e 544 375
e 544 376
e 544 380
e 544 381
e 544 382
e 544 384
e 544 386
e 544 387
e 544 391
e 544 395
e 544 396
e 544 397
e 544 398
e 544 403
e 544 406
e 544 414
e 544 415
e 544 416
e 544 417
e 544 418
e 544 424
e 544 426
e 544 432
e 544 437
e 544 442
e 544 445
e 544 450
e 544 454
e 544 456
e 544 458
e 544 466
e 544 467
e 544 469
e 544 470
e 544 479
e 544 480
e 544 483
e 544 487
e 544 490
e 544 491
e 544 492
e 544 495
e 544 496
e 544 500
e 544 501
e 544 502
e 544 506
e 544 510
e 544 512
e 544 513
e 544 514
e 544 515
e 544 517
e 544 521
e 544 522
e 544 523
e 544 527
e 544 529
e 544 532
e 544 533
e 544 534
e 544 537
e 544 538
e 544 539
e 544 541
e 545 2
e 545 4
e 545 5
e 545 8
e 545 9
e 545 14
e 545 15
e 545 17
e 545 25
e 545 27
e 545 28
e 545 29
e 545 33
e 545 35
e 545 36
e 545 38
e 545 45
e 545 49
e 545 50
e 545 54
e 545 56
e 545 58
e 545 61
e 545 68
e 545 72
e 545 73
e 545 75
e 545 76
e 545 77
e 545 79
e 545 80
e 545 82
e 545 87
e 545 92
e 545 97
e 545 100
e 545 105
e 545 107
e 545 109
e 545 112
e 545 114
e 545 118
e 545 120
e 545 126
e 545 127
e 545 128
e 545 131
e 545 135
e 545 137
e 545 141
e 545 144
e 545 147
e 545 154
e 545 155
e 545 158
e 545 162
e 545 165
e 545 166
e 545 168
e 545 172
e 545 176
e 545 178
e 545 186
e 545 190
e 545 195
e 545 196
e 545 199
e 545 201
e 545 204
e 545 206
e 545 207
e 545 218
e 545 219
e 545 221
e 545 228
e 545 239
e 545 242
e 545 247
e 545 248
e 545 252
e 545 254
e 545 255
e 545 256
e 545 257
e 545 259
e 545 263
e 545 270
e 545 273
e 545 274
e 545 276
e 545 277
e 545 284
e 545 288
e 545 289
e 545 293
e 545 297
e 545 299
e 545 304
e 545 306
e 545 309
e 545 313
e 545 314
e 545 337
e 545 338
e 545 339
e 545 341
e 545 342
e 545 346
e 545 347
e 545 349
e 545 350
e 545 351
e 545 353
e 545 356
e 545 358
e 545 372
e 545 377
e 545 380
e 545 385
e 545 388
e 545 401
e 545 402
e 545 404
e 545 406
e 545 408
e 545 414
e 545 416
e 545 422
e 545 427
e 545 428
e 545 429
e 545 432
e 545 433
e 545 439
e 545 444
e 545 447
e 545 448
e 545 454
e 545 456
e 545 467
e 545 470
e 545 475
e 545 480
e 545 483
e 545 485
e 545 486
e 545 487
e 545 497
e 545 498
e 545 499
e 545 508
e 545 510
e 545 514
e 545 517
e 545 520
e 545 522
e 545 524
e 545 538
e 545 540
e 545 541
e 545 544
e 546 1
e 546 3
e 546 5
e 546 6
e 546 7
e 546 11
e 546 12
e 546 13
e 546 17
e 546 22
e 546 23
e 546 24
e 546 26
e 546 30
e 546 31
e 546 32
e 546 33
e 546 41
e 546 42
e 546 46
e 546 56
e 546 61
e 546 72
e 546 74
e 546 75
e 546 76
e 546 77
e 546 78
e 546 82
e 546 83
e 546 84
e 546 85
e 546 90
e 546 95
e 546 100
e 546 101
e 546 105
e 546 110
e 546 118
e 546 122
e 546 123
e 546 124
e 546 126
e 546 131
e 546 134
e 546 138
e 546 141
e 546 142
e 546 144
e 546 145
e 546 146
e 546 147
e 546 151
e 546 153
e 546 154
e 546 155
e 546 160
e 546 161
e 546 165
e 546 171
e 546 172
e 546 180
e 546 182
e 546 184
e 546 186
e 546 188
e 546 190
e 546 200
e 546 201
e 546 203
e 546 208
e 546 216
e 546 217
e 546 220
e 546 222
e 546 223
e 546 226
e 546 228
e 546 229
e 546 232
e 546 234
e 546 238
e 546 242
e 546 246
e 546 247
e 546 248
e 546 252
e 546 255
e 546 256
e 546 260
e 546 264
e 546 271
e 546 280
e 546 283
e 546 285
e 546 288
e 546 289
e 546 292
e 546 294
e 546 295
e 546 296
e 546 298
e 546 300
e 546 303
e 546 306
e 546 312
e 546 314
e 546 315
e 546 317
e 546 320
e 546 328
e 546 333
e 546 342
e 546 349
e 546 350
e 546 358
e 546 364
e 546 366
e 546 368
e 546 372
e 546 373
e 546 378
e 546 380
e 546 383
e 546 388
e 546 390
e 546 393
e 546 398
e 546 401
e 546 403
e 546 405
e 546 406
e 546 407
e 546 413
e 546 414
e 546 415
e 546 417
e 546 418
e 546 419
e 546 420
e 546 428
e 546 432
e 546 441
e 546 449
e 546 456
e 546 457
e 546 459
e 546 460
e 546 461
e 546 463
e 546 465
e 546 467
e 546 474
e 546 477
e 546 478
e 546 479
e 546 480
e 546 481
e 546 483
e 546 486
e 546 490
e 546 494
e 546 499
e 546 501
e 546 509
e 546 512
e 546 513
e 546 514
e 546 520
e 546 525
e 546 531
e 546 534
e 546 539
e 546 540
e 546 543
e 547 1
e 547 2
e 547 11
e 547 12
e 547 15
e 547 19
e 547 26
e 547 27
e 547 33
e 547 39
e 547 40
e 547 45
e 547 48
e 547 63
e 547 67
e 547 68
e 547 73
e 547 77
e 547 78
e 547 88
e 547 89
e 547 93
e 547 100
e 547 106
e 547 116
e 547 118
e 547 123
e 547 127
e 547 131
e 547 132
e 547 136
e 547 139
e 547 144
e 547 149
e 547 150
e 547 155
e 547 156
e 547 157
e 547 158
e 547 166
e 547 172
e 547 174
e 547 180
e 547 184
e 547 186
e 547 188
e 547 193
e 547 198
e 547 209
e 547 215
e 547 217
e 547 222
e 547 230
e 547 234
e 547 236
e 547 238
e 547 245
e 547 247
e 547 251
e 547 255
e 547 256
e 547 257
e 547 262
e 547 265
e 547 268
e 547 269
e 547 274
e 547 277
e 547 280
e 547 282
e 547 292
e 547 297
e 547 302
e 547 304
e 547 313
e 547 322
e 547 327
e 547 331
e 547 336
e 547 344
e 547 347
e 547 350
e 547 353
e 547 357
e 547 362
e 547 363
e 547 370
e 547 372
e 547 374
e 547 379
e 547 383
e 547 386
e 547 389
e 547 391
e 547 392
e 547 395
e 547 398
e 547 401
e 547 406
e 547 409
e 547 418
e 547 425
e 547 433
e 547 434
e 547 438
e 547 449
e 547 450
e 547 451
e 547 456
e 547 457
e 547 465
e 547 468
e 547 474
e 547 477
e 547 485
e 547 488
e 547 494
e 547 495
e 547 503
e 547 506
e 547 507
e 547 519
e 547 520
e 547 521
e 547 530
e 547 537
e 547 540
e 547 544
e 548 1
e 548 10
e 548 16
e 548 18
e 548 23
e 548 25
e 548 26
e 548 27
e 548 28
e 548 39
e 548 40
e 548 43
e 548 44
e 548 45
e 548 46
e 548 50
e 548 51
e 548 53
e 548 54
e 548 57
e 548 59
e 548 60
e 548 63
e 548 71
e 548 77
e 548 79
e 548 84
e 548 88
e 548 93
e 548 95
e 548 103
e 548 105
e 548 111
e 548 114
e 548 126
e 548 129
e 548 130
e 548 135
e 548 139
e 548 142
e 548 144
e 548 145
e 548 152
e 548 155
e 548 156
e 548 165
e 548 166
e 548 168
e 548 174
e 548 189
e 548 190
e 548 194
e 548 204
e 548 209
e 548 218
e 548 222
e 548 223
e 548 226
e 548 228
e 548 234
e 548 241
e 548 242
e 548 249
e 548 255
e 548 256
e 548 267
e 548 272
e 548 273
e 548 279
e 548 284
e 548 292
e 548 297
e 548 300
e 548 304
e 548 317
e 548 325
e 548 328
e 548 332
e 548 334
e 548 339
e 548 342
e 548 347
e 548 350
e 548 351
e 548 352
e 548 353
e 548 354
e 548 356
e 548 358
e 548 363
e 548 366
e 548 368
e 548 370
e 548 372
e 548 383
e 548 386
e 548 391
e 548 396
e 548 398
e 548 401
e 548 403
e 548 409
e 548 411
e 548 412
e 548 420
e 548 423
e 548 424
e 548 431
e 548 437
e 548 444
e 548 445
e 548 458
e 548 459
e 548 472
e 548 476
e 548 478
e 548 487
e 548 490
e 548 492
e 548 493
e 548 500
e 548 514
e 548 522
e 548 534
e 548 541
e 548 543
e 548 544
e 548 547
e 549 2
e 549 4
e 549 6
e 549 11
e 549 16
e 549 18
e 549 19
e 549 20
e 549 22
e 549 24
e 549 30
e 549 33
e 549 35
e 549 37
e 549 42
e 549 43
e 549 45
e 549 46
e 549 49
e 549 51
e 549 52
e 549 53
e 549 54
e 549 56
e 549 65
e 549 68
e 549 69
e 549 70
e 549 71
e 549 72
e 549 79
e 549 80
e 549 82
e 549 84
e 549 91
e 549 95
e 549 98
e 549 100
e 549 101
e 549 102
e 549 103
e 549 104
e 549 112
e 549 113
e 549 114
e 549 116
e 549 118
e 549 121
e 549 123
e 549 124
e 549 125
e 549 130
e 549 131
e 549 132
e 549 133
e 549 134
e 549 137
e 549 140
e 549 143
e 549 146
e 549 150
e 549 152
e 549 154
e 549 156
e 549 159
e 549 161
e 549 163
e 549 184
e 549 186
e 549 189
e 549 192
e 549 199
e 549 200
e 549 202
e 549 205
e 549 208
e 549 209
e 549 214
e 549 215
e 549 219
e 549 222
e 549 223
e 549 224
e 549 227
e 549 228
e 549 232
e 549 234
e 549 237
e 549 240
e 549 241
e 549 250
e 549 252
e 549 253
e 549 254
e 549 255
e 549 256
e 549 257
e 549 261
e 549 263
e 549 267
e 549 269
e 549 271
e 549 273
e 549 274
e 549 277
e 549 279
e 549 282
e 549 291
e 549 296
e 549 297
e 549 298
e 549 300
e 549 306
e 549 309
e 549 310
e 549 314
e 549 316
e 549 318
e 549 321
e 549 323
e 549 325
e 549 334
e 549 335
e 549 337
e 549 343
e 549 349
e 549 350
e 549 352
e 549 353
e 549 358
e 549 362
e 549 364
e 549 366
e 549 373
e 549 377
e 549 378
e 549 379
e 549 381
e 549 386
e 549 388
e 549 390
e 549 391
e 549 392
e 549 393
e 549 397
e 549 398
e 549 401
e 549 402
e 549 405
e 549 408
e 549 410
e 549 413
e 549 415
e 549 416
e 549 420
e 549 425
e 549 426
e 549 435
e 549 438
e 549 439
e 549 441
e 549 443
e 549 445
e 549 447
e 549 448
e 549 453
e 549 455
e 549 456
e 549 457
e 549 459
e 549 461
e 549 463
e 549 466
e 549 467
e 549 469
e 549 471
e 549 473
e 549 475
e 549 477
e 549 479
e 549 481
e 549 486
e 549 488
e 549 494
e 549 496
e 549 499
e 549 501
e 549 502
e 549 503
e 549 504
e 549 510
e 549 521
e 549 525
e 549 527
e 549 529
e 549 532
e 549 534
e 549 537
e 549 540
e 549 543
e 549 544
e 549 545
e 550 5
e 550 8
e 550 13
e 550 15
e 550 19
e 550 23
e 550 24
e 550 28
e 550 31
e 550 33
e 550 55
e 550 56
e 550 58
e 550 63
e 550 67
e 550 74
e 550 79
e 550 87
e 550 93
e 550 95
e 550 100
e 550 102
e 550 103
e 550 106
e 550 107
e 550 112
e 550 116
e 550 118
e 550 123
e 550 125
e 550 126
e 550 127
e 550 130
e 550 149
e 550 154
e 550 161
e 550 164
e 550 172
e 550 173
e 550 178
e 550 186
e 550 196
e 550 197
e 550 198
e 550 200
e 550 203
e 550 221
e 550 225
e 550 228
e 550 229
e 550 232
e 550 238
e 550 242
e 550 246
e 550 250
e 550 256
e 550 266
e 550 274
e 550 277
e 550 288
e 550 294
e 550 295
e 550 312
e 550 323
e 550 337
e 550 338
e 550 347
e 550 349
e 550 351
e 550 358
e 550 369
e 550 370
e 550 377
e 550 385
e 550 392
e 550 398
e 550 408
e 550 411
e 550 420
e 550 421
e 550 428
e 550 435
e 550 438
e 550 443
e 550 444
e 550 448
e 550 473
e 550 477
e 550 479
e 550 483
e 550 514
e 550 521
e 550 526
e 550 534
e 550 544
e 550 546
e 550 548
e 551 2
e 551 9
e 551 13
e 551 20
e 551 23
e 551 29
e 551 35
e 551 37
e 551 38
e 551 40
e 551 45
e 551 49
e 551 50
e 551 55
e 551 56
e 551 60
e 551 63
e 551 67
e 551 80
e 551 95
e 551 100
e 551 105
e 551 122
e 551 125
e 551 126
e 551 132
e 551 133
e 551 135
e 551 137
e 551 140
e 551 143
e 551 145
e 551 146
e 551 154
e 551 165
e 551 173
e 551 208
e 551 210
e 551 213
e 551 234
e 551 235
e 551 240
e 551 241
e 551 248
e 551 258
e 551 265
e 551 266
e 551 274
e 551 282
e 551 288
e 551 293
e 551 297
e 551 311
e 551 325
e 551 332
e 551 356
e 551 358
e 551 360
e 551 366
e 551 383
e 551 395
e 551 396
e 551 402
e 551 403
e 551 405
e 551 408
e 551 416
e 551 429
e 551 438
e 551 450
e 551 453
e 551 458
e 551 463
e 551 473
e 551 480
e 551 484
e 551 486
e 551 487
e 551 490
e 551 491
e 551 499
e 551 500
e 551 515
e 551 526
e 551 530
e 551 539
e 551 540
e 551 544
e 551 547
e 551 549
e 551 550
e 552 6
e 552 9
e 552 11
e 552 15
e 552 18
e 552 23
e 552 25
e 552 26
e 552 28
e 552 29
e 552 38
e 552 43
e 552 45
e 552 47
e 552 48
e 552 50
e 552 57
e 552 58
e 552 64
e 552 68
e 552 72
e 552 73
e 552 76
e 552 77
e 552 78
e 552 81
e 552 83
e 552 87
e 552 88
e 552 90
e 552 91
e 552 95
e 552 97
e 552 98
e 552 100
e 552 102
e 552 103
e 552 107
e 552 112
e 552 114
e 552 115
e 552 116
e 552 117
e 552 128
e 552 131
e 552 133
e 552 134
e 552 136
e 552 137
e 552 138
e 552 139
e 552 142
e 552 147
e 552 151
e 552 152
e 552 154
e 552 155
e 552 157
e 552 171
e 552 175
e 552 178
e 552 181
e 552 185
e 552 186
e 552 188
e 552 190
e 552 191
e 552 192
e 552 194
e 552 195
e 552 197
e 552 198
e 552 203
e 552 210
e 552 211
e 552 213
e 552 214
e 552 218
e 552 220
e 552 221
e 552 222
e 552 223
e 552 227
e 552 229
e 552 232
e 552 237
e 552 241
e 552 242
e 552 249
e 552 250
e 552 251
e 552 252
e 552 253
e 552 254
e 552 256
e 552 257
e 552 266
e 552 267
e 552 268
e 552 279
e 552 288
e 552 292
e 552 293
e 552 295
e 552 297
e 552 298
e 552 299
e 552 300
e 552 301
e 552 303
e 552 304
e 552 309
e 552 310
e 552 313
e 552 314
e 552 318
e 552 320
e 552 321
e 552 323
e 552 325
e 552 331
e 552 334
e 552 335
e 552 337
e 552 338
e 552 340
e 552 341
e 552 343
e 552 344
e 552 348
e 552 349
e 552 354
e 552 356
e 552 358
e 552 359
e 552 362
e 552 364
e 552 366
e 552 369
e 552 371
e 552 372
e 552 376
e 552 377
e 552 378
e 552 397
e 552 401
e 552 406
e 552 412
e 552 413
e 552 414
e 552 416
e 552 422
e 552 423
e 552 428
e 552 434
e 552 435
e 552 439
e 552 444
e 552 450
e 552 454
e 552 460
e 552 461
e 552 462
e 552 465
e 552 466
e 552 467
e 552 469
e 552 476
e 552 477
e 552 482
e 552 483
e 552 486
e 552 489
e 552 490
e 552 493
e 552 495
e 552 500
e 552 501
e 552 504
e 552 507
e 552 509
e 552 512
e 552 513
e 552 514
e 552 516
e 552 517
e 552 522
e 552 523
e 552 524
e 552 530
e 552 539
e 552 542
e 552 543
e 552 545
e 553 2
e 553 5
e 553 11
e 553 13
e 553 25
e 553 26
e 553 41
e 553 48
e 553 51
e 553 55
e 553 61
e 553 64
e 553 67
e 553 72
e 553 84
e 553 89
e 553 100
e 553 101
e 553 104
e 553 106
e 553 107
e 553 111
e 553 115
e 553 124
e 553 130
e 553 131
e 553 134
e 553 146
e 553 147
e 553 149
e 553 151
e 553 159
e 553 166
e 553 172
e 553 173
e 553 174
e 553 175
e 553 176
e 553 178
e 553 179
e 553 186
e 553 188
e 553 190
e 553 196
e 553 205
e 553 210
e 553 211
e 553 214
e 553 215
e 553 219
e 553 221
e 553 226
e 553 236
e 553 238
e 553 241
e 553 248
e 553 251
e 553 254
e 553 255
e 553 256
e 553 259
e 553 264
e 553 266
e 553 275
e 553 279
e 553 281
e 553 283
e 553 284
e 553 288
e 553 303
e 553 306
e 553 309
e 553 321
e 553 327
e 553 329
e 553 330
e 553 332
e 553 333
e 553 334
e 553 346
e 553 349
e 553 350
e 553 363
e 553 372
e 553 373
e 553 384
e 553 385
e 553 386
e 553 402
e 553 403
e 553 404
e 553 405
e 553 412
e 553 415
e 553 417
e 553 418
e 553 419
e 553 420
e 553 421
e 553 427
e 553 436
e 553 438
e 553 439
e 553 446
e 553 450
e 553 452
e 553 455
e 553 463
e 553 465
e 553 468
e 553 469
e 553 475
e 553 477
e 553 478
e 553 481
e 553 483
e 553 484
e 553 490
e 553 497
e 553 507
e 553 509
e 553 513
e 553 514
e 553 519
e 553 529
e 553 530
e 553 534
e 553 539
e 553 540
e 553 542
e 553 551
e 554 1
e 554 5
e 554 9
e 554 10
e 554 11
e 554 12
e 554 22
e 554 25
e 554 27
e 554 30
e 554 31
e 554 36
e 554 37
e 554 38
e 554 45
e 554 68
e 554 78
e 554 80
e 554 88
e 554 91
e 554 94
e 554 96
e 554 97
e 554 111
e 554 116
e 554 120
e 554 122
e 554 139
e 554 140
e 554 142
e 554 143
e 554 160
e 554 161
e 554 165
e 554 168
e 554 175
e 554 183
e 554 186
e 554 193
e 554 201
e 554 202
e 554 203
e 554 206
e 554 208
e 554 209
e 554 212
e 554 228
e 554 233
e 554 235
e 554 242
e 554 245
e 554 248
e 554 254
e 554 263
e 554 265
e 554 270
e 554 274
e 554 276
e 554 277
e 554 285
e 554 287
e 554 290
e 554 292
e 554 293
e 554 295
e 554 296
e 554 309
e 554 316
e 554 318
e 554 320
e 554 327
e 554 329
e 554 331
e 554 342
e 554 359
e 554 367
e 554 368
e 554 370
e 554 389
e 554 391
e 554 398
e 554 410
e 554 433
e 554 440
e 554 463
e 554 467
e 554 478
e 554 482
e 554 487
e 554 489
e 554 500
e 554 504
e 554 505
e 554 507
e 554 510
e 554 516
e 554 520
e 554 526
e 554 527
e 554 550
e 554 551
e 555 5
e 555 6
e 555 12
e 555 13
e 555 19
e 555 21
e 555 23
e 555 24
e 555 26
e 555 29
e 555 30
e 555 31
e 555 32
e 555 37
e 555 38
e 555 40
e 555 41
e 555 42
e 555 43
e 555 46
e 555 48
e 555 52
e 555 59
e 555 66
e 555 67
e 555 68
e 555 72
e 555 73
e 555 82
e 555 83
e 555 95
e 555 102
e 555 103
e 555 105
e 555 107
e 555 109
e 555 110
e 555 112
e 555 116
e 555 121
e 555 122
e 555 125
e 555 127
e 555 142
e 555 145
e 555 146
e 555 147
e 555 154
e 555 155
e 555 161
e 555 164
e 555 166
e 555 167
e 555 169
e 555 171
e 555 173
e 555 189
e 555 190
e 555 194
e 555 199
e 555 201
e 555 202
e 555 203
e 555 204
e 555 206
e 555 209
e 555 211
e 555 212
e 555 213
e 555 217
e 555 221
e 555 222
e 555 230
e 555 234
e 555 235
e 555 236
e 555 240
e 555 245
e 555 247
e 555 250
e 555 254
e 555 258
e 555 261
e 555 262
e 555 266
e 555 271
e 555 276
e 555 279
e 555 281
e 555 283
e 555 291
e 555 293
e 555 302
e 555 304
e 555 306
e 555 312
e 555 318
e 555 325
e 555 333
e 555 335
e 555 336
e 555 339
e 555 341
e 555 350
e 555 351
e 555 352
e 555 353
e 555 354
e 555 356
e 555 358
e 555 359
e 555 361
e 555 364
e 555 365
e 555 367
e 555 372
e 555 373
e 555 374
e 555 379
e 555 381
e 555 383
e 555 385
e 555 386
e 555 387
e 555 388
e 555 389
e 555 391
e 555 393
e 555 394
e 555 398
e 555 400
e 555 401
e 555 402
e 555 403
e 555 408
e 555 409
e 555 411
e 555 413
e 555 418
e 555 419
e 555 422
e 555 423
e 555 431
e 555 432
e 555 434
e 555 435
e 555 439
e 555 442
e 555 444
e 555 447
e 555 448
e 555 449
e 555 450
e 555 451
e 555 452
e 555 457
e 555 458
e 555 462
e 555 466
e 555 469
e 555 472
e 555 473
e 555 475
e 555 478
e 555 481
e 555 482
e 555 484
e 555 495
e 555 497
e 555 501
e 555 502
e 555 505
e 555 506
e 555 507
e 555 508
e 555 511
e 555 513
e 555 515
e 555 517
e 555 524
e 555 525
e 555 527
e 555 528
e 555 529
e 555 530
e 555 537
e 555 539
e 555 540
e 555 542
e 555 544
e 555 546
e 555 550
e 555 551
e 556 2
e 556 12
e 556 13
e 556 16
e 556 18
e 556 20
e 556 21
e 556 30
e 556 37
e 556 43
e 556 52
e 556 57
e 556 59
e 556 73
e 556 76
e 556 89
e 556 91
e 556 95
e 556 110
e 556 121
e 556 122
e 556 128
e 556 137
e 556 138
e 556 139
e 556 144
e 556 145
e 556 168
e 556 176
e 556 179
e 556 183
e 556 201
e 556 208
e 556 216
e 556 223
e 556 229
e 556 236
e 556 248
e 556 255
e 556 256
e 556 258
e 556 261
e 556 264
e 556 282
e 556 286
e 556 288
e 556 297
e 556 307
e 556 325
e 556 328
e 556 332
e 556 344
e 556 358
e 556 362
e 556 370
e 556 372
e 556 378
e 556 383
e 556 386
e 556 390
e 556 414
e 556 419
e 556 425
e 556 428
e 556 438
e 556 444
e 556 446
e 556 457
e 556 463
e 556 465
e 556 466
e 556 477
e 556 480
e 556 482
e 556 485
e 556 486
e 556 487
e 556 495
e 556 500
e 556 501
e 556 503
e 556 508
e 556 514
e 556 515
e 556 520
e 556 526
e 556 528
e 556 531
e 556 537
e 556 542
e 556 544
e 556 545
e 556 548
e 556 552
e 557 9
e 557 20
e 557 23
e 557 28
e 557 33
e 557 36
e 557 37
e 557 38
e 557 47
e 557 51
e 557 52
e 557 57
e 557 73
e 557 82
e 557 84
e 557 90
e 557 91
e 557 105
e 557 111
e 557 112
e 557 113
e 557 116
e 557 137
e 557 139
e 557 147
e 557 160
e 557 164
e 557 165
e 557 168
e 557 173
e 557 183
e 557 193
e 557 209
e 557 211
e 557 225
e 557 228
e 557 229
e 557 232
e 557 234
e 557 237
e 557 238
e 557 250
e 557 256
e 557 258
e 557 259
e 557 262
e 557 264
e 557 290
e 557 295
e 557 296
e 557 307
e 557 309
e 557 314
e 557 317
e 557 318
e 557 322
e 557 324
e 557 341
e 557 343
e 557 356
e 557 358
e 557 378
e 557 383
e 557 398
e 557 401
e 557 406
e 557 415
e 557 428
e 557 429
e 557 434
e 557 439
e 557 445
e 557 449
e 557 453
e 557 464
e 557 472
e 557 477
e 557 483
e 557 499
e 557 505
e 557 508
e 557 510
e 557 512
e 557 515
e 557 529
e 557 538
e 557 540
e 557 542
e 557 549
e 558 1
e 558 5
e 558 27
e 558 30
e 558 39
e 558 41
e 558 45
e 558 55
e 558 72
e 558 77
e 558 80
e 558 84
e 558 87
e 558 90
e 558 101
e 558 104
e 558 111
e 558 118
e 558 121
e 558 130
e 558 136
e 558 137
e 558 140
e 558 144
e 558 148
e 558 149
e 558 151
e 558 155
e 558 156
e 558 158
e 558 176
e 558 178
e 558 186
e 558 205
e 558 209
e 558 211
e 558 218
e 558 219
e 558 226
e 558 233
e 558 259
e 558 262
e 558 283
e 558 292
e 558 297
e 558 312
e 558 314
e 558 322
e 558 341
e 558 346
e 558 357
e 558 358
e 558 360
e 558 364
e 558 372
e 558 373
e 558 375
e 558 376
e 558 379
e 558 390
e 558 391
e 558 392
e 558 428
e 558 433
e 558 434
e 558 438
e 558 445
e 558 446
e 558 456
e 558 461
e 558 467
e 558 468
e 558 469
e 558 475
e 558 477
e 558 483
e 558 486
e 558 487
e 558 521
e 558 525
e 558 528
e 558 540
e 558 546
e 558 548
e 558 550
e 559 1
e 559 5
e 559 8
e 559 11
e 559 13
e 559 16
e 559 20
e 559 21
e 559 23
e 559 24
e 559 25
e 559 26
e 559 29
e 559 42
e 559 45
e 559 46
e 559 48
e 559 50
e 559 51
e 559 55
e 559 56
e 559 61
e 559 64
e 559 66
e 559 68
e 559 69
e 559 72
e 559 75
e 559 78
e 559 81
e 559 87
e 559 89
e 559 90
e 559 91
e 559 93
e 559 96
e 559 97
e 559 101
e 559 102
e 559 103
e 559 107
e 559 110
e 559 112
e 559 117
e 559 119
e 559 122
e 559 124
e 559 126
e 559 127
e 559 129
e 559 132
e 559 133
e 559 134
e 559 137
e 559 151
e 559 152
e 559 154
e 559 155
e 559 156
e 559 160
e 559 164
e 559 166
e 559 171
e 559 173
e 559 177
e 559 179
e 559 181
e 559 186
e 559 188
e 559 192
e 559 205
e 559 206
e 559 208
e 559 209
e 559 211
e 559 214
e 559 215
e 559 216
e 559 217
e 559 218
e 559 221
e 559 222
e 559 227
e 559 228
e 559 230
e 559 232
e 559 234
e 559 236
e 559 239
e 559 240
e 559 241
e 559 242
e 559 244
e 559 245
e 559 248
e 559 249
e 559 252
e 559 253
e 559 255
e 559 257
e 559 261
e 559 262
e 559 264
e 559 268
e 559 269
e 559 270
e 559 274
e 559 276
e 559 277
e 559 281
e 559 283
e 559 284
e 559 285
e 559 292
e 559 294
e 559 295
e 559 297
e 559 299
e 559 304
e 559 311
e 559 312
e 559 313
e 559 314
e 559 315
e 559 316
e 559 318
e 559 319
e 559 321
e 559 328
e 559 330
e 559 333
e 559 337
e 559 341
e 559 342
e 559 343
e 559 346
e 559 350
e 559 351
e 559 353
e 559 355
e 559 358
e 559 359
e 559 360
e 559 362
e 559 368
e 559 371
e 559 372
e 559 376
e 559 380
e 559 383
e 559 384
e 559 385
e 559 386
e 559 388
e 559 393
e 559 394
e 559 395
e 559 396
e 559 400
e 559 402
e 559 406
e 559 407
e 559 409
e 559 410
e 559 416
e 559 419
e 559 422
e 559 425
e 559 426
e 559 428
e 559 429
e 559 433
e 559 436
e 559 437
e 559 441
e 559 444
e 559 449
e 559 454
e 559 456
e 559 458
e 559 461
e 559 462
e 559 466
e 559 467
e 559 473
e 559 474
e 559 475
e 559 477
e 559 478
e 559 479
e 559 480
e 559 481
e 559 482
e 559 484
e 559 487
e 559 490
e 559 497
e 559 503
e 559 507
e 559 508
e 559 510
e 559 513
e 559 516
e 559 517
e 559 519
e 559 520
e 559 521
e 559 524
e 559 538
e 559 542
e 559 543
e 559 544
e 559 548
e 559 549
e 559 555
e 560 4
e 560 8
e 560 12
e 560 39
e 560 42
e 560 43
e 560 45
e 560 67
e 560 68
e 560 69
e 560 72
e 560 79
e 560 84
e 560 109
e 560 116
e 560 117
e 560 123
e 560 154
e 560 160
e 560 161
e 560 202
e 560 214
e 560 217
e 560 218
e 560 223
e 560 232
e 560 233
e 560 242
e 560 253
e 560 254
e 560 261
e 560 266
e 560 276
e 560 288
e 560 292
e 560 303
e 560 306
e 560 307
e 560 314
e 560 320
e 560 323
e 560 324
e 560 325
e 560 336
e 560 344
e 560 349
e 560 358
e 560 366
e 560 392
e 560 402
e 560 403
e 560 408
e 560 411
e 560 431
e 560 432
e 560 437
e 560 438
e 560 443
e 560 444
e 560 447
e 560 450
e 560 457
e 560 468
e 560 472
e 560 482
e 560 485
e 560 490
e 560 506
e 560 507
e 560 508
e 560 512
e 560 517
e 560 520
e 560 547
e 560 556
e 560 559
e 561 1
e 561 7
e 561 8
e 561 10
e 561 11
e 561 12
e 561 13
e 561 22
e 561 23
e 561 26
e 561 27
e 561 30
e 561 31
e 561 32
e 561 36
e 561 37
e 561 38
e 561 45
e 561 46
e 561 51
e 561 54
e 561 55
e 561 56
e 561 58
e 561 61
e 561 62
e 561 70
e 561 72
e 561 74
e 561 78
e 561 82
e 561 86
e 561 87
e 561 93
e 561 94
e 561 95
e 561 96
e 561 99
e 561 101
e 561 102
e 561 103
e 561 104
e 561 112
e 561 113
e 561 121
e 561 122
e 561 124
e 561 125
e 561 129
e 561 132
e 561 134
e 561 136
e 561 137
e 561 138
e 561 144
e 561 145
e 561 150
e 561 151
e 561 154
e 561 159
e 561 161
e 561 162
e 561 167
e 561 171
e 561 175
e 561 177
e 561 179
e 561 180
e 561 181
e 561 182
e 561 188
e 561 189
e 561 193
e 561 194
e 561 198
e 561 203
e 561 205
e 561 210
e 561 211
e 561 215
e 561 216
e 561 218
e 561 223
e 561 228
e 561 229
e 561 234
e 561 235
e 561 238
e 561 241
e 561 243
e 561 246
e 561 249
e 561 251
e 561 252
e 561 253
e 561 255
e 561 257
e 561 258
e 561 261
e 561 263
e 561 265
e 561 266
e 561 268
e 561 273
e 561 277
e 561 279
e 561 280
e 561 281
e 561 283
e 561 284
e 561 285
e 561 286
e 561 288
e 561 289
e 561 290
e 561 292
e 561 293
e 561 294
e 561 296
e 561 297
e 561 299
e 561 311
e 561 313
e 561 324
e 561 335
e 561 338
e 561 340
e 561 345
e 561 349
e 561 352
e 561 356
e 561 359
e 561 365
e 561 370
e 561 374
e 561 375
e 561 376
e 561 386
e 561 391
e 561 392
e 561 393
e 561 396
e 561 397
e 561 401
e 561 403
e 561 405
e 561 406
e 561 408
e 561 411
e 561 415
e 561 419
e 561 422
e 561 423
e 561 424
e 561 429
e 561 433
e 561 434
e 561 435
e 561 436
e 561 437
e 561 439
e 561 442
e 561 447
e 561 448
e 561 452
e 561 458
e 561 463
e 561 465
e 561 472
e 561 473
e 561 474
e 561 475
e 561 477
e 561 478
e 561 481
e 561 483
e 561 484
e 561 491
e 561 493
e 561 497
e 561 499
e 561 501
e 561 502
e 561 504
e 561 505
e 561 506
e 561 511
e 561 513
e 561 514
e 561 515
e 561 519
e 561 522
e 561 525
e 561 532
e 561 533
e 561 534
e 561 537
e 561 544
e 561 545
e 561 546
e 561 547
e 561 550
e 561 554
e 561 555
e 561 557
e 561 559
e 562 1
e 562 4
e 562 8
e 562 10
e 562 11
e 562 13
e 562 14
e 562 17
e 562 20
e 562 23
e 562 24
e 562 26
e 562 27
e 562 28
e 562 31
e 562 34
e 562 37
e 562 39
e 562 40
e 562 44
e 562 45
e 562 47
e 562 51
e 562 56
e 562 64
e 562 69
e 562 73
e 562 76
e 562 81
e 562 85
e 562 86
e 562 91
e 562 93
e 562 99
e 562 105
e 562 107
e 562 115
e 562 119
e 562 120
e 562 125
e 562 134
e 562 135
e 562 142
e 562 145
e 562 147
e 562 151
e 562 152
e 562 154
e 562 159
e 562 160
e 562 161
e 562 162
e 562 165
e 562 170
e 562 173
e 562 174
e 562 177
e 562 178
e 562 179
e 562 180
e 562 183
e 562 189
e 562 191
e 562 195
e 562 197
e 562 199
e 562 201
e 562 202
e 562 208
e 562 209
e 562 212
e 562 214
e 562 217
e 562 221
e 562 233
e 562 236
e 562 237
e 562 240
e 562 241
e 562 242
e 562 246
e 562 250
e 562 252
e 562 253
e 562 254
e 562 255
e 562 257
e 562 259
e 562 261
e 562 262
e 562 263
e 562 267
e 562 268
e 562 273
e 562 274
e 562 285
e 562 290
e 562 292
e 562 301
e 562 302
e 562 303
e 562 304
e 562 306
e 562 312
e 562 317
e 562 322
e 562 325
e 562 328
e 562 329
e 562 332
e 562 333
e 562 335
e 562 337
e 562 343
e 562 344
e 562 347
e 562 348
e 562 352
e 562 353
e 562 355
e 562 356
e 562 358
e 562 361
e 562 362
e 562 367
e 562 370
e 562 374
e 562 380
e 562 384
e 562 385
e 562 388
e 562 391
e 562 392
e 562 393
e 562 396
e 562 398
e 562 400
e 562 401
e 562 403
e 562 404
e 562 407
e 562 410
e 562 412
e 562 415
e 562 420
e 562 425
e 562 427
e 562 432
e 562 433
e 562 435
e 562 437
e 562 439
e 562 440
e 562 445
e 562 448
e 562 449
e 562 450
e 562 451
e 562 453
e 562 454
e 562 455
e 562 461
e 562 466
e 562 475
e 562 477
e 562 481
e 562 483
e 562 484
e 562 488
e 562 490
e 562 491
e 562 494
e 562 498
e 562 500
e 562 505
e 562 508
e 562 510
e 562 511
e 562 513
e 562 515
e 562 517
e 562 518
e 562 520
e 562 521
e 562 525
e 562 529
e 562 530
e 562 532
e 562 533
e 562 537
e 562 538
e 562 545
e 562 546
e 562 547
e 562 549
e 562 553
e 562 555
e 562 557
e 562 559
e 562 561
e 563 5
e 563 8
e 563 11
e 563 13
e 563 14
e 563 19
e 563 27
e 563 29
e 563 37
e 563 39
e 563 41
e 563 43
e 563 47
e 563 51
e 563 64
e 563 66
e 563 72
e 563 78
e 563 82
e 563 89
e 563 90
e 563 91
e 563 92
e 563 95
e 563 98
e 563 102
e 563 105
e 563 108
e 563 109
e 563 112
e 563 114
e 563 115
e 563 117
e 563 118
e 563 119
e 563 122
e 563 125
e 563 128
e 563 129
e 563 132
e 563 147
e 563 149
e 563 151
e 563 154
e 563 155
e 563 158
e 563 159
e 563 161
e 563 166
e 563 167
e 563 171
e 563 174
e 563 175
e 563 176
e 563 181
e 563 185
e 563 190
e 563 201
e 563 209
e 563 211
e 563 213
e 563 215
e 563 217
e 563 221
e 563 222
e 563 226
e 563 229
e 563 232
e 563 234
e 563 240
e 563 241
e 563 242
e 563 246
e 563 260
e 563 265
e 563 266
e 563 268
e 563 270
e 563 279
e 563 280
e 563 284
e 563 287
e 563 288
e 563 295
e 563 296
e 563 298
e 563 303
e 563 305
e 563 309
e 563 314
e 563 318
e 563 321
e 563 322
e 563 325
e 563 328
e 563 329
e 563 335
e 563 337
e 563 338
e 563 339
e 563 342
e 563 345
e 563 347
e 563 349
e 563 350
e 563 352
e 563 372
e 563 376
e 563 380
e 563 383
e 563 384
e 563 391
e 563 394
e 563 403
e 563 406
e 563 414
e 563 416
e 563 421
e 563 428
e 563 432
e 563 433
e 563 434
e 563 436
e 563 440
e 563 444
e 563 449
e 563 452
e 563 477
e 563 478
e 563 481
e 563 487
e 563 490
e 563 498
e 563 503
e 563 505
e 563 508
e 563 520
e 563 525
e 563 526
e 563 527
e 563 531
e 563 532
e 563 537
e 563 544
e 563 545
e 563 549
e 563 552
e 563 553
e 563 554
e 563 556
e 563 562
e 564 4
e 564 6
e 564 7
e 564 11
e 564 12
e 564 16
e 564 17
e 564 18
e 564 19
e 564 26
e 564 29
e 564 31
e 564 34
e 564 37
e 564 42
e 564 43
e 564 45
e 564 49
e 564 62
e 564 63
e 564 65
e 564 66
e 564 73
e 564 74
e 564 75
e 564 76
e 564 80
e 564 87
e 564 89
e 564 92
e 564 93
e 564 94
e 564 98
e 564 99
e 564 100
e 564 103
e 564 105
e 564 106
e 564 110
e 564 113
e 564 120
e 564 123
e 564 125
e 564 127
e 564 128
e 564 129
e 564 130
e 564 132
e 564 134
e 564 135
e 564 136
e 564 139
e 564 140
e 564 143
e 564 144
e 564 148
e 564 150
e 564 151
e 564 152
e 564 154
e 564 155
e 564 161
e 564 162
e 564 163
e 564 164
e 564 171
e 564 172
e 564 173
e 564 174
e 564 175
e 564 176
e 564 180
e 564 182
e 564 183
e 564 184
e 564 192
e 564 198
e 564 202
e 564 210
e 564 214
e 564 215
e 564 217
e 564 222
e 564 229
e 564 230
e 564 232
e 564 233
e 564 238
e 564 239
e 564 242
e 564 244
e 564 246
e 564 247
e 564 250
e 564 251
e 564 253
e 564 256
e 564 258
e 564 261
e 564 262
e 564 264
e 564 265
e 564 266
e 564 273
e 564 277
e 564 279
e 564 280
e 564 281
e 564 288
e 564 294
e 564 298
e 564 299
e 564 308
e 564 309
e 564 310
e 564 312
e 564 313
e 564 318
e 564 325
e 564 330
e 564 334
e 564 335
e 564 339
e 564 341
e 564 347
e 564 348
e 564 351
e 564 357
e 564 358
e 564 360
e 564 370
e 564 375
e 564 377
e 564 378
e 564 380
e 564 383
e 564 389
e 564 392
e 564 396
e 564 397
e 564 402
e 564 403
e 564 410
e 564 411
e 564 416
e 564 418
e 564 421
e 564 423
e 564 428
e 564 432
e 564 433
e 564 435
e 564 437
e 564 441
e 564 444
e 564 446
e 564 448
e 564 449
e 564 450
e 564 453
e 564 457
e 564 459
e 564 462
e 564 463
e 564 464
e 564 466
e 564 471
e 564 472
e 564 474
e 564 475
e 564 477
e 564 484
e 564 485
e 564 486
e 564 487
e 564 490
e 564 497
e 564 499
e 564 500
e 564 501
e 564 505
e 564 512
e 564 516
e 564 517
e 564 522
e 564 524
e 564 525
e 564 527
e 564 529
e 564 531
e 564 532
e 564 533
e 564 535
e 564 536
e 564 537
e 564 538
e 564 544
e 564 546
e 564 549
e 564 551
e 564 557
e 564 560
e 564 561
e 565 1
e 565 8
e 565 11
e 565 17
e 565 19
e 565 21
e 565 31
e 565 32
e 565 35
e 565 41
e 565 43
e 565 47
e 565 57
e 565 61
e 565 68
e 565 69
e 565 70
e 565 75
e 565 82
e 565 85
e 565 86
e 565 87
e 565 89
e 565 90
e 565 91
e 565 93
e 565 103
e 565 104
e 565 107
e 565 113
e 565 120
e 565 125
e 565 130
e 565 132
e 565 135
e 565 137
e 565 142
e 565 147
e 565 149
e 565 150
e 565 152
e 565 153
e 565 154
e 565 156
e 565 164
e 565 165
e 565 167
e 565 175
e 565 179
e 565 180
e 565 184
e 565 203
e 565 204
e 565 205
e 565 206
e 565 208
e 565 210
e 565 219
e 565 221
e 565 222
e 565 227
e 565 228
e 565 234
e 565 235
e 565 240
e 565 241
e 565 242
e 565 243
e 565 249
e 565 253
e 565 255
e 565 256
e 565 260
e 565 261
e 565 264
e 565 268
e 565 270
e 565 271
e 565 274
e 565 277
e 565 279
e 565 281
e 565 283
e 565 284
e 565 288
e 565 289
e 565 291
e 565 293
e 565 299
e 565 306
e 565 307
e 565 310
e 565 313
e 565 314
e 565 315
e 565 317
e 565 318
e 565 324
e 565 325
e 565 331
e 565 332
e 565 335
e 565 336
e 565 343
e 565 348
e 565 349
e 565 350
e 565 352
e 565 353
e 565 356
e 565 365
e 565 369
e 565 370
e 565 372
e 565 375
e 565 381
e 565 383
e 565 385
e 565 390
e 565 396
e 565 397
e 565 402
e 565 406
e 565 408
e 565 409
e 565 414
e 565 415
e 565 420
e 565 421
e 565 423
e 565 428
e 565 429
e 565 438
e 565 444
e 565 445
e 565 447
e 565 448
e 565 457
e 565 470
e 565 477
e 565 481
e 565 485
e 565 486
e 565 487
e 565 490
e 565 491
e 565 495
e 565 501
e 565 502
e 565 506
e 565 508
e 565 511
e 565 512
e 565 513
e 565 514
e 565 517
e 565 522
e 565 531
e 565 535
e 565 538
e 565 540
e 565 541
e 565 545
e 565 547
e 565 548
e 565 553
e 565 554
e 565 559
e 565 560
e 566 1
e 566 5
e 566 7
e 566 11
e 566 13
e 566 19
e 566 23
e 566 30
e 566 31
e 566 33
e 566 40
e 566 42
e 566 43
e 566 44
e 566 50
e 566 62
e 566 71
e 566 72
e 566 75
e 566 82
e 566 84
e 566 86
e 566 89
e 566 92
e 566 97
e 566 101
e 566 107
e 566 108
e 566 112
e 566 113
e 566 117
e 566 118
e 566 119
e 566 121
e 566 124
e 566 125
e 566 128
e 566 129
e 566 130
e 566 132
e 566 133
e 566 134
e 566 137
e 566 142
e 566 154
e 566 156
e 566 160
e 566 161
e 566 162
e 566 164
e 566 170
e 566 172
e 566 173
e 566 174
e 566 175
e 566 176
e 566 177
e 566 182
e 566 184
e 566 198
e 566 201
e 566 218
e 566 225
e 566 229
e 566 233
e 566 237
e 566 240
e 566 243
e 566 249
e 566 254
e 566 255
e 566 256
e 566 262
e 566 266
e 566 271
e 566 273
e 566 274
e 566 276
e 566 280
e 566 283
e 566 285
e 566 288
e 566 291
e 566 294
e 566 297
e 566 299
e 566 303
e 566 304
e 566 310
e 566 311
e 566 312
e 566 314
e 566 320
e 566 321
e 566 323
e 566 328
e 566 332
e 566 335
e 566 338
e 566 341
e 566 343
e 566 351
e 566 352
e 566 356
e 566 357
e 566 358
e 566 365
e 566 366
e 566 370
e 566 383
e 566 389
e 566 390
e 566 392
e 566 396
e 566 404
e 566 409
e 566 411
e 566 415
e 566 419
e 566 421
e 566 423
e 566 427
e 566 429
e 566 434
e 566 438
e 566 443
e 566 444
e 566 448
e 566 450
e 566 457
e 566 458
e 566 461
e 566 465
e 566 470
e 566 473
e 566 474
e 566 475
e 566 477
e 566 480
e 566 481
e 566 483
e 566 484
e 566 485
e 566 491
e 566 492
e 566 494
e 566 496
e 566 497
e 566 504
e 566 506
e 566 507
e 566 508
e 566 509
e 566 510
e 566 514
e 566 517
e 566 518
e 566 520
e 566 521
e 566 522
e 566 526
e 566 528
e 566 530
e 566 536
e 566 537
e 566 538
e 566 539
e 566 542
e 566 546
e 566 549
e 566 553
e 566 554
e 566 559
e 566 561
e 566 565
e 567 1
e 567 10
e 567 15
e 567 25
e 567 33
e 567 37
e 567 39
e 567 42
e 567 50
e 567 53
e 567 56
e 567 69
e 567 90
e 567 95
e 567 98
e 567 111
e 567 113
e 567 115
e 567 122
e 567 129
e 567 139
e 567 140
e 567 144
e 567 156
e 567 163
e 567 167
e 567 172
e 567 175
e 567 179
e 567 182
e 567 190
e 567 197
e 567 198
e 567 206
e 567 211
e 567 214
e 567 215
e 567 221
e 567 226
e 567 232
e 567 234
e 567 235
e 567 240
e 567 244
e 567 245
e 567 250
e 567 261
e 567 268
e 567 271
e 567 274
e 567 277
e 567 289
e 567 293
e 567 297
e 567 309
e 567 320
e 567 326
e 567 336
e 567 339
e 567 341
e 567 346
e 567 350
e 567 366
e 567 371
e 567 372
e 567 373
e 567 374
e 567 377
e 567 379
e 567 380
e 567 384
e 567 390
e 567 392
e 567 406
e 567 410
e 567 413
e 567 419
e 567 423
e 567 464
e 567 466
e 567 467
e 567 472
e 567 473
e 567 474
e 567 475
e 567 482
e 567 484
e 567 492
e 567 494
e 567 501
e 567 509
e 567 512
e 567 521
e 567 526
e 567 530
e 567 534
e 567 543
e 567 546
e 567 549
e 567 557
e 567 563
e 567 564
e 568 1
e 568 5
e 568 6
e 568 10
e 568 12
e 568 14
e 568 16
e 568 17
e 568 21
e 568 27
e 568 28
e 568 44
e 568 45
e 568 47
e 568 51
e 568 60
e 568 63
e 568 65
e 568 68
e 568 69
e 568 71
e 568 76
e 568 80
e 568 89
e 568 90
e 568 100
e 568 104
e 568 110
e 568 112
e 568 113
e 568 114
e 568 115
e 568 117
e 568 125
e 568 134
e 568 137
e 568 138
e 568 139
e 568 143
e 568 147
e 568 156
e 568 163
e 568 173
e 568 175
e 568 184
e 568 190
e 568 199
e 568 200
e 568 203
e 568 204
e 568 216
e 568 221
e 568 222
e 568 223
e 568 224
e 568 226
e 568 230
e 568 235
e 568 241
e 568 242
e 568 259
e 568 260
e 568 262
e 568 266
e 568 273
e 568 276
e 568 291
e 568 292
e 568 293
e 568 295
e 568 304
e 568 306
e 568 308
e 568 309
e 568 313
e 568 314
e 568 325
e 568 328
e 568 336
e 568 338
e 568 342
e 568 347
e 568 350
e 568 357
e 568 358
e 568 360
e 568 363
e 568 368
e 568 380
e 568 388
e 568 392
e 568 398
e 568 407
e 568 408
e 568 409
e 568 411
e 568 413
e 568 416
e 568 422
e 568 423
e 568 427
e 568 433
e 568 439
e 568 443
e 568 446
e 568 449
e 568 452
e 568 466
e 568 471
e 568 481
e 568 486
e 568 490
e 568 505
e 568 506
e 568 514
e 568 517
e 568 519
e 568 521
e 568 526
e 568 527
e 568 534
e 568 538
e 568 543
e 568 559
e 568 561
e 568 562
e 569 1
e 569 3
e 569 11
e 569 30
e 569 35
e 569 37
e 569 38
e 569 40
e 569 42
e 569 56
e 569 58
e 569 62
e 569 71
e 569 76
e 569 84
e 569 85
e 569 87
e 569 88
e 569 90
e 569 93
e 569 100
e 569 121
e 569 131
e 569 134
e 569 143
e 569 145
e 569 149
e 569 151
e 569 154
e 569 156
e 569 166
e 569 172
e 569 174
e 569 176
e 569 187
e 569 190
e 569 195
e 569 202
e 569 203
e 569 206
e 569 207
e 569 209
e 569 211
e 569 222
e 569 232
e 569 234
e 569 246
e 569 247
e 569 250
e 569 251
e 569 256
e 569 258
e 569 259
e 569 260
e 569 264
e 569 268
e 569 278
e 569 282
e 569 283
e 569 288
e 569 299
e 569 301
e 569 302
e 569 303
e 569 312
e 569 316
e 569 317
e 569 320
e 569 323
e 569 324
e 569 328
e 569 331
e 569 335
e 569 340
e 569 344
e 569 359
e 569 362
e 569 364
e 569 370
e 569 372
e 569 374
e 569 383
e 569 391
e 569 396
e 569 403
e 569 414
e 569 419
e 569 420
e 569 434
e 569 436
e 569 437
e 569 439
e 569 447
e 569 449
e 569 456
e 569 457
e 569 459
e 569 460
e 569 472
e 569 495
e 569 514
e 569 519
e 569 522
e 569 525
e 569 526
e 569 530
e 569 534
e 569 537
e 569 541
e 569 548
e 569 549
e 569 552
e 569 555
e 569 564
e 569 567
e 570 2
e 570 4
e 570 6
e 570 8
e 570 9
e 570 11
e 570 13
e 570 16
e 570 26
e 570 31
e 570 41
e 570 43
e 570 48
e 570 49
e 570 51
e 570 52
e 570 55
e 570 60
e 570 66
e 570 69
e 570 72
e 570 89
e 570 93
e 570 100
e 570 104
e 570 112
e 570 114
e 570 116
e 570 124
e 570 130
e 570 139
e 570 140
e 570 141
e 570 145
e 570 147
e 570 148
e 570 149
e 570 151
e 570 152
e 570 153
e 570 159
e 570 167
e 570 168
e 570 182
e 570 186
e 570 196
e 570 200
e 570 204
e 570 205
e 570 206
e 570 207
e 570 208
e 570 209
e 570 212
e 570 214
e 570 221
e 570 222
e 570 223
e 570 229
e 570 230
e 570 234
e 570 236
e 570 238
e 570 240
e 570 241
e 570 243
e 570 244
e 570 261
e 570 271
e 570 272
e 570 284
e 570 288
e 570 295
e 570 297
e 570 299
e 570 304
e 570 306
e 570 311
e 570 312
e 570 314
e 570 317
e 570 319
e 570 320
e 570 324
e 570 331
e 570 335
e 570 346
e 570 350
e 570 352
e 570 358
e 570 370
e 570 371
e 570 373
e 570 377
e 570 381
e 570 382
e 570 383
e 570 393
e 570 395
e 570 396
e 570 398
e 570 400
e 570 401
e 570 406
e 570 408
e 570 413
e 570 418
e 570 420
e 570 426
e 570 433
e 570 438
e 570 444
e 570 447
e 570 449
e 570 463
e 570 464
e 570 465
e 570 467
e 570 470
e 570 472
e 570 477
e 570 478
e 570 479
e 570 480
e 570 482
e 570 485
e 570 488
e 570 491
e 570 501
e 570 513
e 570 530
e 570 532
e 570 534
e 570 536
e 570 544
e 570 545
e 570 551
e 570 552
e 570 554
e 570 563
e 570 567
e 570 568
e 571 1
e 571 5
e 571 8
e 571 9
e 571 10
e 571 13
e 571 16
e 571 19
e 571 21
e 571 22
e 571 29
e 571 36
e 571 40
e 571 42
e 571 47
e 571 49
e 571 54
e 571 58
e 571 61
e 571 66
e 571 78
e 571 86
e 571 91
e 571 92
e 571 95
e 571 103
e 571 116
e 571 122
e 571 124
e 571 126
e 571 127
e 571 128
e 571 136
e 571 137
e 571 138
e 571 140
e 571 142
e 571 153
e 571 159
e 571 172
e 571 173
e 571 175
e 571 181
e 571 185
e 571 190
e 571 201
e 571 215
e 571 217
e 571 222
e 571 224
e 571 225
e 571 226
e 571 228
e 571 230
e 571 234
e 571 235
e 571 237
e 571 239
e 571 240
e 571 241
e 571 245
e 571 251
e 571 252
e 571 254
e 571 261
e 571 262
e 571 263
e 571 264
e 571 275
e 571 278
e 571 279
e 571 289
e 571 307
e 571 309
e 571 310
e 571 313
e 571 314
e 571 320
e 571 327
e 571 328
e 571 335
e 571 337
e 571 339
e 571 341
e 571 347
e 571 348
e 571 351
e 571 365
e 571 366
e 571 374
e 571 375
e 571 385
e 571 387
e 571 393
e 571 396
e 571 398
e 571 408
e 571 412
e 571 415
e 571 416
e 571 420
e 571 425
e 571 428
e 571 429
e 571 436
e 571 438
e 571 439
e 571 443
e 571 447
e 571 451
e 571 457
e 571 460
e 571 473
e 571 474
e 571 475
e 571 480
e 571 482
e 571 485
e 571 493
e 571 495
e 571 497
e 571 507
e 571 510
e 571 520
e 571 526
e 571 528
e 571 529
e 571 532
e 571 537
e 571 541
e 571 545
e 571 555
e 571 563
e 571 567
e 572 1
e 572 2
e 572 9
e 572 14
e 572 16
e 572 20
e 572 21
e 572 26
e 572 28
e 572 41
e 572 43
e 572 46
e 572 47
e 572 50
e 572 51
e 572 52
e 572 53
e 572 59
e 572 68
e 572 69
e 572 86
e 572 89
e 572 91
e 572 97
e 572 99
e 572 102
e 572 103
e 572 110
e 572 111
e 572 113
e 572 115
e 572 117
e 572 120
e 572 125
e 572 126
e 572 127
e 572 129
e 572 132
e 572 133
e 572 143
e 572 145
e 572 146
e 572 153
e 572 155
e 572 157
e 572 160
e 572 164
e 572 165
e 572 166
e 572 168
e 572 173
e 572 174
e 572 175
e 572 186
e 572 189
e 572 192
e 572 197
e 572 198
e 572 199
e 572 201
e 572 209
e 572 216
e 572 217
e 572 218
e 572 220
e 572 221
e 572 223
e 572 225
e 572 229
e 572 231
e 572 235
e 572 239
e 572 240
e 572 242
e 572 244
e 572 247
e 572 250
e 572 253
e 572 258
e 572 262
e 572 263
e 572 266
e 572 267
e 572 268
e 572 271
e 572 274
e 572 277
e 572 281
e 572 282
e 572 283
e 572 285
e 572 287
e 572 300
e 572 305
e 572 306
e 572 309
e 572 312
e 572 314
e 572 318
e 572 319
e 572 320
e 572 323
e 572 326
e 572 327
e 572 329
e 572 331
e 572 332
e 572 334
e 572 343
e 572 346
e 572 347
e 572 351
e 572 355
e 572 357
e 572 358
e 572 360
e 572 361
e 572 365
e 572 366
e 572 367
e 572 371
e 572 372
e 572 373
e 572 374
e 572 377
e 572 378
e 572 379
e 572 382
e 572 395
e 572 396
e 572 400
e 572 402
e 572 403
e 572 406
e 572 407
e 572 408
e 572 410
e 572 411
e 572 413
e 572 415
e 572 419
e 572 420
e 572 427
e 572 428
e 572 429
e 572 433
e 572 434
e 572 438
e 572 439
e 572 440
e 572 446
e 572 450
e 572 451
e 572 457
e 572 461
e 572 468
e 572 469
e 572 471
e 572 477
e 572 480
e 572 481
e 572 486
e 572 488
e 572 490
e 572 492
e 572 498
e 572 499
e 572 500
e 572 504
e 572 506
e 572 508
e 572 514
e 572 517
e 572 521
e 572 529
e 572 532
e 572 533
e 572 536
e 572 537
e 572 539
e 572 540
e 572 543
e 572 544
e 572 545
e 572 546
e 572 550
e 572 555
e 572 556
e 572 561
e 572 562
e 572 563
e 572 564
e 572 567
e 572 570
e 573 6
e 573 8
e 573 10
e 573 27
e 573 31
e 573 32
e 573 43
e 573 54
e 573 58
e 573 68
e 573 71
e 573 72
e 573 76
e 573 80
e 573 84
e 573 86
e 573 95
e 573 100
e 573 103
e 573 107
e 573 112
e 573 114
e 573 115
e 573 116
e 573 135
e 573 137
e 573 140
e 573 142
e 573 145
e 573 149
e 573 154
e 573 155
e 573 156
e 573 161
e 573 165
e 573 168
e 573 181
e 573 190
e 573 198
e 573 202
e 573 218
e 573 226
e 573 228
e 573 230
e 573 233
e 573 234
e 573 238
e 573 241
e 573 253
e 573 256
e 573 259
e 573 262
e 573 268
e 573 271
e 573 274
e 573 275
e 573 276
e 573 292
e 573 295
e 573 297
e 573 298
e 573 300
e 573 301
e 573 310
e 573 312
e 573 313
e 573 329
e 573 331
e 573 338
e 573 341
e 573 343
e 573 358
e 573 363
e 573 367
e 573 379
e 573 383
e 573 389
e 573 396
e 573 401
e 573 406
e 573 409
e 573 415
e 573 420
e 573 425
e 573 432
e 573 437
e 573 440
e 573 442
e 573 449
e 573 454
e 573 455
e 573 472
e 573 473
e 573 483
e 573 487
e 573 491
e 573 496
e 573 506
e 573 510
e 573 514
e 573 525
e 573 527
e 573 529
e 573 536
e 573 544
e 573 547
e 573 548
e 573 552
e 573 562
e 573 563
e 573 566
e 573 568
e 573 571
e 574 2
e 574 5
e 574 9
e 574 20
e 574 22
e 574 31
e 574 39
e 574 42
e 574 46
e 574 50
e 574 56
e 574 59
e 574 63
e 574 67
e 574 107
e 574 111
e 574 115
e 574 118
e 574 121
e 574 130
e 574 139
e 574 142
e 574 165
e 574 172
e 574 196
e 574 202
e 574 206
e 574 212
e 574 215
e 574 218
e 574 228
e 574 229
e 574 238
e 574 244
e 574 246
e 574 250
e 574 255
e 574 256
e 574 260
e 574 261
e 574 262
e 574 266
e 574 270
e 574 279
e 574 295
e 574 296
e 574 297
e 574 311
e 574 313
e 574 327
e 574 331
e 574 347
e 574 357
e 574 374
e 574 387
e 574 389
e 574 393
e 574 410
e 574 415
e 574 416
e 574 441
e 574 447
e 574 460
e 574 470
e 574 477
e 574 478
e 574 485
e 574 486
e 574 490
e 574 508
e 574 521
e 574 528
e 574 530
e 574 544
e 574 550
e 574 553
e 574 555
e 574 561
e 574 564
e 574 566
e 575 2
e 575 3
e 575 5
e 575 6
e 575 7
e 575 13
e 575 16
e 575 17
e 575 27
e 575 30
e 575 32
e 575 36
e 575 37
e 575 50
e 575 51
e 575 63
e 575 65
e 575 66
e 575 68
e 575 69
e 575 73
e 575 81
e 575 82
e 575 83
e 575 94
e 575 97
e 575 110
e 575 111
e 575 113
e 575 115
e 575 116
e 575 119
e 575 122
e 575 124
e 575 125
e 575 129
e 575 130
e 575 139
e 575 144
e 575 145
e 575 152
e 575 156
e 575 157
e 575 161
e 575 166
e 575 171
e 575 172
e 575 178
e 575 181
e 575 184
e 575 190
e 575 194
e 575 201
e 575 209
e 575 213
e 575 214
e 575 215
e 575 216
e 575 217
e 575 221
e 575 222
e 575 223
e 575 224
e 575 225
e 575 229
e 575 232
e 575 236
e 575 240
e 575 241
e 575 245
e 575 256
e 575 259
e 575 269
e 575 272
e 575 274
e 575 279
e 575 280
e 575 283
e 575 284
e 575 288
e 575 293
e 575 296
e 575 297
e 575 302
e 575 310
e 575 312
e 575 313
e 575 314
e 575 317
e 575 320
e 575 327
e 575 329
e 575 331
e 575 332
e 575 339
e 575 342
e 575 346
e 575 347
e 575 348
e 575 351
e 575 352
e 575 354
e 575 355
e 575 357
e 575 360
e 575 361
e 575 366
e 575 369
e 575 370
e 575 371
e 575 372
e 575 375
e 575 377
e 575 378
e 575 381
e 575 388
e 575 391
e 575 395
e 575 397
e 575 403
e 575 404
e 575 405
e 575 406
e 575 407
e 575 410
e 575 411
e 575 412
e 575 413
e 575 415
e 575 419
e 575 428
e 575 430
e 575 433
e 575 443
e 575 447
e 575 448
e 575 463
e 575 473
e 575 475
e 575 479
e 575 481
e 575 482
e 575 483
e 575 484
e 575 485
e 575 486
e 575 492
e 575 497
e 575 499
e 575 500
e 575 503
e 575 508
e 575 510
e 575 512
e 575 516
e 575 519
e 575 520
e 575 521
e 575 525
e 575 529
e 575 530
e 575 531
e 575 532
e 575 537
e 575 540
e 575 542
e 575 546
e 575 547
e 575 548
e 575 549
e 575 561
e 575 562
e 575 564
e 575 566
e 575 569
e 576 1
e 576 6
e 576 8
e 576 11
e 576 13
e 576 14
e 576 15
e 576 16
e 576 24
e 576 27
e 576 30
e 576 37
e 576 39
e 576 44
e 576 53
e 576 54
e 576 55
e 576 57
e 576 58
e 576 63
e 576 68
e 576 72
e 576 75
e 576 76
e 576 83
e 576 85
e 576 88
e 576 89
e 576 91
e 576 93
e 576 96
e 576 100
e 576 105
e 576 107
e 576 109
e 576 110
e 576 111
e 576 113
e 576 119
e 576 120
e 576 123
e 576 125
e 576 129
e 576 133
e 576 134
e 576 135
e 576 136
e 576 137
e 576 139
e 576 141
e 576 143
e 576 144
e 576 146
e 576 148
e 576 150
e 576 152
e 576 155
e 576 160
e 576 163
e 576 166
e 576 167
e 576 168
e 576 171
e 576 172
e 576 173
e 576 174
e 576 183
e 576 193
e 576 202
e 576 203
e 576 206
e 576 210
e 576 214
e 576 217
e 576 218
e 576 223
e 576 228
e 576 231
e 576 235
e 576 241
e 576 244
e 576 245
e 576 250
e 576 256
e 576 258
e 576 259
e 576 260
e 576 264
e 576 276
e 576 278
e 576 279
e 576 284
e 576 285
e 576 287
e 576 290
e 576 292
e 576 293
e 576 296
e 576 297
e 576 307
e 576 309
e 576 311
e 576 312
e 576 315
e 576 317
e 576 318
e 576 321
e 576 324
e 576 325
e 576 331
e 576 337
e 576 338
e 576 343
e 576 345
e 576 347
e 576 351
e 576 354
e 576 355
e 576 358
e 576 359
e 576 361
e 576 368
e 576 369
e 576 370
e 576 372
e 576 374
e 576 376
e 576 385
e 576 386
e 576 388
e 576 390
e 576 393
e 576 395
e 576 401
e 576 402
e 576 406
e 576 410
e 576 411
e 576 413
e 576 415
e 576 416
e 576 419
e 576 426
e 576 432
e 576 434
e 576 438
e 576 440
e 576 443
e 576 444
e 576 446
e 576 450
e 576 453
e 576 454
e 576 457
e 576 461
e 576 462
e 576 463
e 576 466
e 576 467
e 576 472
e 576 479
e 576 482
e 576 483
e 576 484
e 576 485
e 576 487
e 576 489
e 576 490
e 576 494
e 576 502
e 576 504
e 576 505
e 576 507
e 576 510
e 576 512
e 576 513
e 576 514
e 576 515
e 576 516
e 576 517
e 576 518
e 576 519
e 576 520
e 576 523
e 576 530
e 576 532
e 576 537
e 576 540
e 576 544
e 576 545
e 576 546
e 576 547
e 576 548
e 576 555
e 576 558
e 576 560
e 576 563
e 576 564
e 576 570
e 576 571
e 576 573
e 577 6
e 577 13
e 577 18
e 577 20
e 577 21
e 577 22
e 577 27
e 577 28
e 577 30
e 577 31
e 577 32
e 577 33
e 577 35
e 577 41
e 577 42
e 577 44
e 577 46
e 577 48
e 577 51
e 577 52
e 577 56
e 577 57
e 577 61
e 577 68
e 577 71
e 577 78
e 577 80
e 577 81
e 577 85
e 577 89
e 577 92
e 577 93
e 577 97
e 577 102
e 577 104
e 577 105
e 577 108
e 577 109
e 577 112
e 577 113
e 577 115
e 577 117
e 577 118
e 577 121
e 577 125
e 577 131
e 577 133
e 577 134
e 577 135
e 577 136
e 577 137
e 577 138
e 577 140
e 577 141
e 577 142
e 577 143
e 577 146
e 577 149
e 577 150
e 577 151
e 577 153
e 577 156
e 577 159
e 577 161
e 577 163
e 577 165
e 577 172
e 577 173
e 577 174
e 577 182
e 577 184
e 577 186
e 577 187
e 577 189
e 577 191
e 577 197
e 577 198
e 577 199
e 577 200
e 577 202
e 577 203
e 577 204
e 577 209
e 577 210
e 577 214
e 577 215
e 577 219
e 577 220
e 577 224
e 577 225
e 577 228
e 577 229
e 577 230
e 577 233
e 577 238
e 577 240
e 577 245
e 577 246
e 577 251
e 577 255
e 577 256
e 577 259
e 577 260
e 577 261
e 577 263
e 577 265
e 577 267
e 577 270
e 577 272
e 577 273
e 577 276
e 577 281
e 577 282
e 577 286
e 577 289
e 577 290
e 577 291
e 577 293
e 577 294
e 577 295
e 577 296
e 577 297
e 577 298
e 577 302
e 577 306
e 577 315
e 577 316
e 577 317
e 577 321
e 577 322
e 577 325
e 577 329
e 577 330
e 577 332
e 577 335
e 577 337
e 577 340
e 577 341
e 577 342
e 577 348
e 577 349
e 577 354
e 577 356
e 577 366
e 577 369
e 577 370
e 577 371
e 577 372
e 577 373
e 577 382
e 577 386
e 577 390
e 577 393
e 577 394
e 577 402
e 577 405
e 577 411
e 577 415
e 577 416
e 577 430
e 577 432
e 577 433
e 577 435
e 577 438
e 577 440
e 577 441
e 577 444
e 577 448
e 577 449
e 577 455
e 577 460
e 577 476
e 577 482
e 577 484
e 577 486
e 577 487
e 577 490
e 577 495
e 577 497
e 577 498
e 577 505
e 577 507
e 577 510
e 577 512
e 577 514
e 577 519
e 577 520
e 577 521
e 577 525
e 577 526
e 577 529
e 577 530
e 577 535
e 577 538
e 577 543
e 577 544
e 577 552
e 577 555
e 577 556
e 577 560
e 577 561
e 577 562
e 577 565
e 577 566
e 577 568
e 577 572
e 577 574
e 577 575
e 577 576
e 578 1
e 578 13
e 578 15
e 578 20
e 578 27
e 578 42
e 578 43
e 578 47
e 578 50
e 578 68
e 578 72
e 578 78
e 578 80
e 578 84
e 578 92
e 578 103
e 578 104
e 578 108
e 578 111
e 578 112
e 578 115
e 578 131
e 578 134
e 578 135
e 578 136
e 578 141
e 578 157
e 578 160
e 578 164
e 578 165
e 578 166
[truncated: 2,601,612 more chars]
