# Supplementary material for: An optimization algorithm for maximum quasi-clique problem based on information feedback model
Source: PeerJ Comput Sci. 2024 Jul 12;10:e2173. doi: 10.7717/peerj-cs.2173 (PMC11323172; doi:10.7717/peerj-cs.2173)
Supplement: Data S1 [file peerj-cs-10-2173-s001.zip › Data/p-hat1500-2.mtx]

p edge 1500 568960
e 2 1
e 3 1
e 3 2
e 4 1
e 5 1
e 5 3
e 5 4
e 6 1
e 6 2
e 6 3
e 6 4
e 6 5
e 7 1
e 7 6
e 8 1
e 8 2
e 8 4
e 8 5
e 8 6
e 9 1
e 9 5
e 9 8
e 10 1
e 10 2
e 10 3
e 10 5
e 10 6
e 10 7
e 11 1
e 11 2
e 11 3
e 11 4
e 11 5
e 11 6
e 11 7
e 11 10
e 12 1
e 12 4
e 12 5
e 12 6
e 12 7
e 12 8
e 12 9
e 12 10
e 12 11
e 13 1
e 13 2
e 13 3
e 13 5
e 13 6
e 13 8
e 13 9
e 13 10
e 13 11
e 13 12
e 14 1
e 14 2
e 14 3
e 14 11
e 14 12
e 15 1
e 15 2
e 15 3
e 15 5
e 15 9
e 15 13
e 16 8
e 16 11
e 16 13
e 17 4
e 17 5
e 17 7
e 17 10
e 17 13
e 17 15
e 18 1
e 18 2
e 18 4
e 18 6
e 18 9
e 18 15
e 19 1
e 19 5
e 19 11
e 19 13
e 20 1
e 20 5
e 20 8
e 20 9
e 20 11
e 20 13
e 21 3
e 21 4
e 21 5
e 21 8
e 21 9
e 21 11
e 21 13
e 21 14
e 21 15
e 22 1
e 22 2
e 22 4
e 22 5
e 23 1
e 23 5
e 23 10
e 23 11
e 23 13
e 23 18
e 23 19
e 23 20
e 23 22
e 24 4
e 24 6
e 24 9
e 24 10
e 24 11
e 24 12
e 24 13
e 24 16
e 24 23
e 25 1
e 25 2
e 25 5
e 25 6
e 25 8
e 25 9
e 25 10
e 25 13
e 25 17
e 25 23
e 26 1
e 26 2
e 26 3
e 26 4
e 26 5
e 26 6
e 26 7
e 26 9
e 26 10
e 26 11
e 26 12
e 26 13
e 26 15
e 26 19
e 26 20
e 26 21
e 26 22
e 26 25
e 27 1
e 27 6
e 27 7
e 27 10
e 27 11
e 27 12
e 27 15
e 27 26
e 28 1
e 28 2
e 28 5
e 28 8
e 28 11
e 28 12
e 28 18
e 28 19
e 28 20
e 28 21
e 28 23
e 28 24
e 28 26
e 29 1
e 29 2
e 29 4
e 29 6
e 29 10
e 29 16
e 30 1
e 30 2
e 30 4
e 30 6
e 30 7
e 30 8
e 30 9
e 30 10
e 30 12
e 30 13
e 30 14
e 30 17
e 30 20
e 30 22
e 30 23
e 30 24
e 30 26
e 30 29
e 31 1
e 31 3
e 31 4
e 31 5
e 31 6
e 31 9
e 31 10
e 31 11
e 31 13
e 31 14
e 31 15
e 31 16
e 31 17
e 31 18
e 31 19
e 31 20
e 31 22
e 31 23
e 31 26
e 31 28
e 31 29
e 31 30
e 32 1
e 32 4
e 32 6
e 32 8
e 32 9
e 32 11
e 32 31
e 33 1
e 33 2
e 33 3
e 33 5
e 33 6
e 33 7
e 33 10
e 33 11
e 33 13
e 33 16
e 33 17
e 33 20
e 33 26
e 33 27
e 33 28
e 33 29
e 33 30
e 34 2
e 34 5
e 34 6
e 34 9
e 34 11
e 34 12
e 34 17
e 34 26
e 34 31
e 35 1
e 35 2
e 35 3
e 35 6
e 35 10
e 35 11
e 35 12
e 35 13
e 35 15
e 35 17
e 35 19
e 35 22
e 35 23
e 35 24
e 35 26
e 35 27
e 35 29
e 35 30
e 35 31
e 35 33
e 36 2
e 36 4
e 36 7
e 36 8
e 36 10
e 36 11
e 36 13
e 36 20
e 36 21
e 36 30
e 36 31
e 36 34
e 37 1
e 37 2
e 37 4
e 37 5
e 37 6
e 37 7
e 37 8
e 37 9
e 37 10
e 37 11
e 37 13
e 37 16
e 37 18
e 37 20
e 37 21
e 37 24
e 37 25
e 37 26
e 37 27
e 37 29
e 37 30
e 37 31
e 37 33
e 37 35
e 38 1
e 38 2
e 38 5
e 38 6
e 38 8
e 38 9
e 38 10
e 38 12
e 38 13
e 38 17
e 38 19
e 38 20
e 38 23
e 38 26
e 38 27
e 38 29
e 38 35
e 38 37
e 39 1
e 39 2
e 39 4
e 39 5
e 39 6
e 39 8
e 39 9
e 39 10
e 39 11
e 39 13
e 39 14
e 39 16
e 39 17
e 39 18
e 39 20
e 39 23
e 39 24
e 39 25
e 39 26
e 39 27
e 39 28
e 39 29
e 39 31
e 39 33
e 39 34
e 39 35
e 39 36
e 39 37
e 39 38
e 40 2
e 40 4
e 40 6
e 40 7
e 40 8
e 40 9
e 40 10
e 40 12
e 40 13
e 40 14
e 40 20
e 40 23
e 40 26
e 40 30
e 40 33
e 40 35
e 40 38
e 40 39
e 41 2
e 41 4
e 41 5
e 41 8
e 41 9
e 41 10
e 41 11
e 41 12
e 41 13
e 41 14
e 41 19
e 41 21
e 41 25
e 41 26
e 41 32
e 41 34
e 41 38
e 41 39
e 42 1
e 42 2
e 42 3
e 42 4
e 42 5
e 42 7
e 42 8
e 42 9
e 42 11
e 42 13
e 42 16
e 42 18
e 42 20
e 42 21
e 42 25
e 42 26
e 42 27
e 42 28
e 42 29
e 42 30
e 42 31
e 42 33
e 42 35
e 42 36
e 42 37
e 42 38
e 42 39
e 42 41
e 43 1
e 43 2
e 43 3
e 43 4
e 43 5
e 43 6
e 43 7
e 43 8
e 43 11
e 43 12
e 43 13
e 43 14
e 43 15
e 43 17
e 43 20
e 43 22
e 43 23
e 43 24
e 43 26
e 43 27
e 43 29
e 43 31
e 43 35
e 43 37
e 43 40
e 43 41
e 43 42
e 44 2
e 44 4
e 44 5
e 44 6
e 44 10
e 44 11
e 44 21
e 44 24
e 44 27
e 44 31
e 44 34
e 44 35
e 44 36
e 44 37
e 44 38
e 44 39
e 44 43
e 45 2
e 45 3
e 45 5
e 45 6
e 45 11
e 45 12
e 45 14
e 45 15
e 45 16
e 45 19
e 45 20
e 45 21
e 45 23
e 45 24
e 45 25
e 45 26
e 45 28
e 45 30
e 45 31
e 45 32
e 45 33
e 45 34
e 45 35
e 45 36
e 45 37
e 45 38
e 45 39
e 45 42
e 45 43
e 45 44
e 46 1
e 46 2
e 46 4
e 46 5
e 46 8
e 46 12
e 46 13
e 46 16
e 46 24
e 46 26
e 46 30
e 46 35
e 46 38
e 46 43
e 46 45
e 47 1
e 47 6
e 47 8
e 47 9
e 47 10
e 47 11
e 47 12
e 47 13
e 47 15
e 47 16
e 47 20
e 47 27
e 47 28
e 47 29
e 47 30
e 47 31
e 47 34
e 47 39
e 47 42
e 47 43
e 47 45
e 47 46
e 48 1
e 48 2
e 48 5
e 48 6
e 48 7
e 48 8
e 48 9
e 48 10
e 48 11
e 48 13
e 48 23
e 48 31
e 48 35
e 48 40
e 48 45
e 49 2
e 49 5
e 49 6
e 49 10
e 49 11
e 49 13
e 49 15
e 49 21
e 49 26
e 49 31
e 49 35
e 49 41
e 49 43
e 49 44
e 49 45
e 50 1
e 50 4
e 50 5
e 50 7
e 50 11
e 50 13
e 50 15
e 50 17
e 50 23
e 50 24
e 50 26
e 50 29
e 50 30
e 50 31
e 50 34
e 50 35
e 50 36
e 50 37
e 50 40
e 50 42
e 50 43
e 50 45
e 50 46
e 50 47
e 51 2
e 51 3
e 51 4
e 51 5
e 51 6
e 51 7
e 51 8
e 51 9
e 51 11
e 51 16
e 51 17
e 51 20
e 51 21
e 51 22
e 51 26
e 51 27
e 51 29
e 51 30
e 51 31
e 51 37
e 51 38
e 51 39
e 51 40
e 51 42
e 51 43
e 51 44
e 51 45
e 51 47
e 51 48
e 51 49
e 51 50
e 52 1
e 52 9
e 52 10
e 52 11
e 52 12
e 52 13
e 52 14
e 52 15
e 52 21
e 52 22
e 52 31
e 52 32
e 52 35
e 52 42
e 52 44
e 52 46
e 52 47
e 52 50
e 52 51
e 53 1
e 53 3
e 53 4
e 53 5
e 53 8
e 53 9
e 53 11
e 53 13
e 53 14
e 53 22
e 53 26
e 53 30
e 53 31
e 53 34
e 53 35
e 53 36
e 53 37
e 53 38
e 53 42
e 53 43
e 53 45
e 53 46
e 53 47
e 53 48
e 53 50
e 53 51
e 54 1
e 54 2
e 54 10
e 54 11
e 54 18
e 54 22
e 54 28
e 54 30
e 54 31
e 54 34
e 54 37
e 54 38
e 54 39
e 54 42
e 54 50
e 55 1
e 55 5
e 55 6
e 55 8
e 55 9
e 55 10
e 55 11
e 55 12
e 55 15
e 55 19
e 55 22
e 55 24
e 55 26
e 55 30
e 55 31
e 55 32
e 55 33
e 55 34
e 55 37
e 55 39
e 55 42
e 55 44
e 55 46
e 55 47
e 55 48
e 55 51
e 55 52
e 55 53
e 56 1
e 56 2
e 56 5
e 56 8
e 56 9
e 56 10
e 56 11
e 56 12
e 56 15
e 56 16
e 56 20
e 56 22
e 56 23
e 56 25
e 56 26
e 56 27
e 56 28
e 56 31
e 56 33
e 56 36
e 56 37
e 56 39
e 56 43
e 56 45
e 56 46
e 56 47
e 56 49
e 56 51
e 56 52
e 56 53
e 57 1
e 57 5
e 57 6
e 57 13
e 57 21
e 57 26
e 57 30
e 57 33
e 57 35
e 57 39
e 57 43
e 57 50
e 57 51
e 58 8
e 58 11
e 58 25
e 58 28
e 58 31
e 58 39
e 58 42
e 58 47
e 58 54
e 58 56
e 59 1
e 59 10
e 59 11
e 59 20
e 59 29
e 59 32
e 59 33
e 59 41
e 59 42
e 59 43
e 59 49
e 59 50
e 59 56
e 60 1
e 60 5
e 60 6
e 60 7
e 60 8
e 60 9
e 60 10
e 60 11
e 60 12
e 60 13
e 60 14
e 60 15
e 60 17
e 60 20
e 60 21
e 60 27
e 60 30
e 60 31
e 60 34
e 60 35
e 60 37
e 60 39
e 60 42
e 60 44
e 60 45
e 60 48
e 60 50
e 60 55
e 60 56
e 61 1
e 61 4
e 61 5
e 61 8
e 61 10
e 61 11
e 61 12
e 61 14
e 61 15
e 61 18
e 61 21
e 61 26
e 61 27
e 61 28
e 61 29
e 61 30
e 61 31
e 61 33
e 61 37
e 61 39
e 61 43
e 61 44
e 61 45
e 61 47
e 61 48
e 61 50
e 61 51
e 61 53
e 61 55
e 61 56
e 61 59
e 62 1
e 62 9
e 62 11
e 62 13
e 62 16
e 62 26
e 62 28
e 62 30
e 62 33
e 62 38
e 62 39
e 62 42
e 62 45
e 62 47
e 62 56
e 62 59
e 62 60
e 63 2
e 63 3
e 63 6
e 63 7
e 63 8
e 63 9
e 63 10
e 63 21
e 63 23
e 63 26
e 63 31
e 63 32
e 63 33
e 63 36
e 63 37
e 63 39
e 63 43
e 63 44
e 63 45
e 63 50
e 63 55
e 63 56
e 63 59
e 63 60
e 64 5
e 64 11
e 64 13
e 64 19
e 64 20
e 64 21
e 64 25
e 64 26
e 64 28
e 64 30
e 64 32
e 64 33
e 64 36
e 64 37
e 64 38
e 64 39
e 64 40
e 64 43
e 64 47
e 64 48
e 64 53
e 64 55
e 64 57
e 65 3
e 65 4
e 65 6
e 65 14
e 65 19
e 65 20
e 65 28
e 65 31
e 65 33
e 65 36
e 65 38
e 65 40
e 65 42
e 65 43
e 65 44
e 65 52
e 65 53
e 66 1
e 66 8
e 66 11
e 66 13
e 66 14
e 66 23
e 66 26
e 66 27
e 66 30
e 66 35
e 66 42
e 66 45
e 66 47
e 66 55
e 66 56
e 66 61
e 66 64
e 67 1
e 67 2
e 67 3
e 67 5
e 67 7
e 67 8
e 67 9
e 67 11
e 67 12
e 67 13
e 67 14
e 67 17
e 67 20
e 67 21
e 67 25
e 67 26
e 67 30
e 67 31
e 67 32
e 67 36
e 67 38
e 67 39
e 67 40
e 67 41
e 67 42
e 67 43
e 67 45
e 67 46
e 67 47
e 67 51
e 67 52
e 67 53
e 67 54
e 67 56
e 67 57
e 67 58
e 67 62
e 67 63
e 67 64
e 67 65
e 68 1
e 68 2
e 68 3
e 68 4
e 68 6
e 68 7
e 68 10
e 68 11
e 68 12
e 68 13
e 68 15
e 68 16
e 68 18
e 68 20
e 68 21
e 68 23
e 68 26
e 68 27
e 68 29
e 68 30
e 68 31
e 68 33
e 68 34
e 68 35
e 68 37
e 68 38
e 68 39
e 68 40
e 68 42
e 68 43
e 68 45
e 68 46
e 68 48
e 68 50
e 68 51
e 68 52
e 68 53
e 68 56
e 68 57
e 68 60
e 68 61
e 68 63
e 68 64
e 68 65
e 68 67
e 69 1
e 69 2
e 69 4
e 69 5
e 69 6
e 69 7
e 69 9
e 69 10
e 69 12
e 69 16
e 69 18
e 69 21
e 69 23
e 69 25
e 69 26
e 69 27
e 69 28
e 69 30
e 69 31
e 69 32
e 69 33
e 69 34
e 69 35
e 69 36
e 69 39
e 69 40
e 69 41
e 69 42
e 69 43
e 69 45
e 69 50
e 69 52
e 69 53
e 69 57
e 69 58
e 69 60
e 69 61
e 69 63
e 70 2
e 70 5
e 70 8
e 70 11
e 70 19
e 70 29
e 70 30
e 70 32
e 70 40
e 70 41
e 70 42
e 70 47
e 70 52
e 70 56
e 70 61
e 70 67
e 70 68
e 70 69
e 71 1
e 71 2
e 71 7
e 71 8
e 71 9
e 71 10
e 71 11
e 71 17
e 71 21
e 71 23
e 71 26
e 71 31
e 71 36
e 71 38
e 71 41
e 71 45
e 71 47
e 71 50
e 71 51
e 71 54
e 71 56
e 71 58
e 71 59
e 71 61
e 71 67
e 72 1
e 72 2
e 72 4
e 72 5
e 72 6
e 72 9
e 72 10
e 72 11
e 72 12
e 72 13
e 72 16
e 72 17
e 72 20
e 72 21
e 72 22
e 72 23
e 72 25
e 72 26
e 72 27
e 72 28
e 72 29
e 72 30
e 72 31
e 72 32
e 72 33
e 72 34
e 72 36
e 72 37
e 72 38
e 72 39
e 72 42
e 72 43
e 72 45
e 72 48
e 72 51
e 72 52
e 72 53
e 72 54
e 72 55
e 72 56
e 72 58
e 72 60
e 72 61
e 72 62
e 72 63
e 72 64
e 72 67
e 72 68
e 72 69
e 72 70
e 72 71
e 73 1
e 73 3
e 73 4
e 73 5
e 73 6
e 73 8
e 73 10
e 73 11
e 73 12
e 73 13
e 73 14
e 73 15
e 73 20
e 73 21
e 73 23
e 73 26
e 73 27
e 73 29
e 73 31
e 73 35
e 73 37
e 73 38
e 73 39
e 73 41
e 73 42
e 73 43
e 73 44
e 73 45
e 73 46
e 73 47
e 73 48
e 73 51
e 73 52
e 73 53
e 73 54
e 73 56
e 73 57
e 73 58
e 73 61
e 73 63
e 73 64
e 73 65
e 73 66
e 73 67
e 73 68
e 73 69
e 73 70
e 73 71
e 73 72
e 74 1
e 74 2
e 74 3
e 74 4
e 74 5
e 74 6
e 74 8
e 74 10
e 74 11
e 74 12
e 74 13
e 74 15
e 74 18
e 74 19
e 74 21
e 74 26
e 74 28
e 74 29
e 74 31
e 74 35
e 74 37
e 74 38
e 74 42
e 74 45
e 74 46
e 74 48
e 74 50
e 74 61
e 74 63
e 74 65
e 74 69
e 74 72
e 74 73
e 75 1
e 75 5
e 75 6
e 75 8
e 75 10
e 75 11
e 75 14
e 75 16
e 75 17
e 75 20
e 75 26
e 75 31
e 75 35
e 75 38
e 75 39
e 75 44
e 75 45
e 75 48
e 75 49
e 75 50
e 75 55
e 75 56
e 75 68
e 75 72
e 75 73
e 76 1
e 76 2
e 76 5
e 76 6
e 76 8
e 76 10
e 76 11
e 76 12
e 76 14
e 76 15
e 76 16
e 76 18
e 76 20
e 76 21
e 76 23
e 76 24
e 76 25
e 76 27
e 76 28
e 76 30
e 76 31
e 76 32
e 76 33
e 76 34
e 76 35
e 76 36
e 76 38
e 76 39
e 76 42
e 76 43
e 76 45
e 76 46
e 76 47
e 76 48
e 76 49
e 76 50
e 76 51
e 76 53
e 76 56
e 76 58
e 76 59
e 76 60
e 76 61
e 76 62
e 76 65
e 76 67
e 76 68
e 76 69
e 76 72
e 76 73
e 76 75
e 77 2
e 77 4
e 77 5
e 77 7
e 77 10
e 77 11
e 77 12
e 77 13
e 77 14
e 77 16
e 77 17
e 77 23
e 77 26
e 77 27
e 77 32
e 77 34
e 77 35
e 77 37
e 77 39
e 77 40
e 77 41
e 77 42
e 77 43
e 77 44
e 77 45
e 77 47
e 77 49
e 77 52
e 77 55
e 77 56
e 77 58
e 77 59
e 77 61
e 77 69
e 77 72
e 78 1
e 78 4
e 78 5
e 78 6
e 78 10
e 78 11
e 78 12
e 78 15
e 78 16
e 78 18
e 78 20
e 78 21
e 78 22
e 78 23
e 78 26
e 78 27
e 78 30
e 78 31
e 78 35
e 78 36
e 78 37
e 78 39
e 78 40
e 78 41
e 78 42
e 78 43
e 78 45
e 78 49
e 78 50
e 78 51
e 78 53
e 78 55
e 78 56
e 78 57
e 78 60
e 78 63
e 78 65
e 78 66
e 78 67
e 78 68
e 78 69
e 78 70
e 78 71
e 78 72
e 78 73
e 78 76
e 78 77
e 79 9
e 79 10
e 79 13
e 79 17
e 79 18
e 79 20
e 79 23
e 79 27
e 79 30
e 79 31
e 79 33
e 79 34
e 79 36
e 79 39
e 79 43
e 79 45
e 79 46
e 79 47
e 79 51
e 79 53
e 79 56
e 79 60
e 79 61
e 79 62
e 79 64
e 79 70
e 79 71
e 79 72
e 79 76
e 80 1
e 80 4
e 80 6
e 80 10
e 80 11
e 80 13
e 80 14
e 80 15
e 80 17
e 80 18
e 80 20
e 80 23
e 80 27
e 80 28
e 80 29
e 80 30
e 80 33
e 80 36
e 80 38
e 80 39
e 80 40
e 80 41
e 80 42
e 80 43
e 80 44
e 80 45
e 80 47
e 80 48
e 80 56
e 80 57
e 80 60
e 80 62
e 80 63
e 80 64
e 80 65
e 80 68
e 80 69
e 80 71
e 80 72
e 80 73
e 80 74
e 80 77
e 80 79
e 81 1
e 81 5
e 81 6
e 81 7
e 81 10
e 81 11
e 81 15
e 81 17
e 81 20
e 81 21
e 81 22
e 81 25
e 81 26
e 81 27
e 81 28
e 81 31
e 81 36
e 81 37
e 81 40
e 81 42
e 81 43
e 81 45
e 81 51
e 81 55
e 81 68
e 81 69
e 81 70
e 81 71
e 81 72
e 81 73
e 81 76
e 81 77
e 82 1
e 82 2
e 82 3
e 82 4
e 82 5
e 82 6
e 82 10
e 82 11
e 82 12
e 82 13
e 82 14
e 82 16
e 82 17
e 82 18
e 82 19
e 82 20
e 82 21
e 82 23
e 82 26
e 82 27
e 82 28
e 82 31
e 82 35
e 82 37
e 82 38
e 82 39
e 82 40
e 82 41
e 82 42
e 82 43
e 82 44
e 82 45
e 82 46
e 82 47
e 82 48
e 82 50
e 82 51
e 82 52
e 82 53
e 82 55
e 82 56
e 82 57
e 82 58
e 82 59
e 82 60
e 82 63
e 82 64
e 82 66
e 82 67
e 82 68
e 82 69
e 82 71
e 82 72
e 82 73
e 82 74
e 82 76
e 82 77
e 82 78
e 82 80
e 82 81
e 83 1
e 83 13
e 83 14
e 83 20
e 83 30
e 83 33
e 83 39
e 83 43
e 83 47
e 83 48
e 83 51
e 83 54
e 83 71
e 83 73
e 84 1
e 84 2
e 84 3
e 84 5
e 84 9
e 84 11
e 84 12
e 84 13
e 84 15
e 84 16
e 84 19
e 84 22
e 84 23
e 84 25
e 84 26
e 84 30
e 84 31
e 84 32
e 84 33
e 84 34
e 84 35
e 84 36
e 84 37
e 84 38
e 84 39
e 84 40
e 84 41
e 84 43
e 84 44
e 84 45
e 84 46
e 84 48
e 84 49
e 84 50
e 84 51
e 84 52
e 84 53
e 84 55
e 84 56
e 84 57
e 84 58
e 84 59
e 84 61
e 84 63
e 84 67
e 84 68
e 84 69
e 84 72
e 84 73
e 84 74
e 84 75
e 84 76
e 84 78
e 84 79
e 84 81
e 84 82
e 84 83
e 85 2
e 85 5
e 85 9
e 85 10
e 85 11
e 85 13
e 85 16
e 85 19
e 85 21
e 85 22
e 85 26
e 85 29
e 85 30
e 85 33
e 85 37
e 85 43
e 85 45
e 85 47
e 85 51
e 85 55
e 85 56
e 85 61
e 85 67
e 85 69
e 85 75
e 85 81
e 85 82
e 86 1
e 86 2
e 86 5
e 86 6
e 86 9
e 86 12
e 86 13
e 86 16
e 86 21
e 86 22
e 86 27
e 86 29
e 86 37
e 86 38
e 86 39
e 86 42
e 86 47
e 86 48
e 86 49
e 86 50
e 86 51
e 86 53
e 86 55
e 86 56
e 86 57
e 86 58
e 86 61
e 86 66
e 86 67
e 86 69
e 86 72
e 86 74
e 86 75
e 86 76
e 86 78
e 86 80
e 86 81
e 86 82
e 86 83
e 86 84
e 87 2
e 87 3
e 87 5
e 87 8
e 87 10
e 87 11
e 87 13
e 87 14
e 87 15
e 87 16
e 87 18
e 87 21
e 87 23
e 87 24
e 87 25
e 87 26
e 87 28
e 87 30
e 87 31
e 87 35
e 87 37
e 87 38
e 87 39
e 87 41
e 87 45
e 87 46
e 87 47
e 87 50
e 87 52
e 87 53
e 87 56
e 87 59
e 87 61
e 87 64
e 87 65
e 87 67
e 87 68
e 87 69
e 87 70
e 87 72
e 87 73
e 87 74
e 87 75
e 87 76
e 87 77
e 87 78
e 87 81
e 87 82
e 88 10
e 88 11
e 88 12
e 88 13
e 88 17
e 88 25
e 88 26
e 88 27
e 88 30
e 88 34
e 88 35
e 88 36
e 88 38
e 88 39
e 88 42
e 88 43
e 88 47
e 88 48
e 88 49
e 88 51
e 88 53
e 88 54
e 88 60
e 88 65
e 88 71
e 88 72
e 88 75
e 88 76
e 88 78
e 88 84
e 88 86
e 89 1
e 89 3
e 89 4
e 89 5
e 89 6
e 89 7
e 89 10
e 89 12
e 89 13
e 89 16
e 89 20
e 89 22
e 89 23
e 89 24
e 89 26
e 89 27
e 89 30
e 89 31
e 89 32
e 89 33
e 89 35
e 89 36
e 89 37
e 89 39
e 89 40
e 89 41
e 89 46
e 89 47
e 89 50
e 89 51
e 89 52
e 89 56
e 89 58
e 89 59
e 89 60
e 89 62
e 89 63
e 89 64
e 89 65
e 89 67
e 89 68
e 89 70
e 89 72
e 89 73
e 89 76
e 89 77
e 89 80
e 89 81
e 89 82
e 89 87
e 89 88
e 90 1
e 90 3
e 90 4
e 90 5
e 90 6
e 90 10
e 90 11
e 90 12
e 90 13
e 90 16
e 90 17
e 90 18
e 90 19
e 90 20
e 90 21
e 90 25
e 90 26
e 90 27
e 90 30
e 90 33
e 90 34
e 90 35
e 90 36
e 90 37
e 90 38
e 90 39
e 90 40
e 90 41
e 90 42
e 90 45
e 90 47
e 90 48
e 90 50
e 90 51
e 90 52
e 90 53
e 90 56
e 90 57
e 90 58
e 90 61
e 90 63
e 90 64
e 90 67
e 90 68
e 90 70
e 90 71
e 90 72
e 90 73
e 90 74
e 90 76
e 90 77
e 90 78
e 90 82
e 90 83
e 90 84
e 90 85
e 90 87
e 90 88
e 90 89
e 91 1
e 91 2
e 91 4
e 91 6
e 91 7
e 91 9
e 91 10
e 91 11
e 91 12
e 91 13
e 91 16
e 91 17
e 91 20
e 91 23
e 91 24
e 91 26
e 91 29
e 91 30
e 91 33
e 91 34
e 91 35
e 91 36
e 91 37
e 91 39
e 91 40
e 91 42
e 91 43
e 91 45
e 91 48
e 91 49
e 91 51
e 91 52
e 91 54
e 91 56
e 91 58
e 91 62
e 91 63
e 91 65
e 91 66
e 91 68
e 91 69
e 91 72
e 91 75
e 91 78
e 91 79
e 91 80
e 91 81
e 91 82
e 91 84
e 91 86
e 91 87
e 91 88
e 91 89
e 91 90
e 92 1
e 92 6
e 92 7
e 92 8
e 92 9
e 92 10
e 92 11
e 92 12
e 92 19
e 92 20
e 92 21
e 92 23
e 92 24
e 92 25
e 92 26
e 92 31
e 92 39
e 92 40
e 92 41
e 92 43
e 92 45
e 92 46
e 92 47
e 92 51
e 92 52
e 92 53
e 92 54
e 92 55
e 92 56
e 92 58
e 92 60
e 92 64
e 92 65
e 92 67
e 92 68
e 92 73
e 92 74
e 92 76
e 92 77
e 92 78
e 92 80
e 92 84
e 92 90
e 93 1
e 93 2
e 93 3
e 93 5
e 93 6
e 93 8
e 93 9
e 93 11
e 93 13
e 93 14
e 93 16
e 93 18
e 93 19
e 93 20
e 93 21
e 93 23
e 93 25
e 93 26
e 93 27
e 93 28
e 93 29
e 93 30
e 93 32
e 93 33
e 93 34
e 93 35
e 93 37
e 93 38
e 93 40
e 93 43
e 93 45
e 93 46
e 93 47
e 93 48
e 93 49
e 93 50
e 93 51
e 93 52
e 93 53
e 93 54
e 93 55
e 93 56
e 93 58
e 93 61
e 93 62
e 93 64
e 93 65
e 93 66
e 93 68
e 93 69
e 93 70
e 93 71
e 93 72
e 93 73
e 93 77
e 93 78
e 93 79
e 93 82
e 93 83
e 93 84
e 93 85
e 93 87
e 93 89
e 93 90
e 93 92
e 94 1
e 94 2
e 94 6
e 94 8
e 94 11
e 94 13
e 94 16
e 94 30
e 94 31
e 94 32
e 94 35
e 94 36
e 94 42
e 94 43
e 94 46
e 94 51
e 94 58
e 94 59
e 94 60
e 94 68
e 94 71
e 94 72
e 94 82
e 94 86
e 94 87
e 94 89
e 94 90
e 94 91
e 94 92
e 94 93
e 95 1
e 95 2
e 95 4
e 95 5
e 95 6
e 95 7
e 95 8
e 95 10
e 95 11
e 95 12
e 95 14
e 95 18
e 95 19
e 95 20
e 95 21
e 95 24
e 95 25
e 95 27
e 95 31
e 95 35
e 95 36
e 95 37
e 95 39
e 95 40
e 95 42
e 95 43
e 95 44
e 95 47
e 95 49
e 95 50
e 95 51
e 95 53
e 95 55
e 95 56
e 95 59
e 95 60
e 95 61
e 95 63
e 95 64
e 95 67
e 95 68
e 95 71
e 95 73
e 95 74
e 95 77
e 95 78
e 95 79
e 95 80
e 95 81
e 95 82
e 95 83
e 95 84
e 95 86
e 95 87
e 95 88
e 95 90
e 95 91
e 95 93
e 96 2
e 96 5
e 96 10
e 96 11
e 96 13
e 96 16
e 96 26
e 96 31
e 96 33
e 96 37
e 96 42
e 96 47
e 96 50
e 96 68
e 96 72
e 96 77
e 96 78
e 96 80
e 96 83
e 96 84
e 96 85
e 96 86
e 96 92
e 96 93
e 96 95
e 97 5
e 97 8
e 97 9
e 97 10
e 97 11
e 97 13
e 97 19
e 97 25
e 97 26
e 97 32
e 97 33
e 97 35
e 97 38
e 97 39
e 97 40
e 97 45
e 97 52
e 97 59
e 97 63
e 97 70
e 97 73
e 97 77
e 97 79
e 97 80
e 97 82
e 97 83
e 97 84
e 97 89
e 97 92
e 97 93
e 98 1
e 98 6
e 98 7
e 98 8
e 98 9
e 98 10
e 98 11
e 98 13
e 98 17
e 98 23
e 98 24
e 98 26
e 98 27
e 98 30
e 98 31
e 98 35
e 98 38
e 98 42
e 98 45
e 98 47
e 98 51
e 98 53
e 98 55
e 98 61
e 98 68
e 98 69
e 98 70
e 98 73
e 98 74
e 98 75
e 98 77
e 98 84
e 98 86
e 98 91
e 98 92
e 98 95
e 98 97
e 99 2
e 99 5
e 99 6
e 99 9
e 99 12
e 99 13
e 99 16
e 99 28
e 99 30
e 99 31
e 99 32
e 99 38
e 99 40
e 99 43
e 99 45
e 99 57
e 99 61
e 99 63
e 99 67
e 99 71
e 99 72
e 99 80
e 99 87
e 99 92
e 99 98
e 100 1
e 100 2
e 100 3
e 100 5
e 100 6
e 100 7
e 100 9
e 100 10
e 100 11
e 100 12
e 100 13
e 100 14
e 100 15
e 100 16
e 100 20
e 100 22
e 100 23
e 100 25
e 100 26
e 100 28
e 100 29
e 100 31
e 100 32
e 100 35
e 100 36
e 100 37
e 100 38
e 100 39
e 100 40
e 100 42
e 100 43
e 100 44
e 100 45
e 100 47
e 100 48
e 100 50
e 100 51
e 100 53
e 100 54
e 100 55
e 100 56
e 100 58
e 100 60
e 100 61
e 100 62
e 100 63
e 100 64
e 100 65
e 100 66
e 100 67
e 100 68
e 100 69
e 100 70
e 100 71
e 100 72
e 100 73
e 100 76
e 100 78
e 100 80
e 100 81
e 100 82
e 100 84
e 100 86
e 100 87
e 100 88
e 100 91
e 100 93
e 100 94
e 100 95
e 100 97
e 100 98
e 100 99
e 101 1
e 101 2
e 101 5
e 101 6
e 101 8
e 101 9
e 101 11
e 101 12
e 101 13
e 101 15
e 101 16
e 101 18
e 101 19
e 101 20
e 101 21
e 101 22
e 101 23
e 101 24
e 101 25
e 101 27
e 101 28
e 101 30
e 101 31
e 101 33
e 101 34
e 101 35
e 101 39
e 101 40
e 101 42
e 101 43
e 101 44
e 101 45
e 101 46
e 101 47
e 101 48
e 101 50
e 101 51
e 101 56
e 101 58
e 101 62
e 101 63
e 101 64
e 101 66
e 101 67
e 101 69
e 101 70
e 101 71
e 101 72
e 101 74
e 101 76
e 101 77
e 101 80
e 101 84
e 101 85
e 101 86
e 101 87
e 101 89
e 101 90
e 101 93
e 101 94
e 101 100
e 102 1
e 102 3
e 102 6
e 102 7
e 102 8
e 102 9
e 102 10
e 102 13
e 102 14
e 102 16
e 102 20
e 102 23
e 102 26
e 102 27
e 102 31
e 102 33
e 102 35
e 102 37
e 102 38
e 102 39
e 102 42
e 102 44
e 102 46
e 102 47
e 102 49
e 102 50
e 102 53
e 102 54
e 102 55
e 102 63
e 102 65
e 102 67
e 102 69
e 102 71
e 102 73
e 102 76
e 102 77
e 102 81
e 102 84
e 102 85
e 102 88
e 102 90
e 102 93
e 102 96
e 102 98
e 102 99
e 102 100
e 102 101
e 103 1
e 103 4
e 103 5
e 103 6
e 103 8
e 103 10
e 103 11
e 103 12
e 103 13
e 103 14
e 103 16
e 103 19
e 103 20
e 103 21
e 103 23
e 103 26
e 103 27
e 103 28
e 103 29
e 103 30
e 103 31
e 103 32
e 103 35
e 103 37
e 103 38
e 103 39
e 103 40
e 103 41
e 103 42
e 103 43
e 103 45
e 103 47
e 103 48
e 103 49
e 103 50
e 103 51
e 103 52
e 103 53
e 103 54
e 103 55
e 103 56
e 103 59
e 103 60
e 103 61
e 103 62
e 103 63
e 103 65
e 103 66
e 103 67
e 103 68
e 103 69
e 103 71
e 103 72
e 103 73
e 103 75
e 103 76
e 103 77
e 103 78
e 103 80
e 103 82
e 103 84
e 103 86
e 103 87
e 103 90
e 103 91
e 103 92
e 103 93
e 103 95
e 103 97
e 103 98
e 103 100
e 103 101
e 104 6
e 104 10
e 104 13
e 104 18
e 104 20
e 104 21
e 104 22
e 104 26
e 104 27
e 104 28
e 104 30
e 104 33
e 104 35
e 104 37
e 104 38
e 104 39
e 104 40
e 104 42
e 104 43
e 104 45
e 104 46
e 104 49
e 104 50
e 104 54
e 104 57
e 104 59
e 104 60
e 104 61
e 104 62
e 104 68
e 104 72
e 104 73
e 104 75
e 104 76
e 104 78
e 104 79
e 104 82
e 104 84
e 104 87
e 104 88
e 104 90
e 104 91
e 104 93
e 104 94
e 104 95
e 104 99
e 104 100
e 104 101
e 104 102
e 104 103
e 105 1
e 105 3
e 105 5
e 105 6
e 105 7
e 105 9
e 105 10
e 105 11
e 105 13
e 105 16
e 105 17
e 105 18
e 105 20
e 105 21
e 105 25
e 105 26
e 105 28
e 105 30
e 105 31
e 105 32
e 105 34
e 105 35
e 105 36
e 105 37
e 105 39
e 105 40
e 105 42
e 105 45
e 105 46
e 105 50
e 105 51
e 105 52
e 105 53
e 105 54
e 105 55
e 105 56
e 105 57
e 105 59
e 105 60
e 105 61
e 105 63
e 105 64
e 105 65
e 105 66
e 105 68
e 105 69
e 105 70
e 105 71
e 105 72
e 105 73
e 105 74
e 105 75
e 105 77
e 105 80
e 105 81
e 105 82
e 105 84
e 105 87
e 105 90
e 105 92
e 105 94
e 105 95
e 105 97
e 105 98
e 105 99
e 105 100
e 105 101
e 105 102
e 105 103
e 105 104
e 106 1
e 106 6
e 106 11
e 106 13
e 106 21
e 106 27
e 106 28
e 106 30
e 106 41
e 106 42
e 106 43
e 106 47
e 106 50
e 106 52
e 106 55
e 106 56
e 106 59
e 106 60
e 106 68
e 106 69
e 106 71
e 106 73
e 106 77
e 106 84
e 106 86
e 106 87
e 106 90
e 106 93
e 106 95
e 106 96
e 106 98
e 106 103
e 106 104
e 106 105
e 107 2
e 107 5
e 107 6
e 107 8
e 107 10
e 107 11
e 107 12
e 107 13
e 107 14
e 107 15
e 107 16
e 107 17
e 107 24
e 107 25
e 107 26
e 107 32
e 107 34
e 107 36
e 107 37
e 107 42
e 107 43
e 107 45
e 107 47
e 107 48
e 107 49
e 107 51
e 107 53
e 107 56
e 107 59
e 107 61
e 107 65
e 107 67
e 107 68
e 107 72
e 107 80
e 107 82
e 107 85
e 107 87
e 107 88
e 107 98
e 107 102
e 107 103
e 107 104
e 108 1
e 108 2
e 108 4
e 108 5
e 108 6
e 108 8
e 108 9
e 108 11
e 108 12
e 108 16
e 108 23
e 108 25
e 108 27
e 108 32
e 108 36
e 108 37
e 108 39
e 108 41
e 108 43
e 108 45
e 108 47
e 108 51
e 108 52
e 108 53
e 108 55
e 108 61
e 108 72
e 108 73
e 108 74
e 108 77
e 108 78
e 108 80
e 108 90
e 108 92
e 108 93
e 108 95
e 108 97
e 108 102
e 108 105
e 109 1
e 109 2
e 109 3
e 109 6
e 109 7
e 109 8
e 109 10
e 109 13
e 109 14
e 109 16
e 109 21
e 109 25
e 109 26
e 109 27
e 109 29
e 109 30
e 109 32
e 109 33
e 109 37
e 109 38
e 109 39
e 109 41
e 109 42
e 109 43
e 109 45
e 109 46
e 109 48
e 109 50
e 109 51
e 109 54
e 109 55
e 109 56
e 109 60
e 109 61
e 109 63
e 109 68
e 109 69
e 109 70
e 109 71
e 109 72
e 109 73
e 109 76
e 109 77
e 109 78
e 109 81
e 109 82
e 109 84
e 109 86
e 109 87
e 109 89
e 109 90
e 109 91
e 109 93
e 109 95
e 109 100
e 109 103
e 109 107
e 110 1
e 110 2
e 110 4
e 110 5
e 110 6
e 110 11
e 110 13
e 110 16
e 110 17
e 110 23
e 110 26
e 110 29
e 110 30
e 110 34
e 110 35
e 110 36
e 110 37
e 110 38
e 110 39
e 110 41
e 110 43
e 110 45
e 110 47
e 110 48
e 110 50
e 110 51
e 110 52
e 110 53
e 110 54
e 110 55
e 110 56
e 110 58
e 110 61
e 110 63
e 110 67
e 110 68
e 110 69
e 110 72
e 110 73
e 110 76
e 110 80
e 110 82
e 110 83
e 110 84
e 110 86
e 110 87
e 110 88
e 110 89
e 110 90
e 110 93
e 110 95
e 110 97
e 110 99
e 110 100
e 110 101
e 110 102
e 110 103
e 110 104
e 110 107
e 110 109
e 111 2
e 111 4
e 111 5
e 111 6
e 111 8
e 111 10
e 111 11
e 111 13
e 111 14
e 111 16
e 111 17
e 111 20
e 111 22
e 111 23
e 111 26
e 111 27
e 111 30
e 111 31
e 111 33
e 111 37
e 111 39
e 111 40
e 111 41
e 111 42
e 111 43
e 111 45
e 111 46
e 111 47
e 111 50
e 111 53
e 111 55
e 111 56
e 111 57
e 111 58
e 111 59
e 111 61
e 111 62
e 111 63
e 111 64
e 111 67
e 111 68
e 111 70
e 111 71
e 111 72
e 111 73
e 111 76
e 111 77
e 111 80
e 111 81
e 111 82
e 111 83
e 111 84
e 111 86
e 111 87
e 111 90
e 111 93
e 111 95
e 111 97
e 111 98
e 111 100
e 111 101
e 111 102
e 111 103
e 111 105
e 111 106
e 111 110
e 112 1
e 112 2
e 112 4
e 112 5
e 112 6
e 112 7
e 112 8
e 112 9
e 112 10
e 112 11
e 112 12
e 112 13
e 112 16
e 112 19
e 112 21
e 112 23
e 112 25
e 112 26
e 112 27
e 112 29
e 112 30
e 112 31
e 112 32
e 112 33
e 112 35
e 112 37
e 112 39
e 112 40
e 112 42
e 112 43
e 112 44
e 112 45
e 112 46
e 112 47
e 112 49
e 112 50
e 112 51
e 112 52
e 112 53
e 112 55
e 112 56
e 112 58
e 112 61
e 112 62
e 112 64
e 112 65
e 112 66
e 112 67
e 112 69
e 112 70
e 112 71
e 112 72
e 112 73
e 112 74
e 112 75
e 112 76
e 112 77
e 112 78
e 112 79
e 112 80
e 112 81
e 112 82
e 112 83
e 112 84
e 112 85
e 112 86
e 112 87
e 112 89
e 112 90
e 112 91
e 112 92
e 112 93
e 112 95
e 112 99
e 112 100
e 112 101
e 112 102
e 112 103
e 112 104
e 112 105
e 112 107
e 112 109
e 112 110
e 112 111
e 113 1
e 113 2
e 113 3
e 113 4
e 113 8
e 113 10
e 113 13
e 113 16
e 113 19
e 113 20
e 113 23
e 113 26
e 113 27
e 113 28
e 113 29
e 113 30
e 113 31
e 113 35
e 113 37
e 113 43
e 113 45
e 113 49
e 113 52
e 113 61
e 113 63
e 113 64
e 113 68
e 113 69
e 113 74
e 113 76
e 113 77
e 113 78
e 113 80
e 113 81
e 113 82
e 113 86
e 113 87
e 113 90
e 113 91
e 113 92
e 113 93
e 113 95
e 113 96
e 113 98
e 113 99
e 113 100
e 113 101
e 113 104
e 113 105
e 113 109
e 113 110
e 113 112
e 114 1
e 114 3
e 114 4
e 114 5
e 114 6
e 114 10
e 114 11
e 114 13
e 114 14
e 114 15
e 114 20
e 114 21
e 114 24
e 114 26
e 114 27
e 114 29
e 114 30
e 114 31
e 114 32
e 114 33
e 114 35
e 114 36
e 114 37
e 114 38
e 114 39
e 114 41
e 114 43
e 114 45
e 114 47
e 114 49
e 114 50
e 114 51
e 114 52
e 114 53
e 114 56
e 114 58
e 114 59
e 114 61
e 114 62
e 114 63
e 114 64
e 114 67
e 114 68
e 114 69
e 114 70
e 114 72
e 114 73
e 114 75
e 114 76
e 114 78
e 114 79
e 114 80
e 114 81
e 114 82
e 114 83
e 114 84
e 114 85
e 114 89
e 114 90
e 114 91
e 114 93
e 114 95
e 114 99
e 114 101
e 114 103
e 114 104
e 114 105
e 114 107
e 114 109
e 114 110
e 114 111
e 114 112
e 114 113
e 115 1
e 115 2
e 115 3
e 115 4
e 115 6
e 115 7
e 115 8
e 115 10
e 115 11
e 115 12
e 115 13
e 115 14
e 115 18
e 115 20
e 115 21
e 115 24
e 115 25
e 115 26
e 115 27
e 115 29
e 115 30
e 115 31
e 115 32
e 115 33
e 115 36
e 115 37
e 115 38
e 115 39
e 115 40
e 115 41
e 115 42
e 115 43
e 115 44
e 115 45
e 115 46
e 115 47
e 115 50
e 115 51
e 115 52
e 115 53
e 115 54
e 115 55
e 115 57
e 115 59
e 115 61
e 115 63
e 115 64
e 115 65
e 115 67
e 115 68
e 115 69
e 115 70
e 115 71
e 115 72
e 115 73
e 115 74
e 115 78
e 115 80
e 115 82
e 115 84
e 115 85
e 115 86
e 115 87
e 115 88
e 115 89
e 115 90
e 115 92
e 115 93
e 115 95
e 115 97
e 115 99
e 115 100
e 115 101
e 115 103
e 115 104
e 115 105
e 115 106
e 115 110
e 115 112
e 115 114
e 116 1
e 116 2
e 116 4
e 116 5
e 116 6
e 116 7
e 116 8
e 116 10
e 116 11
e 116 12
e 116 13
e 116 15
e 116 16
e 116 19
e 116 22
e 116 23
e 116 25
e 116 26
e 116 29
e 116 30
e 116 31
e 116 32
e 116 33
e 116 35
e 116 36
e 116 37
e 116 38
e 116 42
e 116 43
e 116 44
e 116 45
e 116 46
e 116 47
e 116 48
e 116 50
e 116 52
e 116 53
e 116 56
e 116 57
e 116 61
e 116 62
e 116 64
e 116 66
e 116 67
e 116 68
e 116 69
e 116 72
e 116 73
e 116 76
e 116 77
e 116 78
e 116 79
e 116 81
e 116 82
e 116 84
e 116 86
e 116 88
e 116 89
e 116 91
e 116 92
e 116 93
e 116 94
e 116 95
e 116 100
e 116 102
e 116 103
e 116 104
e 116 106
e 116 108
e 116 110
e 116 111
e 116 112
e 116 113
e 116 115
e 117 2
e 117 4
e 117 6
e 117 9
e 117 10
e 117 11
e 117 12
e 117 13
e 117 16
e 117 17
e 117 19
e 117 21
e 117 22
e 117 25
e 117 26
e 117 28
e 117 31
e 117 34
e 117 35
e 117 36
e 117 37
e 117 38
e 117 39
e 117 40
e 117 42
e 117 43
e 117 45
e 117 48
e 117 50
e 117 53
e 117 54
e 117 55
e 117 56
e 117 57
e 117 59
e 117 61
e 117 62
e 117 63
e 117 68
e 117 71
e 117 72
e 117 74
e 117 80
e 117 90
e 117 92
e 117 93
e 117 94
e 117 95
e 117 102
e 117 103
e 117 104
e 117 109
e 117 110
e 117 112
e 117 114
e 117 115
e 117 116
e 118 3
e 118 5
e 118 6
e 118 8
e 118 10
e 118 11
e 118 12
e 118 13
e 118 15
e 118 17
e 118 23
e 118 26
e 118 27
e 118 32
e 118 35
e 118 37
e 118 38
e 118 39
e 118 42
e 118 44
e 118 45
e 118 47
e 118 50
e 118 51
e 118 52
e 118 55
e 118 56
e 118 61
e 118 63
e 118 65
e 118 68
e 118 69
e 118 70
e 118 71
e 118 72
e 118 73
e 118 74
e 118 75
e 118 76
e 118 77
e 118 81
e 118 84
e 118 85
e 118 86
e 118 87
e 118 90
e 118 91
e 118 94
e 118 95
e 118 100
e 118 102
e 118 103
e 118 104
e 118 106
e 118 110
e 118 112
e 118 113
e 118 114
e 118 115
e 118 116
e 118 117
e 119 2
e 119 6
e 119 11
e 119 12
e 119 16
e 119 30
e 119 31
e 119 45
e 119 51
e 119 60
e 119 64
e 119 67
e 119 71
e 119 78
e 119 92
e 119 105
e 119 109
e 119 112
e 119 113
e 119 114
e 119 115
e 119 116
e 119 117
e 120 2
e 120 4
e 120 5
e 120 10
e 120 13
e 120 14
e 120 28
e 120 30
e 120 31
e 120 33
e 120 35
e 120 38
e 120 41
e 120 42
e 120 43
e 120 45
e 120 53
e 120 55
e 120 60
e 120 67
e 120 68
e 120 70
e 120 73
e 120 77
e 120 84
e 120 89
e 120 91
e 120 92
e 120 97
e 120 102
e 120 103
e 120 105
e 120 107
e 120 108
e 120 109
e 120 111
e 120 112
e 120 115
e 120 116
e 121 1
e 121 8
e 121 10
e 121 13
e 121 16
e 121 17
e 121 21
e 121 23
e 121 24
e 121 30
e 121 32
e 121 35
e 121 37
e 121 38
e 121 41
e 121 46
e 121 49
e 121 52
e 121 55
e 121 56
e 121 57
e 121 62
e 121 66
e 121 69
e 121 76
e 121 79
e 121 83
e 121 84
e 121 85
e 121 86
e 121 89
e 121 90
e 121 93
e 121 94
e 121 95
e 121 97
e 121 99
e 121 100
e 121 102
e 121 103
e 121 104
e 121 105
e 121 106
e 121 107
e 121 109
e 121 111
e 121 112
e 121 114
e 121 115
e 121 118
e 121 119
e 121 120
e 122 1
e 122 2
e 122 3
e 122 5
e 122 6
e 122 10
e 122 11
e 122 12
e 122 13
e 122 14
e 122 16
e 122 17
e 122 18
e 122 23
e 122 24
e 122 25
e 122 26
e 122 28
e 122 29
e 122 31
e 122 35
e 122 36
e 122 37
e 122 39
e 122 43
e 122 44
e 122 45
e 122 47
e 122 49
e 122 50
e 122 51
e 122 52
e 122 53
e 122 55
e 122 56
e 122 59
e 122 61
e 122 62
e 122 65
e 122 66
e 122 68
e 122 69
e 122 71
e 122 72
e 122 73
e 122 75
e 122 76
e 122 77
e 122 79
e 122 81
e 122 82
e 122 83
e 122 84
e 122 86
e 122 87
e 122 89
e 122 90
e 122 93
e 122 94
e 122 95
e 122 99
e 122 100
e 122 102
e 122 103
e 122 105
e 122 111
e 122 112
e 122 113
e 122 116
e 122 117
e 122 118
e 122 120
e 122 121
e 123 1
e 123 5
e 123 6
e 123 8
e 123 9
e 123 11
e 123 12
e 123 15
e 123 16
e 123 17
e 123 21
e 123 22
e 123 26
e 123 27
e 123 31
e 123 32
e 123 33
e 123 35
e 123 36
e 123 41
e 123 42
e 123 43
e 123 45
e 123 46
e 123 50
e 123 51
e 123 52
e 123 53
e 123 54
e 123 55
e 123 56
e 123 57
e 123 60
e 123 63
e 123 64
e 123 66
e 123 67
e 123 68
e 123 69
e 123 72
e 123 73
e 123 76
e 123 77
e 123 80
e 123 82
e 123 83
e 123 84
e 123 86
e 123 88
e 123 89
e 123 90
e 123 91
e 123 93
e 123 96
e 123 97
e 123 98
e 123 101
e 123 102
e 123 103
e 123 104
e 123 105
e 123 109
e 123 110
e 123 112
e 123 113
e 123 116
e 123 117
e 123 118
e 123 120
e 123 121
e 124 2
e 124 5
e 124 6
e 124 7
e 124 10
e 124 11
e 124 13
e 124 16
e 124 17
e 124 19
e 124 20
e 124 21
e 124 26
e 124 27
e 124 33
e 124 43
e 124 50
e 124 51
e 124 54
e 124 57
e 124 58
e 124 59
e 124 60
e 124 61
e 124 62
e 124 64
e 124 67
e 124 71
e 124 72
e 124 73
e 124 76
e 124 82
e 124 84
e 124 86
e 124 90
e 124 92
e 124 94
e 124 96
e 124 98
e 124 102
e 124 103
e 124 104
e 124 106
e 124 112
e 124 113
e 124 114
e 124 115
e 124 116
e 124 117
e 124 118
e 124 122
e 125 1
e 125 2
e 125 3
e 125 4
e 125 5
e 125 6
e 125 7
e 125 9
e 125 11
e 125 12
e 125 13
e 125 14
e 125 16
e 125 19
e 125 20
e 125 21
e 125 22
e 125 24
e 125 26
e 125 27
e 125 28
e 125 30
e 125 31
e 125 33
e 125 35
e 125 36
e 125 38
e 125 40
e 125 41
e 125 42
e 125 43
e 125 45
e 125 46
e 125 48
e 125 50
e 125 51
e 125 52
e 125 53
e 125 54
e 125 55
e 125 56
e 125 57
e 125 59
e 125 61
e 125 63
e 125 64
e 125 65
e 125 68
e 125 69
e 125 70
e 125 71
e 125 72
e 125 73
e 125 74
e 125 76
e 125 78
e 125 79
e 125 80
e 125 82
e 125 86
e 125 87
e 125 88
e 125 89
e 125 90
e 125 91
e 125 93
e 125 94
e 125 95
e 125 96
e 125 97
e 125 99
e 125 100
e 125 103
e 125 104
e 125 105
e 125 107
e 125 109
e 125 110
e 125 111
e 125 112
e 125 114
e 125 115
e 125 116
e 125 118
e 125 121
e 125 122
e 125 124
e 126 1
e 126 2
e 126 9
e 126 10
e 126 12
e 126 14
e 126 15
e 126 16
e 126 18
e 126 20
e 126 26
e 126 31
e 126 32
e 126 36
e 126 39
e 126 45
e 126 47
e 126 51
e 126 52
e 126 56
e 126 59
e 126 60
e 126 61
e 126 69
e 126 74
e 126 76
e 126 78
e 126 81
e 126 82
e 126 84
e 126 89
e 126 90
e 126 91
e 126 93
e 126 95
e 126 97
e 126 101
e 126 110
e 126 111
e 126 114
e 126 115
e 126 119
e 126 122
e 127 1
e 127 2
e 127 3
e 127 4
e 127 5
e 127 6
e 127 7
e 127 9
e 127 11
e 127 23
e 127 28
e 127 29
e 127 30
e 127 31
e 127 33
e 127 35
e 127 36
e 127 38
e 127 39
e 127 40
e 127 41
e 127 43
e 127 45
e 127 48
e 127 50
e 127 51
e 127 52
e 127 53
e 127 56
e 127 58
e 127 64
e 127 68
e 127 77
e 127 78
e 127 82
e 127 84
e 127 87
e 127 89
e 127 91
e 127 92
e 127 98
e 127 99
e 127 102
e 127 103
e 127 104
e 127 108
e 127 111
e 127 112
e 127 113
e 127 114
e 127 116
e 127 121
e 127 124
e 127 126
e 128 1
e 128 5
e 128 8
e 128 10
e 128 12
e 128 16
e 128 20
e 128 22
e 128 26
e 128 31
e 128 42
e 128 43
e 128 45
e 128 53
e 128 55
e 128 56
e 128 58
e 128 61
e 128 68
e 128 69
e 128 75
e 128 76
e 128 78
e 128 84
e 128 87
e 128 90
e 128 91
e 128 93
e 128 100
e 128 101
e 128 103
e 128 105
e 128 110
e 128 113
e 128 115
e 128 120
e 128 122
e 128 124
e 129 2
e 129 3
e 129 5
e 129 6
e 129 9
e 129 12
e 129 13
e 129 14
e 129 20
e 129 25
e 129 26
e 129 27
e 129 28
e 129 30
e 129 31
e 129 32
e 129 33
e 129 38
e 129 40
e 129 42
e 129 43
e 129 46
e 129 47
e 129 48
e 129 50
e 129 53
e 129 55
e 129 60
e 129 61
e 129 62
e 129 63
e 129 64
e 129 67
e 129 68
e 129 69
e 129 70
e 129 72
e 129 73
e 129 74
e 129 78
e 129 80
e 129 82
e 129 84
e 129 86
e 129 90
e 129 91
e 129 93
e 129 95
e 129 97
e 129 100
e 129 101
e 129 102
e 129 103
e 129 107
e 129 109
e 129 110
e 129 111
e 129 112
e 129 114
e 129 115
e 129 119
e 129 121
e 129 122
e 129 123
e 129 125
e 130 1
e 130 2
e 130 5
e 130 6
e 130 8
e 130 9
e 130 10
e 130 11
e 130 12
e 130 13
e 130 18
e 130 20
e 130 21
e 130 23
e 130 26
e 130 28
e 130 31
e 130 34
e 130 35
e 130 37
e 130 38
e 130 39
e 130 40
e 130 42
e 130 43
e 130 44
e 130 45
e 130 48
e 130 50
e 130 51
e 130 53
e 130 56
e 130 59
e 130 60
e 130 61
e 130 68
e 130 69
e 130 70
e 130 72
e 130 74
e 130 75
e 130 76
e 130 77
e 130 79
e 130 82
e 130 84
e 130 86
e 130 90
e 130 91
e 130 92
e 130 98
e 130 101
e 130 102
e 130 103
e 130 105
e 130 106
e 130 107
e 130 108
e 130 110
e 130 112
e 130 116
e 130 118
e 130 121
e 130 123
e 130 124
e 130 128
e 131 1
e 131 2
e 131 4
e 131 5
e 131 6
e 131 7
e 131 9
e 131 10
e 131 11
e 131 12
e 131 13
e 131 14
e 131 15
e 131 16
e 131 17
e 131 18
e 131 19
e 131 20
e 131 22
e 131 23
e 131 24
e 131 26
e 131 27
e 131 28
e 131 29
e 131 30
e 131 31
e 131 32
e 131 33
e 131 34
e 131 35
e 131 36
e 131 37
e 131 38
e 131 39
e 131 42
e 131 43
e 131 44
e 131 45
e 131 46
e 131 47
e 131 49
e 131 50
e 131 51
e 131 52
e 131 53
e 131 54
e 131 56
e 131 58
e 131 59
e 131 61
e 131 64
e 131 67
e 131 68
e 131 69
e 131 71
e 131 72
e 131 73
e 131 74
e 131 76
e 131 77
e 131 79
e 131 81
e 131 82
e 131 84
e 131 85
e 131 86
e 131 87
e 131 89
e 131 91
e 131 93
e 131 95
e 131 97
e 131 98
e 131 100
e 131 101
e 131 102
e 131 103
e 131 105
e 131 106
e 131 107
e 131 109
e 131 110
e 131 111
e 131 112
e 131 113
e 131 114
e 131 115
e 131 116
e 131 118
e 131 120
e 131 121
e 131 122
e 131 125
e 131 126
e 131 129
e 132 1
e 132 2
e 132 11
e 132 13
e 132 26
e 132 27
e 132 29
e 132 31
e 132 32
e 132 34
e 132 39
e 132 42
e 132 44
e 132 45
e 132 51
e 132 52
e 132 53
e 132 55
e 132 64
e 132 72
e 132 73
e 132 76
e 132 77
e 132 78
e 132 80
e 132 81
e 132 82
e 132 83
e 132 84
e 132 86
e 132 87
e 132 90
e 132 91
e 132 93
e 132 94
e 132 95
e 132 100
e 132 103
e 132 104
e 132 111
e 132 116
e 132 121
e 132 124
e 132 125
e 132 127
e 132 131
e 133 1
e 133 2
e 133 4
e 133 5
e 133 6
e 133 7
e 133 8
e 133 9
e 133 10
e 133 11
e 133 13
e 133 14
e 133 15
e 133 17
e 133 18
e 133 19
e 133 21
e 133 22
e 133 23
e 133 24
e 133 26
e 133 28
e 133 30
e 133 31
e 133 32
e 133 33
e 133 34
e 133 35
e 133 37
e 133 41
e 133 42
e 133 43
e 133 44
e 133 47
e 133 50
e 133 51
e 133 52
e 133 53
e 133 56
e 133 57
e 133 59
e 133 60
e 133 61
e 133 62
e 133 64
e 133 66
e 133 67
e 133 68
e 133 69
e 133 70
e 133 72
e 133 73
e 133 74
e 133 76
e 133 77
e 133 78
e 133 81
e 133 82
e 133 84
e 133 87
e 133 89
e 133 90
e 133 93
e 133 95
e 133 98
e 133 100
e 133 101
e 133 103
e 133 104
e 133 105
e 133 106
e 133 107
e 133 108
e 133 109
e 133 111
e 133 112
e 133 113
e 133 114
e 133 115
e 133 116
e 133 117
e 133 122
e 133 123
e 133 124
e 133 125
e 133 126
e 133 127
e 133 128
e 133 129
e 133 131
e 133 132
e 134 1
e 134 2
e 134 4
e 134 5
e 134 6
e 134 8
e 134 9
e 134 10
e 134 11
e 134 12
e 134 13
e 134 14
e 134 15
e 134 16
e 134 17
e 134 18
e 134 21
e 134 23
e 134 26
e 134 27
e 134 29
e 134 30
e 134 31
e 134 32
e 134 33
e 134 34
e 134 35
e 134 37
e 134 39
e 134 40
e 134 41
e 134 42
e 134 43
e 134 44
e 134 45
e 134 50
e 134 51
e 134 52
e 134 53
e 134 54
e 134 55
e 134 56
e 134 58
e 134 60
e 134 61
e 134 62
e 134 63
e 134 64
e 134 65
e 134 68
e 134 69
e 134 70
e 134 71
e 134 72
e 134 73
e 134 74
e 134 76
e 134 78
e 134 79
e 134 80
e 134 82
e 134 84
e 134 86
e 134 87
e 134 88
e 134 89
e 134 90
e 134 92
e 134 93
e 134 95
e 134 97
e 134 100
e 134 101
e 134 102
e 134 104
e 134 105
e 134 106
e 134 107
e 134 108
e 134 109
e 134 110
e 134 111
e 134 112
e 134 113
e 134 114
e 134 115
e 134 116
e 134 117
e 134 118
e 134 119
e 134 122
e 134 123
e 134 124
e 134 127
e 134 128
e 134 130
e 134 132
e 134 133
e 135 1
e 135 2
e 135 4
e 135 5
e 135 9
e 135 11
e 135 12
e 135 13
e 135 14
e 135 15
e 135 17
e 135 18
e 135 21
e 135 23
e 135 24
e 135 25
e 135 26
e 135 28
e 135 30
e 135 31
e 135 33
e 135 34
e 135 35
e 135 36
e 135 37
e 135 38
e 135 39
e 135 41
e 135 42
e 135 43
e 135 45
e 135 47
e 135 49
e 135 52
e 135 53
e 135 58
e 135 60
e 135 61
e 135 63
e 135 65
e 135 66
e 135 67
e 135 68
e 135 69
e 135 72
e 135 73
e 135 74
e 135 76
e 135 77
e 135 78
e 135 81
e 135 82
e 135 84
e 135 86
e 135 87
e 135 89
e 135 91
e 135 92
e 135 93
e 135 94
e 135 95
e 135 98
e 135 99
e 135 101
e 135 103
e 135 104
e 135 107
e 135 109
e 135 111
e 135 112
e 135 113
e 135 114
e 135 115
e 135 116
e 135 117
e 135 118
e 135 120
e 135 121
e 135 122
e 135 123
e 135 127
e 135 129
e 135 130
e 135 131
e 135 132
e 135 133
e 135 134
e 136 1
e 136 3
e 136 4
e 136 5
e 136 6
e 136 7
e 136 8
e 136 9
e 136 11
e 136 13
e 136 15
e 136 17
e 136 18
e 136 20
e 136 21
e 136 22
e 136 23
e 136 24
e 136 25
e 136 28
e 136 30
e 136 31
e 136 33
e 136 34
e 136 35
e 136 36
e 136 37
e 136 40
e 136 41
e 136 43
e 136 45
e 136 46
e 136 47
e 136 50
e 136 51
e 136 52
e 136 53
e 136 54
e 136 55
e 136 56
e 136 57
e 136 58
e 136 63
e 136 64
e 136 68
e 136 69
e 136 70
e 136 71
e 136 72
e 136 73
e 136 76
e 136 82
e 136 84
e 136 87
e 136 88
e 136 89
e 136 90
e 136 92
e 136 93
e 136 95
e 136 97
e 136 98
e 136 102
e 136 103
e 136 104
e 136 105
e 136 106
e 136 107
e 136 113
e 136 114
e 136 115
e 136 117
e 136 120
e 136 121
e 136 122
e 136 123
e 136 124
e 136 125
e 136 127
e 136 129
e 136 130
e 136 131
e 136 132
e 136 133
e 136 134
e 136 135
e 137 1
e 137 2
e 137 4
e 137 5
e 137 6
e 137 7
e 137 8
e 137 9
e 137 12
e 137 13
e 137 16
e 137 18
e 137 19
e 137 20
e 137 21
e 137 22
e 137 23
e 137 25
e 137 26
e 137 27
e 137 29
e 137 30
e 137 31
e 137 33
e 137 34
e 137 35
e 137 37
e 137 38
e 137 41
e 137 42
e 137 43
e 137 44
e 137 45
e 137 46
e 137 47
e 137 48
e 137 49
e 137 50
e 137 51
e 137 52
e 137 54
e 137 55
e 137 56
e 137 57
e 137 60
e 137 61
e 137 62
e 137 63
e 137 64
e 137 66
e 137 67
e 137 68
e 137 69
e 137 70
e 137 71
e 137 72
e 137 73
e 137 76
e 137 78
e 137 79
e 137 81
e 137 82
e 137 84
e 137 85
e 137 86
e 137 87
e 137 88
e 137 89
e 137 91
e 137 92
e 137 93
e 137 94
e 137 95
e 137 99
e 137 100
e 137 101
e 137 102
e 137 103
e 137 105
e 137 107
e 137 109
e 137 110
e 137 111
e 137 112
e 137 113
e 137 114
e 137 116
e 137 117
e 137 118
e 137 119
e 137 122
e 137 123
e 137 124
e 137 125
e 137 126
e 137 127
e 137 129
e 137 130
e 137 131
e 137 132
e 137 133
e 137 134
e 137 135
e 137 136
e 138 1
e 138 3
e 138 5
e 138 6
e 138 8
e 138 9
e 138 10
e 138 16
e 138 17
e 138 20
e 138 25
e 138 28
e 138 29
e 138 30
e 138 31
e 138 33
e 138 34
e 138 37
e 138 39
e 138 41
e 138 44
e 138 50
e 138 56
e 138 61
e 138 63
e 138 66
e 138 69
e 138 71
e 138 72
e 138 73
e 138 78
e 138 80
e 138 83
e 138 84
e 138 86
e 138 87
e 138 89
e 138 91
e 138 93
e 138 102
e 138 104
e 138 107
e 138 108
e 138 111
e 138 112
e 138 118
e 138 120
e 138 122
e 138 124
e 138 125
e 138 127
e 138 129
e 138 131
e 138 132
e 138 133
e 138 134
e 138 135
e 139 1
e 139 2
e 139 3
e 139 4
e 139 5
e 139 6
e 139 8
e 139 9
e 139 10
e 139 11
e 139 13
e 139 15
e 139 17
e 139 20
e 139 21
e 139 22
e 139 23
e 139 25
e 139 26
e 139 29
e 139 30
e 139 31
e 139 33
e 139 34
e 139 35
e 139 36
e 139 37
e 139 38
e 139 39
e 139 40
e 139 41
e 139 42
e 139 43
e 139 44
e 139 45
e 139 47
e 139 48
e 139 49
e 139 50
e 139 51
e 139 52
e 139 53
e 139 55
e 139 56
e 139 57
e 139 60
e 139 61
e 139 64
e 139 66
e 139 67
e 139 68
e 139 69
e 139 70
e 139 71
e 139 72
e 139 73
e 139 76
e 139 77
e 139 80
e 139 81
e 139 82
e 139 84
e 139 86
e 139 88
e 139 89
e 139 90
e 139 91
e 139 92
e 139 93
e 139 94
e 139 95
e 139 96
e 139 97
e 139 98
e 139 100
e 139 101
e 139 102
e 139 103
e 139 104
e 139 105
e 139 107
e 139 109
e 139 110
e 139 112
e 139 114
e 139 115
e 139 116
e 139 121
e 139 124
e 139 125
e 139 126
e 139 128
e 139 129
e 139 130
e 139 131
e 139 132
e 139 133
e 139 134
e 139 135
e 139 136
e 139 137
e 140 1
e 140 3
e 140 4
e 140 7
e 140 9
e 140 10
e 140 12
e 140 13
e 140 16
e 140 19
e 140 20
e 140 23
e 140 25
e 140 26
e 140 28
e 140 30
e 140 31
e 140 34
e 140 35
e 140 38
e 140 39
e 140 45
e 140 48
e 140 52
e 140 53
e 140 55
e 140 56
e 140 58
e 140 59
e 140 61
e 140 62
e 140 63
e 140 68
e 140 76
e 140 78
e 140 80
e 140 84
e 140 87
e 140 88
e 140 90
e 140 92
e 140 93
e 140 95
e 140 96
e 140 99
e 140 100
e 140 101
e 140 102
e 140 103
e 140 105
e 140 106
e 140 107
e 140 110
e 140 111
e 140 113
e 140 114
e 140 115
e 140 116
e 140 117
e 140 122
e 140 123
e 140 124
e 140 125
e 140 126
e 140 128
e 140 130
e 140 131
e 140 133
e 140 135
e 140 136
e 140 137
e 140 138
e 141 9
e 141 10
e 141 12
e 141 20
e 141 30
e 141 31
e 141 33
e 141 38
e 141 43
e 141 45
e 141 51
e 141 61
e 141 65
e 141 68
e 141 76
e 141 78
e 141 82
e 141 84
e 141 90
e 141 91
e 141 100
e 141 112
e 141 114
e 141 125
e 141 127
e 141 129
e 141 133
e 141 136
e 142 1
e 142 2
e 142 4
e 142 6
e 142 9
e 142 10
e 142 12
e 142 15
e 142 16
e 142 18
e 142 21
e 142 22
e 142 26
e 142 27
e 142 29
e 142 30
e 142 32
e 142 33
e 142 34
e 142 36
e 142 37
e 142 38
e 142 40
e 142 42
e 142 43
e 142 44
e 142 45
e 142 46
e 142 47
e 142 48
e 142 49
e 142 52
e 142 53
e 142 54
e 142 55
e 142 56
e 142 57
e 142 60
e 142 61
e 142 63
e 142 67
e 142 68
e 142 69
e 142 71
e 142 72
e 142 73
e 142 74
e 142 76
e 142 80
e 142 84
e 142 87
e 142 89
e 142 90
e 142 91
e 142 97
e 142 98
e 142 100
e 142 102
e 142 103
e 142 104
e 142 105
e 142 107
e 142 108
e 142 109
e 142 110
e 142 111
e 142 112
e 142 113
e 142 114
e 142 115
e 142 116
e 142 117
e 142 119
e 142 120
e 142 122
e 142 123
e 142 124
e 142 125
e 142 126
e 142 127
e 142 128
e 142 129
e 142 131
e 142 133
e 142 134
e 142 135
e 142 137
e 142 138
e 142 139
e 142 140
e 143 1
e 143 5
e 143 6
e 143 8
e 143 9
e 143 10
e 143 11
e 143 13
e 143 20
e 143 21
e 143 26
e 143 27
e 143 28
e 143 30
e 143 31
e 143 37
e 143 38
e 143 40
e 143 42
e 143 43
e 143 44
e 143 45
e 143 47
e 143 48
e 143 50
e 143 52
e 143 55
e 143 56
e 143 59
e 143 62
e 143 63
e 143 64
e 143 66
e 143 67
e 143 68
e 143 69
e 143 70
e 143 71
e 143 72
e 143 73
e 143 74
e 143 76
e 143 78
e 143 82
e 143 84
e 143 86
e 143 89
e 143 91
e 143 95
e 143 97
e 143 99
e 143 100
e 143 101
e 143 102
e 143 104
e 143 106
e 143 111
e 143 112
e 143 113
e 143 114
e 143 115
e 143 117
e 143 118
e 143 121
e 143 123
e 143 124
e 143 125
e 143 126
e 143 127
e 143 130
e 143 131
e 143 133
e 143 139
e 143 140
e 143 141
e 144 1
e 144 2
e 144 3
e 144 6
e 144 8
e 144 10
e 144 11
e 144 13
e 144 14
e 144 18
e 144 20
e 144 22
e 144 24
e 144 25
e 144 26
e 144 27
e 144 30
e 144 32
e 144 36
e 144 37
e 144 38
e 144 39
e 144 40
e 144 41
e 144 42
e 144 43
e 144 45
e 144 47
e 144 48
e 144 49
e 144 50
e 144 51
e 144 52
e 144 53
e 144 56
e 144 58
e 144 59
e 144 60
e 144 61
e 144 68
e 144 69
e 144 73
e 144 76
e 144 78
e 144 80
e 144 82
e 144 84
e 144 85
e 144 87
e 144 89
e 144 91
e 144 93
e 144 95
e 144 96
e 144 97
e 144 99
e 144 100
e 144 102
e 144 103
e 144 105
e 144 107
e 144 108
e 144 111
e 144 112
e 144 114
e 144 115
e 144 116
e 144 118
e 144 121
e 144 125
e 144 126
e 144 127
e 144 128
e 144 129
e 144 130
e 144 131
e 144 133
e 144 134
e 144 135
e 144 139
e 144 140
e 144 143
e 145 1
e 145 2
e 145 5
e 145 8
e 145 9
e 145 10
e 145 11
e 145 12
e 145 13
e 145 16
e 145 18
e 145 19
e 145 20
e 145 21
e 145 22
e 145 26
e 145 30
e 145 31
e 145 33
e 145 35
e 145 36
e 145 39
e 145 40
e 145 41
e 145 42
e 145 43
e 145 45
e 145 47
e 145 48
e 145 49
e 145 50
e 145 55
e 145 56
e 145 57
e 145 59
e 145 60
e 145 61
e 145 62
e 145 64
e 145 65
e 145 66
e 145 67
e 145 68
e 145 69
e 145 72
e 145 74
e 145 76
e 145 77
e 145 78
e 145 80
e 145 81
e 145 82
e 145 83
e 145 84
e 145 89
e 145 90
e 145 91
e 145 93
e 145 95
e 145 97
e 145 100
e 145 101
e 145 102
e 145 103
e 145 104
e 145 109
e 145 112
e 145 113
e 145 115
e 145 116
e 145 118
e 145 119
e 145 122
e 145 125
e 145 126
e 145 127
e 145 128
e 145 129
e 145 130
e 145 131
e 145 134
e 145 135
e 145 136
e 145 137
e 145 139
e 145 140
e 145 142
e 145 143
e 145 144
e 146 1
e 146 2
e 146 3
e 146 5
e 146 8
e 146 9
e 146 10
e 146 13
e 146 14
e 146 17
e 146 18
e 146 19
e 146 23
e 146 28
e 146 39
e 146 40
e 146 41
e 146 42
e 146 45
e 146 48
e 146 50
e 146 51
e 146 52
e 146 53
e 146 56
e 146 66
e 146 68
e 146 71
e 146 73
e 146 75
e 146 76
e 146 82
e 146 86
e 146 87
e 146 89
e 146 91
e 146 93
e 146 98
e 146 100
e 146 102
e 146 103
e 146 104
e 146 106
e 146 109
e 146 110
e 146 112
e 146 121
e 146 122
e 146 123
e 146 124
e 146 129
e 146 132
e 146 134
e 146 139
e 146 142
e 146 145
e 147 1
e 147 4
e 147 8
e 147 14
e 147 15
e 147 16
e 147 19
e 147 20
e 147 24
e 147 27
e 147 28
e 147 30
e 147 31
e 147 33
e 147 35
e 147 39
e 147 40
e 147 42
e 147 46
e 147 48
e 147 50
e 147 51
e 147 57
e 147 60
e 147 61
e 147 65
e 147 68
e 147 72
e 147 73
e 147 79
e 147 80
e 147 82
e 147 86
e 147 87
e 147 97
e 147 99
e 147 100
e 147 103
e 147 104
e 147 105
e 147 106
e 147 110
e 147 114
e 147 117
e 147 122
e 147 124
e 147 129
e 147 130
e 147 134
e 147 137
e 147 139
e 147 140
e 147 142
e 147 145
e 148 1
e 148 5
e 148 8
e 148 9
e 148 10
e 148 11
e 148 17
e 148 24
e 148 28
e 148 30
e 148 31
e 148 33
e 148 35
e 148 37
e 148 38
e 148 43
e 148 53
e 148 54
e 148 56
e 148 57
e 148 67
e 148 68
e 148 69
e 148 76
e 148 77
e 148 78
e 148 84
e 148 86
e 148 89
e 148 101
e 148 103
e 148 112
e 148 114
e 148 115
e 148 116
e 148 119
e 148 122
e 148 125
e 148 127
e 148 129
e 148 130
e 148 134
e 148 136
e 148 137
e 148 139
e 148 140
e 148 141
e 148 143
e 148 144
e 148 146
e 149 3
e 149 5
e 149 6
e 149 8
e 149 10
e 149 11
e 149 13
e 149 15
e 149 16
e 149 17
e 149 20
e 149 21
e 149 23
e 149 26
e 149 27
e 149 30
e 149 31
e 149 32
e 149 33
e 149 36
e 149 37
e 149 39
e 149 40
e 149 42
e 149 43
e 149 45
e 149 46
e 149 50
e 149 51
e 149 52
e 149 53
e 149 55
e 149 56
e 149 57
e 149 58
e 149 60
e 149 61
e 149 63
e 149 65
e 149 67
e 149 68
e 149 69
e 149 70
e 149 71
e 149 72
e 149 75
e 149 76
e 149 77
e 149 79
e 149 82
e 149 85
e 149 86
e 149 87
e 149 89
e 149 90
e 149 91
e 149 93
e 149 96
e 149 100
e 149 101
e 149 102
e 149 103
e 149 104
e 149 105
e 149 106
e 149 107
e 149 109
e 149 110
e 149 111
e 149 112
e 149 113
e 149 114
e 149 115
e 149 117
e 149 118
e 149 120
e 149 122
e 149 123
e 149 124
e 149 126
e 149 127
e 149 128
e 149 129
e 149 130
e 149 131
e 149 132
e 149 133
e 149 134
e 149 135
e 149 136
e 149 137
e 149 138
e 149 139
e 149 140
e 149 141
e 149 144
e 149 145
e 149 146
e 149 147
e 150 1
e 150 2
e 150 6
e 150 8
e 150 10
e 150 11
e 150 12
e 150 15
e 150 16
e 150 19
e 150 20
e 150 24
e 150 29
e 150 32
e 150 37
e 150 38
e 150 39
e 150 41
e 150 43
e 150 44
e 150 49
e 150 50
e 150 52
e 150 54
e 150 55
e 150 56
e 150 57
e 150 59
e 150 60
e 150 63
e 150 65
e 150 68
e 150 69
e 150 70
e 150 73
e 150 76
e 150 77
e 150 80
e 150 82
e 150 90
e 150 91
e 150 92
e 150 93
e 150 94
e 150 96
e 150 101
e 150 102
e 150 103
e 150 105
e 150 108
e 150 109
e 150 110
e 150 111
e 150 113
e 150 114
e 150 115
e 150 117
e 150 118
e 150 121
e 150 123
e 150 124
e 150 125
e 150 127
e 150 128
e 150 130
e 150 131
e 150 134
e 150 136
e 150 138
e 150 139
e 150 141
e 150 145
e 150 148
e 150 149
e 151 1
e 151 2
e 151 9
e 151 12
e 151 13
e 151 16
e 151 21
e 151 23
e 151 24
e 151 25
e 151 26
e 151 27
e 151 28
e 151 30
e 151 31
e 151 35
e 151 37
e 151 38
e 151 39
e 151 40
e 151 41
e 151 42
e 151 43
e 151 44
e 151 47
e 151 48
e 151 50
e 151 51
e 151 54
e 151 55
e 151 56
e 151 57
e 151 68
e 151 71
e 151 74
e 151 76
e 151 77
e 151 78
e 151 85
e 151 88
e 151 90
e 151 93
e 151 95
e 151 96
e 151 103
e 151 106
e 151 108
e 151 109
e 151 112
e 151 115
e 151 116
e 151 117
e 151 124
e 151 133
e 151 134
e 151 138
e 151 139
e 151 143
e 151 145
e 151 146
e 151 147
e 151 149
e 152 1
e 152 5
e 152 6
e 152 10
e 152 11
e 152 13
e 152 21
e 152 22
e 152 27
e 152 29
e 152 37
e 152 38
e 152 39
e 152 40
e 152 42
e 152 43
e 152 49
e 152 50
e 152 53
e 152 55
e 152 59
e 152 65
e 152 67
e 152 68
e 152 76
e 152 82
e 152 84
e 152 87
e 152 89
e 152 90
e 152 91
e 152 95
e 152 98
e 152 99
e 152 100
e 152 101
e 152 105
e 152 107
e 152 112
e 152 113
e 152 115
e 152 117
e 152 118
e 152 119
e 152 122
e 152 125
e 152 126
e 152 128
e 152 129
e 152 131
e 152 133
e 152 135
e 152 136
e 152 137
e 152 144
e 152 145
e 152 146
e 152 147
e 153 5
e 153 6
e 153 11
e 153 23
e 153 25
e 153 35
e 153 36
e 153 38
e 153 39
e 153 40
e 153 41
e 153 43
e 153 45
e 153 47
e 153 51
e 153 53
e 153 56
e 153 57
e 153 61
e 153 70
e 153 72
e 153 84
e 153 88
e 153 89
e 153 91
e 153 95
e 153 100
e 153 101
e 153 108
e 153 113
e 153 116
e 153 122
e 153 123
e 153 127
e 153 129
e 153 131
e 153 134
e 153 135
e 153 139
e 154 1
e 154 3
e 154 5
e 154 6
e 154 7
e 154 9
e 154 10
e 154 11
e 154 12
e 154 13
e 154 14
e 154 16
e 154 17
e 154 20
e 154 21
e 154 22
e 154 23
e 154 24
e 154 26
e 154 27
e 154 30
e 154 31
e 154 33
e 154 35
e 154 37
e 154 38
e 154 39
e 154 40
e 154 41
e 154 42
e 154 43
e 154 45
e 154 49
e 154 50
e 154 51
e 154 52
e 154 54
e 154 55
e 154 56
e 154 57
e 154 58
e 154 61
e 154 63
e 154 66
e 154 67
e 154 68
e 154 69
e 154 70
e 154 72
e 154 73
e 154 74
e 154 76
e 154 79
e 154 80
e 154 81
e 154 82
e 154 84
e 154 85
e 154 86
e 154 87
e 154 88
e 154 90
e 154 93
e 154 94
e 154 95
e 154 96
e 154 97
e 154 98
e 154 99
e 154 100
e 154 101
e 154 103
e 154 104
e 154 105
e 154 107
e 154 109
e 154 110
e 154 111
e 154 113
e 154 114
e 154 115
e 154 116
e 154 117
e 154 118
e 154 119
e 154 120
e 154 122
e 154 125
e 154 126
e 154 128
e 154 130
e 154 131
e 154 133
e 154 134
e 154 136
e 154 137
e 154 139
e 154 140
e 154 143
e 154 144
e 154 145
e 154 146
e 154 148
e 154 149
e 154 150
e 154 151
e 154 152
e 155 1
e 155 4
e 155 5
e 155 8
e 155 9
e 155 10
e 155 13
e 155 14
e 155 15
e 155 16
e 155 21
e 155 22
e 155 23
e 155 26
e 155 27
e 155 30
e 155 31
e 155 32
e 155 33
e 155 37
e 155 39
e 155 42
e 155 43
e 155 45
e 155 47
e 155 48
e 155 51
e 155 52
e 155 53
e 155 55
e 155 58
e 155 59
e 155 61
e 155 63
e 155 67
e 155 68
e 155 69
e 155 70
e 155 72
e 155 73
e 155 74
e 155 76
e 155 80
e 155 81
e 155 82
e 155 83
e 155 84
e 155 86
e 155 87
e 155 89
e 155 90
e 155 91
e 155 93
e 155 97
e 155 98
e 155 100
e 155 103
e 155 104
e 155 105
e 155 107
e 155 108
e 155 109
e 155 110
e 155 111
e 155 112
e 155 113
e 155 114
e 155 115
e 155 116
e 155 118
e 155 120
e 155 121
e 155 122
e 155 123
e 155 124
e 155 128
e 155 129
e 155 130
e 155 131
e 155 133
e 155 134
e 155 135
e 155 136
e 155 137
e 155 138
e 155 139
e 155 140
e 155 141
e 155 142
e 155 143
e 155 144
e 155 146
e 155 147
e 155 148
e 155 149
e 155 151
e 155 152
e 155 153
e 156 2
e 156 3
e 156 4
e 156 5
e 156 6
e 156 7
e 156 8
e 156 10
e 156 11
e 156 13
e 156 16
e 156 17
e 156 19
e 156 20
e 156 21
e 156 26
e 156 27
e 156 29
e 156 31
e 156 32
e 156 34
e 156 35
e 156 36
e 156 37
e 156 38
e 156 39
e 156 40
e 156 41
e 156 42
e 156 43
e 156 44
e 156 45
e 156 46
e 156 47
e 156 49
e 156 52
e 156 53
e 156 54
e 156 56
e 156 57
e 156 60
e 156 61
e 156 63
e 156 64
e 156 65
e 156 67
e 156 68
e 156 70
e 156 71
e 156 72
e 156 73
e 156 74
e 156 75
e 156 76
e 156 77
e 156 79
e 156 80
e 156 81
e 156 83
e 156 84
e 156 85
e 156 86
e 156 87
e 156 88
e 156 90
e 156 91
e 156 92
e 156 93
e 156 96
e 156 98
e 156 99
e 156 100
e 156 101
e 156 102
e 156 103
e 156 104
e 156 105
e 156 107
e 156 109
e 156 110
e 156 111
e 156 112
e 156 114
e 156 115
e 156 116
e 156 117
e 156 118
e 156 121
e 156 122
e 156 123
e 156 124
e 156 125
e 156 126
e 156 127
e 156 129
e 156 130
e 156 131
e 156 132
e 156 133
e 156 134
e 156 135
e 156 136
e 156 137
e 156 138
e 156 139
e 156 140
e 156 141
e 156 142
e 156 143
e 156 145
e 156 147
e 156 149
e 156 150
e 156 153
e 156 154
e 156 155
e 157 2
e 157 5
e 157 6
e 157 9
e 157 11
e 157 13
e 157 29
e 157 30
e 157 31
e 157 32
e 157 36
e 157 38
e 157 39
e 157 40
e 157 41
e 157 45
e 157 47
e 157 48
e 157 54
e 157 56
e 157 60
e 157 61
e 157 62
e 157 69
e 157 72
e 157 73
e 157 76
e 157 77
e 157 78
e 157 82
e 157 83
e 157 84
e 157 86
e 157 87
e 157 91
e 157 93
e 157 97
e 157 98
e 157 100
e 157 103
e 157 104
e 157 105
e 157 107
e 157 108
e 157 109
e 157 111
e 157 114
e 157 116
e 157 119
e 157 120
e 157 122
e 157 130
e 157 133
e 157 134
e 157 138
e 157 145
e 157 146
e 157 149
e 157 150
e 157 153
e 157 154
e 157 155
e 158 1
e 158 6
e 158 9
e 158 10
e 158 11
e 158 17
e 158 27
e 158 30
e 158 34
e 158 35
e 158 36
e 158 38
e 158 41
e 158 42
e 158 43
e 158 44
e 158 45
e 158 47
e 158 50
e 158 51
e 158 53
e 158 54
e 158 56
e 158 64
e 158 67
e 158 72
e 158 76
e 158 78
e 158 82
e 158 84
e 158 88
e 158 89
e 158 92
e 158 103
e 158 104
e 158 109
e 158 110
e 158 111
e 158 112
e 158 113
e 158 114
e 158 115
e 158 116
e 158 117
e 158 122
e 158 131
e 158 136
e 158 137
e 158 138
e 158 142
e 158 144
e 158 149
e 158 155
e 158 156
e 158 157
e 159 1
e 159 5
e 159 6
e 159 16
e 159 23
e 159 26
e 159 38
e 159 39
e 159 40
e 159 42
e 159 43
e 159 45
e 159 54
e 159 55
e 159 59
e 159 60
e 159 61
e 159 64
e 159 67
e 159 68
e 159 69
e 159 72
e 159 77
e 159 78
e 159 80
e 159 90
e 159 93
e 159 96
e 159 100
e 159 101
e 159 103
e 159 105
e 159 106
e 159 107
e 159 110
e 159 111
e 159 112
e 159 116
e 159 117
e 159 118
e 159 125
e 159 130
e 159 131
e 159 137
e 159 143
e 159 150
e 160 1
e 160 2
e 160 4
e 160 5
e 160 6
e 160 8
e 160 10
e 160 11
e 160 13
e 160 15
e 160 17
e 160 18
e 160 20
e 160 21
e 160 23
e 160 26
e 160 27
e 160 28
e 160 30
e 160 31
e 160 32
e 160 34
e 160 35
e 160 37
e 160 38
e 160 39
e 160 40
e 160 42
e 160 43
e 160 45
e 160 47
e 160 48
e 160 49
e 160 51
e 160 52
e 160 53
e 160 55
e 160 56
e 160 57
e 160 60
e 160 61
e 160 62
e 160 63
e 160 65
e 160 67
e 160 69
e 160 71
e 160 72
e 160 73
e 160 74
e 160 76
e 160 77
e 160 80
e 160 81
e 160 82
e 160 86
e 160 87
e 160 89
e 160 90
e 160 92
e 160 93
e 160 95
e 160 96
e 160 97
e 160 98
e 160 99
e 160 100
e 160 103
e 160 105
e 160 107
e 160 111
e 160 112
e 160 114
e 160 115
e 160 117
e 160 118
e 160 119
e 160 124
e 160 125
e 160 126
e 160 128
e 160 130
e 160 131
e 160 132
e 160 133
e 160 134
e 160 135
e 160 136
e 160 137
e 160 139
e 160 141
e 160 142
e 160 143
e 160 146
e 160 147
e 160 148
e 160 149
e 160 150
e 160 151
e 160 152
e 160 153
e 160 154
e 160 156
e 160 158
e 160 159
e 161 1
e 161 2
e 161 4
e 161 5
e 161 9
e 161 11
e 161 13
e 161 15
e 161 16
e 161 18
e 161 20
e 161 21
e 161 22
e 161 23
e 161 25
e 161 26
e 161 28
e 161 31
e 161 33
e 161 34
e 161 35
e 161 37
e 161 38
e 161 39
e 161 40
e 161 42
e 161 43
e 161 44
e 161 45
e 161 47
e 161 48
e 161 50
e 161 51
e 161 52
e 161 53
e 161 55
e 161 56
e 161 58
e 161 59
e 161 60
e 161 61
e 161 62
e 161 66
e 161 67
e 161 71
e 161 72
e 161 73
e 161 75
e 161 78
e 161 81
e 161 82
e 161 84
e 161 85
e 161 87
e 161 90
e 161 92
e 161 93
e 161 95
e 161 96
e 161 105
e 161 107
e 161 110
e 161 112
e 161 114
e 161 115
e 161 116
e 161 118
e 161 120
e 161 121
e 161 122
e 161 123
e 161 124
e 161 125
e 161 127
e 161 129
e 161 130
e 161 131
e 161 133
e 161 135
e 161 137
e 161 138
e 161 139
e 161 140
e 161 141
e 161 144
e 161 148
e 161 149
e 161 154
e 161 155
e 161 156
e 161 158
e 162 1
e 162 4
e 162 13
e 162 20
e 162 35
e 162 37
e 162 39
e 162 40
e 162 42
e 162 47
e 162 48
e 162 53
e 162 61
e 162 68
e 162 75
e 162 78
e 162 80
e 162 90
e 162 93
e 162 103
e 162 104
e 162 109
e 162 112
e 162 117
e 162 124
e 162 130
e 162 135
e 162 137
e 162 139
e 162 142
e 162 145
e 162 148
e 162 151
e 162 153
e 162 154
e 162 156
e 162 160
e 162 161
e 163 1
e 163 8
e 163 10
e 163 23
e 163 25
e 163 26
e 163 31
e 163 36
e 163 38
e 163 39
e 163 40
e 163 41
e 163 46
e 163 49
e 163 56
e 163 61
e 163 69
e 163 84
e 163 91
e 163 93
e 163 100
e 163 103
e 163 104
e 163 116
e 163 117
e 163 118
e 163 124
e 163 127
e 163 130
e 163 131
e 163 133
e 163 134
e 163 135
e 163 139
e 163 145
e 163 152
e 163 156
e 163 159
e 164 1
e 164 2
e 164 5
e 164 6
e 164 8
e 164 9
e 164 11
e 164 13
e 164 20
e 164 25
e 164 28
e 164 30
e 164 31
e 164 32
e 164 38
e 164 40
e 164 43
e 164 45
e 164 47
e 164 48
e 164 52
e 164 53
e 164 55
e 164 56
e 164 57
e 164 60
e 164 65
e 164 66
e 164 67
e 164 68
e 164 69
e 164 71
e 164 72
e 164 76
e 164 77
e 164 79
e 164 80
e 164 82
e 164 83
e 164 85
e 164 87
e 164 89
e 164 90
e 164 92
e 164 93
e 164 101
e 164 103
e 164 104
e 164 110
e 164 111
e 164 112
e 164 113
e 164 114
e 164 115
e 164 117
e 164 118
e 164 120
e 164 121
e 164 123
e 164 124
e 164 125
e 164 127
e 164 129
e 164 130
e 164 131
e 164 136
e 164 140
e 164 141
e 164 142
e 164 145
e 164 147
e 164 148
e 164 156
e 164 157
e 164 160
e 164 161
e 164 163
e 165 1
e 165 3
e 165 4
e 165 6
e 165 8
e 165 9
e 165 10
e 165 11
e 165 12
e 165 13
e 165 14
e 165 15
e 165 17
e 165 18
e 165 20
e 165 21
e 165 22
e 165 23
e 165 24
e 165 25
e 165 26
e 165 27
e 165 29
e 165 30
e 165 31
e 165 32
e 165 35
e 165 37
e 165 38
e 165 39
e 165 40
e 165 41
e 165 43
e 165 45
e 165 47
e 165 49
e 165 51
e 165 52
e 165 53
e 165 56
e 165 58
e 165 60
e 165 61
e 165 63
e 165 64
e 165 67
e 165 68
e 165 69
e 165 70
e 165 71
e 165 72
e 165 73
e 165 75
e 165 76
e 165 77
e 165 78
e 165 80
e 165 81
e 165 82
e 165 83
e 165 84
e 165 86
e 165 87
e 165 88
e 165 89
e 165 90
e 165 92
e 165 93
e 165 95
e 165 96
e 165 98
e 165 99
e 165 100
e 165 101
e 165 103
e 165 105
e 165 106
e 165 107
e 165 109
e 165 110
e 165 111
e 165 112
e 165 113
e 165 114
e 165 115
e 165 116
e 165 117
e 165 118
e 165 120
e 165 122
e 165 124
e 165 125
e 165 126
e 165 127
e 165 129
e 165 130
e 165 131
e 165 133
e 165 134
e 165 135
e 165 136
e 165 138
e 165 139
e 165 140
e 165 142
e 165 144
e 165 145
e 165 146
e 165 148
e 165 149
e 165 150
e 165 154
e 165 155
e 165 156
e 165 159
e 165 160
e 165 162
e 165 164
e 166 1
e 166 2
e 166 5
e 166 6
e 166 7
e 166 10
e 166 11
e 166 13
e 166 15
e 166 16
e 166 18
e 166 20
e 166 21
e 166 25
e 166 27
e 166 29
e 166 30
e 166 31
e 166 32
e 166 34
e 166 35
e 166 36
e 166 37
e 166 38
e 166 39
e 166 41
e 166 43
e 166 44
e 166 45
e 166 47
e 166 48
e 166 49
e 166 50
e 166 51
e 166 53
e 166 54
e 166 55
e 166 56
e 166 57
e 166 58
e 166 60
e 166 61
e 166 63
e 166 66
e 166 67
e 166 68
e 166 69
e 166 70
e 166 71
e 166 72
e 166 73
e 166 75
e 166 76
e 166 77
e 166 78
e 166 80
e 166 81
e 166 82
e 166 83
e 166 84
e 166 86
e 166 87
e 166 88
e 166 89
e 166 90
e 166 91
e 166 93
e 166 94
e 166 95
e 166 96
e 166 97
e 166 98
e 166 99
e 166 100
e 166 101
e 166 102
e 166 103
e 166 104
e 166 105
e 166 107
e 166 108
e 166 109
e 166 111
e 166 112
e 166 113
e 166 114
e 166 115
e 166 116
e 166 117
e 166 119
e 166 120
e 166 121
e 166 122
e 166 123
e 166 125
e 166 126
e 166 127
e 166 130
e 166 131
e 166 133
e 166 134
e 166 135
e 166 137
e 166 138
e 166 139
e 166 140
e 166 141
e 166 142
e 166 143
e 166 144
e 166 147
e 166 148
e 166 149
e 166 151
e 166 153
e 166 154
e 166 155
e 166 156
e 166 157
e 166 160
e 166 161
e 166 163
e 166 164
e 166 165
e 167 1
e 167 2
e 167 4
e 167 9
e 167 12
e 167 13
e 167 15
e 167 19
e 167 20
e 167 23
e 167 24
e 167 27
e 167 29
e 167 30
e 167 37
e 167 43
e 167 45
e 167 47
e 167 50
e 167 51
e 167 53
e 167 60
e 167 67
e 167 68
e 167 70
e 167 71
e 167 73
e 167 76
e 167 77
e 167 82
e 167 87
e 167 90
e 167 93
e 167 95
e 167 101
e 167 103
e 167 106
e 167 107
e 167 109
e 167 111
e 167 112
e 167 114
e 167 124
e 167 130
e 167 131
e 167 134
e 167 135
e 167 139
e 167 140
e 167 143
e 167 145
e 167 147
e 167 149
e 167 154
e 167 156
e 167 157
e 167 160
e 167 161
e 167 162
e 167 165
e 167 166
e 168 1
e 168 2
e 168 6
e 168 8
e 168 9
e 168 10
e 168 11
e 168 15
e 168 16
e 168 17
e 168 20
e 168 23
e 168 24
e 168 25
e 168 26
e 168 31
e 168 33
e 168 36
e 168 37
e 168 39
e 168 40
e 168 42
e 168 45
e 168 46
e 168 47
e 168 48
e 168 49
e 168 50
e 168 51
e 168 52
e 168 53
e 168 55
e 168 56
e 168 57
e 168 58
e 168 59
e 168 61
e 168 62
e 168 66
e 168 67
e 168 68
e 168 70
e 168 71
e 168 72
e 168 73
e 168 76
e 168 77
e 168 78
e 168 80
e 168 81
e 168 82
e 168 83
e 168 89
e 168 90
e 168 91
e 168 92
e 168 93
e 168 95
e 168 98
e 168 100
e 168 102
e 168 103
e 168 104
e 168 105
e 168 108
e 168 109
e 168 110
e 168 111
e 168 112
e 168 115
e 168 116
e 168 122
e 168 123
e 168 124
e 168 125
e 168 127
e 168 128
e 168 129
e 168 130
e 168 131
e 168 132
e 168 133
e 168 134
e 168 135
e 168 136
e 168 137
e 168 139
e 168 140
e 168 141
e 168 142
e 168 145
e 168 149
e 168 152
e 168 154
e 168 155
e 168 156
e 168 158
e 168 159
e 168 160
e 168 161
e 168 164
e 168 165
e 168 166
e 168 167
e 169 2
e 169 3
e 169 9
e 169 12
e 169 13
e 169 20
e 169 23
e 169 30
e 169 32
e 169 35
e 169 37
e 169 38
e 169 43
e 169 45
e 169 46
e 169 48
e 169 53
e 169 56
e 169 63
e 169 65
e 169 66
e 169 67
e 169 73
e 169 76
e 169 77
e 169 78
e 169 82
e 169 83
e 169 84
e 169 87
e 169 89
e 169 90
e 169 91
e 169 95
e 169 105
e 169 109
e 169 111
e 169 112
e 169 114
e 169 115
e 169 126
e 169 130
e 169 131
e 169 132
e 169 134
e 169 138
e 169 140
e 169 144
e 169 145
e 169 147
e 169 150
e 169 153
e 169 155
e 169 165
e 169 166
e 169 167
e 170 1
e 170 10
e 170 11
e 170 12
e 170 14
e 170 17
e 170 27
e 170 30
e 170 31
e 170 36
e 170 38
e 170 39
e 170 41
e 170 42
e 170 43
e 170 44
e 170 51
e 170 52
e 170 61
e 170 68
e 170 72
e 170 73
e 170 74
e 170 76
e 170 77
e 170 78
e 170 84
e 170 86
e 170 87
e 170 90
e 170 91
e 170 93
e 170 95
e 170 103
e 170 104
e 170 109
e 170 111
e 170 115
e 170 116
e 170 121
e 170 125
e 170 127
e 170 132
e 170 134
e 170 140
e 170 142
e 170 143
e 170 144
e 170 145
e 170 149
e 170 155
e 170 156
e 170 163
e 171 1
e 171 4
e 171 6
e 171 11
e 171 12
e 171 13
e 171 19
e 171 24
e 171 25
e 171 28
e 171 30
e 171 31
e 171 34
e 171 35
e 171 36
e 171 37
e 171 38
e 171 39
e 171 41
e 171 42
e 171 47
e 171 50
e 171 64
e 171 66
e 171 67
e 171 72
e 171 73
e 171 74
e 171 77
e 171 79
e 171 83
e 171 84
e 171 87
e 171 89
e 171 90
e 171 91
e 171 95
e 171 96
e 171 100
e 171 101
e 171 104
e 171 107
e 171 108
e 171 109
e 171 112
e 171 114
e 171 115
e 171 117
e 171 122
e 171 123
e 171 125
e 171 127
e 171 129
e 171 133
e 171 134
e 171 136
e 171 142
e 171 145
e 171 146
e 171 152
e 171 154
e 171 155
e 171 159
e 171 165
e 171 167
e 171 168
e 171 170
e 172 1
e 172 4
e 172 5
e 172 6
e 172 9
e 172 10
e 172 11
e 172 12
e 172 17
e 172 20
e 172 21
e 172 25
e 172 27
e 172 29
e 172 31
e 172 33
e 172 35
e 172 37
e 172 39
e 172 40
e 172 42
e 172 43
e 172 48
e 172 50
e 172 65
e 172 67
e 172 69
e 172 74
e 172 76
e 172 78
e 172 80
e 172 82
e 172 86
e 172 88
e 172 91
e 172 92
e 172 95
e 172 99
e 172 100
e 172 102
e 172 103
e 172 105
e 172 110
e 172 111
e 172 115
e 172 116
e 172 117
e 172 122
e 172 123
e 172 129
e 172 131
e 172 132
e 172 134
e 172 136
e 172 142
e 172 143
e 172 144
e 172 145
e 172 147
e 172 149
e 172 156
e 172 160
e 172 164
e 172 165
e 172 166
e 173 1
e 173 2
e 173 3
e 173 5
e 173 6
e 173 8
e 173 10
e 173 11
e 173 12
e 173 13
e 173 14
e 173 15
e 173 18
e 173 19
e 173 20
e 173 22
e 173 23
e 173 24
e 173 25
e 173 26
e 173 27
e 173 28
e 173 29
e 173 30
e 173 31
e 173 32
e 173 33
e 173 34
e 173 35
e 173 36
e 173 37
e 173 38
e 173 40
e 173 42
e 173 43
e 173 44
e 173 45
e 173 46
e 173 47
e 173 48
e 173 49
e 173 50
e 173 51
e 173 52
e 173 53
e 173 55
e 173 56
e 173 57
e 173 59
e 173 60
e 173 61
e 173 62
e 173 67
e 173 68
e 173 70
e 173 71
e 173 72
e 173 73
e 173 74
e 173 75
e 173 76
e 173 78
e 173 79
e 173 81
e 173 82
e 173 83
e 173 84
e 173 86
e 173 87
e 173 89
e 173 90
e 173 92
e 173 93
e 173 95
e 173 97
e 173 98
e 173 99
e 173 100
e 173 101
e 173 103
e 173 104
e 173 105
e 173 107
e 173 109
e 173 110
e 173 111
e 173 112
e 173 113
e 173 114
e 173 115
e 173 116
e 173 117
e 173 118
e 173 122
e 173 123
e 173 125
e 173 126
e 173 127
e 173 128
e 173 129
e 173 130
e 173 131
e 173 133
e 173 134
e 173 136
e 173 137
e 173 138
e 173 139
e 173 140
e 173 141
e 173 142
e 173 143
e 173 144
e 173 145
e 173 149
e 173 150
e 173 154
e 173 155
e 173 156
e 173 157
e 173 158
e 173 159
e 173 160
e 173 161
e 173 163
e 173 164
e 173 165
e 173 166
e 173 167
e 173 168
e 173 169
e 173 171
e 173 172
e 174 1
e 174 2
e 174 4
e 174 5
e 174 6
e 174 7
e 174 8
e 174 9
e 174 11
e 174 13
e 174 14
e 174 16
e 174 17
e 174 18
e 174 19
e 174 20
e 174 22
e 174 23
e 174 24
e 174 26
e 174 28
e 174 29
e 174 30
e 174 31
e 174 33
e 174 35
e 174 36
e 174 38
e 174 39
e 174 42
e 174 43
e 174 46
e 174 47
e 174 50
e 174 51
e 174 53
e 174 56
e 174 57
e 174 60
e 174 61
e 174 63
e 174 64
e 174 66
e 174 67
e 174 68
e 174 69
e 174 70
e 174 72
e 174 73
e 174 76
e 174 77
e 174 78
e 174 80
e 174 81
e 174 82
e 174 83
e 174 84
e 174 86
e 174 88
e 174 89
e 174 90
e 174 91
e 174 92
e 174 93
e 174 94
e 174 95
e 174 98
e 174 99
e 174 100
e 174 101
e 174 103
e 174 104
e 174 105
e 174 106
e 174 110
e 174 111
e 174 112
e 174 114
e 174 115
e 174 116
e 174 117
e 174 119
e 174 120
e 174 122
e 174 123
e 174 124
e 174 125
e 174 126
e 174 127
e 174 128
e 174 129
e 174 131
e 174 133
e 174 134
e 174 135
e 174 136
e 174 137
e 174 139
e 174 140
e 174 142
e 174 144
e 174 147
e 174 148
e 174 153
e 174 154
e 174 155
e 174 156
e 174 158
e 174 159
e 174 160
e 174 161
e 174 163
e 174 165
e 174 167
e 174 168
e 174 170
e 174 173
e 175 1
e 175 2
e 175 4
e 175 5
e 175 6
e 175 9
e 175 10
e 175 12
e 175 13
e 175 14
e 175 15
e 175 17
e 175 18
e 175 22
e 175 26
e 175 27
e 175 30
e 175 31
e 175 35
e 175 37
e 175 39
e 175 40
e 175 41
e 175 42
e 175 43
e 175 44
e 175 45
e 175 46
e 175 47
e 175 48
e 175 50
e 175 51
e 175 53
e 175 55
e 175 56
e 175 61
e 175 62
e 175 63
e 175 64
e 175 68
e 175 69
e 175 70
e 175 71
e 175 72
e 175 73
e 175 74
e 175 75
e 175 76
e 175 77
e 175 78
e 175 81
e 175 82
e 175 83
e 175 84
e 175 87
e 175 89
e 175 90
e 175 91
e 175 93
e 175 95
e 175 98
e 175 99
e 175 100
e 175 101
e 175 102
e 175 103
e 175 104
e 175 105
e 175 107
e 175 109
e 175 110
e 175 111
e 175 113
e 175 114
e 175 115
e 175 116
e 175 119
e 175 120
e 175 122
e 175 124
e 175 125
e 175 126
e 175 127
e 175 129
e 175 130
e 175 131
e 175 133
e 175 134
e 175 135
e 175 136
e 175 137
e 175 138
e 175 139
e 175 140
e 175 143
e 175 144
e 175 145
e 175 147
e 175 149
e 175 151
e 175 153
e 175 156
e 175 157
e 175 159
e 175 161
e 175 162
e 175 163
e 175 165
e 175 166
e 175 167
e 175 168
e 175 171
e 175 172
e 175 173
e 175 174
e 176 1
e 176 4
e 176 5
e 176 6
e 176 7
e 176 9
e 176 11
e 176 12
e 176 15
e 176 16
e 176 20
e 176 21
e 176 23
e 176 26
e 176 27
e 176 28
e 176 31
e 176 32
e 176 33
e 176 35
e 176 37
e 176 38
e 176 39
e 176 42
e 176 44
e 176 45
e 176 47
e 176 51
e 176 52
e 176 56
e 176 57
e 176 58
e 176 60
e 176 62
e 176 63
e 176 65
e 176 66
e 176 67
e 176 68
e 176 69
e 176 71
e 176 72
e 176 73
e 176 75
e 176 76
e 176 77
e 176 80
e 176 82
e 176 83
e 176 87
e 176 88
e 176 89
e 176 91
e 176 92
e 176 94
e 176 95
e 176 98
e 176 99
e 176 100
e 176 101
e 176 102
e 176 107
e 176 109
e 176 110
e 176 111
e 176 112
e 176 113
e 176 114
e 176 115
e 176 117
e 176 120
e 176 126
e 176 129
e 176 131
e 176 133
e 176 134
e 176 135
e 176 136
e 176 139
e 176 144
e 176 146
e 176 147
e 176 148
e 176 149
e 176 150
e 176 152
e 176 155
e 176 156
e 176 157
e 176 158
e 176 159
e 176 164
e 176 166
e 176 168
e 176 173
e 176 175
e 177 4
e 177 5
e 177 6
e 177 9
e 177 10
e 177 11
e 177 15
e 177 16
e 177 20
e 177 21
e 177 24
e 177 26
e 177 29
e 177 30
e 177 31
e 177 34
e 177 40
e 177 45
e 177 51
e 177 52
e 177 57
e 177 59
e 177 61
e 177 67
e 177 68
e 177 73
e 177 75
e 177 77
e 177 78
e 177 81
e 177 86
e 177 90
e 177 92
e 177 95
e 177 96
e 177 102
e 177 103
e 177 105
e 177 109
e 177 115
e 177 120
e 177 121
e 177 126
e 177 130
e 177 133
e 177 134
e 177 135
e 177 136
e 177 137
e 177 139
e 177 144
e 177 147
e 177 148
e 177 151
e 177 154
e 177 155
e 177 160
e 177 168
e 177 175
e 178 1
e 178 2
e 178 5
e 178 7
e 178 8
e 178 9
e 178 10
e 178 18
e 178 20
e 178 21
e 178 22
e 178 24
e 178 25
e 178 26
e 178 28
e 178 35
e 178 36
e 178 37
e 178 41
e 178 42
e 178 43
e 178 50
e 178 51
e 178 56
e 178 60
e 178 61
e 178 68
e 178 69
e 178 70
e 178 71
e 178 72
e 178 73
e 178 75
e 178 78
e 178 80
e 178 82
e 178 86
e 178 87
e 178 89
e 178 90
e 178 91
e 178 93
e 178 101
e 178 102
e 178 105
e 178 110
e 178 116
e 178 117
e 178 123
e 178 131
e 178 133
e 178 140
e 178 141
e 178 143
e 178 146
e 178 147
e 178 150
e 178 155
e 178 156
e 178 165
e 178 168
e 178 170
e 178 171
e 178 172
e 178 174
e 179 1
e 179 2
e 179 4
e 179 5
e 179 6
e 179 7
e 179 8
e 179 9
e 179 10
e 179 11
e 179 14
e 179 15
e 179 18
e 179 20
e 179 21
e 179 24
e 179 25
e 179 26
e 179 27
e 179 28
e 179 30
e 179 31
e 179 32
e 179 33
e 179 35
e 179 36
e 179 37
e 179 38
e 179 40
e 179 42
e 179 43
e 179 44
e 179 46
e 179 47
e 179 48
e 179 50
e 179 51
e 179 53
e 179 54
e 179 56
e 179 57
e 179 59
e 179 61
e 179 63
e 179 67
e 179 68
e 179 69
e 179 71
e 179 72
e 179 73
e 179 74
e 179 76
e 179 77
e 179 78
e 179 79
e 179 80
e 179 81
e 179 82
e 179 84
e 179 86
e 179 89
e 179 90
e 179 91
e 179 92
e 179 93
e 179 94
e 179 95
e 179 96
e 179 97
e 179 98
e 179 100
e 179 101
e 179 103
e 179 104
e 179 105
e 179 109
e 179 110
e 179 111
e 179 112
e 179 113
e 179 114
e 179 115
e 179 117
e 179 118
e 179 119
e 179 120
e 179 121
e 179 123
e 179 124
e 179 125
e 179 126
e 179 127
e 179 128
e 179 129
e 179 131
e 179 132
e 179 133
e 179 134
e 179 135
e 179 136
e 179 137
e 179 139
e 179 142
e 179 144
e 179 145
e 179 146
e 179 147
e 179 149
e 179 150
e 179 151
e 179 152
e 179 153
e 179 154
e 179 155
e 179 157
e 179 159
e 179 160
e 179 161
e 179 164
e 179 166
e 179 167
e 179 168
e 179 169
e 179 172
e 179 175
e 179 176
e 180 2
e 180 3
e 180 8
e 180 9
e 180 10
e 180 13
e 180 25
e 180 26
e 180 27
e 180 31
e 180 38
e 180 42
e 180 45
e 180 46
e 180 52
e 180 60
e 180 69
e 180 72
e 180 76
e 180 78
e 180 82
e 180 90
e 180 91
e 180 93
e 180 100
e 180 102
e 180 103
e 180 110
e 180 111
e 180 112
e 180 113
e 180 117
e 180 134
e 180 136
e 180 138
e 180 139
e 180 140
e 180 144
e 180 145
e 180 150
e 180 151
e 180 154
e 180 155
e 180 157
e 180 161
e 180 165
e 180 173
e 181 1
e 181 2
e 181 3
e 181 4
e 181 6
e 181 8
e 181 10
e 181 12
e 181 13
e 181 20
e 181 22
e 181 23
e 181 24
e 181 26
e 181 27
e 181 30
e 181 31
e 181 34
e 181 37
e 181 38
e 181 40
e 181 41
e 181 43
e 181 44
e 181 45
e 181 50
e 181 51
e 181 53
e 181 54
e 181 55
e 181 56
e 181 57
e 181 60
e 181 61
e 181 62
e 181 66
e 181 67
e 181 68
e 181 69
e 181 70
e 181 71
e 181 72
e 181 73
e 181 75
e 181 76
e 181 79
e 181 80
e 181 82
e 181 83
e 181 84
e 181 86
e 181 91
e 181 93
e 181 95
e 181 98
e 181 99
e 181 100
e 181 102
e 181 104
e 181 105
e 181 106
e 181 107
e 181 111
e 181 112
e 181 114
e 181 116
e 181 117
e 181 120
e 181 122
e 181 123
e 181 125
e 181 126
e 181 131
e 181 133
e 181 134
e 181 136
e 181 137
e 181 139
e 181 140
e 181 141
e 181 144
e 181 145
e 181 147
e 181 148
e 181 152
e 181 155
e 181 156
e 181 159
e 181 160
e 181 165
e 181 166
e 181 167
e 181 168
e 181 175
e 181 176
e 181 179
e 181 180
e 182 4
e 182 5
e 182 9
e 182 11
e 182 12
e 182 13
e 182 15
e 182 18
e 182 20
e 182 23
e 182 24
e 182 28
e 182 31
e 182 33
e 182 36
e 182 37
e 182 39
e 182 42
e 182 46
e 182 54
e 182 56
e 182 61
e 182 72
e 182 76
e 182 78
e 182 80
e 182 81
e 182 82
e 182 86
e 182 87
e 182 88
e 182 89
e 182 90
e 182 92
e 182 93
e 182 100
e 182 101
e 182 102
e 182 103
e 182 104
e 182 105
e 182 114
e 182 116
e 182 118
e 182 122
e 182 123
e 182 125
e 182 127
e 182 132
e 182 133
e 182 134
e 182 137
e 182 138
e 182 142
e 182 145
e 182 147
e 182 149
e 182 156
e 182 160
e 182 167
e 182 169
e 182 173
e 182 175
e 182 176
e 182 178
e 182 179
e 183 6
e 183 8
e 183 10
e 183 11
e 183 12
e 183 20
e 183 23
e 183 27
e 183 37
e 183 38
e 183 39
e 183 40
e 183 43
e 183 45
e 183 47
e 183 48
e 183 51
e 183 54
e 183 56
e 183 57
e 183 58
e 183 61
e 183 71
e 183 73
e 183 74
e 183 76
e 183 77
e 183 82
e 183 84
e 183 89
e 183 95
e 183 100
e 183 101
e 183 105
e 183 109
e 183 110
e 183 112
e 183 113
e 183 118
e 183 120
e 183 121
e 183 123
e 183 124
e 183 131
e 183 135
e 183 136
e 183 143
e 183 144
e 183 145
e 183 149
e 183 155
e 183 156
e 183 160
e 183 163
e 183 165
e 183 169
e 183 173
e 183 174
e 183 182
e 184 1
e 184 3
e 184 4
e 184 5
e 184 8
e 184 9
e 184 10
e 184 11
e 184 13
e 184 15
e 184 16
e 184 20
e 184 26
e 184 27
e 184 30
e 184 31
e 184 32
e 184 33
e 184 38
e 184 40
e 184 41
e 184 43
e 184 44
e 184 45
e 184 46
e 184 51
e 184 52
e 184 53
e 184 56
e 184 57
e 184 61
e 184 62
e 184 66
e 184 67
e 184 68
e 184 70
e 184 71
e 184 72
e 184 73
e 184 77
e 184 78
e 184 81
e 184 82
e 184 85
e 184 86
e 184 89
e 184 90
e 184 93
e 184 94
e 184 99
e 184 100
e 184 103
e 184 104
e 184 105
e 184 106
e 184 110
e 184 112
e 184 116
e 184 117
e 184 120
e 184 121
e 184 122
e 184 123
e 184 124
e 184 125
e 184 127
e 184 130
e 184 131
e 184 133
e 184 136
e 184 137
e 184 138
e 184 143
e 184 146
e 184 149
e 184 150
e 184 153
e 184 154
e 184 155
e 184 157
e 184 160
e 184 165
e 184 166
e 184 167
e 184 169
e 184 170
e 184 173
e 184 174
e 184 175
e 184 177
e 184 179
e 184 180
e 184 182
e 184 183
e 185 1
e 185 6
e 185 26
e 185 27
e 185 28
e 185 30
e 185 37
e 185 38
e 185 39
e 185 41
e 185 42
e 185 43
e 185 45
e 185 48
e 185 52
e 185 56
e 185 57
e 185 59
e 185 60
e 185 62
e 185 65
e 185 68
e 185 73
e 185 78
e 185 93
e 185 95
e 185 103
e 185 107
e 185 109
e 185 111
e 185 113
e 185 115
e 185 116
e 185 117
e 185 118
e 185 120
e 185 123
e 185 125
e 185 130
e 185 131
e 185 133
e 185 136
e 185 137
e 185 139
e 185 142
e 185 146
e 185 147
e 185 149
e 185 152
e 185 155
e 185 156
e 185 160
e 185 161
e 185 166
e 185 168
e 185 169
e 185 171
e 185 179
e 186 1
e 186 2
e 186 3
e 186 4
e 186 5
e 186 6
e 186 7
e 186 8
e 186 10
e 186 11
e 186 12
e 186 14
e 186 16
e 186 17
e 186 20
e 186 23
e 186 25
e 186 26
e 186 27
e 186 28
e 186 30
e 186 31
e 186 32
e 186 33
e 186 34
e 186 35
e 186 37
e 186 38
e 186 39
e 186 41
e 186 42
e 186 43
e 186 45
e 186 46
e 186 47
e 186 48
e 186 49
e 186 50
e 186 51
e 186 53
e 186 56
e 186 58
e 186 59
e 186 60
e 186 61
e 186 62
e 186 64
e 186 66
e 186 67
e 186 68
e 186 69
e 186 70
e 186 71
e 186 72
e 186 73
e 186 74
e 186 76
e 186 78
e 186 79
e 186 81
e 186 82
e 186 84
e 186 88
e 186 89
e 186 90
e 186 91
e 186 92
e 186 93
e 186 94
e 186 95
e 186 96
e 186 99
e 186 100
e 186 101
e 186 102
e 186 104
e 186 105
e 186 106
e 186 107
e 186 108
e 186 109
e 186 110
e 186 111
e 186 112
e 186 113
e 186 115
e 186 116
e 186 117
e 186 118
e 186 120
e 186 121
e 186 122
e 186 123
e 186 124
e 186 125
e 186 127
e 186 129
e 186 131
e 186 132
e 186 133
e 186 134
e 186 135
e 186 137
e 186 139
e 186 141
e 186 142
e 186 143
e 186 144
e 186 145
e 186 146
e 186 147
e 186 149
e 186 150
e 186 154
e 186 155
e 186 156
e 186 157
e 186 160
e 186 161
e 186 163
e 186 164
e 186 165
e 186 166
e 186 167
e 186 170
e 186 171
e 186 172
e 186 173
e 186 174
e 186 175
e 186 176
e 186 177
e 186 178
e 186 179
e 186 181
e 186 183
e 186 184
e 187 1
e 187 2
e 187 3
e 187 4
e 187 5
e 187 6
e 187 7
e 187 9
e 187 11
e 187 12
e 187 13
e 187 14
e 187 16
e 187 17
e 187 19
e 187 24
e 187 26
e 187 27
e 187 29
e 187 30
e 187 31
e 187 33
e 187 34
e 187 35
e 187 37
e 187 39
e 187 41
e 187 43
e 187 45
e 187 48
e 187 51
e 187 55
e 187 56
e 187 58
e 187 61
e 187 63
e 187 64
e 187 65
e 187 67
e 187 68
e 187 71
e 187 73
e 187 74
e 187 76
e 187 78
e 187 80
e 187 81
e 187 82
e 187 83
e 187 84
e 187 85
e 187 87
e 187 88
e 187 89
e 187 90
e 187 91
e 187 92
e 187 93
e 187 95
e 187 96
e 187 102
e 187 103
e 187 105
e 187 107
e 187 109
e 187 110
e 187 111
e 187 114
e 187 115
e 187 117
e 187 121
e 187 123
e 187 124
e 187 125
e 187 127
e 187 129
e 187 132
e 187 133
e 187 134
e 187 136
e 187 137
e 187 138
e 187 141
e 187 142
e 187 145
e 187 147
e 187 150
e 187 154
e 187 156
e 187 157
e 187 158
e 187 161
e 187 164
e 187 165
e 187 166
e 187 168
e 187 171
e 187 172
e 187 173
e 187 177
e 187 178
e 187 179
e 187 181
e 187 184
e 187 186
e 188 1
e 188 8
e 188 10
e 188 11
e 188 12
e 188 30
e 188 31
e 188 35
e 188 38
e 188 39
e 188 41
e 188 42
e 188 48
e 188 50
e 188 53
e 188 58
e 188 60
e 188 62
e 188 63
e 188 64
e 188 69
e 188 70
e 188 76
e 188 80
e 188 81
e 188 82
e 188 83
e 188 87
e 188 88
e 188 90
e 188 93
e 188 98
e 188 100
e 188 103
e 188 107
e 188 110
e 188 112
e 188 114
e 188 116
e 188 120
e 188 122
e 188 124
e 188 128
e 188 129
e 188 130
e 188 131
e 188 136
e 188 139
e 188 142
e 188 143
e 188 144
e 188 146
e 188 155
e 188 156
e 188 157
e 188 161
e 188 165
e 188 174
e 188 175
e 188 176
e 188 183
e 188 187
e 189 1
e 189 3
e 189 4
e 189 8
e 189 9
e 189 20
e 189 23
e 189 30
e 189 37
e 189 38
e 189 39
e 189 41
e 189 52
e 189 53
e 189 73
e 189 76
e 189 81
e 189 89
e 189 90
e 189 91
e 189 93
e 189 95
e 189 98
e 189 103
e 189 105
e 189 112
e 189 114
e 189 115
e 189 120
e 189 127
e 189 134
e 189 136
e 189 139
e 189 142
e 189 143
e 189 149
e 189 154
e 189 156
e 189 159
e 189 160
e 189 163
e 189 164
e 189 173
e 189 174
e 189 177
e 189 178
e 189 184
e 190 1
e 190 2
e 190 5
e 190 6
e 190 8
e 190 9
e 190 10
e 190 11
e 190 12
e 190 13
e 190 16
e 190 17
e 190 19
e 190 20
e 190 24
e 190 25
e 190 26
e 190 27
e 190 28
e 190 32
e 190 34
e 190 37
e 190 38
e 190 39
e 190 45
e 190 46
e 190 50
e 190 51
e 190 53
e 190 54
e 190 61
e 190 64
e 190 65
e 190 68
e 190 71
e 190 73
e 190 74
e 190 76
e 190 78
e 190 79
e 190 83
e 190 84
e 190 86
e 190 87
e 190 88
e 190 90
e 190 91
e 190 92
e 190 93
e 190 94
e 190 95
e 190 96
e 190 100
e 190 101
e 190 103
e 190 105
e 190 108
e 190 109
e 190 110
e 190 111
e 190 112
e 190 114
e 190 115
e 190 117
e 190 118
e 190 119
e 190 121
e 190 122
e 190 123
e 190 124
e 190 125
e 190 126
e 190 127
e 190 129
e 190 130
e 190 131
e 190 134
e 190 135
e 190 136
e 190 137
e 190 139
e 190 142
e 190 144
e 190 146
e 190 149
e 190 151
e 190 152
e 190 154
e 190 155
e 190 156
e 190 160
e 190 162
e 190 166
e 190 168
e 190 169
e 190 173
e 190 175
e 190 176
e 190 179
e 190 181
e 190 183
e 190 186
e 190 187
e 191 1
e 191 2
e 191 4
e 191 5
e 191 6
e 191 8
e 191 12
e 191 14
e 191 16
e 191 23
e 191 26
e 191 27
e 191 28
e 191 29
e 191 38
e 191 40
e 191 45
e 191 47
e 191 50
e 191 51
e 191 52
e 191 54
e 191 70
e 191 71
e 191 72
e 191 73
e 191 74
e 191 76
e 191 77
e 191 78
e 191 86
e 191 87
e 191 93
e 191 95
e 191 98
e 191 101
e 191 105
e 191 107
e 191 110
e 191 111
e 191 114
e 191 116
e 191 117
e 191 118
e 191 121
e 191 124
e 191 129
e 191 131
e 191 134
e 191 137
e 191 139
e 191 142
e 191 143
e 191 147
e 191 148
e 191 150
e 191 152
e 191 154
e 191 155
e 191 156
e 191 160
e 191 164
e 191 170
e 191 175
e 191 179
e 191 183
e 191 186
e 191 187
e 192 1
e 192 4
e 192 5
e 192 6
e 192 7
e 192 9
e 192 10
e 192 13
e 192 14
e 192 15
e 192 16
e 192 17
e 192 19
e 192 20
e 192 21
e 192 23
e 192 24
e 192 25
e 192 26
e 192 27
e 192 28
e 192 29
e 192 30
e 192 33
e 192 34
e 192 38
e 192 39
e 192 42
e 192 43
e 192 44
e 192 45
e 192 46
e 192 51
e 192 52
e 192 53
e 192 55
e 192 56
e 192 60
e 192 61
e 192 64
e 192 65
e 192 66
e 192 67
e 192 68
e 192 70
e 192 71
e 192 72
e 192 73
e 192 74
e 192 76
e 192 80
e 192 81
e 192 82
e 192 84
e 192 85
e 192 86
e 192 87
e 192 88
e 192 89
e 192 90
e 192 91
e 192 92
e 192 93
e 192 95
e 192 97
e 192 100
e 192 103
e 192 105
e 192 107
e 192 109
e 192 111
e 192 112
e 192 114
e 192 115
e 192 116
e 192 117
e 192 119
e 192 120
e 192 121
e 192 122
e 192 123
e 192 126
e 192 127
e 192 129
e 192 130
e 192 131
e 192 133
e 192 139
e 192 144
e 192 145
e 192 146
e 192 147
e 192 148
e 192 149
e 192 150
e 192 151
e 192 153
e 192 154
e 192 156
e 192 158
e 192 160
e 192 161
e 192 164
e 192 165
e 192 166
e 192 168
e 192 170
e 192 173
e 192 174
e 192 175
e 192 177
e 192 179
e 192 182
e 192 183
e 192 185
e 192 186
e 193 1
e 193 2
e 193 3
e 193 5
e 193 6
e 193 7
e 193 11
e 193 13
e 193 21
e 193 22
e 193 23
e 193 30
e 193 33
e 193 35
e 193 37
e 193 39
e 193 42
e 193 43
e 193 50
e 193 51
e 193 53
e 193 54
e 193 55
e 193 67
e 193 68
e 193 69
e 193 72
e 193 73
e 193 76
e 193 78
e 193 82
e 193 83
e 193 84
e 193 86
e 193 87
e 193 89
e 193 90
e 193 91
e 193 93
e 193 94
e 193 100
e 193 102
e 193 103
e 193 104
e 193 105
e 193 106
e 193 107
e 193 108
e 193 109
e 193 112
e 193 113
e 193 115
e 193 116
e 193 117
e 193 118
e 193 120
e 193 121
e 193 122
e 193 124
e 193 125
e 193 128
e 193 129
e 193 130
e 193 131
e 193 133
e 193 134
e 193 135
e 193 137
e 193 139
e 193 141
e 193 143
e 193 144
e 193 145
e 193 147
e 193 149
e 193 151
e 193 154
e 193 155
e 193 160
e 193 163
e 193 165
e 193 166
e 193 168
e 193 169
e 193 170
e 193 173
e 193 174
e 193 175
e 193 176
e 193 178
e 193 179
e 193 180
e 193 181
e 193 184
e 193 186
e 193 187
e 193 190
e 193 191
e 194 1
e 194 8
e 194 9
e 194 10
e 194 11
e 194 13
e 194 21
e 194 23
e 194 26
e 194 30
e 194 31
e 194 37
e 194 40
e 194 45
e 194 51
e 194 55
e 194 57
e 194 60
e 194 63
e 194 72
e 194 73
e 194 74
e 194 76
e 194 78
e 194 79
e 194 80
e 194 82
e 194 88
e 194 89
e 194 90
e 194 92
e 194 93
e 194 95
e 194 97
e 194 101
e 194 109
e 194 110
e 194 112
e 194 113
e 194 117
e 194 118
e 194 125
e 194 130
e 194 133
e 194 134
e 194 139
e 194 144
e 194 145
e 194 146
e 194 149
e 194 152
e 194 154
e 194 156
e 194 157
e 194 166
e 194 167
e 194 168
e 194 173
e 194 175
e 194 176
e 194 181
e 194 188
e 194 192
e 195 2
e 195 8
e 195 10
e 195 11
e 195 20
e 195 26
e 195 27
e 195 31
e 195 35
e 195 36
e 195 42
e 195 43
e 195 47
e 195 49
e 195 51
e 195 56
e 195 61
e 195 62
e 195 63
e 195 65
e 195 69
e 195 72
e 195 73
e 195 74
e 195 77
e 195 83
e 195 84
e 195 89
e 195 90
e 195 95
e 195 100
e 195 101
e 195 103
e 195 105
e 195 109
e 195 112
e 195 114
e 195 116
e 195 123
e 195 125
e 195 126
e 195 129
e 195 130
e 195 133
e 195 136
e 195 140
e 195 141
e 195 142
e 195 144
e 195 149
e 195 154
e 195 157
e 195 166
e 195 168
e 195 173
e 195 175
e 195 179
e 195 186
e 196 1
e 196 2
e 196 4
e 196 6
e 196 9
e 196 11
e 196 13
e 196 15
e 196 17
e 196 18
e 196 21
e 196 22
e 196 26
e 196 27
e 196 30
e 196 31
e 196 33
e 196 34
e 196 35
e 196 36
e 196 38
e 196 39
e 196 40
e 196 41
e 196 42
e 196 43
e 196 50
e 196 51
e 196 54
e 196 55
e 196 56
e 196 58
e 196 60
e 196 61
e 196 64
e 196 68
e 196 70
e 196 71
e 196 72
e 196 73
e 196 74
e 196 76
e 196 77
e 196 82
e 196 87
e 196 89
e 196 90
e 196 91
e 196 92
e 196 94
e 196 95
e 196 96
e 196 98
e 196 99
e 196 101
e 196 102
e 196 103
e 196 104
e 196 107
e 196 110
e 196 111
e 196 114
e 196 115
e 196 118
e 196 120
e 196 121
e 196 129
e 196 131
e 196 133
e 196 134
e 196 136
e 196 137
e 196 141
e 196 142
e 196 143
e 196 144
e 196 148
e 196 150
e 196 151
e 196 152
e 196 154
e 196 155
e 196 160
e 196 164
e 196 166
e 196 168
e 196 169
e 196 171
e 196 172
e 196 174
e 196 175
e 196 176
e 196 177
e 196 182
e 196 184
e 196 186
e 196 190
e 196 191
e 196 193
e 197 2
e 197 6
e 197 7
e 197 8
e 197 11
e 197 17
e 197 20
e 197 23
e 197 26
e 197 27
e 197 37
e 197 39
e 197 40
e 197 41
e 197 43
e 197 47
e 197 50
e 197 53
e 197 63
e 197 69
e 197 73
e 197 74
e 197 77
e 197 78
e 197 82
e 197 89
e 197 90
e 197 93
e 197 95
e 197 98
e 197 101
e 197 102
e 197 105
e 197 109
e 197 112
e 197 114
e 197 115
e 197 118
e 197 122
e 197 124
e 197 131
e 197 135
e 197 139
e 197 145
e 197 147
e 197 150
e 197 154
e 197 160
e 197 169
e 197 171
e 197 175
e 197 179
e 197 183
e 197 187
e 197 190
e 197 192
e 198 6
e 198 8
e 198 9
e 198 14
e 198 16
e 198 20
e 198 21
e 198 22
e 198 23
e 198 26
e 198 27
e 198 28
e 198 30
e 198 31
e 198 37
e 198 42
e 198 43
e 198 45
e 198 51
e 198 52
e 198 53
e 198 55
e 198 56
e 198 58
e 198 59
e 198 61
e 198 63
e 198 66
e 198 68
e 198 70
e 198 73
e 198 76
e 198 77
e 198 78
e 198 80
e 198 81
e 198 84
e 198 86
e 198 87
e 198 88
e 198 90
e 198 91
e 198 93
e 198 94
e 198 97
e 198 98
e 198 100
e 198 102
e 198 109
e 198 112
e 198 114
e 198 116
e 198 120
e 198 121
e 198 124
e 198 129
e 198 130
e 198 131
e 198 136
e 198 137
e 198 139
e 198 140
e 198 145
e 198 146
e 198 147
e 198 151
e 198 152
e 198 153
e 198 155
e 198 156
e 198 157
e 198 164
e 198 166
e 198 167
e 198 169
e 198 171
e 198 173
e 198 174
e 198 175
e 198 176
e 198 180
e 198 181
e 198 184
e 198 186
e 198 187
e 198 191
e 198 192
e 198 195
e 198 197
e 199 2
e 199 6
e 199 10
e 199 13
e 199 20
e 199 27
e 199 34
e 199 35
e 199 38
e 199 40
e 199 41
e 199 43
e 199 45
e 199 47
e 199 49
e 199 51
e 199 53
e 199 54
e 199 60
e 199 61
e 199 62
e 199 65
e 199 66
e 199 67
e 199 68
e 199 70
e 199 71
e 199 74
e 199 76
e 199 78
e 199 82
e 199 87
e 199 95
e 199 97
e 199 100
e 199 101
e 199 102
e 199 107
e 199 108
e 199 110
e 199 112
e 199 116
e 199 121
e 199 122
e 199 125
e 199 126
e 199 129
e 199 130
e 199 133
e 199 135
e 199 136
e 199 137
e 199 140
e 199 142
e 199 144
e 199 145
e 199 149
e 199 150
e 199 151
e 199 154
e 199 155
e 199 156
e 199 159
e 199 172
e 199 173
e 199 181
e 199 183
e 199 187
e 199 188
e 199 190
e 199 195
e 200 1
e 200 2
e 200 6
e 200 8
e 200 9
e 200 10
e 200 11
e 200 15
e 200 20
e 200 21
e 200 23
e 200 26
e 200 31
e 200 32
e 200 35
e 200 36
e 200 37
e 200 38
e 200 43
e 200 45
e 200 51
e 200 53
e 200 56
e 200 57
e 200 60
e 200 63
e 200 64
e 200 70
e 200 71
e 200 73
e 200 75
e 200 77
e 200 78
e 200 80
e 200 82
e 200 84
e 200 86
e 200 88
e 200 90
e 200 95
e 200 97
e 200 101
e 200 103
e 200 104
e 200 107
e 200 109
e 200 111
e 200 113
e 200 114
e 200 118
e 200 122
e 200 123
e 200 124
e 200 126
e 200 130
e 200 131
e 200 133
e 200 134
e 200 135
e 200 136
e 200 139
e 200 140
e 200 145
e 200 146
e 200 147
e 200 148
e 200 150
e 200 155
e 200 156
e 200 161
e 200 162
e 200 165
e 200 167
e 200 168
e 200 171
e 200 172
e 200 173
e 200 174
e 200 176
e 200 178
e 200 183
e 200 184
e 200 186
e 200 188
e 200 190
e 200 191
e 200 196
e 200 199
e 201 1
e 201 2
e 201 3
e 201 4
e 201 5
e 201 6
e 201 8
e 201 10
e 201 11
e 201 12
e 201 13
e 201 15
e 201 21
e 201 22
e 201 25
e 201 26
e 201 30
e 201 31
e 201 32
e 201 35
e 201 36
e 201 37
e 201 41
e 201 42
e 201 43
e 201 46
e 201 47
e 201 48
e 201 49
e 201 50
e 201 52
e 201 55
e 201 57
e 201 59
e 201 60
e 201 61
e 201 65
e 201 66
e 201 67
e 201 68
e 201 72
e 201 73
e 201 75
e 201 76
e 201 77
e 201 78
e 201 79
e 201 82
e 201 83
e 201 84
e 201 86
e 201 87
e 201 88
e 201 89
e 201 90
e 201 101
e 201 103
e 201 104
e 201 105
e 201 108
e 201 109
e 201 111
e 201 114
e 201 116
e 201 117
e 201 118
e 201 120
e 201 121
e 201 122
e 201 123
e 201 125
e 201 127
e 201 129
e 201 131
e 201 132
e 201 133
e 201 134
e 201 135
e 201 136
e 201 137
e 201 139
e 201 140
e 201 142
e 201 145
e 201 147
e 201 149
e 201 152
e 201 154
e 201 156
e 201 160
e 201 162
e 201 165
e 201 166
e 201 168
e 201 169
e 201 171
e 201 173
e 201 174
e 201 175
e 201 176
e 201 177
e 201 179
e 201 183
e 201 184
e 201 186
e 201 187
e 201 190
e 201 194
e 201 198
e 201 199
e 202 1
e 202 2
e 202 3
e 202 4
e 202 6
e 202 9
e 202 10
e 202 11
e 202 13
e 202 14
e 202 16
e 202 17
e 202 21
e 202 22
e 202 25
e 202 26
e 202 30
e 202 31
e 202 33
e 202 34
e 202 35
e 202 37
e 202 38
e 202 39
e 202 40
e 202 41
e 202 42
e 202 45
e 202 46
e 202 47
e 202 50
e 202 52
e 202 55
e 202 56
e 202 63
e 202 64
e 202 65
e 202 66
e 202 67
e 202 68
e 202 69
e 202 70
e 202 73
e 202 74
e 202 75
e 202 76
e 202 78
e 202 82
e 202 84
e 202 85
e 202 86
e 202 87
e 202 88
e 202 89
e 202 90
e 202 92
e 202 93
e 202 98
e 202 100
e 202 101
e 202 104
e 202 105
e 202 107
e 202 108
e 202 109
e 202 110
e 202 111
e 202 112
e 202 114
e 202 115
e 202 118
e 202 119
e 202 122
e 202 124
e 202 125
e 202 126
e 202 127
e 202 129
e 202 131
e 202 132
e 202 133
e 202 134
e 202 135
e 202 136
e 202 137
e 202 138
e 202 139
e 202 140
e 202 141
e 202 143
e 202 145
e 202 147
e 202 149
e 202 153
e 202 154
e 202 157
e 202 159
e 202 160
e 202 161
e 202 163
e 202 164
e 202 165
e 202 166
e 202 169
e 202 171
e 202 173
e 202 174
e 202 175
e 202 176
e 202 177
e 202 179
e 202 181
e 202 186
e 202 187
e 202 188
e 202 190
e 202 192
e 202 193
e 202 196
e 202 198
e 202 199
e 202 201
e 203 1
e 203 3
e 203 5
e 203 9
e 203 10
e 203 11
e 203 13
e 203 15
e 203 16
e 203 19
e 203 21
e 203 22
e 203 23
e 203 27
e 203 30
e 203 33
e 203 35
e 203 39
e 203 41
e 203 42
e 203 45
e 203 47
e 203 48
e 203 50
e 203 51
e 203 52
e 203 53
e 203 54
e 203 55
e 203 56
e 203 61
e 203 63
e 203 66
e 203 67
e 203 68
e 203 73
e 203 76
e 203 77
e 203 78
e 203 79
e 203 80
e 203 81
e 203 85
e 203 86
e 203 88
e 203 89
e 203 90
e 203 91
e 203 93
e 203 95
e 203 96
e 203 102
e 203 103
e 203 105
e 203 108
e 203 109
e 203 111
e 203 112
e 203 115
e 203 116
e 203 117
e 203 119
e 203 120
e 203 121
e 203 122
e 203 123
e 203 125
e 203 127
e 203 128
e 203 130
e 203 131
e 203 132
e 203 133
e 203 134
e 203 136
e 203 137
e 203 139
e 203 144
e 203 145
e 203 147
e 203 149
e 203 152
e 203 153
e 203 154
e 203 156
e 203 158
e 203 165
e 203 166
e 203 167
e 203 168
e 203 169
e 203 175
e 203 177
e 203 182
e 203 183
e 203 184
e 203 186
e 203 190
e 203 192
e 203 196
e 203 201
e 203 202
e 204 1
e 204 2
e 204 4
e 204 6
e 204 7
e 204 11
e 204 13
e 204 16
e 204 21
e 204 22
e 204 26
e 204 27
e 204 28
e 204 30
e 204 31
e 204 34
e 204 35
e 204 36
e 204 37
e 204 38
e 204 42
e 204 43
e 204 44
e 204 45
e 204 47
e 204 51
e 204 55
e 204 56
e 204 57
e 204 61
e 204 62
e 204 64
e 204 65
e 204 67
e 204 68
e 204 69
e 204 73
e 204 74
e 204 76
e 204 77
e 204 78
e 204 81
e 204 82
e 204 83
e 204 84
e 204 86
e 204 87
e 204 89
e 204 90
e 204 92
e 204 93
e 204 95
e 204 98
e 204 99
e 204 100
e 204 103
e 204 105
e 204 109
e 204 110
e 204 112
e 204 116
e 204 120
e 204 121
e 204 129
e 204 130
e 204 131
e 204 132
e 204 134
e 204 135
e 204 136
e 204 137
e 204 139
e 204 142
e 204 144
e 204 145
e 204 146
e 204 147
e 204 150
e 204 151
e 204 154
e 204 155
e 204 156
e 204 160
e 204 161
e 204 164
e 204 166
e 204 168
e 204 169
e 204 170
e 204 173
e 204 177
e 204 179
e 204 181
e 204 182
e 204 183
e 204 184
e 204 186
e 204 187
e 204 188
e 204 189
e 204 190
e 204 191
e 204 192
e 204 199
e 204 200
e 204 201
e 204 202
e 204 203
e 205 4
e 205 5
e 205 6
e 205 8
e 205 9
e 205 10
e 205 20
e 205 22
e 205 23
e 205 24
e 205 28
e 205 30
e 205 32
e 205 36
e 205 37
e 205 38
e 205 41
e 205 42
e 205 43
e 205 45
e 205 47
e 205 50
e 205 51
e 205 53
e 205 55
e 205 57
e 205 60
e 205 61
e 205 62
e 205 65
e 205 66
e 205 67
e 205 68
e 205 69
e 205 72
e 205 73
e 205 76
e 205 77
e 205 79
e 205 81
e 205 83
e 205 84
e 205 87
e 205 89
e 205 90
e 205 91
e 205 93
e 205 95
e 205 97
e 205 99
e 205 100
e 205 103
e 205 104
e 205 106
e 205 107
e 205 108
e 205 109
e 205 110
e 205 111
e 205 112
e 205 114
e 205 116
e 205 117
e 205 118
e 205 119
e 205 122
e 205 123
e 205 124
e 205 125
e 205 127
e 205 128
e 205 131
e 205 133
e 205 134
e 205 135
e 205 136
e 205 137
e 205 139
e 205 140
e 205 141
e 205 142
e 205 143
e 205 144
e 205 145
e 205 146
e 205 149
e 205 152
e 205 156
e 205 158
e 205 159
e 205 160
e 205 165
e 205 166
e 205 167
e 205 168
e 205 169
e 205 170
e 205 171
e 205 173
e 205 178
e 205 179
e 205 180
e 205 183
e 205 184
e 205 186
e 205 187
e 205 189
e 205 190
e 205 196
e 205 198
e 205 199
e 205 202
e 205 203
e 205 204
e 206 2
e 206 3
e 206 4
e 206 5
e 206 6
e 206 13
e 206 16
e 206 17
e 206 21
e 206 26
e 206 31
e 206 33
e 206 35
e 206 37
e 206 39
e 206 40
e 206 42
e 206 43
e 206 45
e 206 46
e 206 47
e 206 48
e 206 51
e 206 52
e 206 53
e 206 61
e 206 63
e 206 64
e 206 65
e 206 68
e 206 69
e 206 71
e 206 72
e 206 73
e 206 76
e 206 78
e 206 80
e 206 83
e 206 85
e 206 86
e 206 87
e 206 90
e 206 98
e 206 100
e 206 101
e 206 103
e 206 110
e 206 112
e 206 113
e 206 115
e 206 116
e 206 117
e 206 120
e 206 125
e 206 127
e 206 129
e 206 130
e 206 132
e 206 134
e 206 136
e 206 138
e 206 140
e 206 143
e 206 144
e 206 145
e 206 149
e 206 154
e 206 156
e 206 165
e 206 167
e 206 173
e 206 174
e 206 177
e 206 187
e 206 189
e 206 193
e 206 196
e 206 200
e 206 202
e 206 205
e 207 13
e 207 20
e 207 23
e 207 26
e 207 30
e 207 33
e 207 34
e 207 37
e 207 42
e 207 43
e 207 44
e 207 45
e 207 46
e 207 51
e 207 52
e 207 60
e 207 61
e 207 63
e 207 65
e 207 67
e 207 73
e 207 74
e 207 78
e 207 80
e 207 82
e 207 86
e 207 88
e 207 89
e 207 91
e 207 93
e 207 97
e 207 99
e 207 100
e 207 102
e 207 105
e 207 106
e 207 109
e 207 110
e 207 113
e 207 114
e 207 115
e 207 116
e 207 117
e 207 122
e 207 124
e 207 131
e 207 133
e 207 134
e 207 135
e 207 136
e 207 137
e 207 139
e 207 142
e 207 145
e 207 151
e 207 152
e 207 155
e 207 156
e 207 159
e 207 160
e 207 162
e 207 166
e 207 169
e 207 173
e 207 179
e 207 182
e 207 186
e 207 187
e 207 189
e 207 190
e 207 193
e 207 195
e 207 196
e 207 198
e 207 199
e 207 200
e 207 202
e 207 204
e 208 1
e 208 2
e 208 4
e 208 5
e 208 6
e 208 7
e 208 8
e 208 10
e 208 14
e 208 17
e 208 18
e 208 19
e 208 21
e 208 24
e 208 25
e 208 26
e 208 27
e 208 30
e 208 31
e 208 32
e 208 33
e 208 35
e 208 37
e 208 38
e 208 39
e 208 40
e 208 42
e 208 43
e 208 45
e 208 47
e 208 48
e 208 50
e 208 51
e 208 52
e 208 53
e 208 54
e 208 55
e 208 56
e 208 57
e 208 58
e 208 60
e 208 63
e 208 64
e 208 67
e 208 68
e 208 69
e 208 70
e 208 72
e 208 73
e 208 75
e 208 76
e 208 77
e 208 78
e 208 80
e 208 81
e 208 82
e 208 83
e 208 84
e 208 86
e 208 87
e 208 90
e 208 93
e 208 94
e 208 95
e 208 97
e 208 100
e 208 101
e 208 103
e 208 107
e 208 108
e 208 109
e 208 110
e 208 111
e 208 112
e 208 113
e 208 114
e 208 115
e 208 118
e 208 122
e 208 125
e 208 127
e 208 129
e 208 131
e 208 133
e 208 134
e 208 135
e 208 136
e 208 138
e 208 139
e 208 140
e 208 141
e 208 142
e 208 144
e 208 145
e 208 148
e 208 149
e 208 150
e 208 152
e 208 154
e 208 156
e 208 160
e 208 161
e 208 162
e 208 163
e 208 164
e 208 165
e 208 166
e 208 168
e 208 170
e 208 171
e 208 172
e 208 173
e 208 174
e 208 176
e 208 177
e 208 178
e 208 180
e 208 181
e 208 182
e 208 186
e 208 187
e 208 191
e 208 193
e 208 194
e 208 195
e 208 196
e 208 198
e 208 199
e 208 202
e 208 203
e 208 204
e 208 205
e 208 207
e 209 1
e 209 2
e 209 3
e 209 4
e 209 6
e 209 11
e 209 14
e 209 18
e 209 19
e 209 21
e 209 24
e 209 26
e 209 27
e 209 28
e 209 29
e 209 30
e 209 31
e 209 32
e 209 33
e 209 35
e 209 37
e 209 38
e 209 41
e 209 42
e 209 43
e 209 45
e 209 47
e 209 53
e 209 56
e 209 57
e 209 59
e 209 63
e 209 64
e 209 66
e 209 67
e 209 68
e 209 69
e 209 72
e 209 73
e 209 76
e 209 77
e 209 78
e 209 80
e 209 82
e 209 84
e 209 86
e 209 87
e 209 88
e 209 89
e 209 90
e 209 91
e 209 92
e 209 93
e 209 94
e 209 95
e 209 99
e 209 100
e 209 103
e 209 104
e 209 105
e 209 106
e 209 107
e 209 108
e 209 109
e 209 110
e 209 111
e 209 112
e 209 114
e 209 116
e 209 117
e 209 119
e 209 122
e 209 123
e 209 124
e 209 125
e 209 129
e 209 131
e 209 133
e 209 136
e 209 137
e 209 138
e 209 139
e 209 140
e 209 142
e 209 144
e 209 149
e 209 151
e 209 152
e 209 153
e 209 154
e 209 156
e 209 160
e 209 161
e 209 162
e 209 164
e 209 165
e 209 166
e 209 168
e 209 172
e 209 173
e 209 174
e 209 175
e 209 176
e 209 179
e 209 181
e 209 183
e 209 185
e 209 186
e 209 187
e 209 190
e 209 192
e 209 194
e 209 195
e 209 197
e 209 200
e 209 201
e 209 203
e 209 204
e 209 206
e 209 207
e 209 208
e 210 6
e 210 9
e 210 11
e 210 13
e 210 16
e 210 17
e 210 23
e 210 25
e 210 26
e 210 31
e 210 36
e 210 38
e 210 45
e 210 47
e 210 49
e 210 52
e 210 56
e 210 57
e 210 61
e 210 64
e 210 68
e 210 71
e 210 72
e 210 73
e 210 76
e 210 77
e 210 91
e 210 93
e 210 101
e 210 104
e 210 112
e 210 113
e 210 114
e 210 118
e 210 122
e 210 125
e 210 131
e 210 132
e 210 133
e 210 134
e 210 135
e 210 145
e 210 149
e 210 156
e 210 159
e 210 163
e 210 164
e 210 168
e 210 172
e 210 173
e 210 176
e 210 179
e 210 182
e 210 184
e 210 186
e 210 187
e 210 188
e 210 190
e 210 196
e 210 204
e 210 209
e 211 1
e 211 2
e 211 4
e 211 5
e 211 6
e 211 8
e 211 10
e 211 12
e 211 13
e 211 15
e 211 16
e 211 17
e 211 19
e 211 20
e 211 22
e 211 23
e 211 24
e 211 25
e 211 26
e 211 27
e 211 31
e 211 36
e 211 37
e 211 39
e 211 40
e 211 41
e 211 42
e 211 45
e 211 47
e 211 48
e 211 50
e 211 53
e 211 58
e 211 59
e 211 60
e 211 61
e 211 64
e 211 66
e 211 69
e 211 70
e 211 72
e 211 73
e 211 76
e 211 77
e 211 78
e 211 79
e 211 80
e 211 81
e 211 82
e 211 83
e 211 84
e 211 85
e 211 87
e 211 88
e 211 89
e 211 90
e 211 91
e 211 93
e 211 96
e 211 99
e 211 100
e 211 101
e 211 102
e 211 105
e 211 106
e 211 107
e 211 110
e 211 111
e 211 112
e 211 114
e 211 118
e 211 119
e 211 120
e 211 122
e 211 123
e 211 124
e 211 125
e 211 126
e 211 127
e 211 130
e 211 131
e 211 133
e 211 134
e 211 137
e 211 138
e 211 139
e 211 140
e 211 143
e 211 144
e 211 145
e 211 149
e 211 150
e 211 152
e 211 153
e 211 154
e 211 156
e 211 159
e 211 161
e 211 162
e 211 163
e 211 164
e 211 165
e 211 168
e 211 171
e 211 173
e 211 174
e 211 179
e 211 181
e 211 184
e 211 185
e 211 186
e 211 187
e 211 188
e 211 190
e 211 191
e 211 192
e 211 196
e 211 198
e 211 200
e 211 202
e 211 204
e 211 205
e 211 206
e 211 207
e 211 208
e 212 8
e 212 11
e 212 13
e 212 15
e 212 19
e 212 20
e 212 21
e 212 23
e 212 26
e 212 31
e 212 33
e 212 38
e 212 39
e 212 43
e 212 45
e 212 50
e 212 60
e 212 61
e 212 68
e 212 70
e 212 73
e 212 76
e 212 77
e 212 80
e 212 81
e 212 84
e 212 87
e 212 88
e 212 92
e 212 101
e 212 103
e 212 108
e 212 110
e 212 114
e 212 128
e 212 129
e 212 131
e 212 132
e 212 134
e 212 137
e 212 139
e 212 140
e 212 142
e 212 145
e 212 146
e 212 153
e 212 154
e 212 155
e 212 159
e 212 161
e 212 166
e 212 168
e 212 173
e 212 177
e 212 179
e 212 183
e 212 185
e 212 186
e 212 188
e 212 193
e 212 197
e 212 205
e 212 207
e 212 209
e 213 1
e 213 6
e 213 13
e 213 14
e 213 16
e 213 23
e 213 26
e 213 30
e 213 34
e 213 36
e 213 38
e 213 40
e 213 43
e 213 44
e 213 45
e 213 50
e 213 51
e 213 52
e 213 54
e 213 55
e 213 56
e 213 60
e 213 61
e 213 66
e 213 68
e 213 69
e 213 72
e 213 73
e 213 75
e 213 76
e 213 77
e 213 84
e 213 93
e 213 95
e 213 99
e 213 100
e 213 101
e 213 105
e 213 107
e 213 110
e 213 111
e 213 115
e 213 118
e 213 123
e 213 124
e 213 125
e 213 127
e 213 131
e 213 132
e 213 135
e 213 136
e 213 140
e 213 142
e 213 143
e 213 145
e 213 146
e 213 148
e 213 149
e 213 150
e 213 152
e 213 154
e 213 155
e 213 156
e 213 157
e 213 161
e 213 164
e 213 165
e 213 166
e 213 168
e 213 171
e 213 172
e 213 174
e 213 175
e 213 176
e 213 179
e 213 184
e 213 185
e 213 186
e 213 188
e 213 194
e 213 198
e 213 199
e 213 202
e 213 204
e 213 206
e 213 208
e 214 1
e 214 2
e 214 3
e 214 5
e 214 7
e 214 8
e 214 9
e 214 10
e 214 11
e 214 12
e 214 13
e 214 15
e 214 16
e 214 18
e 214 20
e 214 21
e 214 23
e 214 24
e 214 26
e 214 29
e 214 30
e 214 31
e 214 32
e 214 33
e 214 35
e 214 36
e 214 37
e 214 38
e 214 39
e 214 40
e 214 42
e 214 43
e 214 45
e 214 47
e 214 48
e 214 49
e 214 50
e 214 51
e 214 52
e 214 54
e 214 56
e 214 58
e 214 59
e 214 61
e 214 63
e 214 64
e 214 67
e 214 68
e 214 69
e 214 70
e 214 71
e 214 72
e 214 73
e 214 76
e 214 77
e 214 78
e 214 80
e 214 81
e 214 82
e 214 84
e 214 85
e 214 86
e 214 87
e 214 88
e 214 89
e 214 90
e 214 92
e 214 93
e 214 94
e 214 97
e 214 98
e 214 101
e 214 103
e 214 104
e 214 105
e 214 106
e 214 107
e 214 108
e 214 110
e 214 111
e 214 112
e 214 113
e 214 114
e 214 115
e 214 116
e 214 117
e 214 118
e 214 120
e 214 121
e 214 122
e 214 123
e 214 124
e 214 125
e 214 126
e 214 127
e 214 129
e 214 131
e 214 132
e 214 133
e 214 134
e 214 135
e 214 136
e 214 137
e 214 139
e 214 140
e 214 142
e 214 143
e 214 144
e 214 145
e 214 146
e 214 147
e 214 149
e 214 151
e 214 154
e 214 155
e 214 156
e 214 159
e 214 160
e 214 162
e 214 163
e 214 165
e 214 166
e 214 168
e 214 170
e 214 171
e 214 173
e 214 174
e 214 175
e 214 176
e 214 179
e 214 180
e 214 181
e 214 183
e 214 184
e 214 185
e 214 186
e 214 187
e 214 188
e 214 189
e 214 190
e 214 191
e 214 192
e 214 193
e 214 194
e 214 195
e 214 196
e 214 197
e 214 198
e 214 199
e 214 202
e 214 203
e 214 204
e 214 205
e 214 206
e 214 207
e 214 208
e 214 209
e 214 210
e 214 211
e 214 212
e 215 2
e 215 6
e 215 8
e 215 9
e 215 10
e 215 11
e 215 12
e 215 13
e 215 15
e 215 17
e 215 20
e 215 24
e 215 26
e 215 28
e 215 31
e 215 33
e 215 35
e 215 36
e 215 37
e 215 38
e 215 39
e 215 40
e 215 41
e 215 42
e 215 43
e 215 44
e 215 45
e 215 46
e 215 47
e 215 48
e 215 49
e 215 50
e 215 51
e 215 53
e 215 55
e 215 56
e 215 57
e 215 58
e 215 61
e 215 62
e 215 63
e 215 64
e 215 65
e 215 66
e 215 68
e 215 69
e 215 72
e 215 73
e 215 74
e 215 75
e 215 77
e 215 79
e 215 80
e 215 81
e 215 82
e 215 84
e 215 85
e 215 86
e 215 87
e 215 88
e 215 89
e 215 90
e 215 91
e 215 93
e 215 94
e 215 95
e 215 96
e 215 97
e 215 99
e 215 100
e 215 101
e 215 105
e 215 107
e 215 108
e 215 109
e 215 110
e 215 112
e 215 113
e 215 114
e 215 115
e 215 118
e 215 122
e 215 123
e 215 125
e 215 128
e 215 129
e 215 131
e 215 133
e 215 134
e 215 135
e 215 136
e 215 139
e 215 142
e 215 144
e 215 145
e 215 146
e 215 147
e 215 148
e 215 149
e 215 151
e 215 152
e 215 153
e 215 154
e 215 155
e 215 156
e 215 158
e 215 159
e 215 160
e 215 162
e 215 165
e 215 166
e 215 167
e 215 168
e 215 171
e 215 173
e 215 174
e 215 175
e 215 176
e 215 178
e 215 179
e 215 181
e 215 183
e 215 184
e 215 185
e 215 186
e 215 187
e 215 191
e 215 193
e 215 194
e 215 196
e 215 197
e 215 198
e 215 200
e 215 202
e 215 203
e 215 205
e 215 206
e 215 207
e 215 208
e 215 211
e 215 212
e 215 213
e 215 214
e 216 1
e 216 2
e 216 5
e 216 6
e 216 8
e 216 10
e 216 12
e 216 18
e 216 21
e 216 22
e 216 26
e 216 29
e 216 30
e 216 31
e 216 33
e 216 34
e 216 36
e 216 38
e 216 39
e 216 42
e 216 45
e 216 50
e 216 52
e 216 53
e 216 56
e 216 60
e 216 61
e 216 67
e 216 68
e 216 70
e 216 74
e 216 76
e 216 80
e 216 81
e 216 82
e 216 86
e 216 90
e 216 93
e 216 94
e 216 95
e 216 100
e 216 101
e 216 104
e 216 105
e 216 107
e 216 114
e 216 115
e 216 116
e 216 117
e 216 122
e 216 125
e 216 127
e 216 130
e 216 131
e 216 132
e 216 133
e 216 134
e 216 137
e 216 138
e 216 139
e 216 140
e 216 144
e 216 146
e 216 149
e 216 152
e 216 156
e 216 159
e 216 161
e 216 165
e 216 166
e 216 168
e 216 173
e 216 174
e 216 176
e 216 185
e 216 187
e 216 192
e 216 193
e 216 202
e 216 203
e 216 211
e 216 214
e 217 1
e 217 2
e 217 4
e 217 5
e 217 6
e 217 9
e 217 10
e 217 11
e 217 12
e 217 15
e 217 16
e 217 17
e 217 20
e 217 21
e 217 22
e 217 25
e 217 26
e 217 27
e 217 28
e 217 29
e 217 31
e 217 33
e 217 37
e 217 38
e 217 39
e 217 40
e 217 42
e 217 43
e 217 44
e 217 45
e 217 47
e 217 48
e 217 49
e 217 51
e 217 53
e 217 55
e 217 56
e 217 57
e 217 60
e 217 61
e 217 62
e 217 63
e 217 64
e 217 65
e 217 66
e 217 67
e 217 68
e 217 69
e 217 70
e 217 71
e 217 72
e 217 73
e 217 74
e 217 75
e 217 76
e 217 77
e 217 80
e 217 82
e 217 83
e 217 84
e 217 86
e 217 87
e 217 88
e 217 91
e 217 92
e 217 93
e 217 94
e 217 95
e 217 96
e 217 100
e 217 101
e 217 103
e 217 104
e 217 107
e 217 109
e 217 111
e 217 112
e 217 113
e 217 114
e 217 115
e 217 116
e 217 117
e 217 118
e 217 119
e 217 121
e 217 122
e 217 123
e 217 124
e 217 125
e 217 126
e 217 129
e 217 131
e 217 133
e 217 134
e 217 135
e 217 136
e 217 137
e 217 138
e 217 139
e 217 142
e 217 143
e 217 144
e 217 145
e 217 146
e 217 148
e 217 149
e 217 150
e 217 151
e 217 154
e 217 155
e 217 156
e 217 157
e 217 160
e 217 162
e 217 163
e 217 164
e 217 165
e 217 166
e 217 168
e 217 169
e 217 170
e 217 171
e 217 172
e 217 173
e 217 174
e 217 175
e 217 177
e 217 178
e 217 179
e 217 181
e 217 182
e 217 184
e 217 185
e 217 186
e 217 187
e 217 188
e 217 189
e 217 192
e 217 194
e 217 195
e 217 197
e 217 199
e 217 200
e 217 203
e 217 204
e 217 205
e 217 206
e 217 207
e 217 209
e 217 211
e 217 212
e 217 213
e 217 214
e 217 215
e 217 216
e 218 5
e 218 10
e 218 14
e 218 15
e 218 16
e 218 23
e 218 26
e 218 31
e 218 33
e 218 37
e 218 39
e 218 41
e 218 43
e 218 45
e 218 48
e 218 51
e 218 53
e 218 55
e 218 56
e 218 61
e 218 63
e 218 67
e 218 69
e 218 71
e 218 76
e 218 78
e 218 83
e 218 84
e 218 88
e 218 91
e 218 93
e 218 95
e 218 100
e 218 101
e 218 102
e 218 103
e 218 105
e 218 111
e 218 112
e 218 113
e 218 114
e 218 115
e 218 117
e 218 118
e 218 122
e 218 124
e 218 125
e 218 127
e 218 129
e 218 135
e 218 137
e 218 142
e 218 145
e 218 147
e 218 149
e 218 150
e 218 152
e 218 155
e 218 156
e 218 157
e 218 159
e 218 160
e 218 161
e 218 166
e 218 174
e 218 175
e 218 176
e 218 179
e 218 180
e 218 184
e 218 186
e 218 188
e 218 193
e 218 198
e 218 201
e 218 206
e 218 208
e 218 213
e 218 215
e 219 1
e 219 4
e 219 8
e 219 11
e 219 12
e 219 13
e 219 14
e 219 15
e 219 17
e 219 19
e 219 20
e 219 23
e 219 24
e 219 26
e 219 32
e 219 33
e 219 35
e 219 38
e 219 39
e 219 42
e 219 43
e 219 45
e 219 47
e 219 48
e 219 49
e 219 50
e 219 51
e 219 52
e 219 56
e 219 57
e 219 60
e 219 63
e 219 66
e 219 68
e 219 70
e 219 72
e 219 73
e 219 76
e 219 78
e 219 79
e 219 80
e 219 81
e 219 82
e 219 83
e 219 85
e 219 86
e 219 88
e 219 89
e 219 90
e 219 91
e 219 93
e 219 95
e 219 97
e 219 99
e 219 100
e 219 103
e 219 105
e 219 107
e 219 109
e 219 111
e 219 112
e 219 114
e 219 115
e 219 118
e 219 119
e 219 121
e 219 122
e 219 123
e 219 127
e 219 130
e 219 134
e 219 136
e 219 138
e 219 139
e 219 144
e 219 146
e 219 148
e 219 149
e 219 151
e 219 156
e 219 161
e 219 164
e 219 165
e 219 166
e 219 169
e 219 171
e 219 172
e 219 173
e 219 174
e 219 175
e 219 179
e 219 182
e 219 184
e 219 186
e 219 187
e 219 188
e 219 190
e 219 191
e 219 192
e 219 194
e 219 201
e 219 204
e 219 209
e 219 213
e 219 215
e 219 216
e 220 2
e 220 11
e 220 16
e 220 20
e 220 21
e 220 23
e 220 30
e 220 38
e 220 41
e 220 42
e 220 45
e 220 52
e 220 68
e 220 72
e 220 76
e 220 81
e 220 82
e 220 86
e 220 87
e 220 89
e 220 90
e 220 95
e 220 98
e 220 100
e 220 101
e 220 103
e 220 104
e 220 111
e 220 114
e 220 115
e 220 116
e 220 121
e 220 122
e 220 125
e 220 127
e 220 131
e 220 133
e 220 136
e 220 140
e 220 144
e 220 152
e 220 156
e 220 161
e 220 166
e 220 173
e 220 179
e 220 181
e 220 186
e 220 193
e 220 201
e 220 203
e 220 214
e 220 219
e 221 1
e 221 2
e 221 4
e 221 5
e 221 6
e 221 7
e 221 8
e 221 11
e 221 12
e 221 14
e 221 16
e 221 20
e 221 22
e 221 24
e 221 26
e 221 28
e 221 30
e 221 31
e 221 33
e 221 34
e 221 35
e 221 37
e 221 38
e 221 39
e 221 42
e 221 43
e 221 44
e 221 45
e 221 47
e 221 49
e 221 50
e 221 51
e 221 52
e 221 53
e 221 55
e 221 56
e 221 60
e 221 61
e 221 62
e 221 63
e 221 64
e 221 66
e 221 67
e 221 68
e 221 69
e 221 70
e 221 71
e 221 72
e 221 73
e 221 74
e 221 75
e 221 76
e 221 78
e 221 79
e 221 80
e 221 82
e 221 83
e 221 84
e 221 85
e 221 86
e 221 88
e 221 89
e 221 90
e 221 91
e 221 92
e 221 93
e 221 94
e 221 95
e 221 98
e 221 99
e 221 100
e 221 101
e 221 103
e 221 104
e 221 105
e 221 106
e 221 107
e 221 109
e 221 110
e 221 111
e 221 112
e 221 114
e 221 115
e 221 116
e 221 118
e 221 119
e 221 122
e 221 124
e 221 126
e 221 127
e 221 128
e 221 131
e 221 132
e 221 133
e 221 134
e 221 135
e 221 137
e 221 138
e 221 139
e 221 141
e 221 143
e 221 144
e 221 145
e 221 152
e 221 154
e 221 155
e 221 156
e 221 157
e 221 158
e 221 159
e 221 160
e 221 163
e 221 164
e 221 165
e 221 166
e 221 168
e 221 171
e 221 173
e 221 174
e 221 175
e 221 177
e 221 179
e 221 181
e 221 182
e 221 186
e 221 187
e 221 188
e 221 190
e 221 191
e 221 192
e 221 194
e 221 195
e 221 198
e 221 199
e 221 200
e 221 202
e 221 203
e 221 205
e 221 206
e 221 209
e 221 210
e 221 211
e 221 214
e 221 215
e 221 217
e 221 219
e 221 220
e 222 1
e 222 2
e 222 4
e 222 6
e 222 7
e 222 8
e 222 11
e 222 12
e 222 13
e 222 16
e 222 21
e 222 22
e 222 23
e 222 26
e 222 30
e 222 33
e 222 35
e 222 37
e 222 39
e 222 43
e 222 45
e 222 46
e 222 47
e 222 48
e 222 52
e 222 55
e 222 59
e 222 61
e 222 62
e 222 65
e 222 67
e 222 68
e 222 70
e 222 72
e 222 76
e 222 80
e 222 82
e 222 84
e 222 86
e 222 87
e 222 90
e 222 92
e 222 94
e 222 97
e 222 98
e 222 102
e 222 103
e 222 105
e 222 111
e 222 112
e 222 114
e 222 120
e 222 121
e 222 122
e 222 123
e 222 126
e 222 128
e 222 129
e 222 130
e 222 131
e 222 132
e 222 133
e 222 134
e 222 135
e 222 136
e 222 137
e 222 139
e 222 141
e 222 144
e 222 145
e 222 151
e 222 153
e 222 157
e 222 161
e 222 163
e 222 164
e 222 165
e 222 168
e 222 169
e 222 173
e 222 174
e 222 176
e 222 181
e 222 186
e 222 187
e 222 192
e 222 194
e 222 198
e 222 201
e 222 202
e 222 203
e 222 204
e 222 205
e 222 206
e 222 208
e 222 209
e 222 214
e 222 217
e 222 218
e 222 219
e 222 220
e 223 1
e 223 2
e 223 6
e 223 9
e 223 12
e 223 14
e 223 15
e 223 16
e 223 20
e 223 21
e 223 22
e 223 23
e 223 24
e 223 25
e 223 26
e 223 27
e 223 28
e 223 30
e 223 31
e 223 35
e 223 36
e 223 37
e 223 39
e 223 40
e 223 42
e 223 43
e 223 44
e 223 46
e 223 49
e 223 50
e 223 51
e 223 52
e 223 54
e 223 57
e 223 59
e 223 60
e 223 61
e 223 66
e 223 67
e 223 68
e 223 69
e 223 72
e 223 73
e 223 75
e 223 76
e 223 77
e 223 78
e 223 79
e 223 80
e 223 81
e 223 82
e 223 84
e 223 86
e 223 87
e 223 89
e 223 90
e 223 92
e 223 93
e 223 95
e 223 96
e 223 97
e 223 99
e 223 100
e 223 103
e 223 105
e 223 106
e 223 107
e 223 109
e 223 110
e 223 111
e 223 113
e 223 116
e 223 118
e 223 121
e 223 122
e 223 123
e 223 125
e 223 127
e 223 131
e 223 133
e 223 134
e 223 135
e 223 137
e 223 138
e 223 139
e 223 140
e 223 142
e 223 143
e 223 144
e 223 145
e 223 146
e 223 147
e 223 149
e 223 151
e 223 154
e 223 155
e 223 156
e 223 157
e 223 160
e 223 163
e 223 164
e 223 166
e 223 167
e 223 170
e 223 171
e 223 172
e 223 174
e 223 175
e 223 176
e 223 179
e 223 180
e 223 186
e 223 187
e 223 188
e 223 189
e 223 190
e 223 191
e 223 192
e 223 193
e 223 196
e 223 198
e 223 199
e 223 200
e 223 201
e 223 202
e 223 203
e 223 204
e 223 205
e 223 206
e 223 209
e 223 210
e 223 211
e 223 212
e 223 213
e 223 214
e 223 215
e 223 216
e 223 221
e 224 3
e 224 4
e 224 6
e 224 7
e 224 9
e 224 13
e 224 16
e 224 21
e 224 22
e 224 23
e 224 24
e 224 30
e 224 31
e 224 32
e 224 36
e 224 38
e 224 39
e 224 43
e 224 44
e 224 45
e 224 47
e 224 48
e 224 49
e 224 51
e 224 52
e 224 54
e 224 55
e 224 60
e 224 61
e 224 67
e 224 71
e 224 72
e 224 73
e 224 74
e 224 76
e 224 78
e 224 79
e 224 80
e 224 82
e 224 83
e 224 84
e 224 85
e 224 86
e 224 87
e 224 90
e 224 92
e 224 95
e 224 98
e 224 101
e 224 102
e 224 103
e 224 107
e 224 108
e 224 110
e 224 111
e 224 113
e 224 114
e 224 117
e 224 121
e 224 124
e 224 125
e 224 130
e 224 131
e 224 132
e 224 133
e 224 135
e 224 136
e 224 137
e 224 140
e 224 144
e 224 145
e 224 146
e 224 149
e 224 151
e 224 156
e 224 162
e 224 163
e 224 164
e 224 165
e 224 166
e 224 167
e 224 168
e 224 170
e 224 173
e 224 174
e 224 175
e 224 176
e 224 178
e 224 179
e 224 180
e 224 181
e 224 184
e 224 186
e 224 187
e 224 189
e 224 190
e 224 191
e 224 199
e 224 201
e 224 202
e 224 205
e 224 207
e 224 211
e 224 213
e 224 214
e 224 217
e 224 219
e 224 221
e 224 223
e 225 2
e 225 3
e 225 4
e 225 5
e 225 7
e 225 8
e 225 11
e 225 12
e 225 13
e 225 15
e 225 17
e 225 20
e 225 24
e 225 25
e 225 26
e 225 27
e 225 30
e 225 35
e 225 36
e 225 37
e 225 38
e 225 39
e 225 43
e 225 44
e 225 45
e 225 46
e 225 47
e 225 49
e 225 50
e 225 51
e 225 52
e 225 53
e 225 54
e 225 55
e 225 56
e 225 58
e 225 59
e 225 61
e 225 64
e 225 65
e 225 68
e 225 69
e 225 70
e 225 71
e 225 73
e 225 75
e 225 76
e 225 77
e 225 80
e 225 82
e 225 84
e 225 86
e 225 88
e 225 89
e 225 90
e 225 93
e 225 95
e 225 97
e 225 100
e 225 102
e 225 103
e 225 104
e 225 107
e 225 109
e 225 111
e 225 113
e 225 114
e 225 115
e 225 116
e 225 119
e 225 120
e 225 121
e 225 124
e 225 125
e 225 126
e 225 127
e 225 129
e 225 130
e 225 131
e 225 134
e 225 135
e 225 136
e 225 137
e 225 138
e 225 139
e 225 140
e 225 142
e 225 145
e 225 147
e 225 148
e 225 149
e 225 150
e 225 151
e 225 152
e 225 154
e 225 155
e 225 156
e 225 157
e 225 159
e 225 160
e 225 161
e 225 162
e 225 163
e 225 165
e 225 166
e 225 168
e 225 171
e 225 172
e 225 173
e 225 174
e 225 176
e 225 180
e 225 181
e 225 184
e 225 185
e 225 186
e 225 190
e 225 191
e 225 192
e 225 194
e 225 195
e 225 198
e 225 201
e 225 202
e 225 203
e 225 204
e 225 205
e 225 206
e 225 208
e 225 209
e 225 211
e 225 212
e 225 213
e 225 216
e 225 217
e 225 219
e 225 221
e 226 1
e 226 2
e 226 5
e 226 6
e 226 7
e 226 11
e 226 13
e 226 14
e 226 15
e 226 19
e 226 20
e 226 23
e 226 24
e 226 26
e 226 27
e 226 29
e 226 30
e 226 34
e 226 35
e 226 36
e 226 37
e 226 38
e 226 39
e 226 40
e 226 43
e 226 44
e 226 45
e 226 46
e 226 47
e 226 48
e 226 49
e 226 51
e 226 53
e 226 55
e 226 56
e 226 61
e 226 63
e 226 67
e 226 68
e 226 69
e 226 70
e 226 71
e 226 72
e 226 77
e 226 78
e 226 79
e 226 80
e 226 82
e 226 84
e 226 86
e 226 87
e 226 88
e 226 89
e 226 90
e 226 92
e 226 94
e 226 98
e 226 99
e 226 100
e 226 101
e 226 102
e 226 103
e 226 105
e 226 107
e 226 108
e 226 109
e 226 110
e 226 111
e 226 112
e 226 113
e 226 114
e 226 115
e 226 116
e 226 117
e 226 118
e 226 119
e 226 123
e 226 125
e 226 126
e 226 129
e 226 131
e 226 132
e 226 133
e 226 134
e 226 135
e 226 136
e 226 137
e 226 138
e 226 139
e 226 140
e 226 144
e 226 146
e 226 149
e 226 152
e 226 153
e 226 154
e 226 155
e 226 156
e 226 158
e 226 159
e 226 161
e 226 163
e 226 165
e 226 166
e 226 168
e 226 170
e 226 171
e 226 173
e 226 174
e 226 175
e 226 176
e 226 178
e 226 179
e 226 180
e 226 181
e 226 182
e 226 183
e 226 185
e 226 189
e 226 192
e 226 194
e 226 195
e 226 201
e 226 202
e 226 203
e 226 204
e 226 205
e 226 206
e 226 209
e 226 211
e 226 214
e 226 215
e 226 216
e 226 217
e 226 219
e 226 221
e 226 222
e 226 223
e 226 224
e 226 225
e 227 1
e 227 2
e 227 7
e 227 11
e 227 26
e 227 30
e 227 31
e 227 39
e 227 45
e 227 50
e 227 65
e 227 68
e 227 73
e 227 82
e 227 84
e 227 86
e 227 89
e 227 90
e 227 99
e 227 102
e 227 103
e 227 107
e 227 113
e 227 117
e 227 118
e 227 123
e 227 134
e 227 140
e 227 142
e 227 143
e 227 146
e 227 149
e 227 150
e 227 154
e 227 157
e 227 161
e 227 168
e 227 169
e 227 170
e 227 172
e 227 173
e 227 179
e 227 181
e 227 183
e 227 186
e 227 187
e 227 209
e 227 213
e 227 214
e 227 216
e 227 219
e 227 225
e 228 1
e 228 2
e 228 3
e 228 4
e 228 5
e 228 6
e 228 7
e 228 8
e 228 9
e 228 10
e 228 11
e 228 12
e 228 13
e 228 14
e 228 16
e 228 17
e 228 18
e 228 19
e 228 20
e 228 21
e 228 22
e 228 26
e 228 27
e 228 28
e 228 30
e 228 31
e 228 33
e 228 35
e 228 36
e 228 38
e 228 42
e 228 43
e 228 45
e 228 47
e 228 49
e 228 50
e 228 52
e 228 53
e 228 56
e 228 57
e 228 58
e 228 59
e 228 60
e 228 61
e 228 62
e 228 64
e 228 66
e 228 67
e 228 68
e 228 69
e 228 70
e 228 71
e 228 72
e 228 73
e 228 76
e 228 77
e 228 80
e 228 83
e 228 84
e 228 85
e 228 87
e 228 88
e 228 89
e 228 91
e 228 92
e 228 93
e 228 94
e 228 95
e 228 98
e 228 99
e 228 100
e 228 101
e 228 102
e 228 103
e 228 108
e 228 109
e 228 111
e 228 112
e 228 114
e 228 115
e 228 116
e 228 117
e 228 120
e 228 122
e 228 123
e 228 124
e 228 125
e 228 126
e 228 127
e 228 129
e 228 131
e 228 133
e 228 134
e 228 136
e 228 137
e 228 138
e 228 139
e 228 141
e 228 142
e 228 143
e 228 144
e 228 145
e 228 147
e 228 148
e 228 149
e 228 150
e 228 151
e 228 154
e 228 155
e 228 156
e 228 159
e 228 160
e 228 163
e 228 164
e 228 165
e 228 166
e 228 168
e 228 171
e 228 172
e 228 173
e 228 174
e 228 175
e 228 176
e 228 178
e 228 180
e 228 181
e 228 184
e 228 185
e 228 190
e 228 193
e 228 194
e 228 197
e 228 199
e 228 201
e 228 202
e 228 203
e 228 204
e 228 205
e 228 206
e 228 207
e 228 209
e 228 210
e 228 211
e 228 213
e 228 214
e 228 215
e 228 218
e 228 221
e 228 222
e 228 223
e 228 224
e 228 225
e 228 226
e 229 1
e 229 2
e 229 3
e 229 5
e 229 6
e 229 9
e 229 13
e 229 16
e 229 19
e 229 23
e 229 24
e 229 25
e 229 28
e 229 36
e 229 37
e 229 42
e 229 43
e 229 44
e 229 51
e 229 54
e 229 56
e 229 61
e 229 63
e 229 69
e 229 72
e 229 73
e 229 76
e 229 77
e 229 78
e 229 82
e 229 84
e 229 86
e 229 87
e 229 91
e 229 93
e 229 96
e 229 103
e 229 107
e 229 110
e 229 111
e 229 112
e 229 116
e 229 117
e 229 123
e 229 125
e 229 129
e 229 130
e 229 131
e 229 132
e 229 133
e 229 134
e 229 139
e 229 145
e 229 146
e 229 149
e 229 150
e 229 151
e 229 154
e 229 155
e 229 156
e 229 161
e 229 165
e 229 166
e 229 168
e 229 169
e 229 173
e 229 174
e 229 175
e 229 176
e 229 177
e 229 178
e 229 184
e 229 199
e 229 201
e 229 203
e 229 204
e 229 209
e 229 212
e 229 214
e 229 217
e 229 219
e 229 220
e 229 221
e 229 226
e 230 1
e 230 2
e 230 4
e 230 6
e 230 8
e 230 12
e 230 14
e 230 15
e 230 16
e 230 17
e 230 25
e 230 26
e 230 30
e 230 31
e 230 37
e 230 38
e 230 42
e 230 45
e 230 46
e 230 47
e 230 49
e 230 55
e 230 57
e 230 59
e 230 61
e 230 63
e 230 67
e 230 68
e 230 69
e 230 70
e 230 72
e 230 78
e 230 79
e 230 83
e 230 84
e 230 85
e 230 89
e 230 90
e 230 92
e 230 93
e 230 97
e 230 103
e 230 105
e 230 107
e 230 108
e 230 110
e 230 111
e 230 112
e 230 114
e 230 118
e 230 124
e 230 127
e 230 130
e 230 131
e 230 134
e 230 136
e 230 137
e 230 139
e 230 140
e 230 142
e 230 144
e 230 147
e 230 154
e 230 158
e 230 163
e 230 164
e 230 166
e 230 172
e 230 173
e 230 176
e 230 180
e 230 182
e 230 183
e 230 185
e 230 187
e 230 192
e 230 195
e 230 198
e 230 203
e 230 204
e 230 208
e 230 211
e 230 212
e 230 214
e 230 215
e 230 221
e 230 222
e 230 223
e 230 224
e 230 225
e 230 226
e 231 1
e 231 5
e 231 6
e 231 11
e 231 13
e 231 16
e 231 20
e 231 23
e 231 26
e 231 30
e 231 37
e 231 38
e 231 39
e 231 43
e 231 45
e 231 47
e 231 51
e 231 58
e 231 61
e 231 63
e 231 64
e 231 69
e 231 75
e 231 76
e 231 78
e 231 84
e 231 86
e 231 90
e 231 91
e 231 92
e 231 93
e 231 100
e 231 101
e 231 103
e 231 107
e 231 111
e 231 112
e 231 113
e 231 115
e 231 116
e 231 117
e 231 120
e 231 122
e 231 123
e 231 130
e 231 132
e 231 133
e 231 135
e 231 137
e 231 139
e 231 140
e 231 143
e 231 144
e 231 146
e 231 149
e 231 152
e 231 154
e 231 157
e 231 158
e 231 159
e 231 168
e 231 169
e 231 171
e 231 175
e 231 176
e 231 181
e 231 186
e 231 195
e 231 201
e 231 202
e 231 203
e 231 204
e 231 209
e 231 210
e 231 214
e 231 215
e 231 220
e 231 222
e 231 223
e 231 229
e 232 1
e 232 2
e 232 3
e 232 5
e 232 6
e 232 7
e 232 8
e 232 10
e 232 11
e 232 15
e 232 17
e 232 18
e 232 21
e 232 23
e 232 24
e 232 25
e 232 26
e 232 27
e 232 29
e 232 30
e 232 31
e 232 33
e 232 34
e 232 35
e 232 36
e 232 37
e 232 38
e 232 39
e 232 40
e 232 42
e 232 43
e 232 48
e 232 51
e 232 52
e 232 53
e 232 54
e 232 55
e 232 56
e 232 57
e 232 60
e 232 61
e 232 62
e 232 67
e 232 71
e 232 72
e 232 73
e 232 74
e 232 76
e 232 77
e 232 78
e 232 80
e 232 84
e 232 86
e 232 87
e 232 89
e 232 90
e 232 91
e 232 92
e 232 93
e 232 94
e 232 95
e 232 98
e 232 100
e 232 101
e 232 102
e 232 103
e 232 105
e 232 108
e 232 109
e 232 111
e 232 112
e 232 115
e 232 116
e 232 117
e 232 118
e 232 121
e 232 123
e 232 125
e 232 126
e 232 129
e 232 130
e 232 131
e 232 132
e 232 133
e 232 134
e 232 135
e 232 137
e 232 138
e 232 139
e 232 140
e 232 141
e 232 142
e 232 145
e 232 147
e 232 148
e 232 149
e 232 152
e 232 153
e 232 154
e 232 155
e 232 156
e 232 157
e 232 159
e 232 160
e 232 161
e 232 164
e 232 165
e 232 166
e 232 169
e 232 171
e 232 172
e 232 173
e 232 174
e 232 175
e 232 176
e 232 177
e 232 179
e 232 181
e 232 184
e 232 187
e 232 188
e 232 189
e 232 191
e 232 192
e 232 193
e 232 194
e 232 195
e 232 196
e 232 200
e 232 201
e 232 203
e 232 204
e 232 205
e 232 206
e 232 207
e 232 208
e 232 209
e 232 211
e 232 214
e 232 216
e 232 217
e 232 218
e 232 219
e 232 220
e 232 223
e 232 224
e 232 225
e 232 226
e 232 228
e 233 1
e 233 2
e 233 3
e 233 4
e 233 5
e 233 6
e 233 7
e 233 11
e 233 12
e 233 13
e 233 14
e 233 15
e 233 16
e 233 17
e 233 18
e 233 19
e 233 20
e 233 22
e 233 23
e 233 24
e 233 25
e 233 26
e 233 27
e 233 28
e 233 29
e 233 30
e 233 31
e 233 32
e 233 33
e 233 34
e 233 35
e 233 36
e 233 37
e 233 38
e 233 39
e 233 41
e 233 42
e 233 45
e 233 46
e 233 47
e 233 51
e 233 52
e 233 53
e 233 54
e 233 55
e 233 57
e 233 60
e 233 61
e 233 63
e 233 64
e 233 65
e 233 66
e 233 67
e 233 68
e 233 69
e 233 70
e 233 72
e 233 73
e 233 75
e 233 76
e 233 77
e 233 78
e 233 84
e 233 85
e 233 86
e 233 87
e 233 88
e 233 89
e 233 90
e 233 91
e 233 92
e 233 93
e 233 95
e 233 96
e 233 98
e 233 100
e 233 102
e 233 103
e 233 104
e 233 105
e 233 107
e 233 108
e 233 109
e 233 110
e 233 111
e 233 112
e 233 113
e 233 114
e 233 115
e 233 116
e 233 118
e 233 120
e 233 121
e 233 122
e 233 124
e 233 125
e 233 127
e 233 131
e 233 133
e 233 134
e 233 135
e 233 136
e 233 137
e 233 138
e 233 139
e 233 140
e 233 142
e 233 143
e 233 145
e 233 147
e 233 148
e 233 149
e 233 150
e 233 151
e 233 152
e 233 154
e 233 155
e 233 156
e 233 158
e 233 160
e 233 161
e 233 163
e 233 164
e 233 165
e 233 166
e 233 167
e 233 168
e 233 172
e 233 173
e 233 174
e 233 175
e 233 176
e 233 179
e 233 181
e 233 184
e 233 186
e 233 187
e 233 189
e 233 190
e 233 191
e 233 192
e 233 193
e 233 194
e 233 195
e 233 196
e 233 197
e 233 198
e 233 200
e 233 201
e 233 202
e 233 206
e 233 207
e 233 208
e 233 209
e 233 210
e 233 211
e 233 213
e 233 214
e 233 215
e 233 216
e 233 217
e 233 220
e 233 221
e 233 224
e 233 225
e 233 226
e 233 228
e 233 229
e 233 230
e 233 232
e 234 1
e 234 2
e 234 3
e 234 4
e 234 5
e 234 6
e 234 8
e 234 9
e 234 10
e 234 11
e 234 13
e 234 15
e 234 16
e 234 18
e 234 19
e 234 23
e 234 26
e 234 27
e 234 30
e 234 31
e 234 32
e 234 33
e 234 34
e 234 35
e 234 36
e 234 37
e 234 38
e 234 39
e 234 40
e 234 42
e 234 44
e 234 45
e 234 46
e 234 50
e 234 51
e 234 52
e 234 53
e 234 56
e 234 57
e 234 60
e 234 61
e 234 62
e 234 63
e 234 67
e 234 68
e 234 69
e 234 71
e 234 72
e 234 73
e 234 74
e 234 76
e 234 82
e 234 83
e 234 84
e 234 86
e 234 87
e 234 89
e 234 90
e 234 91
e 234 94
e 234 96
e 234 98
e 234 100
e 234 101
e 234 103
e 234 105
e 234 110
e 234 111
e 234 112
e 234 113
e 234 114
e 234 115
e 234 116
e 234 117
e 234 119
e 234 120
e 234 122
e 234 123
e 234 124
e 234 125
e 234 126
e 234 129
e 234 130
e 234 132
e 234 133
e 234 134
e 234 135
e 234 137
e 234 138
e 234 142
e 234 144
e 234 145
e 234 148
e 234 149
e 234 150
e 234 151
e 234 152
e 234 153
e 234 155
e 234 156
e 234 158
e 234 159
e 234 164
e 234 165
e 234 166
e 234 168
e 234 169
e 234 170
e 234 172
e 234 173
e 234 174
e 234 175
e 234 179
e 234 180
e 234 182
e 234 183
e 234 185
e 234 186
e 234 187
e 234 188
e 234 193
e 234 194
e 234 197
e 234 200
e 234 201
e 234 203
e 234 204
e 234 206
e 234 207
e 234 208
e 234 209
e 234 210
e 234 213
e 234 214
e 234 217
e 234 219
e 234 221
e 234 222
e 234 224
e 234 225
e 234 226
e 234 228
e 234 229
e 234 230
e 234 232
e 234 233
e 235 3
e 235 4
e 235 5
e 235 6
e 235 8
e 235 10
e 235 11
e 235 14
e 235 16
e 235 20
e 235 26
e 235 28
e 235 29
e 235 30
e 235 31
e 235 38
e 235 39
e 235 40
e 235 43
e 235 45
e 235 46
e 235 47
e 235 51
e 235 52
e 235 53
e 235 54
e 235 56
e 235 61
e 235 64
e 235 67
e 235 68
e 235 69
e 235 72
e 235 75
e 235 78
e 235 80
e 235 81
e 235 82
e 235 84
e 235 87
e 235 89
e 235 93
e 235 95
e 235 97
e 235 98
e 235 103
e 235 106
e 235 109
e 235 110
e 235 111
e 235 115
e 235 117
e 235 121
e 235 124
e 235 125
e 235 130
e 235 131
e 235 133
e 235 134
e 235 135
e 235 137
e 235 139
e 235 143
e 235 144
e 235 145
e 235 146
e 235 147
e 235 149
e 235 150
e 235 151
e 235 153
e 235 155
e 235 156
e 235 157
e 235 158
e 235 159
e 235 161
e 235 168
e 235 171
e 235 172
e 235 173
e 235 175
e 235 176
e 235 177
e 235 179
e 235 181
e 235 182
e 235 183
e 235 184
e 235 186
e 235 187
e 235 190
e 235 193
e 235 196
e 235 201
e 235 203
e 235 206
e 235 208
e 235 209
e 235 211
e 235 218
e 235 219
e 235 221
e 235 223
e 235 224
e 235 225
e 235 226
e 235 228
e 235 229
e 235 230
e 235 233
e 235 234
e 236 1
e 236 2
e 236 3
e 236 8
e 236 9
e 236 12
e 236 13
e 236 17
e 236 18
e 236 19
e 236 20
e 236 26
e 236 27
e 236 31
e 236 33
e 236 34
e 236 37
e 236 39
e 236 41
e 236 43
e 236 45
e 236 46
e 236 49
e 236 50
e 236 52
e 236 59
e 236 61
e 236 64
e 236 69
e 236 71
e 236 72
e 236 75
e 236 76
e 236 77
e 236 78
e 236 80
e 236 84
e 236 86
e 236 87
e 236 90
e 236 92
e 236 93
e 236 96
e 236 100
e 236 102
e 236 103
e 236 111
e 236 113
e 236 118
e 236 121
e 236 122
e 236 123
e 236 130
e 236 131
e 236 134
e 236 137
e 236 139
e 236 142
e 236 144
e 236 145
e 236 146
e 236 149
e 236 151
e 236 154
e 236 155
e 236 156
e 236 158
e 236 160
e 236 161
e 236 162
e 236 164
e 236 165
e 236 168
e 236 170
e 236 174
e 236 175
e 236 176
e 236 179
e 236 180
e 236 181
e 236 183
e 236 186
e 236 190
e 236 192
e 236 194
e 236 197
e 236 198
e 236 200
e 236 201
e 236 203
e 236 204
e 236 206
e 236 211
e 236 213
e 236 214
e 236 215
e 236 217
e 236 219
e 236 232
e 236 233
e 236 234
e 237 1
e 237 4
e 237 9
e 237 10
e 237 18
e 237 19
e 237 25
e 237 27
e 237 30
e 237 37
e 237 39
e 237 41
e 237 42
e 237 44
e 237 45
e 237 47
e 237 48
e 237 50
e 237 51
e 237 56
e 237 64
e 237 67
e 237 68
e 237 72
e 237 73
e 237 74
e 237 78
e 237 82
e 237 84
e 237 85
e 237 90
e 237 92
e 237 103
e 237 105
e 237 111
e 237 112
e 237 115
e 237 116
e 237 118
e 237 122
e 237 123
e 237 124
e 237 129
e 237 135
e 237 136
e 237 137
e 237 140
e 237 141
e 237 142
e 237 145
e 237 147
e 237 150
e 237 151
e 237 154
e 237 156
e 237 158
e 237 165
e 237 168
e 237 169
e 237 171
e 237 173
e 237 174
e 237 175
e 237 177
e 237 183
e 237 187
e 237 188
e 237 189
e 237 198
e 237 201
e 237 202
e 237 203
e 237 204
e 237 209
e 237 211
e 237 213
e 237 214
e 237 217
e 237 219
e 237 222
e 237 223
e 237 224
e 237 225
e 237 232
e 237 235
e 238 1
e 238 2
e 238 5
e 238 6
e 238 7
e 238 8
e 238 12
e 238 13
e 238 16
e 238 17
e 238 19
e 238 20
e 238 25
e 238 26
e 238 27
e 238 31
e 238 32
e 238 35
e 238 36
e 238 37
e 238 39
e 238 41
e 238 42
e 238 43
e 238 44
e 238 45
e 238 46
e 238 47
e 238 48
e 238 50
e 238 51
e 238 52
e 238 53
e 238 55
e 238 56
e 238 61
e 238 64
e 238 67
e 238 68
e 238 69
e 238 70
e 238 73
e 238 74
e 238 76
e 238 77
e 238 78
e 238 79
e 238 80
e 238 81
e 238 82
e 238 83
e 238 86
e 238 89
e 238 90
e 238 91
e 238 92
e 238 93
e 238 95
e 238 96
e 238 97
e 238 102
e 238 103
e 238 104
e 238 105
e 238 106
e 238 107
e 238 110
e 238 111
e 238 112
e 238 114
e 238 115
e 238 117
e 238 118
e 238 119
e 238 120
e 238 121
e 238 122
e 238 123
e 238 124
e 238 127
e 238 128
e 238 129
e 238 130
e 238 131
e 238 132
e 238 133
e 238 134
e 238 135
e 238 136
e 238 137
e 238 138
e 238 139
e 238 140
e 238 142
e 238 144
e 238 145
e 238 146
e 238 150
e 238 151
e 238 152
e 238 155
e 238 156
e 238 157
e 238 159
e 238 161
e 238 163
e 238 164
e 238 165
e 238 166
e 238 167
e 238 169
e 238 172
e 238 173
e 238 174
e 238 176
e 238 178
e 238 180
e 238 181
e 238 182
e 238 184
e 238 186
e 238 187
e 238 190
e 238 192
e 238 193
e 238 194
e 238 196
e 238 197
e 238 202
e 238 203
e 238 204
e 238 205
e 238 206
e 238 208
e 238 209
e 238 210
e 238 212
e 238 214
e 238 215
e 238 217
e 238 218
e 238 222
e 238 225
e 238 227
e 238 228
e 238 230
e 238 232
e 238 234
e 238 237
e 239 2
e 239 5
e 239 6
e 239 7
e 239 13
e 239 16
e 239 28
e 239 30
e 239 35
e 239 36
e 239 37
e 239 38
e 239 41
e 239 42
e 239 47
e 239 51
e 239 53
e 239 54
e 239 55
e 239 56
e 239 60
e 239 61
e 239 63
e 239 68
e 239 69
e 239 73
e 239 82
e 239 84
e 239 86
e 239 87
e 239 90
e 239 93
e 239 101
e 239 102
e 239 103
e 239 107
e 239 108
e 239 109
e 239 112
e 239 114
e 239 115
e 239 118
e 239 121
e 239 122
e 239 124
e 239 130
e 239 134
e 239 135
e 239 136
e 239 137
e 239 142
e 239 155
e 239 157
e 239 165
e 239 166
e 239 171
e 239 172
e 239 174
e 239 175
e 239 187
e 239 188
e 239 193
e 239 201
e 239 202
e 239 203
e 239 204
e 239 205
e 239 207
e 239 209
e 239 211
e 239 214
e 239 221
e 239 222
e 239 223
e 239 225
e 239 226
e 239 228
e 239 231
e 240 1
e 240 2
e 240 5
e 240 7
e 240 8
e 240 9
e 240 10
e 240 11
e 240 12
e 240 13
e 240 15
e 240 16
e 240 18
e 240 19
e 240 20
e 240 21
e 240 23
e 240 24
e 240 26
e 240 27
e 240 29
e 240 30
e 240 31
e 240 32
e 240 33
e 240 34
e 240 36
e 240 37
e 240 38
e 240 40
e 240 41
e 240 42
e 240 43
e 240 45
e 240 47
e 240 49
e 240 52
e 240 53
e 240 54
e 240 55
e 240 56
e 240 60
e 240 61
e 240 63
e 240 64
e 240 66
e 240 68
e 240 70
e 240 71
e 240 72
e 240 73
e 240 76
e 240 77
e 240 78
e 240 79
e 240 80
e 240 82
e 240 83
e 240 84
e 240 86
e 240 87
e 240 89
e 240 90
e 240 92
e 240 93
e 240 94
e 240 95
e 240 97
e 240 98
e 240 100
e 240 101
e 240 102
e 240 105
e 240 106
e 240 110
e 240 111
e 240 112
e 240 113
e 240 114
e 240 115
e 240 116
e 240 117
e 240 118
e 240 120
e 240 121
e 240 122
e 240 123
e 240 124
e 240 125
e 240 128
e 240 129
e 240 131
e 240 132
e 240 133
e 240 134
e 240 135
e 240 139
e 240 140
e 240 143
e 240 144
e 240 145
e 240 148
e 240 150
e 240 151
e 240 155
e 240 156
e 240 159
e 240 160
e 240 161
e 240 165
e 240 166
e 240 167
e 240 168
e 240 169
e 240 170
e 240 173
e 240 174
e 240 176
e 240 177
e 240 178
e 240 179
e 240 180
e 240 183
e 240 184
e 240 185
e 240 186
e 240 193
e 240 196
e 240 197
e 240 199
e 240 202
e 240 203
e 240 204
e 240 205
e 240 207
e 240 209
e 240 211
e 240 212
e 240 213
e 240 214
e 240 215
e 240 216
e 240 217
e 240 218
e 240 219
e 240 220
e 240 221
e 240 222
e 240 223
e 240 226
e 240 227
e 240 228
e 240 229
e 240 230
e 240 232
e 240 233
e 240 234
e 240 235
e 240 238
e 241 1
e 241 2
e 241 4
e 241 5
e 241 6
e 241 8
e 241 11
e 241 12
e 241 13
e 241 15
e 241 17
e 241 19
e 241 20
e 241 21
e 241 22
e 241 24
e 241 25
e 241 26
e 241 27
e 241 28
e 241 29
e 241 30
e 241 33
e 241 36
e 241 38
e 241 39
e 241 40
e 241 43
e 241 47
e 241 50
e 241 52
e 241 53
e 241 55
e 241 56
e 241 59
e 241 61
e 241 62
e 241 63
e 241 64
e 241 67
e 241 68
e 241 72
e 241 73
e 241 77
e 241 79
e 241 80
e 241 81
e 241 83
e 241 84
e 241 86
e 241 87
e 241 88
e 241 90
e 241 91
e 241 93
e 241 98
e 241 99
e 241 100
e 241 103
e 241 104
e 241 105
e 241 108
e 241 109
e 241 111
e 241 112
e 241 113
e 241 114
e 241 115
e 241 118
e 241 121
e 241 122
e 241 123
e 241 124
e 241 126
e 241 127
e 241 129
e 241 130
e 241 131
e 241 133
e 241 134
e 241 135
e 241 136
e 241 137
e 241 139
e 241 141
e 241 142
e 241 144
e 241 145
e 241 146
e 241 147
e 241 148
e 241 149
e 241 150
e 241 151
e 241 153
e 241 154
e 241 155
e 241 156
e 241 157
e 241 158
e 241 159
e 241 160
e 241 163
e 241 165
e 241 167
e 241 168
e 241 169
e 241 171
e 241 172
e 241 173
e 241 174
e 241 175
e 241 179
e 241 181
e 241 182
e 241 183
e 241 184
e 241 186
e 241 190
e 241 191
e 241 192
e 241 193
e 241 195
e 241 196
e 241 198
e 241 200
e 241 202
e 241 203
e 241 204
e 241 205
e 241 206
e 241 207
e 241 209
e 241 212
e 241 214
e 241 217
e 241 218
e 241 219
e 241 220
e 241 221
e 241 222
e 241 223
e 241 226
e 241 228
e 241 230
e 241 231
e 241 232
e 241 233
e 241 234
e 241 235
e 241 236
e 241 237
e 241 238
e 241 239
e 241 240
e 242 1
e 242 2
e 242 4
e 242 5
e 242 10
e 242 11
e 242 12
e 242 13
e 242 14
e 242 16
e 242 20
e 242 21
e 242 27
e 242 28
e 242 30
e 242 31
e 242 32
e 242 33
e 242 34
e 242 35
e 242 36
e 242 38
e 242 39
e 242 40
e 242 41
e 242 43
e 242 44
e 242 47
e 242 49
e 242 50
e 242 51
e 242 52
e 242 53
e 242 54
e 242 55
e 242 59
e 242 60
e 242 61
e 242 68
e 242 69
e 242 70
e 242 72
e 242 73
e 242 74
e 242 76
e 242 78
e 242 80
e 242 81
e 242 82
e 242 83
e 242 84
e 242 85
e 242 86
e 242 89
e 242 90
e 242 92
e 242 93
e 242 96
e 242 100
e 242 101
e 242 102
e 242 104
e 242 105
e 242 107
e 242 110
e 242 112
e 242 113
e 242 114
e 242 115
e 242 116
e 242 117
e 242 118
e 242 122
e 242 123
e 242 124
e 242 125
e 242 128
e 242 129
e 242 130
e 242 131
e 242 132
e 242 133
e 242 134
e 242 137
e 242 139
e 242 140
e 242 142
e 242 143
e 242 147
e 242 148
e 242 149
e 242 150
e 242 151
e 242 154
e 242 155
e 242 158
e 242 159
e 242 163
e 242 164
e 242 165
e 242 166
e 242 167
e 242 168
e 242 169
e 242 171
e 242 173
e 242 174
e 242 176
e 242 177
e 242 178
e 242 179
e 242 180
e 242 181
e 242 182
e 242 183
e 242 186
e 242 187
e 242 188
e 242 191
e 242 192
e 242 193
e 242 194
e 242 197
e 242 198
e 242 199
e 242 200
e 242 201
e 242 202
e 242 204
e 242 205
e 242 206
e 242 207
e 242 208
e 242 211
e 242 212
e 242 214
e 242 216
e 242 217
e 242 218
e 242 219
e 242 220
e 242 221
e 242 222
e 242 223
e 242 224
e 242 225
e 242 226
e 242 227
e 242 228
e 242 230
e 242 232
e 242 233
e 242 234
e 242 235
e 242 236
e 242 238
e 242 240
e 243 1
e 243 5
e 243 12
e 243 13
e 243 14
e 243 21
e 243 23
e 243 26
e 243 27
e 243 30
e 243 33
e 243 37
e 243 39
e 243 42
e 243 43
e 243 45
e 243 47
e 243 54
e 243 65
e 243 68
e 243 77
e 243 78
e 243 85
e 243 89
e 243 90
e 243 94
e 243 95
e 243 100
e 243 102
e 243 103
e 243 105
e 243 108
e 243 110
e 243 114
e 243 115
e 243 116
e 243 121
e 243 122
e 243 123
e 243 124
e 243 125
e 243 130
e 243 131
e 243 134
e 243 137
e 243 139
e 243 142
e 243 146
e 243 151
e 243 154
e 243 156
e 243 160
e 243 161
e 243 163
e 243 165
e 243 166
e 243 168
e 243 171
e 243 173
e 243 176
e 243 179
e 243 181
e 243 184
e 243 188
e 243 201
e 243 203
e 243 204
e 243 206
e 243 208
e 243 210
e 243 211
e 243 215
e 243 216
e 243 221
e 243 223
e 243 226
e 243 233
e 243 234
e 243 236
e 243 237
e 244 6
e 244 11
e 244 12
e 244 13
e 244 38
e 244 45
e 244 47
e 244 51
e 244 54
e 244 72
e 244 73
e 244 84
e 244 86
e 244 87
e 244 90
e 244 91
e 244 93
e 244 94
e 244 95
e 244 98
e 244 100
e 244 101
e 244 104
e 244 107
e 244 109
e 244 110
e 244 111
e 244 113
e 244 114
e 244 121
e 244 122
e 244 125
e 244 131
e 244 139
e 244 140
e 244 143
e 244 144
e 244 149
e 244 156
e 244 164
e 244 166
e 244 168
e 244 173
e 244 174
e 244 176
e 244 179
e 244 187
e 244 190
e 244 193
e 244 199
e 244 200
e 244 208
e 244 211
e 244 217
e 244 219
e 244 225
e 244 226
e 244 228
e 244 235
e 244 236
e 244 240
e 245 1
e 245 3
e 245 4
e 245 5
e 245 7
e 245 8
e 245 9
e 245 10
e 245 11
e 245 13
e 245 15
e 245 16
e 245 17
e 245 18
e 245 19
e 245 23
e 245 25
e 245 27
e 245 28
e 245 29
e 245 31
e 245 36
e 245 37
e 245 38
e 245 39
e 245 41
e 245 42
e 245 43
e 245 45
e 245 47
e 245 49
e 245 50
e 245 51
e 245 52
e 245 53
e 245 54
e 245 55
e 245 56
e 245 57
e 245 60
e 245 61
e 245 62
e 245 63
e 245 64
e 245 66
e 245 67
e 245 68
e 245 70
e 245 71
e 245 72
e 245 73
e 245 74
e 245 76
e 245 77
e 245 80
e 245 85
e 245 86
e 245 87
e 245 90
e 245 92
e 245 93
e 245 98
e 245 99
e 245 102
e 245 103
e 245 107
e 245 108
e 245 110
e 245 111
e 245 112
e 245 114
e 245 118
e 245 120
e 245 122
e 245 125
e 245 126
e 245 129
e 245 130
e 245 131
e 245 133
e 245 135
e 245 136
e 245 137
e 245 139
e 245 140
e 245 143
e 245 144
e 245 145
e 245 146
e 245 147
e 245 148
e 245 150
e 245 151
e 245 154
e 245 155
e 245 156
e 245 158
e 245 160
e 245 161
e 245 164
e 245 165
e 245 166
e 245 167
e 245 168
e 245 170
e 245 171
e 245 173
e 245 174
e 245 175
e 245 176
e 245 177
e 245 180
e 245 181
e 245 182
e 245 183
e 245 184
e 245 185
e 245 186
e 245 187
e 245 190
e 245 192
e 245 194
e 245 195
e 245 196
e 245 197
e 245 198
e 245 199
e 245 202
e 245 203
e 245 204
e 245 206
e 245 209
e 245 210
e 245 211
e 245 214
e 245 215
e 245 216
e 245 218
e 245 219
e 245 221
e 245 222
e 245 223
e 245 225
e 245 226
e 245 228
e 245 229
e 245 232
e 245 233
e 245 236
e 245 238
e 245 241
e 246 1
e 246 2
e 246 4
e 246 5
e 246 6
e 246 7
e 246 9
e 246 10
e 246 11
e 246 12
e 246 13
e 246 16
e 246 19
e 246 20
e 246 22
e 246 26
e 246 28
e 246 29
e 246 30
e 246 31
e 246 33
e 246 35
e 246 37
e 246 38
e 246 39
e 246 40
e 246 41
e 246 42
e 246 43
e 246 44
e 246 45
e 246 46
e 246 47
e 246 48
e 246 50
e 246 52
e 246 55
e 246 56
e 246 58
e 246 59
e 246 60
e 246 61
e 246 63
e 246 64
e 246 65
e 246 68
e 246 69
e 246 70
e 246 72
e 246 73
e 246 74
e 246 75
e 246 76
e 246 77
e 246 78
e 246 79
e 246 82
e 246 84
e 246 85
e 246 86
e 246 87
e 246 89
e 246 90
e 246 92
e 246 93
e 246 94
e 246 95
e 246 96
e 246 99
e 246 100
e 246 102
e 246 103
e 246 104
e 246 105
e 246 108
e 246 109
e 246 110
e 246 111
e 246 112
e 246 113
e 246 114
e 246 115
e 246 116
e 246 118
e 246 119
e 246 121
e 246 122
e 246 123
e 246 124
e 246 125
e 246 126
e 246 127
e 246 128
e 246 129
e 246 131
e 246 132
e 246 133
e 246 134
e 246 136
e 246 137
e 246 139
e 246 140
e 246 142
e 246 143
e 246 144
e 246 145
e 246 147
e 246 148
e 246 149
e 246 150
e 246 151
e 246 153
e 246 154
e 246 155
e 246 156
e 246 157
e 246 160
e 246 161
e 246 162
e 246 164
e 246 165
e 246 166
e 246 168
e 246 169
e 246 170
e 246 171
e 246 172
e 246 173
e 246 174
e 246 175
e 246 176
e 246 177
e 246 178
e 246 179
e 246 181
e 246 182
e 246 184
e 246 185
e 246 186
e 246 190
e 246 192
e 246 193
e 246 195
e 246 196
e 246 199
e 246 201
e 246 202
e 246 203
e 246 208
e 246 209
e 246 211
e 246 212
e 246 214
e 246 215
e 246 216
e 246 218
e 246 219
e 246 221
e 246 222
e 246 223
e 246 224
e 246 226
e 246 227
e 246 228
e 246 229
e 246 230
e 246 232
e 246 233
e 246 234
e 246 235
e 246 236
e 246 237
e 246 238
e 246 240
e 246 241
e 246 242
e 246 244
e 246 245
e 247 4
e 247 6
e 247 13
e 247 16
e 247 18
e 247 26
e 247 30
e 247 31
e 247 32
e 247 35
e 247 37
e 247 38
e 247 39
e 247 43
e 247 51
e 247 53
e 247 56
e 247 60
e 247 62
e 247 68
e 247 72
e 247 75
e 247 76
e 247 77
e 247 78
e 247 81
e 247 82
e 247 84
e 247 89
e 247 90
e 247 93
e 247 94
e 247 100
e 247 102
e 247 104
e 247 107
e 247 108
e 247 112
e 247 113
e 247 114
e 247 116
e 247 124
e 247 126
e 247 127
e 247 129
e 247 136
e 247 139
e 247 140
e 247 142
e 247 144
e 247 149
e 247 152
e 247 153
e 247 155
e 247 157
e 247 159
e 247 161
e 247 168
e 247 170
e 247 174
e 247 176
e 247 179
e 247 181
e 247 186
e 247 187
e 247 192
e 247 193
e 247 197
e 247 204
e 247 206
e 247 207
e 247 209
e 247 212
e 247 215
e 247 219
e 247 223
e 247 224
e 247 226
e 247 229
e 247 231
e 247 233
e 247 234
e 247 235
e 247 236
e 247 241
e 247 246
e 248 2
e 248 5
e 248 6
e 248 8
e 248 10
e 248 11
e 248 12
e 248 13
e 248 15
e 248 16
e 248 18
e 248 20
e 248 26
e 248 27
e 248 28
e 248 29
e 248 31
e 248 33
e 248 36
e 248 38
e 248 40
e 248 42
e 248 43
e 248 44
e 248 45
e 248 47
e 248 50
e 248 51
e 248 52
e 248 53
e 248 56
e 248 58
e 248 59
e 248 61
e 248 64
e 248 66
e 248 68
e 248 69
e 248 70
e 248 71
e 248 73
e 248 74
e 248 75
e 248 76
e 248 78
e 248 80
e 248 82
e 248 83
e 248 85
e 248 87
e 248 88
e 248 89
e 248 90
e 248 91
e 248 93
e 248 94
e 248 95
e 248 96
e 248 99
e 248 100
e 248 102
e 248 103
e 248 104
e 248 106
e 248 108
e 248 109
e 248 110
e 248 112
e 248 113
e 248 115
e 248 116
e 248 117
e 248 118
e 248 121
e 248 122
e 248 123
e 248 124
e 248 131
e 248 134
e 248 135
e 248 136
e 248 137
e 248 138
e 248 139
e 248 140
e 248 141
e 248 142
e 248 143
e 248 144
e 248 145
e 248 147
e 248 149
e 248 150
e 248 151
e 248 153
e 248 154
e 248 155
e 248 156
e 248 157
e 248 158
e 248 160
e 248 161
e 248 163
e 248 164
e 248 165
e 248 166
e 248 167
e 248 168
e 248 170
e 248 173
e 248 174
e 248 175
e 248 176
e 248 178
e 248 179
e 248 183
e 248 184
e 248 185
e 248 186
e 248 187
e 248 194
e 248 195
e 248 196
e 248 197
e 248 198
e 248 200
e 248 202
e 248 203
e 248 205
e 248 209
e 248 210
e 248 211
e 248 212
e 248 218
e 248 221
e 248 222
e 248 223
e 248 227
e 248 228
e 248 231
e 248 233
e 248 234
e 248 238
e 248 240
e 248 243
e 248 244
e 248 246
e 249 1
e 249 2
e 249 4
e 249 5
e 249 6
e 249 11
e 249 13
e 249 16
e 249 17
e 249 18
e 249 19
e 249 21
e 249 23
e 249 24
e 249 25
e 249 26
e 249 28
e 249 30
e 249 39
e 249 42
e 249 45
e 249 47
e 249 51
e 249 52
e 249 55
e 249 56
e 249 60
e 249 65
e 249 67
e 249 68
e 249 71
e 249 73
e 249 74
e 249 75
e 249 76
e 249 82
e 249 89
e 249 90
e 249 91
e 249 92
e 249 93
e 249 94
e 249 101
e 249 102
e 249 103
e 249 105
e 249 106
e 249 108
e 249 109
e 249 112
e 249 113
e 249 114
e 249 117
e 249 122
e 249 124
e 249 126
e 249 129
e 249 131
e 249 132
e 249 133
e 249 134
e 249 135
e 249 137
e 249 138
e 249 142
e 249 143
e 249 144
e 249 146
e 249 151
e 249 153
e 249 160
e 249 161
e 249 165
e 249 166
e 249 167
e 249 171
e 249 179
e 249 181
e 249 186
e 249 192
e 249 193
e 249 195
e 249 196
e 249 198
e 249 199
e 249 202
e 249 203
e 249 205
e 249 206
e 249 207
e 249 211
e 249 212
e 249 213
e 249 214
e 249 220
e 249 221
e 249 228
e 249 231
e 249 233
e 249 234
e 249 235
e 249 236
e 249 242
e 249 248
e 250 1
e 250 4
e 250 5
e 250 6
e 250 9
e 250 10
e 250 11
e 250 13
e 250 14
e 250 16
e 250 20
e 250 21
e 250 25
e 250 26
e 250 27
e 250 32
e 250 34
e 250 35
e 250 37
e 250 41
e 250 43
e 250 44
e 250 45
e 250 50
e 250 53
e 250 54
e 250 55
e 250 56
e 250 58
e 250 65
e 250 67
e 250 68
e 250 72
e 250 73
e 250 74
e 250 76
e 250 80
e 250 81
e 250 82
e 250 88
e 250 89
e 250 91
e 250 93
e 250 95
e 250 97
e 250 100
e 250 101
e 250 102
e 250 103
e 250 104
e 250 109
e 250 110
e 250 112
e 250 113
e 250 114
e 250 116
e 250 120
e 250 123
e 250 125
e 250 129
e 250 130
e 250 131
e 250 132
e 250 133
e 250 135
e 250 136
e 250 137
e 250 138
e 250 139
e 250 142
e 250 144
e 250 145
e 250 146
e 250 147
e 250 148
e 250 149
e 250 152
e 250 153
e 250 154
e 250 156
e 250 162
e 250 164
e 250 165
e 250 167
e 250 170
e 250 172
e 250 174
e 250 175
e 250 176
e 250 177
e 250 180
e 250 181
e 250 186
e 250 187
e 250 192
e 250 193
e 250 196
e 250 197
e 250 200
e 250 201
e 250 203
e 250 204
e 250 205
e 250 208
e 250 209
e 250 210
e 250 211
e 250 214
e 250 217
e 250 219
e 250 221
e 250 222
e 250 224
e 250 225
e 250 228
e 250 232
e 250 233
e 250 234
e 250 236
e 250 237
e 250 238
e 250 240
e 250 241
e 250 242
e 250 245
e 250 246
e 250 247
e 250 249
e 251 1
e 251 4
e 251 5
e 251 7
e 251 8
e 251 9
e 251 11
e 251 15
e 251 16
e 251 20
e 251 26
e 251 27
e 251 28
e 251 30
e 251 31
e 251 32
e 251 35
e 251 36
e 251 37
e 251 38
e 251 42
e 251 43
e 251 45
e 251 47
e 251 49
e 251 50
e 251 51
e 251 52
e 251 55
e 251 57
e 251 58
e 251 59
e 251 68
e 251 70
e 251 72
e 251 73
e 251 75
e 251 76
e 251 77
e 251 78
e 251 79
e 251 80
e 251 84
e 251 87
e 251 90
e 251 91
e 251 92
e 251 94
e 251 95
e 251 100
e 251 101
e 251 103
e 251 104
e 251 106
e 251 107
e 251 110
e 251 111
e 251 112
e 251 114
e 251 115
e 251 116
e 251 117
e 251 118
e 251 119
e 251 121
e 251 122
e 251 126
e 251 129
e 251 131
e 251 134
e 251 135
e 251 136
e 251 137
e 251 140
e 251 142
e 251 143
e 251 144
e 251 145
e 251 147
e 251 149
e 251 150
e 251 151
e 251 154
e 251 155
e 251 156
e 251 160
e 251 165
e 251 166
e 251 168
e 251 169
e 251 170
e 251 172
e 251 173
e 251 174
e 251 175
e 251 176
e 251 177
e 251 178
e 251 179
e 251 181
e 251 186
e 251 188
e 251 189
e 251 190
e 251 191
e 251 192
e 251 194
e 251 196
e 251 197
e 251 200
e 251 203
e 251 204
e 251 205
e 251 207
e 251 208
e 251 209
e 251 214
e 251 215
e 251 217
e 251 221
e 251 222
e 251 223
e 251 224
e 251 226
e 251 227
e 251 228
e 251 233
e 251 235
e 251 236
e 251 238
e 251 240
e 251 241
e 251 242
e 251 244
e 251 245
e 251 246
e 251 248
e 251 250
e 252 5
e 252 6
e 252 13
e 252 14
e 252 21
e 252 23
e 252 26
e 252 31
e 252 32
e 252 37
e 252 38
e 252 40
e 252 43
e 252 47
e 252 50
e 252 51
e 252 53
e 252 56
e 252 57
e 252 63
e 252 67
e 252 68
e 252 69
e 252 72
e 252 73
e 252 76
e 252 77
e 252 78
e 252 81
e 252 82
e 252 85
e 252 86
e 252 88
e 252 90
e 252 93
e 252 95
e 252 96
e 252 100
e 252 104
e 252 105
e 252 108
e 252 110
e 252 111
e 252 112
e 252 116
e 252 120
e 252 122
e 252 129
e 252 131
e 252 134
e 252 136
e 252 138
e 252 139
e 252 144
e 252 148
e 252 151
e 252 152
e 252 154
e 252 155
e 252 159
e 252 161
e 252 164
e 252 168
e 252 174
e 252 175
e 252 179
e 252 181
e 252 183
e 252 186
e 252 189
e 252 193
e 252 196
e 252 198
e 252 209
e 252 212
e 252 214
e 252 215
e 252 220
e 252 224
e 252 225
e 252 228
e 252 233
e 252 234
e 252 238
e 252 241
e 252 242
e 252 246
e 253 1
e 253 3
e 253 5
e 253 6
e 253 10
e 253 11
e 253 16
e 253 20
e 253 23
e 253 33
e 253 34
e 253 35
e 253 36
e 253 37
e 253 41
e 253 43
e 253 47
e 253 48
e 253 52
e 253 61
e 253 63
e 253 66
e 253 67
e 253 68
e 253 69
e 253 72
e 253 73
e 253 76
e 253 78
e 253 80
e 253 84
e 253 86
e 253 90
e 253 92
e 253 93
e 253 94
e 253 99
e 253 103
e 253 107
e 253 109
e 253 110
e 253 111
e 253 112
e 253 118
e 253 121
e 253 122
e 253 125
e 253 126
e 253 129
e 253 131
e 253 134
e 253 136
e 253 137
e 253 141
e 253 146
e 253 150
e 253 152
e 253 154
e 253 156
e 253 159
e 253 161
e 253 163
e 253 164
e 253 165
e 253 168
e 253 173
e 253 176
e 253 186
e 253 188
e 253 192
e 253 196
e 253 197
e 253 202
e 253 204
e 253 205
e 253 206
e 253 211
e 253 212
e 253 217
e 253 228
e 253 233
e 253 235
e 253 238
e 253 240
e 253 245
e 253 246
e 253 248
e 253 251
e 254 2
e 254 4
e 254 5
e 254 9
e 254 12
e 254 19
e 254 23
e 254 24
e 254 28
e 254 31
e 254 32
e 254 34
e 254 35
e 254 38
e 254 43
e 254 45
e 254 47
e 254 48
e 254 51
e 254 52
e 254 54
e 254 55
e 254 61
e 254 67
e 254 68
e 254 72
e 254 73
e 254 76
e 254 81
e 254 82
e 254 84
e 254 85
e 254 89
e 254 91
e 254 93
e 254 95
e 254 100
e 254 101
e 254 103
e 254 104
e 254 105
e 254 112
e 254 114
e 254 116
e 254 117
e 254 119
e 254 122
e 254 123
e 254 126
e 254 127
e 254 128
e 254 129
e 254 133
e 254 134
e 254 136
e 254 138
e 254 141
e 254 146
e 254 152
e 254 153
e 254 156
e 254 164
e 254 165
e 254 166
e 254 171
e 254 173
e 254 174
e 254 175
e 254 183
e 254 185
e 254 187
e 254 188
e 254 190
e 254 192
e 254 196
e 254 198
e 254 200
e 254 201
e 254 203
e 254 210
e 254 211
e 254 212
e 254 215
e 254 219
e 254 221
e 254 222
e 254 224
e 254 229
e 254 232
e 254 233
e 254 234
e 254 235
e 254 240
e 254 242
e 254 245
e 254 246
e 254 247
e 254 248
e 254 250
e 255 1
e 255 2
e 255 5
e 255 6
e 255 7
e 255 8
e 255 9
e 255 10
e 255 12
e 255 21
e 255 23
e 255 25
e 255 26
e 255 28
e 255 30
e 255 31
e 255 32
e 255 33
e 255 35
e 255 38
e 255 39
e 255 42
e 255 47
e 255 48
e 255 49
e 255 50
e 255 51
e 255 52
e 255 53
e 255 55
e 255 56
e 255 58
e 255 59
e 255 60
e 255 61
e 255 62
e 255 63
e 255 65
e 255 67
e 255 68
e 255 69
e 255 72
e 255 73
e 255 75
e 255 76
e 255 78
e 255 79
e 255 80
e 255 82
e 255 83
e 255 85
e 255 86
e 255 87
e 255 89
e 255 90
e 255 91
e 255 93
e 255 95
e 255 98
e 255 99
e 255 103
e 255 108
e 255 110
e 255 112
e 255 113
e 255 114
e 255 115
e 255 117
e 255 123
e 255 125
e 255 126
e 255 127
e 255 128
e 255 129
e 255 130
e 255 133
e 255 134
e 255 137
e 255 140
e 255 144
e 255 145
e 255 146
e 255 147
e 255 150
e 255 152
e 255 153
e 255 154
e 255 156
e 255 158
e 255 160
e 255 162
e 255 164
e 255 166
e 255 167
e 255 174
e 255 175
e 255 176
e 255 177
e 255 179
e 255 181
e 255 186
e 255 187
e 255 189
e 255 190
e 255 191
e 255 192
e 255 198
e 255 199
e 255 204
e 255 206
e 255 207
e 255 208
e 255 209
e 255 211
e 255 213
e 255 215
e 255 216
e 255 217
e 255 223
e 255 225
e 255 226
e 255 227
e 255 228
e 255 231
e 255 233
e 255 235
e 255 236
e 255 237
e 255 238
e 255 239
e 255 240
e 255 242
e 255 246
e 255 247
e 255 250
e 255 251
e 255 253
e 256 1
e 256 2
e 256 3
e 256 5
e 256 6
e 256 8
e 256 9
e 256 10
e 256 11
e 256 12
e 256 13
e 256 18
e 256 20
e 256 21
e 256 22
e 256 25
e 256 26
e 256 27
e 256 28
e 256 30
e 256 31
e 256 32
e 256 36
e 256 37
e 256 38
e 256 39
e 256 40
e 256 42
e 256 43
e 256 45
e 256 46
e 256 47
e 256 50
e 256 51
e 256 52
e 256 53
e 256 55
e 256 56
e 256 57
e 256 59
e 256 60
e 256 62
e 256 68
e 256 69
e 256 71
e 256 72
e 256 73
e 256 76
e 256 77
e 256 78
e 256 80
e 256 82
e 256 83
e 256 84
e 256 85
e 256 86
e 256 87
e 256 88
e 256 89
e 256 91
e 256 93
e 256 95
e 256 97
e 256 100
e 256 101
e 256 102
e 256 103
e 256 104
e 256 105
e 256 106
e 256 108
e 256 109
e 256 110
e 256 111
e 256 112
e 256 113
e 256 114
e 256 116
e 256 117
e 256 118
e 256 121
e 256 122
e 256 123
e 256 124
e 256 125
e 256 126
e 256 128
e 256 129
e 256 130
e 256 131
e 256 133
e 256 134
e 256 135
e 256 137
e 256 139
e 256 140
e 256 142
e 256 143
e 256 144
e 256 145
e 256 150
e 256 151
e 256 152
e 256 154
e 256 155
e 256 156
e 256 159
e 256 160
e 256 161
e 256 163
e 256 165
e 256 167
e 256 168
e 256 169
e 256 171
e 256 173
e 256 174
e 256 176
e 256 178
e 256 179
e 256 182
e 256 183
e 256 184
e 256 186
e 256 187
e 256 189
e 256 190
e 256 191
e 256 192
e 256 193
e 256 194
e 256 195
e 256 198
e 256 199
e 256 202
e 256 203
e 256 204
e 256 206
e 256 207
e 256 208
e 256 209
e 256 211
e 256 212
e 256 213
e 256 214
e 256 215
e 256 217
e 256 218
e 256 219
e 256 220
e 256 221
e 256 222
e 256 223
e 256 224
e 256 225
e 256 226
e 256 228
e 256 229
e 256 230
e 256 231
e 256 232
e 256 233
e 256 234
e 256 235
e 256 237
e 256 238
e 256 239
e 256 241
e 256 242
e 256 243
e 256 245
e 256 246
e 256 247
e 256 249
e 256 251
e 256 253
e 256 254
e 256 255
e 257 1
e 257 3
e 257 4
e 257 9
e 257 12
e 257 13
e 257 20
e 257 23
e 257 28
e 257 30
e 257 31
e 257 32
e 257 35
e 257 45
e 257 51
e 257 52
e 257 53
e 257 56
e 257 58
e 257 59
e 257 62
e 257 69
e 257 70
e 257 73
e 257 76
e 257 80
e 257 82
e 257 90
e 257 91
e 257 92
e 257 93
e 257 94
e 257 98
e 257 101
e 257 103
e 257 109
e 257 110
e 257 111
e 257 112
e 257 114
e 257 116
e 257 117
e 257 122
e 257 125
e 257 129
e 257 133
e 257 134
e 257 138
e 257 139
e 257 144
e 257 148
e 257 149
e 257 154
e 257 156
e 257 161
e 257 164
e 257 166
e 257 168
e 257 171
e 257 174
e 257 178
e 257 179
e 257 187
e 257 188
e 257 190
e 257 202
e 257 203
e 257 204
e 257 209
e 257 214
e 257 216
e 257 217
e 257 221
e 257 225
e 257 228
e 257 232
e 257 236
e 257 238
e 257 239
e 257 247
e 257 248
e 257 250
e 258 1
e 258 2
e 258 6
e 258 7
e 258 8
e 258 9
e 258 11
e 258 13
e 258 14
e 258 17
e 258 19
e 258 20
e 258 22
e 258 23
e 258 25
e 258 26
e 258 29
e 258 30
e 258 31
e 258 32
e 258 33
e 258 34
e 258 36
e 258 37
e 258 38
e 258 39
e 258 40
e 258 43
e 258 47
e 258 49
e 258 50
e 258 51
e 258 53
e 258 56
e 258 58
e 258 59
e 258 61
e 258 64
e 258 65
e 258 67
e 258 68
e 258 69
e 258 71
e 258 72
e 258 73
e 258 74
e 258 75
e 258 76
e 258 77
e 258 78
e 258 79
e 258 80
e 258 81
e 258 82
e 258 84
e 258 88
e 258 89
e 258 90
e 258 91
e 258 92
e 258 93
e 258 94
e 258 96
e 258 99
e 258 100
e 258 101
e 258 102
e 258 103
e 258 105
e 258 106
e 258 108
e 258 109
e 258 110
e 258 111
e 258 113
e 258 115
e 258 116
e 258 117
e 258 118
e 258 119
e 258 121
e 258 122
e 258 129
e 258 130
e 258 131
e 258 133
e 258 134
e 258 135
e 258 137
e 258 138
e 258 139
e 258 140
e 258 141
e 258 144
e 258 146
e 258 148
e 258 149
e 258 150
e 258 151
e 258 152
e 258 153
e 258 154
e 258 155
e 258 156
e 258 160
e 258 163
e 258 164
e 258 165
e 258 168
e 258 170
e 258 172
e 258 174
e 258 175
e 258 177
e 258 178
e 258 180
e 258 182
e 258 184
e 258 186
e 258 187
e 258 188
e 258 189
e 258 190
e 258 192
e 258 193
e 258 194
e 258 195
e 258 198
e 258 199
e 258 200
e 258 201
e 258 203
e 258 205
e 258 208
e 258 209
e 258 210
e 258 211
e 258 212
e 258 213
e 258 214
e 258 216
e 258 217
e 258 218
e 258 221
e 258 224
e 258 225
e 258 226
e 258 227
e 258 228
e 258 229
e 258 230
e 258 231
e 258 232
e 258 234
e 258 236
e 258 238
e 258 239
e 258 240
e 258 241
e 258 245
e 258 246
e 258 247
e 258 248
e 258 249
e 258 254
e 258 255
e 258 256
e 259 1
e 259 2
e 259 5
e 259 6
e 259 9
e 259 11
e 259 13
e 259 15
e 259 16
e 259 19
e 259 20
e 259 22
e 259 23
e 259 25
e 259 26
e 259 30
e 259 31
e 259 32
e 259 33
e 259 35
e 259 37
e 259 39
e 259 40
e 259 41
e 259 42
e 259 43
e 259 45
e 259 46
e 259 47
e 259 49
e 259 51
e 259 55
e 259 56
e 259 57
e 259 59
e 259 61
e 259 65
e 259 67
e 259 68
e 259 69
e 259 70
e 259 71
e 259 72
e 259 73
e 259 77
e 259 78
e 259 79
e 259 82
e 259 84
e 259 85
e 259 86
e 259 87
e 259 91
e 259 92
e 259 93
e 259 94
e 259 97
e 259 99
e 259 100
e 259 103
e 259 104
e 259 105
e 259 106
e 259 108
e 259 109
e 259 110
e 259 111
e 259 112
e 259 114
e 259 115
e 259 116
e 259 117
e 259 118
e 259 119
e 259 121
e 259 122
e 259 125
e 259 126
e 259 127
e 259 131
e 259 133
e 259 134
e 259 135
e 259 137
e 259 139
e 259 142
e 259 145
e 259 147
e 259 148
e 259 149
e 259 151
e 259 153
e 259 154
e 259 155
e 259 156
e 259 159
e 259 160
e 259 161
e 259 162
e 259 163
e 259 164
e 259 165
e 259 166
e 259 168
e 259 170
e 259 172
e 259 173
e 259 174
e 259 175
e 259 178
e 259 179
e 259 180
e 259 181
e 259 184
e 259 186
e 259 187
e 259 192
e 259 193
e 259 198
e 259 201
e 259 203
e 259 206
e 259 208
e 259 209
e 259 211
e 259 212
e 259 214
e 259 217
e 259 221
e 259 222
e 259 226
e 259 227
e 259 228
e 259 229
e 259 230
e 259 231
e 259 232
e 259 233
e 259 234
e 259 235
e 259 236
e 259 237
e 259 238
e 259 239
e 259 240
e 259 241
e 259 242
e 259 244
e 259 245
e 259 246
e 259 250
e 259 251
e 259 252
e 259 255
e 259 256
e 259 258
e 260 1
e 260 3
e 260 5
e 260 9
e 260 10
e 260 13
e 260 14
e 260 18
e 260 25
e 260 26
e 260 28
e 260 31
e 260 35
e 260 36
e 260 38
e 260 44
e 260 45
e 260 46
e 260 50
e 260 51
e 260 56
e 260 60
e 260 65
e 260 67
e 260 68
e 260 69
e 260 71
e 260 72
e 260 73
e 260 75
e 260 76
e 260 78
e 260 84
e 260 85
e 260 89
e 260 90
e 260 91
e 260 93
e 260 95
e 260 97
e 260 100
e 260 101
e 260 102
e 260 103
e 260 105
e 260 107
e 260 109
e 260 110
e 260 114
e 260 115
e 260 116
e 260 117
e 260 121
e 260 124
e 260 125
e 260 129
e 260 131
e 260 133
e 260 134
e 260 136
e 260 137
e 260 140
e 260 142
e 260 144
e 260 147
e 260 149
e 260 153
e 260 154
e 260 155
e 260 156
e 260 157
e 260 159
e 260 160
e 260 161
e 260 162
e 260 165
e 260 166
e 260 168
e 260 169
e 260 170
e 260 172
e 260 178
e 260 180
e 260 181
e 260 183
e 260 186
e 260 187
e 260 189
e 260 192
e 260 194
e 260 195
e 260 200
e 260 201
e 260 203
e 260 204
e 260 208
e 260 209
e 260 211
e 260 212
e 260 221
e 260 222
e 260 226
e 260 228
e 260 230
e 260 233
e 260 236
e 260 240
e 260 241
e 260 242
e 260 245
e 260 246
e 260 248
e 260 251
e 260 255
e 260 256
e 260 258
e 261 1
e 261 2
e 261 4
e 261 5
e 261 6
e 261 8
e 261 9
e 261 10
e 261 12
e 261 13
e 261 14
e 261 15
e 261 17
e 261 18
e 261 19
e 261 20
e 261 21
e 261 24
e 261 25
e 261 26
e 261 27
e 261 28
e 261 29
e 261 31
e 261 32
e 261 33
e 261 34
e 261 35
e 261 36
e 261 37
e 261 38
e 261 39
e 261 40
e 261 41
e 261 42
e 261 43
e 261 44
e 261 45
e 261 46
e 261 47
e 261 49
e 261 51
e 261 52
e 261 54
e 261 56
e 261 57
e 261 58
e 261 59
e 261 60
e 261 61
e 261 62
e 261 63
e 261 65
e 261 66
e 261 67
e 261 68
e 261 69
e 261 72
e 261 73
e 261 74
e 261 75
e 261 76
e 261 77
e 261 78
e 261 79
e 261 80
e 261 81
e 261 82
e 261 84
e 261 86
e 261 87
e 261 88
e 261 89
e 261 90
e 261 91
e 261 92
e 261 93
e 261 94
e 261 95
e 261 98
e 261 99
e 261 100
e 261 101
e 261 102
e 261 103
e 261 104
e 261 107
e 261 108
e 261 110
e 261 111
e 261 112
e 261 113
e 261 114
e 261 115
e 261 116
e 261 117
e 261 118
e 261 119
e 261 120
e 261 122
e 261 123
e 261 124
e 261 125
e 261 126
e 261 127
e 261 128
e 261 129
e 261 130
e 261 131
e 261 132
e 261 133
e 261 134
e 261 135
e 261 137
e 261 139
e 261 140
e 261 142
e 261 144
e 261 145
e 261 146
e 261 147
e 261 148
e 261 149
e 261 153
e 261 154
e 261 155
e 261 156
e 261 157
e 261 159
e 261 160
e 261 162
e 261 163
e 261 164
e 261 165
e 261 166
e 261 167
e 261 168
e 261 169
e 261 171
e 261 172
e 261 173
e 261 174
e 261 175
e 261 176
e 261 177
e 261 178
e 261 179
e 261 180
e 261 181
e 261 182
e 261 183
e 261 184
e 261 186
e 261 187
e 261 188
e 261 190
e 261 191
e 261 192
e 261 193
e 261 195
e 261 196
e 261 197
e 261 198
e 261 199
e 261 201
e 261 202
e 261 203
e 261 204
e 261 205
e 261 206
e 261 208
e 261 209
e 261 211
e 261 212
e 261 214
e 261 215
e 261 217
e 261 218
e 261 220
e 261 221
e 261 223
e 261 224
e 261 225
e 261 226
e 261 228
e 261 230
e 261 232
e 261 233
e 261 235
e 261 236
e 261 237
e 261 238
e 261 240
e 261 241
e 261 242
e 261 244
e 261 245
e 261 246
e 261 247
e 261 248
e 261 250
e 261 251
e 261 253
e 261 256
e 261 258
e 261 259
e 261 260
e 262 1
e 262 2
e 262 4
e 262 5
e 262 6
e 262 8
e 262 10
e 262 11
e 262 13
e 262 16
e 262 20
e 262 21
e 262 22
e 262 23
e 262 26
e 262 27
e 262 29
e 262 30
e 262 31
e 262 32
e 262 33
e 262 34
e 262 35
e 262 36
e 262 37
e 262 38
e 262 39
e 262 40
e 262 42
e 262 43
e 262 44
e 262 45
e 262 46
e 262 47
e 262 49
e 262 50
e 262 53
e 262 54
e 262 55
e 262 56
e 262 57
e 262 58
e 262 59
e 262 60
e 262 61
e 262 62
e 262 65
e 262 66
e 262 68
e 262 69
e 262 72
e 262 73
e 262 74
e 262 76
e 262 77
e 262 78
e 262 79
e 262 80
e 262 81
e 262 82
e 262 84
e 262 85
e 262 86
e 262 87
e 262 88
e 262 90
e 262 91
e 262 92
e 262 93
e 262 95
e 262 96
e 262 100
e 262 101
e 262 102
e 262 103
e 262 104
e 262 105
e 262 108
e 262 109
e 262 110
e 262 111
e 262 113
e 262 114
e 262 115
e 262 116
e 262 118
e 262 119
e 262 120
e 262 122
e 262 124
e 262 125
e 262 126
e 262 129
e 262 131
e 262 133
e 262 134
e 262 135
e 262 136
e 262 137
e 262 141
e 262 142
e 262 144
e 262 145
e 262 147
e 262 148
e 262 149
e 262 150
e 262 152
e 262 155
e 262 156
e 262 159
e 262 160
e 262 164
e 262 165
e 262 166
e 262 167
e 262 168
e 262 169
e 262 170
e 262 173
e 262 174
e 262 175
e 262 176
e 262 177
e 262 179
e 262 181
e 262 184
e 262 186
e 262 187
e 262 188
e 262 190
e 262 193
e 262 196
e 262 199
e 262 201
e 262 202
e 262 203
e 262 204
e 262 205
e 262 207
e 262 209
e 262 211
e 262 212
e 262 213
e 262 214
e 262 215
e 262 217
e 262 218
e 262 221
e 262 222
e 262 224
e 262 225
e 262 226
e 262 229
e 262 230
e 262 231
e 262 232
e 262 233
e 262 234
e 262 236
e 262 238
e 262 239
e 262 240
e 262 241
e 262 242
e 262 244
e 262 246
e 262 248
e 262 250
e 262 252
e 262 253
e 262 254
e 262 255
e 262 256
e 262 258
e 262 259
e 262 260
e 262 261
e 263 2
e 263 5
e 263 6
e 263 7
e 263 9
e 263 11
e 263 13
e 263 16
e 263 19
e 263 26
e 263 27
e 263 28
e 263 31
e 263 33
e 263 35
e 263 37
e 263 38
e 263 39
e 263 41
e 263 42
e 263 44
e 263 45
e 263 48
e 263 49
e 263 53
e 263 54
e 263 61
e 263 68
e 263 69
e 263 85
e 263 86
e 263 87
e 263 93
e 263 100
e 263 101
e 263 103
e 263 104
e 263 110
e 263 111
e 263 112
e 263 114
e 263 115
e 263 126
e 263 131
e 263 132
e 263 133
e 263 135
e 263 136
e 263 137
e 263 138
e 263 139
e 263 143
e 263 145
e 263 146
e 263 154
e 263 155
e 263 165
e 263 167
e 263 168
e 263 170
e 263 171
e 263 173
e 263 175
e 263 176
e 263 178
e 263 179
e 263 184
e 263 186
e 263 187
e 263 188
e 263 192
e 263 195
e 263 196
e 263 200
e 263 206
e 263 207
e 263 209
e 263 210
e 263 219
e 263 221
e 263 223
e 263 224
e 263 225
e 263 228
e 263 229
e 263 235
e 263 236
e 263 245
e 263 246
e 263 250
e 263 251
e 263 260
e 263 261
e 263 262
e 264 2
e 264 4
e 264 5
e 264 8
e 264 9
e 264 10
e 264 11
e 264 12
e 264 13
e 264 14
e 264 15
e 264 19
e 264 20
e 264 23
e 264 24
e 264 26
e 264 27
e 264 30
e 264 31
e 264 36
e 264 37
e 264 39
e 264 42
e 264 43
e 264 44
e 264 45
e 264 46
e 264 48
e 264 49
e 264 50
e 264 52
e 264 53
e 264 54
e 264 55
e 264 56
e 264 57
e 264 58
e 264 59
e 264 61
e 264 63
e 264 64
e 264 68
e 264 69
e 264 71
e 264 72
e 264 73
e 264 74
e 264 76
e 264 77
e 264 78
e 264 79
e 264 81
e 264 82
e 264 84
e 264 85
e 264 86
e 264 87
e 264 88
e 264 90
e 264 91
e 264 92
e 264 94
e 264 95
e 264 96
e 264 97
e 264 99
e 264 100
e 264 101
e 264 103
e 264 104
e 264 105
e 264 107
e 264 109
e 264 110
e 264 111
e 264 112
e 264 113
e 264 114
e 264 115
e 264 116
e 264 118
e 264 119
e 264 120
e 264 121
e 264 122
e 264 123
e 264 124
e 264 125
e 264 126
e 264 127
e 264 129
e 264 130
e 264 131
e 264 133
e 264 134
e 264 135
e 264 136
e 264 137
e 264 139
e 264 140
e 264 142
e 264 143
e 264 144
e 264 145
e 264 146
e 264 147
e 264 149
e 264 151
e 264 152
e 264 154
e 264 160
e 264 161
e 264 164
e 264 165
e 264 166
e 264 168
e 264 169
e 264 171
e 264 172
e 264 173
e 264 174
e 264 175
e 264 176
e 264 179
e 264 180
e 264 184
e 264 185
e 264 186
e 264 187
e 264 188
e 264 189
e 264 190
e 264 191
e 264 192
e 264 194
e 264 195
e 264 196
e 264 198
e 264 199
e 264 200
e 264 201
e 264 202
e 264 203
e 264 205
e 264 207
e 264 208
e 264 209
e 264 210
e 264 211
e 264 212
e 264 213
e 264 214
e 264 216
e 264 217
e 264 219
e 264 220
e 264 221
e 264 223
e 264 224
e 264 225
e 264 226
e 264 227
e 264 228
e 264 229
e 264 231
e 264 232
e 264 233
e 264 234
e 264 235
e 264 236
e 264 238
e 264 239
e 264 240
e 264 242
e 264 243
e 264 244
e 264 245
e 264 246
e 264 247
e 264 248
e 264 250
e 264 251
e 264 252
e 264 256
e 264 258
e 264 259
e 264 261
e 264 262
e 264 263
e 265 1
e 265 2
e 265 8
e 265 9
e 265 11
e 265 13
e 265 18
e 265 19
e 265 20
e 265 23
e 265 24
e 265 26
e 265 29
e 265 30
e 265 32
e 265 33
e 265 37
e 265 38
e 265 40
e 265 41
e 265 43
e 265 44
e 265 45
e 265 49
e 265 50
e 265 51
e 265 52
e 265 53
e 265 55
e 265 56
e 265 59
e 265 60
e 265 63
e 265 65
e 265 67
e 265 68
e 265 69
e 265 71
e 265 73
e 265 74
e 265 75
e 265 76
e 265 77
e 265 78
e 265 79
e 265 80
e 265 82
e 265 83
e 265 85
e 265 86
e 265 89
e 265 90
e 265 92
e 265 93
e 265 94
e 265 95
e 265 98
e 265 101
e 265 103
e 265 105
e 265 107
e 265 109
e 265 110
e 265 111
e 265 112
e 265 113
e 265 114
e 265 117
e 265 119
e 265 120
e 265 123
e 265 124
e 265 125
e 265 129
e 265 130
e 265 131
e 265 132
e 265 133
e 265 134
e 265 136
e 265 137
e 265 138
e 265 145
e 265 147
e 265 149
e 265 151
e 265 152
e 265 156
e 265 157
e 265 159
e 265 160
e 265 162
e 265 164
e 265 166
e 265 167
e 265 169
e 265 170
e 265 171
e 265 173
e 265 174
e 265 175
e 265 176
e 265 180
e 265 182
e 265 183
e 265 190
e 265 191
e 265 194
e 265 198
e 265 199
e 265 200
e 265 202
e 265 204
e 265 205
e 265 206
e 265 207
e 265 208
e 265 209
e 265 211
e 265 214
e 265 217
e 265 218
e 265 219
e 265 221
e 265 226
e 265 228
e 265 229
e 265 231
e 265 233
e 265 241
e 265 245
e 265 246
e 265 247
e 265 248
e 265 250
e 265 252
e 265 253
e 265 254
e 265 255
e 265 256
e 265 258
e 265 259
e 265 264
e 266 1
e 266 2
e 266 6
e 266 8
e 266 10
e 266 11
e 266 12
e 266 13
e 266 14
e 266 16
e 266 18
e 266 20
e 266 23
e 266 25
e 266 26
e 266 28
e 266 29
e 266 32
e 266 37
e 266 38
e 266 39
e 266 42
e 266 44
e 266 45
e 266 47
e 266 49
e 266 52
e 266 54
e 266 55
e 266 56
e 266 57
e 266 59
e 266 60
e 266 61
e 266 62
e 266 63
e 266 66
e 266 67
e 266 68
e 266 70
e 266 71
e 266 73
e 266 74
e 266 76
e 266 77
e 266 79
e 266 83
e 266 84
e 266 86
e 266 87
e 266 88
e 266 89
e 266 90
e 266 91
e 266 92
e 266 93
e 266 94
e 266 95
e 266 99
e 266 102
e 266 103
e 266 105
e 266 107
e 266 109
e 266 110
e 266 111
e 266 113
e 266 115
e 266 118
e 266 122
e 266 126
e 266 127
e 266 128
e 266 130
e 266 131
e 266 133
e 266 135
e 266 136
e 266 137
e 266 139
e 266 140
e 266 142
e 266 143
e 266 144
e 266 145
e 266 146
e 266 154
e 266 155
e 266 156
e 266 160
e 266 163
e 266 165
e 266 166
e 266 168
e 266 172
e 266 173
e 266 175
e 266 176
e 266 179
e 266 183
e 266 184
e 266 185
e 266 186
e 266 192
e 266 193
e 266 196
e 266 198
e 266 199
e 266 202
e 266 204
e 266 205
e 266 206
e 266 209
e 266 210
e 266 211
e 266 215
e 266 216
e 266 217
e 266 219
e 266 221
e 266 224
e 266 225
e 266 226
e 266 228
e 266 229
e 266 230
e 266 232
e 266 233
e 266 238
e 266 242
e 266 245
e 266 248
e 266 250
e 266 251
e 266 253
e 266 254
e 266 255
e 266 256
e 266 261
e 266 262
e 266 263
e 266 265
e 267 1
e 267 3
e 267 10
e 267 11
e 267 13
e 267 20
e 267 22
e 267 23
e 267 31
e 267 36
e 267 42
e 267 45
e 267 49
e 267 50
e 267 52
e 267 53
e 267 54
e 267 55
e 267 56
e 267 63
e 267 69
e 267 73
e 267 74
e 267 76
e 267 78
e 267 79
e 267 80
e 267 82
e 267 84
e 267 88
e 267 90
e 267 91
e 267 93
e 267 95
e 267 96
e 267 97
e 267 99
e 267 100
e 267 101
e 267 102
e 267 105
e 267 107
e 267 109
e 267 110
e 267 112
e 267 114
e 267 115
e 267 122
e 267 124
e 267 133
e 267 136
e 267 139
e 267 142
e 267 143
e 267 144
e 267 145
e 267 146
e 267 148
e 267 149
e 267 154
e 267 155
e 267 156
e 267 160
e 267 162
e 267 164
e 267 165
e 267 166
e 267 168
e 267 169
e 267 170
e 267 171
e 267 172
e 267 174
e 267 175
e 267 181
e 267 184
e 267 186
e 267 187
e 267 194
e 267 195
e 267 199
e 267 202
e 267 204
e 267 208
e 267 210
e 267 211
e 267 213
e 267 215
e 267 217
e 267 220
e 267 221
e 267 223
e 267 225
e 267 226
e 267 228
e 267 229
e 267 231
e 267 234
e 267 235
e 267 236
e 267 237
e 267 238
e 267 241
e 267 242
e 267 247
e 267 250
e 267 252
e 267 254
e 267 255
e 267 258
e 267 259
e 267 260
e 267 261
e 267 264
e 267 266
e 268 1
e 268 3
e 268 4
e 268 5
e 268 6
e 268 9
e 268 11
e 268 12
e 268 13
e 268 14
e 268 15
e 268 16
e 268 17
e 268 18
e 268 19
e 268 20
e 268 21
e 268 22
e 268 23
e 268 24
e 268 26
e 268 28
e 268 30
e 268 31
e 268 32
e 268 33
e 268 34
e 268 35
e 268 38
e 268 41
e 268 43
e 268 44
e 268 45
e 268 47
e 268 50
e 268 51
e 268 52
e 268 54
e 268 55
e 268 56
e 268 57
e 268 61
e 268 65
e 268 67
e 268 68
e 268 69
e 268 70
e 268 72
e 268 73
e 268 74
e 268 75
e 268 76
e 268 78
e 268 80
e 268 81
e 268 82
e 268 84
e 268 85
e 268 86
e 268 87
e 268 88
e 268 89
e 268 90
e 268 91
e 268 92
e 268 93
e 268 94
e 268 97
e 268 99
e 268 102
e 268 103
e 268 104
e 268 105
e 268 106
e 268 107
e 268 108
e 268 109
e 268 110
e 268 111
e 268 112
e 268 113
e 268 114
e 268 115
e 268 116
e 268 122
e 268 123
e 268 124
e 268 125
e 268 127
e 268 128
e 268 129
e 268 130
e 268 131
e 268 133
e 268 134
e 268 135
e 268 136
e 268 137
e 268 139
e 268 142
e 268 143
e 268 146
e 268 147
e 268 148
e 268 149
e 268 151
e 268 154
e 268 157
e 268 160
e 268 161
e 268 164
e 268 165
e 268 166
e 268 169
e 268 170
e 268 171
e 268 172
e 268 173
e 268 174
e 268 175
e 268 177
e 268 179
e 268 181
e 268 182
e 268 183
e 268 184
e 268 186
e 268 187
e 268 191
e 268 193
e 268 195
e 268 196
e 268 197
e 268 200
e 268 201
e 268 202
e 268 204
e 268 208
e 268 209
e 268 210
e 268 211
e 268 214
e 268 215
e 268 217
e 268 219
e 268 221
e 268 222
e 268 223
e 268 226
e 268 228
e 268 230
e 268 232
e 268 233
e 268 234
e 268 236
e 268 238
e 268 239
e 268 240
e 268 242
e 268 244
e 268 246
e 268 247
e 268 248
e 268 249
e 268 250
e 268 253
e 268 254
e 268 255
e 268 256
e 268 258
e 268 259
e 268 261
e 268 262
e 268 263
e 268 264
e 268 265
e 268 266
e 268 267
e 269 1
e 269 4
e 269 5
e 269 8
e 269 10
e 269 11
e 269 13
e 269 15
e 269 17
e 269 26
e 269 29
e 269 31
e 269 32
e 269 35
e 269 36
e 269 37
e 269 38
e 269 43
e 269 44
e 269 45
e 269 47
e 269 48
e 269 49
e 269 50
e 269 51
e 269 52
e 269 54
e 269 59
e 269 64
e 269 68
e 269 69
e 269 73
e 269 76
e 269 78
e 269 79
e 269 80
e 269 82
e 269 84
e 269 86
e 269 87
e 269 88
e 269 90
e 269 91
e 269 96
e 269 97
e 269 103
e 269 104
e 269 109
e 269 112
e 269 114
e 269 115
e 269 122
e 269 123
e 269 124
e 269 129
e 269 130
e 269 131
e 269 134
e 269 136
e 269 137
e 269 143
e 269 146
e 269 147
e 269 148
e 269 150
e 269 152
e 269 154
e 269 156
e 269 157
e 269 160
e 269 161
e 269 162
e 269 164
e 269 168
e 269 170
e 269 172
e 269 173
e 269 174
e 269 175
e 269 179
e 269 182
e 269 183
e 269 186
e 269 187
e 269 189
e 269 190
e 269 192
e 269 195
e 269 200
e 269 204
e 269 207
e 269 211
e 269 212
e 269 214
e 269 215
e 269 219
e 269 221
e 269 223
e 269 224
e 269 226
e 269 227
e 269 228
e 269 230
e 269 231
e 269 233
e 269 234
e 269 237
e 269 238
e 269 241
e 269 242
e 269 247
e 269 248
e 269 250
e 269 254
e 269 255
e 269 257
e 269 259
e 269 265
e 269 268
e 270 1
e 270 5
e 270 6
e 270 8
e 270 12
e 270 13
e 270 17
e 270 21
e 270 22
e 270 24
e 270 34
e 270 35
e 270 36
e 270 37
e 270 39
e 270 40
e 270 42
e 270 43
e 270 44
e 270 45
e 270 46
e 270 50
e 270 53
e 270 54
e 270 55
e 270 56
e 270 57
e 270 58
e 270 59
e 270 60
e 270 63
e 270 64
e 270 67
e 270 69
e 270 72
e 270 73
e 270 75
e 270 76
e 270 77
e 270 82
e 270 84
e 270 87
e 270 89
e 270 90
e 270 93
e 270 95
e 270 96
e 270 97
e 270 98
e 270 102
e 270 104
e 270 105
e 270 110
e 270 111
e 270 112
e 270 114
e 270 115
e 270 116
e 270 117
e 270 119
e 270 122
e 270 124
e 270 125
e 270 128
e 270 129
e 270 133
e 270 136
e 270 137
e 270 138
e 270 139
e 270 142
e 270 145
e 270 146
e 270 152
e 270 155
e 270 160
e 270 164
e 270 166
e 270 168
e 270 170
e 270 171
e 270 172
e 270 174
e 270 175
e 270 177
e 270 178
e 270 186
e 270 187
e 270 189
e 270 192
e 270 196
e 270 198
e 270 202
e 270 204
e 270 205
e 270 211
e 270 212
e 270 214
e 270 218
e 270 219
e 270 221
e 270 223
e 270 224
e 270 225
e 270 232
e 270 233
e 270 234
e 270 238
e 270 240
e 270 241
e 270 245
e 270 246
e 270 247
e 270 251
e 270 255
e 270 256
e 270 258
e 270 259
e 270 260
e 270 261
e 270 266
e 270 269
e 271 1
e 271 2
e 271 3
e 271 6
e 271 8
e 271 9
e 271 10
e 271 11
e 271 12
e 271 13
e 271 14
e 271 16
e 271 17
e 271 18
e 271 20
e 271 22
e 271 23
e 271 25
e 271 26
e 271 27
e 271 28
e 271 29
e 271 30
e 271 31
e 271 32
e 271 33
e 271 34
e 271 35
e 271 37
e 271 38
e 271 40
e 271 42
e 271 43
e 271 44
e 271 45
e 271 46
e 271 47
e 271 50
e 271 51
e 271 53
e 271 57
e 271 59
e 271 60
e 271 61
e 271 62
e 271 66
e 271 67
e 271 68
e 271 72
e 271 73
e 271 74
e 271 75
e 271 78
e 271 80
e 271 82
e 271 83
e 271 84
e 271 85
e 271 86
e 271 87
e 271 91
e 271 92
e 271 93
e 271 97
e 271 98
e 271 100
e 271 101
e 271 102
e 271 103
e 271 104
e 271 105
e 271 106
e 271 107
e 271 108
e 271 109
e 271 111
e 271 112
e 271 114
e 271 115
e 271 116
e 271 118
e 271 119
e 271 121
e 271 122
e 271 123
e 271 125
e 271 127
e 271 128
e 271 130
e 271 131
e 271 132
e 271 133
e 271 135
e 271 136
e 271 137
e 271 138
e 271 139
e 271 140
e 271 141
e 271 142
e 271 143
e 271 144
e 271 145
e 271 146
e 271 149
e 271 152
e 271 153
e 271 154
e 271 155
e 271 156
e 271 159
e 271 160
e 271 161
e 271 162
e 271 163
e 271 164
e 271 165
e 271 166
e 271 167
e 271 168
e 271 170
e 271 171
e 271 172
e 271 173
e 271 174
e 271 175
e 271 176
e 271 178
e 271 179
e 271 180
e 271 181
e 271 183
e 271 186
e 271 187
e 271 191
e 271 192
e 271 193
e 271 195
e 271 196
e 271 200
e 271 201
e 271 203
e 271 205
e 271 207
e 271 208
e 271 209
e 271 210
e 271 211
e 271 212
e 271 214
e 271 215
e 271 218
e 271 219
e 271 220
e 271 221
e 271 222
e 271 223
e 271 226
e 271 227
e 271 228
e 271 229
e 271 230
e 271 231
e 271 232
e 271 233
e 271 238
e 271 239
e 271 240
e 271 241
e 271 244
e 271 245
e 271 246
e 271 247
e 271 248
e 271 250
e 271 251
e 271 254
e 271 255
e 271 261
e 271 262
e 271 264
e 271 266
e 271 268
e 271 269
e 271 270
e 272 1
e 272 2
e 272 3
e 272 11
e 272 12
e 272 13
e 272 21
e 272 22
e 272 24
e 272 28
e 272 30
e 272 31
e 272 32
e 272 35
e 272 37
e 272 38
e 272 48
e 272 49
e 272 51
e 272 53
e 272 54
e 272 55
e 272 56
e 272 57
e 272 61
e 272 63
e 272 68
e 272 69
e 272 70
e 272 73
e 272 74
e 272 76
e 272 78
e 272 88
e 272 102
e 272 103
e 272 109
e 272 112
e 272 115
e 272 121
e 272 130
e 272 131
e 272 135
e 272 137
e 272 139
e 272 143
e 272 144
e 272 151
e 272 155
e 272 156
e 272 164
e 272 165
e 272 167
e 272 168
e 272 170
e 272 173
e 272 179
e 272 188
e 272 189
e 272 193
e 272 202
e 272 205
e 272 213
e 272 215
e 272 217
e 272 219
e 272 221
e 272 224
e 272 228
e 272 232
e 272 233
e 272 234
e 272 238
e 272 240
e 272 241
e 272 242
e 272 245
e 272 246
e 272 251
e 272 255
e 272 257
e 272 261
e 272 262
e 272 264
e 272 268
e 272 270
e 272 271
e 273 1
e 273 6
e 273 8
e 273 11
e 273 13
e 273 16
e 273 20
e 273 22
e 273 27
e 273 29
e 273 35
e 273 37
e 273 38
e 273 42
e 273 43
e 273 45
e 273 49
e 273 54
e 273 56
e 273 59
e 273 61
e 273 63
e 273 67
e 273 69
e 273 72
e 273 76
e 273 77
e 273 78
e 273 85
e 273 86
e 273 87
e 273 89
e 273 90
e 273 94
e 273 95
e 273 98
e 273 105
e 273 106
e 273 110
e 273 111
e 273 112
e 273 120
e 273 123
e 273 125
e 273 126
e 273 127
e 273 129
e 273 133
e 273 134
e 273 136
e 273 143
e 273 147
e 273 149
e 273 151
e 273 152
e 273 153
e 273 154
e 273 158
e 273 163
e 273 165
e 273 167
e 273 169
e 273 170
e 273 175
e 273 176
e 273 179
e 273 181
e 273 185
e 273 191
e 273 192
e 273 196
e 273 198
e 273 206
e 273 214
e 273 216
e 273 217
e 273 221
e 273 223
e 273 225
e 273 226
e 273 228
e 273 233
e 273 234
e 273 237
e 273 240
e 273 241
e 273 242
e 273 243
e 273 253
e 273 255
e 273 256
e 273 258
e 273 259
e 273 261
e 273 262
e 273 265
e 273 268
e 273 271
e 273 272
e 274 1
e 274 3
e 274 4
e 274 5
e 274 6
e 274 9
e 274 10
e 274 11
e 274 13
e 274 14
e 274 18
e 274 20
e 274 23
e 274 24
e 274 26
e 274 27
e 274 29
e 274 30
e 274 31
e 274 32
e 274 34
e 274 35
e 274 37
e 274 38
e 274 39
e 274 40
e 274 41
e 274 42
e 274 43
e 274 45
e 274 46
e 274 47
e 274 50
e 274 51
e 274 52
e 274 53
e 274 55
e 274 57
e 274 60
e 274 61
e 274 63
e 274 64
e 274 67
e 274 68
e 274 69
e 274 70
e 274 72
e 274 76
e 274 77
e 274 78
e 274 79
e 274 80
e 274 82
e 274 85
e 274 86
e 274 88
e 274 90
e 274 93
e 274 95
e 274 96
e 274 97
e 274 98
e 274 100
e 274 101
e 274 103
e 274 104
e 274 105
e 274 107
e 274 108
e 274 109
e 274 110
e 274 111
e 274 112
e 274 113
e 274 114
e 274 115
e 274 116
e 274 117
e 274 121
e 274 122
e 274 123
e 274 125
e 274 126
e 274 127
e 274 129
e 274 130
e 274 131
e 274 132
e 274 133
e 274 134
e 274 135
e 274 136
e 274 137
e 274 138
e 274 139
e 274 142
e 274 143
e 274 144
e 274 145
e 274 146
e 274 147
e 274 149
e 274 150
e 274 151
e 274 153
e 274 154
e 274 155
e 274 156
e 274 157
e 274 158
e 274 160
e 274 161
e 274 162
e 274 163
e 274 165
e 274 166
e 274 167
e 274 168
e 274 170
e 274 171
e 274 172
e 274 173
e 274 174
e 274 175
e 274 177
e 274 179
e 274 180
e 274 181
e 274 182
e 274 184
e 274 186
e 274 187
e 274 189
e 274 190
e 274 192
e 274 193
e 274 194
e 274 195
e 274 197
e 274 198
e 274 199
e 274 200
e 274 201
e 274 203
e 274 204
e 274 205
e 274 206
e 274 207
e 274 208
e 274 209
e 274 210
e 274 211
e 274 212
e 274 213
e 274 214
e 274 215
e 274 216
e 274 217
e 274 219
e 274 221
e 274 222
e 274 223
e 274 224
e 274 225
e 274 228
e 274 230
e 274 231
e 274 232
e 274 233
e 274 234
e 274 235
e 274 236
e 274 238
e 274 239
e 274 240
e 274 241
e 274 242
e 274 244
e 274 245
e 274 246
e 274 248
e 274 249
e 274 250
e 274 251
e 274 252
e 274 254
e 274 255
e 274 256
e 274 257
e 274 258
e 274 259
e 274 260
e 274 261
e 274 262
e 274 263
e 274 264
e 274 266
e 274 267
e 274 268
e 274 269
e 274 270
e 274 271
e 274 272
e 274 273
e 275 2
e 275 5
e 275 7
e 275 9
e 275 16
e 275 28
e 275 36
e 275 40
e 275 41
e 275 42
e 275 43
e 275 45
e 275 53
e 275 54
e 275 55
e 275 56
e 275 57
e 275 58
e 275 61
e 275 63
e 275 66
e 275 67
e 275 68
e 275 69
e 275 72
e 275 73
e 275 80
e 275 90
e 275 97
e 275 104
e 275 109
e 275 112
e 275 116
e 275 121
e 275 122
e 275 124
e 275 125
e 275 127
e 275 129
e 275 130
e 275 133
e 275 134
e 275 139
e 275 143
e 275 144
e 275 145
e 275 147
e 275 149
e 275 154
e 275 156
e 275 157
e 275 164
e 275 173
e 275 177
e 275 183
e 275 186
e 275 187
e 275 193
e 275 195
e 275 196
e 275 201
e 275 211
e 275 214
e 275 217
e 275 219
e 275 232
e 275 240
e 275 241
e 275 245
e 275 246
e 275 249
e 275 252
e 275 264
e 275 265
e 275 268
e 275 271
e 275 272
e 276 2
e 276 3
e 276 4
e 276 5
e 276 8
e 276 9
e 276 11
e 276 12
e 276 13
e 276 16
e 276 17
e 276 20
e 276 21
e 276 23
e 276 26
e 276 27
e 276 28
e 276 29
e 276 30
e 276 31
e 276 33
e 276 36
e 276 38
e 276 40
e 276 41
e 276 42
e 276 43
e 276 44
e 276 45
e 276 47
e 276 48
e 276 49
e 276 51
e 276 52
e 276 53
e 276 54
e 276 55
e 276 56
e 276 57
e 276 60
e 276 61
e 276 63
e 276 64
e 276 65
e 276 66
e 276 67
e 276 68
e 276 69
e 276 70
e 276 72
e 276 73
e 276 75
e 276 76
e 276 77
e 276 78
e 276 79
e 276 80
e 276 82
e 276 84
e 276 85
e 276 86
e 276 87
e 276 88
e 276 90
e 276 91
e 276 92
e 276 93
e 276 95
e 276 96
e 276 97
e 276 98
e 276 100
e 276 101
e 276 103
e 276 104
e 276 105
e 276 107
e 276 108
e 276 109
e 276 111
e 276 112
e 276 113
e 276 114
e 276 115
e 276 116
e 276 117
e 276 120
e 276 121
e 276 122
e 276 124
e 276 125
e 276 126
e 276 127
e 276 128
e 276 129
e 276 130
e 276 131
e 276 132
e 276 133
e 276 135
e 276 136
e 276 137
e 276 138
e 276 139
e 276 140
e 276 141
e 276 142
e 276 143
e 276 145
e 276 147
e 276 149
e 276 151
e 276 154
e 276 156
e 276 157
e 276 158
e 276 159
e 276 160
e 276 161
e 276 164
e 276 165
e 276 166
e 276 167
e 276 170
e 276 173
e 276 174
e 276 175
e 276 176
e 276 178
e 276 179
e 276 181
e 276 182
e 276 183
e 276 184
e 276 185
e 276 186
e 276 187
e 276 188
e 276 190
e 276 192
e 276 193
e 276 195
e 276 198
e 276 200
e 276 202
e 276 203
e 276 204
e 276 205
e 276 207
e 276 208
e 276 210
e 276 211
e 276 213
e 276 214
e 276 216
e 276 217
e 276 222
e 276 223
e 276 224
e 276 225
e 276 228
e 276 229
e 276 232
e 276 233
e 276 234
e 276 236
e 276 237
e 276 238
e 276 240
e 276 241
e 276 244
e 276 245
e 276 246
e 276 248
e 276 250
e 276 253
e 276 254
e 276 255
e 276 256
e 276 257
e 276 258
e 276 261
e 276 262
e 276 263
e 276 264
e 276 265
e 276 266
e 276 267
e 276 268
e 276 270
e 276 271
e 276 274
e 277 1
e 277 2
e 277 3
e 277 4
e 277 5
e 277 6
e 277 7
e 277 8
e 277 9
e 277 10
e 277 11
e 277 12
e 277 13
e 277 14
e 277 15
e 277 16
e 277 17
e 277 19
e 277 20
e 277 23
e 277 24
e 277 26
e 277 27
e 277 30
e 277 31
e 277 32
e 277 33
e 277 35
e 277 37
e 277 40
e 277 41
e 277 42
e 277 43
e 277 44
e 277 45
e 277 46
e 277 48
e 277 50
e 277 51
e 277 53
e 277 55
e 277 56
e 277 57
e 277 60
e 277 61
e 277 63
e 277 64
e 277 65
e 277 66
e 277 67
e 277 68
e 277 69
e 277 71
e 277 72
e 277 73
e 277 74
e 277 75
e 277 76
e 277 77
e 277 78
e 277 80
e 277 82
e 277 84
e 277 85
e 277 86
e 277 88
e 277 89
e 277 90
e 277 92
e 277 93
e 277 95
e 277 98
e 277 100
e 277 101
e 277 103
e 277 105
e 277 106
e 277 107
e 277 108
e 277 109
e 277 110
e 277 111
e 277 112
e 277 113
e 277 114
e 277 115
e 277 116
e 277 117
e 277 118
e 277 120
e 277 122
e 277 124
e 277 125
e 277 126
e 277 129
e 277 130
e 277 131
e 277 133
e 277 134
e 277 135
e 277 136
e 277 137
e 277 138
e 277 139
e 277 140
e 277 141
e 277 142
e 277 143
e 277 145
e 277 146
e 277 147
e 277 149
e 277 151
e 277 152
e 277 153
e 277 154
e 277 155
e 277 156
e 277 157
e 277 158
e 277 159
e 277 160
e 277 161
e 277 163
e 277 164
e 277 165
e 277 166
e 277 168
e 277 169
e 277 170
e 277 171
e 277 173
e 277 174
e 277 175
e 277 176
e 277 177
e 277 178
e 277 179
e 277 182
e 277 183
e 277 184
e 277 185
e 277 186
e 277 187
e 277 188
e 277 189
e 277 190
e 277 192
e 277 193
e 277 195
e 277 196
e 277 197
e 277 199
e 277 200
e 277 201
e 277 202
e 277 206
e 277 208
e 277 211
e 277 213
e 277 214
e 277 215
e 277 216
e 277 217
e 277 218
e 277 219
e 277 220
e 277 221
e 277 222
e 277 223
e 277 224
e 277 225
e 277 226
e 277 228
e 277 229
e 277 230
e 277 231
e 277 232
e 277 233
e 277 234
e 277 235
e 277 236
e 277 238
e 277 239
e 277 240
e 277 241
e 277 242
e 277 243
e 277 245
e 277 246
e 277 248
e 277 249
e 277 252
e 277 253
e 277 254
e 277 255
e 277 256
e 277 258
e 277 259
e 277 260
e 277 261
e 277 262
e 277 264
e 277 265
e 277 266
e 277 268
e 277 270
e 277 271
e 277 273
e 277 274
e 277 275
e 277 276
e 278 6
e 278 9
e 278 10
e 278 11
e 278 15
e 278 20
e 278 22
e 278 23
e 278 24
e 278 25
e 278 26
e 278 27
e 278 28
e 278 33
e 278 34
e 278 37
e 278 42
e 278 43
e 278 46
e 278 52
e 278 53
e 278 56
e 278 61
e 278 67
e 278 68
e 278 72
e 278 73
e 278 76
e 278 78
e 278 81
e 278 84
e 278 86
e 278 88
e 278 89
e 278 90
e 278 93
e 278 97
e 278 99
e 278 101
e 278 102
e 278 103
e 278 104
e 278 105
e 278 106
e 278 107
e 278 108
e 278 109
e 278 110
e 278 111
e 278 114
e 278 116
e 278 117
e 278 118
e 278 121
e 278 127
e 278 129
e 278 130
e 278 132
e 278 135
e 278 137
e 278 140
e 278 143
e 278 144
e 278 146
e 278 149
e 278 151
e 278 153
e 278 154
e 278 157
e 278 158
e 278 160
e 278 161
e 278 164
e 278 165
e 278 167
e 278 169
e 278 173
e 278 174
e 278 176
e 278 185
e 278 186
e 278 187
e 278 188
e 278 193
e 278 194
e 278 195
e 278 196
e 278 197
e 278 200
e 278 203
e 278 204
e 278 205
e 278 209
e 278 214
e 278 215
e 278 216
e 278 217
e 278 218
e 278 221
e 278 223
e 278 224
e 278 225
e 278 228
e 278 229
e 278 230
e 278 233
e 278 238
e 278 240
e 278 241
e 278 242
e 278 243
e 278 246
e 278 252
e 278 255
e 278 256
e 278 258
e 278 263
e 278 264
e 278 274
e 278 277
e 279 2
e 279 4
e 279 6
e 279 9
e 279 10
e 279 11
e 279 12
e 279 13
e 279 20
e 279 22
e 279 23
e 279 26
e 279 27
e 279 28
e 279 30
e 279 31
e 279 32
e 279 33
e 279 38
e 279 39
e 279 40
e 279 41
e 279 43
e 279 44
e 279 48
e 279 49
e 279 50
e 279 51
e 279 52
e 279 53
e 279 54
e 279 55
e 279 56
e 279 57
e 279 60
e 279 61
e 279 65
e 279 67
e 279 68
e 279 69
e 279 71
e 279 73
e 279 74
e 279 76
e 279 77
e 279 84
e 279 86
e 279 88
e 279 89
e 279 92
e 279 93
e 279 94
e 279 96
e 279 97
e 279 98
e 279 100
e 279 102
e 279 107
e 279 109
e 279 110
e 279 111
e 279 112
e 279 114
e 279 115
e 279 117
e 279 118
e 279 120
e 279 122
e 279 124
e 279 125
e 279 126
e 279 129
e 279 130
e 279 133
e 279 134
e 279 135
e 279 136
e 279 137
e 279 139
e 279 140
e 279 141
e 279 142
e 279 143
e 279 144
e 279 145
e 279 149
e 279 150
e 279 152
e 279 154
e 279 156
e 279 157
e 279 160
e 279 162
e 279 165
e 279 166
e 279 167
e 279 168
e 279 174
e 279 175
e 279 179
e 279 181
e 279 184
e 279 185
e 279 186
e 279 188
e 279 191
e 279 192
e 279 193
e 279 194
e 279 196
e 279 197
e 279 201
e 279 202
e 279 203
e 279 208
e 279 209
e 279 211
e 279 212
e 279 213
e 279 214
e 279 217
e 279 218
e 279 219
e 279 220
e 279 221
e 279 222
e 279 223
e 279 224
e 279 225
e 279 228
e 279 230
e 279 232
e 279 233
e 279 234
e 279 236
e 279 238
e 279 239
e 279 240
e 279 241
e 279 244
e 279 245
e 279 246
e 279 247
e 279 250
e 279 251
e 279 252
e 279 253
e 279 255
e 279 258
e 279 259
e 279 260
e 279 261
e 279 262
e 279 263
e 279 264
e 279 265
e 279 267
e 279 269
e 279 270
e 279 273
e 279 274
e 279 275
e 279 277
e 279 278
e 280 1
e 280 6
e 280 8
e 280 11
e 280 14
e 280 15
e 280 19
e 280 20
e 280 28
e 280 31
e 280 35
e 280 37
e 280 41
e 280 42
e 280 43
e 280 48
e 280 52
e 280 56
e 280 59
e 280 63
e 280 64
e 280 72
e 280 73
e 280 77
e 280 78
e 280 80
e 280 82
e 280 84
e 280 86
e 280 91
e 280 96
e 280 102
e 280 105
e 280 110
e 280 112
e 280 120
e 280 124
e 280 125
e 280 127
e 280 131
e 280 133
e 280 137
e 280 138
e 280 139
e 280 140
e 280 142
e 280 143
e 280 146
e 280 149
e 280 152
e 280 154
e 280 155
e 280 164
e 280 168
e 280 170
e 280 171
e 280 172
e 280 173
e 280 174
e 280 179
e 280 185
e 280 186
e 280 187
e 280 188
e 280 190
e 280 193
e 280 199
e 280 200
e 280 202
e 280 203
e 280 205
e 280 206
e 280 208
e 280 215
e 280 217
e 280 219
e 280 222
e 280 223
e 280 224
e 280 228
e 280 231
e 280 233
e 280 234
e 280 237
e 280 238
e 280 240
e 280 245
e 280 249
e 280 250
e 280 255
e 280 256
e 280 259
e 280 261
e 280 263
e 280 265
e 280 268
e 280 277
e 280 278
e 281 5
e 281 6
e 281 8
e 281 11
e 281 13
e 281 36
e 281 37
e 281 43
e 281 45
e 281 52
e 281 54
e 281 59
e 281 60
e 281 64
e 281 68
e 281 70
e 281 71
e 281 72
e 281 79
e 281 82
e 281 86
e 281 87
e 281 90
e 281 93
e 281 102
e 281 105
e 281 112
e 281 114
e 281 121
e 281 123
e 281 125
e 281 127
e 281 133
e 281 136
e 281 137
e 281 144
e 281 149
e 281 151
e 281 152
e 281 156
e 281 160
e 281 164
e 281 169
e 281 171
e 281 173
e 281 174
e 281 175
e 281 177
e 281 182
e 281 186
e 281 189
e 281 192
e 281 201
e 281 207
e 281 208
e 281 210
e 281 211
e 281 215
e 281 216
e 281 221
e 281 223
e 281 224
e 281 232
e 281 236
e 281 241
e 281 247
e 281 255
e 281 256
e 281 260
e 281 262
e 281 264
e 281 266
e 281 268
e 281 270
e 281 271
e 281 277
e 282 1
e 282 2
e 282 5
e 282 6
e 282 10
e 282 11
e 282 12
e 282 14
e 282 15
e 282 16
e 282 20
e 282 26
e 282 28
e 282 30
e 282 33
e 282 36
e 282 37
e 282 38
e 282 39
e 282 40
e 282 41
e 282 42
e 282 43
e 282 47
e 282 51
e 282 52
e 282 53
e 282 54
e 282 56
e 282 61
e 282 64
e 282 67
e 282 68
e 282 69
e 282 71
e 282 72
e 282 74
e 282 78
e 282 79
e 282 80
e 282 84
e 282 87
e 282 88
e 282 89
e 282 90
e 282 91
e 282 93
e 282 95
e 282 97
e 282 98
e 282 102
e 282 103
e 282 106
e 282 109
e 282 112
e 282 115
e 282 116
e 282 117
e 282 124
e 282 125
e 282 131
e 282 133
e 282 137
e 282 139
e 282 142
e 282 145
e 282 151
e 282 154
e 282 156
e 282 158
e 282 160
e 282 161
e 282 162
e 282 165
e 282 166
e 282 173
e 282 179
e 282 181
e 282 183
e 282 184
e 282 190
e 282 191
e 282 193
e 282 194
e 282 196
e 282 197
e 282 198
e 282 201
e 282 202
e 282 204
e 282 208
e 282 211
e 282 213
e 282 215
e 282 217
e 282 222
e 282 223
e 282 224
e 282 225
e 282 226
e 282 227
e 282 228
e 282 234
e 282 238
e 282 245
e 282 246
e 282 248
e 282 251
e 282 255
e 282 256
e 282 259
e 282 263
e 282 264
e 282 266
e 282 267
e 282 270
e 282 274
e 282 276
e 282 280
e 282 281
e 283 1
e 283 2
e 283 5
e 283 9
e 283 11
e 283 12
e 283 14
e 283 19
e 283 20
e 283 21
e 283 22
e 283 28
e 283 31
e 283 33
e 283 39
e 283 45
e 283 46
e 283 47
e 283 52
e 283 58
e 283 61
e 283 62
e 283 63
e 283 64
e 283 68
e 283 70
e 283 71
e 283 72
e 283 73
e 283 74
e 283 76
e 283 77
e 283 78
e 283 79
e 283 81
e 283 83
e 283 84
e 283 86
e 283 87
e 283 92
e 283 93
e 283 94
e 283 96
e 283 97
e 283 101
e 283 102
e 283 103
e 283 105
e 283 107
e 283 110
e 283 112
e 283 114
e 283 117
e 283 118
e 283 119
e 283 124
e 283 125
e 283 129
e 283 130
e 283 131
e 283 132
e 283 133
e 283 134
e 283 135
e 283 138
e 283 139
e 283 142
e 283 143
e 283 144
e 283 147
e 283 148
e 283 149
e 283 150
e 283 151
e 283 152
e 283 154
e 283 155
e 283 156
e 283 160
e 283 161
e 283 163
e 283 164
e 283 165
e 283 169
e 283 173
e 283 175
e 283 176
e 283 179
e 283 180
e 283 184
e 283 187
e 283 188
e 283 190
e 283 191
e 283 193
e 283 201
e 283 203
e 283 204
e 283 209
e 283 212
e 283 213
e 283 214
e 283 215
e 283 217
e 283 219
e 283 221
e 283 223
e 283 224
e 283 230
e 283 232
e 283 233
e 283 234
e 283 236
e 283 238
e 283 240
e 283 241
e 283 242
e 283 245
e 283 247
e 283 248
e 283 250
e 283 252
e 283 253
e 283 256
e 283 257
e 283 262
e 283 265
e 283 266
e 283 268
e 283 274
e 283 276
e 283 277
e 283 281
e 284 1
e 284 3
e 284 5
e 284 10
e 284 11
e 284 12
e 284 13
e 284 15
e 284 16
e 284 17
e 284 18
e 284 20
e 284 21
e 284 25
e 284 26
e 284 29
e 284 30
e 284 31
e 284 33
e 284 35
e 284 36
e 284 38
e 284 39
e 284 40
e 284 43
e 284 49
e 284 50
e 284 51
e 284 53
e 284 55
e 284 57
e 284 61
e 284 68
e 284 73
e 284 75
e 284 78
e 284 79
e 284 84
e 284 86
e 284 87
e 284 89
e 284 90
e 284 93
e 284 95
e 284 98
e 284 101
e 284 103
e 284 105
e 284 107
e 284 110
e 284 116
e 284 117
e 284 118
e 284 121
e 284 124
e 284 128
e 284 130
e 284 131
e 284 133
e 284 136
e 284 137
e 284 139
e 284 143
e 284 147
e 284 150
e 284 152
e 284 154
e 284 155
e 284 164
e 284 165
e 284 166
e 284 168
e 284 173
e 284 174
e 284 175
e 284 177
e 284 179
e 284 183
e 284 184
e 284 186
e 284 187
e 284 190
e 284 205
e 284 206
e 284 211
e 284 214
e 284 223
e 284 229
e 284 230
e 284 232
e 284 234
e 284 238
e 284 244
e 284 246
e 284 248
e 284 250
e 284 251
e 284 255
e 284 256
e 284 257
e 284 258
e 284 259
e 284 260
e 284 261
e 284 262
e 284 263
e 284 264
e 284 266
e 284 268
e 284 270
e 284 276
e 284 277
e 285 1
e 285 2
e 285 4
e 285 12
e 285 13
e 285 17
e 285 20
e 285 23
e 285 26
e 285 27
e 285 29
e 285 30
e 285 37
e 285 38
e 285 39
e 285 41
e 285 45
e 285 49
e 285 51
e 285 54
e 285 57
e 285 58
e 285 60
e 285 61
e 285 65
e 285 67
e 285 68
e 285 69
e 285 70
e 285 72
e 285 74
e 285 76
e 285 77
e 285 80
e 285 82
e 285 84
e 285 85
e 285 86
e 285 87
e 285 89
e 285 90
e 285 91
e 285 92
e 285 93
e 285 94
e 285 95
e 285 107
e 285 109
e 285 110
e 285 111
e 285 112
e 285 113
e 285 114
e 285 115
e 285 116
e 285 117
e 285 118
e 285 119
e 285 120
e 285 122
e 285 128
e 285 130
e 285 131
e 285 133
e 285 135
e 285 136
e 285 137
e 285 140
e 285 144
e 285 149
e 285 150
e 285 152
e 285 153
e 285 154
e 285 155
e 285 156
e 285 163
e 285 164
e 285 165
e 285 166
e 285 168
e 285 170
e 285 171
e 285 174
e 285 175
e 285 176
e 285 177
e 285 179
e 285 180
e 285 181
e 285 182
e 285 183
e 285 186
e 285 189
e 285 190
e 285 193
e 285 195
e 285 196
e 285 198
e 285 199
e 285 201
e 285 202
e 285 205
e 285 206
e 285 208
e 285 209
e 285 212
e 285 214
e 285 215
e 285 216
e 285 218
e 285 219
e 285 221
e 285 222
e 285 224
e 285 226
e 285 228
e 285 232
e 285 233
e 285 234
e 285 236
e 285 240
e 285 242
e 285 244
e 285 245
e 285 246
e 285 248
e 285 249
e 285 250
e 285 251
e 285 252
e 285 253
e 285 255
e 285 256
e 285 257
e 285 258
e 285 259
e 285 261
e 285 262
e 285 265
e 285 268
e 285 271
e 285 272
e 285 277
e 285 279
e 285 281
e 285 282
e 286 1
e 286 5
e 286 6
e 286 11
e 286 41
e 286 42
e 286 45
e 286 49
e 286 53
e 286 56
e 286 66
e 286 67
e 286 68
e 286 73
e 286 77
e 286 80
e 286 82
e 286 84
e 286 87
e 286 89
e 286 90
e 286 91
e 286 92
e 286 93
e 286 95
e 286 102
e 286 105
e 286 108
e 286 110
e 286 118
e 286 123
e 286 124
e 286 125
e 286 126
e 286 127
e 286 128
e 286 129
e 286 132
e 286 134
e 286 135
e 286 137
e 286 138
e 286 142
e 286 146
e 286 155
e 286 165
e 286 173
e 286 174
e 286 176
e 286 178
e 286 184
e 286 190
e 286 192
e 286 209
e 286 212
e 286 214
e 286 221
e 286 223
e 286 225
e 286 226
e 286 230
e 286 232
e 286 234
e 286 235
e 286 236
e 286 240
e 286 241
e 286 246
e 286 256
e 286 268
e 286 270
e 286 271
e 286 276
e 286 277
e 286 285
e 287 2
e 287 4
e 287 5
e 287 7
e 287 8
e 287 10
e 287 11
e 287 13
e 287 20
e 287 26
e 287 28
e 287 31
e 287 33
e 287 35
e 287 37
e 287 41
e 287 43
e 287 47
e 287 50
e 287 51
e 287 52
e 287 55
e 287 56
e 287 57
e 287 59
e 287 61
e 287 64
e 287 68
e 287 72
e 287 73
e 287 76
e 287 78
e 287 82
e 287 84
e 287 88
e 287 89
e 287 90
e 287 93
e 287 95
e 287 97
e 287 98
e 287 100
e 287 102
e 287 109
e 287 111
e 287 112
e 287 114
e 287 120
e 287 123
e 287 125
e 287 130
e 287 134
e 287 135
e 287 136
e 287 139
e 287 141
e 287 148
e 287 151
e 287 155
e 287 156
e 287 159
e 287 160
e 287 161
e 287 164
e 287 165
e 287 166
e 287 168
e 287 169
e 287 171
e 287 172
e 287 181
e 287 183
e 287 184
e 287 186
e 287 187
e 287 192
e 287 197
e 287 199
e 287 210
e 287 214
e 287 215
e 287 217
e 287 219
e 287 221
e 287 228
e 287 229
e 287 231
e 287 233
e 287 235
e 287 241
e 287 242
e 287 245
e 287 246
e 287 250
e 287 257
e 287 258
e 287 259
e 287 262
e 287 267
e 287 268
e 287 270
e 287 271
e 287 279
e 287 284
e 287 286
e 288 1
e 288 2
e 288 4
e 288 5
e 288 6
e 288 8
e 288 10
e 288 11
e 288 12
e 288 13
e 288 15
e 288 19
e 288 20
e 288 21
e 288 23
e 288 24
e 288 26
e 288 27
e 288 30
e 288 31
e 288 33
e 288 35
e 288 36
e 288 37
e 288 38
e 288 40
e 288 42
e 288 45
e 288 46
e 288 48
e 288 49
e 288 50
e 288 53
e 288 55
e 288 58
e 288 61
e 288 63
e 288 64
e 288 66
e 288 68
e 288 69
e 288 70
e 288 71
e 288 72
e 288 73
e 288 76
e 288 77
e 288 79
e 288 80
e 288 82
e 288 83
e 288 85
e 288 89
e 288 90
e 288 91
e 288 92
e 288 93
e 288 94
e 288 95
e 288 96
e 288 100
e 288 101
e 288 102
e 288 105
e 288 107
e 288 109
e 288 110
e 288 111
e 288 112
e 288 113
e 288 114
e 288 118
e 288 120
e 288 121
e 288 123
e 288 124
e 288 125
e 288 126
e 288 128
e 288 129
e 288 130
e 288 131
e 288 132
e 288 133
e 288 134
e 288 135
e 288 136
e 288 137
e 288 139
e 288 141
e 288 142
e 288 143
e 288 144
e 288 145
e 288 146
e 288 149
e 288 151
e 288 154
e 288 157
e 288 158
e 288 160
e 288 162
e 288 163
e 288 164
e 288 165
e 288 166
e 288 167
e 288 168
e 288 170
e 288 172
e 288 173
e 288 174
e 288 175
e 288 176
e 288 179
e 288 181
e 288 184
e 288 186
e 288 190
e 288 191
e 288 192
e 288 194
e 288 195
e 288 196
e 288 197
e 288 198
e 288 201
e 288 202
e 288 203
e 288 204
e 288 205
e 288 206
e 288 209
e 288 210
e 288 211
e 288 212
e 288 213
e 288 214
e 288 215
e 288 216
e 288 217
e 288 220
e 288 221
e 288 222
e 288 223
e 288 224
e 288 225
e 288 228
e 288 232
e 288 235
e 288 236
e 288 237
e 288 238
e 288 240
e 288 241
e 288 242
e 288 244
e 288 245
e 288 246
e 288 247
e 288 248
e 288 249
e 288 250
e 288 252
e 288 253
e 288 255
e 288 256
e 288 259
e 288 260
e 288 261
e 288 262
e 288 263
e 288 264
e 288 265
e 288 266
e 288 267
e 288 268
e 288 270
e 288 274
e 288 275
e 288 276
e 288 277
e 288 278
e 288 279
e 288 281
e 288 282
e 288 283
e 288 285
e 288 287
e 289 1
e 289 6
e 289 8
e 289 9
e 289 11
e 289 12
e 289 13
e 289 14
e 289 15
e 289 17
e 289 19
e 289 20
e 289 22
e 289 23
e 289 25
e 289 26
e 289 27
e 289 28
e 289 29
e 289 30
e 289 31
e 289 32
e 289 33
e 289 35
e 289 37
e 289 39
e 289 43
e 289 44
e 289 45
e 289 46
e 289 48
e 289 49
e 289 50
e 289 52
e 289 53
e 289 54
e 289 55
e 289 56
e 289 57
e 289 58
e 289 60
e 289 62
e 289 63
e 289 67
e 289 68
e 289 69
e 289 70
e 289 71
e 289 72
e 289 73
e 289 76
e 289 78
e 289 80
e 289 81
e 289 82
e 289 83
e 289 84
e 289 85
e 289 89
e 289 90
e 289 91
e 289 92
e 289 95
e 289 98
e 289 99
e 289 100
e 289 102
e 289 104
e 289 105
e 289 107
e 289 108
e 289 109
e 289 110
e 289 111
e 289 114
e 289 115
e 289 116
e 289 118
e 289 120
e 289 122
e 289 125
e 289 129
e 289 131
e 289 133
e 289 134
e 289 135
e 289 136
e 289 137
e 289 138
e 289 139
e 289 140
e 289 141
e 289 142
e 289 144
e 289 146
e 289 147
e 289 148
e 289 149
e 289 154
e 289 156
e 289 158
e 289 159
e 289 163
e 289 165
e 289 166
e 289 168
e 289 169
e 289 171
e 289 173
e 289 174
e 289 176
e 289 178
e 289 179
e 289 181
e 289 184
e 289 187
e 289 188
e 289 189
e 289 190
e 289 192
e 289 193
e 289 196
e 289 198
e 289 199
e 289 202
e 289 203
e 289 204
e 289 205
e 289 207
e 289 208
e 289 209
e 289 211
e 289 212
e 289 214
e 289 215
e 289 217
e 289 218
e 289 220
e 289 222
e 289 223
e 289 225
e 289 226
e 289 227
e 289 228
e 289 232
e 289 233
e 289 234
e 289 236
e 289 239
e 289 240
e 289 242
e 289 245
e 289 248
e 289 250
e 289 254
e 289 256
e 289 257
e 289 258
e 289 259
e 289 260
e 289 261
e 289 262
e 289 263
e 289 264
e 289 265
e 289 267
e 289 268
e 289 269
e 289 271
e 289 273
e 289 274
e 289 275
e 289 276
e 289 277
e 289 279
e 289 281
e 289 282
e 289 283
e 289 284
e 289 285
e 289 286
e 289 288
e 290 1
e 290 2
e 290 4
e 290 5
e 290 7
e 290 11
e 290 12
e 290 13
e 290 14
e 290 15
e 290 16
e 290 18
e 290 20
e 290 21
e 290 22
e 290 23
e 290 25
e 290 26
e 290 27
e 290 28
e 290 30
e 290 31
e 290 32
e 290 33
e 290 35
e 290 36
e 290 37
e 290 38
e 290 39
e 290 40
e 290 43
e 290 44
e 290 45
e 290 47
e 290 48
e 290 50
e 290 51
e 290 52
e 290 53
e 290 54
e 290 55
e 290 56
e 290 57
e 290 60
e 290 61
e 290 63
e 290 67
e 290 68
e 290 71
e 290 72
e 290 73
e 290 74
e 290 75
e 290 76
e 290 77
e 290 78
e 290 80
e 290 82
e 290 83
e 290 84
e 290 86
e 290 87
e 290 89
e 290 91
e 290 92
e 290 93
e 290 95
e 290 96
e 290 97
e 290 100
e 290 101
e 290 103
e 290 104
e 290 105
e 290 107
e 290 108
e 290 109
e 290 111
e 290 114
e 290 115
e 290 117
e 290 118
e 290 121
e 290 122
e 290 124
e 290 125
e 290 126
e 290 127
e 290 128
e 290 129
e 290 130
e 290 131
e 290 132
e 290 133
e 290 134
e 290 135
e 290 137
e 290 138
e 290 139
e 290 140
e 290 141
e 290 142
e 290 143
e 290 144
e 290 145
e 290 146
e 290 148
e 290 149
e 290 150
e 290 151
e 290 152
e 290 154
e 290 155
e 290 156
e 290 159
e 290 160
e 290 161
e 290 162
e 290 163
e 290 165
e 290 166
e 290 167
e 290 168
e 290 169
e 290 172
e 290 173
e 290 174
e 290 175
e 290 176
e 290 177
e 290 178
e 290 179
e 290 180
e 290 181
e 290 182
e 290 183
e 290 184
e 290 186
e 290 187
e 290 188
e 290 189
e 290 190
e 290 192
e 290 194
e 290 195
e 290 196
e 290 203
e 290 204
e 290 205
e 290 206
e 290 207
e 290 208
e 290 209
e 290 210
e 290 212
e 290 213
e 290 214
e 290 215
e 290 216
e 290 217
e 290 218
e 290 221
e 290 222
e 290 223
e 290 224
e 290 225
e 290 226
e 290 228
e 290 229
e 290 231
e 290 232
e 290 233
e 290 235
e 290 236
e 290 237
e 290 239
e 290 240
e 290 241
e 290 242
e 290 244
e 290 245
e 290 246
e 290 248
e 290 249
e 290 250
e 290 251
e 290 252
e 290 254
e 290 255
e 290 256
e 290 259
e 290 260
e 290 261
e 290 263
e 290 265
e 290 266
e 290 267
e 290 268
e 290 270
e 290 271
e 290 273
e 290 274
e 290 276
e 290 277
e 290 278
e 290 279
e 290 280
e 290 281
e 290 284
e 290 288
e 290 289
e 291 2
e 291 6
e 291 10
e 291 12
e 291 20
e 291 25
e 291 26
e 291 28
e 291 30
e 291 31
e 291 40
e 291 42
e 291 44
e 291 45
e 291 51
e 291 53
e 291 55
e 291 56
e 291 63
e 291 64
e 291 67
e 291 69
e 291 72
e 291 73
e 291 80
e 291 82
e 291 92
e 291 100
e 291 103
e 291 104
e 291 105
e 291 107
e 291 112
e 291 115
e 291 116
e 291 117
e 291 123
e 291 125
e 291 126
e 291 130
e 291 133
e 291 135
e 291 136
e 291 139
e 291 140
e 291 143
e 291 145
e 291 147
e 291 149
e 291 154
e 291 155
e 291 156
e 291 159
e 291 161
e 291 165
e 291 166
e 291 170
e 291 171
e 291 173
e 291 174
e 291 176
e 291 179
e 291 184
e 291 186
e 291 187
e 291 190
e 291 195
e 291 201
e 291 202
e 291 205
e 291 208
e 291 214
e 291 223
e 291 224
e 291 229
e 291 232
e 291 233
e 291 234
e 291 235
e 291 237
e 291 240
e 291 242
e 291 246
e 291 251
e 291 258
e 291 259
e 291 260
e 291 261
e 291 262
e 291 264
e 291 265
e 291 268
e 291 270
e 291 271
e 291 273
e 291 274
e 291 276
e 291 277
e 291 285
e 291 286
e 291 288
e 291 290
e 292 1
e 292 2
e 292 5
e 292 6
e 292 9
e 292 10
e 292 11
e 292 12
e 292 14
e 292 15
e 292 18
e 292 19
e 292 21
e 292 23
e 292 27
e 292 30
e 292 32
e 292 35
e 292 36
e 292 37
e 292 38
e 292 41
e 292 42
e 292 43
e 292 45
e 292 46
e 292 47
e 292 48
e 292 51
e 292 53
e 292 54
e 292 55
e 292 56
e 292 57
e 292 59
e 292 60
e 292 61
e 292 62
e 292 65
e 292 67
e 292 68
e 292 69
e 292 70
e 292 72
e 292 73
e 292 74
e 292 75
e 292 76
e 292 80
e 292 82
e 292 84
e 292 85
e 292 86
e 292 87
e 292 88
e 292 89
e 292 93
e 292 94
e 292 96
e 292 97
e 292 99
e 292 101
e 292 103
e 292 104
e 292 105
e 292 107
e 292 110
e 292 111
e 292 112
e 292 114
e 292 115
e 292 118
e 292 119
e 292 121
e 292 122
e 292 123
e 292 124
e 292 126
e 292 127
e 292 128
e 292 129
e 292 130
e 292 131
e 292 133
e 292 134
e 292 135
e 292 136
e 292 137
e 292 138
e 292 139
e 292 141
e 292 142
e 292 145
e 292 147
e 292 148
e 292 149
e 292 151
e 292 154
e 292 155
e 292 156
e 292 157
e 292 159
e 292 162
e 292 164
e 292 165
e 292 167
e 292 168
e 292 171
e 292 173
e 292 174
e 292 175
e 292 176
e 292 178
e 292 179
e 292 180
e 292 181
e 292 184
e 292 186
e 292 187
e 292 188
e 292 190
e 292 192
e 292 195
e 292 196
e 292 201
e 292 203
e 292 205
e 292 206
e 292 207
e 292 208
e 292 209
e 292 214
e 292 215
e 292 216
e 292 217
e 292 218
e 292 220
e 292 221
e 292 222
e 292 223
e 292 224
e 292 226
e 292 228
e 292 232
e 292 233
e 292 234
e 292 235
e 292 236
e 292 238
e 292 239
e 292 240
e 292 241
e 292 245
e 292 246
e 292 247
e 292 248
e 292 250
e 292 254
e 292 256
e 292 258
e 292 259
e 292 261
e 292 262
e 292 264
e 292 265
e 292 266
e 292 268
e 292 269
e 292 270
e 292 271
e 292 274
e 292 275
e 292 276
e 292 277
e 292 279
e 292 281
e 292 282
e 292 283
e 292 287
e 292 288
e 292 289
e 292 290
e 293 1
e 293 2
e 293 3
e 293 4
e 293 6
e 293 7
e 293 10
e 293 11
e 293 12
e 293 13
e 293 14
e 293 16
e 293 20
e 293 21
e 293 22
e 293 25
e 293 26
e 293 28
e 293 29
e 293 30
e 293 31
e 293 32
e 293 33
e 293 34
e 293 37
e 293 38
e 293 40
e 293 41
e 293 42
e 293 43
e 293 45
e 293 46
e 293 47
e 293 48
e 293 49
e 293 50
e 293 51
e 293 54
e 293 56
e 293 60
e 293 63
e 293 64
e 293 68
e 293 69
e 293 72
e 293 73
e 293 74
e 293 76
e 293 77
e 293 79
e 293 83
e 293 87
e 293 88
e 293 89
e 293 90
e 293 93
e 293 95
e 293 96
e 293 97
e 293 98
e 293 99
e 293 100
e 293 102
e 293 103
e 293 104
e 293 107
e 293 108
e 293 109
e 293 110
e 293 111
e 293 112
e 293 114
e 293 115
e 293 116
e 293 118
e 293 119
e 293 121
e 293 124
e 293 125
e 293 126
e 293 127
e 293 129
e 293 130
e 293 131
e 293 133
e 293 134
e 293 135
e 293 136
e 293 137
e 293 138
e 293 139
e 293 140
e 293 141
e 293 142
e 293 143
e 293 145
e 293 146
e 293 147
e 293 149
e 293 150
e 293 152
e 293 153
e 293 154
e 293 155
e 293 156
e 293 158
e 293 159
e 293 160
e 293 161
e 293 162
e 293 163
e 293 166
e 293 169
e 293 170
e 293 171
e 293 173
e 293 174
e 293 175
e 293 176
e 293 178
e 293 179
e 293 180
e 293 181
e 293 182
e 293 184
e 293 185
e 293 186
e 293 187
e 293 189
e 293 191
e 293 192
e 293 193
e 293 194
e 293 195
e 293 196
e 293 198
e 293 199
e 293 201
e 293 202
e 293 203
e 293 204
e 293 205
e 293 206
e 293 208
e 293 209
e 293 211
e 293 213
e 293 214
e 293 215
e 293 216
e 293 217
e 293 219
e 293 221
e 293 222
e 293 223
e 293 224
e 293 225
e 293 226
e 293 227
e 293 228
e 293 229
e 293 232
e 293 233
e 293 234
e 293 235
e 293 236
e 293 237
e 293 238
e 293 240
e 293 242
e 293 243
e 293 245
e 293 246
e 293 247
e 293 248
e 293 249
e 293 250
e 293 253
e 293 254
e 293 255
e 293 256
e 293 257
e 293 258
e 293 259
e 293 260
e 293 261
e 293 262
e 293 263
e 293 264
e 293 265
e 293 267
e 293 268
e 293 269
e 293 271
e 293 274
e 293 276
e 293 277
e 293 278
e 293 279
e 293 280
e 293 284
e 293 285
e 293 291
e 294 2
e 294 4
e 294 5
e 294 6
e 294 10
e 294 13
e 294 17
e 294 18
e 294 21
e 294 22
e 294 24
e 294 26
e 294 28
e 294 29
e 294 31
e 294 37
e 294 41
e 294 43
e 294 44
e 294 45
e 294 48
e 294 50
e 294 53
e 294 54
e 294 55
e 294 56
e 294 59
e 294 60
e 294 62
e 294 63
e 294 68
e 294 69
e 294 72
e 294 76
e 294 78
e 294 79
e 294 86
e 294 87
e 294 89
e 294 90
e 294 91
e 294 92
e 294 93
e 294 100
e 294 103
e 294 105
e 294 107
e 294 109
e 294 112
e 294 114
e 294 115
e 294 116
e 294 118
e 294 120
e 294 124
e 294 125
e 294 126
e 294 127
e 294 129
e 294 130
e 294 131
e 294 133
e 294 134
e 294 135
e 294 136
e 294 139
e 294 142
e 294 143
e 294 145
e 294 150
e 294 151
e 294 153
e 294 154
e 294 155
e 294 156
e 294 160
e 294 163
e 294 165
e 294 170
e 294 173
e 294 174
e 294 176
e 294 179
e 294 181
e 294 184
e 294 186
e 294 187
e 294 191
e 294 193
e 294 194
e 294 195
e 294 198
e 294 200
e 294 203
e 294 204
e 294 212
e 294 213
e 294 214
e 294 215
e 294 218
e 294 221
e 294 222
e 294 224
e 294 225
e 294 228
e 294 233
e 294 234
e 294 235
e 294 236
e 294 238
e 294 240
e 294 243
e 294 245
e 294 246
e 294 248
e 294 251
e 294 254
e 294 257
e 294 258
e 294 259
e 294 260
e 294 261
e 294 265
e 294 268
e 294 270
e 294 271
e 294 272
e 294 274
e 294 277
e 294 279
e 294 282
e 294 284
e 294 286
e 294 288
e 294 289
e 294 290
e 294 292
e 294 293
e 295 1
e 295 4
e 295 5
e 295 6
e 295 8
e 295 9
e 295 11
e 295 15
e 295 17
e 295 18
e 295 23
e 295 24
e 295 25
e 295 26
e 295 27
e 295 30
e 295 31
e 295 32
e 295 35
e 295 37
e 295 38
e 295 39
e 295 40
e 295 43
e 295 45
e 295 47
e 295 50
e 295 51
e 295 52
e 295 60
e 295 61
e 295 62
e 295 64
e 295 69
e 295 71
e 295 73
e 295 76
e 295 77
e 295 78
e 295 79
e 295 80
e 295 81
e 295 85
e 295 87
e 295 89
e 295 91
e 295 92
e 295 95
e 295 96
e 295 99
e 295 100
e 295 102
e 295 104
e 295 105
e 295 107
e 295 109
e 295 110
e 295 111
e 295 112
e 295 113
e 295 114
e 295 115
e 295 118
e 295 119
e 295 123
e 295 126
e 295 127
e 295 129
e 295 131
e 295 134
e 295 137
e 295 139
e 295 142
e 295 143
e 295 145
e 295 147
e 295 149
e 295 154
e 295 156
e 295 157
e 295 160
e 295 161
e 295 162
e 295 164
e 295 166
e 295 172
e 295 173
e 295 174
e 295 176
e 295 179
e 295 180
e 295 181
e 295 184
e 295 187
e 295 189
e 295 191
e 295 192
e 295 196
e 295 200
e 295 202
e 295 203
e 295 205
e 295 209
e 295 210
e 295 211
e 295 212
e 295 214
e 295 215
e 295 217
e 295 219
e 295 221
e 295 222
e 295 223
e 295 225
e 295 226
e 295 228
e 295 230
e 295 231
e 295 233
e 295 234
e 295 237
e 295 238
e 295 240
e 295 241
e 295 243
e 295 244
e 295 245
e 295 246
e 295 248
e 295 249
e 295 250
e 295 251
e 295 253
e 295 254
e 295 256
e 295 258
e 295 259
e 295 261
e 295 262
e 295 264
e 295 266
e 295 267
e 295 268
e 295 269
e 295 270
e 295 271
e 295 273
e 295 274
e 295 276
e 295 277
e 295 278
e 295 280
e 295 281
e 295 286
e 295 287
e 295 288
e 295 289
e 295 290
e 295 292
e 295 293
e 295 294
e 296 2
e 296 3
e 296 4
e 296 6
e 296 8
e 296 9
e 296 10
e 296 11
e 296 17
e 296 18
e 296 22
e 296 26
e 296 31
e 296 33
e 296 37
e 296 42
e 296 45
e 296 51
e 296 52
e 296 54
e 296 55
e 296 56
e 296 59
e 296 60
e 296 64
e 296 65
e 296 70
e 296 73
e 296 76
e 296 78
e 296 79
e 296 80
e 296 82
e 296 86
e 296 87
e 296 89
e 296 92
e 296 93
e 296 94
e 296 103
e 296 105
e 296 106
e 296 108
e 296 109
e 296 111
e 296 112
e 296 113
e 296 114
e 296 115
e 296 116
e 296 117
e 296 118
e 296 119
e 296 120
e 296 121
e 296 123
e 296 125
e 296 126
e 296 129
e 296 131
e 296 132
e 296 134
e 296 135
e 296 137
e 296 142
e 296 143
e 296 145
e 296 147
e 296 148
e 296 150
e 296 151
e 296 154
e 296 155
e 296 156
e 296 163
e 296 164
e 296 173
e 296 174
e 296 175
e 296 179
e 296 181
e 296 183
e 296 186
e 296 187
e 296 188
e 296 190
e 296 192
e 296 193
e 296 201
e 296 203
e 296 204
e 296 206
e 296 207
e 296 208
e 296 209
e 296 213
e 296 214
e 296 215
e 296 220
e 296 221
e 296 223
e 296 227
e 296 230
e 296 231
e 296 232
e 296 234
e 296 236
e 296 237
e 296 240
e 296 241
e 296 242
e 296 245
e 296 246
e 296 248
e 296 249
e 296 250
e 296 253
e 296 257
e 296 259
e 296 261
e 296 262
e 296 265
e 296 266
e 296 268
e 296 269
e 296 271
e 296 274
e 296 276
e 296 277
e 296 279
e 296 283
e 296 285
e 296 289
e 296 290
e 296 294
e 296 295
e 297 1
e 297 2
e 297 3
e 297 4
e 297 6
e 297 7
e 297 10
e 297 11
e 297 12
e 297 13
e 297 15
e 297 16
e 297 18
e 297 20
e 297 21
e 297 22
e 297 25
e 297 26
e 297 28
e 297 29
e 297 30
e 297 31
e 297 32
e 297 34
e 297 35
e 297 37
e 297 38
e 297 39
e 297 40
e 297 42
e 297 43
e 297 44
e 297 45
e 297 46
e 297 48
e 297 50
e 297 53
e 297 54
e 297 55
e 297 56
e 297 59
e 297 60
e 297 62
e 297 63
e 297 64
e 297 65
e 297 67
e 297 68
e 297 69
e 297 71
e 297 72
e 297 73
e 297 74
e 297 75
e 297 76
e 297 78
e 297 79
e 297 80
e 297 81
e 297 82
e 297 83
e 297 85
e 297 86
e 297 87
e 297 89
e 297 90
e 297 91
e 297 92
e 297 93
e 297 95
e 297 97
e 297 98
e 297 100
e 297 101
e 297 102
e 297 103
e 297 104
e 297 105
e 297 106
e 297 108
e 297 109
e 297 111
e 297 112
e 297 113
e 297 115
e 297 116
e 297 117
e 297 118
e 297 119
e 297 121
e 297 123
e 297 124
e 297 125
e 297 126
e 297 127
e 297 129
e 297 130
e 297 131
e 297 132
e 297 133
e 297 135
e 297 136
e 297 137
e 297 138
e 297 139
e 297 142
e 297 144
e 297 145
e 297 146
e 297 147
e 297 148
e 297 149
e 297 150
e 297 151
e 297 152
e 297 154
e 297 156
e 297 160
e 297 161
e 297 163
e 297 164
e 297 165
e 297 166
e 297 167
e 297 168
e 297 170
e 297 172
e 297 173
e 297 174
e 297 175
e 297 176
e 297 177
e 297 179
e 297 180
e 297 182
e 297 184
e 297 186
e 297 188
e 297 189
e 297 190
e 297 193
e 297 196
e 297 198
e 297 199
e 297 202
e 297 203
e 297 204
e 297 205
e 297 206
e 297 207
e 297 208
e 297 209
e 297 210
e 297 211
e 297 212
e 297 213
e 297 214
e 297 215
e 297 217
e 297 218
e 297 221
e 297 222
e 297 223
e 297 224
e 297 225
e 297 226
e 297 227
e 297 228
e 297 229
e 297 231
e 297 232
e 297 233
e 297 235
e 297 238
e 297 240
e 297 241
e 297 242
e 297 244
e 297 245
e 297 246
e 297 247
e 297 249
e 297 250
e 297 252
e 297 253
e 297 254
e 297 255
e 297 256
e 297 257
e 297 261
e 297 263
e 297 264
e 297 266
e 297 268
e 297 271
e 297 274
e 297 276
e 297 277
e 297 279
e 297 280
e 297 281
e 297 283
e 297 285
e 297 286
e 297 287
e 297 288
e 297 289
e 297 290
e 297 292
e 297 293
e 297 294
e 297 295
e 297 296
e 298 5
e 298 6
e 298 7
e 298 10
e 298 12
e 298 20
e 298 26
e 298 29
e 298 37
e 298 38
e 298 40
e 298 42
e 298 45
e 298 52
e 298 56
e 298 57
e 298 64
e 298 73
e 298 74
e 298 79
e 298 80
e 298 82
e 298 84
e 298 85
e 298 86
e 298 87
e 298 88
e 298 90
e 298 91
e 298 93
e 298 98
e 298 101
e 298 104
e 298 109
e 298 111
e 298 114
e 298 122
e 298 123
e 298 129
e 298 132
e 298 133
e 298 134
e 298 142
e 298 143
e 298 145
e 298 149
e 298 151
e 298 155
e 298 165
e 298 166
e 298 168
e 298 172
e 298 174
e 298 175
e 298 176
e 298 179
e 298 184
e 298 187
e 298 191
e 298 192
e 298 193
e 298 199
e 298 200
e 298 203
e 298 208
e 298 214
e 298 217
e 298 228
e 298 232
e 298 233
e 298 234
e 298 240
e 298 241
e 298 242
e 298 245
e 298 246
e 298 248
e 298 251
e 298 255
e 298 257
e 298 259
e 298 262
e 298 269
e 298 270
e 298 274
e 298 276
e 298 277
e 298 279
e 298 281
e 298 285
e 298 291
e 298 296
e 299 2
e 299 4
e 299 5
e 299 6
e 299 8
e 299 10
e 299 11
e 299 12
e 299 14
e 299 15
e 299 16
e 299 24
e 299 28
e 299 29
e 299 33
e 299 37
e 299 38
e 299 41
e 299 42
e 299 43
e 299 45
e 299 49
e 299 50
e 299 55
e 299 60
e 299 61
e 299 73
e 299 76
e 299 77
e 299 78
e 299 80
e 299 82
e 299 85
e 299 86
e 299 87
e 299 88
e 299 90
e 299 91
e 299 93
e 299 99
e 299 102
e 299 105
e 299 110
e 299 111
e 299 112
e 299 114
e 299 118
e 299 121
e 299 124
e 299 127
e 299 129
e 299 133
e 299 134
e 299 135
e 299 136
e 299 137
e 299 138
e 299 139
e 299 146
e 299 149
e 299 156
e 299 157
e 299 160
e 299 161
e 299 164
e 299 165
e 299 171
e 299 172
e 299 175
e 299 183
e 299 184
e 299 186
e 299 187
e 299 190
e 299 192
e 299 196
e 299 202
e 299 203
e 299 206
e 299 207
e 299 208
e 299 210
e 299 211
e 299 215
e 299 217
e 299 221
e 299 228
e 299 233
e 299 236
e 299 238
e 299 240
e 299 241
e 299 242
e 299 245
e 299 246
e 299 250
e 299 254
e 299 256
e 299 259
e 299 264
e 299 266
e 299 267
e 299 268
e 299 269
e 299 270
e 299 274
e 299 277
e 299 285
e 299 289
e 299 290
e 299 293
e 299 296
e 299 297
e 300 1
e 300 2
e 300 4
e 300 8
e 300 9
e 300 11
e 300 12
e 300 13
e 300 26
e 300 29
e 300 30
e 300 31
e 300 37
e 300 38
e 300 40
e 300 46
e 300 47
e 300 49
e 300 50
e 300 51
e 300 52
e 300 53
e 300 56
e 300 57
e 300 60
e 300 64
e 300 68
e 300 69
e 300 70
e 300 73
e 300 77
e 300 78
e 300 84
e 300 89
e 300 92
e 300 93
e 300 94
e 300 95
e 300 100
e 300 101
e 300 103
e 300 105
e 300 109
e 300 110
e 300 111
e 300 114
e 300 117
e 300 122
e 300 124
e 300 125
e 300 127
e 300 130
e 300 132
e 300 133
e 300 135
e 300 136
e 300 137
e 300 142
e 300 144
e 300 145
e 300 147
e 300 149
e 300 150
e 300 151
e 300 153
e 300 154
e 300 156
e 300 165
e 300 166
e 300 167
e 300 168
e 300 171
e 300 174
e 300 176
e 300 177
e 300 179
e 300 187
e 300 192
e 300 200
e 300 202
e 300 209
e 300 212
e 300 214
e 300 215
e 300 217
e 300 218
e 300 221
e 300 225
e 300 230
e 300 232
e 300 233
e 300 238
e 300 240
e 300 241
e 300 246
e 300 249
e 300 251
e 300 252
e 300 254
e 300 257
e 300 259
e 300 261
e 300 263
e 300 266
e 300 267
e 300 268
e 300 271
e 300 274
e 300 276
e 300 283
e 300 284
e 300 285
e 300 289
e 300 290
e 300 292
e 300 293
e 300 294
e 300 295
e 300 296
e 300 297
e 301 1
e 301 2
e 301 3
e 301 5
e 301 6
e 301 8
e 301 9
e 301 10
e 301 11
e 301 13
e 301 14
e 301 16
e 301 20
e 301 23
e 301 26
e 301 30
e 301 31
e 301 32
e 301 33
e 301 37
e 301 39
e 301 40
e 301 43
e 301 45
e 301 47
e 301 50
e 301 53
e 301 55
e 301 57
e 301 61
e 301 64
e 301 66
e 301 68
e 301 69
e 301 71
e 301 72
e 301 77
e 301 78
e 301 79
e 301 81
e 301 82
e 301 84
e 301 86
e 301 87
e 301 89
e 301 90
e 301 91
e 301 92
e 301 93
e 301 94
e 301 95
e 301 98
e 301 99
e 301 100
e 301 102
e 301 103
e 301 104
e 301 105
e 301 106
e 301 111
e 301 112
e 301 113
e 301 117
e 301 121
e 301 122
e 301 124
e 301 125
e 301 130
e 301 131
e 301 133
e 301 134
e 301 135
e 301 136
e 301 138
e 301 139
e 301 140
e 301 142
e 301 143
e 301 144
e 301 145
e 301 149
e 301 150
e 301 151
e 301 153
e 301 154
e 301 156
e 301 157
e 301 160
e 301 161
e 301 164
e 301 165
e 301 167
e 301 172
e 301 173
e 301 174
e 301 175
e 301 177
e 301 180
e 301 181
e 301 183
e 301 184
e 301 187
e 301 189
e 301 190
e 301 193
e 301 194
e 301 196
e 301 198
e 301 201
e 301 202
e 301 209
e 301 217
e 301 221
e 301 222
e 301 223
e 301 225
e 301 226
e 301 228
e 301 233
e 301 235
e 301 237
e 301 238
e 301 240
e 301 241
e 301 243
e 301 244
e 301 245
e 301 246
e 301 250
e 301 255
e 301 256
e 301 257
e 301 259
e 301 260
e 301 261
e 301 262
e 301 265
e 301 267
e 301 268
e 301 269
e 301 270
e 301 273
e 301 274
e 301 276
e 301 280
e 301 282
e 301 283
e 301 285
e 301 287
e 301 288
e 301 289
e 301 290
e 301 291
e 301 293
e 301 295
e 301 296
e 301 297
e 301 299
e 302 1
e 302 2
e 302 4
e 302 5
e 302 17
e 302 20
e 302 21
e 302 31
e 302 34
e 302 38
e 302 39
e 302 41
e 302 42
e 302 43
e 302 47
e 302 51
e 302 72
e 302 73
e 302 76
e 302 77
e 302 82
e 302 90
e 302 93
e 302 103
e 302 104
e 302 105
e 302 107
e 302 110
e 302 112
e 302 113
e 302 114
e 302 118
e 302 119
e 302 123
e 302 124
e 302 125
e 302 129
e 302 131
e 302 133
e 302 134
e 302 135
e 302 136
e 302 154
e 302 155
e 302 164
e 302 165
e 302 174
e 302 176
e 302 179
e 302 184
e 302 193
e 302 202
e 302 206
e 302 214
e 302 215
e 302 217
e 302 222
e 302 226
e 302 232
e 302 233
e 302 236
e 302 240
e 302 241
e 302 242
e 302 248
e 302 249
e 302 255
e 302 256
e 302 260
e 302 261
e 302 262
e 302 263
e 302 264
e 302 269
e 302 271
e 302 272
e 302 273
e 302 276
e 302 277
e 302 285
e 302 286
e 302 287
e 302 288
e 302 299
e 302 301
e 303 1
e 303 2
e 303 6
e 303 12
e 303 13
e 303 23
e 303 30
e 303 33
e 303 35
e 303 37
e 303 38
e 303 42
e 303 43
e 303 44
e 303 47
e 303 49
e 303 51
e 303 52
e 303 53
e 303 55
e 303 56
e 303 57
e 303 68
e 303 70
e 303 71
e 303 73
e 303 76
e 303 77
e 303 85
e 303 86
e 303 87
e 303 88
e 303 91
e 303 98
e 303 100
e 303 103
e 303 105
e 303 112
e 303 113
e 303 115
e 303 116
e 303 122
e 303 123
e 303 127
e 303 131
e 303 135
e 303 137
e 303 138
e 303 139
e 303 142
e 303 144
e 303 145
e 303 146
e 303 149
e 303 151
e 303 154
e 303 156
e 303 160
e 303 161
e 303 165
e 303 166
e 303 167
e 303 172
e 303 174
e 303 176
e 303 178
e 303 182
e 303 184
e 303 186
e 303 187
e 303 189
e 303 190
e 303 192
e 303 194
e 303 201
e 303 203
e 303 204
e 303 206
e 303 208
e 303 215
e 303 217
e 303 221
e 303 226
e 303 229
e 303 232
e 303 234
e 303 235
e 303 237
e 303 238
e 303 239
e 303 240
e 303 241
e 303 246
e 303 247
e 303 248
e 303 250
e 303 251
e 303 255
e 303 257
e 303 258
e 303 260
e 303 264
e 303 265
e 303 271
e 303 274
e 303 276
e 303 277
e 303 279
e 303 284
e 303 289
e 303 290
e 303 295
e 303 298
e 303 299
e 303 300
e 304 1
e 304 2
e 304 4
e 304 5
e 304 6
e 304 7
e 304 8
e 304 9
e 304 10
e 304 11
e 304 12
e 304 13
e 304 14
e 304 15
e 304 16
e 304 17
e 304 20
e 304 21
e 304 25
e 304 26
e 304 27
e 304 28
e 304 30
e 304 31
e 304 35
e 304 37
e 304 41
e 304 42
e 304 43
e 304 47
e 304 48
e 304 50
e 304 51
e 304 53
e 304 54
e 304 56
e 304 57
e 304 59
e 304 60
e 304 62
e 304 63
e 304 64
e 304 65
e 304 66
e 304 68
e 304 69
e 304 71
e 304 72
e 304 73
e 304 76
e 304 77
e 304 78
e 304 79
e 304 81
e 304 82
e 304 84
e 304 86
e 304 87
e 304 89
e 304 90
e 304 92
e 304 93
e 304 94
e 304 95
e 304 98
e 304 100
e 304 102
e 304 103
e 304 104
e 304 105
e 304 106
e 304 108
e 304 109
e 304 110
e 304 112
e 304 114
e 304 115
e 304 116
e 304 118
e 304 120
e 304 122
e 304 123
e 304 125
e 304 126
e 304 130
e 304 131
e 304 132
e 304 133
e 304 134
e 304 135
e 304 136
e 304 139
e 304 140
e 304 141
e 304 142
e 304 143
e 304 145
e 304 146
e 304 148
e 304 149
e 304 151
e 304 152
e 304 153
e 304 154
e 304 155
e 304 156
e 304 159
e 304 160
e 304 161
e 304 164
e 304 165
e 304 166
e 304 167
e 304 168
e 304 169
e 304 170
e 304 171
e 304 172
e 304 173
e 304 175
e 304 178
e 304 179
e 304 181
e 304 184
e 304 186
e 304 189
e 304 190
e 304 192
e 304 195
e 304 196
e 304 197
e 304 198
e 304 200
e 304 201
e 304 202
e 304 203
e 304 204
e 304 205
e 304 207
e 304 208
e 304 209
e 304 211
e 304 213
e 304 214
e 304 215
e 304 216
e 304 217
e 304 218
e 304 219
e 304 221
e 304 222
e 304 224
e 304 225
e 304 226
e 304 228
e 304 229
e 304 230
e 304 232
e 304 233
e 304 234
e 304 235
e 304 237
e 304 238
e 304 240
e 304 243
e 304 246
e 304 247
e 304 248
e 304 250
e 304 251
e 304 252
e 304 254
e 304 256
e 304 257
e 304 258
e 304 259
e 304 261
e 304 262
e 304 263
e 304 264
e 304 265
e 304 266
e 304 268
e 304 269
e 304 270
e 304 271
e 304 274
e 304 275
e 304 276
e 304 277
e 304 279
e 304 280
e 304 281
e 304 283
e 304 285
e 304 287
e 304 288
e 304 289
e 304 290
e 304 292
e 304 293
e 304 294
e 304 297
e 304 298
e 304 299
e 304 301
e 304 302
e 305 1
e 305 2
e 305 3
e 305 4
e 305 5
e 305 10
e 305 11
e 305 20
e 305 27
e 305 28
e 305 37
e 305 38
e 305 40
e 305 43
e 305 45
e 305 51
e 305 55
e 305 57
e 305 61
e 305 63
e 305 65
e 305 67
e 305 68
e 305 72
e 305 73
e 305 75
e 305 77
e 305 79
e 305 80
e 305 86
e 305 87
e 305 89
e 305 93
e 305 100
e 305 105
e 305 106
e 305 108
e 305 111
e 305 112
e 305 114
e 305 115
e 305 118
e 305 121
e 305 122
e 305 124
e 305 125
e 305 127
e 305 130
e 305 133
e 305 134
e 305 135
e 305 136
e 305 137
e 305 138
e 305 139
e 305 142
e 305 144
e 305 145
e 305 149
e 305 156
e 305 159
e 305 160
e 305 161
e 305 164
e 305 166
e 305 168
e 305 173
e 305 175
e 305 179
e 305 181
e 305 186
e 305 187
e 305 190
e 305 192
e 305 193
e 305 194
e 305 199
e 305 201
e 305 202
e 305 206
e 305 209
e 305 211
e 305 214
e 305 223
e 305 226
e 305 232
e 305 234
e 305 235
e 305 237
e 305 238
e 305 240
e 305 241
e 305 245
e 305 246
e 305 261
e 305 262
e 305 273
e 305 274
e 305 277
e 305 278
e 305 288
e 305 290
e 305 293
e 305 297
e 305 300
e 305 301
e 305 304
e 306 1
e 306 2
e 306 3
e 306 4
e 306 6
e 306 10
e 306 11
e 306 14
e 306 17
e 306 19
e 306 27
e 306 31
e 306 37
e 306 39
e 306 45
e 306 48
e 306 49
e 306 52
e 306 53
e 306 55
e 306 56
e 306 57
e 306 66
e 306 67
e 306 68
e 306 71
e 306 72
e 306 73
e 306 74
e 306 75
e 306 76
e 306 78
e 306 79
e 306 82
e 306 83
e 306 86
e 306 87
e 306 90
e 306 91
e 306 92
e 306 93
e 306 96
e 306 98
e 306 103
e 306 105
e 306 106
e 306 107
e 306 110
e 306 111
e 306 112
e 306 114
e 306 115
e 306 117
e 306 118
e 306 119
e 306 120
e 306 121
e 306 122
e 306 123
e 306 125
e 306 126
e 306 127
e 306 129
e 306 133
e 306 135
e 306 136
e 306 137
e 306 139
e 306 140
e 306 143
e 306 144
e 306 145
e 306 146
e 306 149
e 306 151
e 306 152
e 306 154
e 306 156
e 306 158
e 306 160
e 306 161
e 306 162
e 306 163
e 306 168
e 306 169
e 306 173
e 306 175
e 306 179
e 306 181
e 306 183
e 306 184
e 306 186
e 306 187
e 306 192
e 306 193
e 306 197
e 306 199
e 306 200
e 306 201
e 306 202
e 306 204
e 306 205
e 306 213
e 306 215
e 306 216
e 306 219
e 306 220
e 306 221
e 306 222
e 306 223
e 306 225
e 306 230
e 306 232
e 306 233
e 306 237
e 306 240
e 306 241
e 306 242
e 306 243
e 306 245
e 306 246
e 306 248
e 306 249
e 306 250
e 306 251
e 306 254
e 306 258
e 306 261
e 306 264
e 306 265
e 306 273
e 306 274
e 306 276
e 306 277
e 306 280
e 306 281
e 306 284
e 306 285
e 306 286
e 306 287
e 306 288
e 306 289
e 306 290
e 306 291
e 306 293
e 306 294
e 306 297
e 306 298
e 306 300
e 306 304
e 307 1
e 307 3
e 307 5
e 307 6
e 307 9
e 307 10
e 307 11
e 307 13
e 307 18
e 307 19
e 307 20
e 307 23
e 307 25
e 307 26
e 307 28
e 307 29
e 307 30
e 307 33
e 307 35
e 307 37
e 307 38
e 307 40
e 307 41
e 307 42
e 307 43
e 307 45
e 307 46
e 307 47
e 307 49
e 307 50
e 307 51
e 307 53
e 307 55
e 307 57
e 307 58
e 307 61
e 307 63
e 307 66
e 307 67
e 307 68
e 307 69
e 307 71
e 307 72
e 307 73
e 307 75
e 307 76
e 307 78
e 307 82
e 307 83
e 307 85
e 307 88
e 307 89
e 307 90
e 307 91
e 307 92
e 307 93
e 307 94
e 307 97
e 307 99
e 307 100
e 307 101
e 307 102
e 307 103
e 307 105
e 307 107
e 307 110
e 307 111
e 307 112
e 307 113
e 307 114
e 307 116
e 307 118
e 307 119
e 307 120
e 307 121
e 307 122
e 307 124
e 307 126
e 307 127
e 307 129
e 307 130
e 307 131
e 307 133
e 307 134
e 307 135
e 307 137
e 307 138
e 307 139
e 307 140
e 307 141
e 307 145
e 307 146
e 307 147
e 307 148
e 307 154
e 307 155
e 307 156
e 307 158
e 307 160
e 307 161
e 307 162
e 307 163
e 307 164
e 307 165
e 307 168
e 307 169
e 307 170
e 307 171
e 307 173
e 307 174
e 307 176
e 307 177
e 307 179
e 307 183
e 307 184
e 307 186
e 307 187
e 307 188
e 307 190
e 307 193
e 307 196
e 307 198
e 307 200
e 307 201
e 307 202
e 307 203
e 307 208
e 307 209
e 307 213
e 307 214
e 307 215
e 307 216
e 307 217
e 307 218
e 307 221
e 307 222
e 307 223
e 307 225
e 307 226
e 307 228
e 307 233
e 307 234
e 307 236
e 307 238
e 307 240
e 307 241
e 307 245
e 307 246
e 307 247
e 307 248
e 307 250
e 307 251
e 307 252
e 307 253
e 307 254
e 307 255
e 307 259
e 307 261
e 307 262
e 307 264
e 307 266
e 307 267
e 307 268
e 307 270
e 307 272
e 307 274
e 307 276
e 307 277
e 307 278
e 307 279
e 307 280
e 307 282
e 307 284
e 307 285
e 307 288
e 307 289
e 307 290
e 307 295
e 307 296
e 307 297
e 307 300
e 307 302
e 307 303
e 307 304
e 307 305
e 307 306
e 308 1
e 308 11
e 308 12
e 308 15
e 308 16
e 308 23
e 308 24
e 308 26
e 308 27
e 308 28
e 308 30
e 308 31
e 308 35
e 308 39
e 308 47
e 308 50
e 308 53
e 308 54
e 308 57
e 308 60
e 308 67
e 308 72
e 308 78
e 308 87
e 308 88
e 308 100
e 308 101
e 308 102
e 308 103
e 308 116
e 308 118
e 308 124
e 308 125
e 308 131
e 308 133
e 308 136
e 308 137
e 308 140
e 308 144
e 308 149
e 308 150
e 308 154
e 308 155
e 308 156
e 308 157
e 308 165
e 308 166
e 308 167
e 308 172
e 308 173
e 308 174
e 308 181
e 308 184
e 308 186
e 308 193
e 308 194
e 308 198
e 308 199
e 308 202
e 308 206
e 308 209
e 308 211
e 308 214
e 308 215
e 308 216
e 308 219
e 308 220
e 308 223
e 308 225
e 308 226
e 308 228
e 308 230
e 308 235
e 308 244
e 308 256
e 308 261
e 308 263
e 308 264
e 308 269
e 308 271
e 308 273
e 308 276
e 308 278
e 308 279
e 308 285
e 308 288
e 308 293
e 308 295
e 308 296
e 308 303
e 308 304
e 308 305
e 308 307
e 309 1
e 309 2
e 309 5
e 309 6
e 309 7
e 309 8
e 309 9
e 309 10
e 309 11
e 309 13
e 309 16
e 309 19
e 309 21
e 309 25
e 309 26
e 309 27
e 309 28
e 309 30
e 309 33
e 309 34
e 309 35
e 309 36
e 309 37
e 309 38
e 309 39
e 309 40
e 309 43
e 309 44
e 309 45
e 309 46
e 309 47
e 309 48
e 309 50
e 309 51
e 309 53
e 309 54
e 309 57
e 309 60
e 309 63
e 309 65
e 309 66
e 309 67
e 309 68
e 309 69
e 309 72
e 309 73
e 309 76
e 309 78
e 309 80
e 309 82
e 309 86
e 309 87
e 309 89
e 309 91
e 309 92
e 309 93
e 309 94
e 309 95
e 309 100
e 309 101
e 309 104
e 309 105
e 309 106
e 309 107
e 309 109
e 309 110
e 309 111
e 309 113
e 309 114
e 309 115
e 309 116
e 309 117
e 309 118
e 309 121
e 309 123
e 309 124
e 309 127
e 309 128
e 309 129
e 309 130
e 309 131
e 309 133
e 309 136
e 309 139
e 309 140
e 309 142
e 309 143
e 309 144
e 309 145
e 309 146
e 309 148
e 309 150
e 309 151
e 309 152
e 309 154
e 309 155
e 309 156
e 309 158
e 309 159
e 309 160
e 309 161
e 309 162
e 309 163
e 309 165
e 309 166
e 309 167
e 309 168
e 309 169
e 309 170
e 309 171
e 309 172
e 309 173
e 309 174
e 309 175
e 309 176
e 309 177
e 309 178
e 309 181
e 309 182
e 309 184
e 309 186
e 309 187
e 309 190
e 309 192
e 309 193
e 309 197
e 309 198
e 309 200
e 309 203
e 309 204
e 309 205
e 309 206
e 309 207
e 309 208
e 309 209
e 309 210
e 309 211
e 309 212
e 309 214
e 309 215
e 309 216
e 309 217
e 309 218
e 309 219
e 309 222
e 309 230
e 309 231
e 309 232
e 309 234
e 309 235
e 309 236
e 309 237
e 309 238
e 309 239
e 309 240
e 309 241
e 309 242
e 309 243
e 309 245
e 309 246
e 309 247
e 309 248
e 309 249
e 309 250
e 309 251
e 309 253
e 309 256
e 309 258
e 309 259
e 309 261
e 309 262
e 309 264
e 309 265
e 309 266
e 309 267
e 309 268
e 309 269
e 309 270
e 309 271
e 309 274
e 309 275
e 309 277
e 309 279
e 309 285
e 309 287
e 309 288
e 309 290
e 309 291
e 309 292
e 309 293
e 309 294
e 309 295
e 309 297
e 309 298
e 309 300
e 309 304
e 309 306
e 309 307
e 309 308
e 310 1
e 310 4
e 310 5
e 310 6
e 310 10
e 310 12
e 310 13
e 310 17
e 310 20
e 310 23
e 310 27
e 310 28
e 310 30
e 310 31
e 310 37
e 310 39
e 310 42
e 310 43
e 310 45
e 310 47
e 310 52
e 310 56
e 310 63
e 310 64
e 310 68
e 310 72
e 310 73
e 310 74
e 310 76
e 310 78
e 310 82
e 310 84
e 310 85
e 310 86
e 310 87
e 310 88
e 310 89
e 310 90
e 310 91
e 310 96
e 310 100
e 310 101
e 310 102
e 310 103
e 310 105
e 310 108
e 310 109
e 310 111
e 310 112
e 310 115
e 310 116
e 310 119
e 310 125
e 310 127
e 310 130
e 310 133
e 310 134
e 310 136
e 310 138
e 310 139
e 310 143
e 310 144
e 310 149
e 310 150
e 310 152
e 310 156
e 310 160
e 310 161
e 310 163
e 310 165
e 310 166
e 310 171
e 310 175
e 310 176
e 310 178
e 310 179
e 310 181
e 310 187
e 310 190
e 310 192
e 310 196
e 310 202
e 310 205
e 310 209
e 310 211
e 310 214
e 310 215
e 310 216
e 310 217
e 310 219
e 310 221
e 310 222
e 310 226
e 310 232
e 310 233
e 310 235
e 310 236
e 310 240
e 310 241
e 310 244
e 310 245
e 310 246
e 310 248
e 310 254
e 310 260
e 310 261
e 310 263
e 310 265
e 310 266
e 310 268
e 310 269
e 310 270
e 310 272
e 310 273
e 310 274
e 310 276
e 310 277
e 310 279
e 310 281
e 310 282
e 310 286
e 310 288
e 310 290
e 310 293
e 310 295
e 310 297
e 310 298
e 310 299
e 310 304
e 310 306
e 310 307
e 310 309
e 311 2
e 311 3
e 311 7
e 311 8
e 311 10
e 311 12
e 311 14
e 311 20
e 311 26
e 311 28
e 311 30
e 311 35
e 311 36
e 311 37
e 311 39
e 311 41
e 311 43
e 311 45
e 311 47
e 311 51
e 311 56
e 311 61
e 311 65
e 311 69
e 311 70
e 311 72
e 311 73
e 311 76
e 311 78
e 311 79
e 311 82
e 311 84
e 311 85
e 311 89
e 311 92
e 311 93
e 311 98
e 311 100
e 311 102
e 311 103
e 311 104
e 311 107
e 311 109
e 311 113
e 311 114
e 311 115
e 311 117
e 311 119
e 311 121
e 311 122
e 311 125
e 311 126
e 311 127
e 311 128
e 311 130
e 311 134
e 311 137
e 311 140
e 311 143
e 311 145
e 311 149
e 311 152
e 311 154
e 311 155
e 311 160
e 311 165
e 311 174
e 311 175
e 311 177
e 311 179
e 311 181
e 311 186
e 311 187
e 311 199
e 311 201
e 311 214
e 311 217
e 311 219
e 311 221
e 311 223
e 311 224
e 311 225
e 311 226
e 311 228
e 311 232
e 311 234
e 311 237
e 311 240
e 311 242
e 311 245
e 311 251
e 311 256
e 311 258
e 311 260
e 311 261
e 311 262
e 311 263
e 311 264
e 311 265
e 311 266
e 311 270
e 311 277
e 311 278
e 311 283
e 311 285
e 311 288
e 311 290
e 311 294
e 311 299
e 311 300
e 311 301
e 311 303
e 311 304
e 311 307
e 312 1
e 312 2
e 312 4
e 312 5
e 312 6
e 312 8
e 312 9
e 312 10
e 312 11
e 312 12
e 312 15
e 312 17
e 312 22
e 312 25
e 312 26
e 312 27
e 312 28
e 312 29
e 312 30
e 312 31
e 312 33
e 312 35
e 312 36
e 312 37
e 312 38
e 312 40
e 312 41
e 312 43
e 312 44
e 312 45
e 312 47
e 312 48
e 312 50
e 312 51
e 312 53
e 312 54
e 312 55
e 312 56
e 312 58
e 312 60
e 312 61
e 312 62
e 312 66
e 312 68
e 312 69
e 312 70
e 312 72
e 312 73
e 312 75
e 312 76
e 312 77
e 312 78
e 312 81
e 312 82
e 312 84
e 312 85
e 312 86
e 312 88
e 312 91
e 312 93
e 312 95
e 312 98
e 312 99
e 312 100
e 312 101
e 312 103
e 312 106
e 312 107
e 312 110
e 312 111
e 312 112
e 312 113
e 312 115
e 312 117
e 312 118
e 312 121
e 312 122
e 312 123
e 312 125
e 312 126
e 312 129
e 312 130
e 312 131
e 312 132
e 312 133
e 312 134
e 312 135
e 312 136
e 312 137
e 312 138
e 312 141
e 312 142
e 312 143
e 312 144
e 312 145
e 312 147
e 312 149
e 312 150
e 312 151
e 312 152
e 312 153
e 312 154
e 312 156
e 312 157
e 312 158
e 312 160
e 312 161
e 312 162
e 312 165
e 312 166
e 312 167
e 312 168
e 312 169
e 312 170
e 312 171
e 312 173
e 312 174
e 312 175
e 312 176
e 312 177
e 312 178
e 312 179
e 312 180
e 312 181
e 312 182
e 312 183
e 312 185
e 312 186
e 312 187
e 312 188
e 312 190
e 312 192
e 312 193
e 312 194
e 312 195
e 312 196
e 312 198
e 312 199
e 312 200
e 312 201
e 312 202
e 312 203
e 312 204
e 312 205
e 312 206
e 312 207
e 312 208
e 312 209
e 312 210
e 312 211
e 312 212
e 312 213
e 312 214
e 312 215
e 312 216
e 312 217
e 312 218
e 312 219
e 312 221
e 312 222
e 312 223
e 312 224
e 312 225
e 312 226
e 312 228
e 312 229
e 312 230
e 312 231
e 312 233
e 312 234
e 312 236
e 312 238
e 312 240
e 312 241
e 312 242
e 312 245
e 312 246
e 312 247
e 312 250
e 312 252
e 312 253
e 312 254
e 312 255
e 312 256
e 312 257
e 312 258
e 312 259
e 312 261
e 312 262
e 312 264
e 312 265
e 312 266
e 312 268
e 312 270
e 312 271
e 312 272
e 312 273
e 312 274
e 312 275
e 312 276
e 312 277
e 312 284
e 312 285
e 312 289
e 312 290
e 312 292
e 312 293
e 312 294
e 312 297
e 312 298
e 312 299
e 312 301
e 312 302
e 312 304
e 312 306
e 312 307
e 312 309
e 312 310
e 312 311
e 313 2
e 313 4
e 313 5
e 313 6
e 313 7
e 313 8
e 313 10
e 313 12
e 313 13
e 313 17
e 313 23
e 313 25
e 313 26
e 313 29
e 313 31
e 313 32
e 313 36
e 313 38
e 313 40
e 313 42
e 313 43
e 313 44
e 313 45
e 313 49
e 313 50
e 313 52
e 313 53
e 313 55
e 313 56
e 313 57
e 313 60
e 313 61
e 313 62
e 313 63
e 313 64
e 313 68
e 313 69
e 313 72
e 313 73
e 313 74
e 313 75
e 313 76
e 313 78
e 313 82
e 313 85
e 313 86
e 313 88
e 313 89
e 313 90
e 313 91
e 313 92
e 313 93
e 313 94
e 313 95
e 313 96
e 313 100
e 313 101
e 313 102
e 313 103
e 313 104
e 313 105
e 313 107
e 313 109
e 313 110
e 313 111
e 313 112
e 313 113
e 313 114
e 313 115
e 313 118
e 313 119
e 313 120
e 313 123
e 313 125
e 313 126
e 313 129
e 313 130
e 313 133
e 313 134
e 313 135
e 313 136
e 313 139
e 313 140
e 313 142
e 313 143
e 313 144
e 313 145
e 313 148
e 313 152
e 313 154
e 313 155
e 313 156
e 313 157
e 313 160
e 313 161
e 313 166
e 313 167
e 313 168
e 313 171
e 313 172
e 313 173
e 313 174
e 313 175
e 313 177
e 313 179
e 313 181
e 313 186
e 313 189
e 313 190
e 313 194
e 313 198
e 313 202
e 313 203
e 313 205
e 313 207
e 313 209
e 313 214
e 313 217
e 313 218
e 313 219
e 313 220
e 313 221
e 313 222
e 313 223
e 313 224
e 313 226
e 313 228
e 313 230
e 313 231
e 313 233
e 313 235
e 313 237
e 313 240
e 313 241
e 313 242
e 313 245
e 313 246
e 313 247
e 313 248
e 313 250
e 313 251
e 313 252
e 313 253
e 313 256
e 313 257
e 313 259
e 313 261
e 313 262
e 313 263
e 313 264
e 313 265
e 313 266
e 313 270
e 313 271
e 313 274
e 313 275
e 313 277
e 313 278
e 313 281
e 313 282
e 313 284
e 313 285
e 313 287
e 313 290
e 313 292
e 313 293
e 313 294
e 313 295
e 313 296
e 313 297
e 313 301
e 313 304
e 313 305
e 313 306
e 313 307
e 313 308
e 313 309
e 313 312
e 314 1
e 314 3
e 314 5
e 314 6
e 314 8
e 314 11
e 314 12
e 314 13
e 314 14
e 314 16
e 314 17
e 314 20
e 314 21
e 314 23
e 314 25
e 314 26
e 314 28
e 314 29
e 314 31
e 314 33
e 314 37
e 314 38
e 314 40
e 314 41
e 314 43
e 314 45
e 314 47
e 314 49
e 314 50
e 314 52
e 314 53
e 314 54
e 314 55
e 314 57
e 314 59
e 314 60
e 314 61
e 314 62
e 314 64
e 314 65
e 314 66
e 314 67
e 314 68
e 314 69
e 314 70
e 314 72
e 314 73
e 314 75
e 314 76
e 314 77
e 314 78
e 314 79
e 314 80
e 314 81
e 314 82
e 314 84
e 314 86
e 314 87
e 314 88
e 314 89
e 314 91
e 314 93
e 314 96
e 314 99
e 314 100
e 314 102
e 314 103
e 314 105
e 314 107
e 314 108
e 314 109
e 314 110
e 314 111
e 314 112
e 314 113
e 314 114
e 314 115
e 314 116
e 314 118
e 314 119
e 314 121
e 314 123
e 314 124
e 314 127
e 314 129
e 314 130
e 314 131
e 314 132
e 314 133
e 314 134
e 314 135
e 314 137
e 314 139
e 314 140
e 314 142
e 314 143
e 314 145
e 314 147
e 314 148
e 314 149
e 314 152
e 314 154
e 314 155
e 314 156
e 314 160
e 314 161
e 314 162
e 314 166
e 314 168
e 314 170
e 314 171
e 314 174
e 314 176
e 314 179
e 314 181
e 314 184
e 314 185
e 314 186
e 314 187
e 314 188
e 314 189
e 314 192
e 314 194
e 314 196
e 314 201
e 314 202
e 314 206
e 314 207
e 314 208
e 314 209
e 314 210
e 314 211
e 314 214
e 314 215
e 314 216
e 314 217
e 314 218
e 314 219
e 314 220
e 314 223
e 314 224
e 314 226
e 314 228
e 314 231
e 314 233
e 314 234
e 314 236
e 314 238
e 314 239
e 314 240
e 314 242
e 314 243
e 314 244
e 314 245
e 314 246
e 314 248
e 314 250
e 314 251
e 314 253
e 314 254
e 314 255
e 314 256
e 314 258
e 314 259
e 314 260
e 314 261
e 314 262
e 314 263
e 314 264
e 314 265
e 314 266
e 314 267
e 314 269
e 314 271
e 314 273
e 314 274
e 314 275
e 314 276
e 314 277
e 314 278
e 314 279
e 314 280
e 314 282
e 314 284
e 314 285
e 314 287
e 314 288
e 314 289
e 314 292
e 314 293
e 314 294
e 314 295
e 314 296
e 314 297
e 314 299
e 314 301
e 314 302
e 314 304
e 314 306
e 314 307
e 314 309
e 314 310
e 314 312
e 314 313
e 315 2
e 315 5
e 315 6
e 315 10
e 315 13
e 315 20
e 315 24
e 315 26
e 315 28
e 315 30
e 315 31
e 315 37
e 315 38
e 315 39
e 315 42
e 315 43
e 315 44
e 315 45
e 315 46
e 315 48
e 315 53
e 315 55
e 315 56
e 315 62
e 315 66
e 315 68
e 315 69
e 315 72
e 315 76
e 315 77
e 315 82
e 315 84
e 315 86
e 315 87
e 315 89
e 315 90
e 315 93
e 315 96
e 315 100
e 315 105
e 315 107
e 315 108
e 315 111
e 315 112
e 315 116
e 315 122
e 315 123
e 315 124
e 315 125
e 315 126
e 315 127
e 315 134
e 315 135
e 315 136
e 315 138
e 315 139
e 315 142
e 315 144
e 315 148
e 315 156
e 315 157
e 315 161
e 315 164
e 315 165
e 315 166
e 315 167
e 315 168
e 315 172
e 315 174
e 315 175
e 315 176
e 315 178
e 315 184
e 315 187
e 315 190
e 315 192
e 315 193
e 315 194
e 315 195
e 315 196
e 315 201
e 315 202
e 315 204
e 315 205
e 315 206
e 315 208
e 315 210
e 315 214
e 315 216
e 315 219
e 315 220
e 315 221
e 315 223
e 315 225
e 315 226
e 315 228
e 315 232
e 315 238
e 315 240
e 315 241
e 315 242
e 315 251
e 315 255
e 315 257
e 315 258
e 315 261
e 315 262
e 315 264
e 315 274
e 315 276
e 315 285
e 315 287
e 315 288
e 315 289
e 315 291
e 315 293
e 315 294
e 315 296
e 315 297
e 315 301
e 315 311
e 315 314
e 316 1
e 316 2
e 316 4
e 316 5
e 316 6
e 316 7
e 316 10
e 316 13
e 316 16
e 316 21
e 316 23
e 316 25
e 316 26
e 316 27
e 316 28
e 316 29
e 316 30
e 316 33
e 316 34
e 316 37
e 316 40
e 316 41
e 316 42
e 316 43
e 316 45
e 316 47
e 316 51
e 316 52
e 316 55
e 316 57
e 316 61
e 316 62
e 316 64
e 316 67
e 316 68
e 316 70
e 316 73
e 316 75
e 316 78
e 316 80
e 316 82
e 316 83
e 316 84
e 316 86
e 316 88
e 316 97
e 316 100
e 316 101
e 316 103
e 316 105
e 316 109
e 316 112
e 316 115
e 316 116
e 316 117
e 316 122
e 316 123
e 316 125
e 316 129
e 316 130
e 316 134
e 316 136
e 316 138
e 316 139
e 316 140
e 316 143
e 316 151
e 316 154
e 316 157
e 316 160
e 316 161
e 316 165
e 316 166
e 316 168
e 316 172
e 316 173
e 316 175
e 316 176
e 316 180
e 316 183
e 316 186
e 316 191
e 316 195
e 316 196
e 316 199
e 316 203
e 316 206
e 316 209
e 316 211
e 316 214
e 316 215
e 316 216
e 316 217
e 316 219
e 316 221
e 316 231
e 316 232
e 316 233
e 316 234
e 316 236
e 316 239
e 316 240
e 316 245
e 316 247
e 316 251
e 316 254
e 316 257
e 316 258
e 316 259
e 316 260
e 316 261
e 316 262
e 316 264
e 316 265
e 316 268
e 316 274
e 316 275
e 316 277
e 316 278
e 316 279
e 316 280
e 316 285
e 316 288
e 316 294
e 316 296
e 316 297
e 316 298
e 316 301
e 316 302
e 316 304
e 316 306
e 316 309
e 316 311
e 316 312
e 317 1
e 317 2
e 317 3
e 317 4
e 317 6
e 317 8
e 317 9
e 317 11
e 317 12
e 317 13
e 317 14
e 317 15
e 317 16
e 317 20
e 317 23
e 317 25
e 317 26
e 317 28
e 317 29
e 317 31
e 317 32
e 317 35
e 317 36
e 317 38
e 317 39
e 317 43
e 317 44
e 317 45
e 317 46
e 317 47
e 317 48
e 317 49
e 317 50
e 317 51
e 317 52
e 317 53
e 317 54
e 317 55
e 317 56
e 317 60
e 317 63
e 317 66
e 317 67
e 317 68
e 317 69
e 317 70
e 317 72
e 317 73
e 317 74
e 317 76
e 317 77
e 317 78
e 317 80
e 317 82
e 317 84
e 317 86
e 317 87
e 317 89
e 317 90
e 317 91
e 317 93
e 317 94
e 317 98
e 317 100
e 317 101
e 317 102
e 317 103
e 317 105
e 317 106
e 317 107
e 317 108
e 317 110
e 317 111
e 317 112
e 317 113
e 317 114
e 317 115
e 317 116
e 317 117
e 317 118
e 317 122
e 317 125
e 317 127
e 317 128
e 317 129
e 317 131
e 317 132
e 317 133
e 317 134
e 317 135
e 317 137
e 317 139
e 317 140
e 317 142
e 317 143
e 317 144
e 317 149
e 317 150
e 317 151
e 317 153
e 317 154
e 317 156
e 317 160
e 317 163
e 317 164
e 317 165
e 317 166
e 317 167
e 317 168
e 317 169
e 317 170
e 317 172
e 317 174
e 317 175
e 317 176
e 317 177
e 317 179
e 317 181
e 317 182
e 317 184
e 317 185
e 317 186
e 317 187
e 317 188
e 317 192
e 317 195
e 317 197
e 317 198
e 317 200
e 317 201
e 317 202
e 317 204
e 317 205
e 317 206
e 317 207
e 317 208
e 317 209
e 317 210
e 317 211
e 317 213
e 317 215
e 317 216
e 317 217
e 317 219
e 317 221
e 317 226
e 317 229
e 317 232
e 317 233
e 317 234
e 317 238
e 317 240
e 317 241
e 317 242
e 317 243
e 317 245
e 317 247
e 317 248
e 317 249
e 317 253
e 317 254
e 317 256
e 317 258
e 317 259
e 317 260
e 317 261
e 317 262
e 317 268
e 317 269
e 317 270
e 317 271
e 317 272
e 317 273
e 317 274
e 317 276
e 317 277
e 317 278
e 317 279
e 317 280
e 317 288
e 317 289
e 317 292
e 317 293
e 317 295
e 317 296
e 317 299
e 317 300
e 317 301
e 317 303
e 317 306
e 317 307
e 317 310
e 317 312
e 317 313
e 317 315
e 318 1
e 318 2
e 318 4
e 318 5
e 318 6
e 318 8
e 318 10
e 318 13
e 318 20
e 318 21
e 318 22
e 318 23
e 318 26
e 318 27
e 318 28
e 318 30
e 318 31
e 318 33
e 318 34
e 318 35
e 318 37
e 318 38
e 318 39
e 318 40
e 318 42
e 318 47
e 318 50
e 318 54
e 318 55
e 318 56
e 318 59
e 318 60
e 318 61
e 318 62
e 318 63
e 318 64
e 318 67
e 318 68
e 318 71
e 318 72
e 318 73
e 318 74
e 318 75
e 318 80
e 318 82
e 318 83
e 318 84
e 318 86
e 318 87
e 318 88
e 318 89
e 318 90
e 318 91
e 318 93
e 318 94
e 318 100
e 318 101
e 318 103
e 318 104
e 318 105
e 318 107
e 318 110
e 318 111
e 318 112
e 318 115
e 318 117
e 318 118
e 318 120
e 318 125
e 318 126
e 318 129
e 318 130
e 318 131
e 318 132
e 318 135
e 318 136
e 318 137
e 318 139
e 318 140
e 318 142
e 318 143
e 318 144
e 318 145
e 318 147
e 318 148
e 318 149
e 318 151
e 318 154
e 318 155
e 318 156
e 318 160
e 318 161
e 318 165
e 318 166
e 318 167
e 318 169
e 318 172
e 318 173
e 318 174
e 318 175
e 318 177
e 318 179
e 318 182
e 318 184
e 318 187
e 318 191
e 318 192
e 318 196
e 318 197
e 318 198
e 318 199
e 318 200
e 318 206
e 318 210
e 318 211
e 318 215
e 318 217
e 318 219
e 318 221
e 318 224
e 318 226
e 318 227
e 318 232
e 318 234
e 318 236
e 318 237
e 318 238
e 318 240
e 318 241
e 318 242
e 318 243
e 318 249
e 318 250
e 318 251
e 318 255
e 318 257
e 318 259
e 318 261
e 318 262
e 318 264
e 318 266
e 318 268
e 318 269
e 318 270
e 318 271
e 318 277
e 318 280
e 318 282
e 318 287
e 318 289
e 318 291
e 318 292
e 318 293
e 318 294
e 318 296
e 318 297
e 318 301
e 318 302
e 318 303
e 318 305
e 318 306
e 318 307
e 318 310
e 318 311
e 318 312
e 318 313
e 318 314
e 318 317
e 319 8
e 319 16
e 319 17
e 319 20
e 319 21
e 319 25
e 319 27
e 319 28
e 319 30
e 319 41
e 319 43
e 319 45
e 319 47
e 319 50
e 319 51
e 319 52
e 319 53
e 319 63
e 319 69
e 319 71
e 319 73
e 319 77
e 319 78
e 319 84
e 319 86
e 319 90
e 319 91
e 319 93
e 319 95
e 319 101
e 319 102
e 319 103
e 319 110
e 319 115
e 319 116
e 319 122
e 319 123
e 319 125
e 319 131
e 319 133
e 319 134
e 319 136
e 319 140
e 319 142
e 319 144
e 319 145
e 319 149
e 319 151
e 319 153
e 319 157
e 319 161
e 319 163
e 319 167
e 319 174
e 319 175
e 319 178
e 319 179
e 319 199
e 319 203
e 319 205
e 319 206
e 319 212
e 319 214
e 319 219
e 319 228
e 319 233
e 319 234
e 319 235
e 319 240
e 319 241
e 319 246
e 319 251
e 319 256
e 319 258
e 319 262
e 319 264
e 319 266
e 319 269
e 319 274
e 319 278
e 319 279
e 319 287
e 319 289
e 319 290
e 319 294
e 319 295
e 319 296
e 319 299
e 319 304
e 319 307
e 319 309
e 319 312
e 319 317
e 320 1
e 320 2
e 320 4
e 320 8
e 320 11
e 320 12
e 320 13
e 320 14
e 320 16
e 320 24
e 320 25
e 320 26
e 320 27
e 320 28
e 320 29
e 320 30
e 320 31
e 320 33
e 320 37
e 320 38
e 320 39
e 320 40
e 320 41
e 320 43
e 320 47
e 320 51
e 320 55
e 320 56
e 320 58
e 320 63
e 320 67
e 320 68
e 320 69
e 320 70
e 320 72
e 320 74
e 320 76
e 320 77
e 320 78
e 320 81
e 320 82
e 320 84
e 320 85
e 320 86
e 320 87
e 320 90
e 320 92
e 320 93
e 320 94
e 320 95
e 320 96
e 320 99
e 320 100
e 320 101
e 320 102
e 320 103
e 320 104
e 320 110
e 320 111
e 320 112
e 320 113
e 320 114
e 320 115
e 320 116
e 320 119
e 320 120
e 320 121
e 320 122
e 320 125
e 320 127
e 320 129
e 320 133
e 320 136
e 320 137
e 320 139
e 320 140
e 320 141
e 320 142
e 320 143
e 320 147
e 320 148
e 320 149
e 320 150
e 320 151
e 320 155
e 320 156
e 320 160
e 320 164
e 320 165
e 320 170
e 320 172
e 320 173
e 320 174
e 320 175
e 320 176
e 320 177
e 320 178
e 320 182
e 320 183
e 320 185
e 320 186
e 320 190
e 320 193
e 320 196
e 320 200
e 320 201
e 320 203
e 320 204
e 320 208
e 320 209
e 320 211
e 320 212
e 320 214
e 320 215
e 320 216
e 320 218
e 320 219
e 320 222
e 320 225
e 320 226
e 320 229
e 320 231
e 320 232
e 320 233
e 320 234
e 320 238
e 320 240
e 320 242
e 320 243
e 320 245
e 320 250
e 320 251
e 320 256
e 320 258
e 320 259
e 320 261
e 320 263
e 320 264
e 320 265
e 320 267
e 320 269
e 320 271
e 320 272
e 320 273
e 320 276
e 320 282
e 320 283
e 320 285
e 320 288
e 320 291
e 320 295
e 320 297
e 320 298
e 320 299
e 320 301
e 320 302
e 320 303
e 320 304
e 320 305
e 320 306
e 320 307
e 320 308
e 320 311
e 320 312
e 320 313
e 320 314
e 320 316
e 320 318
e 320 319
e 321 1
e 321 2
e 321 4
e 321 5
e 321 6
e 321 10
e 321 11
e 321 12
e 321 14
e 321 16
e 321 17
e 321 22
e 321 24
e 321 25
e 321 26
e 321 29
e 321 30
e 321 31
e 321 34
e 321 35
e 321 36
e 321 37
e 321 42
e 321 43
e 321 47
e 321 48
e 321 50
e 321 51
e 321 53
e 321 54
e 321 57
e 321 60
e 321 61
e 321 63
e 321 64
e 321 65
e 321 67
e 321 69
e 321 71
e 321 72
e 321 73
e 321 74
e 321 76
e 321 77
e 321 78
e 321 80
e 321 82
e 321 86
e 321 87
e 321 88
e 321 90
e 321 92
e 321 94
e 321 98
e 321 101
e 321 103
e 321 108
e 321 109
e 321 110
e 321 112
e 321 114
e 321 115
e 321 120
e 321 122
e 321 125
e 321 127
e 321 130
e 321 131
e 321 133
e 321 134
e 321 135
e 321 136
e 321 137
e 321 138
e 321 139
e 321 142
e 321 147
e 321 148
e 321 149
e 321 154
e 321 156
e 321 158
e 321 159
e 321 160
e 321 164
e 321 165
e 321 166
e 321 168
e 321 173
e 321 174
e 321 175
e 321 176
e 321 179
e 321 180
e 321 181
e 321 186
e 321 194
e 321 195
e 321 197
e 321 198
e 321 199
e 321 200
e 321 203
e 321 206
e 321 210
e 321 211
e 321 213
e 321 214
e 321 215
e 321 219
e 321 220
e 321 221
e 321 222
e 321 223
e 321 225
e 321 226
e 321 228
e 321 229
e 321 231
e 321 232
e 321 233
e 321 234
e 321 238
e 321 239
e 321 240
e 321 241
e 321 242
e 321 245
e 321 246
e 321 247
e 321 250
e 321 251
e 321 252
e 321 253
e 321 255
e 321 259
e 321 261
e 321 262
e 321 263
e 321 264
e 321 266
e 321 268
e 321 270
e 321 273
e 321 274
e 321 278
e 321 279
e 321 280
e 321 281
e 321 282
e 321 289
e 321 294
e 321 295
e 321 297
e 321 299
e 321 300
e 321 302
e 321 303
e 321 305
e 321 306
e 321 309
e 321 311
e 321 312
e 321 313
e 321 314
e 321 318
e 321 319
e 322 2
e 322 4
e 322 6
e 322 7
e 322 9
e 322 11
e 322 14
e 322 17
e 322 20
e 322 25
e 322 26
e 322 28
e 322 29
e 322 35
e 322 39
e 322 42
e 322 43
e 322 45
e 322 47
e 322 48
e 322 53
e 322 55
e 322 56
e 322 57
e 322 61
e 322 68
e 322 69
e 322 72
e 322 76
e 322 82
e 322 84
e 322 88
e 322 92
e 322 93
e 322 95
e 322 100
e 322 107
e 322 108
e 322 111
e 322 112
e 322 114
e 322 115
e 322 118
e 322 120
e 322 121
e 322 129
e 322 130
e 322 131
e 322 133
e 322 136
e 322 137
e 322 138
e 322 145
e 322 146
e 322 149
e 322 156
e 322 160
e 322 166
e 322 169
e 322 172
e 322 173
e 322 176
e 322 178
e 322 184
e 322 192
e 322 193
e 322 200
e 322 202
e 322 204
e 322 205
e 322 208
e 322 211
e 322 215
e 322 233
e 322 234
e 322 236
e 322 237
e 322 238
e 322 239
e 322 241
e 322 246
e 322 248
e 322 251
e 322 254
e 322 255
e 322 256
e 322 259
e 322 267
e 322 271
e 322 274
e 322 276
e 322 277
e 322 280
e 322 288
e 322 293
e 322 296
e 322 297
e 322 299
e 322 300
e 322 301
e 322 304
e 322 306
e 322 307
e 322 309
e 322 312
e 322 318
e 322 321
e 323 2
e 323 5
e 323 6
e 323 7
e 323 10
e 323 16
e 323 19
e 323 24
e 323 26
e 323 27
e 323 29
e 323 31
e 323 33
e 323 37
e 323 40
e 323 43
e 323 45
e 323 46
e 323 49
e 323 50
e 323 53
e 323 56
e 323 57
e 323 59
e 323 67
e 323 68
e 323 72
e 323 75
e 323 76
e 323 77
e 323 78
e 323 82
e 323 85
e 323 90
e 323 92
e 323 98
e 323 100
e 323 102
e 323 103
e 323 105
e 323 110
e 323 112
e 323 113
e 323 114
e 323 116
e 323 118
e 323 119
e 323 123
e 323 125
e 323 127
e 323 130
e 323 133
e 323 134
e 323 135
e 323 136
e 323 137
e 323 140
e 323 141
e 323 145
e 323 148
e 323 149
e 323 154
e 323 160
e 323 163
e 323 167
e 323 168
e 323 170
e 323 171
e 323 173
e 323 175
e 323 179
e 323 181
e 323 182
e 323 183
e 323 186
e 323 188
e 323 193
e 323 194
e 323 196
e 323 198
e 323 199
e 323 200
e 323 201
e 323 203
e 323 204
e 323 211
e 323 214
e 323 217
e 323 220
e 323 223
e 323 224
e 323 225
e 323 226
e 323 228
e 323 230
e 323 233
e 323 236
e 323 240
e 323 241
e 323 242
e 323 243
e 323 246
e 323 251
e 323 256
e 323 258
e 323 259
e 323 261
e 323 264
e 323 268
e 323 270
e 323 271
e 323 274
e 323 276
e 323 277
e 323 282
e 323 283
e 323 287
e 323 288
e 323 290
e 323 292
e 323 297
e 323 299
e 323 301
e 323 302
e 323 304
e 323 307
e 323 309
e 323 310
e 323 313
e 323 314
e 323 315
e 323 316
e 323 320
e 324 2
e 324 3
e 324 9
e 324 10
e 324 11
e 324 13
e 324 30
e 324 33
e 324 35
e 324 37
e 324 38
e 324 41
e 324 45
e 324 47
e 324 48
e 324 49
e 324 50
e 324 51
e 324 56
e 324 57
e 324 61
e 324 67
e 324 68
e 324 70
e 324 71
e 324 72
e 324 73
e 324 74
e 324 75
e 324 76
e 324 78
e 324 80
e 324 82
e 324 86
e 324 90
e 324 93
e 324 95
e 324 110
e 324 112
e 324 116
e 324 118
e 324 120
e 324 121
e 324 122
e 324 125
e 324 126
e 324 127
e 324 130
e 324 131
e 324 133
e 324 134
e 324 137
e 324 139
e 324 142
e 324 145
e 324 146
e 324 149
e 324 150
e 324 164
e 324 165
e 324 166
e 324 168
e 324 173
e 324 174
e 324 175
e 324 176
e 324 177
e 324 179
e 324 182
e 324 186
e 324 187
e 324 192
e 324 193
e 324 199
e 324 202
e 324 204
e 324 206
e 324 208
e 324 210
e 324 214
e 324 217
e 324 225
e 324 226
e 324 227
e 324 232
e 324 233
e 324 236
e 324 238
e 324 240
e 324 241
e 324 245
e 324 246
e 324 250
e 324 251
e 324 252
e 324 256
e 324 257
e 324 258
e 324 260
e 324 261
e 324 264
e 324 266
e 324 267
e 324 268
e 324 271
e 324 274
e 324 277
e 324 283
e 324 284
e 324 291
e 324 295
e 324 296
e 324 297
e 324 303
e 324 309
e 324 310
e 324 311
e 324 312
e 324 313
e 324 314
e 324 316
e 324 317
e 324 318
e 324 320
e 325 1
e 325 2
e 325 3
e 325 4
e 325 8
e 325 9
e 325 10
e 325 11
e 325 16
e 325 17
e 325 19
e 325 20
e 325 26
e 325 28
e 325 29
e 325 30
e 325 31
e 325 33
e 325 38
e 325 42
e 325 45
e 325 48
e 325 50
e 325 51
e 325 55
e 325 56
e 325 61
e 325 64
e 325 71
e 325 72
e 325 73
e 325 76
e 325 77
e 325 78
e 325 80
e 325 87
e 325 89
e 325 90
e 325 92
e 325 93
e 325 94
e 325 97
e 325 98
e 325 100
e 325 101
e 325 102
e 325 103
e 325 104
e 325 105
e 325 107
e 325 108
e 325 111
e 325 112
e 325 113
e 325 114
e 325 116
e 325 118
e 325 120
e 325 121
e 325 122
e 325 123
e 325 125
e 325 126
e 325 129
e 325 130
e 325 131
e 325 132
e 325 133
e 325 134
e 325 135
e 325 136
e 325 137
e 325 139
e 325 140
e 325 142
e 325 144
e 325 145
e 325 148
e 325 149
e 325 152
e 325 154
e 325 155
e 325 156
e 325 157
e 325 158
e 325 161
e 325 164
e 325 165
e 325 168
e 325 170
e 325 171
e 325 173
e 325 174
e 325 175
e 325 176
e 325 177
e 325 179
e 325 181
e 325 183
e 325 185
e 325 186
e 325 188
e 325 191
e 325 192
e 325 200
e 325 202
e 325 204
e 325 206
e 325 210
e 325 211
e 325 213
e 325 216
e 325 217
e 325 219
e 325 220
e 325 221
e 325 223
e 325 224
e 325 226
e 325 227
e 325 230
e 325 232
e 325 233
e 325 234
e 325 236
e 325 239
e 325 240
e 325 245
e 325 246
e 325 247
e 325 249
e 325 250
e 325 252
e 325 253
e 325 254
e 325 256
e 325 257
e 325 258
e 325 259
e 325 261
e 325 262
e 325 267
e 325 268
e 325 269
e 325 273
e 325 274
e 325 275
e 325 277
e 325 279
e 325 283
e 325 285
e 325 288
e 325 289
e 325 290
e 325 293
e 325 294
e 325 295
e 325 296
e 325 301
e 325 303
e 325 305
e 325 306
e 325 307
e 325 309
e 325 310
e 325 311
e 325 312
e 325 313
e 325 314
e 325 315
e 325 316
e 325 317
e 325 320
e 325 321
e 325 322
e 326 2
e 326 9
e 326 10
e 326 11
e 326 13
e 326 17
e 326 23
e 326 30
e 326 31
e 326 38
e 326 39
e 326 43
e 326 45
e 326 48
e 326 49
e 326 50
e 326 51
e 326 61
e 326 64
e 326 67
e 326 69
e 326 72
e 326 73
e 326 75
e 326 86
e 326 87
e 326 90
e 326 91
e 326 92
e 326 95
e 326 100
e 326 103
e 326 104
e 326 108
e 326 111
e 326 118
e 326 130
e 326 132
e 326 133
e 326 135
e 326 137
e 326 139
e 326 140
e 326 141
e 326 148
e 326 156
e 326 157
e 326 166
e 326 167
e 326 169
e 326 173
e 326 175
e 326 179
e 326 183
e 326 192
e 326 198
e 326 199
e 326 202
e 326 209
e 326 214
e 326 215
e 326 234
e 326 236
e 326 238
e 326 239
e 326 241
e 326 242
e 326 245
e 326 248
e 326 253
e 326 256
e 326 259
e 326 260
e 326 264
e 326 268
e 326 274
e 326 276
e 326 277
e 326 283
e 326 289
e 326 295
e 326 296
e 326 303
e 326 304
e 326 306
e 326 308
e 326 309
e 326 310
e 326 317
e 326 324
e 327 2
e 327 3
e 327 4
e 327 5
e 327 6
e 327 7
e 327 8
e 327 9
e 327 10
e 327 11
e 327 12
e 327 13
e 327 15
e 327 16
e 327 20
e 327 22
e 327 23
e 327 25
e 327 26
e 327 27
e 327 30
e 327 31
e 327 32
e 327 33
e 327 34
e 327 35
e 327 37
e 327 38
e 327 39
e 327 40
e 327 42
e 327 43
e 327 45
e 327 51
e 327 56
e 327 60
e 327 61
e 327 62
e 327 63
e 327 65
e 327 66
e 327 67
e 327 68
e 327 69
e 327 70
e 327 71
e 327 72
e 327 73
e 327 76
e 327 77
e 327 78
e 327 80
e 327 81
e 327 82
e 327 84
e 327 86
e 327 87
e 327 88
e 327 89
e 327 90
e 327 91
e 327 93
e 327 95
e 327 96
e 327 97
e 327 98
e 327 100
e 327 104
e 327 105
e 327 107
e 327 109
e 327 111
e 327 112
e 327 113
e 327 114
e 327 115
e 327 116
e 327 120
e 327 121
e 327 122
e 327 123
e 327 125
e 327 126
e 327 128
e 327 129
e 327 131
e 327 132
e 327 133
e 327 135
e 327 136
e 327 137
e 327 139
e 327 142
e 327 143
e 327 144
e 327 145
e 327 148
e 327 149
e 327 150
e 327 153
e 327 154
e 327 155
e 327 156
e 327 158
e 327 159
e 327 160
e 327 161
e 327 164
e 327 165
e 327 166
e 327 168
e 327 169
e 327 170
e 327 171
e 327 172
e 327 173
e 327 174
e 327 175
e 327 179
e 327 180
e 327 184
e 327 185
e 327 186
e 327 187
e 327 192
e 327 193
e 327 194
e 327 195
e 327 196
e 327 197
e 327 201
e 327 203
e 327 204
e 327 205
e 327 206
e 327 208
e 327 211
e 327 212
e 327 214
e 327 215
e 327 216
e 327 217
e 327 218
e 327 219
e 327 221
e 327 222
e 327 223
e 327 225
e 327 227
e 327 228
e 327 229
e 327 231
e 327 232
e 327 233
e 327 234
e 327 236
e 327 237
e 327 240
e 327 241
e 327 242
e 327 243
e 327 246
e 327 249
e 327 252
e 327 253
e 327 254
e 327 255
e 327 256
e 327 257
e 327 258
e 327 259
e 327 260
e 327 261
e 327 262
e 327 265
e 327 266
e 327 267
e 327 268
e 327 269
e 327 270
e 327 271
e 327 272
e 327 273
e 327 274
e 327 275
e 327 276
e 327 277
e 327 278
e 327 279
e 327 280
e 327 281
e 327 283
e 327 284
e 327 285
e 327 287
e 327 289
e 327 292
e 327 293
e 327 295
e 327 296
e 327 297
e 327 299
e 327 301
e 327 303
e 327 304
e 327 307
e 327 309
e 327 312
e 327 313
e 327 314
e 327 316
e 327 317
e 327 318
e 327 319
e 327 320
e 327 321
e 327 322
e 327 323
e 327 324
e 327 325
e 328 1
e 328 3
e 328 5
e 328 8
e 328 9
e 328 10
e 328 11
e 328 16
e 328 17
e 328 20
e 328 22
e 328 29
e 328 31
e 328 33
e 328 35
e 328 37
e 328 38
e 328 40
e 328 41
e 328 42
e 328 43
e 328 44
e 328 45
e 328 49
e 328 50
e 328 51
e 328 52
e 328 54
e 328 55
e 328 57
e 328 59
e 328 61
e 328 63
e 328 67
e 328 68
e 328 71
e 328 72
e 328 73
e 328 76
e 328 77
e 328 78
e 328 79
e 328 82
e 328 86
e 328 89
e 328 90
e 328 91
e 328 95
e 328 96
e 328 98
e 328 100
e 328 102
e 328 103
e 328 105
e 328 107
e 328 109
e 328 110
e 328 111
e 328 113
e 328 114
e 328 115
e 328 116
e 328 118
e 328 122
e 328 124
e 328 125
e 328 127
e 328 128
e 328 129
e 328 130
e 328 134
e 328 135
e 328 136
e 328 138
e 328 139
e 328 140
e 328 144
e 328 145
e 328 151
e 328 155
e 328 156
e 328 157
e 328 158
e 328 159
e 328 160
e 328 165
e 328 166
e 328 167
e 328 172
e 328 173
e 328 174
e 328 175
e 328 176
e 328 179
e 328 180
e 328 181
e 328 182
e 328 184
e 328 186
e 328 190
e 328 191
e 328 193
e 328 195
e 328 198
e 328 200
e 328 203
e 328 204
e 328 205
e 328 206
e 328 207
e 328 208
e 328 209
e 328 213
e 328 215
e 328 219
e 328 221
e 328 223
e 328 224
e 328 225
e 328 228
e 328 229
e 328 230
e 328 231
e 328 233
e 328 234
e 328 236
e 328 237
e 328 238
e 328 240
e 328 241
e 328 242
e 328 244
e 328 245
e 328 249
e 328 254
e 328 255
e 328 256
e 328 257
e 328 258
e 328 259
e 328 260
e 328 261
e 328 262
e 328 264
e 328 268
e 328 269
e 328 270
e 328 271
e 328 273
e 328 274
e 328 275
e 328 277
e 328 279
e 328 280
e 328 286
e 328 287
e 328 290
e 328 292
e 328 293
e 328 295
e 328 297
e 328 299
e 328 301
e 328 302
e 328 304
e 328 306
e 328 307
e 328 308
e 328 309
e 328 310
e 328 311
e 328 312
e 328 315
e 328 317
e 328 320
e 328 321
e 328 327
e 329 1
e 329 5
e 329 6
e 329 11
e 329 13
e 329 14
e 329 16
e 329 21
e 329 25
e 329 26
e 329 30
e 329 36
e 329 37
e 329 38
e 329 39
e 329 41
e 329 45
e 329 51
e 329 56
e 329 61
e 329 64
e 329 76
e 329 77
e 329 78
e 329 80
e 329 87
e 329 90
e 329 91
e 329 94
e 329 95
e 329 104
e 329 107
e 329 111
e 329 112
e 329 113
e 329 114
e 329 115
e 329 116
e 329 118
e 329 121
e 329 124
e 329 125
e 329 131
e 329 132
e 329 133
e 329 134
e 329 135
e 329 142
e 329 144
e 329 147
e 329 154
e 329 156
e 329 160
e 329 161
e 329 163
e 329 165
e 329 166
e 329 168
e 329 184
e 329 186
e 329 190
e 329 193
e 329 201
e 329 202
e 329 207
e 329 210
e 329 212
e 329 214
e 329 215
e 329 217
e 329 221
e 329 224
e 329 226
e 329 231
e 329 232
e 329 233
e 329 234
e 329 238
e 329 240
e 329 242
e 329 244
e 329 245
e 329 246
e 329 248
e 329 251
e 329 252
e 329 253
e 329 258
e 329 259
e 329 268
e 329 271
e 329 272
e 329 274
e 329 275
e 329 276
e 329 283
e 329 284
e 329 287
e 329 288
e 329 290
e 329 292
e 329 296
e 329 303
e 329 306
e 329 311
e 329 312
e 329 313
e 329 317
e 329 321
e 329 323
e 329 326
e 330 5
e 330 6
e 330 8
e 330 20
e 330 21
e 330 26
e 330 31
e 330 41
e 330 46
e 330 48
e 330 56
e 330 60
e 330 69
e 330 73
e 330 76
e 330 81
e 330 82
e 330 84
e 330 100
e 330 105
e 330 108
e 330 110
e 330 111
e 330 112
e 330 113
e 330 115
e 330 116
e 330 125
e 330 126
e 330 127
e 330 131
e 330 133
e 330 134
e 330 137
e 330 138
e 330 139
e 330 140
e 330 142
e 330 143
e 330 145
e 330 149
e 330 151
e 330 153
e 330 165
e 330 168
e 330 173
e 330 176
e 330 179
e 330 183
e 330 193
e 330 197
e 330 202
e 330 203
e 330 207
e 330 210
e 330 215
e 330 217
e 330 222
e 330 227
e 330 233
e 330 235
e 330 238
e 330 239
e 330 242
e 330 245
e 330 248
e 330 255
e 330 256
e 330 257
e 330 261
e 330 264
e 330 265
e 330 267
e 330 269
e 330 271
e 330 276
e 330 277
e 330 283
e 330 285
e 330 286
e 330 289
e 330 290
e 330 291
e 330 297
e 330 303
e 330 304
e 330 307
e 330 309
e 330 314
e 330 327
e 330 328
e 331 2
e 331 5
e 331 6
e 331 8
e 331 9
e 331 10
e 331 11
e 331 12
e 331 13
e 331 14
e 331 15
e 331 16
e 331 17
e 331 19
e 331 21
e 331 23
e 331 24
e 331 26
e 331 27
e 331 28
e 331 29
e 331 31
e 331 34
e 331 36
e 331 37
e 331 38
e 331 39
e 331 40
e 331 41
e 331 43
e 331 45
e 331 47
e 331 49
e 331 50
e 331 52
e 331 54
e 331 55
e 331 56
e 331 57
e 331 61
e 331 63
e 331 65
e 331 68
e 331 69
e 331 71
e 331 72
e 331 73
e 331 75
e 331 76
e 331 79
e 331 82
e 331 86
e 331 87
e 331 88
e 331 89
e 331 90
e 331 91
e 331 93
e 331 95
e 331 100
e 331 101
e 331 102
e 331 103
e 331 104
e 331 105
e 331 109
e 331 110
e 331 112
e 331 113
e 331 114
e 331 115
e 331 117
e 331 118
e 331 121
e 331 123
e 331 124
e 331 125
e 331 126
e 331 129
e 331 130
e 331 131
e 331 133
e 331 134
e 331 135
e 331 137
e 331 138
e 331 139
e 331 142
e 331 143
e 331 144
e 331 145
e 331 146
e 331 147
e 331 148
e 331 149
e 331 151
e 331 152
e 331 154
e 331 155
e 331 156
e 331 157
e 331 158
e 331 160
e 331 161
e 331 163
e 331 164
e 331 165
e 331 166
e 331 167
e 331 168
e 331 170
e 331 171
e 331 173
e 331 174
e 331 175
e 331 176
e 331 178
e 331 179
e 331 181
e 331 186
e 331 187
e 331 188
e 331 189
e 331 190
e 331 192
e 331 193
e 331 194
e 331 195
e 331 196
e 331 197
e 331 199
e 331 200
e 331 201
e 331 202
e 331 204
e 331 205
e 331 209
e 331 211
e 331 214
e 331 215
e 331 216
e 331 217
e 331 218
e 331 222
e 331 223
e 331 224
e 331 225
e 331 226
e 331 227
e 331 228
e 331 230
e 331 232
e 331 233
e 331 234
e 331 235
e 331 236
e 331 237
e 331 238
e 331 240
e 331 241
e 331 243
e 331 244
e 331 246
e 331 247
e 331 248
e 331 249
e 331 250
e 331 251
e 331 255
e 331 256
e 331 257
e 331 258
e 331 259
e 331 261
e 331 262
e 331 263
e 331 264
e 331 265
e 331 266
e 331 268
e 331 271
e 331 273
e 331 274
e 331 276
e 331 277
e 331 278
e 331 279
e 331 282
e 331 288
e 331 289
e 331 290
e 331 291
e 331 292
e 331 293
e 331 295
e 331 297
e 331 298
e 331 302
e 331 303
e 331 304
e 331 306
e 331 307
e 331 308
e 331 309
e 331 310
e 331 311
e 331 312
e 331 314
e 331 316
e 331 317
e 331 318
e 331 321
e 331 322
e 331 323
e 331 324
e 331 325
e 331 326
e 331 327
e 331 328
e 331 329
e 331 330
e 332 1
e 332 2
e 332 4
e 332 5
e 332 6
e 332 7
e 332 11
e 332 12
e 332 13
e 332 14
e 332 15
e 332 16
e 332 19
e 332 20
e 332 26
e 332 27
e 332 29
e 332 30
e 332 31
e 332 33
e 332 37
e 332 38
e 332 39
e 332 40
e 332 42
e 332 43
e 332 47
e 332 48
e 332 54
e 332 61
e 332 63
e 332 66
e 332 67
e 332 68
e 332 71
e 332 73
e 332 76
e 332 77
e 332 78
e 332 80
e 332 81
e 332 82
e 332 83
e 332 84
e 332 85
e 332 87
e 332 89
e 332 90
e 332 91
e 332 93
e 332 94
e 332 96
e 332 98
e 332 99
e 332 100
e 332 103
e 332 104
e 332 108
e 332 109
e 332 110
e 332 111
e 332 112
e 332 113
e 332 114
e 332 115
e 332 118
e 332 121
e 332 124
e 332 125
e 332 127
e 332 128
e 332 131
e 332 133
e 332 134
e 332 135
e 332 137
e 332 139
e 332 140
e 332 141
e 332 142
e 332 143
e 332 144
e 332 145
e 332 146
e 332 148
e 332 154
e 332 155
e 332 156
e 332 157
e 332 158
e 332 160
e 332 161
e 332 162
e 332 163
e 332 165
e 332 166
e 332 168
e 332 169
e 332 170
e 332 172
e 332 173
e 332 174
e 332 175
e 332 176
e 332 177
e 332 178
e 332 179
e 332 181
e 332 182
e 332 183
e 332 184
e 332 186
e 332 187
e 332 190
e 332 192
e 332 193
e 332 194
e 332 200
e 332 202
e 332 204
e 332 205
e 332 206
e 332 208
e 332 209
e 332 212
e 332 213
e 332 214
e 332 215
e 332 217
e 332 218
e 332 221
e 332 222
e 332 223
e 332 225
e 332 226
e 332 227
e 332 230
e 332 232
e 332 233
e 332 234
e 332 237
e 332 238
e 332 241
e 332 242
e 332 243
e 332 244
e 332 246
e 332 247
e 332 249
e 332 250
e 332 252
e 332 255
e 332 258
e 332 260
e 332 261
e 332 262
e 332 264
e 332 266
e 332 268
e 332 269
e 332 271
e 332 273
e 332 274
e 332 276
e 332 277
e 332 278
e 332 279
e 332 282
e 332 283
e 332 285
e 332 287
e 332 288
e 332 289
e 332 290
e 332 292
e 332 293
e 332 294
e 332 295
e 332 296
e 332 297
e 332 300
e 332 301
e 332 306
e 332 307
e 332 309
e 332 310
e 332 311
e 332 312
e 332 313
e 332 314
e 332 316
e 332 317
e 332 318
e 332 319
e 332 320
e 332 322
e 332 323
e 332 324
e 332 325
e 332 327
e 332 329
e 332 330
e 332 331
e 333 2
e 333 4
e 333 5
e 333 6
e 333 10
e 333 11
e 333 14
e 333 20
e 333 21
e 333 31
e 333 39
e 333 41
e 333 50
e 333 56
e 333 57
e 333 63
e 333 68
e 333 70
e 333 73
e 333 74
e 333 78
e 333 82
e 333 84
e 333 89
e 333 90
e 333 93
e 333 97
e 333 103
e 333 111
e 333 112
e 333 116
e 333 117
e 333 118
e 333 122
e 333 124
e 333 131
e 333 132
e 333 135
e 333 136
e 333 140
e 333 145
e 333 146
e 333 153
e 333 155
e 333 156
e 333 160
e 333 161
e 333 166
e 333 168
e 333 169
e 333 173
e 333 174
e 333 175
e 333 179
e 333 181
e 333 186
e 333 187
e 333 195
e 333 202
e 333 204
e 333 208
e 333 212
e 333 215
e 333 217
e 333 219
e 333 221
e 333 222
e 333 226
e 333 228
e 333 230
e 333 231
e 333 238
e 333 240
e 333 242
e 333 245
e 333 251
e 333 253
e 333 255
e 333 256
e 333 258
e 333 260
e 333 264
e 333 265
e 333 268
e 333 270
e 333 274
e 333 276
e 333 277
e 333 279
e 333 283
e 333 285
e 333 289
e 333 291
e 333 293
e 333 295
e 333 297
e 333 316
e 333 317
e 333 325
e 333 328
e 333 332
e 334 1
e 334 5
e 334 8
e 334 9
e 334 18
e 334 19
e 334 21
e 334 22
e 334 25
e 334 27
e 334 30
e 334 31
e 334 35
e 334 39
e 334 42
e 334 45
e 334 47
e 334 48
e 334 50
e 334 51
e 334 53
e 334 61
e 334 63
e 334 70
e 334 73
e 334 80
e 334 87
e 334 89
e 334 95
e 334 97
e 334 100
e 334 101
e 334 105
e 334 109
e 334 113
e 334 114
e 334 116
e 334 117
e 334 121
e 334 122
e 334 123
e 334 125
e 334 126
e 334 129
e 334 130
e 334 131
e 334 133
e 334 135
e 334 139
e 334 146
e 334 150
e 334 156
e 334 160
e 334 163
e 334 168
e 334 169
e 334 170
e 334 171
e 334 173
e 334 177
e 334 178
e 334 179
e 334 184
e 334 185
e 334 186
e 334 187
e 334 188
e 334 193
e 334 194
e 334 200
e 334 203
e 334 205
e 334 206
e 334 208
e 334 211
e 334 215
e 334 221
e 334 223
e 334 224
e 334 228
e 334 234
e 334 237
e 334 240
e 334 243
e 334 246
e 334 254
e 334 256
e 334 258
e 334 259
e 334 261
e 334 262
e 334 264
e 334 268
e 334 271
e 334 276
e 334 277
e 334 279
e 334 285
e 334 288
e 334 290
e 334 292
e 334 293
e 334 294
e 334 297
e 334 298
e 334 301
e 334 304
e 334 305
e 334 313
e 334 314
e 334 315
e 334 316
e 334 322
e 334 331
e 335 1
e 335 4
e 335 9
e 335 11
e 335 12
e 335 13
e 335 15
e 335 18
e 335 21
e 335 25
e 335 26
e 335 28
e 335 29
e 335 30
e 335 31
e 335 33
e 335 37
e 335 38
e 335 39
e 335 41
e 335 43
e 335 47
e 335 50
e 335 51
e 335 53
e 335 55
e 335 60
e 335 61
e 335 65
e 335 67
e 335 68
e 335 69
e 335 70
e 335 71
e 335 72
e 335 74
e 335 76
e 335 78
e 335 82
e 335 84
e 335 85
e 335 87
e 335 90
e 335 91
e 335 92
e 335 93
e 335 95
e 335 96
e 335 97
e 335 103
e 335 105
e 335 106
e 335 109
e 335 111
e 335 112
e 335 113
e 335 114
e 335 116
e 335 122
e 335 125
e 335 127
e 335 130
e 335 133
e 335 134
e 335 136
e 335 137
e 335 141
e 335 144
e 335 145
e 335 147
e 335 149
e 335 154
e 335 156
e 335 158
e 335 159
e 335 160
e 335 162
e 335 164
e 335 165
e 335 167
e 335 168
e 335 171
e 335 172
e 335 173
e 335 174
e 335 175
e 335 176
e 335 179
e 335 181
e 335 183
e 335 184
e 335 187
e 335 189
e 335 190
e 335 192
e 335 193
e 335 196
e 335 198
e 335 200
e 335 201
e 335 203
e 335 207
e 335 210
e 335 211
e 335 212
e 335 213
e 335 214
e 335 217
e 335 223
e 335 224
e 335 225
e 335 226
e 335 228
e 335 230
e 335 232
e 335 233
e 335 234
e 335 238
e 335 239
e 335 241
e 335 242
e 335 245
e 335 246
e 335 248
e 335 249
e 335 250
e 335 251
e 335 252
e 335 253
e 335 254
e 335 256
e 335 257
e 335 258
e 335 259
e 335 261
e 335 262
e 335 263
e 335 264
e 335 265
e 335 266
e 335 268
e 335 269
e 335 270
e 335 271
e 335 274
e 335 276
e 335 278
e 335 279
e 335 280
e 335 282
e 335 285
e 335 286
e 335 288
e 335 289
e 335 290
e 335 291
e 335 292
e 335 294
e 335 296
e 335 297
e 335 298
e 335 299
e 335 300
e 335 301
e 335 304
e 335 305
e 335 306
e 335 307
e 335 309
e 335 310
e 335 312
e 335 313
e 335 315
e 335 317
e 335 318
e 335 319
e 335 320
e 335 322
e 335 324
e 335 325
e 335 327
e 335 328
e 335 331
e 335 332
e 336 1
e 336 2
e 336 8
e 336 9
e 336 11
e 336 12
e 336 13
e 336 16
e 336 18
e 336 20
e 336 21
e 336 23
e 336 24
e 336 26
e 336 30
e 336 31
e 336 32
e 336 33
e 336 34
e 336 35
e 336 36
e 336 42
e 336 46
e 336 51
e 336 53
e 336 54
e 336 55
e 336 57
e 336 60
e 336 61
e 336 63
e 336 66
e 336 68
e 336 69
e 336 72
e 336 76
e 336 78
e 336 80
e 336 82
e 336 84
e 336 86
e 336 87
e 336 88
e 336 89
e 336 91
e 336 92
e 336 93
e 336 95
e 336 98
e 336 100
e 336 107
e 336 109
e 336 111
e 336 114
e 336 115
e 336 118
e 336 124
e 336 125
e 336 126
e 336 131
e 336 134
e 336 136
e 336 137
e 336 139
e 336 142
e 336 145
e 336 147
e 336 149
e 336 150
e 336 152
e 336 154
e 336 156
e 336 160
e 336 161
e 336 163
e 336 165
e 336 166
e 336 168
e 336 172
e 336 173
e 336 176
e 336 177
e 336 179
e 336 183
e 336 184
e 336 186
e 336 187
e 336 189
e 336 196
e 336 197
e 336 198
e 336 199
e 336 200
e 336 202
e 336 203
e 336 207
e 336 208
e 336 209
e 336 214
e 336 215
e 336 217
e 336 218
e 336 223
e 336 226
e 336 228
e 336 233
e 336 238
e 336 241
e 336 244
e 336 245
e 336 248
e 336 249
e 336 250
e 336 252
e 336 253
e 336 254
e 336 255
e 336 256
e 336 259
e 336 262
e 336 264
e 336 267
e 336 268
e 336 271
e 336 274
e 336 275
e 336 276
e 336 277
e 336 284
e 336 285
e 336 289
e 336 292
e 336 293
e 336 295
e 336 297
e 336 298
e 336 299
e 336 301
e 336 303
e 336 304
e 336 307
e 336 313
e 336 314
e 336 317
e 336 320
e 336 328
e 336 331
e 337 3
e 337 5
e 337 9
e 337 11
e 337 12
e 337 13
e 337 14
e 337 16
e 337 19
e 337 20
e 337 23
e 337 25
e 337 26
e 337 27
e 337 28
e 337 30
e 337 31
e 337 37
e 337 39
e 337 41
e 337 42
e 337 43
e 337 45
e 337 47
e 337 50
e 337 53
e 337 54
e 337 55
e 337 56
e 337 60
e 337 61
e 337 64
e 337 65
e 337 68
e 337 69
e 337 70
e 337 72
e 337 74
e 337 75
e 337 76
e 337 77
e 337 82
e 337 84
e 337 87
e 337 88
e 337 89
e 337 90
e 337 91
e 337 93
e 337 94
e 337 95
e 337 98
e 337 100
e 337 102
e 337 103
e 337 104
e 337 105
e 337 109
e 337 110
e 337 111
e 337 115
e 337 117
e 337 120
e 337 121
e 337 122
e 337 123
e 337 125
e 337 126
e 337 127
e 337 128
e 337 129
e 337 130
e 337 131
e 337 132
e 337 133
e 337 134
e 337 135
e 337 136
e 337 138
e 337 139
e 337 142
e 337 144
e 337 149
e 337 150
e 337 153
e 337 154
e 337 155
e 337 156
e 337 157
e 337 160
e 337 161
e 337 163
e 337 165
e 337 166
e 337 167
e 337 168
e 337 169
e 337 172
e 337 173
e 337 174
e 337 175
e 337 176
e 337 179
e 337 181
e 337 184
e 337 186
e 337 187
e 337 190
e 337 191
e 337 192
e 337 193
e 337 198
e 337 199
e 337 200
e 337 203
e 337 205
e 337 206
e 337 207
e 337 209
e 337 211
e 337 212
e 337 213
e 337 214
e 337 215
e 337 217
e 337 218
e 337 222
e 337 223
e 337 224
e 337 225
e 337 226
e 337 227
e 337 228
e 337 230
e 337 232
e 337 233
e 337 234
e 337 235
e 337 236
e 337 238
e 337 239
e 337 241
e 337 242
e 337 243
e 337 245
e 337 246
e 337 247
e 337 248
e 337 249
e 337 250
e 337 254
e 337 255
e 337 257
e 337 258
e 337 259
e 337 261
e 337 264
e 337 265
e 337 266
e 337 267
e 337 269
e 337 270
e 337 274
e 337 275
e 337 276
e 337 277
e 337 280
e 337 286
e 337 289
e 337 290
e 337 292
e 337 293
e 337 294
e 337 296
e 337 298
e 337 299
e 337 301
e 337 304
e 337 306
e 337 307
e 337 310
e 337 311
e 337 312
e 337 314
e 337 316
e 337 319
e 337 320
e 337 321
e 337 324
e 337 327
e 337 328
e 337 329
e 337 330
e 337 332
e 337 333
e 337 334
e 337 335
e 338 2
e 338 5
e 338 6
e 338 7
e 338 9
e 338 11
e 338 13
e 338 15
e 338 16
e 338 20
e 338 21
e 338 26
e 338 27
e 338 28
e 338 29
e 338 30
e 338 33
e 338 34
e 338 35
e 338 38
e 338 39
e 338 42
e 338 43
e 338 45
e 338 47
e 338 51
e 338 53
e 338 54
e 338 55
e 338 57
e 338 62
e 338 68
e 338 69
e 338 72
e 338 73
e 338 74
e 338 76
e 338 77
e 338 81
e 338 82
e 338 84
e 338 89
e 338 90
e 338 91
e 338 93
e 338 94
e 338 95
e 338 98
e 338 101
e 338 103
e 338 106
e 338 107
e 338 108
e 338 109
e 338 110
e 338 112
e 338 120
e 338 122
e 338 125
e 338 126
e 338 129
e 338 130
e 338 131
e 338 134
e 338 135
e 338 136
e 338 138
e 338 140
e 338 144
e 338 148
e 338 149
e 338 154
e 338 161
e 338 169
e 338 171
e 338 172
e 338 173
e 338 175
e 338 177
e 338 179
e 338 180
e 338 181
e 338 183
e 338 185
e 338 186
e 338 192
e 338 196
e 338 200
e 338 201
e 338 208
e 338 210
e 338 211
e 338 214
e 338 215
e 338 217
e 338 221
e 338 222
e 338 226
e 338 230
e 338 232
e 338 233
e 338 240
e 338 242
e 338 249
e 338 253
e 338 256
e 338 258
e 338 261
e 338 263
e 338 264
e 338 265
e 338 269
e 338 271
e 338 272
e 338 274
e 338 277
e 338 282
e 338 283
e 338 285
e 338 287
e 338 288
e 338 289
e 338 290
e 338 297
e 338 298
e 338 302
e 338 309
e 338 310
e 338 312
e 338 313
e 338 315
e 338 316
e 338 318
e 338 321
e 338 327
e 338 328
e 338 331
e 338 337
e 339 1
e 339 2
e 339 5
e 339 8
e 339 9
e 339 11
e 339 12
e 339 13
e 339 16
e 339 20
e 339 26
e 339 27
e 339 30
e 339 31
e 339 39
e 339 42
e 339 44
e 339 45
e 339 47
e 339 48
e 339 49
e 339 50
e 339 52
e 339 53
e 339 56
e 339 57
e 339 58
e 339 60
e 339 62
e 339 72
e 339 73
e 339 74
e 339 75
e 339 76
e 339 78
e 339 79
e 339 85
e 339 88
e 339 89
e 339 91
e 339 93
e 339 101
e 339 103
e 339 104
e 339 106
e 339 111
e 339 112
e 339 113
e 339 115
e 339 117
e 339 118
e 339 119
e 339 120
e 339 122
e 339 124
e 339 125
e 339 128
e 339 129
e 339 130
e 339 131
e 339 132
e 339 133
e 339 135
e 339 137
e 339 138
e 339 142
e 339 143
e 339 147
e 339 149
e 339 150
e 339 153
e 339 156
e 339 160
e 339 161
e 339 169
e 339 171
e 339 172
e 339 175
e 339 178
e 339 179
e 339 183
e 339 184
e 339 190
e 339 192
e 339 195
e 339 198
e 339 200
e 339 203
e 339 204
e 339 206
e 339 209
e 339 214
e 339 215
e 339 218
e 339 219
e 339 223
e 339 226
e 339 228
e 339 232
e 339 235
e 339 237
e 339 238
e 339 239
e 339 242
e 339 244
e 339 248
e 339 254
e 339 256
e 339 261
e 339 263
e 339 266
e 339 270
e 339 271
e 339 274
e 339 276
e 339 277
e 339 280
e 339 282
e 339 283
e 339 285
e 339 288
e 339 290
e 339 294
e 339 295
e 339 297
e 339 302
e 339 303
e 339 304
e 339 307
e 339 308
e 339 309
e 339 312
e 339 313
e 339 314
e 339 315
e 339 317
e 339 319
e 339 320
e 339 321
e 339 331
e 339 332
e 339 337
e 340 1
e 340 2
e 340 4
e 340 6
e 340 10
e 340 11
e 340 12
e 340 13
e 340 14
e 340 20
e 340 23
e 340 25
e 340 26
e 340 30
e 340 31
e 340 34
e 340 35
e 340 36
e 340 38
e 340 39
e 340 41
e 340 42
e 340 43
e 340 45
e 340 46
e 340 51
e 340 54
e 340 55
e 340 56
e 340 57
e 340 60
e 340 61
e 340 63
e 340 64
e 340 68
e 340 69
e 340 70
e 340 71
e 340 72
e 340 74
e 340 77
e 340 78
e 340 79
e 340 80
e 340 82
e 340 84
e 340 85
e 340 86
e 340 88
e 340 89
e 340 90
e 340 91
e 340 93
e 340 95
e 340 96
e 340 97
e 340 98
e 340 100
e 340 101
e 340 102
e 340 103
e 340 104
e 340 107
e 340 109
e 340 110
e 340 111
e 340 113
e 340 114
e 340 117
e 340 118
e 340 119
e 340 120
e 340 121
e 340 122
e 340 123
e 340 124
e 340 125
e 340 126
e 340 130
e 340 131
e 340 132
e 340 133
e 340 134
e 340 135
e 340 136
e 340 138
e 340 140
e 340 143
e 340 144
e 340 145
e 340 146
e 340 149
e 340 150
e 340 151
e 340 152
e 340 154
e 340 156
e 340 157
e 340 158
e 340 161
e 340 165
e 340 166
e 340 167
e 340 170
e 340 173
e 340 174
e 340 178
e 340 179
e 340 181
e 340 185
e 340 186
e 340 187
e 340 188
e 340 190
e 340 192
e 340 194
e 340 198
e 340 199
e 340 200
e 340 203
e 340 204
e 340 205
e 340 206
e 340 207
e 340 208
e 340 209
e 340 210
e 340 211
e 340 213
e 340 214
e 340 215
e 340 216
e 340 218
e 340 219
e 340 220
e 340 223
e 340 225
e 340 226
e 340 227
e 340 228
e 340 230
e 340 231
e 340 233
e 340 240
e 340 241
e 340 243
e 340 244
e 340 245
e 340 246
e 340 248
e 340 253
e 340 254
e 340 255
e 340 256
e 340 260
e 340 261
e 340 262
e 340 263
e 340 264
e 340 265
e 340 268
e 340 269
e 340 270
e 340 271
e 340 273
e 340 274
e 340 275
e 340 276
e 340 277
e 340 279
e 340 281
e 340 288
e 340 289
e 340 290
e 340 291
e 340 292
e 340 296
e 340 297
e 340 299
e 340 302
e 340 303
e 340 307
e 340 308
e 340 309
e 340 310
e 340 311
e 340 312
e 340 316
e 340 317
e 340 318
e 340 320
e 340 326
e 340 327
e 340 328
e 340 330
e 340 333
e 340 335
e 340 336
e 340 337
e 340 338
e 341 1
e 341 2
e 341 3
e 341 5
e 341 8
e 341 10
e 341 11
e 341 12
e 341 18
e 341 19
e 341 22
e 341 24
e 341 26
e 341 27
e 341 30
e 341 34
e 341 37
e 341 38
e 341 39
e 341 40
e 341 41
e 341 43
e 341 45
e 341 46
e 341 47
e 341 48
e 341 49
e 341 50
e 341 51
e 341 59
e 341 60
e 341 61
e 341 63
e 341 66
e 341 67
e 341 68
e 341 69
e 341 70
e 341 71
e 341 72
e 341 73
e 341 74
e 341 75
e 341 76
e 341 77
e 341 78
e 341 79
e 341 80
e 341 83
e 341 86
e 341 87
e 341 89
e 341 90
e 341 91
e 341 92
e 341 93
e 341 95
e 341 96
e 341 100
e 341 101
e 341 103
e 341 104
e 341 105
e 341 108
e 341 109
e 341 110
e 341 114
e 341 117
e 341 122
e 341 123
e 341 124
e 341 125
e 341 129
e 341 131
e 341 132
e 341 133
e 341 134
e 341 135
e 341 137
e 341 138
e 341 139
e 341 141
e 341 142
e 341 144
e 341 145
e 341 147
e 341 148
e 341 149
e 341 153
e 341 156
e 341 157
e 341 158
e 341 159
e 341 160
e 341 161
e 341 163
e 341 164
e 341 166
e 341 167
e 341 169
e 341 170
e 341 171
e 341 174
e 341 175
e 341 176
e 341 178
e 341 179
e 341 181
e 341 184
e 341 185
e 341 186
e 341 187
e 341 188
e 341 189
e 341 191
e 341 192
e 341 193
e 341 198
e 341 199
e 341 201
e 341 202
e 341 203
e 341 204
e 341 206
e 341 207
e 341 209
e 341 211
e 341 213
e 341 214
e 341 215
e 341 216
e 341 218
e 341 220
e 341 222
e 341 223
e 341 224
e 341 225
e 341 226
e 341 227
e 341 228
e 341 231
e 341 232
e 341 233
e 341 234
e 341 236
e 341 238
e 341 240
e 341 242
e 341 243
e 341 245
e 341 246
e 341 247
e 341 248
e 341 250
e 341 251
e 341 252
e 341 255
e 341 257
e 341 262
e 341 263
e 341 264
e 341 265
e 341 267
e 341 269
e 341 270
e 341 272
e 341 273
e 341 274
e 341 276
e 341 277
e 341 278
e 341 279
e 341 280
e 341 281
e 341 284
e 341 285
e 341 288
e 341 290
e 341 291
e 341 293
e 341 294
e 341 297
e 341 298
e 341 299
e 341 300
e 341 301
e 341 303
e 341 307
e 341 308
e 341 309
e 341 310
e 341 311
e 341 312
e 341 314
e 341 315
e 341 317
e 341 318
e 341 320
e 341 321
e 341 322
e 341 323
e 341 324
e 341 326
e 341 327
e 341 328
e 341 330
e 341 331
e 341 334
e 341 335
e 341 336
e 341 337
e 341 339
e 341 340
e 342 2
e 342 4
e 342 5
e 342 6
e 342 8
e 342 10
e 342 11
e 342 12
e 342 14
e 342 15
e 342 20
e 342 23
e 342 26
e 342 28
e 342 30
e 342 32
e 342 33
e 342 34
e 342 37
e 342 38
e 342 39
e 342 42
e 342 43
e 342 44
e 342 45
e 342 47
e 342 48
e 342 51
e 342 52
e 342 55
e 342 56
e 342 60
e 342 61
e 342 63
e 342 64
e 342 66
e 342 67
e 342 69
e 342 71
e 342 72
e 342 73
e 342 76
e 342 79
e 342 80
e 342 82
e 342 83
e 342 84
e 342 85
e 342 86
e 342 89
e 342 90
e 342 91
e 342 92
e 342 93
e 342 99
e 342 102
e 342 103
e 342 104
e 342 107
e 342 108
e 342 109
e 342 110
e 342 111
e 342 112
e 342 113
e 342 114
e 342 115
e 342 116
e 342 117
e 342 119
e 342 120
e 342 122
e 342 123
e 342 125
e 342 128
e 342 130
e 342 131
e 342 134
e 342 135
e 342 136
e 342 139
e 342 140
e 342 143
e 342 145
e 342 146
e 342 149
e 342 150
e 342 152
e 342 156
e 342 157
e 342 160
e 342 161
e 342 164
e 342 165
e 342 166
e 342 167
e 342 171
e 342 173
e 342 174
e 342 177
e 342 179
e 342 180
e 342 183
e 342 184
e 342 185
e 342 186
e 342 187
e 342 188
e 342 189
e 342 190
e 342 191
e 342 192
e 342 193
e 342 196
e 342 197
e 342 198
e 342 201
e 342 202
e 342 209
e 342 210
e 342 212
e 342 214
e 342 215
e 342 217
e 342 219
e 342 221
e 342 222
e 342 226
e 342 227
e 342 229
e 342 230
e 342 231
e 342 232
e 342 233
e 342 234
e 342 236
e 342 237
e 342 238
e 342 240
e 342 241
e 342 243
e 342 246
e 342 250
e 342 251
e 342 252
e 342 254
e 342 255
e 342 256
e 342 259
e 342 260
e 342 261
e 342 262
e 342 263
e 342 264
e 342 267
e 342 268
e 342 269
e 342 270
e 342 271
e 342 272
e 342 274
e 342 276
e 342 277
e 342 279
e 342 280
e 342 283
e 342 284
e 342 286
e 342 287
e 342 288
e 342 289
e 342 293
e 342 294
e 342 295
e 342 296
e 342 298
e 342 303
e 342 304
e 342 306
e 342 307
e 342 309
e 342 314
e 342 315
e 342 317
e 342 319
e 342 320
e 342 323
e 342 325
e 342 326
e 342 328
e 342 330
e 342 331
e 342 333
e 342 336
e 342 337
e 342 338
e 342 339
e 342 341
e 343 1
e 343 2
e 343 5
e 343 6
e 343 7
e 343 10
e 343 11
e 343 13
e 343 15
e 343 16
e 343 17
e 343 18
e 343 19
e 343 20
e 343 21
e 343 22
e 343 23
e 343 24
e 343 25
e 343 26
e 343 27
e 343 28
e 343 31
e 343 32
e 343 33
e 343 36
e 343 37
e 343 38
e 343 39
e 343 40
e 343 41
e 343 44
e 343 45
e 343 48
e 343 49
e 343 50
e 343 53
e 343 55
e 343 56
e 343 57
e 343 63
e 343 65
e 343 68
e 343 69
e 343 70
e 343 71
e 343 72
e 343 73
e 343 74
e 343 75
e 343 76
e 343 79
e 343 83
e 343 84
e 343 86
e 343 88
e 343 89
e 343 90
e 343 93
e 343 96
e 343 97
e 343 98
e 343 101
e 343 102
e 343 104
e 343 109
e 343 112
e 343 114
e 343 120
e 343 124
e 343 125
e 343 127
e 343 129
e 343 131
e 343 133
e 343 134
e 343 137
e 343 138
e 343 140
e 343 142
e 343 143
e 343 144
e 343 145
e 343 146
e 343 147
e 343 149
e 343 152
e 343 156
e 343 158
e 343 160
e 343 163
e 343 165
e 343 166
e 343 169
e 343 172
e 343 174
e 343 175
e 343 176
e 343 177
e 343 179
e 343 181
e 343 182
e 343 186
e 343 187
e 343 190
e 343 192
e 343 193
e 343 196
e 343 198
e 343 199
e 343 200
e 343 202
e 343 204
e 343 205
e 343 206
e 343 209
e 343 214
e 343 215
e 343 216
e 343 217
e 343 220
e 343 221
e 343 222
e 343 223
e 343 224
e 343 226
e 343 227
e 343 228
e 343 229
e 343 233
e 343 234
e 343 236
e 343 238
e 343 239
e 343 240
e 343 242
e 343 243
e 343 245
e 343 246
e 343 248
e 343 250
e 343 252
e 343 253
e 343 254
e 343 255
e 343 257
e 343 258
e 343 259
e 343 260
e 343 261
e 343 262
e 343 263
e 343 264
e 343 265
e 343 266
e 343 267
e 343 269
e 343 271
e 343 274
e 343 276
e 343 277
e 343 281
e 343 283
e 343 285
e 343 287
e 343 289
e 343 290
e 343 292
e 343 293
e 343 294
e 343 296
e 343 297
e 343 299
e 343 300
e 343 301
e 343 303
e 343 305
e 343 306
e 343 307
e 343 310
e 343 313
e 343 319
e 343 320
e 343 322
e 343 323
e 343 325
e 343 327
e 343 328
e 343 329
e 343 332
e 343 337
e 343 338
e 343 339
e 343 342
e 344 2
e 344 3
e 344 6
e 344 11
e 344 13
e 344 16
e 344 21
e 344 23
e 344 24
e 344 25
e 344 26
e 344 27
e 344 28
e 344 30
e 344 37
e 344 38
e 344 39
e 344 41
e 344 42
e 344 43
e 344 46
e 344 47
e 344 51
e 344 52
e 344 55
e 344 56
e 344 58
e 344 59
e 344 62
e 344 67
e 344 68
e 344 70
e 344 72
e 344 73
e 344 76
e 344 79
e 344 80
e 344 82
e 344 85
e 344 86
e 344 87
e 344 88
e 344 90
e 344 91
e 344 92
e 344 95
e 344 96
e 344 101
e 344 102
e 344 103
e 344 105
e 344 107
e 344 112
e 344 113
e 344 114
e 344 115
e 344 117
e 344 118
e 344 119
e 344 122
e 344 124
e 344 125
e 344 131
e 344 135
e 344 136
e 344 137
e 344 138
e 344 139
e 344 140
e 344 143
e 344 146
e 344 147
e 344 148
e 344 149
e 344 150
e 344 151
e 344 154
e 344 155
e 344 156
e 344 160
e 344 163
e 344 164
e 344 168
e 344 170
e 344 173
e 344 174
e 344 176
e 344 177
e 344 184
e 344 188
e 344 189
e 344 190
e 344 191
e 344 192
e 344 193
e 344 196
e 344 198
e 344 201
e 344 203
e 344 204
e 344 205
e 344 209
e 344 211
e 344 213
e 344 215
e 344 217
e 344 221
e 344 224
e 344 225
e 344 226
e 344 230
e 344 232
e 344 233
e 344 234
e 344 238
e 344 241
e 344 242
e 344 246
e 344 247
e 344 249
e 344 252
e 344 254
e 344 255
e 344 256
e 344 257
e 344 259
e 344 260
e 344 261
e 344 262
e 344 264
e 344 267
e 344 269
e 344 271
e 344 273
e 344 274
e 344 276
e 344 277
e 344 279
e 344 285
e 344 287
e 344 288
e 344 292
e 344 293
e 344 295
e 344 297
e 344 303
e 344 306
e 344 307
e 344 309
e 344 312
e 344 313
e 344 315
e 344 318
e 344 320
e 344 326
e 344 328
e 344 329
e 344 330
e 344 331
e 344 332
e 344 335
e 344 336
e 344 339
e 344 340
e 344 341
e 344 342
e 344 343
e 345 2
e 345 3
e 345 4
e 345 6
e 345 8
e 345 10
e 345 11
e 345 13
e 345 15
e 345 16
e 345 17
e 345 19
e 345 22
e 345 24
e 345 26
e 345 30
e 345 31
e 345 33
e 345 37
e 345 39
e 345 40
e 345 43
e 345 45
e 345 48
e 345 51
e 345 52
e 345 53
e 345 56
e 345 57
e 345 61
e 345 63
e 345 69
e 345 71
e 345 72
e 345 73
e 345 76
e 345 77
e 345 78
e 345 80
e 345 82
e 345 84
e 345 89
e 345 93
e 345 99
e 345 100
e 345 104
e 345 106
e 345 108
e 345 109
e 345 111
e 345 115
e 345 116
e 345 117
e 345 118
e 345 119
e 345 121
e 345 122
e 345 124
e 345 125
e 345 128
e 345 129
e 345 131
e 345 135
e 345 136
e 345 138
e 345 139
e 345 142
e 345 145
e 345 147
e 345 149
e 345 153
e 345 155
e 345 159
e 345 160
e 345 161
e 345 163
e 345 164
e 345 166
e 345 167
e 345 168
e 345 170
e 345 173
e 345 176
e 345 182
e 345 184
e 345 185
e 345 186
e 345 192
e 345 193
e 345 197
e 345 199
e 345 205
e 345 207
e 345 208
e 345 209
e 345 211
e 345 212
e 345 214
e 345 215
e 345 216
e 345 217
e 345 219
e 345 221
e 345 222
e 345 223
e 345 224
e 345 227
e 345 233
e 345 234
e 345 235
e 345 237
e 345 238
e 345 240
e 345 241
e 345 242
e 345 244
e 345 249
e 345 251
e 345 252
e 345 256
e 345 258
e 345 259
e 345 260
e 345 261
e 345 264
e 345 265
e 345 266
e 345 268
e 345 270
e 345 273
e 345 274
e 345 276
e 345 277
e 345 279
e 345 280
e 345 283
e 345 285
e 345 286
e 345 288
e 345 291
e 345 292
e 345 293
e 345 294
e 345 295
e 345 297
e 345 301
e 345 303
e 345 304
e 345 305
e 345 307
e 345 308
e 345 310
e 345 312
e 345 314
e 345 316
e 345 317
e 345 319
e 345 320
e 345 325
e 345 328
e 345 330
e 345 333
e 345 334
e 345 337
e 345 340
e 345 341
e 345 342
e 345 344
e 346 2
e 346 3
e 346 5
e 346 6
e 346 9
e 346 10
e 346 11
e 346 12
e 346 13
e 346 14
e 346 16
e 346 18
e 346 20
e 346 21
e 346 22
e 346 24
e 346 26
e 346 28
e 346 29
e 346 30
e 346 31
e 346 33
e 346 37
e 346 39
e 346 40
e 346 41
e 346 42
e 346 43
e 346 44
e 346 45
e 346 47
e 346 48
e 346 49
e 346 50
e 346 51
e 346 52
e 346 53
e 346 54
e 346 55
e 346 56
e 346 58
e 346 60
e 346 61
e 346 64
e 346 67
e 346 68
e 346 69
e 346 70
e 346 72
e 346 73
e 346 76
e 346 78
e 346 79
e 346 80
e 346 81
e 346 82
e 346 83
e 346 84
e 346 86
e 346 88
e 346 89
e 346 90
e 346 91
e 346 92
e 346 93
e 346 94
e 346 95
e 346 96
e 346 100
e 346 101
e 346 103
e 346 107
e 346 109
e 346 110
e 346 111
e 346 112
e 346 113
e 346 114
e 346 115
e 346 116
e 346 117
e 346 118
e 346 120
e 346 121
e 346 123
e 346 124
e 346 125
e 346 126
e 346 129
e 346 130
e 346 132
e 346 133
e 346 135
e 346 136
e 346 137
e 346 138
e 346 139
e 346 140
e 346 141
e 346 142
e 346 144
e 346 145
e 346 146
e 346 149
e 346 153
e 346 154
e 346 156
e 346 160
e 346 162
e 346 163
e 346 164
e 346 165
e 346 166
e 346 168
e 346 171
e 346 172
e 346 173
e 346 175
e 346 176
e 346 177
e 346 178
e 346 179
e 346 180
e 346 183
e 346 185
e 346 186
e 346 187
e 346 188
e 346 190
e 346 191
e 346 192
e 346 193
e 346 199
e 346 200
e 346 202
e 346 205
e 346 206
e 346 207
e 346 208
e 346 209
e 346 211
e 346 212
e 346 213
e 346 214
e 346 215
e 346 216
e 346 217
e 346 219
e 346 220
e 346 221
e 346 222
e 346 223
e 346 224
e 346 225
e 346 226
e 346 228
e 346 229
e 346 231
e 346 232
e 346 233
e 346 235
e 346 236
e 346 237
e 346 238
e 346 240
e 346 241
e 346 242
e 346 244
e 346 246
e 346 248
e 346 249
e 346 251
e 346 252
e 346 253
e 346 256
e 346 257
e 346 258
e 346 259
e 346 261
e 346 262
e 346 264
e 346 265
e 346 267
e 346 268
e 346 269
e 346 270
e 346 271
e 346 272
e 346 273
e 346 274
e 346 275
e 346 276
e 346 277
e 346 278
e 346 279
e 346 281
e 346 282
e 346 283
e 346 285
e 346 287
e 346 289
e 346 290
e 346 292
e 346 293
e 346 294
e 346 295
e 346 296
e 346 297
e 346 299
e 346 303
e 346 304
e 346 305
e 346 309
e 346 312
e 346 313
e 346 314
e 346 315
e 346 316
e 346 317
e 346 318
e 346 321
e 346 322
e 346 324
e 346 325
e 346 328
e 346 329
e 346 330
e 346 331
e 346 332
e 346 334
e 346 335
e 346 336
e 346 337
e 346 341
e 346 343
e 346 344
e 346 345
e 347 1
e 347 2
e 347 4
e 347 5
e 347 7
e 347 8
e 347 9
e 347 10
e 347 12
e 347 13
e 347 14
e 347 16
e 347 17
e 347 19
e 347 20
e 347 21
e 347 22
e 347 23
e 347 26
e 347 27
e 347 28
e 347 30
e 347 31
e 347 32
e 347 34
e 347 35
e 347 36
e 347 37
e 347 39
e 347 41
e 347 42
e 347 43
e 347 45
e 347 46
e 347 47
e 347 48
e 347 50
e 347 51
e 347 52
e 347 55
e 347 57
e 347 60
e 347 61
e 347 62
e 347 63
e 347 64
e 347 66
e 347 67
e 347 68
e 347 69
e 347 70
e 347 72
e 347 73
e 347 74
e 347 77
e 347 78
e 347 79
e 347 80
e 347 81
e 347 82
e 347 86
e 347 88
e 347 89
e 347 90
e 347 94
e 347 95
e 347 96
e 347 97
e 347 99
e 347 100
e 347 101
e 347 102
e 347 104
e 347 105
e 347 106
e 347 108
e 347 109
e 347 110
e 347 111
e 347 112
e 347 114
e 347 115
e 347 117
e 347 120
e 347 121
e 347 122
e 347 127
e 347 129
e 347 130
e 347 131
e 347 132
e 347 133
e 347 134
e 347 135
e 347 137
e 347 138
e 347 140
e 347 142
e 347 143
e 347 144
e 347 145
e 347 147
e 347 149
e 347 150
e 347 151
e 347 152
e 347 153
e 347 154
e 347 155
e 347 156
e 347 158
e 347 159
e 347 160
e 347 161
e 347 163
e 347 165
e 347 168
e 347 169
e 347 172
e 347 173
e 347 174
e 347 175
e 347 176
e 347 178
e 347 179
e 347 181
e 347 184
e 347 186
e 347 190
e 347 191
e 347 192
e 347 193
e 347 196
e 347 197
e 347 199
e 347 200
e 347 201
e 347 202
e 347 203
e 347 205
e 347 206
e 347 207
e 347 208
e 347 209
e 347 211
e 347 214
e 347 215
e 347 216
e 347 217
e 347 218
e 347 219
e 347 222
e 347 223
e 347 224
e 347 225
e 347 226
e 347 228
e 347 229
e 347 231
e 347 232
e 347 233
e 347 234
e 347 236
e 347 239
e 347 240
e 347 242
e 347 245
e 347 246
e 347 247
e 347 248
e 347 249
e 347 250
e 347 253
e 347 254
e 347 255
e 347 257
e 347 258
e 347 259
e 347 261
e 347 262
e 347 263
e 347 264
e 347 265
e 347 267
e 347 269
e 347 270
e 347 271
e 347 273
e 347 275
e 347 276
e 347 277
e 347 279
e 347 282
e 347 284
e 347 286
e 347 288
e 347 289
e 347 290
e 347 291
e 347 293
e 347 295
e 347 296
e 347 297
e 347 301
e 347 303
e 347 304
e 347 305
e 347 306
e 347 307
e 347 308
e 347 309
e 347 310
e 347 312
e 347 313
e 347 314
e 347 316
e 347 317
e 347 319
e 347 320
e 347 321
e 347 322
e 347 323
e 347 324
e 347 325
e 347 326
e 347 327
e 347 328
e 347 329
e 347 332
e 347 334
e 347 335
e 347 336
e 347 337
e 347 338
e 347 339
e 347 341
e 347 342
e 347 344
e 348 1
e 348 2
e 348 5
e 348 10
e 348 11
e 348 12
e 348 14
e 348 21
e 348 23
e 348 26
e 348 30
e 348 31
e 348 33
e 348 36
e 348 37
e 348 38
e 348 40
e 348 44
e 348 45
e 348 47
e 348 50
e 348 51
e 348 56
e 348 61
e 348 63
e 348 68
e 348 69
e 348 72
e 348 73
e 348 74
e 348 76
e 348 86
e 348 87
e 348 93
e 348 100
e 348 101
e 348 109
e 348 110
e 348 112
e 348 113
e 348 114
e 348 116
e 348 117
e 348 118
e 348 122
e 348 127
e 348 129
e 348 132
e 348 133
e 348 134
e 348 135
e 348 136
e 348 138
e 348 143
e 348 144
e 348 145
e 348 150
e 348 151
e 348 154
e 348 155
e 348 160
e 348 161
e 348 165
e 348 171
e 348 173
e 348 174
e 348 175
e 348 177
e 348 179
e 348 181
e 348 188
e 348 189
e 348 193
e 348 206
e 348 207
e 348 208
e 348 209
e 348 211
e 348 214
e 348 221
e 348 222
e 348 223
e 348 224
e 348 229
e 348 233
e 348 235
e 348 236
e 348 240
e 348 241
e 348 242
e 348 245
e 348 248
e 348 254
e 348 255
e 348 256
e 348 258
e 348 259
e 348 263
e 348 264
e 348 270
e 348 271
e 348 274
e 348 276
e 348 277
e 348 278
e 348 279
e 348 283
e 348 285
e 348 288
e 348 289
e 348 292
e 348 293
e 348 294
e 348 295
e 348 296
e 348 297
e 348 301
e 348 304
e 348 310
e 348 313
e 348 314
e 348 315
e 348 317
e 348 319
e 348 321
e 348 327
e 348 331
e 348 333
e 348 334
e 348 335
e 348 344
e 348 345
e 348 346
e 348 347
e 349 1
e 349 2
e 349 3
e 349 4
e 349 9
e 349 10
e 349 11
e 349 12
e 349 13
e 349 14
e 349 16
e 349 17
e 349 23
e 349 25
e 349 27
e 349 31
e 349 32
e 349 37
e 349 41
e 349 43
e 349 44
e 349 49
e 349 50
e 349 51
e 349 53
e 349 55
e 349 58
e 349 60
e 349 63
e 349 68
e 349 71
e 349 72
e 349 73
e 349 76
e 349 78
e 349 80
e 349 82
e 349 84
e 349 86
e 349 88
e 349 89
e 349 90
e 349 91
e 349 92
e 349 95
e 349 97
e 349 98
e 349 99
e 349 103
e 349 104
e 349 105
e 349 107
e 349 109
e 349 110
e 349 113
e 349 114
e 349 115
e 349 116
e 349 118
e 349 124
e 349 126
e 349 128
e 349 129
e 349 130
e 349 131
e 349 135
e 349 137
e 349 138
e 349 139
e 349 143
e 349 146
e 349 147
e 349 149
e 349 151
e 349 152
e 349 153
e 349 154
e 349 155
e 349 156
e 349 157
e 349 158
e 349 160
e 349 161
e 349 163
e 349 165
e 349 166
e 349 169
e 349 171
e 349 173
e 349 176
e 349 178
e 349 182
e 349 184
e 349 185
e 349 186
e 349 187
e 349 189
e 349 192
e 349 193
e 349 197
e 349 198
e 349 200
e 349 202
e 349 204
e 349 206
e 349 210
e 349 211
e 349 213
e 349 214
e 349 215
e 349 216
e 349 218
e 349 221
e 349 222
e 349 223
e 349 224
e 349 225
e 349 228
e 349 231
e 349 232
e 349 234
e 349 236
e 349 238
e 349 244
e 349 246
e 349 247
e 349 248
e 349 250
e 349 251
e 349 252
e 349 256
e 349 258
e 349 259
e 349 262
e 349 264
e 349 265
e 349 266
e 349 268
e 349 273
e 349 274
e 349 276
e 349 277
e 349 279
e 349 280
e 349 285
e 349 286
e 349 289
e 349 290
e 349 291
e 349 293
e 349 297
e 349 301
e 349 302
e 349 303
e 349 307
e 349 309
e 349 310
e 349 311
e 349 313
e 349 316
e 349 317
e 349 318
e 349 320
e 349 322
e 349 323
e 349 327
e 349 328
e 349 330
e 349 332
e 349 336
e 349 337
e 349 339
e 349 341
e 349 343
e 349 346
e 349 347
e 350 1
e 350 2
e 350 3
e 350 4
e 350 8
e 350 10
e 350 11
e 350 12
e 350 13
e 350 14
e 350 16
e 350 17
e 350 19
e 350 20
e 350 21
e 350 22
e 350 26
e 350 27
e 350 28
e 350 30
e 350 32
e 350 33
e 350 38
e 350 39
e 350 41
e 350 42
e 350 43
e 350 44
e 350 45
e 350 46
e 350 47
e 350 48
e 350 49
e 350 52
e 350 53
e 350 55
e 350 56
e 350 58
e 350 60
e 350 61
e 350 62
e 350 65
e 350 67
e 350 68
e 350 69
e 350 72
e 350 73
e 350 74
e 350 75
e 350 76
e 350 77
e 350 78
e 350 79
e 350 80
e 350 81
e 350 82
e 350 83
e 350 84
e 350 86
e 350 87
e 350 88
e 350 89
e 350 90
e 350 91
e 350 93
e 350 95
e 350 96
e 350 97
e 350 98
e 350 102
e 350 103
e 350 105
e 350 106
e 350 107
e 350 109
e 350 111
e 350 112
e 350 114
e 350 116
e 350 117
e 350 121
e 350 122
e 350 123
e 350 124
e 350 125
e 350 127
e 350 128
e 350 129
e 350 130
e 350 131
e 350 132
e 350 133
e 350 134
e 350 135
e 350 136
e 350 137
e 350 138
e 350 139
e 350 141
e 350 142
e 350 146
e 350 148
e 350 149
e 350 152
e 350 153
e 350 154
e 350 155
e 350 156
e 350 158
e 350 159
e 350 160
e 350 161
e 350 163
e 350 166
e 350 168
e 350 171
e 350 172
e 350 173
e 350 174
e 350 175
e 350 176
e 350 177
e 350 178
e 350 179
e 350 181
e 350 182
e 350 183
e 350 184
e 350 186
e 350 187
e 350 191
e 350 192
e 350 195
e 350 196
e 350 198
e 350 199
e 350 200
e 350 201
e 350 202
e 350 203
e 350 204
e 350 205
e 350 206
e 350 207
e 350 208
e 350 209
e 350 211
e 350 212
e 350 214
e 350 215
e 350 217
e 350 218
e 350 219
e 350 221
e 350 222
e 350 223
e 350 225
e 350 226
e 350 228
e 350 229
e 350 232
e 350 233
e 350 234
e 350 236
e 350 238
e 350 240
e 350 241
e 350 242
e 350 244
e 350 245
e 350 246
e 350 248
e 350 250
e 350 252
e 350 253
e 350 254
e 350 255
e 350 256
e 350 258
e 350 259
e 350 260
e 350 261
e 350 263
e 350 264
e 350 268
e 350 270
e 350 271
e 350 274
e 350 276
e 350 277
e 350 278
e 350 279
e 350 280
e 350 281
e 350 282
e 350 283
e 350 284
e 350 285
e 350 288
e 350 289
e 350 290
e 350 291
e 350 292
e 350 293
e 350 296
e 350 297
e 350 298
e 350 301
e 350 302
e 350 303
e 350 304
e 350 305
e 350 306
e 350 307
e 350 309
e 350 310
e 350 311
e 350 312
e 350 313
e 350 314
e 350 315
e 350 317
e 350 318
e 350 319
e 350 320
e 350 323
e 350 324
e 350 325
e 350 326
e 350 327
e 350 328
e 350 331
e 350 332
e 350 333
e 350 335
e 350 336
e 350 337
e 350 338
e 350 341
e 350 342
e 350 343
e 350 346
e 350 348
e 350 349
e 351 1
e 351 2
e 351 3
e 351 5
e 351 6
e 351 9
e 351 10
e 351 11
e 351 12
e 351 13
e 351 14
e 351 20
e 351 23
e 351 25
e 351 26
e 351 27
e 351 28
e 351 30
e 351 31
e 351 34
e 351 35
e 351 37
e 351 38
e 351 39
e 351 40
e 351 42
e 351 43
e 351 45
e 351 47
e 351 51
e 351 52
e 351 53
e 351 55
e 351 56
e 351 57
e 351 60
e 351 61
e 351 62
e 351 63
e 351 64
e 351 65
e 351 66
e 351 68
e 351 69
e 351 70
e 351 72
e 351 73
e 351 74
e 351 76
e 351 78
e 351 80
e 351 82
e 351 84
e 351 86
e 351 87
e 351 89
e 351 90
e 351 91
e 351 92
e 351 93
e 351 94
e 351 95
e 351 96
e 351 98
e 351 99
e 351 100
e 351 101
e 351 102
e 351 104
e 351 105
e 351 106
e 351 108
e 351 109
e 351 110
e 351 112
e 351 114
e 351 115
e 351 117
e 351 118
e 351 121
e 351 123
e 351 124
e 351 125
e 351 127
e 351 128
e 351 129
e 351 130
e 351 131
e 351 133
e 351 134
e 351 135
e 351 138
e 351 139
e 351 141
e 351 142
e 351 143
e 351 144
e 351 146
e 351 149
e 351 150
e 351 151
e 351 152
e 351 154
e 351 157
e 351 158
e 351 159
e 351 160
e 351 163
e 351 165
e 351 166
e 351 167
e 351 168
e 351 171
e 351 173
e 351 174
e 351 175
e 351 176
e 351 177
e 351 178
e 351 180
e 351 181
e 351 183
e 351 187
e 351 189
e 351 190
e 351 192
e 351 193
e 351 195
e 351 197
e 351 198
e 351 199
e 351 202
e 351 205
e 351 208
e 351 211
e 351 212
e 351 213
e 351 214
e 351 215
e 351 217
e 351 220
e 351 221
e 351 222
e 351 225
e 351 226
e 351 228
e 351 229
e 351 230
e 351 231
e 351 232
e 351 234
e 351 236
e 351 238
e 351 239
e 351 240
e 351 241
e 351 242
e 351 243
e 351 244
e 351 245
e 351 246
e 351 249
e 351 250
e 351 251
e 351 254
e 351 255
e 351 256
e 351 257
e 351 258
e 351 259
e 351 261
e 351 262
e 351 263
e 351 264
e 351 265
e 351 266
e 351 267
e 351 268
e 351 271
e 351 272
e 351 274
e 351 275
e 351 277
e 351 278
e 351 279
e 351 280
e 351 283
e 351 284
e 351 285
e 351 287
e 351 289
e 351 290
e 351 292
e 351 293
e 351 296
e 351 297
e 351 299
e 351 300
e 351 304
e 351 306
e 351 307
e 351 309
e 351 311
e 351 312
e 351 313
e 351 316
e 351 317
e 351 319
e 351 320
e 351 321
e 351 323
e 351 324
e 351 326
e 351 327
e 351 330
e 351 332
e 351 333
e 351 334
e 351 335
e 351 336
e 351 337
e 351 338
e 351 340
e 351 341
e 351 342
e 351 344
e 351 346
e 351 347
e 351 348
e 351 349
e 351 350
e 352 1
e 352 2
e 352 4
e 352 5
e 352 6
e 352 9
e 352 11
e 352 12
e 352 13
e 352 14
e 352 15
e 352 17
e 352 18
e 352 21
e 352 25
e 352 26
e 352 28
e 352 30
e 352 32
e 352 33
e 352 35
e 352 37
e 352 38
e 352 39
e 352 40
e 352 42
e 352 43
e 352 45
e 352 46
e 352 48
e 352 50
e 352 51
e 352 52
e 352 53
e 352 55
e 352 56
e 352 57
e 352 59
e 352 61
e 352 63
e 352 68
e 352 69
e 352 70
e 352 71
e 352 72
e 352 73
e 352 74
e 352 75
e 352 76
e 352 77
e 352 78
e 352 80
e 352 81
e 352 82
e 352 83
e 352 84
e 352 86
e 352 87
e 352 88
e 352 89
e 352 90
e 352 91
e 352 92
e 352 93
e 352 94
e 352 96
e 352 98
e 352 100
e 352 102
e 352 103
e 352 104
e 352 109
e 352 110
e 352 111
e 352 112
e 352 114
e 352 115
e 352 116
e 352 117
e 352 118
e 352 121
e 352 122
e 352 123
e 352 125
e 352 127
e 352 129
e 352 130
e 352 131
e 352 132
e 352 133
e 352 134
e 352 135
e 352 136
e 352 137
e 352 138
e 352 139
e 352 140
e 352 142
e 352 145
e 352 146
e 352 147
e 352 148
e 352 149
e 352 150
e 352 152
e 352 154
e 352 155
e 352 156
e 352 157
e 352 158
e 352 160
e 352 161
e 352 165
e 352 166
e 352 167
e 352 168
e 352 169
e 352 172
e 352 173
e 352 174
e 352 175
e 352 176
e 352 178
e 352 179
e 352 185
e 352 186
e 352 187
e 352 188
e 352 190
e 352 191
e 352 192
e 352 196
e 352 197
e 352 198
e 352 199
e 352 200
e 352 201
e 352 202
e 352 204
e 352 205
e 352 206
e 352 208
e 352 210
e 352 211
e 352 213
e 352 214
e 352 215
e 352 217
e 352 218
e 352 221
e 352 222
e 352 223
e 352 225
e 352 226
e 352 229
e 352 230
e 352 231
e 352 232
e 352 234
e 352 235
e 352 237
e 352 238
e 352 240
e 352 241
e 352 245
e 352 246
e 352 248
e 352 249
e 352 250
e 352 251
e 352 252
e 352 253
e 352 254
e 352 255
e 352 256
e 352 257
e 352 259
e 352 260
e 352 261
e 352 262
e 352 263
e 352 265
e 352 268
e 352 269
e 352 270
e 352 271
e 352 272
e 352 273
e 352 274
e 352 276
e 352 277
e 352 279
e 352 280
e 352 281
e 352 283
e 352 284
e 352 285
e 352 286
e 352 289
e 352 290
e 352 291
e 352 292
e 352 293
e 352 294
e 352 295
e 352 296
e 352 297
e 352 298
e 352 299
e 352 303
e 352 304
e 352 307
e 352 308
e 352 309
e 352 310
e 352 311
e 352 312
e 352 313
e 352 314
e 352 315
e 352 317
e 352 318
e 352 320
e 352 321
e 352 322
e 352 323
e 352 324
e 352 325
e 352 327
e 352 331
e 352 332
e 352 333
e 352 334
e 352 335
e 352 337
e 352 339
e 352 340
e 352 341
e 352 342
e 352 343
e 352 344
e 352 346
e 352 347
e 352 350
e 352 351
e 353 1
e 353 3
e 353 6
e 353 9
e 353 13
e 353 16
e 353 21
e 353 23
e 353 29
e 353 30
e 353 38
e 353 45
e 353 49
e 353 52
e 353 53
e 353 57
e 353 63
e 353 65
e 353 67
e 353 71
e 353 73
e 353 76
e 353 77
e 353 78
e 353 81
e 353 84
e 353 85
e 353 86
e 353 88
e 353 90
e 353 93
e 353 95
e 353 98
e 353 100
e 353 103
e 353 105
e 353 112
e 353 114
e 353 115
e 353 118
e 353 122
e 353 125
e 353 130
e 353 131
e 353 133
e 353 134
e 353 136
e 353 137
e 353 139
e 353 145
e 353 146
e 353 147
e 353 150
e 353 155
e 353 157
e 353 159
e 353 161
e 353 168
e 353 169
e 353 173
e 353 174
e 353 176
e 353 179
e 353 186
e 353 187
e 353 193
e 353 198
e 353 199
e 353 201
e 353 203
e 353 205
e 353 214
e 353 221
e 353 226
e 353 231
e 353 232
e 353 240
e 353 241
e 353 242
e 353 247
e 353 251
e 353 252
e 353 255
e 353 261
e 353 267
e 353 268
e 353 270
e 353 271
e 353 278
e 353 283
e 353 288
e 353 289
e 353 290
e 353 292
e 353 293
e 353 296
e 353 300
e 353 302
e 353 304
e 353 311
e 353 312
e 353 313
e 353 314
e 353 326
e 353 327
e 353 331
e 353 332
e 353 335
e 353 339
e 353 341
e 353 342
e 353 344
e 353 345
e 353 346
e 353 350
e 353 351
e 354 1
e 354 6
e 354 9
e 354 10
e 354 11
e 354 12
e 354 13
e 354 23
e 354 25
e 354 26
e 354 29
e 354 30
e 354 42
e 354 43
e 354 45
e 354 46
e 354 50
e 354 51
e 354 52
e 354 55
e 354 56
e 354 61
e 354 64
e 354 66
e 354 67
e 354 68
e 354 69
e 354 73
e 354 74
e 354 77
e 354 78
e 354 79
e 354 82
e 354 84
e 354 90
e 354 93
e 354 100
e 354 101
e 354 103
e 354 104
e 354 105
e 354 107
e 354 109
e 354 110
e 354 112
e 354 113
e 354 114
e 354 116
e 354 118
e 354 120
e 354 121
e 354 123
e 354 124
e 354 129
e 354 133
e 354 137
e 354 138
e 354 140
e 354 142
e 354 145
e 354 149
e 354 154
e 354 159
e 354 164
e 354 166
e 354 173
e 354 175
e 354 179
e 354 181
e 354 186
e 354 192
e 354 194
e 354 196
e 354 202
e 354 203
e 354 208
e 354 214
e 354 215
e 354 216
e 354 217
e 354 218
e 354 222
e 354 231
e 354 232
e 354 234
e 354 237
e 354 238
e 354 240
e 354 241
e 354 245
e 354 246
e 354 256
e 354 260
e 354 265
e 354 267
e 354 273
e 354 276
e 354 277
e 354 279
e 354 280
e 354 282
e 354 285
e 354 286
e 354 288
e 354 301
e 354 304
e 354 306
e 354 307
e 354 309
e 354 313
e 354 314
e 354 315
e 354 320
e 354 321
e 354 322
e 354 327
e 354 329
e 354 340
e 354 342
e 354 343
e 354 346
e 354 347
e 354 350
e 354 351
e 355 4
e 355 6
e 355 11
e 355 16
e 355 26
e 355 30
e 355 33
e 355 35
e 355 37
e 355 39
e 355 40
e 355 42
e 355 43
e 355 46
e 355 47
e 355 49
e 355 52
e 355 53
e 355 55
e 355 59
e 355 63
e 355 67
e 355 68
e 355 69
e 355 72
e 355 76
e 355 80
e 355 84
e 355 85
e 355 87
e 355 89
e 355 92
e 355 93
e 355 95
e 355 100
e 355 102
e 355 103
e 355 109
e 355 115
e 355 116
e 355 126
e 355 128
e 355 129
e 355 131
e 355 133
e 355 136
e 355 137
e 355 140
e 355 145
e 355 146
e 355 148
e 355 149
e 355 152
e 355 154
e 355 156
e 355 161
e 355 162
e 355 164
e 355 166
e 355 167
e 355 168
e 355 169
e 355 177
e 355 179
e 355 187
e 355 190
e 355 193
e 355 195
e 355 196
e 355 198
e 355 200
e 355 201
e 355 202
e 355 204
e 355 205
e 355 211
e 355 212
e 355 214
e 355 215
e 355 217
e 355 221
e 355 226
e 355 233
e 355 234
e 355 241
e 355 245
e 355 247
e 355 248
e 355 256
e 355 259
e 355 261
e 355 262
e 355 264
e 355 268
e 355 273
e 355 275
e 355 277
e 355 279
e 355 280
e 355 289
e 355 290
e 355 291
e 355 294
e 355 297
e 355 303
e 355 304
e 355 307
e 355 314
e 355 317
e 355 321
e 355 322
e 355 327
e 355 330
e 355 331
e 355 332
e 355 335
e 355 338
e 355 340
e 355 342
e 355 348
e 355 349
e 355 350
e 355 352
e 356 1
e 356 2
e 356 3
e 356 4
e 356 5
e 356 7
e 356 9
e 356 10
e 356 12
e 356 14
e 356 15
e 356 16
e 356 18
e 356 20
e 356 23
e 356 25
e 356 26
e 356 27
e 356 29
e 356 30
e 356 31
e 356 32
e 356 33
e 356 34
e 356 37
e 356 38
e 356 39
e 356 40
e 356 41
e 356 42
e 356 43
e 356 44
e 356 45
e 356 49
e 356 51
e 356 54
e 356 55
e 356 56
e 356 59
e 356 60
e 356 61
e 356 62
e 356 66
e 356 68
e 356 69
e 356 70
e 356 71
e 356 72
e 356 74
e 356 75
e 356 77
e 356 78
e 356 80
e 356 81
e 356 84
e 356 86
e 356 87
e 356 89
e 356 90
e 356 91
e 356 92
e 356 93
e 356 95
e 356 96
e 356 97
e 356 98
e 356 99
e 356 100
e 356 102
e 356 103
e 356 105
e 356 107
e 356 108
e 356 109
e 356 110
e 356 113
e 356 114
e 356 115
e 356 117
e 356 118
e 356 121
e 356 123
e 356 124
e 356 125
e 356 126
e 356 127
e 356 130
e 356 131
e 356 132
e 356 133
e 356 134
e 356 135
e 356 136
e 356 137
e 356 138
e 356 139
e 356 141
e 356 142
e 356 143
e 356 144
e 356 151
e 356 153
e 356 155
e 356 156
e 356 157
e 356 160
e 356 161
e 356 166
e 356 167
e 356 171
e 356 172
e 356 173
e 356 174
e 356 175
e 356 177
e 356 178
e 356 179
e 356 180
e 356 181
e 356 184
e 356 186
e 356 188
e 356 189
e 356 190
e 356 191
e 356 192
e 356 193
e 356 196
e 356 198
e 356 200
e 356 201
e 356 203
e 356 205
e 356 206
e 356 207
e 356 208
e 356 209
e 356 212
e 356 213
e 356 214
e 356 215
e 356 216
e 356 217
e 356 218
e 356 219
e 356 220
e 356 221
e 356 223
e 356 224
e 356 225
e 356 226
e 356 228
e 356 229
e 356 231
e 356 232
e 356 233
e 356 234
e 356 235
e 356 236
e 356 238
e 356 240
e 356 241
e 356 243
e 356 246
e 356 247
e 356 248
e 356 249
e 356 250
e 356 251
e 356 252
e 356 256
e 356 257
e 356 258
e 356 259
e 356 260
e 356 261
e 356 262
e 356 264
e 356 265
e 356 266
e 356 267
e 356 268
e 356 270
e 356 271
e 356 274
e 356 275
e 356 277
e 356 279
e 356 280
e 356 283
e 356 284
e 356 285
e 356 286
e 356 287
e 356 288
e 356 289
e 356 290
e 356 291
e 356 292
e 356 293
e 356 295
e 356 296
e 356 297
e 356 299
e 356 301
e 356 303
e 356 305
e 356 306
e 356 307
e 356 309
e 356 311
e 356 312
e 356 313
e 356 314
e 356 315
e 356 317
e 356 318
e 356 320
e 356 321
e 356 323
e 356 324
e 356 325
e 356 326
e 356 328
e 356 329
e 356 331
e 356 332
e 356 333
e 356 336
e 356 337
e 356 338
e 356 341
e 356 342
e 356 344
e 356 345
e 356 346
e 356 349
e 356 350
e 356 351
e 356 352
e 357 6
e 357 9
e 357 10
e 357 13
e 357 14
e 357 20
e 357 21
e 357 23
e 357 27
e 357 28
e 357 38
e 357 40
e 357 42
e 357 46
e 357 49
e 357 50
e 357 53
e 357 56
e 357 57
e 357 60
e 357 61
e 357 63
e 357 67
e 357 68
e 357 69
e 357 73
e 357 76
e 357 77
e 357 78
e 357 82
e 357 83
e 357 84
e 357 86
e 357 89
e 357 90
e 357 93
e 357 98
e 357 100
e 357 102
e 357 104
e 357 110
e 357 112
e 357 114
e 357 115
e 357 118
e 357 122
e 357 125
e 357 131
e 357 133
e 357 138
e 357 139
e 357 140
e 357 146
e 357 149
e 357 151
e 357 154
e 357 155
e 357 156
e 357 157
e 357 158
e 357 160
e 357 161
e 357 164
e 357 165
e 357 171
e 357 173
e 357 178
e 357 182
e 357 184
e 357 186
e 357 190
e 357 194
e 357 197
e 357 202
e 357 207
e 357 211
e 357 214
e 357 215
e 357 219
e 357 222
e 357 223
e 357 225
e 357 226
e 357 232
e 357 234
e 357 235
e 357 240
e 357 244
e 357 246
e 357 247
e 357 248
e 357 255
e 357 256
e 357 258
e 357 260
e 357 261
e 357 262
e 357 263
e 357 265
e 357 267
e 357 269
e 357 276
e 357 282
e 357 290
e 357 292
e 357 294
e 357 297
e 357 298
e 357 301
e 357 304
e 357 305
e 357 306
e 357 309
e 357 310
e 357 312
e 357 317
e 357 320
e 357 321
e 357 328
e 357 331
e 357 332
e 357 333
e 357 335
e 357 337
e 357 339
e 357 340
e 357 342
e 357 345
e 357 347
e 357 350
e 357 351
e 357 352
e 358 1
e 358 2
e 358 3
e 358 4
e 358 5
e 358 6
e 358 7
e 358 8
e 358 9
e 358 10
e 358 11
e 358 12
e 358 14
e 358 15
e 358 16
e 358 18
e 358 19
e 358 20
e 358 21
e 358 22
e 358 24
e 358 26
e 358 27
e 358 28
e 358 29
e 358 30
e 358 32
e 358 33
e 358 34
e 358 35
e 358 36
e 358 38
e 358 39
e 358 40
e 358 41
e 358 42
e 358 43
e 358 45
e 358 48
e 358 49
e 358 51
e 358 53
e 358 54
e 358 55
e 358 56
e 358 57
e 358 60
e 358 61
e 358 63
e 358 65
e 358 66
e 358 67
e 358 68
e 358 69
e 358 70
e 358 71
e 358 72
e 358 73
e 358 74
e 358 75
e 358 76
e 358 78
e 358 79
e 358 80
e 358 81
e 358 82
e 358 83
e 358 84
e 358 86
e 358 87
e 358 88
e 358 89
e 358 90
e 358 91
e 358 92
e 358 93
e 358 94
e 358 95
e 358 96
e 358 99
e 358 100
e 358 101
e 358 102
e 358 103
e 358 104
e 358 105
e 358 106
e 358 108
e 358 109
e 358 110
e 358 111
e 358 112
e 358 113
e 358 114
e 358 115
e 358 116
e 358 117
e 358 118
e 358 119
e 358 120
e 358 123
e 358 124
e 358 125
e 358 126
e 358 128
e 358 129
e 358 130
e 358 131
e 358 132
e 358 133
e 358 134
e 358 135
e 358 136
e 358 137
e 358 138
e 358 139
e 358 141
e 358 142
e 358 143
e 358 144
e 358 145
e 358 146
e 358 147
e 358 148
e 358 149
e 358 150
e 358 152
e 358 154
e 358 155
e 358 156
e 358 157
e 358 158
e 358 160
e 358 161
e 358 163
e 358 166
e 358 168
e 358 169
e 358 170
e 358 171
e 358 173
e 358 174
e 358 175
e 358 176
e 358 178
e 358 179
e 358 181
e 358 182
e 358 183
e 358 184
e 358 185
e 358 186
e 358 187
e 358 188
e 358 189
e 358 190
e 358 191
e 358 192
e 358 193
e 358 195
e 358 197
e 358 199
e 358 201
e 358 203
e 358 204
e 358 205
e 358 206
e 358 207
e 358 208
e 358 209
e 358 210
e 358 211
e 358 212
e 358 213
e 358 214
e 358 215
e 358 216
e 358 217
e 358 219
e 358 220
e 358 221
e 358 223
e 358 224
e 358 225
e 358 226
e 358 228
e 358 231
e 358 232
e 358 233
e 358 234
e 358 235
e 358 236
e 358 238
e 358 239
e 358 240
e 358 242
e 358 243
e 358 244
e 358 246
e 358 247
e 358 248
e 358 249
e 358 251
e 358 252
e 358 254
e 358 255
e 358 256
e 358 258
e 358 261
e 358 263
e 358 264
e 358 265
e 358 266
e 358 268
e 358 269
e 358 270
e 358 271
e 358 273
e 358 274
e 358 275
e 358 276
e 358 277
e 358 278
e 358 279
e 358 280
e 358 281
e 358 282
e 358 283
e 358 284
e 358 285
e 358 287
e 358 288
e 358 289
e 358 290
e 358 292
e 358 293
e 358 295
e 358 296
e 358 297
e 358 299
e 358 301
e 358 303
e 358 304
e 358 305
e 358 308
e 358 309
e 358 310
e 358 311
e 358 312
e 358 313
e 358 314
e 358 315
e 358 316
e 358 317
e 358 318
e 358 319
e 358 320
e 358 321
e 358 322
e 358 324
e 358 325
e 358 326
e 358 327
e 358 329
e 358 331
e 358 332
e 358 333
e 358 334
e 358 335
e 358 336
e 358 337
e 358 339
e 358 340
e 358 341
e 358 342
e 358 343
e 358 344
e 358 345
e 358 346
e 358 347
e 358 348
e 358 349
e 358 350
e 358 351
e 358 353
e 358 354
e 358 355
e 358 356
e 359 2
e 359 5
e 359 8
e 359 11
e 359 12
e 359 15
e 359 18
e 359 20
e 359 21
e 359 24
e 359 25
e 359 26
e 359 27
e 359 30
e 359 31
e 359 33
e 359 36
e 359 38
e 359 39
e 359 42
e 359 48
e 359 52
e 359 56
e 359 57
e 359 58
e 359 61
e 359 63
e 359 67
e 359 68
e 359 69
e 359 72
e 359 74
e 359 75
e 359 76
e 359 78
e 359 80
e 359 82
e 359 86
e 359 87
e 359 89
e 359 94
e 359 99
e 359 107
e 359 110
e 359 114
e 359 116
e 359 121
e 359 122
e 359 123
e 359 131
e 359 133
e 359 134
e 359 136
e 359 137
e 359 139
e 359 140
e 359 141
e 359 142
e 359 143
e 359 144
e 359 158
e 359 160
e 359 161
e 359 162
e 359 165
e 359 166
e 359 170
e 359 173
e 359 175
e 359 176
e 359 178
e 359 186
e 359 196
e 359 199
e 359 200
e 359 201
e 359 203
e 359 204
e 359 205
e 359 207
e 359 216
e 359 219
e 359 224
e 359 226
e 359 230
e 359 231
e 359 232
e 359 235
e 359 241
e 359 242
e 359 245
e 359 246
e 359 248
e 359 252
e 359 254
e 359 255
e 359 256
e 359 257
e 359 261
e 359 264
e 359 265
e 359 266
e 359 268
e 359 270
e 359 271
e 359 277
e 359 278
e 359 284
e 359 287
e 359 289
e 359 295
e 359 296
e 359 297
e 359 301
e 359 302
e 359 303
e 359 304
e 359 305
e 359 306
e 359 308
e 359 310
e 359 312
e 359 313
e 359 314
e 359 317
e 359 318
e 359 321
e 359 322
e 359 323
e 359 325
e 359 333
e 359 336
e 359 337
e 359 342
e 359 345
e 359 346
e 359 351
e 359 355
e 359 358
e 360 1
e 360 4
e 360 6
e 360 7
e 360 8
e 360 12
e 360 14
e 360 18
e 360 21
e 360 24
e 360 33
e 360 35
e 360 38
e 360 39
e 360 41
e 360 42
e 360 43
e 360 45
e 360 47
e 360 48
e 360 51
e 360 53
e 360 55
e 360 56
e 360 58
e 360 59
e 360 61
e 360 62
e 360 66
e 360 73
e 360 78
e 360 82
e 360 84
e 360 85
e 360 87
e 360 91
e 360 93
e 360 95
e 360 97
e 360 108
e 360 109
e 360 111
e 360 112
e 360 113
e 360 114
e 360 117
e 360 120
e 360 121
e 360 127
e 360 128
e 360 130
e 360 131
e 360 135
e 360 137
e 360 140
e 360 141
e 360 142
e 360 147
e 360 149
e 360 153
e 360 154
e 360 156
e 360 160
e 360 161
e 360 162
e 360 166
e 360 167
e 360 174
e 360 175
e 360 179
e 360 181
e 360 183
e 360 184
e 360 186
e 360 190
e 360 192
e 360 196
e 360 198
e 360 199
e 360 200
e 360 201
e 360 204
e 360 207
e 360 208
e 360 210
e 360 211
e 360 212
e 360 217
e 360 218
e 360 219
e 360 221
e 360 223
e 360 225
e 360 226
e 360 232
e 360 237
e 360 238
e 360 240
e 360 241
e 360 242
e 360 244
e 360 246
e 360 248
e 360 250
e 360 252
e 360 257
e 360 259
e 360 260
e 360 261
e 360 265
e 360 268
e 360 269
e 360 270
e 360 271
e 360 274
e 360 277
e 360 278
e 360 293
e 360 297
e 360 303
e 360 306
e 360 307
e 360 308
e 360 309
e 360 312
e 360 313
e 360 315
e 360 316
e 360 317
e 360 318
e 360 326
e 360 327
e 360 329
e 360 332
e 360 338
e 360 340
e 360 342
e 360 343
e 360 344
e 360 347
e 360 350
e 360 351
e 360 353
e 360 354
e 360 356
e 360 358
e 361 1
e 361 2
e 361 8
e 361 10
e 361 20
e 361 25
e 361 26
e 361 30
e 361 31
e 361 36
e 361 39
e 361 40
e 361 45
e 361 47
e 361 48
e 361 49
e 361 50
e 361 52
e 361 53
e 361 55
e 361 63
e 361 65
e 361 78
e 361 84
e 361 89
e 361 90
e 361 91
e 361 95
e 361 99
e 361 102
e 361 105
e 361 109
e 361 112
e 361 117
e 361 118
e 361 123
e 361 130
e 361 131
e 361 134
e 361 139
e 361 140
e 361 146
e 361 151
e 361 154
e 361 156
e 361 160
e 361 165
e 361 167
e 361 168
e 361 172
e 361 175
e 361 183
e 361 184
e 361 186
e 361 187
e 361 188
e 361 194
e 361 199
e 361 204
e 361 206
e 361 208
e 361 209
e 361 214
e 361 215
e 361 216
e 361 217
e 361 223
e 361 224
e 361 229
e 361 234
e 361 243
e 361 245
e 361 255
e 361 258
e 361 261
e 361 264
e 361 265
e 361 271
e 361 274
e 361 276
e 361 277
e 361 279
e 361 280
e 361 284
e 361 287
e 361 288
e 361 293
e 361 294
e 361 297
e 361 304
e 361 309
e 361 311
e 361 313
e 361 317
e 361 328
e 361 331
e 361 334
e 361 337
e 361 339
e 361 341
e 361 345
e 361 350
e 361 351
e 361 356
e 361 358
e 362 2
e 362 6
e 362 10
e 362 11
e 362 16
e 362 20
e 362 26
e 362 28
e 362 29
e 362 30
e 362 33
e 362 34
e 362 37
e 362 39
e 362 42
e 362 43
e 362 44
e 362 45
e 362 49
e 362 54
e 362 55
e 362 56
e 362 64
e 362 71
e 362 76
e 362 87
e 362 88
e 362 90
e 362 91
e 362 94
e 362 95
e 362 100
e 362 101
e 362 103
e 362 105
e 362 107
e 362 109
e 362 110
e 362 112
e 362 115
e 362 117
e 362 122
e 362 123
e 362 125
e 362 130
e 362 131
e 362 134
e 362 135
e 362 136
e 362 137
e 362 139
e 362 140
e 362 142
e 362 149
e 362 151
e 362 152
e 362 154
e 362 171
e 362 174
e 362 175
e 362 178
e 362 179
e 362 186
e 362 188
e 362 190
e 362 192
e 362 197
e 362 203
e 362 207
e 362 209
e 362 211
e 362 213
e 362 216
e 362 217
e 362 226
e 362 233
e 362 234
e 362 236
e 362 237
e 362 238
e 362 240
e 362 243
e 362 244
e 362 249
e 362 250
e 362 251
e 362 256
e 362 258
e 362 259
e 362 261
e 362 268
e 362 274
e 362 277
e 362 279
e 362 281
e 362 287
e 362 288
e 362 290
e 362 291
e 362 292
e 362 293
e 362 294
e 362 296
e 362 297
e 362 303
e 362 309
e 362 313
e 362 314
e 362 317
e 362 327
e 362 331
e 362 340
e 362 343
e 362 346
e 362 350
e 362 353
e 362 356
e 362 359
e 362 360
e 363 2
e 363 4
e 363 11
e 363 13
e 363 30
e 363 31
e 363 37
e 363 43
e 363 51
e 363 53
e 363 56
e 363 58
e 363 61
e 363 63
e 363 64
e 363 67
e 363 68
e 363 70
e 363 71
e 363 73
e 363 74
e 363 76
e 363 81
e 363 84
e 363 86
e 363 88
e 363 89
e 363 90
e 363 93
e 363 95
e 363 98
e 363 100
e 363 102
e 363 103
e 363 104
e 363 111
e 363 115
e 363 117
e 363 125
e 363 126
e 363 131
e 363 132
e 363 133
e 363 139
e 363 144
e 363 146
e 363 149
e 363 150
e 363 154
e 363 165
e 363 176
e 363 182
e 363 187
e 363 188
e 363 192
e 363 196
e 363 198
e 363 202
e 363 206
e 363 207
e 363 209
e 363 211
e 363 214
e 363 222
e 363 225
e 363 226
e 363 232
e 363 234
e 363 236
e 363 240
e 363 241
e 363 246
e 363 252
e 363 258
e 363 259
e 363 264
e 363 265
e 363 267
e 363 270
e 363 271
e 363 274
e 363 282
e 363 283
e 363 289
e 363 293
e 363 296
e 363 297
e 363 301
e 363 305
e 363 309
e 363 311
e 363 314
e 363 319
e 363 329
e 363 331
e 363 332
e 363 335
e 363 338
e 363 340
e 363 341
e 363 345
e 363 346
e 363 347
e 363 350
e 363 352
e 363 356
e 363 358
e 364 1
e 364 2
e 364 5
e 364 9
e 364 12
e 364 15
e 364 20
e 364 24
e 364 26
e 364 29
e 364 31
e 364 32
e 364 33
e 364 35
e 364 37
e 364 38
e 364 39
e 364 42
e 364 43
e 364 48
e 364 60
e 364 61
e 364 62
e 364 63
e 364 68
e 364 70
e 364 71
e 364 75
e 364 76
e 364 77
e 364 78
e 364 79
e 364 82
e 364 83
e 364 84
e 364 88
e 364 89
e 364 90
e 364 92
e 364 94
e 364 103
e 364 106
e 364 110
e 364 111
e 364 116
e 364 118
e 364 121
e 364 122
e 364 125
e 364 129
e 364 131
e 364 133
e 364 134
e 364 137
e 364 140
e 364 142
e 364 144
e 364 147
e 364 152
e 364 153
e 364 156
e 364 158
e 364 160
e 364 163
e 364 164
e 364 165
e 364 166
e 364 168
e 364 175
e 364 176
e 364 179
e 364 182
e 364 186
e 364 187
e 364 189
e 364 191
e 364 192
e 364 193
e 364 197
e 364 198
e 364 200
e 364 201
e 364 202
e 364 204
e 364 205
e 364 207
e 364 211
e 364 212
e 364 214
e 364 215
e 364 216
e 364 221
e 364 222
e 364 225
e 364 228
e 364 232
e 364 233
e 364 234
e 364 235
e 364 236
e 364 237
e 364 239
e 364 240
e 364 242
e 364 245
e 364 246
e 364 250
e 364 251
e 364 256
e 364 259
e 364 262
e 364 265
e 364 274
e 364 277
e 364 285
e 364 288
e 364 290
e 364 291
e 364 292
e 364 294
e 364 295
e 364 300
e 364 303
e 364 304
e 364 306
e 364 308
e 364 309
e 364 316
e 364 317
e 364 318
e 364 321
e 364 322
e 364 324
e 364 325
e 364 327
e 364 328
e 364 331
e 364 334
e 364 338
e 364 339
e 364 342
e 364 343
e 364 345
e 364 350
e 364 351
e 364 353
e 364 356
e 364 362
e 365 1
e 365 4
e 365 6
e 365 9
e 365 13
e 365 23
e 365 24
e 365 25
e 365 29
e 365 30
e 365 31
e 365 33
e 365 39
e 365 42
e 365 44
e 365 45
e 365 46
e 365 47
e 365 50
e 365 52
e 365 57
e 365 61
e 365 68
e 365 72
e 365 73
e 365 74
e 365 76
e 365 78
e 365 79
e 365 80
e 365 81
e 365 82
e 365 83
e 365 84
e 365 86
e 365 87
e 365 89
e 365 90
e 365 92
e 365 93
e 365 96
e 365 99
e 365 100
e 365 101
e 365 102
e 365 103
e 365 105
e 365 110
e 365 111
e 365 113
e 365 114
e 365 116
e 365 117
e 365 121
e 365 122
e 365 123
e 365 126
e 365 127
e 365 130
e 365 131
e 365 132
e 365 134
e 365 135
e 365 138
e 365 139
e 365 141
e 365 142
e 365 143
e 365 147
e 365 148
e 365 156
e 365 158
e 365 160
e 365 161
e 365 162
e 365 165
e 365 166
e 365 169
e 365 171
e 365 173
e 365 174
e 365 175
e 365 176
e 365 178
e 365 183
e 365 184
e 365 186
e 365 188
e 365 189
e 365 195
e 365 199
e 365 201
e 365 202
e 365 203
e 365 204
e 365 211
e 365 212
e 365 221
e 365 228
e 365 230
e 365 231
e 365 232
e 365 233
e 365 234
e 365 235
e 365 237
e 365 238
e 365 243
e 365 246
e 365 250
e 365 252
e 365 256
e 365 258
e 365 260
e 365 261
e 365 262
e 365 264
e 365 268
e 365 274
e 365 276
e 365 277
e 365 278
e 365 279
e 365 283
e 365 285
e 365 286
e 365 288
e 365 290
e 365 294
e 365 297
e 365 299
e 365 301
e 365 303
e 365 304
e 365 305
e 365 306
e 365 309
e 365 312
e 365 314
e 365 323
e 365 324
e 365 325
e 365 327
e 365 329
e 365 332
e 365 334
e 365 335
e 365 336
e 365 337
e 365 341
e 365 342
e 365 346
e 365 349
e 365 352
e 365 355
e 365 356
e 365 358
e 365 359
e 365 361
e 365 362
e 365 363
e 366 3
e 366 4
e 366 5
e 366 6
e 366 10
e 366 11
e 366 13
e 366 14
e 366 15
e 366 16
e 366 17
e 366 18
e 366 20
e 366 21
e 366 22
e 366 23
e 366 24
e 366 26
e 366 27
e 366 30
e 366 31
e 366 33
e 366 34
e 366 36
e 366 37
e 366 39
e 366 41
e 366 42
e 366 43
e 366 48
e 366 49
e 366 50
e 366 53
e 366 55
e 366 57
e 366 59
e 366 60
e 366 61
e 366 62
e 366 64
e 366 65
e 366 67
e 366 68
e 366 70
e 366 71
e 366 72
e 366 73
e 366 74
e 366 77
e 366 78
e 366 81
e 366 82
e 366 86
e 366 87
e 366 90
e 366 91
e 366 93
e 366 95
e 366 96
e 366 97
e 366 100
e 366 101
e 366 104
e 366 105
e 366 107
e 366 110
e 366 111
e 366 112
e 366 113
e 366 114
e 366 116
e 366 117
e 366 118
e 366 120
e 366 121
e 366 123
e 366 124
e 366 125
e 366 127
e 366 128
e 366 129
e 366 131
e 366 133
e 366 134
e 366 135
e 366 136
e 366 137
e 366 138
e 366 139
e 366 140
e 366 142
e 366 143
e 366 144
e 366 146
e 366 147
e 366 148
e 366 149
e 366 151
e 366 153
e 366 154
e 366 155
e 366 156
e 366 162
e 366 163
e 366 164
e 366 165
e 366 166
e 366 167
e 366 168
e 366 169
e 366 173
e 366 175
e 366 177
e 366 179
e 366 185
e 366 187
e 366 191
e 366 192
e 366 193
e 366 196
e 366 198
e 366 201
e 366 204
e 366 205
e 366 206
e 366 207
e 366 208
e 366 211
e 366 212
e 366 214
e 366 215
e 366 217
e 366 218
e 366 219
e 366 220
e 366 221
e 366 224
e 366 226
e 366 228
e 366 229
e 366 230
e 366 231
e 366 232
e 366 233
e 366 234
e 366 235
e 366 237
e 366 238
e 366 240
e 366 241
e 366 244
e 366 245
e 366 246
e 366 247
e 366 248
e 366 251
e 366 252
e 366 253
e 366 254
e 366 256
e 366 258
e 366 259
e 366 260
e 366 261
e 366 262
e 366 264
e 366 265
e 366 266
e 366 268
e 366 270
e 366 272
e 366 273
e 366 274
e 366 275
e 366 276
e 366 277
e 366 282
e 366 284
e 366 286
e 366 288
e 366 289
e 366 291
e 366 292
e 366 293
e 366 294
e 366 297
e 366 298
e 366 301
e 366 303
e 366 304
e 366 307
e 366 308
e 366 309
e 366 312
e 366 313
e 366 314
e 366 315
e 366 317
e 366 318
e 366 319
e 366 320
e 366 321
e 366 324
e 366 327
e 366 329
e 366 330
e 366 331
e 366 332
e 366 335
e 366 337
e 366 341
e 366 342
e 366 343
e 366 344
e 366 347
e 366 348
e 366 349
e 366 350
e 366 352
e 366 353
e 366 357
e 366 358
e 366 360
e 366 361
e 366 362
e 367 1
e 367 4
e 367 7
e 367 10
e 367 11
e 367 12
e 367 16
e 367 19
e 367 24
e 367 25
e 367 31
e 367 32
e 367 34
e 367 37
e 367 38
e 367 43
e 367 44
e 367 45
e 367 47
e 367 50
e 367 52
e 367 61
e 367 63
e 367 64
e 367 67
e 367 68
e 367 69
e 367 71
e 367 72
e 367 73
e 367 76
e 367 77
e 367 78
e 367 82
e 367 85
e 367 87
e 367 88
e 367 90
e 367 91
e 367 92
e 367 93
e 367 94
e 367 95
e 367 96
e 367 100
e 367 102
e 367 103
e 367 107
e 367 108
e 367 110
e 367 111
e 367 113
e 367 115
e 367 116
e 367 118
e 367 121
e 367 123
e 367 124
e 367 125
e 367 130
e 367 131
e 367 133
e 367 134
e 367 135
e 367 136
e 367 138
e 367 139
e 367 140
e 367 143
e 367 144
e 367 145
e 367 146
e 367 147
e 367 151
e 367 152
e 367 154
e 367 155
e 367 163
e 367 164
e 367 165
e 367 167
e 367 168
e 367 171
e 367 173
e 367 174
e 367 175
e 367 176
e 367 177
e 367 179
e 367 181
e 367 182
e 367 183
e 367 185
e 367 187
e 367 189
e 367 190
e 367 193
e 367 195
e 367 196
e 367 197
e 367 198
e 367 200
e 367 205
e 367 207
e 367 211
e 367 212
e 367 213
e 367 214
e 367 215
e 367 218
e 367 220
e 367 221
e 367 223
e 367 224
e 367 231
e 367 232
e 367 236
e 367 238
e 367 243
e 367 245
e 367 246
e 367 248
e 367 250
e 367 254
e 367 256
e 367 258
e 367 260
e 367 261
e 367 262
e 367 263
e 367 264
e 367 265
e 367 266
e 367 268
e 367 271
e 367 273
e 367 274
e 367 275
e 367 277
e 367 278
e 367 279
e 367 283
e 367 285
e 367 287
e 367 288
e 367 289
e 367 290
e 367 292
e 367 293
e 367 295
e 367 296
e 367 303
e 367 304
e 367 305
e 367 306
e 367 311
e 367 312
e 367 313
e 367 316
e 367 317
e 367 320
e 367 324
e 367 326
e 367 328
e 367 330
e 367 331
e 367 332
e 367 335
e 367 336
e 367 337
e 367 341
e 367 342
e 367 346
e 367 347
e 367 349
e 367 351
e 367 352
e 367 354
e 367 356
e 367 358
e 367 360
e 367 362
e 367 366
e 368 5
e 368 11
e 368 13
e 368 14
e 368 16
e 368 20
e 368 25
e 368 27
e 368 30
e 368 34
e 368 39
e 368 40
e 368 43
e 368 49
e 368 50
e 368 52
e 368 56
e 368 57
e 368 60
e 368 69
e 368 70
e 368 72
e 368 73
e 368 80
e 368 83
e 368 84
e 368 86
e 368 88
e 368 89
e 368 92
e 368 103
e 368 104
e 368 105
e 368 113
e 368 115
e 368 116
e 368 121
e 368 125
e 368 129
e 368 130
e 368 131
e 368 133
e 368 139
e 368 142
e 368 147
e 368 149
e 368 154
e 368 161
e 368 175
e 368 186
e 368 187
e 368 193
e 368 196
e 368 200
e 368 201
e 368 202
e 368 205
e 368 209
e 368 214
e 368 215
e 368 223
e 368 225
e 368 229
e 368 236
e 368 241
e 368 246
e 368 250
e 368 252
e 368 255
e 368 256
e 368 261
e 368 264
e 368 266
e 368 268
e 368 270
e 368 274
e 368 276
e 368 277
e 368 278
e 368 279
e 368 286
e 368 287
e 368 288
e 368 289
e 368 290
e 368 293
e 368 294
e 368 295
e 368 296
e 368 298
e 368 302
e 368 304
e 368 307
e 368 309
e 368 312
e 368 314
e 368 318
e 368 323
e 368 325
e 368 327
e 368 328
e 368 336
e 368 337
e 368 338
e 368 345
e 368 346
e 368 347
e 368 350
e 368 352
e 368 354
e 368 355
e 368 359
e 368 366
e 369 2
e 369 4
e 369 9
e 369 15
e 369 28
e 369 31
e 369 33
e 369 35
e 369 37
e 369 38
e 369 45
e 369 49
e 369 51
e 369 52
e 369 53
e 369 55
e 369 60
e 369 65
e 369 68
e 369 69
e 369 72
e 369 76
e 369 84
e 369 86
e 369 89
e 369 95
e 369 100
e 369 103
e 369 109
e 369 111
e 369 114
e 369 118
e 369 121
e 369 122
e 369 128
e 369 130
e 369 131
e 369 133
e 369 137
e 369 139
e 369 142
e 369 143
e 369 150
e 369 157
e 369 166
e 369 168
e 369 173
e 369 175
e 369 179
e 369 181
e 369 183
e 369 186
e 369 190
e 369 195
e 369 199
e 369 200
e 369 204
e 369 205
e 369 212
e 369 214
e 369 219
e 369 224
e 369 234
e 369 240
e 369 241
e 369 242
e 369 244
e 369 245
e 369 246
e 369 252
e 369 258
e 369 261
e 369 262
e 369 264
e 369 270
e 369 271
e 369 274
e 369 277
e 369 280
e 369 284
e 369 287
e 369 290
e 369 291
e 369 294
e 369 297
e 369 300
e 369 301
e 369 303
e 369 307
e 369 310
e 369 316
e 369 324
e 369 326
e 369 327
e 369 328
e 369 330
e 369 331
e 369 332
e 369 341
e 369 344
e 369 347
e 369 352
e 369 364
e 369 366
e 370 1
e 370 2
e 370 5
e 370 6
e 370 8
e 370 9
e 370 10
e 370 11
e 370 12
e 370 13
e 370 14
e 370 16
e 370 18
e 370 20
e 370 21
e 370 22
e 370 23
e 370 26
e 370 28
e 370 30
e 370 31
e 370 33
e 370 34
e 370 35
e 370 36
e 370 37
e 370 38
e 370 42
e 370 43
e 370 44
e 370 45
e 370 47
e 370 50
e 370 51
e 370 52
e 370 53
e 370 54
e 370 56
e 370 58
e 370 59
e 370 62
e 370 63
e 370 64
e 370 65
e 370 66
e 370 67
e 370 68
e 370 69
e 370 70
e 370 72
e 370 74
e 370 76
e 370 80
e 370 81
e 370 82
e 370 83
e 370 84
e 370 85
e 370 86
e 370 88
e 370 90
e 370 91
e 370 92
e 370 93
e 370 94
e 370 95
e 370 97
e 370 98
e 370 102
e 370 103
e 370 104
e 370 105
e 370 107
e 370 109
e 370 110
e 370 111
e 370 112
e 370 113
e 370 114
e 370 115
e 370 116
e 370 117
e 370 118
e 370 122
e 370 123
e 370 125
e 370 126
e 370 127
e 370 129
e 370 131
e 370 133
e 370 134
e 370 136
e 370 137
e 370 138
e 370 139
e 370 142
e 370 145
e 370 147
e 370 149
e 370 151
e 370 152
e 370 154
e 370 155
e 370 156
e 370 157
e 370 158
e 370 159
e 370 161
e 370 163
e 370 165
e 370 166
e 370 168
e 370 170
e 370 171
e 370 174
e 370 175
e 370 176
e 370 179
e 370 181
e 370 183
e 370 184
e 370 186
e 370 187
e 370 188
e 370 190
e 370 192
e 370 193
e 370 195
e 370 196
e 370 199
e 370 200
e 370 201
e 370 202
e 370 203
e 370 204
e 370 208
e 370 209
e 370 210
e 370 211
e 370 213
e 370 214
e 370 218
e 370 220
e 370 221
e 370 222
e 370 223
e 370 224
e 370 225
e 370 226
e 370 227
e 370 228
e 370 229
e 370 231
e 370 232
e 370 233
e 370 234
e 370 238
e 370 240
e 370 241
e 370 242
e 370 245
e 370 246
e 370 247
e 370 248
e 370 250
e 370 251
e 370 252
e 370 253
e 370 254
e 370 255
e 370 256
e 370 257
e 370 259
e 370 260
e 370 261
e 370 262
e 370 263
e 370 266
e 370 267
e 370 268
e 370 269
e 370 271
e 370 272
e 370 273
e 370 274
e 370 275
e 370 276
e 370 277
e 370 279
e 370 280
e 370 283
e 370 288
e 370 289
e 370 290
e 370 292
e 370 297
e 370 298
e 370 299
e 370 300
e 370 301
e 370 303
e 370 304
e 370 307
e 370 309
e 370 312
e 370 313
e 370 314
e 370 315
e 370 316
e 370 317
e 370 318
e 370 320
e 370 321
e 370 323
e 370 326
e 370 327
e 370 328
e 370 329
e 370 330
e 370 331
e 370 332
e 370 334
e 370 337
e 370 338
e 370 339
e 370 340
e 370 341
e 370 342
e 370 343
e 370 345
e 370 346
e 370 347
e 370 349
e 370 350
e 370 351
e 370 352
e 370 353
e 370 354
e 370 357
e 370 358
e 370 359
e 370 360
e 370 362
e 370 364
e 370 366
e 370 368
e 371 1
e 371 4
e 371 6
e 371 8
e 371 9
e 371 10
e 371 11
e 371 12
e 371 13
e 371 14
e 371 15
e 371 17
e 371 18
e 371 20
e 371 21
e 371 23
e 371 24
e 371 25
e 371 26
e 371 28
e 371 29
e 371 30
e 371 31
e 371 32
e 371 34
e 371 35
e 371 39
e 371 41
e 371 43
e 371 45
e 371 47
e 371 51
e 371 54
e 371 56
e 371 57
e 371 59
e 371 60
e 371 61
e 371 67
e 371 68
e 371 69
e 371 72
e 371 73
e 371 74
e 371 76
e 371 77
e 371 79
e 371 80
e 371 81
e 371 82
e 371 84
e 371 85
e 371 86
e 371 87
e 371 88
e 371 89
e 371 91
e 371 92
e 371 93
e 371 95
e 371 96
e 371 101
e 371 102
e 371 103
e 371 104
e 371 105
e 371 107
e 371 108
e 371 109
e 371 112
e 371 113
e 371 114
e 371 115
e 371 116
e 371 120
e 371 121
e 371 122
e 371 125
e 371 126
e 371 127
e 371 130
e 371 131
e 371 133
e 371 134
e 371 136
e 371 137
e 371 138
e 371 139
e 371 140
e 371 141
e 371 142
e 371 143
e 371 144
e 371 145
e 371 146
e 371 149
e 371 150
e 371 154
e 371 155
e 371 156
e 371 157
e 371 159
e 371 160
e 371 161
e 371 162
e 371 163
e 371 164
e 371 166
e 371 167
e 371 168
e 371 169
e 371 170
e 371 171
e 371 172
e 371 174
e 371 175
e 371 177
e 371 178
e 371 179
e 371 180
e 371 181
e 371 182
e 371 184
e 371 186
e 371 187
e 371 189
e 371 190
e 371 197
e 371 200
e 371 202
e 371 203
e 371 204
e 371 205
e 371 206
e 371 208
e 371 209
e 371 212
e 371 214
e 371 215
e 371 217
e 371 220
e 371 221
e 371 223
e 371 224
e 371 225
e 371 226
e 371 227
e 371 228
e 371 231
e 371 232
e 371 233
e 371 234
e 371 235
e 371 237
e 371 238
e 371 239
e 371 240
e 371 241
e 371 242
e 371 245
e 371 246
e 371 247
e 371 250
e 371 251
e 371 254
e 371 255
e 371 256
e 371 258
e 371 259
e 371 260
e 371 261
e 371 262
e 371 263
e 371 265
e 371 267
e 371 268
e 371 269
e 371 270
e 371 271
e 371 273
e 371 274
e 371 275
e 371 276
e 371 279
e 371 280
e 371 284
e 371 288
e 371 289
e 371 290
e 371 292
e 371 295
e 371 297
e 371 300
e 371 301
e 371 302
e 371 303
e 371 304
e 371 305
e 371 306
e 371 307
e 371 308
e 371 309
e 371 311
e 371 312
e 371 313
e 371 315
e 371 317
e 371 320
e 371 325
e 371 327
e 371 328
e 371 329
e 371 331
e 371 332
e 371 333
e 371 334
e 371 336
e 371 337
e 371 338
e 371 341
e 371 342
e 371 344
e 371 345
e 371 346
e 371 348
e 371 351
e 371 353
e 371 354
e 371 355
e 371 358
e 371 359
e 371 360
e 371 361
e 371 362
e 371 363
e 371 364
e 371 365
e 371 366
e 371 369
e 371 370
e 372 1
e 372 2
e 372 3
e 372 4
e 372 5
e 372 6
e 372 7
e 372 8
e 372 10
e 372 11
e 372 12
e 372 14
e 372 16
e 372 20
e 372 21
e 372 24
e 372 27
e 372 28
e 372 29
e 372 30
e 372 31
e 372 32
e 372 33
e 372 35
e 372 36
e 372 37
e 372 38
e 372 39
e 372 41
e 372 42
e 372 44
e 372 45
e 372 47
e 372 48
e 372 49
e 372 50
e 372 51
e 372 53
e 372 55
e 372 57
e 372 58
e 372 59
e 372 60
e 372 61
e 372 62
e 372 63
e 372 64
e 372 65
e 372 67
e 372 68
e 372 69
e 372 71
e 372 72
e 372 73
e 372 76
e 372 78
e 372 79
e 372 81
e 372 82
e 372 83
e 372 84
e 372 86
e 372 87
e 372 88
e 372 89
e 372 90
e 372 91
e 372 92
e 372 93
e 372 94
e 372 95
e 372 97
e 372 98
e 372 99
e 372 100
e 372 101
e 372 103
e 372 104
e 372 105
e 372 108
e 372 109
e 372 112
e 372 113
e 372 114
e 372 115
e 372 119
e 372 120
e 372 122
e 372 123
e 372 125
e 372 127
e 372 129
e 372 131
e 372 133
e 372 134
e 372 135
e 372 136
e 372 137
e 372 139
e 372 140
e 372 141
e 372 143
e 372 144
e 372 145
e 372 147
e 372 148
e 372 149
e 372 152
e 372 153
e 372 154
e 372 155
e 372 156
e 372 157
e 372 159
e 372 160
e 372 161
e 372 165
e 372 166
e 372 168
e 372 170
e 372 171
e 372 172
e 372 173
e 372 174
e 372 175
e 372 176
e 372 177
e 372 181
e 372 182
e 372 184
e 372 185
e 372 186
e 372 188
e 372 189
e 372 190
e 372 193
e 372 194
e 372 196
e 372 198
e 372 199
e 372 200
e 372 201
e 372 202
e 372 204
e 372 205
e 372 207
e 372 208
e 372 211
e 372 213
e 372 214
e 372 215
e 372 217
e 372 218
e 372 220
e 372 221
e 372 223
e 372 224
e 372 226
e 372 228
e 372 229
e 372 230
e 372 232
e 372 233
e 372 234
e 372 235
e 372 236
e 372 238
e 372 240
e 372 241
e 372 242
e 372 245
e 372 246
e 372 250
e 372 251
e 372 252
e 372 253
e 372 254
e 372 255
e 372 256
e 372 257
e 372 258
e 372 259
e 372 260
e 372 261
e 372 262
e 372 264
e 372 265
e 372 266
e 372 268
e 372 269
e 372 270
e 372 271
e 372 272
e 372 273
e 372 274
e 372 276
e 372 277
e 372 279
e 372 280
e 372 282
e 372 284
e 372 285
e 372 288
e 372 290
e 372 291
e 372 292
e 372 293
e 372 294
e 372 295
e 372 296
e 372 297
e 372 300
e 372 301
e 372 302
e 372 304
e 372 306
e 372 307
e 372 308
e 372 309
e 372 310
e 372 311
e 372 312
e 372 313
e 372 314
e 372 315
e 372 319
e 372 320
e 372 321
e 372 322
e 372 324
e 372 325
e 372 326
e 372 327
e 372 329
e 372 330
e 372 331
e 372 332
e 372 333
e 372 336
e 372 337
e 372 339
e 372 340
e 372 341
e 372 342
e 372 343
e 372 345
e 372 346
e 372 347
e 372 351
e 372 352
e 372 355
e 372 356
e 372 357
e 372 358
e 372 360
e 372 362
e 372 363
e 372 364
e 372 365
e 372 366
e 372 368
e 372 369
e 372 370
e 372 371
e 373 1
e 373 2
e 373 3
e 373 4
e 373 5
e 373 8
e 373 10
e 373 15
e 373 16
e 373 17
e 373 19
e 373 20
e 373 21
e 373 26
e 373 29
e 373 30
e 373 33
e 373 35
e 373 36
e 373 37
e 373 38
e 373 39
e 373 42
e 373 43
e 373 44
e 373 48
e 373 51
e 373 53
e 373 55
e 373 57
e 373 60
e 373 63
e 373 64
e 373 68
e 373 69
e 373 72
e 373 73
e 373 74
e 373 80
e 373 81
e 373 82
e 373 88
e 373 89
e 373 91
e 373 92
e 373 93
e 373 94
e 373 95
e 373 98
e 373 102
e 373 103
e 373 104
e 373 105
e 373 107
e 373 110
e 373 111
e 373 113
e 373 114
e 373 115
e 373 120
e 373 122
e 373 123
e 373 124
e 373 126
e 373 127
e 373 128
e 373 130
e 373 131
e 373 133
e 373 134
e 373 135
e 373 136
e 373 137
e 373 139
e 373 140
e 373 141
e 373 143
e 373 145
e 373 147
e 373 149
e 373 152
e 373 153
e 373 154
e 373 155
e 373 156
e 373 158
e 373 160
e 373 161
e 373 164
e 373 165
e 373 166
e 373 168
e 373 172
e 373 173
e 373 174
e 373 175
e 373 176
e 373 177
e 373 179
e 373 180
e 373 182
e 373 184
e 373 187
e 373 189
e 373 192
e 373 195
e 373 197
e 373 200
e 373 204
e 373 205
e 373 208
e 373 209
e 373 214
e 373 217
e 373 221
e 373 222
e 373 223
e 373 224
e 373 226
e 373 233
e 373 234
e 373 237
e 373 238
e 373 240
e 373 241
e 373 242
e 373 246
e 373 247
e 373 248
e 373 249
e 373 251
e 373 252
e 373 253
e 373 255
e 373 256
e 373 257
e 373 259
e 373 260
e 373 261
e 373 262
e 373 264
e 373 266
e 373 268
e 373 271
e 373 272
e 373 273
e 373 276
e 373 277
e 373 278
e 373 280
e 373 286
e 373 287
e 373 288
e 373 289
e 373 290
e 373 291
e 373 292
e 373 293
e 373 295
e 373 296
e 373 297
e 373 301
e 373 303
e 373 304
e 373 306
e 373 309
e 373 310
e 373 312
e 373 313
e 373 314
e 373 316
e 373 317
e 373 318
e 373 320
e 373 325
e 373 326
e 373 327
e 373 328
e 373 330
e 373 331
e 373 332
e 373 336
e 373 340
e 373 341
e 373 343
e 373 344
e 373 346
e 373 347
e 373 349
e 373 350
e 373 352
e 373 355
e 373 356
e 373 358
e 373 359
e 373 360
e 373 365
e 373 366
e 373 368
e 373 370
e 373 371
e 374 1
e 374 2
e 374 4
e 374 5
e 374 6
e 374 8
e 374 9
e 374 10
e 374 12
e 374 13
e 374 15
e 374 16
e 374 17
e 374 22
e 374 23
e 374 26
e 374 27
e 374 29
e 374 33
e 374 35
e 374 36
e 374 37
e 374 39
e 374 40
e 374 43
e 374 45
e 374 50
e 374 51
e 374 52
e 374 54
e 374 58
e 374 59
e 374 60
e 374 63
e 374 67
e 374 70
e 374 72
e 374 73
e 374 76
e 374 80
e 374 82
e 374 84
e 374 87
e 374 90
e 374 91
e 374 93
e 374 95
e 374 96
e 374 99
e 374 102
e 374 103
e 374 105
e 374 107
e 374 113
e 374 115
e 374 116
e 374 118
e 374 120
e 374 121
e 374 122
e 374 124
e 374 125
e 374 129
e 374 131
e 374 133
e 374 140
e 374 143
e 374 144
e 374 147
e 374 149
e 374 152
e 374 154
e 374 155
e 374 156
e 374 158
e 374 160
e 374 161
e 374 164
e 374 165
e 374 166
e 374 168
e 374 171
e 374 175
e 374 176
e 374 177
e 374 179
e 374 184
e 374 185
e 374 186
e 374 187
e 374 192
e 374 193
e 374 196
e 374 198
e 374 199
e 374 202
e 374 203
e 374 205
e 374 206
e 374 208
e 374 214
e 374 215
e 374 217
e 374 220
e 374 230
e 374 232
e 374 234
e 374 235
e 374 236
e 374 237
e 374 240
e 374 245
e 374 246
e 374 248
e 374 250
e 374 251
e 374 255
e 374 256
e 374 259
e 374 260
e 374 264
e 374 268
e 374 272
e 374 274
e 374 278
e 374 279
e 374 282
e 374 283
e 374 284
e 374 286
e 374 287
e 374 288
e 374 289
e 374 290
e 374 293
e 374 294
e 374 295
e 374 297
e 374 299
e 374 304
e 374 309
e 374 310
e 374 311
e 374 312
e 374 313
e 374 315
e 374 316
e 374 317
e 374 320
e 374 325
e 374 326
e 374 331
e 374 336
e 374 337
e 374 338
e 374 339
e 374 341
e 374 343
e 374 346
e 374 347
e 374 350
e 374 352
e 374 353
e 374 356
e 374 358
e 374 360
e 374 363
e 374 364
e 374 366
e 374 367
e 374 371
e 375 2
e 375 3
e 375 4
e 375 5
e 375 6
e 375 8
e 375 9
e 375 11
e 375 13
e 375 14
e 375 15
e 375 25
e 375 26
e 375 27
e 375 29
e 375 31
e 375 37
e 375 38
e 375 43
e 375 45
e 375 47
e 375 50
e 375 52
e 375 58
e 375 59
e 375 60
e 375 64
e 375 67
e 375 68
e 375 69
e 375 71
e 375 74
e 375 76
e 375 79
e 375 80
e 375 81
e 375 83
e 375 84
e 375 85
e 375 87
e 375 89
e 375 90
e 375 91
e 375 92
e 375 93
e 375 94
e 375 96
e 375 98
e 375 100
e 375 103
e 375 104
e 375 107
e 375 108
e 375 110
e 375 114
e 375 115
e 375 116
e 375 118
e 375 120
e 375 122
e 375 123
e 375 124
e 375 127
e 375 129
e 375 131
e 375 133
e 375 134
e 375 137
e 375 138
e 375 143
e 375 144
e 375 146
e 375 147
e 375 151
e 375 152
e 375 154
e 375 160
e 375 161
e 375 162
e 375 166
e 375 168
e 375 170
e 375 171
e 375 173
e 375 176
e 375 177
e 375 181
e 375 192
e 375 196
e 375 197
e 375 199
e 375 202
e 375 203
e 375 204
e 375 205
e 375 209
e 375 213
e 375 214
e 375 217
e 375 221
e 375 224
e 375 225
e 375 226
e 375 227
e 375 228
e 375 229
e 375 230
e 375 231
e 375 233
e 375 234
e 375 236
e 375 238
e 375 241
e 375 245
e 375 246
e 375 247
e 375 248
e 375 249
e 375 250
e 375 251
e 375 253
e 375 256
e 375 258
e 375 261
e 375 262
e 375 263
e 375 264
e 375 265
e 375 266
e 375 267
e 375 268
e 375 269
e 375 270
e 375 271
e 375 272
e 375 274
e 375 276
e 375 281
e 375 283
e 375 286
e 375 288
e 375 290
e 375 292
e 375 294
e 375 295
e 375 296
e 375 297
e 375 300
e 375 302
e 375 304
e 375 306
e 375 307
e 375 309
e 375 312
e 375 314
e 375 316
e 375 318
e 375 321
e 375 325
e 375 330
e 375 332
e 375 335
e 375 338
e 375 339
e 375 340
e 375 341
e 375 342
e 375 343
e 375 345
e 375 347
e 375 352
e 375 356
e 375 358
e 375 368
e 375 370
e 375 373
e 376 6
e 376 11
e 376 13
e 376 20
e 376 26
e 376 37
e 376 38
e 376 39
e 376 42
e 376 43
e 376 44
e 376 45
e 376 50
e 376 56
e 376 61
e 376 63
e 376 68
e 376 71
e 376 72
e 376 78
e 376 84
e 376 91
e 376 97
e 376 100
e 376 103
e 376 105
e 376 109
e 376 114
e 376 123
e 376 129
e 376 133
e 376 134
e 376 139
e 376 142
e 376 143
e 376 149
e 376 156
e 376 161
e 376 165
e 376 169
e 376 170
e 376 171
e 376 173
e 376 175
e 376 179
e 376 186
e 376 193
e 376 200
e 376 204
e 376 212
e 376 215
e 376 221
e 376 234
e 376 240
e 376 241
e 376 242
e 376 246
e 376 247
e 376 248
e 376 255
e 376 262
e 376 263
e 376 264
e 376 274
e 376 276
e 376 279
e 376 285
e 376 289
e 376 290
e 376 293
e 376 294
e 376 297
e 376 309
e 376 311
e 376 312
e 376 313
e 376 318
e 376 323
e 376 327
e 376 331
e 376 332
e 376 334
e 376 340
e 376 342
e 376 343
e 376 350
e 376 356
e 376 357
e 376 360
e 376 363
e 376 364
e 376 371
e 377 1
e 377 4
e 377 5
e 377 6
e 377 8
e 377 11
e 377 12
e 377 13
e 377 14
e 377 15
e 377 20
e 377 23
e 377 26
e 377 27
e 377 30
e 377 32
e 377 37
e 377 38
e 377 42
e 377 44
e 377 45
e 377 47
e 377 48
e 377 49
e 377 56
e 377 60
e 377 62
e 377 63
e 377 65
e 377 66
e 377 69
e 377 72
e 377 74
e 377 78
e 377 82
e 377 83
e 377 86
e 377 89
e 377 90
e 377 93
e 377 95
e 377 101
e 377 102
e 377 107
e 377 109
e 377 110
e 377 111
e 377 112
e 377 114
e 377 116
e 377 121
e 377 122
e 377 123
e 377 125
e 377 126
e 377 128
e 377 129
e 377 130
e 377 131
e 377 135
e 377 136
e 377 137
e 377 138
e 377 141
e 377 143
e 377 145
e 377 146
e 377 147
e 377 149
e 377 155
e 377 160
e 377 161
e 377 164
e 377 165
e 377 166
e 377 168
e 377 172
e 377 175
e 377 178
e 377 179
e 377 182
e 377 184
e 377 192
e 377 193
e 377 196
e 377 201
e 377 208
e 377 209
e 377 214
e 377 215
e 377 218
e 377 222
e 377 223
e 377 226
e 377 228
e 377 230
e 377 232
e 377 234
e 377 235
e 377 237
e 377 238
e 377 239
e 377 240
e 377 242
e 377 244
e 377 245
e 377 246
e 377 247
e 377 248
e 377 250
e 377 251
e 377 255
e 377 256
e 377 257
e 377 258
e 377 259
e 377 260
e 377 261
e 377 262
e 377 264
e 377 265
e 377 268
e 377 269
e 377 271
e 377 273
e 377 274
e 377 276
e 377 277
e 377 285
e 377 288
e 377 292
e 377 293
e 377 295
e 377 296
e 377 298
e 377 299
e 377 309
e 377 310
e 377 312
e 377 313
e 377 314
e 377 317
e 377 320
e 377 321
e 377 322
e 377 326
e 377 328
e 377 330
e 377 332
e 377 334
e 377 335
e 377 336
e 377 338
e 377 340
e 377 343
e 377 346
e 377 347
e 377 348
e 377 349
e 377 352
e 377 362
e 377 365
e 377 369
e 377 370
e 377 371
e 377 372
e 377 373
e 377 376
e 378 4
e 378 6
e 378 11
e 378 14
e 378 20
e 378 23
e 378 28
e 378 29
e 378 30
e 378 31
e 378 37
e 378 38
e 378 41
e 378 42
e 378 48
e 378 51
e 378 55
e 378 60
e 378 61
e 378 63
e 378 66
e 378 68
e 378 72
e 378 76
e 378 77
e 378 78
e 378 82
e 378 86
e 378 87
e 378 90
e 378 91
e 378 93
e 378 96
e 378 100
e 378 105
e 378 109
e 378 110
e 378 111
e 378 112
e 378 114
e 378 115
e 378 116
e 378 118
e 378 124
e 378 128
e 378 129
e 378 130
e 378 131
e 378 132
e 378 134
e 378 140
e 378 142
e 378 144
e 378 145
e 378 148
e 378 149
e 378 154
e 378 161
e 378 163
e 378 165
e 378 166
e 378 167
e 378 177
e 378 179
e 378 180
e 378 190
e 378 192
e 378 199
e 378 204
e 378 211
e 378 212
e 378 214
e 378 215
e 378 218
e 378 221
e 378 222
e 378 223
e 378 224
e 378 230
e 378 233
e 378 235
e 378 238
e 378 241
e 378 242
e 378 248
e 378 249
e 378 251
e 378 254
e 378 256
e 378 257
e 378 258
e 378 259
e 378 266
e 378 268
e 378 270
e 378 274
e 378 275
e 378 279
e 378 282
e 378 283
e 378 284
e 378 289
e 378 290
e 378 291
e 378 292
e 378 295
e 378 301
e 378 304
e 378 312
e 378 313
e 378 314
e 378 317
e 378 320
e 378 322
e 378 324
e 378 328
e 378 340
e 378 341
e 378 352
e 378 356
e 378 363
e 378 364
e 378 365
e 378 366
e 378 375
e 378 377
e 379 4
e 379 5
e 379 9
e 379 11
e 379 13
e 379 19
e 379 26
e 379 27
e 379 31
e 379 32
e 379 33
e 379 43
e 379 44
e 379 45
e 379 50
e 379 53
e 379 55
e 379 56
e 379 61
e 379 66
e 379 68
e 379 75
e 379 77
e 379 78
e 379 80
e 379 83
e 379 86
e 379 90
e 379 92
e 379 95
e 379 100
e 379 105
e 379 111
e 379 114
e 379 115
e 379 116
e 379 117
e 379 118
e 379 123
e 379 125
e 379 126
e 379 129
e 379 130
e 379 131
e 379 135
e 379 136
e 379 139
e 379 143
e 379 147
e 379 152
e 379 154
e 379 157
e 379 158
e 379 161
e 379 163
e 379 165
e 379 166
e 379 168
e 379 173
e 379 175
e 379 179
e 379 183
e 379 186
e 379 190
e 379 192
e 379 193
e 379 201
e 379 207
e 379 209
e 379 211
e 379 215
e 379 217
e 379 225
e 379 227
e 379 238
e 379 240
e 379 245
e 379 248
e 379 256
e 379 258
e 379 261
e 379 263
e 379 264
e 379 268
e 379 270
e 379 274
e 379 277
e 379 282
e 379 283
e 379 285
e 379 286
e 379 290
e 379 291
e 379 293
e 379 294
e 379 296
e 379 297
e 379 299
e 379 303
e 379 304
e 379 309
e 379 312
e 379 313
e 379 314
e 379 317
e 379 320
e 379 325
e 379 327
e 379 328
e 379 337
e 379 339
e 379 341
e 379 344
e 379 346
e 379 350
e 379 351
e 379 352
e 379 356
e 379 358
e 379 360
e 379 363
e 379 366
e 379 374
e 379 377
e 379 378
e 380 1
e 380 2
e 380 4
e 380 5
e 380 6
e 380 8
e 380 10
e 380 11
e 380 12
e 380 14
e 380 16
e 380 17
e 380 18
e 380 19
e 380 20
e 380 21
e 380 22
e 380 23
e 380 24
e 380 26
e 380 27
e 380 29
e 380 30
e 380 31
e 380 32
e 380 33
e 380 34
e 380 35
e 380 36
e 380 38
e 380 39
e 380 40
e 380 44
e 380 48
e 380 49
e 380 50
e 380 52
e 380 54
e 380 55
e 380 57
e 380 60
e 380 61
e 380 63
e 380 64
e 380 65
e 380 67
e 380 68
e 380 70
e 380 71
e 380 72
e 380 73
e 380 74
e 380 75
e 380 76
e 380 77
e 380 78
e 380 82
e 380 84
e 380 86
e 380 88
e 380 89
e 380 90
e 380 91
e 380 94
e 380 95
e 380 98
e 380 99
e 380 100
e 380 104
e 380 105
e 380 106
e 380 107
e 380 108
e 380 109
e 380 110
e 380 111
e 380 112
e 380 118
e 380 120
e 380 121
e 380 123
e 380 125
e 380 126
e 380 128
e 380 129
e 380 130
e 380 131
e 380 132
e 380 133
e 380 134
e 380 135
e 380 137
e 380 138
e 380 139
e 380 140
e 380 142
e 380 143
e 380 144
e 380 145
e 380 146
e 380 147
e 380 148
e 380 149
e 380 150
e 380 152
e 380 154
e 380 155
e 380 156
e 380 159
e 380 160
e 380 161
e 380 165
e 380 166
e 380 167
e 380 168
e 380 169
e 380 173
e 380 174
e 380 175
e 380 176
e 380 177
e 380 178
e 380 181
e 380 182
e 380 184
e 380 186
e 380 188
e 380 190
e 380 191
e 380 193
e 380 194
e 380 195
e 380 198
e 380 200
e 380 201
e 380 202
e 380 203
e 380 204
e 380 205
e 380 208
e 380 209
e 380 211
e 380 212
e 380 213
e 380 214
e 380 216
e 380 217
e 380 218
e 380 219
e 380 221
e 380 222
e 380 223
e 380 224
e 380 225
e 380 226
e 380 227
e 380 228
e 380 230
e 380 232
e 380 233
e 380 234
e 380 235
e 380 238
e 380 240
e 380 241
e 380 242
e 380 243
e 380 244
e 380 246
e 380 247
e 380 248
e 380 249
e 380 250
e 380 251
e 380 258
e 380 259
e 380 261
e 380 263
e 380 264
e 380 265
e 380 266
e 380 267
e 380 268
e 380 270
e 380 271
e 380 273
e 380 274
e 380 276
e 380 277
e 380 278
e 380 279
e 380 280
e 380 282
e 380 283
e 380 285
e 380 286
e 380 287
e 380 288
e 380 289
e 380 290
e 380 292
e 380 293
e 380 295
e 380 297
e 380 299
e 380 300
e 380 302
e 380 304
e 380 305
e 380 306
e 380 307
e 380 308
e 380 309
e 380 310
e 380 312
e 380 313
e 380 314
e 380 315
e 380 316
e 380 320
e 380 325
e 380 328
e 380 330
e 380 331
e 380 332
e 380 333
e 380 336
e 380 337
e 380 340
e 380 341
e 380 342
e 380 343
e 380 344
e 380 346
e 380 347
e 380 349
e 380 350
e 380 351
e 380 352
e 380 355
e 380 356
e 380 357
e 380 358
e 380 360
e 380 361
e 380 364
e 380 367
e 380 368
e 380 371
e 380 372
e 380 374
e 380 376
e 380 377
e 380 378
e 381 2
e 381 8
e 381 10
e 381 13
e 381 16
e 381 26
e 381 31
e 381 36
e 381 37
e 381 38
e 381 39
e 381 42
e 381 43
e 381 45
e 381 51
e 381 54
e 381 68
e 381 69
e 381 73
e 381 74
e 381 76
e 381 78
e 381 82
e 381 84
e 381 91
e 381 95
e 381 100
e 381 102
e 381 103
e 381 109
e 381 110
e 381 112
e 381 114
e 381 115
e 381 122
e 381 125
e 381 130
e 381 131
e 381 132
e 381 137
e 381 139
e 381 142
e 381 145
e 381 151
e 381 154
e 381 155
e 381 160
e 381 163
e 381 166
e 381 168
e 381 172
e 381 174
e 381 179
e 381 190
e 381 198
e 381 199
e 381 200
e 381 202
e 381 209
e 381 225
e 381 226
e 381 228
e 381 234
e 381 235
e 381 241
e 381 245
e 381 246
e 381 248
e 381 250
e 381 261
e 381 266
e 381 271
e 381 274
e 381 277
e 381 285
e 381 292
e 381 295
e 381 307
e 381 309
e 381 310
e 381 312
e 381 318
e 381 321
e 381 323
e 381 325
e 381 332
e 381 335
e 381 337
e 381 339
e 381 340
e 381 346
e 381 348
e 381 351
e 381 358
e 381 361
e 381 366
e 381 376
e 382 2
e 382 10
e 382 12
e 382 20
e 382 23
e 382 26
e 382 30
e 382 35
e 382 37
e 382 42
e 382 43
e 382 45
e 382 50
e 382 51
e 382 52
e 382 60
e 382 62
e 382 63
e 382 72
e 382 73
e 382 74
e 382 76
e 382 77
e 382 78
e 382 82
e 382 84
e 382 89
e 382 97
e 382 101
e 382 102
e 382 108
e 382 109
e 382 110
e 382 111
e 382 112
e 382 115
e 382 118
e 382 120
e 382 131
e 382 134
e 382 135
e 382 136
e 382 139
e 382 149
e 382 160
e 382 161
e 382 165
e 382 173
e 382 174
e 382 176
e 382 183
e 382 184
e 382 186
e 382 187
e 382 201
e 382 202
e 382 205
e 382 214
e 382 215
e 382 216
e 382 222
e 382 226
e 382 228
e 382 230
e 382 232
e 382 234
e 382 238
e 382 246
e 382 248
e 382 251
e 382 256
e 382 260
e 382 266
e 382 270
e 382 275
e 382 281
e 382 282
e 382 283
e 382 292
e 382 293
e 382 296
e 382 297
e 382 298
e 382 303
e 382 310
e 382 311
e 382 312
e 382 314
e 382 317
e 382 321
e 382 323
e 382 325
e 382 328
e 382 330
e 382 332
e 382 338
e 382 339
e 382 351
e 382 356
e 382 357
e 382 372
e 382 373
e 382 374
e 382 380
e 383 1
e 383 2
e 383 5
e 383 6
e 383 8
e 383 9
e 383 10
e 383 11
e 383 12
e 383 13
e 383 14
e 383 17
e 383 18
e 383 21
e 383 23
e 383 24
e 383 26
e 383 27
e 383 28
e 383 30
e 383 31
e 383 33
e 383 34
e 383 37
e 383 39
e 383 40
e 383 42
e 383 43
e 383 45
e 383 46
e 383 48
e 383 49
e 383 51
e 383 53
e 383 56
e 383 57
e 383 58
e 383 60
e 383 65
e 383 66
e 383 67
e 383 68
e 383 69
e 383 72
e 383 73
e 383 74
e 383 76
e 383 77
e 383 79
e 383 81
e 383 82
e 383 83
e 383 84
e 383 85
e 383 86
e 383 87
e 383 89
e 383 90
e 383 91
e 383 92
e 383 93
e 383 95
e 383 96
e 383 100
e 383 101
e 383 102
e 383 103
e 383 104
e 383 105
e 383 107
e 383 110
e 383 112
e 383 114
e 383 115
e 383 117
e 383 118
e 383 121
e 383 122
e 383 124
e 383 125
e 383 126
e 383 130
e 383 132
e 383 134
e 383 135
e 383 136
e 383 137
e 383 138
e 383 139
e 383 142
e 383 143
e 383 144
e 383 151
e 383 152
e 383 156
e 383 157
e 383 158
e 383 159
e 383 162
e 383 163
e 383 165
e 383 166
e 383 168
e 383 170
e 383 172
e 383 174
e 383 175
e 383 176
e 383 177
e 383 179
e 383 181
e 383 182
e 383 184
e 383 186
e 383 190
e 383 192
e 383 193
e 383 194
e 383 196
e 383 197
e 383 199
e 383 200
e 383 201
e 383 202
e 383 203
e 383 204
e 383 205
e 383 206
e 383 209
e 383 211
e 383 213
e 383 214
e 383 215
e 383 216
e 383 217
e 383 218
e 383 219
e 383 221
e 383 222
e 383 223
e 383 225
e 383 226
e 383 229
e 383 232
e 383 233
e 383 234
e 383 236
e 383 238
e 383 239
e 383 240
e 383 242
e 383 245
e 383 246
e 383 247
e 383 248
e 383 249
e 383 250
e 383 254
e 383 255
e 383 256
e 383 258
e 383 259
e 383 261
e 383 262
e 383 263
e 383 264
e 383 266
e 383 267
e 383 269
e 383 270
e 383 271
e 383 272
e 383 274
e 383 276
e 383 277
e 383 278
e 383 279
e 383 280
e 383 281
e 383 282
e 383 284
e 383 288
e 383 289
e 383 293
e 383 294
e 383 295
e 383 297
e 383 298
e 383 299
e 383 300
e 383 301
e 383 303
e 383 304
e 383 305
e 383 306
e 383 309
e 383 311
e 383 312
e 383 313
e 383 316
e 383 317
e 383 318
e 383 320
e 383 321
e 383 325
e 383 327
e 383 328
e 383 331
e 383 332
e 383 333
e 383 334
e 383 335
e 383 336
e 383 339
e 383 340
e 383 341
e 383 344
e 383 346
e 383 350
e 383 351
e 383 352
e 383 355
e 383 356
e 383 357
e 383 358
e 383 360
e 383 363
e 383 364
e 383 365
e 383 366
e 383 367
e 383 368
e 383 370
e 383 371
e 383 372
e 383 373
e 383 375
e 383 376
e 383 378
e 383 380
e 384 1
e 384 5
e 384 6
e 384 7
e 384 11
e 384 13
e 384 25
e 384 26
e 384 28
e 384 30
e 384 31
e 384 37
e 384 41
e 384 42
e 384 52
e 384 53
e 384 55
e 384 56
e 384 61
e 384 63
e 384 68
e 384 76
e 384 84
e 384 87
e 384 89
e 384 90
e 384 91
e 384 93
e 384 95
e 384 100
e 384 101
e 384 103
e 384 104
e 384 109
e 384 111
e 384 112
e 384 113
e 384 117
e 384 119
e 384 121
e 384 122
e 384 123
e 384 124
e 384 125
e 384 126
e 384 130
e 384 134
e 384 137
e 384 138
e 384 140
e 384 145
e 384 147
e 384 149
e 384 158
e 384 161
e 384 164
e 384 168
e 384 170
e 384 174
e 384 176
e 384 178
e 384 179
e 384 183
e 384 184
e 384 185
e 384 186
e 384 188
e 384 192
e 384 193
e 384 198
e 384 199
e 384 201
e 384 202
e 384 204
e 384 210
e 384 213
e 384 214
e 384 215
e 384 217
e 384 221
e 384 222
e 384 223
e 384 225
e 384 228
e 384 229
e 384 230
e 384 233
e 384 234
e 384 237
e 384 238
e 384 240
e 384 246
e 384 249
e 384 250
e 384 251
e 384 253
e 384 256
e 384 259
e 384 261
e 384 264
e 384 265
e 384 268
e 384 271
e 384 274
e 384 276
e 384 279
e 384 288
e 384 290
e 384 292
e 384 293
e 384 296
e 384 297
e 384 299
e 384 306
e 384 309
e 384 311
e 384 312
e 384 313
e 384 317
e 384 320
e 384 321
e 384 324
e 384 325
e 384 332
e 384 335
e 384 338
e 384 340
e 384 342
e 384 343
e 384 349
e 384 351
e 384 352
e 384 353
e 384 356
e 384 357
e 384 358
e 384 360
e 384 361
e 384 363
e 384 368
e 384 370
e 384 371
e 384 373
e 384 374
e 385 1
e 385 2
e 385 4
e 385 5
e 385 8
e 385 10
e 385 11
e 385 14
e 385 20
e 385 21
e 385 23
e 385 26
e 385 36
e 385 37
e 385 38
e 385 39
e 385 41
e 385 50
e 385 52
e 385 54
e 385 55
e 385 64
e 385 65
e 385 70
e 385 71
e 385 72
e 385 73
e 385 74
e 385 77
e 385 82
e 385 84
e 385 85
e 385 86
e 385 88
e 385 93
e 385 98
e 385 99
e 385 103
e 385 105
e 385 112
e 385 115
e 385 116
e 385 117
e 385 118
e 385 121
e 385 122
e 385 126
e 385 130
e 385 133
e 385 134
e 385 136
e 385 137
e 385 143
e 385 147
e 385 149
e 385 151
e 385 154
e 385 155
e 385 157
e 385 158
e 385 164
e 385 166
e 385 167
e 385 168
e 385 173
e 385 174
e 385 179
e 385 181
e 385 186
e 385 187
e 385 188
e 385 190
e 385 192
e 385 198
e 385 199
e 385 200
e 385 202
e 385 204
e 385 206
e 385 214
e 385 215
e 385 219
e 385 221
e 385 222
e 385 223
e 385 228
e 385 238
e 385 240
e 385 241
e 385 242
e 385 245
e 385 248
e 385 249
e 385 251
e 385 253
e 385 256
e 385 258
e 385 259
e 385 260
e 385 261
e 385 262
e 385 264
e 385 265
e 385 268
e 385 269
e 385 270
e 385 271
e 385 274
e 385 275
e 385 276
e 385 277
e 385 282
e 385 287
e 385 293
e 385 294
e 385 299
e 385 303
e 385 310
e 385 314
e 385 317
e 385 327
e 385 331
e 385 333
e 385 335
e 385 340
e 385 341
e 385 348
e 385 351
e 385 352
e 385 353
e 385 360
e 385 365
e 385 366
e 385 367
e 385 370
e 385 375
e 385 379
e 385 380
e 386 1
e 386 3
e 386 4
e 386 5
e 386 6
e 386 8
e 386 9
e 386 10
e 386 11
e 386 12
e 386 13
e 386 14
e 386 16
e 386 17
e 386 20
e 386 25
e 386 26
e 386 29
e 386 30
e 386 31
e 386 33
e 386 34
e 386 35
e 386 36
e 386 37
e 386 38
e 386 39
e 386 40
e 386 41
e 386 42
e 386 43
e 386 44
e 386 45
e 386 46
e 386 48
e 386 49
e 386 51
e 386 53
e 386 54
e 386 56
e 386 58
e 386 59
e 386 61
e 386 62
e 386 63
e 386 64
e 386 66
e 386 67
e 386 68
e 386 69
e 386 71
e 386 72
e 386 73
e 386 74
e 386 76
e 386 77
e 386 80
e 386 82
e 386 84
e 386 85
e 386 86
e 386 87
e 386 88
e 386 89
e 386 90
e 386 91
e 386 92
e 386 93
e 386 94
e 386 95
e 386 98
e 386 99
e 386 100
e 386 101
e 386 102
e 386 103
e 386 105
e 386 107
e 386 109
e 386 110
e 386 111
e 386 112
e 386 113
e 386 115
e 386 116
e 386 117
e 386 119
e 386 122
e 386 123
e 386 124
e 386 125
e 386 126
e 386 127
e 386 128
e 386 131
e 386 133
e 386 135
e 386 136
e 386 137
e 386 138
e 386 139
e 386 142
e 386 143
e 386 144
e 386 145
e 386 147
e 386 149
e 386 150
e 386 152
e 386 153
e 386 154
e 386 155
e 386 156
e 386 157
e 386 158
e 386 160
e 386 161
e 386 162
e 386 164
e 386 165
e 386 166
e 386 168
e 386 170
e 386 171
e 386 173
e 386 174
e 386 175
e 386 176
e 386 177
e 386 180
e 386 181
e 386 184
e 386 185
e 386 186
e 386 187
e 386 190
e 386 192
e 386 193
e 386 195
e 386 196
e 386 197
e 386 199
e 386 200
e 386 201
e 386 203
e 386 204
e 386 205
e 386 207
e 386 208
e 386 209
e 386 210
e 386 211
e 386 214
e 386 215
e 386 216
e 386 217
e 386 221
e 386 223
e 386 224
e 386 225
e 386 226
e 386 227
e 386 228
e 386 230
e 386 232
e 386 233
e 386 234
e 386 235
e 386 236
e 386 238
e 386 240
e 386 241
e 386 244
e 386 245
e 386 246
e 386 247
e 386 248
e 386 249
e 386 250
e 386 251
e 386 252
e 386 253
e 386 254
e 386 256
e 386 257
e 386 258
e 386 259
e 386 260
e 386 261
e 386 263
e 386 264
e 386 265
e 386 266
e 386 269
e 386 270
e 386 271
e 386 273
e 386 274
e 386 275
e 386 276
e 386 277
e 386 278
e 386 279
e 386 280
e 386 285
e 386 287
e 386 288
e 386 290
e 386 292
e 386 293
e 386 294
e 386 295
e 386 296
e 386 297
e 386 298
e 386 301
e 386 303
e 386 304
e 386 306
e 386 307
e 386 308
e 386 309
e 386 310
e 386 311
e 386 312
e 386 313
e 386 314
e 386 315
e 386 317
e 386 318
e 386 320
e 386 321
e 386 324
e 386 325
e 386 326
e 386 332
e 386 333
e 386 334
e 386 335
e 386 336
e 386 337
e 386 340
e 386 341
e 386 343
e 386 344
e 386 346
e 386 347
e 386 352
e 386 354
e 386 355
e 386 356
e 386 357
e 386 358
e 386 360
e 386 363
e 386 364
e 386 365
e 386 366
e 386 371
e 386 372
e 386 373
e 386 376
e 386 377
e 386 380
e 386 383
e 386 385
e 387 1
e 387 5
e 387 6
e 387 8
e 387 10
e 387 11
e 387 17
e 387 28
e 387 32
e 387 37
e 387 38
e 387 40
e 387 42
e 387 48
e 387 50
e 387 51
e 387 52
e 387 60
e 387 63
e 387 68
e 387 71
e 387 72
e 387 75
e 387 76
e 387 78
e 387 79
e 387 84
e 387 86
e 387 87
e 387 93
e 387 99
e 387 103
e 387 104
e 387 112
e 387 114
e 387 118
e 387 122
e 387 125
e 387 126
e 387 131
e 387 133
e 387 134
e 387 135
e 387 140
e 387 142
e 387 144
e 387 145
e 387 147
e 387 149
e 387 156
e 387 158
e 387 160
e 387 168
e 387 173
e 387 176
e 387 183
e 387 188
e 387 190
e 387 193
e 387 196
e 387 202
e 387 203
e 387 208
e 387 209
e 387 210
e 387 211
e 387 214
e 387 216
e 387 218
e 387 222
e 387 224
e 387 226
e 387 233
e 387 236
e 387 252
e 387 256
e 387 259
e 387 260
e 387 261
e 387 262
e 387 264
e 387 268
e 387 274
e 387 277
e 387 285
e 387 288
e 387 295
e 387 297
e 387 305
e 387 307
e 387 309
e 387 310
e 387 312
e 387 314
e 387 315
e 387 317
e 387 318
e 387 321
e 387 323
e 387 325
e 387 328
e 387 335
e 387 337
e 387 338
e 387 341
e 387 343
e 387 344
e 387 346
e 387 350
e 387 351
e 387 353
e 387 356
e 387 368
e 387 371
e 387 373
e 387 374
e 388 1
e 388 4
e 388 12
e 388 13
e 388 14
e 388 17
e 388 20
e 388 29
e 388 30
e 388 33
e 388 37
e 388 39
e 388 43
e 388 45
e 388 47
e 388 48
e 388 50
e 388 51
e 388 52
e 388 56
e 388 64
e 388 65
e 388 68
e 388 69
e 388 70
e 388 71
e 388 72
e 388 73
e 388 76
e 388 77
e 388 79
e 388 80
e 388 84
e 388 86
e 388 90
e 388 92
e 388 93
e 388 95
e 388 96
e 388 97
e 388 98
e 388 101
e 388 102
e 388 103
e 388 104
e 388 109
e 388 112
e 388 113
e 388 116
e 388 117
e 388 122
e 388 123
e 388 124
e 388 125
e 388 127
e 388 132
e 388 133
e 388 134
e 388 139
e 388 144
e 388 145
e 388 146
e 388 147
e 388 148
e 388 151
e 388 154
e 388 155
e 388 157
e 388 158
e 388 163
e 388 164
e 388 165
e 388 166
e 388 170
e 388 171
e 388 173
e 388 180
e 388 186
e 388 189
e 388 190
e 388 193
e 388 195
e 388 203
e 388 204
e 388 208
e 388 209
e 388 211
e 388 213
e 388 218
e 388 219
e 388 221
e 388 222
e 388 225
e 388 227
e 388 231
e 388 233
e 388 234
e 388 238
e 388 240
e 388 242
e 388 243
e 388 248
e 388 250
e 388 254
e 388 255
e 388 256
e 388 259
e 388 261
e 388 262
e 388 264
e 388 265
e 388 266
e 388 268
e 388 271
e 388 273
e 388 276
e 388 278
e 388 279
e 388 280
e 388 282
e 388 288
e 388 289
e 388 290
e 388 295
e 388 296
e 388 297
e 388 303
e 388 306
e 388 307
e 388 310
e 388 312
e 388 314
e 388 317
e 388 318
e 388 319
e 388 320
e 388 322
e 388 323
e 388 325
e 388 329
e 388 330
e 388 331
e 388 332
e 388 333
e 388 334
e 388 337
e 388 340
e 388 342
e 388 343
e 388 350
e 388 351
e 388 354
e 388 355
e 388 356
e 388 362
e 388 363
e 388 365
e 388 366
e 388 367
e 388 369
e 388 370
e 388 371
e 388 372
e 388 374
e 388 376
e 388 378
e 388 379
e 388 380
e 388 386
e 388 387
e 389 1
e 389 2
e 389 3
e 389 4
e 389 5
e 389 6
e 389 7
e 389 8
e 389 9
e 389 10
e 389 11
e 389 12
e 389 13
e 389 15
e 389 16
e 389 17
e 389 19
e 389 21
e 389 25
e 389 27
e 389 28
e 389 29
e 389 30
e 389 31
e 389 32
e 389 35
e 389 37
e 389 38
e 389 39
e 389 40
e 389 41
e 389 42
e 389 43
e 389 44
e 389 45
e 389 47
e 389 48
e 389 51
e 389 55
e 389 60
e 389 61
e 389 64
e 389 65
e 389 67
e 389 68
e 389 71
e 389 72
e 389 73
e 389 75
e 389 76
e 389 77
e 389 78
e 389 81
e 389 82
e 389 84
e 389 86
e 389 87
e 389 88
e 389 90
e 389 91
e 389 92
e 389 93
e 389 95
e 389 96
e 389 98
e 389 99
e 389 100
e 389 102
e 389 103
e 389 105
e 389 106
e 389 107
e 389 108
e 389 109
e 389 110
e 389 111
e 389 112
e 389 113
e 389 114
e 389 115
e 389 118
e 389 121
e 389 123
e 389 124
e 389 125
e 389 127
e 389 128
e 389 130
e 389 131
e 389 133
e 389 134
e 389 135
e 389 139
e 389 141
e 389 143
e 389 144
e 389 145
e 389 149
e 389 150
e 389 153
e 389 154
e 389 155
e 389 156
e 389 158
e 389 162
e 389 163
e 389 166
e 389 167
e 389 168
e 389 169
e 389 170
e 389 171
e 389 173
e 389 174
e 389 175
e 389 176
e 389 177
e 389 179
e 389 182
e 389 184
e 389 185
e 389 186
e 389 187
e 389 188
e 389 189
e 389 190
e 389 191
e 389 193
e 389 194
e 389 196
e 389 200
e 389 201
e 389 204
e 389 205
e 389 206
e 389 207
e 389 208
e 389 209
e 389 210
e 389 211
e 389 212
e 389 213
e 389 214
e 389 215
e 389 216
e 389 217
e 389 219
e 389 220
e 389 221
e 389 223
e 389 224
e 389 225
e 389 226
e 389 228
e 389 229
e 389 230
e 389 231
e 389 232
e 389 233
e 389 234
e 389 235
e 389 236
e 389 239
e 389 240
e 389 241
e 389 242
e 389 245
e 389 246
e 389 247
e 389 248
e 389 249
e 389 250
e 389 251
e 389 253
e 389 254
e 389 256
e 389 258
e 389 259
e 389 260
e 389 261
e 389 264
e 389 265
e 389 266
e 389 268
e 389 270
e 389 271
e 389 274
e 389 276
e 389 277
e 389 278
e 389 279
e 389 281
e 389 282
e 389 285
e 389 288
e 389 289
e 389 290
e 389 292
e 389 293
e 389 294
e 389 296
e 389 297
e 389 298
e 389 299
e 389 301
e 389 304
e 389 305
e 389 308
e 389 309
e 389 310
e 389 312
e 389 313
e 389 315
e 389 316
e 389 317
e 389 318
e 389 319
e 389 322
e 389 323
e 389 324
e 389 325
e 389 326
e 389 327
e 389 329
e 389 330
e 389 331
e 389 332
e 389 333
e 389 334
e 389 336
e 389 337
e 389 338
e 389 339
e 389 341
e 389 342
e 389 345
e 389 346
e 389 348
e 389 349
e 389 350
e 389 351
e 389 352
e 389 353
e 389 355
e 389 356
e 389 357
e 389 358
e 389 359
e 389 360
e 389 365
e 389 366
e 389 370
e 389 371
e 389 372
e 389 373
e 389 374
e 389 375
e 389 377
e 389 380
e 389 383
e 389 384
e 389 385
e 389 386
e 390 2
e 390 3
e 390 4
e 390 5
e 390 8
e 390 10
e 390 11
e 390 20
e 390 21
e 390 35
e 390 37
e 390 38
e 390 39
e 390 42
e 390 43
e 390 45
e 390 47
e 390 48
e 390 49
e 390 50
e 390 52
e 390 56
e 390 63
e 390 64
e 390 66
e 390 68
e 390 71
e 390 72
e 390 75
e 390 78
e 390 80
e 390 82
e 390 84
e 390 86
e 390 87
e 390 88
e 390 90
e 390 93
e 390 99
e 390 100
e 390 101
e 390 102
e 390 105
e 390 107
e 390 109
e 390 111
e 390 112
e 390 113
e 390 115
e 390 117
e 390 118
e 390 121
e 390 123
e 390 125
e 390 129
e 390 130
e 390 131
e 390 138
e 390 139
e 390 140
e 390 142
e 390 143
e 390 145
e 390 146
e 390 148
e 390 152
e 390 154
e 390 155
e 390 158
e 390 160
e 390 164
e 390 167
e 390 169
e 390 174
e 390 175
e 390 176
e 390 179
e 390 181
e 390 183
e 390 191
e 390 192
e 390 194
e 390 196
e 390 198
e 390 199
e 390 203
e 390 204
e 390 205
e 390 207
e 390 214
e 390 216
e 390 217
e 390 221
e 390 223
e 390 224
e 390 225
e 390 228
e 390 230
e 390 233
e 390 234
e 390 238
e 390 241
e 390 246
e 390 248
e 390 250
e 390 251
e 390 252
e 390 256
e 390 257
e 390 264
e 390 269
e 390 270
e 390 273
e 390 274
e 390 276
e 390 277
e 390 280
e 390 284
e 390 285
e 390 287
e 390 288
e 390 290
e 390 292
e 390 295
e 390 297
e 390 299
e 390 302
e 390 304
e 390 310
e 390 311
e 390 312
e 390 313
e 390 314
e 390 317
e 390 318
e 390 321
e 390 323
e 390 325
e 390 327
e 390 332
e 390 334
e 390 342
e 390 345
e 390 347
e 390 349
e 390 351
e 390 352
e 390 358
e 390 359
e 390 362
e 390 364
e 390 368
e 390 370
e 390 372
e 390 375
e 390 377
e 390 378
e 390 379
e 390 380
e 390 383
e 390 386
e 390 387
e 390 389
e 391 1
e 391 2
e 391 4
e 391 5
e 391 6
e 391 7
e 391 8
e 391 10
e 391 11
e 391 12
e 391 14
e 391 15
e 391 16
e 391 18
e 391 19
e 391 20
e 391 22
e 391 23
e 391 25
e 391 26
e 391 27
e 391 28
e 391 30
e 391 31
e 391 33
e 391 35
e 391 36
e 391 37
e 391 39
e 391 45
e 391 46
e 391 47
e 391 48
e 391 49
e 391 50
e 391 52
e 391 53
e 391 54
e 391 56
e 391 57
e 391 60
e 391 61
e 391 63
e 391 67
e 391 68
e 391 69
e 391 71
e 391 72
e 391 73
e 391 74
e 391 76
e 391 78
e 391 82
e 391 83
e 391 84
e 391 86
e 391 87
e 391 88
e 391 90
e 391 91
e 391 93
e 391 94
e 391 97
e 391 98
e 391 101
e 391 105
e 391 107
e 391 108
e 391 109
e 391 111
e 391 112
e 391 113
e 391 114
e 391 115
e 391 116
e 391 117
e 391 118
e 391 119
e 391 122
e 391 125
e 391 126
e 391 127
e 391 131
e 391 132
e 391 133
e 391 134
e 391 136
e 391 137
e 391 138
e 391 139
e 391 141
e 391 142
e 391 143
e 391 144
e 391 145
e 391 147
e 391 148
e 391 149
e 391 150
e 391 152
e 391 153
e 391 154
e 391 155
e 391 157
e 391 158
e 391 159
e 391 160
e 391 164
e 391 166
e 391 168
e 391 169
e 391 172
e 391 173
e 391 174
e 391 175
e 391 176
e 391 180
e 391 181
e 391 182
e 391 183
e 391 184
e 391 186
e 391 187
e 391 190
e 391 191
e 391 193
e 391 194
e 391 195
e 391 196
e 391 198
e 391 199
e 391 200
e 391 201
e 391 202
e 391 203
e 391 204
e 391 205
e 391 206
e 391 208
e 391 209
e 391 211
e 391 212
e 391 213
e 391 214
e 391 215
e 391 216
e 391 217
e 391 218
e 391 219
e 391 220
e 391 221
e 391 222
e 391 224
e 391 225
e 391 226
e 391 228
e 391 229
e 391 231
e 391 232
e 391 233
e 391 234
e 391 235
e 391 236
e 391 237
e 391 238
e 391 239
e 391 240
e 391 241
e 391 242
e 391 244
e 391 245
e 391 246
e 391 247
e 391 248
e 391 250
e 391 251
e 391 253
e 391 255
e 391 256
e 391 257
e 391 258
e 391 259
e 391 261
e 391 262
e 391 263
e 391 264
e 391 265
e 391 267
e 391 268
e 391 269
e 391 270
e 391 271
e 391 275
e 391 276
e 391 277
e 391 278
e 391 279
e 391 281
e 391 282
e 391 283
e 391 284
e 391 285
e 391 288
e 391 289
e 391 292
e 391 293
e 391 294
e 391 295
e 391 296
e 391 297
e 391 299
e 391 301
e 391 303
e 391 306
e 391 308
e 391 311
e 391 312
e 391 315
e 391 317
e 391 318
e 391 319
e 391 321
e 391 323
e 391 324
e 391 325
e 391 326
e 391 327
e 391 328
e 391 329
e 391 332
e 391 333
e 391 335
e 391 336
e 391 339
e 391 342
e 391 343
e 391 344
e 391 345
e 391 346
e 391 347
e 391 349
e 391 350
e 391 352
e 391 353
e 391 354
e 391 356
e 391 357
e 391 358
e 391 359
e 391 361
e 391 363
e 391 366
e 391 368
e 391 369
e 391 370
e 391 371
e 391 372
e 391 373
e 391 374
e 391 375
e 391 377
e 391 378
e 391 380
e 391 382
e 391 383
e 391 384
e 391 386
e 391 388
e 391 389
e 391 390
e 392 1
e 392 2
e 392 3
e 392 5
e 392 6
e 392 7
e 392 8
e 392 9
e 392 10
e 392 11
e 392 12
e 392 13
e 392 14
e 392 15
e 392 19
e 392 20
e 392 25
e 392 26
e 392 27
e 392 28
e 392 29
e 392 30
e 392 31
e 392 32
e 392 33
e 392 35
e 392 37
e 392 38
e 392 39
e 392 40
e 392 42
e 392 43
e 392 45
e 392 47
e 392 48
e 392 50
e 392 51
e 392 54
e 392 55
e 392 56
e 392 57
e 392 59
e 392 61
e 392 64
e 392 65
e 392 67
e 392 68
e 392 69
e 392 70
e 392 71
e 392 72
e 392 73
e 392 74
e 392 75
e 392 76
e 392 77
e 392 78
e 392 80
e 392 81
e 392 82
e 392 84
e 392 85
e 392 86
e 392 88
e 392 90
e 392 91
e 392 93
e 392 94
e 392 96
e 392 97
e 392 99
e 392 100
e 392 101
e 392 102
e 392 103
e 392 104
e 392 105
e 392 106
e 392 109
e 392 110
e 392 111
e 392 112
e 392 113
e 392 114
e 392 115
e 392 116
e 392 118
e 392 119
e 392 120
e 392 122
e 392 123
e 392 125
e 392 126
e 392 127
e 392 128
e 392 129
e 392 130
e 392 131
e 392 132
e 392 133
e 392 134
e 392 135
e 392 136
e 392 137
e 392 138
e 392 139
e 392 140
e 392 141
e 392 142
e 392 143
e 392 144
e 392 145
e 392 147
e 392 149
e 392 150
e 392 152
e 392 153
e 392 154
e 392 155
e 392 156
e 392 158
e 392 159
e 392 161
e 392 164
e 392 165
e 392 166
e 392 168
e 392 169
e 392 171
e 392 173
e 392 174
e 392 175
e 392 176
e 392 177
e 392 178
e 392 179
e 392 180
e 392 181
e 392 182
e 392 183
e 392 184
e 392 185
e 392 186
e 392 187
e 392 188
e 392 189
e 392 190
e 392 192
e 392 193
e 392 194
e 392 196
e 392 197
e 392 198
e 392 201
e 392 202
e 392 204
e 392 205
e 392 206
e 392 207
e 392 209
e 392 210
e 392 211
e 392 212
e 392 214
e 392 215
e 392 216
e 392 217
e 392 218
e 392 220
e 392 221
e 392 223
e 392 224
e 392 225
e 392 226
e 392 228
e 392 229
e 392 230
e 392 231
e 392 232
e 392 233
e 392 234
e 392 235
e 392 237
e 392 238
e 392 240
e 392 241
e 392 242
e 392 243
e 392 245
e 392 246
e 392 248
e 392 249
e 392 252
e 392 254
e 392 255
e 392 256
e 392 258
e 392 259
e 392 260
e 392 261
e 392 262
e 392 266
e 392 267
e 392 268
e 392 269
e 392 270
e 392 271
e 392 273
e 392 274
e 392 275
e 392 276
e 392 277
e 392 279
e 392 280
e 392 283
e 392 284
e 392 288
e 392 289
e 392 290
e 392 292
e 392 293
e 392 294
e 392 295
e 392 296
e 392 297
e 392 298
e 392 300
e 392 302
e 392 303
e 392 304
e 392 305
e 392 306
e 392 309
e 392 310
e 392 312
e 392 313
e 392 314
e 392 315
e 392 316
e 392 317
e 392 319
e 392 320
e 392 321
e 392 323
e 392 325
e 392 327
e 392 331
e 392 332
e 392 333
e 392 334
e 392 335
e 392 337
e 392 338
e 392 339
e 392 340
e 392 341
e 392 343
e 392 344
e 392 346
e 392 347
e 392 348
e 392 349
e 392 350
e 392 352
e 392 354
e 392 355
e 392 356
e 392 358
e 392 359
e 392 360
e 392 361
e 392 362
e 392 363
e 392 364
e 392 365
e 392 366
e 392 367
e 392 369
e 392 370
e 392 371
e 392 372
e 392 373
e 392 374
e 392 375
e 392 378
e 392 379
e 392 380
e 392 381
e 392 382
e 392 383
e 392 384
e 392 386
e 392 387
e 392 389
e 392 390
e 392 391
e 393 1
e 393 2
e 393 3
e 393 6
e 393 8
e 393 10
e 393 12
e 393 15
e 393 16
e 393 20
e 393 23
e 393 26
e 393 27
e 393 32
e 393 33
e 393 37
e 393 38
e 393 39
e 393 40
e 393 42
e 393 43
e 393 45
e 393 47
e 393 49
e 393 51
e 393 53
e 393 57
e 393 61
e 393 64
e 393 68
e 393 69
e 393 71
e 393 72
e 393 73
e 393 77
e 393 78
e 393 80
e 393 81
e 393 85
e 393 86
e 393 88
e 393 89
e 393 90
e 393 92
e 393 93
e 393 95
e 393 96
e 393 97
e 393 100
e 393 101
e 393 103
e 393 104
e 393 105
e 393 107
e 393 109
e 393 111
e 393 112
e 393 113
e 393 114
e 393 115
e 393 117
e 393 118
e 393 119
e 393 120
e 393 123
e 393 124
e 393 125
e 393 130
e 393 131
e 393 132
e 393 133
e 393 134
e 393 135
e 393 137
e 393 138
e 393 139
e 393 140
e 393 142
e 393 143
e 393 144
e 393 145
e 393 147
e 393 149
e 393 152
e 393 155
e 393 157
e 393 158
e 393 160
e 393 164
e 393 165
e 393 166
e 393 169
e 393 171
e 393 175
e 393 180
e 393 181
e 393 186
e 393 192
e 393 195
e 393 197
e 393 199
e 393 201
e 393 202
e 393 203
e 393 207
e 393 209
e 393 211
e 393 212
e 393 213
e 393 214
e 393 215
e 393 216
e 393 217
e 393 218
e 393 222
e 393 225
e 393 228
e 393 232
e 393 233
e 393 234
e 393 241
e 393 248
e 393 253
e 393 254
e 393 256
e 393 259
e 393 260
e 393 264
e 393 266
e 393 270
e 393 271
e 393 272
e 393 273
e 393 274
e 393 275
e 393 276
e 393 277
e 393 278
e 393 279
e 393 282
e 393 283
e 393 284
e 393 286
e 393 287
e 393 288
e 393 289
e 393 293
e 393 295
e 393 298
e 393 304
e 393 305
e 393 306
e 393 307
e 393 308
e 393 309
e 393 313
e 393 314
e 393 315
e 393 317
e 393 320
e 393 321
e 393 322
e 393 328
e 393 330
e 393 331
e 393 332
e 393 336
e 393 337
e 393 339
e 393 340
e 393 342
e 393 344
e 393 348
e 393 350
e 393 351
e 393 354
e 393 359
e 393 360
e 393 362
e 393 365
e 393 366
e 393 367
e 393 368
e 393 371
e 393 372
e 393 375
e 393 376
e 393 378
e 393 380
e 393 383
e 393 384
e 393 386
e 393 389
e 393 391
e 393 392
e 394 1
e 394 5
e 394 8
e 394 10
e 394 11
e 394 13
e 394 16
e 394 27
e 394 28
e 394 30
e 394 31
e 394 33
e 394 35
e 394 37
e 394 39
e 394 43
e 394 50
e 394 51
e 394 53
e 394 56
e 394 61
e 394 65
e 394 68
e 394 71
e 394 73
e 394 78
e 394 84
e 394 85
e 394 91
e 394 100
e 394 101
e 394 102
e 394 103
e 394 107
e 394 113
e 394 114
e 394 123
e 394 125
e 394 127
e 394 133
e 394 136
e 394 138
e 394 140
e 394 146
e 394 157
e 394 163
e 394 165
e 394 166
e 394 175
e 394 179
e 394 192
e 394 193
e 394 205
e 394 208
e 394 209
e 394 212
e 394 213
e 394 215
e 394 217
e 394 219
e 394 224
e 394 226
e 394 228
e 394 233
e 394 234
e 394 245
e 394 246
e 394 247
e 394 248
e 394 255
e 394 261
e 394 264
e 394 268
e 394 270
e 394 274
e 394 276
e 394 277
e 394 278
e 394 284
e 394 287
e 394 289
e 394 292
e 394 295
e 394 297
e 394 303
e 394 305
e 394 309
e 394 314
e 394 317
e 394 323
e 394 324
e 394 327
e 394 328
e 394 331
e 394 332
e 394 341
e 394 342
e 394 343
e 394 350
e 394 358
e 394 363
e 394 365
e 394 370
e 394 371
e 394 372
e 394 377
e 394 380
e 394 382
e 394 384
e 395 1
e 395 2
e 395 5
e 395 6
e 395 8
e 395 10
e 395 11
e 395 13
e 395 15
e 395 28
e 395 30
e 395 38
e 395 39
e 395 43
e 395 47
e 395 51
e 395 54
e 395 59
e 395 60
e 395 61
e 395 63
e 395 64
e 395 65
e 395 67
e 395 69
e 395 72
e 395 83
e 395 85
e 395 88
e 395 89
e 395 90
e 395 91
e 395 92
e 395 99
e 395 100
e 395 101
e 395 102
e 395 104
e 395 108
e 395 109
e 395 111
e 395 112
e 395 113
e 395 114
e 395 115
e 395 117
e 395 118
e 395 120
e 395 121
e 395 122
e 395 123
e 395 124
e 395 130
e 395 131
e 395 134
e 395 136
e 395 137
e 395 143
e 395 145
e 395 146
e 395 149
e 395 151
e 395 155
e 395 160
e 395 163
e 395 165
e 395 166
e 395 170
e 395 173
e 395 174
e 395 175
e 395 181
e 395 186
e 395 188
e 395 189
e 395 190
e 395 192
e 395 195
e 395 198
e 395 206
e 395 208
e 395 209
e 395 211
e 395 214
e 395 221
e 395 222
e 395 223
e 395 225
e 395 226
e 395 230
e 395 233
e 395 250
e 395 251
e 395 256
e 395 260
e 395 263
e 395 265
e 395 267
e 395 270
e 395 271
e 395 273
e 395 274
e 395 276
e 395 282
e 395 285
e 395 289
e 395 290
e 395 295
e 395 296
e 395 300
e 395 309
e 395 312
e 395 313
e 395 314
e 395 317
e 395 318
e 395 320
e 395 324
e 395 328
e 395 329
e 395 332
e 395 336
e 395 340
e 395 341
e 395 342
e 395 344
e 395 347
e 395 348
e 395 349
e 395 351
e 395 352
e 395 353
e 395 356
e 395 358
e 395 365
e 395 366
e 395 368
e 395 369
e 395 370
e 395 371
e 395 372
e 395 379
e 395 383
e 395 386
e 395 390
e 395 391
e 396 1
e 396 2
e 396 4
e 396 5
e 396 6
e 396 7
e 396 8
e 396 9
e 396 11
e 396 12
e 396 13
e 396 14
e 396 15
e 396 16
e 396 17
e 396 20
e 396 21
e 396 22
e 396 26
e 396 27
e 396 30
e 396 31
e 396 32
e 396 33
e 396 39
e 396 40
e 396 41
e 396 43
e 396 45
e 396 47
e 396 50
e 396 51
e 396 52
e 396 53
e 396 54
e 396 55
e 396 56
e 396 57
e 396 59
e 396 62
e 396 63
e 396 64
e 396 66
e 396 67
e 396 68
e 396 69
e 396 70
e 396 71
e 396 72
e 396 76
e 396 78
e 396 80
e 396 81
e 396 82
e 396 84
e 396 88
e 396 89
e 396 90
e 396 91
e 396 93
e 396 94
e 396 96
e 396 98
e 396 100
e 396 102
e 396 103
e 396 105
e 396 107
e 396 108
e 396 109
e 396 110
e 396 111
e 396 112
e 396 113
e 396 114
e 396 115
e 396 117
e 396 118
e 396 122
e 396 123
e 396 125
e 396 127
e 396 128
e 396 129
e 396 130
e 396 131
e 396 132
e 396 133
e 396 134
e 396 135
e 396 136
e 396 137
e 396 138
e 396 139
e 396 142
e 396 143
e 396 145
e 396 146
e 396 147
e 396 148
e 396 150
e 396 151
e 396 152
e 396 153
e 396 154
e 396 155
e 396 156
e 396 158
e 396 159
e 396 160
e 396 161
e 396 163
e 396 164
e 396 165
e 396 166
e 396 167
e 396 169
e 396 170
e 396 171
e 396 173
e 396 174
e 396 175
e 396 176
e 396 177
e 396 179
e 396 181
e 396 185
e 396 186
e 396 187
e 396 190
e 396 193
e 396 194
e 396 195
e 396 196
e 396 198
e 396 200
e 396 201
e 396 204
e 396 205
e 396 206
e 396 207
e 396 208
e 396 211
e 396 212
e 396 213
e 396 214
e 396 215
e 396 216
e 396 217
e 396 219
e 396 222
e 396 223
e 396 224
e 396 225
e 396 226
e 396 227
e 396 228
e 396 229
e 396 232
e 396 233
e 396 236
e 396 238
e 396 239
e 396 240
e 396 242
e 396 245
e 396 246
e 396 248
e 396 249
e 396 251
e 396 252
e 396 255
e 396 256
e 396 257
e 396 258
e 396 259
e 396 260
e 396 261
e 396 262
e 396 263
e 396 264
e 396 265
e 396 266
e 396 268
e 396 269
e 396 270
e 396 271
e 396 274
e 396 276
e 396 277
e 396 278
e 396 279
e 396 280
e 396 281
e 396 283
e 396 286
e 396 288
e 396 289
e 396 290
e 396 291
e 396 292
e 396 293
e 396 297
e 396 298
e 396 302
e 396 304
e 396 305
e 396 306
e 396 307
e 396 309
e 396 310
e 396 311
e 396 312
e 396 313
e 396 314
e 396 315
e 396 317
e 396 318
e 396 319
e 396 320
e 396 322
e 396 325
e 396 328
e 396 331
e 396 332
e 396 333
e 396 334
e 396 335
e 396 336
e 396 337
e 396 338
e 396 339
e 396 341
e 396 342
e 396 343
e 396 345
e 396 346
e 396 347
e 396 348
e 396 350
e 396 351
e 396 353
e 396 354
e 396 356
e 396 357
e 396 358
e 396 359
e 396 360
e 396 361
e 396 362
e 396 365
e 396 366
e 396 367
e 396 368
e 396 370
e 396 371
e 396 372
e 396 373
e 396 374
e 396 377
e 396 378
e 396 379
e 396 380
e 396 381
e 396 382
e 396 383
e 396 384
e 396 385
e 396 386
e 396 389
e 396 390
e 396 391
e 396 392
e 396 393
e 397 1
e 397 2
e 397 5
e 397 6
e 397 9
e 397 10
e 397 11
e 397 12
e 397 13
e 397 14
e 397 16
e 397 18
e 397 19
e 397 20
e 397 23
e 397 25
e 397 26
e 397 27
e 397 30
e 397 31
e 397 33
e 397 35
e 397 37
e 397 38
e 397 40
e 397 43
e 397 44
e 397 45
e 397 46
e 397 48
e 397 49
e 397 50
e 397 51
e 397 52
e 397 53
e 397 54
e 397 56
e 397 57
e 397 58
e 397 60
e 397 61
e 397 64
e 397 65
e 397 66
e 397 67
e 397 68
e 397 69
e 397 70
e 397 71
e 397 72
e 397 73
e 397 75
e 397 76
e 397 77
e 397 78
e 397 80
e 397 81
e 397 82
e 397 83
e 397 84
e 397 86
e 397 88
e 397 90
e 397 91
e 397 92
e 397 93
e 397 95
e 397 97
e 397 98
e 397 99
e 397 100
e 397 101
e 397 103
e 397 105
e 397 110
e 397 113
e 397 114
e 397 115
e 397 116
e 397 122
e 397 123
e 397 125
e 397 126
e 397 127
e 397 128
e 397 131
e 397 132
e 397 133
e 397 134
e 397 135
e 397 136
e 397 137
e 397 138
e 397 139
e 397 140
e 397 142
e 397 143
e 397 144
e 397 146
e 397 147
e 397 148
e 397 149
e 397 152
e 397 153
e 397 154
e 397 155
e 397 156
e 397 159
e 397 160
e 397 161
e 397 162
e 397 163
e 397 165
e 397 166
e 397 167
e 397 168
e 397 169
e 397 170
e 397 171
e 397 173
e 397 174
e 397 175
e 397 177
e 397 178
e 397 179
e 397 180
e 397 181
e 397 182
e 397 183
e 397 184
e 397 185
e 397 186
e 397 190
e 397 193
e 397 194
e 397 201
e 397 202
e 397 203
e 397 204
e 397 205
e 397 207
e 397 208
e 397 209
e 397 210
e 397 212
e 397 214
e 397 215
e 397 217
e 397 218
e 397 219
e 397 221
e 397 222
e 397 223
e 397 224
e 397 225
e 397 226
e 397 228
e 397 230
e 397 232
e 397 233
e 397 234
e 397 236
e 397 237
e 397 239
e 397 240
e 397 243
e 397 245
e 397 246
e 397 247
e 397 248
e 397 251
e 397 252
e 397 253
e 397 256
e 397 259
e 397 260
e 397 261
e 397 262
e 397 263
e 397 264
e 397 265
e 397 266
e 397 267
e 397 268
e 397 271
e 397 274
e 397 276
e 397 277
e 397 278
e 397 279
e 397 280
e 397 281
e 397 283
e 397 284
e 397 286
e 397 288
e 397 290
e 397 291
e 397 292
e 397 293
e 397 294
e 397 295
e 397 297
e 397 300
e 397 302
e 397 303
e 397 306
e 397 307
e 397 310
e 397 311
e 397 312
e 397 313
e 397 314
e 397 315
e 397 316
e 397 317
e 397 318
e 397 319
e 397 320
e 397 322
e 397 324
e 397 325
e 397 327
e 397 328
e 397 330
e 397 331
e 397 333
e 397 336
e 397 337
e 397 338
e 397 339
e 397 342
e 397 343
e 397 345
e 397 346
e 397 347
e 397 348
e 397 350
e 397 351
e 397 352
e 397 354
e 397 355
e 397 356
e 397 358
e 397 359
e 397 360
e 397 361
e 397 366
e 397 370
e 397 371
e 397 372
e 397 373
e 397 374
e 397 375
e 397 379
e 397 380
e 397 385
e 397 386
e 397 387
e 397 388
e 397 389
e 397 390
e 397 391
e 397 392
e 397 393
e 397 395
e 397 396
e 398 1
e 398 2
e 398 3
e 398 6
e 398 8
e 398 9
e 398 10
e 398 11
e 398 13
e 398 14
e 398 15
e 398 17
e 398 18
e 398 20
e 398 21
e 398 23
e 398 24
e 398 26
e 398 27
e 398 28
e 398 29
e 398 30
e 398 33
e 398 35
e 398 38
e 398 41
e 398 42
e 398 45
e 398 48
e 398 50
e 398 51
e 398 52
e 398 53
e 398 56
e 398 57
e 398 60
e 398 61
e 398 63
e 398 67
e 398 68
e 398 69
e 398 72
e 398 73
e 398 74
e 398 76
e 398 80
e 398 82
e 398 84
e 398 85
e 398 86
e 398 87
e 398 88
e 398 90
e 398 91
e 398 92
e 398 93
e 398 95
e 398 98
e 398 100
e 398 102
e 398 104
e 398 105
e 398 106
e 398 108
e 398 110
e 398 111
e 398 112
e 398 113
e 398 114
e 398 116
e 398 117
e 398 119
e 398 121
e 398 124
e 398 125
e 398 126
e 398 127
e 398 129
e 398 131
e 398 133
e 398 134
e 398 135
e 398 136
e 398 138
e 398 140
e 398 142
e 398 145
e 398 146
e 398 147
e 398 149
e 398 151
e 398 154
e 398 156
e 398 157
e 398 161
e 398 162
e 398 163
e 398 165
e 398 166
e 398 168
e 398 169
e 398 172
e 398 173
e 398 174
e 398 175
e 398 176
e 398 178
e 398 179
e 398 180
e 398 185
e 398 186
e 398 187
e 398 189
e 398 190
e 398 193
e 398 194
e 398 195
e 398 196
e 398 198
e 398 201
e 398 202
e 398 203
e 398 204
e 398 205
e 398 208
e 398 209
e 398 211
e 398 212
e 398 214
e 398 215
e 398 218
e 398 219
e 398 221
e 398 223
e 398 225
e 398 227
e 398 228
e 398 229
e 398 232
e 398 234
e 398 235
e 398 236
e 398 237
e 398 239
e 398 240
e 398 242
e 398 243
e 398 244
e 398 245
e 398 246
e 398 247
e 398 248
e 398 252
e 398 256
e 398 258
e 398 259
e 398 260
e 398 261
e 398 263
e 398 264
e 398 265
e 398 266
e 398 267
e 398 268
e 398 269
e 398 271
e 398 272
e 398 273
e 398 274
e 398 276
e 398 279
e 398 281
e 398 283
e 398 287
e 398 289
e 398 290
e 398 292
e 398 296
e 398 297
e 398 298
e 398 299
e 398 302
e 398 304
e 398 306
e 398 307
e 398 309
e 398 310
e 398 312
e 398 313
e 398 314
e 398 315
e 398 316
e 398 317
e 398 319
e 398 320
e 398 321
e 398 324
e 398 325
e 398 327
e 398 328
e 398 330
e 398 331
e 398 332
e 398 335
e 398 336
e 398 337
e 398 338
e 398 339
e 398 340
e 398 341
e 398 342
e 398 343
e 398 346
e 398 347
e 398 350
e 398 351
e 398 356
e 398 357
e 398 358
e 398 360
e 398 363
e 398 366
e 398 367
e 398 368
e 398 369
e 398 370
e 398 371
e 398 372
e 398 373
e 398 374
e 398 375
e 398 377
e 398 380
e 398 382
e 398 383
e 398 384
e 398 385
e 398 386
e 398 388
e 398 389
e 398 390
e 398 391
e 398 392
e 398 395
e 398 396
e 398 397
e 399 1
e 399 4
e 399 11
e 399 13
e 399 27
e 399 28
e 399 33
e 399 34
e 399 45
e 399 48
e 399 51
e 399 52
e 399 63
e 399 64
e 399 72
e 399 73
e 399 76
e 399 90
e 399 92
e 399 97
e 399 102
e 399 107
e 399 109
e 399 111
e 399 112
e 399 113
e 399 114
e 399 116
e 399 117
e 399 118
e 399 121
e 399 122
e 399 128
e 399 133
e 399 134
e 399 139
e 399 142
e 399 153
e 399 154
e 399 160
e 399 161
e 399 163
e 399 168
e 399 171
e 399 174
e 399 179
e 399 186
e 399 190
e 399 198
e 399 202
e 399 207
e 399 208
e 399 211
e 399 212
e 399 213
e 399 214
e 399 217
e 399 222
e 399 225
e 399 226
e 399 228
e 399 233
e 399 240
e 399 241
e 399 242
e 399 243
e 399 245
e 399 248
e 399 250
e 399 252
e 399 256
e 399 258
e 399 264
e 399 266
e 399 267
e 399 268
e 399 270
e 399 274
e 399 277
e 399 292
e 399 294
e 399 295
e 399 297
e 399 298
e 399 309
e 399 315
e 399 316
e 399 317
e 399 326
e 399 327
e 399 328
e 399 339
e 399 343
e 399 350
e 399 351
e 399 352
e 399 353
e 399 358
e 399 360
e 399 366
e 399 380
e 399 389
e 399 390
e 399 391
e 399 397
e 399 398
e 400 4
e 400 5
e 400 8
e 400 10
e 400 11
e 400 12
e 400 13
e 400 14
e 400 21
e 400 23
e 400 26
e 400 27
e 400 35
e 400 43
e 400 48
e 400 50
e 400 56
e 400 68
e 400 72
e 400 75
e 400 78
e 400 80
e 400 85
e 400 90
e 400 91
e 400 100
e 400 103
e 400 109
e 400 111
e 400 113
e 400 115
e 400 116
e 400 118
e 400 130
e 400 133
e 400 135
e 400 136
e 400 140
e 400 143
e 400 152
e 400 156
e 400 165
e 400 166
e 400 169
e 400 171
e 400 178
e 400 179
e 400 184
e 400 186
e 400 189
e 400 197
e 400 201
e 400 208
e 400 212
e 400 215
e 400 221
e 400 225
e 400 232
e 400 233
e 400 237
e 400 240
e 400 241
e 400 242
e 400 247
e 400 248
e 400 253
e 400 256
e 400 258
e 400 259
e 400 260
e 400 262
e 400 264
e 400 265
e 400 274
e 400 275
e 400 277
e 400 283
e 400 285
e 400 287
e 400 288
e 400 298
e 400 318
e 400 323
e 400 328
e 400 332
e 400 333
e 400 339
e 400 341
e 400 343
e 400 346
e 400 350
e 400 351
e 400 358
e 400 361
e 400 372
e 400 377
e 400 380
e 400 386
e 400 389
e 400 391
e 400 392
e 400 396
e 401 1
e 401 4
e 401 5
e 401 6
e 401 8
e 401 9
e 401 10
e 401 11
e 401 12
e 401 13
e 401 15
e 401 16
e 401 19
e 401 20
e 401 22
e 401 26
e 401 27
e 401 28
e 401 30
e 401 34
e 401 37
e 401 38
e 401 41
e 401 42
e 401 43
e 401 45
e 401 46
e 401 47
e 401 48
e 401 49
e 401 51
e 401 52
e 401 53
e 401 54
e 401 60
e 401 61
e 401 63
e 401 65
e 401 68
e 401 69
e 401 71
e 401 72
e 401 73
e 401 74
e 401 76
e 401 81
e 401 82
e 401 83
e 401 84
e 401 86
e 401 87
e 401 90
e 401 93
e 401 94
e 401 95
e 401 99
e 401 100
e 401 102
e 401 103
e 401 104
e 401 105
e 401 106
e 401 108
e 401 109
e 401 110
e 401 112
e 401 114
e 401 115
e 401 117
e 401 118
e 401 119
e 401 121
e 401 122
e 401 124
e 401 125
e 401 126
e 401 129
e 401 130
e 401 131
e 401 133
e 401 134
e 401 135
e 401 136
e 401 137
e 401 139
e 401 140
e 401 141
e 401 142
e 401 143
e 401 146
e 401 149
e 401 154
e 401 155
e 401 156
e 401 158
e 401 159
e 401 162
e 401 163
e 401 167
e 401 168
e 401 169
e 401 171
e 401 173
e 401 174
e 401 175
e 401 178
e 401 179
e 401 183
e 401 187
e 401 188
e 401 190
e 401 194
e 401 196
e 401 198
e 401 199
e 401 200
e 401 201
e 401 203
e 401 205
e 401 209
e 401 211
e 401 212
e 401 214
e 401 215
e 401 219
e 401 221
e 401 222
e 401 223
e 401 226
e 401 227
e 401 230
e 401 231
e 401 233
e 401 235
e 401 238
e 401 240
e 401 244
e 401 245
e 401 246
e 401 250
e 401 251
e 401 253
e 401 255
e 401 256
e 401 257
e 401 262
e 401 264
e 401 265
e 401 267
e 401 268
e 401 269
e 401 274
e 401 276
e 401 277
e 401 279
e 401 281
e 401 284
e 401 287
e 401 289
e 401 290
e 401 291
e 401 296
e 401 299
e 401 300
e 401 301
e 401 302
e 401 303
e 401 304
e 401 306
e 401 309
e 401 310
e 401 312
e 401 314
e 401 317
e 401 318
e 401 320
e 401 325
e 401 327
e 401 328
e 401 329
e 401 330
e 401 331
e 401 332
e 401 333
e 401 337
e 401 339
e 401 340
e 401 341
e 401 343
e 401 346
e 401 347
e 401 349
e 401 353
e 401 356
e 401 358
e 401 359
e 401 360
e 401 363
e 401 364
e 401 367
e 401 368
e 401 369
e 401 371
e 401 372
e 401 373
e 401 374
e 401 376
e 401 377
e 401 378
e 401 380
e 401 386
e 401 387
e 401 388
e 401 389
e 401 392
e 401 395
e 401 396
e 401 397
e 401 398
e 402 1
e 402 2
e 402 3
e 402 4
e 402 5
e 402 6
e 402 8
e 402 9
e 402 10
e 402 11
e 402 13
e 402 14
e 402 15
e 402 16
e 402 22
e 402 24
e 402 26
e 402 27
e 402 28
e 402 29
e 402 30
e 402 31
e 402 34
e 402 37
e 402 38
e 402 40
e 402 41
e 402 42
e 402 43
e 402 44
e 402 45
e 402 46
e 402 49
e 402 50
e 402 51
e 402 53
e 402 55
e 402 59
e 402 60
e 402 61
e 402 62
e 402 63
e 402 64
e 402 65
e 402 66
e 402 67
e 402 68
e 402 69
e 402 70
e 402 71
e 402 72
e 402 73
e 402 76
e 402 80
e 402 83
e 402 84
e 402 86
e 402 87
e 402 88
e 402 89
e 402 90
e 402 91
e 402 92
e 402 94
e 402 95
e 402 96
e 402 98
e 402 99
e 402 102
e 402 103
e 402 104
e 402 105
e 402 106
e 402 107
e 402 109
e 402 110
e 402 111
e 402 112
e 402 114
e 402 115
e 402 116
e 402 122
e 402 124
e 402 125
e 402 129
e 402 131
e 402 133
e 402 137
e 402 139
e 402 140
e 402 142
e 402 143
e 402 145
e 402 146
e 402 147
e 402 149
e 402 150
e 402 151
e 402 154
e 402 156
e 402 158
e 402 160
e 402 162
e 402 163
e 402 164
e 402 165
e 402 166
e 402 167
e 402 168
e 402 170
e 402 171
e 402 172
e 402 174
e 402 175
e 402 179
e 402 181
e 402 182
e 402 183
e 402 184
e 402 186
e 402 187
e 402 188
e 402 189
e 402 191
e 402 192
e 402 193
e 402 194
e 402 195
e 402 196
e 402 198
e 402 199
e 402 201
e 402 202
e 402 203
e 402 204
e 402 205
e 402 206
e 402 208
e 402 209
e 402 210
e 402 211
e 402 212
e 402 213
e 402 214
e 402 215
e 402 216
e 402 217
e 402 221
e 402 223
e 402 224
e 402 225
e 402 226
e 402 228
e 402 230
e 402 231
e 402 232
e 402 233
e 402 234
e 402 236
e 402 237
e 402 238
e 402 239
e 402 240
e 402 241
e 402 242
e 402 243
e 402 245
e 402 246
e 402 247
e 402 248
e 402 250
e 402 251
e 402 253
e 402 254
e 402 255
e 402 256
e 402 257
e 402 258
e 402 259
e 402 260
e 402 261
e 402 262
e 402 263
e 402 264
e 402 265
e 402 267
e 402 270
e 402 274
e 402 276
e 402 277
e 402 278
e 402 281
e 402 285
e 402 287
e 402 288
e 402 289
e 402 290
e 402 291
e 402 292
e 402 295
e 402 296
e 402 297
e 402 299
e 402 300
e 402 306
e 402 307
e 402 309
e 402 312
e 402 313
e 402 314
e 402 315
e 402 317
e 402 318
e 402 321
e 402 322
e 402 323
e 402 324
e 402 325
e 402 327
e 402 328
e 402 329
e 402 330
e 402 331
e 402 332
e 402 333
e 402 335
e 402 338
e 402 343
e 402 345
e 402 346
e 402 347
e 402 348
e 402 349
e 402 350
e 402 351
e 402 352
e 402 353
e 402 354
e 402 357
e 402 358
e 402 359
e 402 360
e 402 361
e 402 362
e 402 365
e 402 366
e 402 367
e 402 369
e 402 370
e 402 371
e 402 372
e 402 373
e 402 375
e 402 376
e 402 378
e 402 379
e 402 380
e 402 382
e 402 383
e 402 384
e 402 386
e 402 388
e 402 389
e 402 391
e 402 392
e 402 393
e 402 395
e 402 396
e 402 397
e 402 398
e 402 401
e 403 1
e 403 2
e 403 4
e 403 5
e 403 6
e 403 7
e 403 9
e 403 10
e 403 11
e 403 12
e 403 13
e 403 15
e 403 18
e 403 19
e 403 21
e 403 24
e 403 25
e 403 26
e 403 27
e 403 28
e 403 29
e 403 30
e 403 31
e 403 32
e 403 33
e 403 35
e 403 38
e 403 40
e 403 42
e 403 45
e 403 46
e 403 47
e 403 48
e 403 50
e 403 51
e 403 53
e 403 54
e 403 55
e 403 56
e 403 57
e 403 62
e 403 64
e 403 66
e 403 67
e 403 68
e 403 69
e 403 70
e 403 71
e 403 72
e 403 73
e 403 74
e 403 75
e 403 76
e 403 78
e 403 81
e 403 82
e 403 84
e 403 86
e 403 87
e 403 89
e 403 90
e 403 91
e 403 92
e 403 93
e 403 94
e 403 97
e 403 98
e 403 99
e 403 100
e 403 101
e 403 102
e 403 103
e 403 105
e 403 107
e 403 111
e 403 112
e 403 114
e 403 115
e 403 117
e 403 118
e 403 119
e 403 120
e 403 121
e 403 122
e 403 124
e 403 126
e 403 127
e 403 129
e 403 131
e 403 132
e 403 133
e 403 134
e 403 135
e 403 136
e 403 137
e 403 139
e 403 142
e 403 143
e 403 144
e 403 145
e 403 147
e 403 149
e 403 151
e 403 152
e 403 153
e 403 154
e 403 155
e 403 156
e 403 158
e 403 160
e 403 164
e 403 165
e 403 166
e 403 167
e 403 170
e 403 171
e 403 172
e 403 173
e 403 175
e 403 179
e 403 181
e 403 183
e 403 184
e 403 186
e 403 187
e 403 188
e 403 189
e 403 190
e 403 191
e 403 192
e 403 193
e 403 194
e 403 196
e 403 199
e 403 200
e 403 201
e 403 202
e 403 205
e 403 206
e 403 207
e 403 208
e 403 209
e 403 214
e 403 215
e 403 217
e 403 219
e 403 220
e 403 221
e 403 222
e 403 224
e 403 226
e 403 228
e 403 229
e 403 231
e 403 232
e 403 233
e 403 235
e 403 236
e 403 240
e 403 241
e 403 242
e 403 243
e 403 245
e 403 246
e 403 249
e 403 250
e 403 251
e 403 253
e 403 255
e 403 257
e 403 258
e 403 260
e 403 261
e 403 262
e 403 263
e 403 264
e 403 265
e 403 266
e 403 267
e 403 268
e 403 270
e 403 272
e 403 273
e 403 274
e 403 276
e 403 277
e 403 278
e 403 279
e 403 281
e 403 282
e 403 288
e 403 289
e 403 290
e 403 291
e 403 292
e 403 293
e 403 297
e 403 299
e 403 300
e 403 301
e 403 302
e 403 303
e 403 304
e 403 305
e 403 306
e 403 307
e 403 309
e 403 311
e 403 312
e 403 313
e 403 314
e 403 315
e 403 316
e 403 317
e 403 319
e 403 325
e 403 327
e 403 328
e 403 330
e 403 331
e 403 332
e 403 333
e 403 334
e 403 335
e 403 337
e 403 338
e 403 339
e 403 340
e 403 341
e 403 342
e 403 346
e 403 347
e 403 348
e 403 349
e 403 350
e 403 351
e 403 352
e 403 353
e 403 355
e 403 358
e 403 359
e 403 360
e 403 362
e 403 364
e 403 365
e 403 366
e 403 367
e 403 369
e 403 370
e 403 371
e 403 372
e 403 373
e 403 374
e 403 376
e 403 378
e 403 379
e 403 380
e 403 381
e 403 383
e 403 384
e 403 385
e 403 386
e 403 387
e 403 388
e 403 389
e 403 390
e 403 391
e 403 392
e 403 393
e 403 394
e 403 395
e 403 396
e 403 397
e 403 398
e 403 401
e 403 402
e 404 1
e 404 5
e 404 6
e 404 12
e 404 13
e 404 14
e 404 17
e 404 18
e 404 27
e 404 28
e 404 29
e 404 33
e 404 39
e 404 40
e 404 43
e 404 44
e 404 45
e 404 52
e 404 54
e 404 57
e 404 59
e 404 61
e 404 66
e 404 72
e 404 75
e 404 76
e 404 77
e 404 86
e 404 90
e 404 91
e 404 92
e 404 93
e 404 99
e 404 100
e 404 103
e 404 107
e 404 108
e 404 109
e 404 110
e 404 114
e 404 115
e 404 117
e 404 118
e 404 121
e 404 123
e 404 125
e 404 127
e 404 129
e 404 131
e 404 133
e 404 136
e 404 137
e 404 142
e 404 145
e 404 149
e 404 152
e 404 154
e 404 155
e 404 156
e 404 157
e 404 160
e 404 164
e 404 165
e 404 166
e 404 176
e 404 179
e 404 184
e 404 188
e 404 189
e 404 192
e 404 193
e 404 196
e 404 198
e 404 203
e 404 204
e 404 206
e 404 208
e 404 209
e 404 211
e 404 212
e 404 219
e 404 221
e 404 233
e 404 235
e 404 237
e 404 245
e 404 248
e 404 249
e 404 250
e 404 251
e 404 253
e 404 257
e 404 259
e 404 264
e 404 266
e 404 267
e 404 268
e 404 269
e 404 271
e 404 274
e 404 276
e 404 277
e 404 279
e 404 284
e 404 288
e 404 289
e 404 290
e 404 292
e 404 297
e 404 298
e 404 299
e 404 304
e 404 309
e 404 311
e 404 312
e 404 320
e 404 325
e 404 327
e 404 329
e 404 331
e 404 332
e 404 336
e 404 337
e 404 338
e 404 339
e 404 340
e 404 344
e 404 346
e 404 349
e 404 352
e 404 356
e 404 358
e 404 361
e 404 363
e 404 366
e 404 370
e 404 372
e 404 374
e 404 375
e 404 379
e 404 383
e 404 386
e 404 387
e 404 392
e 404 397
e 404 398
e 404 403
e 405 2
e 405 5
e 405 7
e 405 9
e 405 10
e 405 11
e 405 12
e 405 16
e 405 17
e 405 23
e 405 30
e 405 33
e 405 34
e 405 38
e 405 39
e 405 42
e 405 43
e 405 44
e 405 49
e 405 56
e 405 59
e 405 60
e 405 63
e 405 70
e 405 71
e 405 72
e 405 74
e 405 76
e 405 79
e 405 82
e 405 84
e 405 86
e 405 88
e 405 89
e 405 92
e 405 93
e 405 96
e 405 98
e 405 105
e 405 107
e 405 110
e 405 111
e 405 112
e 405 115
e 405 116
e 405 117
e 405 118
e 405 127
e 405 131
e 405 132
e 405 133
e 405 137
e 405 139
e 405 142
e 405 144
e 405 145
e 405 146
e 405 149
e 405 150
e 405 154
e 405 155
e 405 156
e 405 158
e 405 161
e 405 166
e 405 167
e 405 174
e 405 175
e 405 176
e 405 177
e 405 179
e 405 180
e 405 181
e 405 183
e 405 186
e 405 187
e 405 190
e 405 191
e 405 193
e 405 198
e 405 203
e 405 204
e 405 205
e 405 209
e 405 214
e 405 215
e 405 217
e 405 221
e 405 223
e 405 224
e 405 225
e 405 226
e 405 227
e 405 228
e 405 240
e 405 241
e 405 243
e 405 246
e 405 256
e 405 259
e 405 261
e 405 268
e 405 269
e 405 270
e 405 276
e 405 279
e 405 282
e 405 283
e 405 285
e 405 288
e 405 289
e 405 292
e 405 293
e 405 298
e 405 303
e 405 304
e 405 306
e 405 307
e 405 309
e 405 313
e 405 318
e 405 320
e 405 327
e 405 330
e 405 331
e 405 332
e 405 337
e 405 340
e 405 344
e 405 347
e 405 349
e 405 350
e 405 352
e 405 356
e 405 368
e 405 369
e 405 370
e 405 373
e 405 375
e 405 377
e 405 379
e 405 381
e 405 386
e 405 388
e 405 389
e 405 391
e 405 396
e 405 397
e 405 402
e 405 404
e 406 1
e 406 2
e 406 3
e 406 4
e 406 5
e 406 6
e 406 10
e 406 11
e 406 13
e 406 17
e 406 24
e 406 25
e 406 28
e 406 30
e 406 31
e 406 33
e 406 37
e 406 38
e 406 39
e 406 40
e 406 43
e 406 45
e 406 53
e 406 55
e 406 66
e 406 70
e 406 72
e 406 73
e 406 76
e 406 78
e 406 80
e 406 82
e 406 87
e 406 88
e 406 92
e 406 95
e 406 97
e 406 102
e 406 103
e 406 104
e 406 110
e 406 115
e 406 116
e 406 117
e 406 118
e 406 121
e 406 122
e 406 126
e 406 127
e 406 131
e 406 132
e 406 134
e 406 136
e 406 139
e 406 140
e 406 141
e 406 142
e 406 145
e 406 146
e 406 148
e 406 149
e 406 151
e 406 155
e 406 158
e 406 161
e 406 164
e 406 166
e 406 169
e 406 170
e 406 180
e 406 181
e 406 186
e 406 188
e 406 190
e 406 192
e 406 193
e 406 199
e 406 202
e 406 203
e 406 204
e 406 206
e 406 208
e 406 211
e 406 213
e 406 215
e 406 221
e 406 222
e 406 225
e 406 226
e 406 228
e 406 230
e 406 232
e 406 233
e 406 234
e 406 238
e 406 240
e 406 242
e 406 245
e 406 246
e 406 247
e 406 248
e 406 249
e 406 251
e 406 256
e 406 257
e 406 261
e 406 262
e 406 264
e 406 265
e 406 270
e 406 271
e 406 272
e 406 278
e 406 279
e 406 281
e 406 283
e 406 288
e 406 289
e 406 292
e 406 293
e 406 294
e 406 295
e 406 296
e 406 301
e 406 303
e 406 307
e 406 309
e 406 311
e 406 312
e 406 313
e 406 314
e 406 317
e 406 318
e 406 321
e 406 325
e 406 326
e 406 327
e 406 328
e 406 329
e 406 331
e 406 332
e 406 335
e 406 337
e 406 342
e 406 343
e 406 344
e 406 346
e 406 347
e 406 349
e 406 351
e 406 356
e 406 359
e 406 360
e 406 362
e 406 363
e 406 367
e 406 370
e 406 372
e 406 374
e 406 380
e 406 381
e 406 383
e 406 384
e 406 386
e 406 388
e 406 389
e 406 390
e 406 391
e 406 394
e 406 395
e 406 397
e 406 398
e 406 403
e 407 1
e 407 4
e 407 5
e 407 8
e 407 9
e 407 10
e 407 11
e 407 19
e 407 25
e 407 33
e 407 35
e 407 38
e 407 39
e 407 40
e 407 41
e 407 42
e 407 45
e 407 49
e 407 51
e 407 53
e 407 54
e 407 56
e 407 60
e 407 65
e 407 68
e 407 69
e 407 73
e 407 74
e 407 79
e 407 80
e 407 81
e 407 82
e 407 86
e 407 87
e 407 91
e 407 93
e 407 95
e 407 100
e 407 103
e 407 105
e 407 107
e 407 110
e 407 111
e 407 112
e 407 114
e 407 116
e 407 117
e 407 121
e 407 123
e 407 124
e 407 126
e 407 130
e 407 131
e 407 132
e 407 134
e 407 135
e 407 136
e 407 137
e 407 142
e 407 147
e 407 150
e 407 154
e 407 156
e 407 161
e 407 163
e 407 165
e 407 172
e 407 174
e 407 175
e 407 179
e 407 181
e 407 182
e 407 183
e 407 184
e 407 186
e 407 191
e 407 198
e 407 201
e 407 202
e 407 203
e 407 204
e 407 212
e 407 214
e 407 215
e 407 216
e 407 217
e 407 218
e 407 223
e 407 225
e 407 226
e 407 230
e 407 233
e 407 234
e 407 238
e 407 240
e 407 241
e 407 242
e 407 245
e 407 248
e 407 250
e 407 252
e 407 256
e 407 261
e 407 264
e 407 273
e 407 275
e 407 276
e 407 278
e 407 279
e 407 280
e 407 282
e 407 289
e 407 290
e 407 295
e 407 296
e 407 297
e 407 300
e 407 301
e 407 304
e 407 309
e 407 310
e 407 311
e 407 312
e 407 317
e 407 328
e 407 331
e 407 332
e 407 333
e 407 335
e 407 341
e 407 345
e 407 346
e 407 347
e 407 348
e 407 350
e 407 351
e 407 352
e 407 354
e 407 356
e 407 363
e 407 367
e 407 375
e 407 376
e 407 381
e 407 382
e 407 383
e 407 387
e 407 389
e 407 390
e 407 391
e 407 394
e 407 396
e 407 397
e 407 398
e 407 401
e 407 404
e 408 1
e 408 2
e 408 4
e 408 5
e 408 7
e 408 9
e 408 10
e 408 11
e 408 12
e 408 13
e 408 14
e 408 18
e 408 23
e 408 24
e 408 26
e 408 27
e 408 30
e 408 31
e 408 32
e 408 33
e 408 37
e 408 38
e 408 40
e 408 42
e 408 43
e 408 45
e 408 46
e 408 48
e 408 49
e 408 50
e 408 51
e 408 54
e 408 55
e 408 56
e 408 57
e 408 58
e 408 60
e 408 61
e 408 63
e 408 64
e 408 67
e 408 68
e 408 71
e 408 72
e 408 75
e 408 76
e 408 77
e 408 78
e 408 80
e 408 81
e 408 84
e 408 85
e 408 87
e 408 90
e 408 91
e 408 93
e 408 95
e 408 96
e 408 97
e 408 98
e 408 99
e 408 100
e 408 104
e 408 105
e 408 106
e 408 107
e 408 110
e 408 111
e 408 113
e 408 114
e 408 115
e 408 117
e 408 118
e 408 121
e 408 122
e 408 124
e 408 125
e 408 128
e 408 131
e 408 133
e 408 134
e 408 137
e 408 139
e 408 143
e 408 144
e 408 145
e 408 146
e 408 148
e 408 149
e 408 151
e 408 154
e 408 155
e 408 156
e 408 159
e 408 160
e 408 161
e 408 162
e 408 165
e 408 166
e 408 170
e 408 171
e 408 173
e 408 174
e 408 175
e 408 176
e 408 179
e 408 181
e 408 183
e 408 184
e 408 190
e 408 191
e 408 195
e 408 197
e 408 198
e 408 200
e 408 201
e 408 202
e 408 203
e 408 206
e 408 207
e 408 209
e 408 211
e 408 214
e 408 217
e 408 219
e 408 220
e 408 221
e 408 222
e 408 225
e 408 228
e 408 232
e 408 233
e 408 234
e 408 235
e 408 236
e 408 241
e 408 242
e 408 244
e 408 245
e 408 250
e 408 252
e 408 255
e 408 256
e 408 259
e 408 261
e 408 262
e 408 263
e 408 264
e 408 267
e 408 268
e 408 269
e 408 270
e 408 271
e 408 274
e 408 276
e 408 278
e 408 283
e 408 285
e 408 288
e 408 289
e 408 290
e 408 292
e 408 294
e 408 297
e 408 298
e 408 299
e 408 301
e 408 304
e 408 305
e 408 309
e 408 310
e 408 312
e 408 313
e 408 314
e 408 316
e 408 317
e 408 319
e 408 321
e 408 323
e 408 325
e 408 327
e 408 330
e 408 331
e 408 332
e 408 336
e 408 338
e 408 341
e 408 344
e 408 346
e 408 347
e 408 349
e 408 350
e 408 351
e 408 352
e 408 355
e 408 356
e 408 357
e 408 358
e 408 359
e 408 361
e 408 365
e 408 366
e 408 367
e 408 369
e 408 370
e 408 373
e 408 380
e 408 382
e 408 384
e 408 385
e 408 386
e 408 389
e 408 391
e 408 393
e 408 394
e 408 395
e 408 396
e 408 400
e 408 401
e 408 402
e 408 404
e 409 2
e 409 4
e 409 5
e 409 6
e 409 7
e 409 8
e 409 9
e 409 11
e 409 13
e 409 16
e 409 18
e 409 22
e 409 26
e 409 27
e 409 28
e 409 30
e 409 36
e 409 39
e 409 42
e 409 43
e 409 47
e 409 49
e 409 50
e 409 51
e 409 52
e 409 53
e 409 54
e 409 55
e 409 57
e 409 60
e 409 62
e 409 66
e 409 67
e 409 68
e 409 69
e 409 71
e 409 72
e 409 73
e 409 74
e 409 76
e 409 78
e 409 82
e 409 89
e 409 91
e 409 92
e 409 93
e 409 94
e 409 95
e 409 98
e 409 100
e 409 102
e 409 103
e 409 107
e 409 109
e 409 110
e 409 111
e 409 112
e 409 113
e 409 114
e 409 115
e 409 117
e 409 118
e 409 121
e 409 128
e 409 131
e 409 132
e 409 133
e 409 135
e 409 136
e 409 137
e 409 140
e 409 143
e 409 144
e 409 147
e 409 149
e 409 153
e 409 154
e 409 157
e 409 158
e 409 160
e 409 161
e 409 166
e 409 170
e 409 171
e 409 172
e 409 173
e 409 174
e 409 175
e 409 176
e 409 177
e 409 178
e 409 179
e 409 180
e 409 184
e 409 185
e 409 186
e 409 187
e 409 188
e 409 190
e 409 193
e 409 194
e 409 196
e 409 199
e 409 201
e 409 202
e 409 203
e 409 204
e 409 205
e 409 207
e 409 209
e 409 213
e 409 214
e 409 215
e 409 216
e 409 217
e 409 221
e 409 222
e 409 223
e 409 228
e 409 230
e 409 231
e 409 233
e 409 234
e 409 236
e 409 237
e 409 240
e 409 241
e 409 242
e 409 243
e 409 246
e 409 248
e 409 249
e 409 250
e 409 251
e 409 253
e 409 255
e 409 256
e 409 257
e 409 258
e 409 260
e 409 261
e 409 262
e 409 264
e 409 266
e 409 267
e 409 268
e 409 270
e 409 271
e 409 273
e 409 274
e 409 276
e 409 277
e 409 279
e 409 281
e 409 283
e 409 285
e 409 286
e 409 287
e 409 289
e 409 290
e 409 293
e 409 295
e 409 297
e 409 298
e 409 301
e 409 303
e 409 305
e 409 306
e 409 307
e 409 309
e 409 310
e 409 312
e 409 314
e 409 317
e 409 323
e 409 324
e 409 327
e 409 328
e 409 329
e 409 331
e 409 332
e 409 333
e 409 334
e 409 337
e 409 340
e 409 344
e 409 346
e 409 347
e 409 348
e 409 349
e 409 350
e 409 353
e 409 356
e 409 357
e 409 358
e 409 359
e 409 365
e 409 366
e 409 367
e 409 368
e 409 369
e 409 370
e 409 371
e 409 372
e 409 373
e 409 374
e 409 378
e 409 380
e 409 384
e 409 385
e 409 386
e 409 387
e 409 388
e 409 389
e 409 391
e 409 392
e 409 393
e 409 395
e 409 396
e 409 399
e 409 401
e 409 402
e 409 403
e 409 404
e 409 405
e 409 407
e 409 408
e 410 1
e 410 2
e 410 4
e 410 5
e 410 6
e 410 9
e 410 10
e 410 11
e 410 14
e 410 17
e 410 18
e 410 19
e 410 21
e 410 23
e 410 26
e 410 30
e 410 33
e 410 37
e 410 38
e 410 39
e 410 41
e 410 44
e 410 45
e 410 46
e 410 50
e 410 51
e 410 52
e 410 55
e 410 56
e 410 57
e 410 61
e 410 62
e 410 63
e 410 64
e 410 67
e 410 68
e 410 69
e 410 70
e 410 71
e 410 72
e 410 73
e 410 76
e 410 77
e 410 79
e 410 80
e 410 82
e 410 86
e 410 88
e 410 90
e 410 92
e 410 94
e 410 95
e 410 96
e 410 102
e 410 103
e 410 104
e 410 105
e 410 107
e 410 108
e 410 109
e 410 110
e 410 111
e 410 112
e 410 113
e 410 114
e 410 115
e 410 116
e 410 117
e 410 119
e 410 123
e 410 124
e 410 125
e 410 126
e 410 131
e 410 133
e 410 134
e 410 135
e 410 136
e 410 137
e 410 138
e 410 140
e 410 142
e 410 143
e 410 145
e 410 146
e 410 147
e 410 148
e 410 150
e 410 152
e 410 154
e 410 156
e 410 160
e 410 161
e 410 163
e 410 165
e 410 168
e 410 170
e 410 171
e 410 173
e 410 174
e 410 175
e 410 177
e 410 179
e 410 181
e 410 183
e 410 186
e 410 188
e 410 189
e 410 192
e 410 199
e 410 200
e 410 201
e 410 205
e 410 212
e 410 214
e 410 215
e 410 217
e 410 221
e 410 222
e 410 224
e 410 225
e 410 226
e 410 228
e 410 232
e 410 236
e 410 244
e 410 245
e 410 248
e 410 251
e 410 255
e 410 256
e 410 260
e 410 261
e 410 264
e 410 265
e 410 266
e 410 267
e 410 268
e 410 269
e 410 272
e 410 274
e 410 279
e 410 280
e 410 281
e 410 289
e 410 290
e 410 291
e 410 292
e 410 293
e 410 295
e 410 296
e 410 297
e 410 299
e 410 301
e 410 303
e 410 304
e 410 305
e 410 306
e 410 307
e 410 309
e 410 312
e 410 313
e 410 315
e 410 316
e 410 317
e 410 321
e 410 323
e 410 324
e 410 325
e 410 326
e 410 327
e 410 328
e 410 331
e 410 332
e 410 333
e 410 334
e 410 336
e 410 337
e 410 340
e 410 341
e 410 342
e 410 344
e 410 345
e 410 346
e 410 347
e 410 349
e 410 350
e 410 352
e 410 358
e 410 363
e 410 365
e 410 366
e 410 368
e 410 370
e 410 372
e 410 373
e 410 380
e 410 381
e 410 384
e 410 385
e 410 386
e 410 389
e 410 390
e 410 391
e 410 392
e 410 393
e 410 398
e 410 399
e 410 402
e 410 405
e 410 406
e 410 408
e 410 409
e 411 2
e 411 3
e 411 5
e 411 6
e 411 8
e 411 10
e 411 11
e 411 15
e 411 16
e 411 17
e 411 21
e 411 24
e 411 25
e 411 26
e 411 30
e 411 31
e 411 33
e 411 35
e 411 37
e 411 39
e 411 40
e 411 42
e 411 43
e 411 46
e 411 48
e 411 51
e 411 52
e 411 61
e 411 71
e 411 73
e 411 82
e 411 84
e 411 85
e 411 86
e 411 87
e 411 89
e 411 93
e 411 94
e 411 96
e 411 98
e 411 100
e 411 102
e 411 105
e 411 109
e 411 110
e 411 111
e 411 112
e 411 113
e 411 114
e 411 117
e 411 118
e 411 119
e 411 121
e 411 122
e 411 123
e 411 126
e 411 129
e 411 134
e 411 135
e 411 137
e 411 142
e 411 150
e 411 152
e 411 155
e 411 156
e 411 160
e 411 173
e 411 175
e 411 179
e 411 184
e 411 186
e 411 193
e 411 200
e 411 201
e 411 206
e 411 207
e 411 208
e 411 210
e 411 211
e 411 216
e 411 217
e 411 218
e 411 222
e 411 223
e 411 225
e 411 232
e 411 233
e 411 235
e 411 237
e 411 238
e 411 241
e 411 245
e 411 246
e 411 247
e 411 248
e 411 251
e 411 255
e 411 256
e 411 259
e 411 260
e 411 262
e 411 263
e 411 264
e 411 266
e 411 271
e 411 273
e 411 277
e 411 278
e 411 279
e 411 282
e 411 285
e 411 287
e 411 288
e 411 289
e 411 290
e 411 293
e 411 294
e 411 295
e 411 297
e 411 299
e 411 306
e 411 307
e 411 312
e 411 313
e 411 314
e 411 315
e 411 317
e 411 319
e 411 320
e 411 321
e 411 322
e 411 323
e 411 324
e 411 327
e 411 330
e 411 334
e 411 336
e 411 338
e 411 342
e 411 347
e 411 349
e 411 350
e 411 351
e 411 352
e 411 356
e 411 357
e 411 358
e 411 360
e 411 363
e 411 366
e 411 370
e 411 371
e 411 372
e 411 373
e 411 383
e 411 386
e 411 388
e 411 390
e 411 391
e 411 392
e 411 394
e 411 396
e 411 397
e 411 401
e 411 403
e 411 406
e 412 1
e 412 2
e 412 3
e 412 4
e 412 5
e 412 6
e 412 8
e 412 10
e 412 11
e 412 13
e 412 14
e 412 15
e 412 21
e 412 25
e 412 26
e 412 30
e 412 31
e 412 33
e 412 35
e 412 36
e 412 37
e 412 39
e 412 40
e 412 41
e 412 42
e 412 43
e 412 47
e 412 48
e 412 49
e 412 50
e 412 51
e 412 52
e 412 54
e 412 56
e 412 57
e 412 59
e 412 61
e 412 62
e 412 64
e 412 67
e 412 68
e 412 69
e 412 72
e 412 73
e 412 74
e 412 76
e 412 78
e 412 80
e 412 82
e 412 83
e 412 85
e 412 86
e 412 88
e 412 90
e 412 91
e 412 94
e 412 95
e 412 96
e 412 97
e 412 98
e 412 99
e 412 100
e 412 102
e 412 103
e 412 104
e 412 105
e 412 107
e 412 110
e 412 112
e 412 113
e 412 114
e 412 115
e 412 116
e 412 117
e 412 119
e 412 121
e 412 123
e 412 124
e 412 125
e 412 126
e 412 131
e 412 132
e 412 133
e 412 134
e 412 135
e 412 137
e 412 139
e 412 140
e 412 141
e 412 143
e 412 144
e 412 149
e 412 150
e 412 154
e 412 155
e 412 156
e 412 160
e 412 161
e 412 162
e 412 164
e 412 166
e 412 171
e 412 172
e 412 173
e 412 174
e 412 175
e 412 176
e 412 177
e 412 179
e 412 183
e 412 184
e 412 186
e 412 187
e 412 190
e 412 192
e 412 195
e 412 196
e 412 197
e 412 199
e 412 201
e 412 202
e 412 204
e 412 211
e 412 212
e 412 214
e 412 215
e 412 217
e 412 218
e 412 219
e 412 220
e 412 223
e 412 226
e 412 228
e 412 229
e 412 230
e 412 233
e 412 234
e 412 237
e 412 238
e 412 239
e 412 240
e 412 241
e 412 243
e 412 245
e 412 246
e 412 249
e 412 251
e 412 252
e 412 254
e 412 255
e 412 257
e 412 259
e 412 260
e 412 261
e 412 262
e 412 264
e 412 265
e 412 266
e 412 267
e 412 269
e 412 270
e 412 271
e 412 272
e 412 273
e 412 274
e 412 276
e 412 278
e 412 279
e 412 281
e 412 282
e 412 283
e 412 284
e 412 286
e 412 287
e 412 290
e 412 293
e 412 295
e 412 297
e 412 299
e 412 300
e 412 304
e 412 306
e 412 307
e 412 309
e 412 310
e 412 311
e 412 312
e 412 313
e 412 314
e 412 315
e 412 316
e 412 317
e 412 318
e 412 320
e 412 323
e 412 325
e 412 326
e 412 327
e 412 332
e 412 337
e 412 339
e 412 340
e 412 341
e 412 344
e 412 345
e 412 346
e 412 348
e 412 350
e 412 352
e 412 353
e 412 355
e 412 358
e 412 362
e 412 363
e 412 364
e 412 366
e 412 367
e 412 372
e 412 373
e 412 374
e 412 375
e 412 377
e 412 380
e 412 382
e 412 386
e 412 387
e 412 388
e 412 389
e 412 391
e 412 392
e 412 394
e 412 396
e 412 398
e 412 400
e 412 401
e 412 402
e 412 403
e 412 404
e 412 406
e 412 408
e 412 409
e 412 410
e 413 1
e 413 2
e 413 3
e 413 4
e 413 5
e 413 7
e 413 8
e 413 10
e 413 11
e 413 13
e 413 14
e 413 15
e 413 16
e 413 21
e 413 23
e 413 26
e 413 27
e 413 31
e 413 32
e 413 33
e 413 34
e 413 36
e 413 37
e 413 40
e 413 42
e 413 43
e 413 44
e 413 50
e 413 51
e 413 52
e 413 53
e 413 56
e 413 58
e 413 61
e 413 62
e 413 63
e 413 64
e 413 65
e 413 66
e 413 68
e 413 73
e 413 77
e 413 78
e 413 80
e 413 82
e 413 83
e 413 86
e 413 89
e 413 93
e 413 95
e 413 98
e 413 100
e 413 102
e 413 103
e 413 104
e 413 105
e 413 108
e 413 110
e 413 112
e 413 116
e 413 119
e 413 122
e 413 124
e 413 126
e 413 127
e 413 128
e 413 129
e 413 130
e 413 131
e 413 132
e 413 133
e 413 136
e 413 139
e 413 143
e 413 144
e 413 145
e 413 146
e 413 151
e 413 152
e 413 154
e 413 159
e 413 162
e 413 164
e 413 169
e 413 173
e 413 174
e 413 175
e 413 178
e 413 179
e 413 180
e 413 181
e 413 183
e 413 186
e 413 188
e 413 190
e 413 192
e 413 193
e 413 196
e 413 198
e 413 200
e 413 201
e 413 203
e 413 204
e 413 206
e 413 208
e 413 210
e 413 212
e 413 214
e 413 215
e 413 217
e 413 219
e 413 220
e 413 221
e 413 222
e 413 223
e 413 226
e 413 228
e 413 229
e 413 234
e 413 236
e 413 240
e 413 242
e 413 243
e 413 246
e 413 252
e 413 253
e 413 254
e 413 255
e 413 256
e 413 258
e 413 259
e 413 262
e 413 265
e 413 266
e 413 268
e 413 271
e 413 276
e 413 277
e 413 278
e 413 279
e 413 281
e 413 285
e 413 288
e 413 289
e 413 290
e 413 291
e 413 292
e 413 293
e 413 295
e 413 297
e 413 301
e 413 302
e 413 303
e 413 305
e 413 306
e 413 308
e 413 309
e 413 312
e 413 317
e 413 318
e 413 320
e 413 321
e 413 322
e 413 323
e 413 325
e 413 326
e 413 327
e 413 328
e 413 329
e 413 332
e 413 336
e 413 340
e 413 342
e 413 343
e 413 350
e 413 353
e 413 354
e 413 355
e 413 358
e 413 359
e 413 365
e 413 367
e 413 368
e 413 370
e 413 371
e 413 374
e 413 378
e 413 380
e 413 386
e 413 388
e 413 389
e 413 392
e 413 396
e 413 397
e 413 398
e 413 400
e 413 401
e 413 402
e 413 403
e 413 407
e 413 408
e 413 409
e 413 410
e 413 411
e 414 6
e 414 9
e 414 12
e 414 14
e 414 15
e 414 23
e 414 27
e 414 37
e 414 45
e 414 52
e 414 53
e 414 56
e 414 60
e 414 61
e 414 67
e 414 68
e 414 69
e 414 73
e 414 76
e 414 77
e 414 84
e 414 89
e 414 90
e 414 91
e 414 93
e 414 101
e 414 105
e 414 107
e 414 109
e 414 110
e 414 111
e 414 113
e 414 114
e 414 115
e 414 122
e 414 124
e 414 129
e 414 134
e 414 139
e 414 143
e 414 144
e 414 146
e 414 151
e 414 155
e 414 160
e 414 165
e 414 166
e 414 168
e 414 171
e 414 174
e 414 175
e 414 186
e 414 196
e 414 198
e 414 205
e 414 206
e 414 214
e 414 226
e 414 232
e 414 233
e 414 234
e 414 236
e 414 237
e 414 246
e 414 247
e 414 248
e 414 250
e 414 251
e 414 254
e 414 256
e 414 258
e 414 260
e 414 261
e 414 264
e 414 266
e 414 269
e 414 270
e 414 274
e 414 275
e 414 276
e 414 277
e 414 280
e 414 282
e 414 285
e 414 304
e 414 307
e 414 309
e 414 312
e 414 313
e 414 314
e 414 315
e 414 321
e 414 323
e 414 325
e 414 328
e 414 340
e 414 342
e 414 346
e 414 347
e 414 349
e 414 353
e 414 355
e 414 370
e 414 382
e 414 394
e 414 401
e 414 403
e 414 406
e 414 411
e 415 1
e 415 2
e 415 3
e 415 5
e 415 6
e 415 11
e 415 12
e 415 13
e 415 14
e 415 15
e 415 16
e 415 17
e 415 18
e 415 19
e 415 20
e 415 21
e 415 22
e 415 23
e 415 24
e 415 25
e 415 26
e 415 29
e 415 30
e 415 31
e 415 32
e 415 33
e 415 34
e 415 36
e 415 37
e 415 38
e 415 39
e 415 40
e 415 41
e 415 42
e 415 43
e 415 44
e 415 45
e 415 46
e 415 47
e 415 48
e 415 49
e 415 51
e 415 52
e 415 58
e 415 59
e 415 60
e 415 61
e 415 64
e 415 65
e 415 68
e 415 69
e 415 70
e 415 71
e 415 72
e 415 73
e 415 74
e 415 75
e 415 76
e 415 79
e 415 80
e 415 82
e 415 84
e 415 86
e 415 87
e 415 88
e 415 89
e 415 90
e 415 91
e 415 92
e 415 93
e 415 94
e 415 95
e 415 96
e 415 98
e 415 100
e 415 101
e 415 102
e 415 103
e 415 104
e 415 105
e 415 107
e 415 108
e 415 110
e 415 111
e 415 112
e 415 113
e 415 114
e 415 115
e 415 116
e 415 117
e 415 119
e 415 120
e 415 121
e 415 122
e 415 123
e 415 124
e 415 125
e 415 126
e 415 127
e 415 128
e 415 129
e 415 130
e 415 131
e 415 132
e 415 133
e 415 134
e 415 135
e 415 137
e 415 139
e 415 140
e 415 141
e 415 142
e 415 144
e 415 145
e 415 146
e 415 148
e 415 149
e 415 150
e 415 151
e 415 152
e 415 153
e 415 156
e 415 160
e 415 161
e 415 163
e 415 164
e 415 165
e 415 166
e 415 167
e 415 168
e 415 169
e 415 172
e 415 173
e 415 174
e 415 175
e 415 176
e 415 177
e 415 179
e 415 180
e 415 181
e 415 182
e 415 183
e 415 184
e 415 186
e 415 189
e 415 190
e 415 192
e 415 194
e 415 196
e 415 198
e 415 200
e 415 201
e 415 202
e 415 204
e 415 205
e 415 206
e 415 207
e 415 208
e 415 209
e 415 212
e 415 214
e 415 215
e 415 216
e 415 217
e 415 218
e 415 219
e 415 220
e 415 221
e 415 222
e 415 223
e 415 224
e 415 226
e 415 227
e 415 228
e 415 229
e 415 230
e 415 231
e 415 232
e 415 233
e 415 235
e 415 237
e 415 238
e 415 240
e 415 241
e 415 242
e 415 243
e 415 244
e 415 245
e 415 246
e 415 247
e 415 248
e 415 249
e 415 250
e 415 251
e 415 254
e 415 255
e 415 256
e 415 257
e 415 258
e 415 259
e 415 261
e 415 262
e 415 263
e 415 264
e 415 265
e 415 266
e 415 267
e 415 268
e 415 270
e 415 271
[truncated: 5,593,879 more chars]
