# Supplementary material for: An optimization algorithm for maximum quasi-clique problem based on information feedback model
Source: PeerJ Comput Sci. 2024 Jul 12;10:e2173. doi: 10.7717/peerj-cs.2173 (PMC11323172; doi:10.7717/peerj-cs.2173)
Supplement: Data S1 [file peerj-cs-10-2173-s001.zip › Data/san200_0.7-1.mtx]

p edge 200 13930
e 3 1
e 4 1
e 4 2
e 4 3
e 5 1
e 5 3
e 5 4
e 6 2
e 6 5
e 7 1
e 7 3
e 7 4
e 7 5
e 7 6
e 8 1
e 8 3
e 8 4
e 8 5
e 8 7
e 9 2
e 9 3
e 9 6
e 9 8
e 10 3
e 10 4
e 10 5
e 10 7
e 10 8
e 11 1
e 11 2
e 11 4
e 11 6
e 11 7
e 11 9
e 11 10
e 12 1
e 12 2
e 12 3
e 12 5
e 12 7
e 12 8
e 12 10
e 13 2
e 13 6
e 13 7
e 13 9
e 13 11
e 13 12
e 14 1
e 14 2
e 14 6
e 14 7
e 14 9
e 14 10
e 14 11
e 14 13
e 15 1
e 15 3
e 15 4
e 15 5
e 15 7
e 15 10
e 15 12
e 16 1
e 16 2
e 16 3
e 16 7
e 16 9
e 16 11
e 16 12
e 16 13
e 16 14
e 17 1
e 17 2
e 17 3
e 17 4
e 17 5
e 17 6
e 17 7
e 17 8
e 17 10
e 17 11
e 17 12
e 17 14
e 17 15
e 17 16
e 18 1
e 18 3
e 18 4
e 18 5
e 18 6
e 18 7
e 18 8
e 18 9
e 18 10
e 18 12
e 18 15
e 18 16
e 18 17
e 19 1
e 19 2
e 19 4
e 19 5
e 19 7
e 19 8
e 19 9
e 19 10
e 19 11
e 19 12
e 19 13
e 19 14
e 19 15
e 19 16
e 19 17
e 19 18
e 20 2
e 20 6
e 20 7
e 20 8
e 20 9
e 20 11
e 20 13
e 20 14
e 20 16
e 21 1
e 21 2
e 21 6
e 21 8
e 21 9
e 21 10
e 21 11
e 21 12
e 21 14
e 21 16
e 21 17
e 21 18
e 21 20
e 22 1
e 22 2
e 22 3
e 22 4
e 22 5
e 22 6
e 22 7
e 22 8
e 22 10
e 22 12
e 22 13
e 22 14
e 22 15
e 22 16
e 22 17
e 22 18
e 22 19
e 23 1
e 23 2
e 23 3
e 23 4
e 23 5
e 23 6
e 23 7
e 23 8
e 23 9
e 23 10
e 23 12
e 23 13
e 23 14
e 23 15
e 23 17
e 23 19
e 23 20
e 23 21
e 23 22
e 24 2
e 24 3
e 24 6
e 24 7
e 24 8
e 24 9
e 24 11
e 24 13
e 24 14
e 24 16
e 24 18
e 24 20
e 24 21
e 24 22
e 25 2
e 25 3
e 25 5
e 25 6
e 25 11
e 25 13
e 25 14
e 25 16
e 25 17
e 25 18
e 25 19
e 25 20
e 25 21
e 25 23
e 25 24
e 26 1
e 26 3
e 26 4
e 26 5
e 26 6
e 26 7
e 26 8
e 26 10
e 26 11
e 26 12
e 26 15
e 26 17
e 26 18
e 26 19
e 26 21
e 26 22
e 26 23
e 26 24
e 27 1
e 27 3
e 27 4
e 27 5
e 27 7
e 27 8
e 27 10
e 27 11
e 27 12
e 27 13
e 27 14
e 27 15
e 27 17
e 27 18
e 27 19
e 27 20
e 27 22
e 27 23
e 27 24
e 27 26
e 28 2
e 28 6
e 28 7
e 28 8
e 28 9
e 28 10
e 28 11
e 28 13
e 28 14
e 28 15
e 28 16
e 28 18
e 28 19
e 28 20
e 28 21
e 28 23
e 28 24
e 28 25
e 28 26
e 28 27
e 29 1
e 29 4
e 29 6
e 29 8
e 29 9
e 29 11
e 29 13
e 29 14
e 29 16
e 29 19
e 29 20
e 29 21
e 29 22
e 29 23
e 29 24
e 29 25
e 29 28
e 30 1
e 30 2
e 30 4
e 30 6
e 30 7
e 30 9
e 30 13
e 30 14
e 30 16
e 30 17
e 30 18
e 30 20
e 30 21
e 30 22
e 30 24
e 30 25
e 30 28
e 30 29
e 31 1
e 31 2
e 31 4
e 31 6
e 31 9
e 31 10
e 31 11
e 31 12
e 31 13
e 31 14
e 31 16
e 31 17
e 31 19
e 31 20
e 31 21
e 31 22
e 31 24
e 31 25
e 31 26
e 31 28
e 31 29
e 31 30
e 32 1
e 32 2
e 32 3
e 32 4
e 32 5
e 32 7
e 32 8
e 32 10
e 32 11
e 32 12
e 32 15
e 32 17
e 32 19
e 32 21
e 32 22
e 32 24
e 32 26
e 32 27
e 32 29
e 32 30
e 32 31
e 33 1
e 33 2
e 33 3
e 33 5
e 33 7
e 33 8
e 33 10
e 33 13
e 33 14
e 33 15
e 33 17
e 33 18
e 33 19
e 33 22
e 33 23
e 33 24
e 33 25
e 33 26
e 33 27
e 33 32
e 34 1
e 34 2
e 34 3
e 34 5
e 34 6
e 34 9
e 34 10
e 34 11
e 34 12
e 34 13
e 34 14
e 34 15
e 34 16
e 34 19
e 34 20
e 34 21
e 34 22
e 34 23
e 34 24
e 34 25
e 34 26
e 34 27
e 34 28
e 34 29
e 34 30
e 34 31
e 34 32
e 34 33
e 35 2
e 35 6
e 35 9
e 35 11
e 35 12
e 35 13
e 35 14
e 35 15
e 35 16
e 35 17
e 35 18
e 35 20
e 35 21
e 35 25
e 35 27
e 35 28
e 35 29
e 35 30
e 35 31
e 35 32
e 35 34
e 36 2
e 36 3
e 36 4
e 36 6
e 36 7
e 36 9
e 36 11
e 36 13
e 36 15
e 36 16
e 36 17
e 36 19
e 36 20
e 36 21
e 36 24
e 36 25
e 36 27
e 36 28
e 36 29
e 36 30
e 36 31
e 36 32
e 36 34
e 36 35
e 37 1
e 37 3
e 37 4
e 37 7
e 37 8
e 37 10
e 37 11
e 37 12
e 37 13
e 37 15
e 37 16
e 37 17
e 37 18
e 37 19
e 37 21
e 37 22
e 37 23
e 37 26
e 37 27
e 37 28
e 37 30
e 37 31
e 37 32
e 37 33
e 37 36
e 38 1
e 38 3
e 38 4
e 38 5
e 38 6
e 38 7
e 38 8
e 38 9
e 38 10
e 38 12
e 38 14
e 38 15
e 38 16
e 38 17
e 38 18
e 38 19
e 38 20
e 38 22
e 38 23
e 38 25
e 38 26
e 38 27
e 38 29
e 38 31
e 38 32
e 38 33
e 38 35
e 38 36
e 38 37
e 39 1
e 39 2
e 39 3
e 39 5
e 39 6
e 39 9
e 39 11
e 39 13
e 39 14
e 39 16
e 39 19
e 39 20
e 39 21
e 39 22
e 39 23
e 39 24
e 39 25
e 39 26
e 39 28
e 39 29
e 39 30
e 39 31
e 39 32
e 39 34
e 39 35
e 39 36
e 39 37
e 40 1
e 40 2
e 40 3
e 40 4
e 40 5
e 40 7
e 40 8
e 40 10
e 40 12
e 40 14
e 40 15
e 40 17
e 40 18
e 40 19
e 40 20
e 40 21
e 40 22
e 40 23
e 40 24
e 40 25
e 40 26
e 40 27
e 40 28
e 40 30
e 40 32
e 40 33
e 40 34
e 40 37
e 41 3
e 41 4
e 41 5
e 41 7
e 41 8
e 41 11
e 41 12
e 41 13
e 41 14
e 41 15
e 41 16
e 41 17
e 41 18
e 41 19
e 41 20
e 41 22
e 41 23
e 41 26
e 41 27
e 41 28
e 41 31
e 41 32
e 41 33
e 41 34
e 41 37
e 41 38
e 41 39
e 41 40
e 42 1
e 42 2
e 42 3
e 42 4
e 42 5
e 42 7
e 42 8
e 42 10
e 42 11
e 42 12
e 42 15
e 42 16
e 42 17
e 42 18
e 42 19
e 42 21
e 42 22
e 42 23
e 42 25
e 42 26
e 42 27
e 42 28
e 42 30
e 42 32
e 42 33
e 42 37
e 42 38
e 42 40
e 42 41
e 43 1
e 43 2
e 43 3
e 43 4
e 43 5
e 43 6
e 43 7
e 43 8
e 43 10
e 43 11
e 43 12
e 43 15
e 43 17
e 43 19
e 43 22
e 43 24
e 43 26
e 43 27
e 43 28
e 43 29
e 43 30
e 43 33
e 43 37
e 43 38
e 43 40
e 43 41
e 43 42
e 44 1
e 44 3
e 44 4
e 44 5
e 44 6
e 44 8
e 44 9
e 44 10
e 44 11
e 44 12
e 44 15
e 44 16
e 44 17
e 44 18
e 44 19
e 44 21
e 44 22
e 44 23
e 44 24
e 44 26
e 44 27
e 44 29
e 44 32
e 44 33
e 44 34
e 44 36
e 44 37
e 44 38
e 44 39
e 44 40
e 44 41
e 44 42
e 44 43
e 45 1
e 45 2
e 45 3
e 45 4
e 45 5
e 45 7
e 45 8
e 45 9
e 45 10
e 45 12
e 45 14
e 45 15
e 45 17
e 45 18
e 45 19
e 45 22
e 45 23
e 45 24
e 45 25
e 45 26
e 45 27
e 45 28
e 45 32
e 45 33
e 45 35
e 45 37
e 45 38
e 45 39
e 45 40
e 45 41
e 45 42
e 45 43
e 45 44
e 46 1
e 46 2
e 46 6
e 46 7
e 46 9
e 46 11
e 46 12
e 46 13
e 46 14
e 46 15
e 46 16
e 46 17
e 46 18
e 46 20
e 46 21
e 46 22
e 46 23
e 46 24
e 46 25
e 46 26
e 46 27
e 46 28
e 46 29
e 46 30
e 46 31
e 46 33
e 46 34
e 46 35
e 46 36
e 46 37
e 46 40
e 46 41
e 46 43
e 47 2
e 47 3
e 47 5
e 47 6
e 47 9
e 47 11
e 47 12
e 47 13
e 47 14
e 47 16
e 47 18
e 47 19
e 47 20
e 47 21
e 47 22
e 47 24
e 47 25
e 47 28
e 47 29
e 47 30
e 47 31
e 47 32
e 47 35
e 47 36
e 47 39
e 47 42
e 47 45
e 47 46
e 48 1
e 48 2
e 48 4
e 48 5
e 48 8
e 48 9
e 48 10
e 48 11
e 48 13
e 48 14
e 48 20
e 48 21
e 48 23
e 48 24
e 48 25
e 48 26
e 48 27
e 48 28
e 48 29
e 48 30
e 48 31
e 48 32
e 48 33
e 48 34
e 48 35
e 48 36
e 48 37
e 48 39
e 48 40
e 48 41
e 48 43
e 48 44
e 48 46
e 48 47
e 49 2
e 49 4
e 49 5
e 49 6
e 49 7
e 49 8
e 49 9
e 49 11
e 49 12
e 49 13
e 49 15
e 49 16
e 49 19
e 49 20
e 49 21
e 49 24
e 49 25
e 49 28
e 49 29
e 49 30
e 49 31
e 49 32
e 49 33
e 49 34
e 49 35
e 49 39
e 49 40
e 49 42
e 49 46
e 49 47
e 49 48
e 50 1
e 50 3
e 50 4
e 50 5
e 50 7
e 50 8
e 50 10
e 50 11
e 50 12
e 50 14
e 50 15
e 50 16
e 50 17
e 50 18
e 50 19
e 50 20
e 50 21
e 50 23
e 50 24
e 50 26
e 50 27
e 50 28
e 50 30
e 50 32
e 50 33
e 50 34
e 50 37
e 50 38
e 50 40
e 50 41
e 50 42
e 50 43
e 50 44
e 50 45
e 50 47
e 50 48
e 50 49
e 51 2
e 51 3
e 51 4
e 51 6
e 51 9
e 51 11
e 51 13
e 51 14
e 51 15
e 51 16
e 51 17
e 51 20
e 51 21
e 51 24
e 51 25
e 51 27
e 51 28
e 51 29
e 51 30
e 51 31
e 51 32
e 51 33
e 51 34
e 51 35
e 51 36
e 51 37
e 51 38
e 51 39
e 51 44
e 51 45
e 51 46
e 51 47
e 51 48
e 51 49
e 52 2
e 52 3
e 52 4
e 52 6
e 52 8
e 52 9
e 52 11
e 52 13
e 52 14
e 52 16
e 52 17
e 52 18
e 52 19
e 52 20
e 52 21
e 52 23
e 52 24
e 52 25
e 52 27
e 52 29
e 52 30
e 52 31
e 52 33
e 52 34
e 52 35
e 52 36
e 52 37
e 52 39
e 52 42
e 52 44
e 52 46
e 52 47
e 52 48
e 52 49
e 52 51
e 53 2
e 53 4
e 53 6
e 53 7
e 53 9
e 53 10
e 53 11
e 53 12
e 53 13
e 53 14
e 53 15
e 53 16
e 53 18
e 53 19
e 53 20
e 53 21
e 53 23
e 53 24
e 53 25
e 53 26
e 53 28
e 53 29
e 53 30
e 53 34
e 53 35
e 53 36
e 53 37
e 53 38
e 53 39
e 53 40
e 53 42
e 53 43
e 53 46
e 53 47
e 53 48
e 53 49
e 53 51
e 53 52
e 54 1
e 54 3
e 54 4
e 54 5
e 54 6
e 54 7
e 54 8
e 54 9
e 54 10
e 54 12
e 54 15
e 54 16
e 54 17
e 54 18
e 54 19
e 54 20
e 54 22
e 54 23
e 54 25
e 54 26
e 54 27
e 54 29
e 54 32
e 54 33
e 54 37
e 54 38
e 54 40
e 54 41
e 54 42
e 54 43
e 54 44
e 54 46
e 54 48
e 54 49
e 54 50
e 55 2
e 55 3
e 55 5
e 55 7
e 55 9
e 55 11
e 55 12
e 55 13
e 55 14
e 55 15
e 55 17
e 55 20
e 55 21
e 55 24
e 55 25
e 55 26
e 55 28
e 55 29
e 55 30
e 55 31
e 55 33
e 55 34
e 55 35
e 55 36
e 55 37
e 55 38
e 55 39
e 55 42
e 55 43
e 55 46
e 55 47
e 55 49
e 55 51
e 55 52
e 55 53
e 55 54
e 56 1
e 56 2
e 56 4
e 56 6
e 56 8
e 56 9
e 56 10
e 56 11
e 56 13
e 56 14
e 56 15
e 56 16
e 56 17
e 56 20
e 56 21
e 56 22
e 56 23
e 56 24
e 56 25
e 56 26
e 56 28
e 56 29
e 56 30
e 56 31
e 56 34
e 56 35
e 56 36
e 56 39
e 56 43
e 56 44
e 56 45
e 56 46
e 56 47
e 56 48
e 56 49
e 56 50
e 56 51
e 56 52
e 56 53
e 56 55
e 57 2
e 57 3
e 57 5
e 57 6
e 57 9
e 57 10
e 57 11
e 57 12
e 57 13
e 57 14
e 57 16
e 57 18
e 57 19
e 57 20
e 57 21
e 57 22
e 57 24
e 57 25
e 57 28
e 57 29
e 57 30
e 57 31
e 57 33
e 57 34
e 57 35
e 57 36
e 57 37
e 57 38
e 57 39
e 57 40
e 57 41
e 57 46
e 57 47
e 57 48
e 57 49
e 57 51
e 57 52
e 57 53
e 57 55
e 57 56
e 58 1
e 58 2
e 58 3
e 58 4
e 58 5
e 58 6
e 58 8
e 58 9
e 58 10
e 58 11
e 58 12
e 58 14
e 58 16
e 58 20
e 58 23
e 58 24
e 58 25
e 58 28
e 58 29
e 58 30
e 58 31
e 58 32
e 58 33
e 58 34
e 58 35
e 58 36
e 58 37
e 58 39
e 58 41
e 58 42
e 58 45
e 58 46
e 58 47
e 58 48
e 58 49
e 58 50
e 58 51
e 58 52
e 58 53
e 58 54
e 58 55
e 58 56
e 58 57
e 59 2
e 59 3
e 59 4
e 59 5
e 59 7
e 59 8
e 59 9
e 59 11
e 59 12
e 59 13
e 59 14
e 59 15
e 59 17
e 59 18
e 59 19
e 59 22
e 59 23
e 59 24
e 59 26
e 59 27
e 59 29
e 59 32
e 59 33
e 59 34
e 59 35
e 59 37
e 59 38
e 59 39
e 59 40
e 59 42
e 59 43
e 59 44
e 59 45
e 59 48
e 59 50
e 59 51
e 59 53
e 59 54
e 59 56
e 60 1
e 60 3
e 60 4
e 60 5
e 60 6
e 60 7
e 60 8
e 60 10
e 60 12
e 60 15
e 60 17
e 60 18
e 60 19
e 60 21
e 60 22
e 60 23
e 60 25
e 60 26
e 60 31
e 60 32
e 60 33
e 60 35
e 60 37
e 60 38
e 60 40
e 60 41
e 60 42
e 60 43
e 60 44
e 60 45
e 60 47
e 60 50
e 60 51
e 60 53
e 60 54
e 60 55
e 60 56
e 60 57
e 60 59
e 61 1
e 61 2
e 61 3
e 61 5
e 61 6
e 61 8
e 61 9
e 61 10
e 61 11
e 61 13
e 61 14
e 61 15
e 61 16
e 61 20
e 61 21
e 61 23
e 61 24
e 61 25
e 61 26
e 61 27
e 61 28
e 61 29
e 61 30
e 61 31
e 61 35
e 61 36
e 61 38
e 61 39
e 61 40
e 61 42
e 61 45
e 61 46
e 61 48
e 61 49
e 61 50
e 61 51
e 61 52
e 61 53
e 61 54
e 61 55
e 61 56
e 61 57
e 61 58
e 61 59
e 61 60
e 62 1
e 62 3
e 62 4
e 62 5
e 62 8
e 62 9
e 62 10
e 62 11
e 62 12
e 62 13
e 62 15
e 62 17
e 62 18
e 62 19
e 62 20
e 62 22
e 62 23
e 62 25
e 62 26
e 62 27
e 62 28
e 62 29
e 62 30
e 62 31
e 62 32
e 62 33
e 62 35
e 62 37
e 62 38
e 62 39
e 62 40
e 62 41
e 62 42
e 62 43
e 62 45
e 62 50
e 62 51
e 62 52
e 62 53
e 62 54
e 62 58
e 62 59
e 62 60
e 62 61
e 63 1
e 63 2
e 63 4
e 63 5
e 63 6
e 63 7
e 63 9
e 63 11
e 63 13
e 63 16
e 63 19
e 63 20
e 63 21
e 63 23
e 63 24
e 63 25
e 63 28
e 63 29
e 63 30
e 63 31
e 63 34
e 63 35
e 63 37
e 63 39
e 63 42
e 63 43
e 63 44
e 63 45
e 63 46
e 63 47
e 63 48
e 63 50
e 63 51
e 63 52
e 63 53
e 63 54
e 63 55
e 63 56
e 63 57
e 63 58
e 63 59
e 63 60
e 63 61
e 64 1
e 64 2
e 64 3
e 64 6
e 64 7
e 64 9
e 64 10
e 64 11
e 64 12
e 64 13
e 64 14
e 64 16
e 64 18
e 64 20
e 64 21
e 64 23
e 64 25
e 64 26
e 64 28
e 64 29
e 64 30
e 64 31
e 64 32
e 64 34
e 64 36
e 64 37
e 64 39
e 64 43
e 64 44
e 64 45
e 64 46
e 64 47
e 64 48
e 64 49
e 64 51
e 64 52
e 64 53
e 64 54
e 64 55
e 64 56
e 64 57
e 64 58
e 64 59
e 64 60
e 64 61
e 64 62
e 64 63
e 65 3
e 65 4
e 65 5
e 65 6
e 65 7
e 65 8
e 65 9
e 65 12
e 65 14
e 65 15
e 65 17
e 65 18
e 65 19
e 65 20
e 65 22
e 65 23
e 65 24
e 65 25
e 65 26
e 65 27
e 65 28
e 65 29
e 65 31
e 65 32
e 65 33
e 65 37
e 65 38
e 65 39
e 65 40
e 65 42
e 65 43
e 65 44
e 65 45
e 65 48
e 65 49
e 65 50
e 65 54
e 65 55
e 65 56
e 65 58
e 65 60
e 65 62
e 65 63
e 65 64
e 66 1
e 66 2
e 66 3
e 66 5
e 66 7
e 66 8
e 66 10
e 66 11
e 66 15
e 66 17
e 66 18
e 66 19
e 66 20
e 66 21
e 66 22
e 66 23
e 66 24
e 66 25
e 66 26
e 66 27
e 66 31
e 66 32
e 66 34
e 66 35
e 66 37
e 66 38
e 66 39
e 66 40
e 66 41
e 66 42
e 66 43
e 66 44
e 66 45
e 66 50
e 66 51
e 66 53
e 66 54
e 66 56
e 66 57
e 66 59
e 66 60
e 66 61
e 66 62
e 66 65
e 67 1
e 67 3
e 67 4
e 67 5
e 67 6
e 67 7
e 67 8
e 67 9
e 67 10
e 67 11
e 67 12
e 67 15
e 67 16
e 67 18
e 67 19
e 67 20
e 67 21
e 67 22
e 67 23
e 67 25
e 67 26
e 67 27
e 67 29
e 67 30
e 67 31
e 67 32
e 67 33
e 67 34
e 67 36
e 67 37
e 67 38
e 67 40
e 67 41
e 67 42
e 67 43
e 67 44
e 67 45
e 67 48
e 67 50
e 67 51
e 67 54
e 67 55
e 67 56
e 67 58
e 67 59
e 67 60
e 67 62
e 67 63
e 67 65
e 67 66
e 68 2
e 68 3
e 68 5
e 68 6
e 68 9
e 68 11
e 68 13
e 68 14
e 68 15
e 68 16
e 68 18
e 68 20
e 68 21
e 68 24
e 68 25
e 68 28
e 68 29
e 68 30
e 68 33
e 68 34
e 68 35
e 68 36
e 68 38
e 68 39
e 68 41
e 68 43
e 68 44
e 68 45
e 68 46
e 68 47
e 68 48
e 68 49
e 68 51
e 68 52
e 68 55
e 68 56
e 68 57
e 68 58
e 68 60
e 68 61
e 68 62
e 68 63
e 68 64
e 68 65
e 68 66
e 69 1
e 69 2
e 69 4
e 69 5
e 69 6
e 69 7
e 69 8
e 69 9
e 69 10
e 69 11
e 69 12
e 69 13
e 69 15
e 69 16
e 69 17
e 69 18
e 69 21
e 69 22
e 69 23
e 69 25
e 69 26
e 69 27
e 69 28
e 69 29
e 69 31
e 69 32
e 69 33
e 69 34
e 69 35
e 69 37
e 69 38
e 69 40
e 69 41
e 69 42
e 69 43
e 69 44
e 69 45
e 69 49
e 69 50
e 69 51
e 69 53
e 69 54
e 69 55
e 69 56
e 69 57
e 69 59
e 69 60
e 69 61
e 69 62
e 69 63
e 69 64
e 69 65
e 69 66
e 69 67
e 69 68
e 70 1
e 70 2
e 70 9
e 70 11
e 70 13
e 70 14
e 70 17
e 70 18
e 70 19
e 70 20
e 70 21
e 70 24
e 70 25
e 70 27
e 70 28
e 70 29
e 70 30
e 70 31
e 70 32
e 70 34
e 70 35
e 70 36
e 70 37
e 70 39
e 70 43
e 70 45
e 70 46
e 70 47
e 70 49
e 70 50
e 70 51
e 70 52
e 70 53
e 70 54
e 70 56
e 70 57
e 70 58
e 70 59
e 70 60
e 70 61
e 70 62
e 70 63
e 70 64
e 70 68
e 71 2
e 71 5
e 71 6
e 71 9
e 71 11
e 71 13
e 71 14
e 71 16
e 71 19
e 71 20
e 71 21
e 71 22
e 71 24
e 71 25
e 71 27
e 71 28
e 71 29
e 71 30
e 71 34
e 71 35
e 71 36
e 71 37
e 71 39
e 71 40
e 71 41
e 71 45
e 71 46
e 71 47
e 71 48
e 71 49
e 71 51
e 71 52
e 71 54
e 71 55
e 71 56
e 71 57
e 71 58
e 71 59
e 71 61
e 71 63
e 71 64
e 71 65
e 71 66
e 71 69
e 71 70
e 72 1
e 72 2
e 72 3
e 72 4
e 72 7
e 72 8
e 72 10
e 72 12
e 72 13
e 72 15
e 72 16
e 72 17
e 72 18
e 72 19
e 72 21
e 72 22
e 72 23
e 72 24
e 72 26
e 72 27
e 72 29
e 72 30
e 72 31
e 72 32
e 72 33
e 72 38
e 72 40
e 72 41
e 72 42
e 72 43
e 72 44
e 72 45
e 72 47
e 72 48
e 72 49
e 72 50
e 72 54
e 72 57
e 72 59
e 72 60
e 72 62
e 72 65
e 72 66
e 72 67
e 72 69
e 72 70
e 73 1
e 73 3
e 73 5
e 73 6
e 73 7
e 73 8
e 73 9
e 73 10
e 73 11
e 73 15
e 73 17
e 73 18
e 73 19
e 73 20
e 73 21
e 73 22
e 73 23
e 73 24
e 73 26
e 73 27
e 73 28
e 73 29
e 73 32
e 73 34
e 73 35
e 73 37
e 73 38
e 73 40
e 73 41
e 73 42
e 73 43
e 73 44
e 73 45
e 73 46
e 73 47
e 73 48
e 73 50
e 73 52
e 73 54
e 73 55
e 73 57
e 73 58
e 73 59
e 73 60
e 73 61
e 73 62
e 73 64
e 73 65
e 73 67
e 73 68
e 73 69
e 73 70
e 73 71
e 73 72
e 74 1
e 74 2
e 74 3
e 74 4
e 74 5
e 74 7
e 74 8
e 74 10
e 74 11
e 74 12
e 74 15
e 74 17
e 74 18
e 74 19
e 74 21
e 74 22
e 74 23
e 74 25
e 74 26
e 74 28
e 74 29
e 74 32
e 74 33
e 74 34
e 74 36
e 74 37
e 74 38
e 74 39
e 74 40
e 74 41
e 74 42
e 74 43
e 74 44
e 74 45
e 74 46
e 74 49
e 74 50
e 74 51
e 74 53
e 74 54
e 74 56
e 74 59
e 74 62
e 74 63
e 74 64
e 74 65
e 74 66
e 74 67
e 74 68
e 74 69
e 74 70
e 74 72
e 74 73
e 75 1
e 75 2
e 75 3
e 75 4
e 75 6
e 75 8
e 75 9
e 75 10
e 75 11
e 75 13
e 75 14
e 75 16
e 75 17
e 75 18
e 75 19
e 75 20
e 75 21
e 75 22
e 75 24
e 75 25
e 75 26
e 75 28
e 75 29
e 75 30
e 75 31
e 75 32
e 75 34
e 75 35
e 75 36
e 75 37
e 75 38
e 75 39
e 75 40
e 75 44
e 75 45
e 75 46
e 75 47
e 75 48
e 75 49
e 75 51
e 75 52
e 75 53
e 75 55
e 75 57
e 75 58
e 75 59
e 75 60
e 75 61
e 75 63
e 75 64
e 75 67
e 75 68
e 75 69
e 75 70
e 75 71
e 75 74
e 76 2
e 76 6
e 76 8
e 76 9
e 76 10
e 76 11
e 76 13
e 76 14
e 76 16
e 76 17
e 76 19
e 76 20
e 76 21
e 76 25
e 76 26
e 76 28
e 76 29
e 76 30
e 76 31
e 76 32
e 76 34
e 76 36
e 76 37
e 76 38
e 76 39
e 76 40
e 76 41
e 76 42
e 76 43
e 76 45
e 76 46
e 76 47
e 76 48
e 76 49
e 76 51
e 76 52
e 76 53
e 76 55
e 76 56
e 76 57
e 76 58
e 76 61
e 76 62
e 76 63
e 76 66
e 76 67
e 76 68
e 76 69
e 76 70
e 76 71
e 76 73
e 76 74
e 76 75
e 77 1
e 77 3
e 77 4
e 77 5
e 77 7
e 77 8
e 77 9
e 77 10
e 77 12
e 77 15
e 77 16
e 77 17
e 77 18
e 77 19
e 77 21
e 77 22
e 77 23
e 77 24
e 77 25
e 77 26
e 77 27
e 77 32
e 77 33
e 77 37
e 77 38
e 77 40
e 77 41
e 77 42
e 77 43
e 77 44
e 77 47
e 77 49
e 77 50
e 77 51
e 77 53
e 77 55
e 77 56
e 77 59
e 77 60
e 77 61
e 77 62
e 77 65
e 77 66
e 77 67
e 77 69
e 77 71
e 77 72
e 77 73
e 77 74
e 77 75
e 78 1
e 78 2
e 78 3
e 78 4
e 78 6
e 78 9
e 78 10
e 78 11
e 78 12
e 78 13
e 78 14
e 78 15
e 78 16
e 78 19
e 78 20
e 78 21
e 78 23
e 78 24
e 78 25
e 78 28
e 78 29
e 78 30
e 78 31
e 78 32
e 78 34
e 78 35
e 78 36
e 78 38
e 78 39
e 78 40
e 78 41
e 78 42
e 78 43
e 78 46
e 78 47
e 78 48
e 78 49
e 78 50
e 78 51
e 78 52
e 78 53
e 78 54
e 78 55
e 78 56
e 78 58
e 78 61
e 78 63
e 78 64
e 78 65
e 78 68
e 78 69
e 78 70
e 78 71
e 78 74
e 78 75
e 78 76
e 78 77
e 79 1
e 79 2
e 79 3
e 79 4
e 79 6
e 79 9
e 79 10
e 79 11
e 79 13
e 79 14
e 79 15
e 79 16
e 79 20
e 79 21
e 79 22
e 79 25
e 79 26
e 79 27
e 79 28
e 79 29
e 79 30
e 79 31
e 79 32
e 79 34
e 79 36
e 79 37
e 79 38
e 79 39
e 79 43
e 79 44
e 79 45
e 79 46
e 79 47
e 79 48
e 79 49
e 79 51
e 79 52
e 79 53
e 79 54
e 79 55
e 79 56
e 79 57
e 79 58
e 79 60
e 79 61
e 79 63
e 79 68
e 79 70
e 79 71
e 79 72
e 79 75
e 79 77
e 79 78
e 80 2
e 80 3
e 80 6
e 80 7
e 80 9
e 80 11
e 80 14
e 80 16
e 80 17
e 80 20
e 80 22
e 80 24
e 80 25
e 80 26
e 80 28
e 80 29
e 80 30
e 80 31
e 80 34
e 80 35
e 80 36
e 80 39
e 80 40
e 80 41
e 80 42
e 80 44
e 80 45
e 80 46
e 80 47
e 80 48
e 80 49
e 80 51
e 80 52
e 80 53
e 80 55
e 80 56
e 80 57
e 80 61
e 80 62
e 80 63
e 80 64
e 80 68
e 80 69
e 80 70
e 80 71
e 80 75
e 80 76
e 80 77
e 80 78
e 80 79
e 81 1
e 81 2
e 81 3
e 81 4
e 81 5
e 81 7
e 81 8
e 81 10
e 81 11
e 81 12
e 81 13
e 81 15
e 81 16
e 81 17
e 81 18
e 81 19
e 81 22
e 81 23
e 81 27
e 81 30
e 81 31
e 81 32
e 81 33
e 81 35
e 81 37
e 81 38
e 81 40
e 81 41
e 81 42
e 81 43
e 81 44
e 81 45
e 81 47
e 81 48
e 81 49
e 81 50
e 81 51
e 81 53
e 81 54
e 81 56
e 81 57
e 81 59
e 81 60
e 81 62
e 81 63
e 81 64
e 81 65
e 81 66
e 81 67
e 81 69
e 81 70
e 81 72
e 81 73
e 81 74
e 81 77
e 81 79
e 82 2
e 82 3
e 82 4
e 82 5
e 82 6
e 82 8
e 82 9
e 82 11
e 82 13
e 82 14
e 82 16
e 82 18
e 82 20
e 82 21
e 82 24
e 82 25
e 82 28
e 82 29
e 82 30
e 82 31
e 82 34
e 82 35
e 82 36
e 82 38
e 82 39
e 82 40
e 82 41
e 82 42
e 82 45
e 82 46
e 82 47
e 82 48
e 82 49
e 82 50
e 82 52
e 82 53
e 82 55
e 82 56
e 82 57
e 82 58
e 82 59
e 82 61
e 82 62
e 82 63
e 82 64
e 82 65
e 82 68
e 82 69
e 82 70
e 82 71
e 82 75
e 82 76
e 82 77
e 82 78
e 82 79
e 82 80
e 83 2
e 83 5
e 83 9
e 83 11
e 83 13
e 83 14
e 83 15
e 83 17
e 83 20
e 83 21
e 83 22
e 83 23
e 83 24
e 83 25
e 83 26
e 83 27
e 83 28
e 83 29
e 83 30
e 83 31
e 83 32
e 83 33
e 83 34
e 83 35
e 83 36
e 83 39
e 83 40
e 83 42
e 83 44
e 83 45
e 83 46
e 83 47
e 83 49
e 83 51
e 83 52
e 83 53
e 83 54
e 83 56
e 83 57
e 83 58
e 83 60
e 83 61
e 83 62
e 83 63
e 83 64
e 83 65
e 83 66
e 83 68
e 83 71
e 83 73
e 83 75
e 83 76
e 83 77
e 83 78
e 83 79
e 83 80
e 83 81
e 83 82
e 84 1
e 84 3
e 84 4
e 84 5
e 84 6
e 84 7
e 84 8
e 84 10
e 84 11
e 84 12
e 84 14
e 84 15
e 84 17
e 84 18
e 84 19
e 84 20
e 84 21
e 84 22
e 84 23
e 84 26
e 84 27
e 84 28
e 84 31
e 84 32
e 84 33
e 84 35
e 84 37
e 84 38
e 84 39
e 84 40
e 84 41
e 84 42
e 84 43
e 84 44
e 84 45
e 84 46
e 84 50
e 84 54
e 84 55
e 84 59
e 84 60
e 84 62
e 84 65
e 84 66
e 84 67
e 84 69
e 84 72
e 84 73
e 84 74
e 84 77
e 84 78
e 84 80
e 84 81
e 84 82
e 84 83
e 85 1
e 85 2
e 85 3
e 85 4
e 85 7
e 85 8
e 85 9
e 85 10
e 85 11
e 85 12
e 85 13
e 85 14
e 85 15
e 85 17
e 85 18
e 85 19
e 85 21
e 85 22
e 85 23
e 85 25
e 85 26
e 85 27
e 85 31
e 85 32
e 85 33
e 85 36
e 85 38
e 85 40
e 85 41
e 85 42
e 85 43
e 85 44
e 85 45
e 85 46
e 85 48
e 85 50
e 85 53
e 85 54
e 85 59
e 85 60
e 85 61
e 85 62
e 85 64
e 85 65
e 85 66
e 85 67
e 85 68
e 85 69
e 85 70
e 85 71
e 85 73
e 85 74
e 85 77
e 85 78
e 85 79
e 85 81
e 85 82
e 85 83
e 85 84
e 86 1
e 86 3
e 86 4
e 86 7
e 86 8
e 86 10
e 86 12
e 86 13
e 86 15
e 86 17
e 86 18
e 86 19
e 86 22
e 86 23
e 86 25
e 86 26
e 86 27
e 86 28
e 86 30
e 86 32
e 86 33
e 86 34
e 86 35
e 86 38
e 86 40
e 86 41
e 86 42
e 86 43
e 86 44
e 86 45
e 86 47
e 86 50
e 86 53
e 86 54
e 86 56
e 86 59
e 86 60
e 86 62
e 86 63
e 86 65
e 86 66
e 86 67
e 86 68
e 86 69
e 86 70
e 86 71
e 86 73
e 86 74
e 86 77
e 86 79
e 86 80
e 86 81
e 86 84
e 87 1
e 87 3
e 87 4
e 87 5
e 87 6
e 87 7
e 87 8
e 87 9
e 87 10
e 87 11
e 87 12
e 87 14
e 87 15
e 87 16
e 87 17
e 87 19
e 87 22
e 87 24
e 87 26
e 87 27
e 87 29
e 87 30
e 87 33
e 87 35
e 87 36
e 87 37
e 87 38
e 87 39
e 87 40
e 87 41
e 87 42
e 87 44
e 87 45
e 87 47
e 87 49
e 87 50
e 87 52
e 87 54
e 87 55
e 87 57
e 87 58
e 87 59
e 87 60
e 87 62
e 87 63
e 87 65
e 87 66
e 87 67
e 87 68
e 87 69
e 87 70
e 87 72
e 87 73
e 87 74
e 87 77
e 87 81
e 87 84
e 87 85
e 87 86
e 88 1
e 88 2
e 88 3
e 88 4
e 88 5
e 88 7
e 88 8
e 88 9
e 88 10
e 88 12
e 88 13
e 88 14
e 88 15
e 88 17
e 88 18
e 88 19
e 88 20
e 88 22
e 88 23
e 88 24
e 88 25
e 88 26
e 88 27
e 88 29
e 88 31
e 88 32
e 88 33
e 88 35
e 88 36
e 88 37
e 88 39
e 88 41
e 88 42
e 88 43
e 88 44
e 88 45
e 88 47
e 88 50
e 88 54
e 88 58
e 88 59
e 88 60
e 88 61
e 88 62
e 88 63
e 88 64
e 88 65
e 88 66
e 88 67
e 88 69
e 88 70
e 88 72
e 88 73
e 88 74
e 88 76
e 88 77
e 88 78
e 88 79
e 88 81
e 88 82
e 88 84
e 88 85
e 88 86
e 88 87
e 89 1
e 89 3
e 89 4
e 89 5
e 89 6
e 89 7
e 89 8
e 89 9
e 89 10
e 89 11
e 89 12
e 89 13
e 89 15
e 89 16
e 89 17
e 89 18
e 89 19
e 89 21
e 89 23
e 89 24
e 89 26
e 89 27
e 89 30
e 89 32
e 89 33
e 89 35
e 89 36
e 89 37
e 89 38
e 89 40
e 89 41
e 89 42
e 89 43
e 89 44
e 89 45
e 89 46
e 89 51
e 89 53
e 89 54
e 89 55
e 89 56
e 89 58
e 89 59
e 89 60
e 89 61
e 89 62
e 89 65
e 89 66
e 89 67
e 89 69
e 89 71
e 89 72
e 89 73
e 89 74
e 89 75
e 89 77
e 89 80
e 89 81
e 89 82
e 89 84
e 89 85
e 89 86
e 89 87
e 89 88
e 90 1
e 90 6
e 90 9
e 90 11
e 90 12
e 90 13
e 90 14
e 90 16
e 90 19
e 90 20
e 90 21
e 90 22
e 90 24
e 90 25
e 90 27
e 90 28
e 90 30
e 90 31
e 90 32
e 90 33
e 90 34
e 90 35
e 90 36
e 90 39
e 90 43
e 90 46
e 90 47
e 90 48
e 90 49
e 90 51
e 90 52
e 90 53
e 90 55
e 90 56
e 90 57
e 90 58
e 90 61
e 90 63
e 90 64
e 90 65
e 90 66
e 90 67
e 90 68
e 90 69
e 90 70
e 90 71
e 90 72
e 90 73
e 90 75
e 90 76
e 90 78
e 90 79
e 90 80
e 90 82
e 90 83
e 90 89
e 91 2
e 91 6
e 91 8
e 91 9
e 91 10
e 91 11
e 91 12
e 91 13
e 91 14
e 91 16
e 91 19
e 91 20
e 91 21
e 91 24
e 91 25
e 91 28
e 91 29
e 91 30
e 91 31
e 91 33
e 91 34
e 91 35
e 91 36
e 91 38
e 91 39
e 91 41
e 91 42
e 91 46
e 91 47
e 91 48
e 91 49
e 91 52
e 91 53
e 91 54
e 91 55
e 91 56
e 91 57
e 91 58
e 91 60
e 91 61
e 91 63
e 91 64
e 91 66
e 91 68
e 91 70
e 91 71
e 91 72
e 91 74
e 91 75
e 91 76
e 91 77
e 91 78
e 91 79
e 91 80
e 91 83
e 91 86
e 91 87
e 91 88
e 91 89
e 91 90
e 92 2
e 92 5
e 92 6
e 92 11
e 92 12
e 92 13
e 92 14
e 92 15
e 92 16
e 92 17
e 92 19
e 92 20
e 92 21
e 92 22
e 92 24
e 92 27
e 92 28
e 92 29
e 92 30
e 92 31
e 92 34
e 92 35
e 92 36
e 92 39
e 92 42
e 92 45
e 92 46
e 92 47
e 92 48
e 92 49
e 92 51
e 92 52
e 92 53
e 92 55
e 92 56
e 92 57
e 92 58
e 92 60
e 92 61
e 92 62
e 92 63
e 92 64
e 92 65
e 92 66
e 92 67
e 92 68
e 92 69
e 92 70
e 92 71
e 92 73
e 92 74
e 92 75
e 92 76
e 92 78
e 92 79
e 92 80
e 92 81
e 92 82
e 92 83
e 92 86
e 92 90
e 92 91
e 93 1
e 93 3
e 93 4
e 93 5
e 93 7
e 93 8
e 93 10
e 93 11
e 93 12
e 93 13
e 93 14
e 93 15
e 93 16
e 93 18
e 93 19
e 93 20
e 93 21
e 93 22
e 93 23
e 93 25
e 93 26
e 93 27
e 93 28
e 93 30
e 93 32
e 93 33
e 93 36
e 93 37
e 93 38
e 93 40
e 93 41
e 93 42
e 93 43
e 93 44
e 93 45
e 93 46
e 93 47
e 93 48
e 93 49
e 93 50
e 93 52
e 93 54
e 93 59
e 93 60
e 93 62
e 93 63
e 93 64
e 93 65
e 93 66
e 93 69
e 93 71
e 93 72
e 93 73
e 93 74
e 93 77
e 93 78
e 93 79
e 93 80
e 93 81
e 93 82
e 93 84
e 93 85
e 93 86
e 93 87
e 93 88
e 93 89
e 93 90
e 93 91
e 94 1
e 94 3
e 94 4
e 94 5
e 94 6
e 94 8
e 94 10
e 94 11
e 94 12
e 94 13
e 94 14
e 94 15
e 94 17
e 94 18
e 94 19
e 94 20
e 94 21
e 94 22
e 94 23
e 94 24
e 94 25
e 94 26
e 94 27
e 94 28
e 94 29
e 94 30
e 94 31
e 94 32
e 94 33
e 94 34
e 94 35
e 94 36
e 94 37
e 94 38
e 94 40
e 94 41
e 94 42
e 94 43
e 94 45
e 94 48
e 94 50
e 94 54
e 94 55
e 94 58
e 94 59
e 94 60
e 94 61
e 94 65
e 94 66
e 94 67
e 94 69
e 94 70
e 94 71
e 94 72
e 94 73
e 94 74
e 94 76
e 94 77
e 94 79
e 94 80
e 94 81
e 94 84
e 94 85
e 94 86
e 94 87
e 94 88
e 94 89
e 94 92
e 94 93
e 95 2
e 95 6
e 95 9
e 95 11
e 95 12
e 95 13
e 95 14
e 95 16
e 95 17
e 95 20
e 95 21
e 95 22
e 95 23
e 95 24
e 95 25
e 95 27
e 95 28
e 95 29
e 95 30
e 95 31
e 95 33
e 95 34
e 95 35
e 95 36
e 95 38
e 95 39
e 95 41
e 95 42
e 95 44
e 95 46
e 95 47
e 95 48
e 95 49
e 95 50
e 95 51
e 95 52
e 95 53
e 95 55
e 95 56
e 95 58
e 95 61
e 95 63
e 95 64
e 95 67
e 95 68
e 95 69
e 95 70
e 95 71
e 95 75
e 95 76
e 95 77
e 95 79
e 95 80
e 95 81
e 95 82
e 95 83
e 95 85
e 95 86
e 95 87
e 95 88
e 95 89
e 95 90
e 95 91
e 95 92
e 95 93
e 96 2
e 96 3
e 96 4
e 96 5
e 96 6
e 96 7
e 96 8
e 96 11
e 96 13
e 96 14
e 96 16
e 96 19
e 96 20
e 96 21
e 96 23
e 96 24
e 96 26
e 96 27
e 96 28
e 96 29
e 96 30
e 96 31
e 96 32
e 96 34
e 96 35
e 96 36
e 96 37
e 96 39
e 96 41
e 96 44
e 96 45
e 96 46
e 96 47
e 96 48
e 96 49
e 96 51
e 96 52
e 96 53
e 96 55
e 96 56
e 96 57
e 96 58
e 96 60
e 96 61
e 96 62
e 96 63
e 96 64
e 96 66
e 96 67
e 96 68
e 96 70
e 96 71
e 96 72
e 96 73
e 96 75
e 96 76
e 96 77
e 96 78
e 96 79
e 96 80
e 96 81
e 96 82
e 96 83
e 96 85
e 96 87
e 96 88
e 96 90
e 96 91
e 96 94
e 96 95
e 97 1
e 97 3
e 97 4
e 97 5
e 97 6
e 97 7
e 97 8
e 97 9
e 97 10
e 97 11
e 97 12
e 97 13
e 97 14
e 97 15
e 97 17
e 97 18
e 97 19
e 97 20
e 97 21
e 97 22
e 97 23
e 97 26
e 97 27
e 97 28
e 97 32
e 97 33
e 97 37
e 97 38
e 97 39
e 97 40
e 97 41
e 97 42
e 97 43
e 97 44
e 97 48
e 97 50
e 97 51
e 97 52
e 97 53
e 97 57
e 97 58
e 97 59
e 97 60
e 97 62
e 97 63
e 97 65
e 97 66
e 97 67
e 97 68
e 97 69
e 97 71
e 97 72
e 97 73
e 97 74
e 97 76
e 97 78
e 97 80
e 97 81
e 97 83
e 97 84
e 97 85
e 97 86
e 97 87
e 97 88
e 97 89
e 97 90
e 97 91
e 97 93
e 97 94
e 97 95
e 98 1
e 98 2
e 98 3
e 98 4
e 98 5
e 98 7
e 98 8
e 98 10
e 98 11
e 98 12
e 98 14
e 98 15
e 98 16
e 98 17
e 98 18
e 98 19
e 98 20
e 98 22
e 98 23
e 98 26
e 98 27
e 98 29
e 98 31
e 98 32
e 98 33
e 98 36
e 98 37
e 98 38
e 98 39
e 98 40
e 98 41
e 98 43
e 98 44
e 98 45
e 98 46
e 98 47
e 98 49
e 98 50
e 98 54
e 98 57
e 98 58
e 98 59
e 98 60
e 98 62
e 98 63
e 98 64
e 98 65
e 98 66
e 98 67
e 98 69
e 98 71
e 98 72
e 98 73
e 98 74
e 98 76
e 98 77
e 98 80
e 98 81
e 98 83
e 98 84
e 98 85
e 98 86
e 98 87
e 98 88
e 98 89
e 98 90
e 98 92
e 98 93
e 98 94
e 98 97
e 99 1
e 99 2
e 99 3
e 99 4
e 99 5
e 99 6
e 99 7
e 99 8
e 99 9
e 99 10
e 99 11
e 99 12
e 99 13
e 99 15
e 99 16
e 99 18
e 99 19
e 99 21
e 99 22
e 99 23
e 99 26
e 99 27
e 99 28
e 99 30
e 99 32
e 99 33
e 99 34
e 99 37
e 99 38
e 99 40
e 99 41
e 99 42
e 99 43
e 99 44
e 99 45
e 99 46
e 99 47
e 99 48
e 99 50
e 99 54
e 99 55
e 99 56
e 99 57
e 99 58
e 99 59
e 99 60
e 99 61
e 99 62
e 99 63
e 99 65
e 99 66
e 99 69
e 99 71
e 99 72
e 99 73
e 99 74
e 99 77
e 99 78
e 99 80
e 99 81
e 99 84
e 99 85
e 99 86
e 99 87
e 99 88
e 99 89
e 99 91
e 99 92
e 99 94
e 99 96
e 99 97
e 99 98
e 100 2
e 100 3
e 100 4
e 100 5
e 100 6
e 100 9
e 100 11
e 100 12
e 100 13
e 100 15
e 100 16
e 100 20
e 100 21
e 100 23
e 100 24
e 100 25
e 100 27
e 100 28
e 100 29
e 100 30
e 100 31
e 100 34
e 100 35
e 100 37
e 100 38
e 100 39
e 100 40
e 100 41
e 100 42
e 100 43
e 100 44
e 100 46
e 100 47
e 100 48
e 100 51
e 100 52
e 100 53
e 100 55
e 100 56
e 100 57
e 100 58
e 100 60
e 100 61
e 100 64
e 100 65
e 100 66
e 100 68
e 100 69
e 100 70
e 100 71
e 100 73
e 100 74
e 100 75
e 100 76
e 100 77
e 100 78
e 100 79
e 100 80
e 100 82
e 100 83
e 100 85
e 100 88
e 100 89
e 100 90
e 100 91
e 100 92
e 100 94
e 100 95
e 100 96
e 100 97
e 100 99
e 101 1
e 101 2
e 101 5
e 101 6
e 101 9
e 101 11
e 101 12
e 101 13
e 101 14
e 101 16
e 101 19
e 101 20
e 101 21
e 101 22
e 101 23
e 101 24
e 101 25
e 101 26
e 101 27
e 101 28
e 101 29
e 101 30
e 101 31
e 101 33
e 101 34
e 101 35
e 101 36
e 101 37
e 101 40
e 101 41
e 101 44
e 101 45
e 101 47
e 101 48
e 101 49
e 101 50
e 101 51
e 101 52
e 101 53
e 101 54
e 101 55
e 101 56
e 101 57
e 101 58
e 101 59
e 101 61
e 101 62
e 101 63
e 101 64
e 101 68
e 101 70
e 101 71
e 101 72
e 101 73
e 101 74
e 101 75
e 101 76
e 101 77
e 101 78
e 101 79
e 101 80
e 101 81
e 101 82
e 101 83
e 101 84
e 101 90
e 101 91
e 101 92
e 101 94
e 101 95
e 101 96
e 101 97
e 101 98
e 101 100
e 102 2
e 102 3
e 102 4
e 102 6
e 102 8
e 102 9
e 102 13
e 102 14
e 102 15
e 102 16
e 102 17
e 102 19
e 102 20
e 102 21
e 102 22
e 102 23
e 102 24
e 102 25
e 102 27
e 102 28
e 102 29
e 102 31
e 102 34
e 102 35
e 102 36
e 102 38
e 102 39
e 102 41
e 102 42
e 102 43
e 102 44
e 102 45
e 102 46
e 102 47
e 102 48
e 102 49
e 102 50
e 102 51
e 102 52
e 102 53
e 102 55
e 102 56
e 102 57
e 102 58
e 102 61
e 102 62
e 102 63
e 102 64
e 102 68
e 102 69
e 102 70
e 102 71
e 102 73
e 102 75
e 102 76
e 102 78
e 102 79
e 102 80
e 102 82
e 102 83
e 102 88
e 102 89
e 102 90
e 102 91
e 102 92
e 102 93
e 102 95
e 102 96
e 102 97
e 102 100
e 102 101
e 103 4
e 103 6
e 103 7
e 103 9
e 103 10
e 103 11
e 103 13
e 103 14
e 103 16
e 103 17
e 103 20
e 103 21
e 103 22
e 103 23
e 103 24
e 103 25
e 103 28
e 103 30
e 103 31
e 103 34
e 103 35
e 103 36
e 103 37
e 103 39
e 103 40
e 103 45
e 103 46
e 103 47
e 103 48
e 103 49
e 103 50
e 103 51
e 103 52
e 103 53
e 103 55
e 103 56
e 103 57
e 103 58
e 103 59
e 103 60
e 103 61
e 103 62
e 103 63
e 103 64
e 103 65
e 103 68
e 103 70
e 103 71
e 103 73
e 103 74
e 103 75
e 103 76
e 103 77
e 103 78
e 103 79
e 103 80
e 103 82
e 103 83
e 103 88
e 103 91
e 103 92
e 103 93
e 103 94
e 103 95
e 103 96
e 103 97
e 103 99
e 103 100
e 103 101
e 103 102
e 104 2
e 104 3
e 104 5
e 104 6
e 104 7
e 104 9
e 104 10
e 104 11
e 104 13
e 104 14
e 104 16
e 104 18
e 104 20
e 104 21
e 104 22
e 104 24
e 104 25
e 104 26
e 104 28
e 104 29
e 104 30
e 104 31
e 104 33
e 104 34
e 104 35
e 104 36
e 104 41
e 104 42
e 104 47
e 104 48
e 104 49
e 104 51
e 104 52
e 104 53
e 104 54
e 104 55
e 104 56
e 104 57
e 104 58
e 104 59
e 104 61
e 104 63
e 104 64
e 104 65
e 104 66
e 104 67
e 104 68
e 104 70
e 104 71
e 104 73
e 104 74
e 104 75
e 104 76
e 104 78
e 104 79
e 104 80
e 104 82
e 104 83
e 104 84
e 104 85
e 104 86
e 104 90
e 104 91
e 104 92
e 104 94
e 104 95
e 104 96
e 104 100
e 104 102
e 104 103
e 105 1
e 105 3
e 105 4
e 105 5
e 105 6
e 105 7
e 105 8
e 105 10
e 105 11
e 105 12
e 105 15
e 105 17
e 105 18
e 105 19
e 105 22
e 105 23
e 105 24
e 105 26
e 105 27
e 105 28
e 105 30
e 105 32
e 105 33
e 105 34
e 105 35
e 105 36
e 105 37
e 105 38
e 105 40
e 105 41
e 105 43
e 105 44
e 105 45
e 105 46
e 105 47
e 105 50
e 105 51
e 105 52
e 105 53
e 105 54
e 105 56
e 105 59
e 105 60
e 105 62
e 105 65
e 105 66
e 105 67
e 105 69
e 105 72
e 105 73
e 105 74
e 105 76
e 105 77
e 105 78
e 105 81
e 105 82
e 105 84
e 105 85
e 105 86
e 105 87
e 105 88
e 105 89
e 105 91
e 105 93
e 105 94
e 105 96
e 105 97
e 105 99
e 105 100
e 105 104
e 106 1
e 106 2
e 106 3
e 106 4
e 106 5
e 106 7
e 106 8
e 106 10
e 106 11
e 106 12
e 106 13
e 106 15
e 106 17
e 106 18
e 106 19
e 106 21
e 106 23
e 106 24
e 106 25
e 106 26
e 106 27
e 106 28
e 106 29
e 106 30
e 106 32
e 106 33
e 106 35
e 106 37
e 106 38
e 106 40
e 106 41
e 106 42
e 106 43
e 106 44
e 106 45
e 106 46
e 106 48
e 106 52
e 106 53
e 106 54
e 106 57
e 106 58
e 106 59
e 106 60
e 106 62
e 106 63
e 106 65
e 106 66
e 106 67
e 106 68
e 106 69
e 106 70
e 106 72
e 106 73
e 106 74
e 106 77
e 106 79
e 106 80
e 106 81
e 106 82
e 106 83
e 106 84
e 106 85
e 106 86
e 106 87
e 106 88
e 106 91
e 106 93
e 106 94
e 106 97
e 106 98
e 106 99
e 106 102
e 106 104
e 106 105
e 107 2
e 107 3
e 107 6
e 107 8
e 107 10
e 107 11
e 107 12
e 107 13
e 107 14
e 107 16
e 107 18
e 107 20
e 107 21
e 107 22
e 107 24
e 107 26
e 107 27
e 107 28
e 107 29
e 107 30
e 107 31
e 107 32
e 107 33
e 107 34
e 107 35
e 107 36
e 107 37
e 107 39
e 107 44
e 107 46
e 107 47
e 107 48
e 107 49
e 107 51
e 107 52
e 107 53
e 107 54
e 107 55
e 107 56
e 107 57
e 107 58
e 107 59
e 107 60
e 107 61
e 107 63
e 107 64
e 107 68
e 107 69
e 107 70
e 107 71
e 107 73
e 107 74
e 107 75
e 107 76
e 107 78
e 107 79
e 107 80
e 107 81
e 107 82
e 107 83
e 107 85
e 107 90
e 107 91
e 107 95
e 107 100
e 107 101
e 107 102
e 107 103
e 107 104
e 107 106
e 108 1
e 108 2
e 108 3
e 108 4
e 108 5
e 108 6
e 108 7
e 108 8
e 108 9
e 108 10
e 108 11
e 108 12
e 108 14
e 108 15
e 108 16
e 108 17
e 108 18
e 108 19
e 108 20
e 108 22
e 108 23
e 108 24
e 108 26
e 108 27
e 108 30
e 108 32
e 108 33
e 108 35
e 108 37
e 108 38
e 108 39
e 108 40
e 108 41
e 108 43
e 108 44
e 108 45
e 108 46
e 108 47
e 108 49
e 108 50
e 108 51
e 108 53
e 108 54
e 108 55
e 108 56
e 108 58
e 108 59
e 108 60
e 108 61
e 108 62
e 108 65
e 108 66
e 108 67
e 108 68
e 108 69
e 108 70
e 108 71
e 108 72
e 108 73
e 108 74
e 108 77
e 108 80
e 108 81
e 108 82
e 108 83
e 108 84
e 108 85
e 108 86
e 108 87
e 108 88
e 108 89
e 108 90
e 108 93
e 108 94
e 108 97
e 108 99
e 108 106
e 109 1
e 109 3
e 109 4
e 109 5
e 109 7
e 109 8
e 109 10
e 109 11
e 109 12
e 109 15
e 109 16
e 109 17
e 109 18
e 109 19
e 109 21
e 109 22
e 109 23
e 109 25
e 109 26
e 109 27
e 109 28
e 109 29
e 109 30
e 109 31
e 109 32
e 109 33
e 109 36
e 109 37
e 109 38
e 109 39
e 109 40
e 109 41
e 109 43
e 109 44
e 109 45
e 109 48
e 109 49
e 109 50
e 109 51
e 109 54
e 109 56
e 109 58
e 109 59
e 109 60
e 109 62
e 109 65
e 109 66
e 109 67
e 109 68
e 109 69
e 109 70
e 109 71
e 109 72
e 109 73
e 109 74
e 109 77
e 109 78
e 109 80
e 109 81
e 109 82
e 109 84
e 109 85
e 109 86
e 109 87
e 109 88
e 109 89
e 109 90
e 109 91
e 109 93
e 109 94
e 109 97
e 109 99
e 109 100
e 109 103
e 109 104
e 109 106
e 110 1
e 110 2
e 110 3
e 110 4
e 110 5
e 110 6
e 110 7
e 110 8
e 110 10
e 110 12
e 110 13
e 110 15
e 110 17
e 110 18
e 110 19
e 110 20
e 110 21
e 110 22
e 110 23
e 110 25
e 110 26
e 110 27
e 110 28
e 110 29
e 110 30
e 110 32
e 110 33
e 110 36
e 110 37
e 110 41
e 110 42
e 110 43
e 110 44
e 110 45
e 110 50
e 110 51
e 110 53
e 110 54
e 110 56
e 110 57
e 110 58
e 110 59
e 110 60
e 110 61
e 110 62
e 110 64
e 110 65
e 110 66
e 110 67
e 110 69
e 110 72
e 110 73
e 110 74
e 110 77
e 110 78
e 110 79
e 110 81
e 110 82
e 110 84
e 110 85
e 110 86
e 110 87
e 110 89
e 110 92
e 110 93
e 110 94
e 110 97
e 110 98
e 110 99
e 110 102
e 110 103
e 110 105
e 110 106
e 110 108
e 110 109
e 111 1
e 111 2
e 111 6
e 111 7
e 111 9
e 111 11
e 111 12
e 111 13
e 111 14
e 111 15
e 111 16
e 111 17
e 111 18
e 111 19
e 111 20
e 111 21
e 111 22
e 111 24
e 111 25
e 111 26
e 111 28
e 111 29
e 111 30
e 111 31
e 111 34
e 111 35
e 111 36
e 111 38
e 111 39
e 111 40
e 111 42
e 111 44
e 111 46
e 111 47
e 111 48
e 111 49
e 111 52
e 111 53
e 111 55
e 111 56
e 111 57
e 111 58
e 111 60
e 111 61
e 111 63
e 111 64
e 111 66
e 111 68
e 111 69
e 111 70
e 111 71
e 111 72
e 111 75
e 111 76
e 111 78
e 111 79
e 111 80
e 111 81
e 111 83
e 111 84
e 111 86
e 111 87
e 111 90
e 111 92
e 111 93
e 111 95
e 111 96
e 111 98
e 111 99
e 111 100
e 111 101
e 111 102
e 111 103
e 111 104
e 111 107
e 111 109
e 112 1
e 112 2
e 112 3
e 112 4
e 112 5
e 112 6
e 112 7
e 112 9
e 112 10
e 112 11
e 112 13
e 112 14
e 112 15
e 112 16
e 112 18
e 112 20
e 112 21
e 112 23
e 112 24
e 112 25
e 112 28
e 112 29
e 112 30
e 112 31
e 112 34
e 112 35
e 112 36
e 112 37
e 112 39
e 112 41
e 112 46
e 112 47
e 112 48
e 112 49
e 112 51
e 112 52
e 112 53
e 112 55
e 112 57
e 112 58
e 112 59
e 112 61
e 112 63
e 112 64
e 112 65
e 112 67
e 112 68
e 112 69
e 112 70
e 112 71
e 112 74
e 112 76
e 112 78
e 112 79
e 112 80
e 112 81
e 112 82
e 112 83
e 112 85
e 112 86
e 112 88
e 112 90
e 112 91
e 112 92
e 112 95
e 112 96
e 112 99
e 112 100
e 112 101
e 112 102
e 112 103
e 112 104
e 112 106
e 112 107
e 112 108
e 112 111
e 113 1
e 113 2
e 113 5
e 113 6
e 113 9
e 113 10
e 113 11
e 113 12
e 113 13
e 113 14
e 113 16
e 113 17
e 113 19
e 113 20
e 113 21
e 113 24
e 113 25
e 113 26
e 113 27
e 113 28
e 113 29
e 113 30
e 113 33
e 113 34
e 113 35
e 113 36
e 113 37
e 113 39
e 113 41
e 113 46
e 113 47
e 113 48
e 113 49
e 113 50
e 113 51
e 113 52
e 113 54
e 113 55
e 113 56
e 113 57
e 113 58
e 113 61
e 113 62
e 113 63
e 113 64
e 113 66
e 113 67
e 113 69
e 113 70
e 113 73
e 113 75
e 113 76
e 113 78
e 113 79
e 113 80
e 113 82
e 113 83
e 113 84
e 113 87
e 113 90
e 113 91
e 113 92
e 113 95
e 113 96
e 113 100
e 113 101
e 113 102
e 113 103
e 113 104
e 113 105
e 113 106
e 113 107
e 113 108
e 113 111
e 113 112
e 114 2
e 114 3
e 114 6
e 114 7
e 114 8
e 114 9
e 114 11
e 114 13
e 114 16
e 114 17
e 114 18
e 114 20
e 114 21
e 114 23
e 114 24
e 114 25
e 114 28
e 114 29
e 114 30
e 114 31
e 114 34
e 114 35
e 114 37
e 114 38
e 114 39
e 114 40
e 114 42
e 114 43
e 114 44
e 114 45
e 114 46
e 114 47
e 114 48
e 114 50
e 114 51
e 114 52
e 114 53
e 114 55
e 114 56
e 114 57
e 114 58
e 114 59
e 114 61
e 114 62
e 114 64
e 114 66
e 114 68
e 114 70
e 114 71
e 114 74
e 114 75
e 114 76
e 114 78
e 114 79
e 114 80
e 114 81
e 114 82
e 114 83
e 114 84
e 114 86
e 114 88
e 114 90
e 114 91
e 114 92
e 114 95
e 114 96
e 114 98
e 114 101
e 114 102
e 114 103
e 114 104
e 114 107
e 114 108
e 114 110
e 114 111
e 114 112
e 114 113
e 115 2
e 115 4
e 115 5
e 115 6
e 115 9
e 115 11
e 115 13
e 115 14
e 115 16
e 115 18
e 115 20
e 115 21
e 115 23
e 115 24
e 115 25
e 115 27
e 115 28
e 115 29
e 115 30
e 115 31
e 115 32
e 115 33
e 115 34
e 115 35
e 115 36
e 115 38
e 115 40
e 115 41
e 115 42
e 115 43
e 115 47
e 115 48
e 115 49
e 115 50
e 115 51
e 115 52
e 115 53
e 115 54
e 115 55
e 115 56
e 115 57
e 115 58
e 115 59
e 115 61
e 115 63
e 115 64
e 115 68
e 115 69
e 115 70
e 115 71
e 115 74
e 115 75
e 115 76
e 115 78
e 115 79
e 115 80
e 115 81
e 115 82
e 115 83
e 115 90
e 115 91
e 115 92
e 115 95
e 115 96
e 115 97
e 115 99
e 115 100
e 115 102
e 115 103
e 115 105
e 115 107
e 115 109
e 115 111
e 115 112
e 115 113
e 115 114
e 116 1
e 116 2
e 116 3
e 116 6
e 116 8
e 116 9
e 116 11
e 116 13
e 116 14
e 116 15
e 116 16
e 116 17
e 116 20
e 116 21
e 116 24
e 116 25
e 116 26
e 116 28
e 116 29
e 116 30
e 116 31
e 116 33
e 116 34
e 116 35
e 116 36
e 116 37
e 116 38
e 116 39
e 116 40
e 116 41
e 116 43
e 116 44
e 116 46
e 116 47
e 116 48
e 116 49
e 116 52
e 116 53
e 116 55
e 116 56
e 116 57
e 116 58
e 116 59
e 116 60
e 116 61
e 116 62
e 116 63
e 116 64
e 116 65
e 116 68
e 116 69
e 116 70
e 116 71
e 116 75
e 116 76
e 116 78
e 116 79
e 116 80
e 116 83
e 116 84
e 116 86
e 116 87
e 116 89
e 116 90
e 116 92
e 116 93
e 116 95
e 116 96
e 116 97
e 116 100
e 116 101
e 116 102
e 116 103
e 116 104
e 116 106
e 116 107
e 116 108
e 116 109
e 116 112
e 116 113
e 116 114
e 116 115
e 117 1
e 117 5
e 117 6
e 117 8
e 117 9
e 117 10
e 117 11
e 117 12
e 117 13
e 117 14
e 117 15
e 117 16
e 117 18
e 117 19
e 117 20
e 117 21
e 117 22
e 117 24
e 117 25
e 117 26
e 117 28
e 117 30
e 117 31
e 117 34
e 117 35
e 117 36
e 117 39
e 117 40
e 117 43
e 117 44
e 117 46
e 117 47
e 117 48
e 117 49
e 117 50
e 117 51
e 117 52
e 117 53
e 117 55
e 117 56
e 117 57
e 117 58
e 117 59
e 117 61
e 117 63
e 117 64
e 117 68
e 117 70
e 117 71
e 117 75
e 117 76
e 117 78
e 117 79
e 117 80
e 117 81
e 117 82
e 117 83
e 117 86
e 117 89
e 117 91
e 117 92
e 117 95
e 117 96
e 117 100
e 117 101
e 117 102
e 117 104
e 117 106
e 117 107
e 117 108
e 117 110
e 117 111
e 117 112
e 117 113
e 117 114
e 117 115
e 117 116
e 118 1
e 118 3
e 118 4
e 118 5
e 118 6
e 118 8
e 118 9
e 118 10
e 118 11
e 118 12
e 118 15
e 118 16
e 118 17
e 118 18
e 118 19
e 118 20
e 118 22
e 118 23
e 118 26
e 118 27
e 118 29
e 118 31
e 118 32
e 118 33
e 118 34
e 118 35
e 118 36
e 118 37
e 118 38
e 118 39
e 118 40
e 118 41
e 118 42
e 118 43
e 118 45
e 118 49
e 118 50
e 118 51
e 118 52
e 118 54
e 118 58
e 118 59
e 118 60
e 118 61
e 118 64
e 118 65
e 118 66
e 118 67
e 118 69
e 118 70
e 118 72
e 118 73
e 118 74
e 118 75
e 118 76
e 118 77
e 118 78
e 118 79
e 118 81
e 118 84
e 118 85
e 118 86
e 118 87
e 118 88
e 118 89
e 118 92
e 118 93
e 118 96
e 118 97
e 118 98
e 118 99
e 118 100
e 118 103
e 118 104
e 118 105
e 118 106
e 118 107
e 118 108
e 118 109
e 118 110
e 118 111
e 118 113
e 119 1
e 119 2
e 119 3
e 119 4
e 119 6
e 119 9
e 119 10
e 119 11
e 119 13
e 119 14
e 119 15
e 119 16
e 119 17
e 119 19
e 119 20
e 119 21
e 119 23
e 119 24
e 119 25
e 119 26
e 119 27
e 119 28
e 119 29
e 119 30
e 119 31
e 119 35
e 119 36
e 119 37
e 119 38
e 119 39
e 119 40
e 119 42
e 119 44
e 119 45
e 119 46
e 119 48
e 119 49
e 119 51
e 119 52
e 119 53
e 119 54
e 119 55
e 119 56
e 119 57
e 119 58
e 119 60
e 119 63
e 119 64
e 119 66
e 119 68
e 119 70
e 119 71
e 119 73
e 119 74
e 119 75
e 119 76
e 119 77
e 119 78
e 119 79
e 119 80
e 119 82
e 119 83
e 119 90
e 119 91
e 119 92
e 119 93
e 119 95
e 119 96
e 119 97
e 119 99
e 119 100
e 119 101
e 119 102
e 119 103
e 119 104
e 119 107
e 119 109
e 119 111
e 119 112
e 119 113
e 119 114
e 119 115
e 119 116
e 119 117
e 119 118
e 120 2
e 120 4
e 120 6
e 120 8
e 120 9
e 120 12
e 120 13
e 120 14
e 120 16
e 120 17
e 120 19
e 120 20
e 120 21
e 120 22
e 120 23
e 120 24
e 120 25
e 120 27
e 120 28
e 120 29
e 120 31
e 120 33
e 120 34
e 120 35
e 120 36
e 120 37
e 120 38
e 120 39
e 120 40
e 120 41
e 120 42
e 120 46
e 120 47
e 120 48
e 120 49
e 120 51
e 120 52
e 120 53
e 120 55
e 120 56
e 120 57
e 120 58
e 120 61
e 120 62
e 120 63
e 120 64
e 120 66
e 120 67
e 120 68
e 120 70
e 120 71
e 120 75
e 120 76
e 120 78
e 120 79
e 120 80
e 120 82
e 120 83
e 120 85
e 120 86
e 120 87
e 120 88
e 120 89
e 120 90
e 120 91
e 120 92
e 120 95
e 120 96
e 120 99
e 120 100
e 120 101
e 120 103
e 120 104
e 120 105
e 120 106
e 120 107
e 120 110
e 120 111
e 120 112
e 120 113
e 120 114
e 120 115
e 120 116
e 120 117
e 120 118
e 120 119
e 121 1
e 121 3
e 121 4
e 121 5
e 121 6
e 121 7
e 121 8
e 121 9
e 121 10
e 121 12
e 121 13
e 121 15
e 121 17
e 121 18
e 121 19
e 121 21
e 121 22
e 121 23
e 121 24
e 121 27
e 121 29
e 121 30
e 121 31
e 121 32
e 121 33
e 121 34
e 121 35
e 121 36
e 121 37
e 121 38
e 121 40
e 121 41
e 121 42
e 121 43
e 121 44
e 121 45
e 121 49
e 121 50
e 121 54
e 121 56
e 121 57
e 121 59
e 121 60
e 121 62
e 121 63
e 121 65
e 121 66
e 121 67
e 121 69
e 121 71
e 121 72
e 121 73
e 121 74
e 121 75
e 121 76
e 121 77
e 121 78
e 121 79
e 121 80
e 121 83
e 121 84
e 121 85
e 121 86
e 121 87
e 121 88
e 121 89
e 121 90
e 121 91
e 121 92
e 121 93
e 121 94
e 121 95
e 121 96
e 121 97
e 121 98
e 121 99
e 121 103
e 121 105
e 121 106
e 121 108
e 121 109
e 121 110
e 121 112
e 121 115
e 121 116
e 121 118
e 122 1
e 122 2
e 122 3
e 122 4
e 122 5
e 122 6
e 122 7
e 122 8
e 122 10
e 122 11
e 122 12
e 122 13
e 122 14
e 122 15
e 122 17
e 122 18
e 122 19
e 122 22
e 122 23
e 122 26
e 122 27
e 122 31
e 122 32
e 122 33
e 122 35
e 122 36
e 122 37
e 122 38
e 122 40
e 122 41
e 122 42
e 122 43
e 122 44
e 122 45
e 122 47
e 122 50
e 122 54
e 122 55
e 122 57
e 122 59
e 122 60
e 122 62
e 122 64
e 122 65
e 122 66
e 122 67
e 122 69
e 122 72
e 122 73
e 122 74
e 122 75
e 122 77
e 122 80
e 122 81
e 122 82
e 122 85
e 122 86
e 122 87
e 122 88
e 122 89
e 122 92
e 122 93
e 122 94
e 122 97
e 122 98
e 122 99
e 122 103
e 122 104
e 122 105
e 122 106
e 122 107
e 122 108
e 122 109
e 122 110
e 122 116
e 122 118
e 122 120
e 122 121
e 123 1
e 123 2
e 123 3
e 123 4
e 123 5
e 123 7
e 123 8
e 123 10
e 123 12
e 123 15
e 123 16
e 123 17
e 123 18
e 123 19
e 123 21
e 123 23
e 123 24
e 123 25
e 123 26
e 123 27
e 123 29
e 123 31
e 123 32
e 123 33
e 123 36
e 123 37
e 123 38
e 123 39
e 123 40
e 123 41
e 123 42
e 123 43
e 123 44
e 123 45
e 123 47
e 123 48
e 123 49
e 123 52
e 123 54
e 123 56
e 123 57
e 123 59
e 123 60
e 123 62
e 123 65
e 123 66
e 123 67
e 123 69
e 123 72
e 123 73
e 123 74
e 123 75
e 123 77
e 123 78
e 123 80
e 123 81
e 123 82
e 123 83
e 123 84
e 123 85
e 123 86
e 123 87
e 123 88
e 123 93
e 123 94
e 123 97
e 123 98
e 123 99
e 123 101
e 123 102
e 123 103
e 123 105
e 123 108
e 123 109
e 123 110
e 123 111
e 123 114
e 123 115
e 123 118
e 123 120
e 123 121
e 123 122
e 124 1
e 124 2
e 124 6
e 124 9
e 124 10
e 124 11
e 124 13
e 124 14
e 124 16
e 124 21
e 124 22
e 124 24
e 124 25
e 124 26
e 124 28
e 124 29
e 124 30
e 124 31
e 124 34
e 124 35
e 124 36
e 124 39
e 124 40
e 124 41
e 124 43
e 124 45
e 124 46
e 124 47
e 124 48
e 124 49
e 124 50
e 124 51
e 124 52
e 124 53
e 124 55
e 124 56
e 124 57
e 124 58
e 124 60
e 124 61
e 124 62
e 124 63
e 124 64
e 124 66
e 124 67
e 124 68
e 124 70
e 124 71
e 124 72
e 124 73
e 124 75
e 124 76
e 124 78
e 124 79
e 124 80
e 124 82
e 124 83
e 124 84
e 124 85
e 124 86
e 124 87
e 124 88
e 124 90
e 124 91
e 124 92
e 124 94
e 124 95
e 124 96
e 124 98
e 124 99
e 124 100
e 124 101
e 124 102
e 124 103
e 124 104
e 124 105
e 124 107
e 124 111
e 124 112
e 124 113
e 124 114
e 124 115
e 124 116
e 124 117
e 124 119
e 124 120
e 124 121
e 124 122
e 125 1
e 125 2
e 125 3
e 125 4
e 125 6
e 125 8
e 125 9
e 125 10
e 125 11
e 125 14
e 125 15
e 125 16
e 125 18
e 125 20
e 125 22
e 125 23
e 125 24
e 125 25
e 125 26
e 125 28
e 125 29
e 125 30
e 125 31
e 125 32
e 125 34
e 125 35
e 125 36
e 125 37
e 125 39
e 125 40
e 125 42
e 125 43
e 125 44
e 125 45
e 125 46
e 125 47
e 125 48
e 125 49
e 125 50
e 125 51
e 125 52
e 125 53
e 125 54
e 125 55
e 125 56
e 125 57
e 125 60
e 125 61
e 125 63
e 125 64
e 125 65
e 125 66
e 125 68
e 125 70
e 125 71
e 125 72
e 125 74
e 125 75
e 125 76
e 125 78
e 125 79
e 125 82
e 125 83
e 125 85
e 125 86
e 125 88
e 125 89
e 125 90
e 125 91
e 125 92
e 125 94
e 125 95
e 125 96
e 125 100
e 125 101
e 125 102
e 125 103
e 125 104
e 125 107
e 125 108
e 125 110
e 125 111
e 125 112
e 125 113
e 125 114
e 125 115
e 125 116
e 125 117
e 125 119
e 125 120
e 125 124
e 126 1
e 126 2
e 126 3
e 126 4
e 126 5
e 126 6
e 126 7
e 126 9
e 126 10
e 126 12
e 126 14
e 126 16
e 126 17
e 126 18
e 126 19
e 126 22
e 126 23
e 126 24
e 126 26
e 126 27
e 126 28
e 126 31
e 126 32
e 126 33
e 126 35
e 126 36
e 126 37
e 126 38
e 126 39
e 126 40
e 126 41
e 126 42
e 126 43
e 126 44
e 126 45
e 126 46
e 126 48
e 126 50
e 126 51
e 126 52
e 126 54
e 126 55
e 126 59
e 126 60
e 126 61
e 126 62
e 126 63
e 126 65
e 126 66
e 126 67
e 126 68
e 126 69
e 126 70
e 126 72
e 126 73
e 126 74
e 126 77
e 126 79
e 126 80
e 126 81
e 126 84
e 126 85
e 126 86
e 126 87
e 126 88
e 126 89
e 126 91
e 126 92
e 126 93
e 126 94
e 126 95
e 126 96
e 126 97
e 126 98
e 126 99
e 126 100
e 126 102
e 126 103
e 126 105
e 126 106
e 126 108
e 126 109
e 126 110
e 126 112
e 126 114
e 126 116
e 126 117
e 126 118
e 126 119
e 126 120
e 126 121
e 126 122
e 126 123
e 126 125
e 127 1
e 127 3
e 127 4
e 127 5
e 127 6
e 127 7
e 127 9
e 127 10
e 127 12
e 127 14
e 127 17
e 127 18
e 127 19
e 127 20
e 127 21
e 127 22
e 127 23
e 127 25
e 127 26
e 127 27
e 127 29
e 127 30
e 127 32
e 127 33
e 127 34
e 127 36
e 127 37
e 127 38
e 127 40
e 127 41
e 127 42
e 127 43
e 127 44
e 127 45
e 127 46
e 127 47
e 127 48
e 127 50
e 127 52
e 127 54
e 127 55
e 127 56
e 127 57
e 127 59
e 127 60
e 127 62
e 127 63
e 127 64
e 127 65
e 127 66
e 127 67
e 127 69
e 127 72
e 127 73
e 127 74
e 127 75
e 127 76
e 127 77
e 127 78
e 127 80
e 127 81
e 127 82
e 127 84
e 127 85
e 127 86
e 127 87
e 127 88
e 127 89
e 127 90
e 127 91
e 127 92
e 127 93
e 127 94
e 127 97
e 127 98
e 127 99
e 127 100
e 127 103
e 127 105
e 127 106
e 127 107
e 127 108
e 127 109
e 127 110
e 127 114
e 127 116
e 127 118
e 127 119
e 127 120
e 127 121
e 127 122
e 127 123
e 128 1
e 128 2
e 128 3
e 128 4
e 128 5
e 128 6
e 128 7
e 128 8
e 128 9
e 128 10
e 128 12
e 128 15
e 128 16
e 128 17
e 128 18
e 128 19
e 128 23
e 128 25
e 128 26
e 128 27
e 128 30
e 128 31
e 128 32
e 128 33
e 128 35
e 128 37
e 128 38
e 128 40
e 128 41
e 128 42
e 128 43
e 128 44
e 128 45
e 128 51
e 128 52
e 128 53
e 128 54
e 128 55
e 128 59
e 128 60
e 128 62
e 128 64
e 128 65
e 128 66
e 128 67
e 128 68
e 128 69
e 128 72
e 128 73
e 128 74
e 128 75
e 128 76
e 128 77
e 128 78
e 128 79
e 128 80
e 128 81
e 128 84
e 128 85
e 128 86
e 128 87
e 128 88
e 128 91
e 128 92
e 128 93
e 128 94
e 128 96
e 128 97
e 128 98
e 128 99
e 128 100
e 128 101
e 128 102
e 128 103
e 128 105
e 128 108
e 128 109
e 128 110
e 128 111
e 128 112
e 128 113
e 128 114
e 128 117
e 128 118
e 128 121
e 128 122
e 128 126
e 128 127
e 129 1
e 129 2
e 129 4
e 129 6
e 129 7
e 129 8
e 129 9
e 129 11
e 129 13
e 129 14
e 129 15
e 129 16
e 129 17
e 129 20
e 129 21
e 129 23
e 129 24
e 129 25
e 129 26
e 129 27
e 129 29
e 129 30
e 129 31
e 129 33
e 129 34
e 129 35
e 129 36
e 129 37
e 129 38
e 129 39
e 129 40
e 129 41
e 129 42
e 129 43
e 129 46
e 129 47
e 129 48
e 129 49
e 129 50
e 129 51
e 129 53
e 129 55
e 129 56
e 129 57
e 129 58
e 129 61
e 129 62
e 129 63
e 129 64
e 129 65
e 129 66
e 129 67
e 129 68
e 129 70
e 129 71
e 129 72
e 129 75
e 129 76
e 129 78
e 129 79
e 129 80
e 129 81
e 129 82
e 129 83
e 129 84
e 129 90
e 129 91
e 129 92
e 129 95
e 129 96
e 129 99
e 129 100
e 129 101
e 129 102
e 129 103
e 129 104
e 129 106
e 129 107
e 129 108
e 129 111
e 129 112
e 129 113
e 129 114
e 129 115
e 129 116
e 129 117
e 129 119
e 129 120
e 129 121
e 129 123
e 129 124
e 129 125
e 129 127
e 130 1
e 130 4
e 130 5
e 130 6
e 130 7
e 130 8
e 130 9
e 130 10
e 130 11
e 130 12
e 130 13
e 130 15
e 130 17
e 130 18
e 130 21
e 130 22
e 130 23
e 130 26
e 130 27
e 130 30
e 130 32
e 130 33
e 130 35
e 130 36
e 130 37
e 130 38
e 130 39
e 130 40
e 130 41
e 130 42
e 130 43
e 130 44
e 130 45
e 130 49
e 130 50
e 130 51
e 130 54
e 130 56
e 130 59
e 130 60
e 130 62
e 130 65
e 130 66
e 130 67
e 130 72
e 130 73
e 130 74
e 130 76
e 130 77
e 130 78
e 130 79
e 130 81
e 130 82
e 130 84
e 130 85
e 130 86
e 130 87
e 130 88
e 130 89
e 130 90
e 130 91
e 130 92
e 130 93
e 130 94
e 130 95
e 130 96
e 130 97
e 130 98
e 130 99
e 130 105
e 130 106
e 130 108
e 130 109
e 130 110
e 130 112
e 130 114
e 130 115
e 130 116
e 130 117
e 130 118
e 130 121
e 130 122
e 130 123
e 130 124
e 130 126
e 130 127
e 130 128
e 130 129
e 131 1
e 131 2
e 131 3
e 131 4
e 131 5
e 131 6
e 131 7
e 131 8
e 131 9
e 131 10
e 131 12
e 131 15
e 131 16
e 131 17
e 131 19
e 131 20
e 131 22
e 131 24
e 131 25
e 131 26
e 131 27
e 131 28
e 131 29
e 131 31
e 131 33
e 131 34
e 131 37
e 131 38
e 131 40
e 131 41
e 131 42
e 131 44
e 131 45
e 131 46
e 131 47
e 131 48
e 131 49
e 131 50
e 131 52
e 131 54
e 131 56
e 131 57
e 131 58
e 131 59
e 131 60
e 131 62
e 131 63
e 131 65
e 131 66
e 131 67
e 131 69
e 131 70
e 131 71
e 131 72
e 131 73
e 131 74
e 131 76
e 131 77
e 131 80
e 131 81
e 131 82
e 131 84
e 131 85
e 131 86
e 131 88
e 131 89
e 131 93
e 131 94
e 131 96
e 131 97
e 131 98
e 131 99
e 131 101
e 131 102
e 131 103
e 131 104
e 131 105
e 131 106
e 131 108
e 131 109
e 131 110
e 131 111
e 131 112
e 131 114
e 131 118
e 131 121
e 131 122
e 131 123
e 131 126
e 131 127
e 131 128
e 131 129
e 131 130
e 132 2
e 132 4
e 132 6
e 132 7
e 132 8
e 132 9
e 132 11
e 132 12
e 132 13
e 132 14
e 132 16
e 132 17
e 132 18
e 132 20
e 132 21
e 132 24
e 132 25
e 132 26
e 132 27
e 132 28
e 132 29
e 132 30
e 132 31
e 132 35
e 132 36
e 132 37
e 132 39
e 132 41
e 132 43
e 132 46
e 132 48
e 132 49
e 132 51
e 132 52
e 132 53
e 132 54
e 132 55
e 132 56
e 132 57
e 132 58
e 132 63
e 132 64
e 132 65
e 132 68
e 132 70
e 132 71
e 132 72
e 132 73
e 132 74
e 132 75
e 132 76
e 132 77
e 132 78
e 132 79
e 132 80
e 132 81
e 132 82
e 132 83
e 132 87
e 132 88
e 132 89
e 132 90
e 132 91
e 132 92
e 132 93
e 132 95
e 132 96
e 132 98
e 132 99
e 132 100
e 132 101
e 132 102
e 132 103
e 132 104
e 132 105
e 132 106
e 132 107
e 132 108
e 132 110
e 132 111
e 132 112
e 132 113
e 132 114
e 132 115
e 132 116
e 132 117
e 132 120
e 132 121
e 132 124
e 132 125
e 132 126
e 132 128
e 132 129
e 132 130
e 133 1
e 133 3
e 133 4
e 133 5
e 133 6
e 133 7
e 133 8
e 133 9
e 133 10
e 133 11
e 133 12
e 133 15
e 133 17
e 133 18
e 133 19
e 133 20
e 133 21
e 133 22
e 133 23
e 133 26
e 133 27
e 133 29
e 133 30
e 133 31
e 133 32
e 133 33
e 133 37
e 133 38
e 133 39
e 133 40
e 133 41
e 133 42
e 133 43
e 133 44
e 133 45
e 133 46
e 133 47
e 133 48
e 133 50
e 133 52
e 133 54
e 133 56
e 133 59
e 133 60
e 133 62
e 133 64
e 133 65
e 133 66
e 133 67
e 133 68
e 133 69
e 133 70
e 133 72
e 133 73
e 133 74
e 133 75
e 133 76
e 133 77
e 133 78
e 133 81
e 133 82
e 133 83
e 133 85
e 133 86
e 133 87
e 133 88
e 133 89
e 133 90
e 133 93
e 133 94
e 133 95
e 133 96
e 133 97
e 133 98
e 133 99
e 133 100
e 133 105
e 133 106
e 133 108
e 133 109
e 133 110
e 133 114
e 133 115
e 133 116
e 133 118
e 133 119
e 133 121
e 133 123
e 133 126
e 133 127
e 133 128
e 133 130
e 133 131
e 133 132
e 134 1
e 134 4
e 134 5
e 134 7
e 134 8
e 134 10
e 134 12
e 134 13
e 134 15
e 134 16
e 134 17
e 134 18
e 134 20
e 134 22
e 134 23
e 134 24
e 134 26
e 134 27
e 134 28
e 134 29
e 134 30
e 134 32
e 134 33
e 134 37
e 134 38
e 134 39
e 134 40
e 134 41
e 134 42
e 134 43
e 134 44
e 134 45
e 134 46
e 134 47
e 134 49
e 134 50
e 134 53
e 134 54
e 134 56
e 134 57
e 134 59
e 134 60
e 134 62
e 134 63
e 134 65
e 134 66
e 134 67
e 134 71
e 134 72
e 134 73
e 134 74
e 134 77
e 134 78
e 134 80
e 134 81
e 134 83
e 134 84
e 134 85
e 134 86
e 134 87
e 134 88
e 134 89
e 134 91
e 134 93
e 134 94
e 134 96
e 134 97
e 134 98
e 134 99
e 134 102
e 134 104
e 134 105
e 134 106
e 134 108
e 134 109
e 134 110
e 134 112
e 134 113
e 134 115
e 134 118
e 134 119
e 134 120
e 134 121
e 134 122
e 134 123
e 134 124
e 134 125
e 134 126
e 134 127
e 134 128
e 134 129
e 134 131
e 134 132
e 134 133
e 135 1
e 135 3
e 135 4
e 135 5
e 135 6
e 135 7
e 135 8
e 135 9
e 135 10
e 135 11
e 135 12
e 135 14
e 135 15
e 135 17
e 135 18
e 135 19
e 135 20
e 135 22
e 135 23
e 135 26
e 135 27
e 135 30
e 135 32
e 135 33
e 135 34
e 135 37
e 135 38
e 135 40
e 135 41
e 135 43
e 135 44
e 135 45
e 135 46
e 135 50
e 135 54
e 135 55
e 135 59
e 135 60
e 135 62
e 135 65
e 135 66
e 135 67
e 135 69
e 135 72
e 135 73
e 135 74
e 135 77
e 135 78
e 135 80
e 135 81
e 135 84
e 135 85
e 135 86
e 135 87
e 135 88
e 135 89
e 135 90
e 135 91
e 135 93
e 135 94
e 135 95
e 135 96
e 135 97
e 135 99
e 135 100
e 135 101
e 135 102
e 135 103
e 135 104
e 135 106
e 135 110
e 135 112
e 135 113
e 135 118
e 135 121
e 135 122
e 135 123
e 135 126
e 135 127
e 135 128
e 135 129
e 135 130
e 135 131
e 135 132
e 135 133
e 135 134
e 136 2
e 136 6
e 136 9
e 136 11
e 136 12
e 136 13
e 136 14
e 136 15
e 136 16
e 136 19
e 136 20
e 136 21
e 136 24
e 136 25
e 136 28
e 136 29
e 136 30
e 136 31
e 136 34
e 136 35
e 136 36
e 136 39
e 136 42
e 136 45
e 136 46
e 136 47
e 136 48
e 136 49
e 136 51
e 136 52
e 136 53
e 136 55
e 136 57
e 136 58
e 136 61
e 136 63
e 136 64
e 136 68
e 136 69
e 136 70
e 136 71
e 136 72
e 136 76
e 136 78
e 136 79
e 136 80
e 136 81
e 136 82
e 136 83
e 136 84
e 136 85
e 136 86
e 136 90
e 136 91
e 136 92
e 136 95
e 136 96
e 136 98
e 136 99
e 136 100
e 136 101
e 136 102
e 136 103
e 136 104
e 136 105
e 136 107
e 136 108
e 136 111
e 136 113
e 136 114
e 136 115
e 136 116
e 136 117
e 136 118
e 136 119
e 136 120
e 136 121
e 136 123
e 136 124
e 136 125
e 136 127
e 136 129
e 136 131
e 136 132
e 136 135
e 137 2
e 137 6
e 137 7
e 137 8
e 137 9
e 137 11
e 137 12
e 137 14
e 137 15
e 137 16
e 137 18
e 137 20
e 137 24
e 137 25
e 137 28
e 137 29
e 137 30
e 137 31
e 137 32
e 137 33
e 137 34
e 137 35
e 137 36
e 137 37
e 137 39
e 137 42
e 137 45
e 137 46
e 137 47
e 137 48
e 137 49
e 137 51
e 137 52
e 137 53
e 137 55
e 137 56
e 137 57
e 137 60
e 137 61
e 137 62
e 137 63
e 137 64
e 137 68
e 137 70
e 137 71
e 137 72
e 137 73
e 137 74
e 137 75
e 137 76
e 137 78
e 137 79
e 137 82
e 137 83
e 137 87
e 137 90
e 137 91
e 137 92
e 137 93
e 137 94
e 137 95
e 137 96
e 137 97
e 137 98
e 137 99
e 137 100
e 137 101
e 137 102
e 137 103
e 137 104
e 137 105
e 137 107
e 137 109
e 137 111
e 137 112
e 137 113
e 137 114
e 137 115
e 137 116
e 137 117
e 137 119
e 137 120
e 137 122
e 137 123
e 137 124
e 137 126
e 137 127
e 137 128
e 137 129
e 137 132
e 137 133
e 137 136
e 138 2
e 138 5
e 138 6
e 138 7
e 138 8
e 138 9
e 138 11
e 138 12
e 138 13
e 138 14
e 138 16
e 138 17
e 138 19
e 138 21
e 138 24
e 138 25
e 138 28
e 138 29
e 138 30
e 138 31
e 138 34
e 138 35
e 138 36
e 138 37
e 138 39
e 138 42
e 138 45
e 138 46
e 138 47
e 138 48
e 138 49
e 138 51
e 138 52
e 138 53
e 138 55
e 138 56
e 138 57
e 138 58
e 138 59
e 138 60
e 138 61
e 138 63
e 138 64
e 138 68
e 138 69
e 138 70
e 138 71
e 138 72
e 138 74
e 138 75
e 138 76
e 138 78
e 138 79
e 138 80
e 138 81
e 138 82
e 138 83
e 138 89
e 138 90
e 138 91
e 138 92
e 138 95
e 138 96
e 138 97
e 138 98
e 138 100
e 138 101
e 138 102
e 138 103
e 138 104
e 138 105
e 138 106
e 138 107
e 138 111
e 138 112
e 138 113
e 138 114
e 138 115
e 138 116
e 138 117
e 138 118
e 138 119
e 138 120
e 138 122
e 138 123
e 138 125
e 138 129
e 138 131
e 138 132
e 138 133
e 138 136
e 138 137
e 139 1
e 139 2
e 139 4
e 139 5
e 139 6
e 139 7
e 139 8
e 139 10
e 139 11
e 139 12
e 139 15
e 139 16
e 139 17
e 139 18
e 139 22
e 139 23
e 139 24
e 139 26
e 139 27
e 139 29
e 139 31
e 139 32
e 139 33
e 139 35
e 139 36
e 139 37
e 139 38
e 139 39
e 139 40
e 139 41
e 139 42
e 139 43
e 139 44
e 139 45
e 139 46
e 139 49
e 139 50
e 139 52
e 139 54
e 139 57
e 139 59
e 139 60
e 139 61
e 139 62
e 139 63
e 139 65
e 139 66
e 139 67
e 139 68
e 139 71
e 139 72
e 139 73
e 139 74
e 139 75
e 139 76
e 139 77
e 139 81
e 139 84
e 139 85
e 139 86
e 139 87
e 139 88
e 139 89
e 139 92
e 139 93
e 139 94
e 139 96
e 139 97
e 139 98
e 139 99
e 139 100
e 139 104
e 139 105
e 139 106
e 139 107
e 139 108
e 139 109
e 139 110
e 139 112
e 139 113
e 139 117
e 139 118
e 139 119
e 139 120
e 139 121
e 139 122
e 139 123
e 139 124
e 139 126
e 139 127
e 139 128
e 139 129
e 139 131
e 139 133
e 139 135
e 139 136
e 140 1
e 140 3
e 140 5
e 140 6
e 140 7
e 140 8
e 140 10
e 140 11
e 140 13
e 140 14
e 140 15
e 140 16
e 140 17
e 140 18
e 140 19
e 140 20
e 140 21
e 140 22
e 140 23
e 140 26
e 140 27
e 140 28
e 140 29
e 140 30
e 140 32
e 140 35
e 140 36
e 140 37
e 140 38
e 140 39
e 140 40
e 140 41
e 140 42
e 140 43
e 140 44
e 140 45
e 140 46
e 140 48
e 140 50
e 140 52
e 140 53
e 140 54
e 140 57
e 140 59
e 140 60
e 140 62
e 140 63
e 140 65
e 140 67
e 140 68
e 140 69
e 140 72
e 140 74
e 140 77
e 140 79
e 140 81
e 140 82
e 140 83
e 140 84
e 140 85
e 140 86
e 140 87
e 140 88
e 140 89
e 140 90
e 140 93
e 140 94
e 140 97
e 140 98
e 140 99
e 140 102
e 140 104
e 140 105
e 140 106
e 140 107
e 140 108
e 140 109
e 140 110
e 140 111
e 140 112
e 140 113
e 140 114
e 140 115
e 140 116
e 140 117
e 140 118
e 140 119
e 140 120
e 140 121
e 140 122
e 140 123
e 140 126
e 140 127
e 140 128
e 140 130
e 140 131
e 140 133
e 140 134
e 140 135
e 140 136
e 140 138
e 140 139
e 141 2
e 141 4
e 141 5
e 141 6
e 141 9
e 141 10
e 141 11
e 141 12
e 141 13
e 141 14
e 141 16
e 141 18
e 141 19
e 141 20
e 141 21
e 141 23
e 141 24
e 141 25
e 141 26
e 141 27
e 141 29
e 141 30
e 141 31
e 141 32
e 141 33
e 141 34
e 141 35
e 141 36
e 141 39
e 141 40
e 141 43
e 141 46
e 141 47
e 141 48
e 141 49
e 141 51
e 141 53
e 141 55
e 141 56
e 141 57
e 141 58
e 141 59
e 141 61
e 141 63
e 141 64
e 141 67
e 141 68
e 141 70
e 141 71
e 141 72
e 141 75
e 141 76
e 141 77
e 141 78
e 141 79
e 141 80
e 141 81
e 141 82
e 141 83
e 141 86
e 141 88
e 141 89
e 141 90
e 141 91
e 141 92
e 141 94
e 141 95
e 141 96
e 141 97
e 141 98
e 141 99
e 141 100
e 141 101
e 141 102
e 141 103
e 141 104
e 141 105
e 141 107
e 141 109
e 141 110
e 141 111
e 141 112
e 141 113
e 141 114
e 141 115
e 141 116
e 141 117
e 141 119
e 141 120
e 141 122
e 141 123
e 141 124
e 141 125
e 141 131
e 141 132
e 141 136
e 141 137
e 141 138
e 142 1
e 142 2
e 142 3
e 142 4
e 142 5
e 142 8
e 142 10
e 142 11
e 142 12
e 142 15
e 142 16
e 142 17
e 142 18
e 142 19
e 142 20
e 142 21
e 142 22
e 142 23
e 142 26
e 142 27
e 142 29
e 142 31
e 142 32
e 142 33
e 142 34
e 142 37
e 142 38
e 142 39
e 142 40
e 142 41
e 142 42
e 142 43
e 142 45
e 142 47
e 142 49
e 142 50
e 142 51
e 142 52
e 142 54
e 142 57
e 142 58
e 142 59
e 142 60
e 142 65
e 142 66
e 142 67
e 142 69
e 142 70
e 142 72
e 142 73
e 142 74
e 142 77
e 142 78
e 142 79
e 142 80
e 142 81
e 142 84
e 142 85
e 142 86
e 142 87
e 142 88
e 142 89
e 142 92
e 142 93
e 142 95
e 142 97
e 142 98
e 142 99
e 142 100
e 142 101
e 142 103
e 142 105
e 142 106
e 142 107
e 142 108
e 142 109
e 142 110
e 142 111
e 142 116
e 142 117
e 142 119
e 142 121
e 142 122
e 142 123
e 142 125
e 142 126
e 142 127
e 142 128
e 142 129
e 142 130
e 142 131
e 142 132
e 142 133
e 142 134
e 142 135
e 142 136
e 142 138
e 142 139
e 142 140
e 142 141
e 143 2
e 143 3
e 143 5
e 143 6
e 143 7
e 143 8
e 143 9
e 143 10
e 143 11
e 143 12
e 143 13
e 143 14
e 143 15
e 143 16
e 143 17
e 143 20
e 143 21
e 143 22
e 143 23
e 143 24
e 143 25
e 143 27
e 143 28
e 143 29
e 143 30
e 143 31
e 143 33
e 143 34
e 143 35
e 143 36
e 143 41
e 143 42
e 143 45
e 143 47
e 143 48
e 143 49
e 143 51
e 143 52
e 143 53
e 143 54
e 143 55
e 143 56
e 143 57
e 143 58
e 143 60
e 143 61
e 143 63
e 143 64
e 143 65
e 143 67
e 143 68
e 143 69
e 143 70
e 143 71
e 143 72
e 143 74
e 143 75
e 143 76
e 143 78
e 143 79
e 143 80
e 143 82
e 143 83
e 143 84
e 143 85
e 143 87
e 143 88
e 143 89
e 143 90
e 143 91
e 143 92
e 143 95
e 143 96
e 143 97
e 143 98
e 143 100
e 143 102
e 143 103
e 143 105
e 143 107
e 143 109
e 143 111
e 143 112
e 143 113
e 143 114
e 143 116
e 143 117
e 143 118
e 143 119
e 143 120
e 143 124
e 143 125
e 143 127
e 143 129
e 143 132
e 143 135
e 143 136
e 143 137
e 143 138
e 143 140
e 143 141
e 144 1
e 144 2
e 144 6
e 144 7
e 144 9
e 144 11
e 144 12
e 144 13
e 144 14
e 144 15
e 144 16
e 144 17
e 144 19
e 144 20
e 144 21
e 144 24
e 144 25
e 144 26
e 144 27
e 144 28
e 144 29
e 144 30
e 144 31
e 144 34
e 144 35
e 144 36
e 144 37
e 144 38
e 144 39
e 144 40
e 144 45
e 144 46
e 144 47
e 144 48
e 144 49
e 144 51
e 144 52
e 144 53
e 144 55
e 144 57
e 144 58
e 144 60
e 144 61
e 144 63
e 144 64
e 144 65
e 144 67
e 144 68
e 144 69
e 144 70
e 144 71
e 144 76
e 144 77
e 144 78
e 144 79
e 144 80
e 144 81
e 144 82
e 144 83
e 144 84
e 144 85
e 144 86
e 144 87
e 144 90
e 144 91
e 144 92
e 144 93
e 144 94
e 144 95
e 144 96
e 144 97
e 144 99
e 144 100
e 144 101
e 144 102
e 144 103
e 144 104
e 144 106
e 144 107
e 144 108
e 144 109
e 144 111
e 144 113
e 144 114
e 144 115
e 144 116
e 144 117
e 144 118
e 144 119
e 144 120
e 144 124
e 144 125
e 144 126
e 144 127
e 144 128
e 144 129
e 144 132
e 144 133
e 144 134
e 144 137
e 144 138
e 144 141
e 144 143
e 145 2
e 145 5
e 145 6
e 145 8
e 145 9
e 145 11
e 145 13
e 145 14
e 145 15
e 145 16
e 145 17
e 145 20
e 145 21
e 145 24
e 145 25
e 145 26
e 145 27
e 145 28
e 145 29
e 145 30
e 145 31
e 145 35
e 145 36
e 145 37
e 145 38
e 145 39
e 145 44
e 145 45
e 145 46
e 145 48
e 145 49
e 145 51
e 145 52
e 145 53
e 145 55
e 145 56
e 145 57
e 145 58
e 145 62
e 145 63
e 145 64
e 145 66
e 145 68
e 145 70
e 145 71
e 145 73
e 145 74
e 145 75
e 145 76
e 145 78
e 145 79
e 145 80
e 145 82
e 145 83
e 145 84
e 145 86
e 145 88
e 145 90
e 145 91
e 145 92
e 145 94
e 145 95
e 145 96
e 145 100
e 145 101
e 145 102
e 145 103
e 145 104
e 145 105
e 145 107
e 145 108
e 145 109
e 145 111
e 145 112
e 145 113
e 145 114
e 145 115
e 145 116
e 145 117
e 145 120
e 145 123
e 145 124
e 145 125
e 145 126
e 145 128
e 145 129
e 145 131
e 145 136
e 145 137
e 145 138
e 145 141
e 145 143
e 145 144
e 146 1
e 146 3
e 146 4
e 146 5
e 146 7
e 146 8
e 146 9
e 146 10
e 146 11
e 146 12
e 146 14
e 146 15
e 146 18
e 146 19
e 146 20
e 146 22
e 146 23
e 146 25
e 146 26
e 146 27
e 146 28
e 146 32
e 146 33
e 146 34
e 146 36
e 146 37
e 146 38
e 146 39
e 146 40
e 146 41
e 146 42
e 146 43
e 146 44
e 146 45
e 146 46
e 146 48
e 146 50
e 146 53
e 146 54
e 146 55
e 146 58
e 146 59
e 146 60
e 146 62
e 146 63
e 146 64
e 146 65
e 146 66
e 146 69
e 146 72
e 146 73
e 146 74
e 146 75
e 146 77
e 146 80
e 146 81
e 146 84
e 146 85
e 146 86
e 146 87
e 146 88
e 146 89
e 146 90
e 146 91
e 146 92
e 146 94
e 146 95
e 146 97
e 146 98
e 146 100
e 146 104
e 146 105
e 146 106
e 146 107
e 146 108
e 146 109
e 146 110
e 146 112
e 146 113
e 146 118
e 146 121
e 146 122
e 146 123
e 146 126
e 146 127
e 146 128
e 146 129
e 146 130
e 146 131
e 146 133
e 146 134
e 146 135
e 146 136
e 146 137
e 146 138
e 146 139
e 146 140
e 146 141
e 146 142
e 146 144
e 146 145
e 147 2
e 147 3
e 147 6
e 147 7
e 147 8
e 147 9
e 147 10
e 147 11
e 147 12
e 147 13
e 147 14
e 147 15
e 147 16
e 147 20
e 147 21
e 147 22
e 147 23
e 147 24
e 147 25
e 147 26
e 147 27
e 147 29
e 147 30
e 147 31
e 147 34
e 147 35
e 147 36
e 147 38
e 147 39
e 147 41
e 147 46
e 147 47
e 147 48
e 147 49
e 147 50
e 147 51
e 147 53
e 147 55
e 147 56
e 147 57
e 147 58
e 147 60
e 147 61
e 147 62
e 147 63
e 147 64
e 147 68
e 147 69
e 147 70
e 147 71
e 147 74
e 147 75
e 147 76
e 147 78
e 147 79
e 147 80
e 147 82
e 147 83
e 147 84
e 147 89
e 147 90
e 147 91
e 147 92
e 147 94
e 147 95
e 147 96
e 147 99
e 147 100
e 147 101
e 147 102
e 147 103
e 147 104
e 147 105
e 147 106
e 147 107
e 147 108
e 147 111
e 147 112
e 147 113
e 147 114
e 147 115
e 147 116
e 147 117
e 147 118
e 147 119
e 147 120
e 147 123
e 147 124
e 147 125
e 147 130
e 147 132
e 147 134
e 147 135
e 147 136
e 147 137
e 147 138
e 147 139
e 147 142
e 147 143
e 147 144
e 147 145
e 148 1
e 148 2
e 148 3
e 148 4
e 148 5
e 148 7
e 148 8
e 148 10
e 148 11
e 148 12
e 148 13
e 148 15
e 148 17
e 148 18
e 148 19
e 148 22
e 148 23
e 148 24
e 148 25
e 148 26
e 148 31
e 148 32
e 148 33
e 148 36
e 148 37
e 148 38
e 148 39
e 148 40
e 148 41
e 148 42
e 148 43
e 148 44
e 148 45
e 148 46
e 148 47
e 148 48
e 148 50
e 148 51
e 148 52
e 148 53
e 148 54
e 148 55
e 148 56
e 148 59
e 148 61
e 148 62
e 148 64
e 148 65
e 148 66
e 148 67
e 148 68
e 148 69
e 148 70
e 148 72
e 148 73
e 148 75
e 148 77
e 148 81
e 148 84
e 148 85
e 148 86
e 148 87
e 148 88
e 148 89
e 148 90
e 148 92
e 148 93
e 148 94
e 148 95
e 148 97
e 148 98
e 148 99
e 148 100
e 148 101
e 148 103
e 148 105
e 148 106
e 148 107
e 148 108
e 148 109
e 148 110
e 148 111
e 148 113
e 148 115
e 148 116
e 148 117
e 148 118
e 148 121
e 148 122
e 148 123
e 148 124
e 148 125
e 148 126
e 148 127
e 148 128
e 148 129
e 148 130
e 148 131
e 148 133
e 148 134
e 148 135
e 148 139
e 148 140
e 148 142
e 148 146
e 149 2
e 149 3
e 149 4
e 149 5
e 149 6
e 149 7
e 149 9
e 149 11
e 149 13
e 149 14
e 149 15
e 149 16
e 149 17
e 149 19
e 149 20
e 149 21
e 149 24
e 149 25
e 149 26
e 149 27
e 149 29
e 149 30
e 149 31
e 149 32
e 149 34
e 149 35
e 149 36
e 149 37
e 149 39
e 149 40
e 149 43
e 149 46
e 149 47
e 149 48
e 149 49
e 149 51
e 149 53
e 149 55
e 149 56
e 149 57
e 149 58
e 149 61
e 149 62
e 149 63
e 149 64
e 149 65
e 149 66
e 149 67
e 149 68
e 149 69
e 149 70
e 149 71
e 149 75
e 149 76
e 149 77
e 149 78
e 149 79
e 149 80
e 149 82
e 149 83
e 149 84
e 149 86
e 149 87
e 149 89
e 149 90
e 149 91
e 149 92
e 149 95
e 149 96
e 149 97
e 149 98
e 149 99
e 149 100
e 149 101
e 149 102
e 149 103
e 149 104
e 149 106
e 149 107
e 149 109
e 149 110
e 149 111
e 149 112
e 149 113
e 149 114
e 149 115
e 149 116
e 149 117
e 149 119
e 149 120
e 149 123
e 149 124
e 149 125
e 149 126
e 149 128
e 149 131
e 149 132
e 149 133
e 149 134
e 149 135
e 149 136
e 149 137
e 149 138
e 149 139
e 149 140
e 149 142
e 149 143
e 149 144
e 149 145
e 150 2
e 150 6
e 150 8
e 150 9
e 150 11
e 150 12
e 150 14
e 150 16
e 150 18
e 150 19
e 150 20
e 150 22
e 150 24
e 150 25
e 150 28
e 150 29
e 150 30
e 150 31
e 150 33
e 150 34
e 150 35
e 150 36
e 150 37
e 150 39
e 150 41
e 150 45
e 150 46
e 150 47
e 150 48
e 150 49
e 150 51
e 150 52
e 150 53
e 150 54
e 150 55
e 150 56
e 150 57
e 150 61
e 150 62
e 150 63
e 150 64
e 150 65
e 150 67
e 150 68
e 150 69
e 150 70
e 150 71
e 150 72
e 150 75
e 150 76
e 150 78
e 150 79
e 150 81
e 150 82
e 150 83
e 150 87
e 150 88
e 150 89
e 150 90
e 150 91
e 150 92
e 150 95
e 150 96
e 150 97
e 150 98
e 150 100
e 150 101
e 150 102
e 150 103
e 150 104
e 150 107
e 150 109
e 150 111
e 150 112
e 150 113
e 150 114
e 150 115
e 150 116
e 150 117
e 150 118
e 150 119
e 150 120
e 150 122
e 150 123
e 150 124
e 150 128
e 150 129
e 150 131
e 150 132
e 150 135
e 150 136
e 150 138
e 150 141
e 150 142
e 150 143
e 150 144
e 150 145
e 150 147
e 150 148
e 150 149
e 151 1
e 151 2
e 151 3
e 151 4
e 151 5
e 151 6
e 151 7
e 151 10
e 151 11
e 151 12
e 151 13
e 151 17
e 151 18
e 151 19
e 151 22
e 151 23
e 151 24
e 151 25
e 151 26
e 151 27
e 151 28
e 151 29
e 151 30
e 151 32
e 151 33
e 151 34
e 151 35
e 151 36
e 151 37
e 151 38
e 151 40
e 151 41
e 151 42
e 151 43
e 151 44
e 151 45
e 151 46
e 151 48
e 151 50
e 151 51
e 151 54
e 151 55
e 151 56
e 151 59
e 151 60
e 151 62
e 151 65
e 151 66
e 151 67
e 151 69
e 151 70
e 151 72
e 151 73
e 151 74
e 151 75
e 151 76
e 151 77
e 151 79
e 151 81
e 151 84
e 151 85
e 151 86
e 151 87
e 151 88
e 151 89
e 151 92
e 151 93
e 151 94
e 151 97
e 151 98
e 151 99
e 151 100
e 151 102
e 151 105
e 151 106
e 151 107
e 151 108
e 151 109
e 151 110
e 151 113
e 151 114
e 151 116
e 151 117
e 151 118
e 151 120
e 151 121
e 151 122
e 151 123
e 151 128
e 151 129
e 151 130
e 151 131
e 151 133
e 151 134
e 151 135
e 151 136
e 151 137
e 151 139
e 151 140
e 151 142
e 151 145
e 151 146
e 151 148
e 151 149
e 152 1
e 152 2
e 152 3
e 152 4
e 152 5
e 152 7
e 152 8
e 152 9
e 152 10
e 152 12
e 152 14
e 152 15
e 152 16
e 152 17
e 152 18
e 152 19
e 152 21
e 152 22
e 152 23
e 152 24
e 152 26
e 152 27
e 152 30
e 152 31
e 152 32
e 152 33
e 152 37
e 152 41
e 152 42
e 152 43
e 152 44
e 152 45
e 152 46
e 152 47
e 152 49
e 152 50
e 152 53
e 152 54
e 152 57
e 152 59
e 152 60
e 152 61
e 152 62
e 152 65
e 152 66
e 152 67
e 152 68
e 152 69
e 152 72
e 152 73
e 152 74
e 152 75
e 152 77
e 152 78
e 152 81
e 152 82
e 152 83
e 152 84
e 152 85
e 152 86
e 152 87
e 152 89
e 152 92
e 152 93
e 152 94
e 152 97
e 152 98
e 152 99
e 152 101
e 152 104
e 152 105
e 152 106
e 152 108
e 152 109
e 152 111
e 152 118
e 152 120
e 152 121
e 152 122
e 152 123
e 152 126
e 152 127
e 152 128
e 152 130
e 152 131
e 152 133
e 152 134
e 152 135
e 152 136
e 152 138
e 152 139
e 152 140
e 152 141
e 152 142
e 152 144
e 152 146
e 152 148
e 152 150
e 152 151
e 153 1
e 153 2
e 153 3
e 153 4
e 153 5
e 153 6
e 153 7
e 153 9
e 153 10
e 153 11
e 153 12
e 153 13
e 153 14
e 153 15
e 153 16
e 153 17
e 153 19
e 153 20
e 153 21
e 153 23
e 153 24
e 153 25
e 153 26
e 153 27
e 153 28
e 153 29
e 153 30
e 153 31
e 153 34
e 153 35
e 153 36
e 153 37
e 153 38
e 153 39
e 153 40
e 153 43
e 153 44
e 153 46
e 153 47
e 153 48
e 153 49
e 153 52
e 153 53
e 153 54
e 153 55
e 153 56
e 153 57
e 153 58
e 153 59
e 153 60
e 153 61
e 153 62
e 153 63
e 153 64
e 153 65
e 153 67
e 153 68
e 153 69
e 153 70
e 153 71
e 153 72
e 153 73
e 153 74
e 153 75
e 153 76
e 153 78
e 153 79
e 153 80
e 153 83
e 153 84
e 153 85
e 153 86
e 153 87
e 153 90
e 153 92
e 153 95
e 153 96
e 153 97
e 153 99
e 153 100
e 153 101
e 153 102
e 153 103
e 153 104
e 153 107
e 153 109
e 153 112
e 153 113
e 153 114
e 153 115
e 153 117
e 153 118
e 153 119
e 153 120
e 153 124
e 153 125
e 153 126
e 153 129
e 153 132
e 153 133
e 153 134
e 153 135
e 153 136
e 153 137
e 153 138
e 153 141
e 153 143
e 153 144
e 153 145
e 153 146
e 153 147
e 153 149
e 153 150
e 154 2
e 154 4
e 154 6
e 154 9
e 154 11
e 154 12
e 154 13
e 154 14
e 154 16
e 154 17
e 154 18
e 154 19
e 154 20
e 154 21
e 154 22
e 154 25
e 154 26
e 154 28
e 154 29
e 154 30
e 154 31
e 154 32
e 154 34
e 154 36
e 154 37
e 154 38
e 154 39
e 154 41
e 154 43
e 154 46
e 154 47
e 154 48
e 154 49
e 154 50
e 154 51
e 154 52
e 154 53
e 154 54
e 154 55
e 154 56
e 154 57
e 154 58
e 154 60
e 154 61
e 154 62
e 154 63
e 154 65
e 154 68
e 154 70
e 154 71
e 154 75
e 154 78
e 154 80
e 154 81
e 154 82
e 154 83
e 154 87
e 154 90
e 154 91
e 154 92
e 154 94
e 154 95
e 154 96
e 154 97
e 154 99
e 154 100
e 154 101
e 154 102
e 154 103
e 154 104
e 154 105
e 154 106
e 154 107
e 154 111
e 154 112
e 154 113
e 154 114
e 154 115
e 154 116
e 154 117
e 154 119
e 154 120
e 154 121
e 154 122
e 154 123
e 154 124
e 154 125
e 154 127
e 154 128
e 154 129
e 154 130
e 154 132
e 154 134
e 154 136
e 154 137
e 154 138
e 154 139
e 154 141
e 154 142
e 154 143
e 154 144
e 154 145
e 154 147
e 154 148
e 154 149
e 154 150
e 154 152
e 154 153
e 155 1
e 155 3
e 155 4
e 155 5
e 155 6
e 155 7
e 155 8
e 155 10
e 155 12
e 155 13
e 155 14
e 155 15
e 155 17
e 155 18
e 155 19
e 155 20
e 155 21
e 155 22
e 155 23
e 155 24
e 155 25
e 155 26
e 155 27
e 155 28
e 155 30
e 155 32
e 155 33
e 155 35
e 155 36
e 155 37
e 155 38
e 155 40
e 155 41
e 155 42
e 155 43
e 155 44
e 155 45
e 155 47
e 155 48
e 155 49
e 155 50
e 155 51
e 155 54
e 155 55
e 155 56
e 155 59
e 155 60
e 155 62
e 155 63
e 155 65
e 155 66
e 155 67
e 155 68
e 155 69
e 155 70
e 155 72
e 155 73
e 155 74
e 155 77
e 155 79
e 155 80
e 155 81
e 155 83
e 155 85
e 155 86
e 155 87
e 155 88
e 155 89
e 155 90
e 155 91
e 155 93
e 155 94
e 155 96
e 155 97
e 155 98
e 155 99
e 155 100
e 155 105
e 155 106
e 155 108
e 155 109
e 155 110
e 155 111
e 155 113
e 155 118
e 155 119
e 155 121
e 155 123
e 155 124
e 155 126
e 155 127
e 155 128
e 155 129
e 155 130
e 155 131
e 155 132
e 155 134
e 155 135
e 155 139
e 155 140
e 155 142
e 155 143
e 155 146
e 155 147
e 155 148
e 155 150
e 155 151
e 155 152
e 156 1
e 156 3
e 156 4
e 156 5
e 156 6
e 156 7
e 156 8
e 156 9
e 156 10
e 156 11
e 156 12
e 156 14
e 156 15
e 156 16
e 156 17
e 156 18
e 156 19
e 156 22
e 156 23
e 156 26
e 156 27
e 156 28
e 156 32
e 156 33
e 156 37
e 156 41
e 156 42
e 156 43
e 156 44
e 156 45
e 156 48
e 156 50
e 156 51
e 156 54
e 156 55
e 156 58
e 156 59
e 156 60
e 156 61
e 156 62
e 156 63
e 156 65
e 156 66
e 156 67
e 156 69
e 156 72
e 156 73
e 156 74
e 156 76
e 156 77
e 156 79
e 156 81
e 156 83
e 156 84
e 156 85
e 156 86
e 156 87
e 156 89
e 156 90
e 156 93
e 156 94
e 156 95
e 156 96
e 156 97
e 156 98
e 156 99
e 156 100
e 156 103
e 156 105
e 156 106
e 156 107
e 156 108
e 156 109
e 156 111
e 156 112
e 156 113
e 156 115
e 156 118
e 156 120
e 156 121
e 156 122
e 156 123
e 156 124
e 156 126
e 156 127
e 156 128
e 156 130
e 156 131
e 156 133
e 156 134
e 156 135
e 156 136
e 156 139
e 156 140
e 156 142
e 156 143
e 156 145
e 156 146
e 156 147
e 156 148
e 156 149
e 156 151
e 156 154
e 156 155
e 157 2
e 157 4
e 157 6
e 157 7
e 157 9
e 157 12
e 157 13
e 157 14
e 157 16
e 157 18
e 157 19
e 157 20
e 157 21
e 157 22
e 157 23
e 157 24
e 157 25
e 157 26
e 157 27
e 157 28
e 157 29
e 157 31
e 157 33
e 157 34
e 157 35
e 157 36
e 157 37
e 157 39
e 157 42
e 157 46
e 157 47
e 157 48
e 157 49
e 157 50
e 157 51
e 157 52
e 157 53
e 157 55
e 157 56
e 157 57
e 157 58
e 157 60
e 157 61
e 157 63
e 157 64
e 157 65
e 157 67
e 157 68
e 157 69
e 157 70
e 157 71
e 157 72
e 157 75
e 157 76
e 157 78
e 157 79
e 157 80
e 157 81
e 157 82
e 157 83
e 157 84
e 157 85
e 157 89
e 157 90
e 157 91
e 157 92
e 157 95
e 157 96
e 157 98
e 157 100
e 157 101
e 157 103
e 157 104
e 157 105
e 157 106
e 157 107
e 157 111
e 157 112
e 157 113
e 157 114
e 157 115
e 157 116
e 157 117
e 157 119
e 157 121
e 157 123
e 157 124
e 157 125
e 157 126
e 157 127
e 157 129
e 157 130
e 157 131
e 157 132
e 157 136
e 157 137
e 157 138
e 157 139
e 157 141
e 157 142
e 157 143
e 157 144
e 157 145
e 157 146
e 157 147
e 157 149
e 157 150
e 157 152
e 157 153
e 157 154
e 157 155
e 157 156
e 158 1
e 158 2
e 158 6
e 158 7
e 158 9
e 158 11
e 158 12
e 158 13
e 158 14
e 158 16
e 158 17
e 158 19
e 158 20
e 158 21
e 158 23
e 158 24
e 158 25
e 158 28
e 158 29
e 158 30
e 158 31
e 158 32
e 158 33
e 158 34
e 158 35
e 158 36
e 158 39
e 158 42
e 158 45
e 158 46
e 158 47
e 158 48
e 158 49
e 158 51
e 158 52
e 158 53
e 158 54
e 158 55
e 158 56
e 158 58
e 158 60
e 158 61
e 158 63
e 158 64
e 158 65
e 158 66
e 158 68
e 158 69
e 158 70
e 158 71
e 158 72
e 158 75
e 158 76
e 158 79
e 158 80
e 158 81
e 158 82
e 158 83
e 158 84
e 158 85
e 158 86
e 158 87
e 158 90
e 158 91
e 158 92
e 158 94
e 158 96
e 158 98
e 158 99
e 158 100
e 158 101
e 158 102
e 158 103
e 158 104
e 158 107
e 158 108
e 158 110
e 158 111
e 158 112
e 158 113
e 158 114
e 158 115
e 158 116
e 158 117
e 158 118
e 158 119
e 158 120
e 158 121
e 158 122
e 158 124
e 158 125
e 158 129
e 158 130
e 158 131
e 158 132
e 158 134
e 158 136
e 158 137
e 158 138
e 158 139
e 158 140
e 158 141
e 158 143
e 158 144
e 158 145
e 158 147
e 158 149
e 158 150
e 158 151
e 158 153
e 158 154
e 158 155
e 158 157
e 159 1
e 159 2
e 159 6
e 159 8
e 159 9
e 159 13
e 159 14
e 159 16
e 159 17
e 159 20
e 159 21
e 159 22
e 159 24
e 159 25
e 159 28
e 159 29
e 159 31
e 159 33
e 159 34
e 159 35
e 159 36
e 159 37
e 159 38
e 159 39
e 159 44
e 159 45
e 159 46
e 159 47
e 159 48
e 159 49
e 159 50
e 159 51
e 159 52
e 159 53
e 159 54
e 159 55
e 159 56
e 159 57
e 159 58
e 159 59
e 159 61
e 159 63
e 159 64
e 159 68
e 159 70
e 159 71
e 159 72
e 159 73
e 159 75
e 159 76
e 159 78
e 159 79
e 159 80
e 159 82
e 159 83
e 159 87
e 159 90
e 159 91
e 159 92
e 159 94
e 159 95
e 159 96
e 159 97
e 159 100
e 159 101
e 159 103
e 159 104
e 159 105
e 159 106
e 159 107
e 159 108
e 159 110
e 159 111
e 159 112
e 159 113
e 159 114
e 159 115
e 159 116
e 159 117
e 159 119
e 159 122
e 159 124
e 159 125
e 159 126
e 159 129
e 159 130
e 159 132
e 159 133
e 159 134
e 159 136
e 159 137
e 159 138
e 159 140
e 159 141
e 159 143
e 159 144
e 159 145
e 159 147
e 159 148
e 159 149
e 159 150
e 159 151
e 159 152
e 159 153
e 159 154
e 159 155
e 159 158
e 160 2
e 160 3
e 160 4
e 160 5
e 160 7
e 160 8
e 160 12
e 160 13
e 160 14
e 160 15
e 160 16
e 160 17
e 160 18
e 160 19
e 160 21
e 160 22
e 160 23
e 160 26
e 160 27
e 160 31
e 160 32
e 160 33
e 160 36
e 160 37
e 160 38
e 160 39
e 160 40
e 160 42
e 160 43
e 160 44
e 160 45
e 160 46
e 160 47
e 160 48
e 160 49
e 160 50
e 160 51
e 160 53
e 160 54
e 160 57
e 160 58
e 160 60
e 160 62
e 160 66
e 160 67
e 160 69
e 160 72
e 160 73
e 160 74
e 160 75
e 160 76
e 160 77
e 160 81
e 160 84
e 160 85
e 160 86
e 160 87
e 160 88
e 160 89
e 160 92
e 160 93
e 160 94
e 160 95
e 160 96
e 160 97
e 160 98
e 160 99
e 160 101
e 160 102
e 160 105
e 160 106
e 160 108
e 160 109
e 160 110
e 160 111
e 160 112
e 160 116
e 160 117
e 160 118
e 160 119
e 160 121
e 160 122
e 160 123
e 160 124
e 160 125
e 160 126
e 160 127
e 160 128
e 160 130
e 160 131
e 160 133
e 160 134
e 160 135
e 160 136
e 160 138
e 160 139
e 160 140
e 160 141
e 160 142
e 160 146
e 160 148
e 160 150
e 160 151
e 160 152
e 160 153
e 160 154
e 160 155
e 160 156
e 160 157
e 160 158
e 160 159
e 161 1
e 161 2
e 161 3
e 161 4
e 161 5
e 161 7
e 161 8
e 161 9
e 161 10
e 161 12
e 161 14
e 161 15
e 161 16
e 161 17
e 161 18
e 161 19
e 161 20
e 161 22
e 161 23
e 161 26
e 161 27
e 161 30
e 161 31
e 161 32
e 161 33
e 161 37
e 161 38
e 161 39
e 161 40
e 161 41
e 161 42
e 161 43
e 161 44
e 161 45
e 161 47
e 161 49
e 161 50
e 161 54
e 161 56
e 161 57
e 161 58
e 161 59
e 161 60
e 161 62
e 161 65
e 161 66
e 161 67
e 161 68
e 161 69
e 161 70
e 161 71
e 161 72
e 161 73
e 161 74
e 161 77
e 161 80
e 161 81
e 161 85
e 161 86
e 161 87
e 161 88
e 161 89
e 161 91
e 161 93
e 161 94
e 161 96
e 161 97
e 161 98
e 161 99
e 161 100
e 161 101
e 161 102
e 161 104
e 161 105
e 161 106
e 161 108
e 161 109
e 161 110
e 161 111
e 161 113
e 161 115
e 161 117
e 161 118
e 161 119
e 161 120
e 161 121
e 161 123
e 161 125
e 161 126
e 161 127
e 161 128
e 161 130
e 161 131
e 161 134
e 161 135
e 161 136
e 161 137
e 161 138
e 161 139
e 161 140
e 161 141
e 161 142
e 161 145
e 161 146
e 161 148
e 161 150
e 161 151
e 161 152
e 161 154
e 161 156
e 161 157
e 161 158
e 161 159
e 161 160
e 162 1
e 162 2
e 162 3
e 162 4
e 162 6
e 162 7
e 162 9
e 162 11
e 162 13
e 162 14
e 162 15
e 162 16
e 162 19
e 162 20
e 162 21
e 162 22
e 162 24
e 162 25
e 162 27
e 162 28
e 162 29
e 162 30
e 162 31
e 162 32
e 162 33
e 162 34
e 162 35
e 162 36
e 162 39
e 162 42
e 162 43
e 162 44
e 162 46
e 162 47
e 162 48
e 162 49
e 162 50
e 162 51
e 162 52
e 162 53
e 162 55
e 162 56
e 162 58
e 162 60
e 162 61
e 162 63
e 162 64
e 162 66
e 162 68
e 162 69
e 162 70
e 162 71
e 162 73
e 162 75
e 162 76
e 162 77
e 162 79
e 162 80
e 162 82
e 162 83
e 162 88
e 162 90
e 162 91
e 162 92
e 162 96
e 162 99
e 162 100
e 162 101
e 162 102
e 162 103
e 162 104
e 162 107
e 162 109
e 162 110
e 162 111
e 162 112
e 162 113
e 162 114
e 162 115
e 162 116
e 162 117
e 162 118
e 162 119
e 162 120
e 162 121
e 162 124
e 162 125
e 162 128
e 162 129
e 162 132
e 162 133
e 162 134
e 162 136
e 162 137
e 162 138
e 162 139
e 162 140
e 162 141
e 162 143
e 162 144
e 162 145
e 162 146
e 162 147
e 162 149
e 162 150
e 162 151
e 162 153
e 162 154
e 162 155
e 162 156
e 162 157
e 162 159
e 162 160
e 163 1
e 163 2
e 163 3
e 163 4
e 163 5
e 163 7
e 163 8
e 163 10
e 163 11
e 163 12
e 163 15
e 163 16
e 163 17
e 163 18
e 163 19
e 163 22
e 163 23
e 163 24
e 163 25
e 163 26
e 163 27
e 163 30
e 163 31
e 163 32
e 163 33
e 163 36
e 163 37
e 163 38
e 163 39
e 163 40
e 163 41
e 163 42
e 163 43
e 163 44
e 163 46
e 163 47
e 163 48
e 163 49
e 163 50
e 163 55
e 163 57
e 163 59
e 163 60
e 163 61
e 163 62
e 163 63
e 163 64
e 163 65
e 163 66
e 163 67
e 163 69
e 163 72
e 163 73
e 163 74
e 163 78
e 163 81
e 163 83
e 163 84
e 163 85
e 163 86
e 163 87
e 163 88
e 163 89
e 163 92
e 163 93
e 163 94
e 163 96
e 163 98
e 163 99
e 163 101
e 163 104
e 163 105
e 163 106
e 163 107
e 163 108
e 163 109
e 163 110
e 163 111
e 163 118
e 163 120
e 163 121
e 163 122
e 163 123
e 163 124
e 163 126
e 163 127
e 163 128
e 163 130
e 163 131
e 163 133
e 163 134
e 163 135
e 163 136
e 163 138
e 163 139
e 163 140
e 163 141
e 163 142
e 163 143
e 163 144
e 163 145
e 163 146
e 163 148
e 163 150
e 163 151
e 163 152
e 163 155
e 163 156
e 163 157
e 163 158
e 163 159
e 163 160
e 163 161
e 164 2
e 164 6
e 164 8
e 164 9
e 164 10
e 164 11
e 164 12
e 164 13
e 164 14
e 164 16
e 164 21
e 164 24
e 164 25
e 164 26
e 164 28
e 164 29
e 164 30
e 164 31
e 164 32
e 164 34
e 164 35
e 164 36
e 164 39
e 164 40
e 164 41
e 164 42
e 164 45
e 164 46
e 164 47
e 164 48
e 164 49
e 164 50
e 164 51
e 164 52
e 164 53
e 164 55
e 164 56
e 164 57
e 164 58
e 164 59
e 164 61
e 164 63
e 164 64
e 164 66
e 164 68
e 164 69
e 164 70
e 164 71
e 164 72
e 164 74
e 164 75
e 164 76
e 164 77
e 164 78
e 164 79
e 164 80
e 164 82
e 164 83
e 164 84
e 164 85
e 164 86
e 164 90
e 164 91
e 164 92
e 164 93
e 164 94
e 164 95
e 164 96
e 164 100
e 164 101
e 164 102
e 164 103
e 164 104
e 164 105
e 164 106
e 164 107
e 164 108
e 164 109
e 164 110
e 164 111
e 164 112
e 164 113
e 164 114
e 164 115
e 164 116
e 164 117
e 164 118
e 164 119
e 164 120
e 164 125
e 164 126
e 164 127
e 164 129
e 164 131
e 164 132
e 164 134
e 164 136
e 164 137
e 164 139
e 164 140
e 164 141
e 164 143
e 164 144
e 164 145
e 164 146
e 164 147
e 164 148
e 164 149
e 164 150
e 164 153
e 164 154
e 164 157
e 164 158
e 164 159
e 164 162
e 164 163
e 165 1
e 165 2
e 165 3
e 165 4
e 165 6
e 165 7
e 165 8
e 165 9
e 165 10
e 165 12
e 165 13
e 165 15
e 165 17
e 165 18
e 165 19
e 165 22
e 165 23
e 165 24
e 165 26
e 165 27
e 165 28
e 165 32
e 165 33
e 165 35
e 165 38
e 165 40
e 165 41
e 165 42
e 165 43
e 165 44
e 165 45
e 165 47
e 165 50
e 165 52
e 165 53
e 165 54
e 165 56
e 165 58
e 165 59
e 165 60
e 165 61
e 165 62
e 165 64
e 165 65
e 165 66
e 165 67
e 165 68
e 165 69
e 165 70
e 165 71
e 165 73
e 165 74
e 165 76
e 165 77
e 165 79
e 165 80
e 165 81
e 165 82
e 165 84
e 165 87
e 165 88
e 165 89
e 165 90
e 165 91
e 165 92
e 165 93
e 165 94
e 165 96
e 165 97
e 165 98
e 165 99
e 165 101
e 165 102
e 165 105
e 165 106
e 165 107
e 165 108
e 165 109
e 165 110
e 165 114
e 165 118
e 165 121
e 165 122
e 165 123
e 165 126
e 165 127
e 165 128
e 165 130
e 165 131
e 165 133
e 165 134
e 165 135
e 165 137
e 165 138
e 165 139
e 165 140
e 165 141
e 165 142
e 165 143
e 165 145
e 165 146
e 165 148
e 165 151
e 165 152
e 165 154
e 165 155
e 165 156
e 165 157
e 165 159
e 165 160
e 165 161
e 165 162
e 165 163
e 165 164
e 166 2
e 166 6
e 166 9
e 166 10
e 166 11
e 166 13
e 166 15
e 166 16
e 166 17
e 166 18
e 166 19
e 166 20
e 166 21
e 166 23
e 166 24
e 166 25
e 166 27
e 166 28
e 166 29
e 166 30
e 166 31
e 166 34
e 166 35
e 166 39
e 166 44
e 166 46
e 166 47
e 166 48
e 166 50
e 166 51
e 166 52
e 166 53
e 166 55
e 166 56
e 166 57
e 166 58
e 166 61
e 166 62
e 166 64
e 166 65
e 166 66
e 166 67
e 166 68
e 166 70
e 166 71
e 166 75
e 166 76
e 166 78
e 166 79
e 166 80
e 166 81
e 166 82
e 166 83
e 166 85
e 166 89
e 166 90
e 166 91
e 166 92
e 166 93
e 166 95
e 166 96
e 166 97
e 166 98
e 166 99
e 166 101
e 166 102
e 166 103
e 166 104
e 166 105
e 166 107
e 166 109
e 166 111
e 166 112
e 166 113
e 166 115
e 166 116
e 166 117
e 166 118
e 166 119
e 166 120
e 166 122
e 166 123
e 166 124
e 166 125
e 166 126
e 166 129
e 166 131
e 166 132
e 166 134
e 166 136
e 166 137
e 166 138
e 166 139
e 166 140
e 166 141
e 166 142
e 166 143
e 166 144
e 166 145
e 166 147
e 166 149
e 166 150
e 166 153
e 166 154
e 166 157
e 166 158
e 166 159
e 166 161
e 166 162
e 166 164
e 167 1
e 167 2
e 167 3
e 167 4
e 167 6
e 167 7
e 167 8
e 167 9
e 167 11
e 167 13
e 167 14
e 167 15
e 167 16
e 167 17
e 167 18
e 167 21
e 167 23
e 167 24
e 167 25
e 167 26
e 167 27
e 167 28
e 167 29
e 167 30
e 167 31
e 167 34
e 167 35
e 167 36
e 167 37
e 167 38
e 167 39
e 167 42
e 167 45
e 167 46
e 167 47
e 167 48
e 167 49
e 167 50
e 167 51
e 167 52
e 167 53
e 167 54
e 167 55
e 167 56
e 167 57
e 167 58
e 167 60
e 167 61
e 167 63
e 167 64
e 167 66
e 167 68
e 167 70
e 167 71
e 167 72
e 167 74
e 167 75
e 167 76
e 167 78
e 167 79
e 167 80
e 167 82
e 167 83
e 167 84
e 167 86
e 167 89
e 167 90
e 167 91
e 167 92
e 167 93
e 167 95
e 167 96
e 167 98
e 167 100
e 167 101
e 167 102
e 167 103
e 167 104
e 167 107
e 167 111
e 167 112
e 167 113
e 167 114
e 167 115
e 167 116
e 167 117
e 167 118
e 167 119
e 167 120
e 167 123
e 167 125
e 167 126
e 167 127
e 167 129
e 167 130
e 167 131
e 167 132
e 167 133
e 167 135
e 167 136
e 167 137
e 167 141
e 167 142
e 167 143
e 167 144
e 167 145
e 167 146
e 167 147
e 167 149
e 167 150
e 167 152
e 167 153
e 167 154
e 167 155
e 167 156
e 167 157
e 167 158
e 167 159
e 167 162
e 167 166
e 168 1
e 168 3
e 168 4
e 168 5
e 168 7
e 168 8
e 168 9
e 168 10
e 168 11
e 168 12
e 168 14
e 168 15
e 168 16
e 168 17
e 168 18
e 168 19
e 168 20
e 168 22
e 168 23
e 168 25
e 168 27
e 168 29
e 168 30
e 168 31
e 168 32
e 168 33
e 168 34
e 168 35
e 168 36
e 168 37
e 168 38
e 168 39
e 168 40
e 168 41
e 168 42
e 168 43
e 168 44
e 168 45
e 168 49
e 168 50
e 168 51
e 168 52
e 168 54
e 168 55
e 168 57
e 168 59
e 168 60
e 168 61
e 168 62
e 168 63
e 168 64
e 168 65
e 168 66
e 168 67
e 168 68
e 168 69
e 168 71
e 168 72
e 168 73
e 168 74
e 168 75
e 168 76
e 168 77
e 168 79
e 168 80
e 168 82
e 168 84
e 168 85
e 168 86
e 168 87
e 168 88
e 168 89
e 168 90
e 168 93
e 168 94
e 168 97
e 168 98
e 168 99
e 168 100
e 168 101
e 168 103
e 168 104
e 168 105
e 168 106
e 168 107
e 168 108
e 168 109
e 168 110
e 168 111
e 168 112
e 168 115
e 168 117
e 168 118
e 168 119
e 168 120
e 168 122
e 168 123
e 168 125
e 168 126
e 168 127
e 168 128
e 168 129
e 168 130
e 168 131
e 168 133
e 168 134
e 168 135
e 168 138
e 168 139
e 168 140
e 168 141
e 168 142
e 168 143
e 168 146
e 168 148
e 168 151
e 168 152
e 168 155
e 168 156
e 168 159
e 168 160
e 168 161
e 168 162
e 168 163
e 168 165
e 169 2
e 169 4
e 169 5
e 169 6
e 169 8
e 169 9
e 169 10
e 169 11
e 169 12
e 169 13
e 169 14
e 169 16
e 169 17
e 169 18
e 169 19
e 169 20
e 169 21
e 169 24
e 169 25
e 169 27
e 169 28
e 169 29
e 169 30
e 169 31
e 169 32
e 169 34
e 169 35
e 169 36
e 169 37
e 169 39
e 169 42
e 169 43
e 169 45
e 169 46
e 169 47
e 169 48
e 169 49
e 169 50
e 169 51
e 169 52
e 169 53
e 169 55
e 169 57
e 169 58
e 169 59
e 169 61
e 169 63
e 169 64
e 169 65
e 169 66
e 169 67
e 169 68
e 169 70
e 169 71
e 169 72
e 169 74
e 169 76
e 169 78
e 169 79
e 169 80
e 169 82
e 169 83
e 169 84
e 169 85
e 169 87
e 169 88
e 169 89
e 169 90
e 169 91
e 169 92
e 169 94
e 169 95
e 169 96
e 169 100
e 169 101
e 169 102
e 169 103
e 169 104
e 169 105
e 169 107
e 169 109
e 169 110
e 169 111
e 169 113
e 169 114
e 169 115
e 169 116
e 169 117
e 169 119
e 169 120
e 169 121
e 169 123
e 169 124
e 169 125
e 169 126
e 169 127
e 169 129
e 169 130
e 169 132
e 169 133
e 169 134
e 169 137
e 169 138
e 169 141
e 169 143
e 169 145
e 169 147
e 169 149
e 169 150
e 169 151
e 169 153
e 169 154
e 169 157
e 169 158
e 169 159
e 169 160
e 169 161
e 169 162
e 169 163
e 169 164
e 169 165
e 169 166
e 169 167
e 170 1
e 170 3
e 170 4
e 170 6
e 170 7
e 170 8
e 170 9
e 170 10
e 170 12
e 170 13
e 170 14
e 170 15
e 170 16
e 170 17
e 170 18
e 170 19
e 170 20
e 170 21
e 170 22
e 170 23
e 170 24
e 170 25
e 170 26
e 170 27
e 170 28
e 170 29
e 170 30
e 170 32
e 170 33
e 170 34
e 170 36
e 170 38
e 170 40
e 170 41
e 170 42
e 170 43
e 170 44
e 170 45
e 170 46
e 170 48
e 170 49
e 170 50
e 170 52
e 170 53
e 170 54
e 170 55
e 170 56
e 170 59
e 170 60
e 170 61
e 170 62
e 170 65
e 170 66
e 170 67
e 170 69
e 170 70
e 170 71
e 170 73
e 170 74
e 170 76
e 170 77
e 170 80
e 170 81
e 170 83
e 170 84
e 170 87
e 170 88
e 170 89
e 170 93
e 170 94
e 170 95
e 170 97
e 170 98
e 170 99
e 170 104
e 170 105
e 170 106
e 170 108
e 170 109
e 170 110
e 170 118
e 170 121
e 170 122
e 170 123
e 170 126
e 170 127
e 170 128
e 170 129
e 170 130
e 170 131
e 170 133
e 170 134
e 170 135
e 170 137
e 170 138
e 170 139
e 170 140
e 170 141
e 170 142
e 170 146
e 170 147
e 170 148
e 170 151
e 170 152
e 170 155
e 170 156
e 170 158
e 170 160
e 170 161
e 170 162
e 170 163
e 170 164
e 170 167
e 170 168
e 171 1
e 171 2
e 171 3
e 171 4
e 171 5
e 171 7
e 171 8
e 171 9
e 171 10
e 171 12
e 171 14
e 171 15
e 171 16
e 171 18
e 171 19
e 171 20
e 171 22
e 171 23
e 171 24
e 171 26
e 171 27
e 171 30
e 171 31
e 171 32
e 171 33
e 171 34
e 171 36
e 171 37
e 171 38
e 171 39
e 171 40
e 171 41
e 171 42
e 171 43
e 171 44
e 171 45
e 171 46
e 171 47
e 171 49
e 171 50
e 171 51
e 171 54
e 171 55
e 171 57
e 171 58
e 171 59
e 171 60
e 171 62
e 171 63
e 171 65
e 171 66
e 171 69
e 171 72
e 171 73
e 171 74
e 171 75
e 171 76
e 171 77
e 171 81
e 171 84
e 171 85
e 171 86
e 171 87
e 171 88
e 171 89
e 171 91
e 171 94
e 171 97
e 171 98
e 171 100
e 171 101
e 171 103
e 171 105
e 171 106
e 171 108
e 171 109
e 171 110
e 171 111
e 171 113
e 171 116
e 171 117
e 171 118
e 171 121
e 171 122
e 171 123
e 171 124
e 171 126
e 171 127
e 171 128
e 171 130
e 171 131
e 171 133
e 171 134
e 171 135
e 171 136
e 171 137
e 171 138
e 171 139
e 171 140
e 171 141
e 171 142
e 171 147
e 171 148
e 171 149
e 171 150
e 171 151
e 171 152
e 171 155
e 171 156
e 171 157
e 171 159
e 171 160
e 171 161
e 171 163
e 171 165
e 171 167
e 171 168
e 171 169
e 171 170
e 172 1
e 172 2
e 172 3
e 172 4
e 172 5
e 172 7
e 172 9
e 172 10
e 172 11
e 172 12
e 172 13
e 172 14
e 172 16
e 172 17
e 172 18
e 172 19
e 172 22
e 172 23
e 172 26
e 172 27
e 172 30
e 172 31
e 172 32
e 172 33
e 172 34
e 172 37
e 172 38
e 172 39
e 172 40
e 172 41
e 172 42
e 172 43
e 172 44
e 172 45
e 172 46
e 172 47
e 172 48
e 172 49
e 172 50
e 172 54
e 172 55
e 172 56
e 172 57
e 172 59
e 172 60
e 172 61
e 172 62
e 172 64
e 172 65
e 172 66
e 172 67
e 172 69
e 172 70
e 172 72
e 172 73
e 172 74
e 172 75
e 172 76
e 172 77
e 172 79
e 172 81
e 172 84
e 172 85
e 172 86
e 172 87
e 172 88
e 172 89
e 172 91
e 172 93
e 172 94
e 172 97
e 172 98
e 172 99
e 172 100
e 172 101
e 172 105
e 172 106
e 172 108
e 172 109
e 172 110
e 172 111
e 172 118
e 172 121
e 172 122
e 172 123
e 172 125
e 172 128
e 172 130
e 172 131
e 172 133
e 172 134
e 172 135
e 172 136
e 172 138
e 172 139
e 172 140
e 172 141
e 172 142
e 172 146
e 172 147
e 172 148
e 172 150
e 172 152
e 172 155
e 172 156
e 172 157
e 172 158
e 172 160
e 172 161
e 172 163
e 172 164
e 172 165
e 172 168
e 172 170
e 172 171
e 173 1
e 173 3
e 173 4
e 173 5
e 173 7
e 173 8
e 173 9
e 173 10
e 173 11
e 173 12
e 173 15
e 173 17
e 173 18
e 173 19
e 173 22
e 173 23
e 173 24
e 173 25
e 173 27
e 173 32
e 173 33
e 173 34
e 173 36
e 173 37
e 173 38
e 173 39
e 173 40
e 173 41
e 173 42
e 173 43
e 173 44
e 173 45
e 173 46
e 173 50
e 173 51
e 173 53
e 173 54
e 173 55
e 173 56
e 173 57
e 173 58
e 173 59
e 173 60
e 173 62
e 173 63
e 173 64
e 173 65
e 173 66
e 173 67
e 173 68
e 173 69
e 173 70
e 173 72
e 173 73
e 173 74
e 173 75
e 173 76
e 173 77
e 173 80
e 173 82
e 173 83
e 173 84
e 173 85
e 173 86
e 173 87
e 173 88
e 173 89
e 173 90
e 173 92
e 173 93
e 173 94
e 173 95
e 173 96
e 173 97
e 173 98
e 173 99
e 173 101
e 173 103
e 173 104
e 173 105
e 173 106
e 173 108
e 173 109
e 173 110
e 173 113
e 173 115
e 173 118
e 173 119
e 173 120
e 173 122
e 173 123
e 173 124
e 173 125
e 173 126
e 173 127
e 173 128
e 173 130
e 173 131
e 173 132
e 173 133
e 173 134
e 173 135
e 173 137
e 173 139
e 173 140
e 173 142
e 173 145
e 173 146
e 173 148
e 173 151
e 173 152
e 173 153
e 173 154
e 173 155
e 173 156
e 173 158
e 173 160
e 173 161
e 173 163
e 173 165
e 173 167
e 173 169
e 173 170
e 173 171
e 173 172
e 174 1
e 174 2
e 174 5
e 174 6
e 174 9
e 174 10
e 174 11
e 174 13
e 174 14
e 174 16
e 174 17
e 174 19
e 174 20
e 174 21
e 174 24
e 174 25
e 174 26
e 174 27
e 174 28
e 174 29
e 174 30
e 174 31
e 174 34
e 174 35
e 174 36
e 174 39
e 174 41
e 174 43
e 174 44
e 174 45
e 174 46
e 174 47
e 174 48
e 174 49
e 174 52
e 174 53
e 174 54
e 174 55
e 174 56
e 174 57
e 174 58
e 174 59
e 174 61
e 174 62
e 174 63
e 174 64
e 174 65
e 174 66
e 174 68
e 174 69
e 174 70
e 174 71
e 174 74
e 174 75
e 174 76
e 174 78
e 174 79
e 174 80
e 174 81
e 174 83
e 174 86
e 174 87
e 174 88
e 174 90
e 174 92
e 174 93
e 174 94
e 174 95
e 174 96
e 174 97
e 174 99
e 174 100
e 174 101
e 174 102
e 174 103
e 174 104
e 174 105
e 174 107
e 174 108
e 174 112
e 174 113
e 174 114
e 174 115
e 174 117
e 174 119
e 174 120
e 174 121
e 174 124
e 174 125
e 174 127
e 174 129
e 174 131
e 174 132
e 174 134
e 174 135
e 174 136
e 174 137
e 174 138
e 174 139
e 174 140
e 174 141
e 174 143
e 174 144
e 174 145
e 174 146
e 174 147
e 174 149
e 174 150
e 174 154
e 174 155
e 174 156
e 174 157
e 174 158
e 174 159
e 174 162
e 174 164
e 174 165
e 174 166
e 174 167
e 174 168
e 174 169
e 175 2
e 175 3
e 175 4
e 175 6
e 175 7
e 175 8
e 175 11
e 175 12
e 175 13
e 175 14
e 175 16
e 175 18
e 175 19
e 175 20
e 175 21
e 175 24
e 175 26
e 175 27
e 175 28
e 175 29
e 175 30
e 175 31
e 175 34
e 175 35
e 175 36
e 175 39
e 175 46
e 175 47
e 175 48
e 175 49
e 175 50
e 175 51
e 175 52
e 175 53
e 175 55
e 175 56
e 175 57
e 175 58
e 175 61
e 175 63
e 175 64
e 175 65
e 175 66
e 175 67
e 175 68
e 175 70
e 175 71
e 175 72
e 175 75
e 175 76
e 175 78
e 175 79
e 175 80
e 175 81
e 175 82
e 175 83
e 175 86
e 175 90
e 175 91
e 175 93
e 175 95
e 175 97
e 175 98
e 175 99
e 175 100
e 175 101
e 175 102
e 175 103
e 175 104
e 175 105
e 175 109
e 175 111
e 175 112
e 175 113
e 175 114
e 175 115
e 175 116
e 175 117
e 175 119
e 175 120
e 175 123
e 175 124
e 175 125
e 175 126
e 175 127
e 175 129
e 175 130
e 175 131
e 175 132
e 175 133
e 175 136
e 175 137
e 175 138
e 175 141
e 175 142
e 175 143
e 175 144
e 175 145
e 175 147
e 175 148
e 175 149
e 175 150
e 175 151
e 175 152
e 175 153
e 175 154
e 175 157
e 175 158
e 175 159
e 175 160
e 175 161
e 175 162
e 175 163
e 175 164
e 175 165
e 175 166
e 175 167
e 175 169
e 175 171
e 175 172
e 175 174
e 176 1
e 176 2
e 176 3
e 176 4
e 176 5
e 176 7
e 176 8
e 176 10
e 176 12
e 176 13
e 176 15
e 176 16
e 176 17
e 176 18
e 176 19
e 176 21
e 176 22
e 176 23
e 176 24
e 176 25
e 176 26
e 176 29
e 176 31
e 176 32
e 176 33
e 176 36
e 176 37
e 176 38
e 176 39
e 176 40
e 176 41
e 176 42
e 176 43
e 176 44
e 176 45
e 176 46
e 176 47
e 176 49
e 176 50
e 176 51
e 176 52
e 176 54
e 176 57
e 176 59
e 176 62
e 176 65
e 176 66
e 176 67
e 176 69
e 176 72
e 176 73
e 176 77
e 176 78
e 176 81
e 176 84
e 176 85
e 176 86
e 176 87
e 176 88
e 176 89
e 176 91
e 176 92
e 176 93
e 176 94
e 176 96
e 176 97
e 176 98
e 176 99
e 176 101
e 176 105
e 176 106
e 176 108
e 176 109
e 176 110
e 176 111
e 176 114
e 176 115
e 176 117
e 176 118
e 176 120
e 176 121
e 176 122
e 176 123
e 176 125
e 176 126
e 176 127
e 176 128
e 176 130
e 176 131
e 176 133
e 176 134
e 176 135
e 176 136
e 176 137
e 176 138
e 176 139
e 176 140
e 176 141
e 176 142
e 176 146
e 176 150
e 176 151
e 176 152
e 176 154
e 176 155
e 176 156
e 176 157
e 176 159
e 176 160
e 176 161
e 176 163
e 176 165
e 176 168
e 176 169
e 176 170
e 176 171
e 176 172
e 176 173
e 176 175
e 177 1
e 177 2
e 177 3
e 177 8
e 177 9
e 177 11
e 177 12
e 177 13
e 177 14
e 177 19
e 177 20
e 177 21
e 177 22
e 177 23
e 177 24
e 177 25
e 177 26
e 177 27
e 177 28
e 177 29
e 177 30
e 177 31
e 177 32
e 177 34
e 177 35
e 177 36
e 177 37
e 177 39
e 177 41
e 177 44
e 177 45
e 177 46
e 177 47
e 177 49
e 177 50
e 177 51
e 177 52
e 177 53
e 177 54
e 177 56
e 177 57
e 177 58
e 177 60
e 177 61
e 177 63
e 177 64
e 177 65
e 177 67
e 177 68
e 177 71
e 177 75
e 177 76
e 177 78
e 177 79
e 177 80
e 177 82
e 177 84
e 177 86
e 177 89
e 177 90
e 177 91
e 177 92
e 177 93
e 177 95
e 177 96
e 177 98
e 177 100
e 177 101
e 177 102
e 177 103
e 177 104
e 177 106
e 177 107
e 177 110
e 177 111
e 177 112
e 177 113
e 177 114
e 177 115
e 177 116
e 177 117
e 177 119
e 177 120
e 177 122
e 177 124
e 177 125
e 177 129
e 177 132
e 177 133
e 177 136
e 177 137
e 177 138
e 177 139
e 177 141
e 177 142
e 177 143
e 177 144
e 177 145
e 177 146
e 177 147
e 177 149
e 177 150
e 177 153
e 177 154
e 177 156
e 177 157
e 177 158
e 177 159
e 177 162
e 177 164
e 177 165
e 177 166
e 177 167
e 177 168
e 177 169
e 177 170
e 177 172
e 177 174
e 177 175
e 177 176
e 178 1
e 178 2
e 178 3
e 178 4
e 178 5
e 178 6
e 178 7
e 178 8
e 178 9
e 178 10
e 178 12
e 178 15
e 178 17
e 178 18
e 178 19
e 178 22
e 178 23
e 178 24
e 178 25
e 178 26
e 178 28
e 178 29
e 178 30
e 178 32
e 178 33
e 178 35
e 178 37
e 178 38
e 178 39
e 178 40
e 178 41
e 178 42
e 178 43
e 178 44
e 178 45
e 178 46
e 178 49
e 178 50
e 178 51
e 178 54
e 178 55
e 178 58
e 178 59
e 178 61
e 178 62
e 178 63
e 178 65
e 178 66
e 178 67
e 178 69
e 178 70
e 178 72
e 178 73
e 178 77
e 178 81
e 178 84
e 178 85
e 178 86
e 178 87
e 178 88
e 178 89
e 178 90
e 178 92
e 178 93
e 178 94
e 178 95
e 178 97
e 178 98
e 178 99
e 178 102
e 178 105
e 178 106
e 178 107
e 178 108
e 178 109
e 178 110
e 178 112
e 178 114
e 178 115
e 178 117
e 178 118
e 178 119
e 178 121
e 178 122
e 178 123
e 178 125
e 178 126
e 178 127
e 178 128
e 178 129
e 178 130
e 178 131
e 178 132
e 178 133
e 178 134
e 178 135
e 178 137
e 178 138
e 178 139
e 178 140
e 178 141
e 178 142
e 178 144
e 178 146
e 178 147
e 178 151
e 178 152
e 178 153
e 178 154
e 178 155
e 178 156
e 178 159
e 178 160
e 178 161
e 178 162
e 178 163
e 178 164
e 178 165
e 178 167
e 178 168
e 178 170
e 178 171
e 178 172
e 178 173
e 178 174
e 178 177
e 179 1
e 179 2
e 179 3
e 179 4
e 179 5
e 179 6
e 179 7
e 179 8
e 179 9
e 179 11
e 179 13
e 179 14
e 179 15
e 179 16
e 179 17
e 179 19
e 179 21
e 179 24
e 179 25
e 179 26
e 179 27
e 179 28
e 179 29
e 179 30
e 179 31
e 179 32
e 179 34
e 179 35
e 179 36
e 179 37
e 179 39
e 179 45
e 179 46
e 179 47
e 179 48
e 179 49
e 179 51
e 179 52
e 179 53
e 179 54
e 179 55
e 179 56
e 179 57
e 179 58
e 179 59
e 179 61
e 179 62
e 179 63
e 179 64
e 179 65
e 179 67
e 179 68
e 179 69
e 179 70
e 179 71
e 179 73
e 179 74
e 179 75
e 179 76
e 179 77
e 179 78
e 179 79
e 179 80
e 179 81
e 179 82
e 179 83
e 179 85
e 179 86
e 179 88
e 179 89
e 179 90
e 179 91
e 179 92
e 179 94
e 179 95
e 179 96
e 179 98
e 179 99
e 179 100
e 179 101
e 179 102
e 179 103
e 179 104
e 179 105
e 179 107
e 179 108
e 179 109
e 179 111
e 179 112
e 179 113
e 179 114
e 179 115
e 179 116
e 179 117
e 179 118
e 179 119
e 179 120
e 179 121
e 179 122
e 179 123
e 179 125
e 179 126
e 179 127
e 179 128
e 179 129
e 179 131
e 179 132
e 179 136
e 179 137
e 179 139
e 179 140
e 179 141
e 179 143
e 179 144
e 179 145
e 179 146
e 179 147
e 179 149
e 179 150
e 179 152
e 179 153
e 179 154
e 179 155
e 179 156
e 179 157
e 179 158
e 179 159
e 179 161
e 179 162
e 179 166
e 179 168
e 179 169
e 179 170
e 179 171
e 179 173
e 179 174
e 179 175
e 179 177
e 180 2
e 180 6
e 180 8
e 180 9
e 180 10
e 180 11
e 180 13
e 180 14
e 180 15
e 180 16
e 180 20
e 180 21
e 180 22
e 180 24
e 180 25
e 180 27
e 180 28
e 180 29
e 180 30
e 180 31
e 180 35
e 180 36
e 180 37
e 180 38
e 180 39
e 180 44
e 180 46
e 180 48
e 180 49
e 180 51
e 180 52
e 180 53
e 180 54
e 180 55
e 180 56
e 180 57
e 180 58
e 180 59
e 180 62
e 180 63
e 180 64
e 180 66
e 180 68
e 180 69
e 180 70
e 180 71
e 180 72
e 180 73
e 180 75
e 180 76
e 180 77
e 180 78
e 180 79
e 180 80
e 180 82
e 180 83
e 180 85
e 180 86
e 180 88
e 180 89
e 180 90
e 180 91
e 180 92
e 180 93
e 180 95
e 180 96
e 180 99
e 180 100
e 180 101
e 180 102
e 180 103
e 180 104
e 180 105
e 180 107
e 180 111
e 180 112
e 180 113
e 180 114
e 180 115
e 180 116
e 180 117
e 180 118
e 180 120
e 180 121
e 180 123
e 180 124
e 180 125
e 180 128
e 180 129
e 180 131
e 180 133
e 180 134
e 180 135
e 180 136
e 180 137
e 180 138
e 180 139
e 180 141
e 180 143
e 180 144
e 180 146
e 180 147
e 180 148
e 180 149
e 180 150
e 180 151
e 180 152
e 180 153
e 180 154
e 180 155
e 180 156
e 180 157
e 180 158
e 180 159
e 180 160
e 180 162
e 180 163
e 180 164
e 180 166
e 180 167
e 180 169
e 180 170
e 180 171
e 180 172
e 180 173
e 180 174
e 180 175
e 180 177
e 180 178
e 180 179
e 181 3
e 181 4
e 181 5
e 181 7
e 181 8
e 181 11
e 181 12
e 181 15
e 181 17
e 181 18
e 181 19
e 181 21
e 181 22
e 181 23
e 181 25
e 181 26
e 181 27
e 181 28
e 181 29
e 181 30
e 181 31
e 181 32
e 181 33
e 181 35
e 181 36
e 181 37
e 181 38
e 181 39
e 181 40
e 181 42
e 181 43
e 181 44
e 181 45
e 181 46
e 181 50
e 181 51
e 181 54
e 181 55
e 181 60
e 181 62
e 181 64
e 181 66
e 181 67
e 181 68
e 181 69
e 181 70
e 181 71
e 181 72
e 181 73
e 181 74
e 181 77
e 181 78
e 181 79
e 181 81
e 181 84
e 181 85
e 181 86
e 181 87
e 181 88
e 181 89
e 181 91
e 181 92
e 181 93
e 181 94
e 181 96
e 181 97
e 181 98
e 181 99
e 181 100
e 181 102
e 181 103
e 181 104
e 181 105
e 181 106
e 181 108
e 181 109
e 181 110
e 181 112
e 181 113
e 181 116
e 181 118
e 181 119
e 181 120
e 181 121
e 181 122
e 181 123
e 181 125
e 181 126
e 181 127
e 181 128
e 181 130
e 181 131
e 181 133
e 181 134
e 181 135
e 181 136
e 181 139
e 181 140
e 181 142
e 181 143
e 181 145
e 181 146
e 181 148
e 181 149
e 181 151
e 181 152
e 181 154
e 181 155
e 181 156
e 181 157
e 181 158
e 181 161
e 181 163
e 181 165
e 181 167
e 181 168
e 181 169
e 181 170
e 181 171
e 181 172
e 181 173
e 181 175
e 181 176
e 181 177
e 181 178
e 181 179
e 181 180
e 182 2
e 182 5
e 182 6
e 182 7
e 182 8
e 182 9
e 182 11
e 182 12
e 182 13
e 182 14
e 182 15
e 182 16
e 182 17
e 182 18
e 182 19
e 182 20
e 182 21
e 182 22
e 182 24
e 182 25
e 182 29
e 182 30
e 182 31
e 182 32
e 182 33
e 182 34
e 182 35
e 182 36
e 182 37
e 182 38
e 182 39
e 182 41
e 182 42
e 182 43
e 182 44
e 182 45
e 182 46
e 182 47
e 182 48
e 182 49
e 182 50
e 182 51
e 182 53
e 182 54
e 182 55
e 182 56
e 182 57
e 182 58
e 182 59
e 182 61
e 182 63
e 182 64
e 182 65
e 182 67
e 182 68
e 182 69
e 182 70
e 182 71
e 182 73
e 182 75
e 182 76
e 182 77
e 182 78
e 182 79
e 182 80
e 182 81
e 182 82
e 182 83
e 182 85
e 182 86
e 182 90
e 182 91
e 182 92
e 182 93
e 182 95
e 182 96
e 182 98
e 182 100
e 182 101
e 182 102
e 182 103
e 182 104
e 182 107
e 182 110
e 182 111
e 182 112
e 182 113
e 182 114
e 182 115
e 182 116
e 182 117
e 182 118
e 182 119
e 182 120
e 182 123
e 182 124
e 182 125
e 182 127
e 182 132
e 182 134
e 182 136
e 182 137
e 182 138
e 182 139
e 182 143
e 182 144
e 182 145
e 182 148
e 182 150
e 182 153
e 182 154
e 182 155
e 182 157
e 182 158
e 182 159
e 182 162
e 182 164
e 182 166
e 182 167
e 182 168
e 182 169
e 182 170
e 182 171
e 182 173
e 182 174
e 182 175
e 182 176
e 182 177
e 182 179
e 182 180
e 183 1
e 183 2
e 183 5
e 183 6
e 183 7
e 183 9
e 183 11
e 183 13
e 183 14
e 183 16
e 183 17
e 183 19
e 183 21
e 183 22
e 183 24
e 183 25
e 183 26
e 183 27
e 183 28
e 183 29
e 183 30
e 183 31
e 183 33
e 183 34
e 183 35
e 183 36
e 183 39
e 183 40
e 183 42
e 183 43
e 183 46
e 183 47
e 183 48
e 183 49
e 183 50
e 183 51
e 183 52
e 183 53
e 183 54
e 183 55
e 183 56
e 183 57
e 183 58
e 183 59
e 183 61
e 183 63
e 183 64
e 183 65
e 183 67
e 183 68
e 183 69
e 183 70
e 183 71
e 183 73
e 183 74
e 183 75
e 183 76
e 183 77
e 183 78
e 183 79
e 183 80
e 183 81
e 183 82
e 183 83
e 183 84
e 183 86
e 183 89
e 183 90
e 183 91
e 183 92
e 183 94
e 183 95
e 183 96
e 183 98
e 183 100
e 183 101
e 183 102
e 183 103
e 183 104
e 183 107
e 183 109
e 183 111
e 183 112
e 183 113
e 183 114
e 183 115
e 183 116
e 183 117
e 183 118
e 183 119
e 183 120
e 183 121
e 183 123
e 183 125
e 183 129
e 183 131
e 183 132
e 183 134
e 183 135
e 183 136
e 183 137
e 183 139
e 183 141
e 183 143
e 183 144
e 183 145
e 183 146
e 183 147
e 183 148
e 183 149
e 183 150
e 183 151
e 183 152
e 183 153
e 183 154
e 183 156
e 183 157
e 183 158
e 183 159
e 183 162
e 183 166
e 183 169
e 183 170
e 183 174
e 183 175
e 183 177
e 183 178
e 183 180
e 183 182
e 184 3
e 184 5
e 184 6
e 184 7
e 184 8
e 184 9
e 184 11
e 184 12
e 184 13
e 184 14
e 184 16
e 184 20
e 184 21
e 184 24
e 184 25
e 184 28
e 184 30
e 184 31
e 184 32
e 184 34
e 184 35
e 184 36
e 184 38
e 184 39
e 184 44
e 184 46
e 184 47
e 184 48
e 184 49
e 184 51
e 184 52
e 184 53
e 184 55
e 184 56
e 184 57
e 184 58
e 184 61
e 184 62
e 184 63
e 184 64
e 184 66
e 184 67
e 184 68
e 184 69
e 184 70
e 184 71
e 184 74
e 184 75
e 184 76
e 184 77
e 184 78
e 184 79
e 184 80
e 184 81
e 184 82
e 184 83
e 184 86
e 184 87
e 184 88
e 184 89
e 184 91
e 184 92
e 184 94
e 184 95
e 184 96
e 184 98
e 184 99
e 184 100
e 184 101
e 184 102
e 184 104
e 184 106
e 184 107
e 184 111
e 184 112
e 184 113
e 184 114
e 184 115
e 184 116
e 184 119
e 184 120
e 184 121
e 184 124
e 184 125
e 184 126
e 184 127
e 184 129
e 184 132
e 184 133
e 184 136
e 184 137
e 184 138
e 184 141
e 184 143
e 184 144
e 184 145
e 184 146
e 184 147
e 184 148
e 184 149
e 184 150
e 184 153
e 184 154
e 184 156
e 184 157
e 184 158
e 184 159
e 184 162
e 184 164
e 184 166
e 184 167
e 184 168
e 184 169
e 184 170
e 184 171
e 184 174
e 184 175
e 184 176
e 184 177
e 184 178
e 184 179
e 184 180
e 184 182
e 184 183
e 185 1
e 185 3
e 185 4
e 185 5
e 185 7
e 185 8
e 185 10
e 185 11
e 185 12
e 185 15
e 185 16
e 185 17
e 185 18
e 185 19
e 185 20
e 185 22
e 185 23
e 185 24
e 185 26
e 185 27
e 185 32
e 185 33
e 185 35
e 185 36
e 185 37
e 185 41
e 185 42
e 185 43
e 185 44
e 185 45
e 185 46
e 185 50
e 185 51
e 185 53
e 185 54
e 185 55
e 185 56
e 185 59
e 185 60
e 185 62
e 185 64
e 185 65
e 185 66
e 185 67
e 185 68
e 185 69
e 185 70
e 185 71
e 185 72
e 185 73
e 185 74
e 185 75
e 185 77
e 185 81
e 185 83
e 185 84
e 185 85
e 185 86
e 185 87
e 185 89
e 185 93
e 185 94
e 185 96
e 185 97
e 185 98
e 185 99
e 185 102
e 185 103
e 185 104
e 185 105
e 185 106
e 185 107
e 185 108
e 185 109
e 185 112
e 185 113
e 185 118
e 185 119
e 185 120
e 185 121
e 185 122
e 185 123
e 185 124
e 185 125
e 185 126
e 185 127
e 185 128
e 185 129
e 185 130
e 185 131
e 185 132
e 185 133
e 185 134
e 185 135
e 185 137
e 185 139
e 185 140
e 185 141
e 185 142
e 185 144
e 185 146
e 185 148
e 185 151
e 185 155
e 185 157
e 185 158
e 185 159
e 185 160
e 185 161
e 185 162
e 185 163
e 185 165
e 185 166
e 185 168
e 185 170
e 185 171
e 185 172
e 185 173
e 185 176
e 185 177
e 185 178
e 185 181
e 185 182
e 186 1
e 186 2
e 186 4
e 186 5
e 186 6
e 186 7
e 186 8
e 186 9
e 186 11
e 186 13
e 186 14
e 186 16
e 186 20
e 186 21
e 186 22
e 186 24
e 186 25
e 186 28
e 186 29
e 186 30
e 186 31
e 186 32
e 186 34
e 186 35
e 186 36
e 186 37
e 186 38
e 186 39
e 186 43
e 186 46
e 186 47
e 186 48
e 186 49
e 186 50
e 186 51
e 186 52
e 186 53
e 186 54
e 186 55
e 186 56
e 186 58
e 186 59
e 186 61
e 186 63
e 186 64
e 186 65
e 186 67
e 186 68
e 186 70
e 186 71
e 186 73
e 186 74
e 186 75
e 186 76
e 186 79
e 186 80
e 186 82
e 186 83
e 186 84
e 186 87
e 186 88
e 186 90
e 186 91
e 186 92
e 186 96
e 186 97
e 186 98
e 186 99
e 186 100
e 186 101
e 186 102
e 186 103
e 186 104
e 186 105
e 186 107
e 186 111
e 186 112
e 186 113
e 186 114
e 186 115
e 186 116
e 186 117
e 186 118
e 186 119
e 186 120
e 186 124
e 186 125
e 186 129
e 186 130
e 186 132
e 186 133
e 186 136
e 186 137
e 186 138
e 186 141
e 186 143
e 186 144
e 186 145
e 186 147
e 186 149
e 186 150
e 186 153
e 186 154
e 186 156
e 186 157
e 186 159
e 186 161
e 186 164
e 186 165
e 186 166
e 186 167
e 186 169
e 186 172
e 186 174
e 186 175
e 186 177
e 186 179
e 186 180
e 186 182
e 186 183
e 186 184
e 187 1
e 187 2
e 187 3
e 187 5
e 187 6
e 187 9
e 187 12
e 187 13
e 187 14
e 187 16
e 187 19
e 187 20
e 187 21
e 187 24
e 187 25
e 187 26
e 187 28
e 187 29
e 187 31
e 187 32
e 187 34
e 187 35
e 187 36
e 187 39
e 187 43
e 187 46
e 187 47
e 187 48
e 187 49
e 187 50
e 187 51
e 187 52
e 187 53
e 187 54
e 187 55
e 187 56
e 187 57
e 187 58
e 187 61
e 187 63
e 187 64
e 187 68
e 187 70
e 187 71
e 187 72
e 187 75
e 187 76
e 187 78
e 187 79
e 187 80
e 187 81
e 187 82
e 187 83
e 187 88
e 187 90
e 187 91
e 187 92
e 187 93
e 187 94
e 187 95
e 187 96
e 187 100
e 187 101
e 187 103
e 187 104
e 187 105
e 187 107
e 187 109
e 187 111
e 187 112
e 187 113
e 187 114
e 187 115
e 187 116
e 187 117
e 187 118
e 187 119
e 187 121
e 187 122
e 187 123
e 187 124
e 187 125
e 187 126
e 187 127
e 187 129
e 187 131
e 187 132
e 187 133
e 187 136
e 187 137
e 187 138
e 187 140
e 187 141
e 187 143
e 187 144
e 187 145
e 187 147
e 187 148
e 187 149
e 187 150
e 187 151
e 187 153
e 187 154
e 187 155
e 187 158
e 187 160
e 187 161
e 187 162
e 187 164
e 187 166
e 187 167
e 187 169
e 187 174
e 187 175
e 187 177
e 187 178
e 187 179
e 187 180
e 187 182
e 187 183
e 187 184
e 187 185
e 187 186
e 188 1
e 188 3
e 188 4
e 188 5
e 188 6
e 188 7
e 188 8
e 188 10
e 188 12
e 188 13
e 188 15
e 188 17
e 188 18
e 188 19
e 188 21
e 188 22
e 188 23
e 188 24
e 188 26
e 188 27
e 188 28
e 188 29
e 188 31
e 188 32
e 188 33
e 188 34
e 188 37
e 188 38
e 188 40
e 188 41
e 188 42
e 188 43
e 188 44
e 188 45
e 188 50
e 188 51
e 188 52
e 188 54
e 188 55
e 188 56
e 188 58
e 188 59
e 188 60
e 188 61
e 188 62
e 188 63
e 188 64
e 188 65
e 188 66
e 188 67
e 188 69
e 188 72
e 188 73
e 188 74
e 188 77
e 188 78
e 188 80
e 188 81
e 188 83
e 188 85
e 188 86
e 188 87
e 188 88
e 188 89
e 188 91
e 188 92
e 188 93
e 188 94
e 188 97
e 188 98
e 188 99
e 188 101
e 188 104
e 188 105
e 188 106
e 188 108
e 188 109
e 188 110
e 188 111
e 188 112
e 188 118
e 188 120
e 188 121
e 188 123
e 188 124
e 188 125
e 188 126
e 188 127
e 188 128
e 188 129
e 188 130
e 188 131
e 188 134
e 188 135
e 188 137
e 188 139
e 188 140
e 188 142
e 188 143
e 188 145
e 188 146
e 188 147
e 188 148
e 188 151
e 188 152
e 188 153
e 188 154
e 188 156
e 188 157
e 188 159
e 188 160
e 188 163
e 188 165
e 188 168
e 188 169
e 188 170
e 188 171
e 188 172
e 188 173
e 188 174
e 188 176
e 188 178
e 188 180
e 188 181
e 188 182
e 188 183
e 188 185
e 188 186
e 189 2
e 189 4
e 189 6
e 189 8
e 189 9
e 189 10
e 189 11
e 189 13
e 189 14
e 189 15
e 189 16
e 189 17
e 189 18
e 189 19
e 189 20
e 189 21
e 189 24
e 189 25
e 189 28
e 189 29
e 189 30
e 189 31
e 189 34
e 189 35
e 189 36
e 189 38
e 189 39
e 189 40
e 189 42
e 189 43
e 189 46
e 189 47
e 189 48
e 189 49
e 189 51
e 189 52
e 189 53
e 189 55
e 189 56
e 189 58
e 189 59
e 189 61
e 189 63
e 189 64
e 189 66
e 189 67
e 189 68
e 189 69
e 189 70
e 189 71
e 189 75
e 189 76
e 189 79
e 189 80
e 189 82
e 189 83
e 189 84
e 189 86
e 189 87
e 189 88
e 189 90
e 189 91
e 189 92
e 189 93
e 189 96
e 189 98
e 189 100
e 189 101
e 189 102
e 189 103
e 189 104
e 189 105
e 189 107
e 189 108
e 189 109
e 189 111
e 189 112
e 189 113
e 189 114
e 189 115
e 189 116
e 189 117
e 189 119
e 189 120
e 189 123
e 189 124
e 189 125
e 189 128
e 189 129
e 189 130
e 189 132
e 189 136
e 189 137
e 189 138
e 189 141
e 189 143
e 189 144
e 189 145
e 189 147
e 189 149
e 189 150
e 189 152
e 189 153
e 189 154
e 189 155
e 189 156
e 189 157
e 189 159
e 189 160
e 189 164
e 189 165
e 189 166
e 189 167
e 189 169
e 189 171
e 189 173
e 189 174
e 189 175
e 189 177
e 189 179
e 189 180
e 189 182
e 189 183
e 189 184
e 189 187
e 189 188
e 190 1
e 190 3
e 190 4
e 190 5
e 190 6
e 190 7
e 190 8
e 190 9
e 190 10
e 190 11
e 190 12
e 190 13
e 190 15
e 190 16
e 190 17
e 190 18
e 190 19
e 190 21
e 190 22
e 190 23
e 190 24
e 190 25
e 190 27
e 190 28
e 190 30
e 190 32
e 190 33
e 190 36
e 190 37
e 190 38
e 190 40
e 190 41
e 190 42
e 190 43
e 190 44
e 190 45
e 190 47
e 190 49
e 190 50
e 190 54
e 190 56
e 190 58
e 190 59
e 190 60
e 190 62
e 190 63
e 190 64
e 190 65
e 190 66
e 190 67
e 190 68
e 190 69
e 190 70
e 190 71
e 190 72
e 190 73
e 190 74
e 190 75
e 190 77
e 190 79
e 190 83
e 190 84
e 190 85
e 190 86
e 190 87
e 190 88
e 190 89
e 190 93
e 190 94
e 190 97
e 190 98
e 190 99
e 190 100
e 190 102
e 190 103
e 190 105
e 190 106
e 190 108
e 190 109
e 190 110
e 190 111
e 190 113
e 190 114
e 190 115
e 190 116
e 190 117
e 190 118
e 190 119
e 190 120
e 190 122
e 190 123
e 190 124
e 190 126
e 190 127
e 190 128
e 190 130
e 190 131
e 190 133
e 190 134
e 190 135
e 190 136
e 190 137
e 190 138
e 190 139
e 190 140
e 190 141
e 190 142
e 190 144
e 190 146
e 190 147
e 190 148
e 190 149
e 190 150
e 190 151
e 190 152
e 190 155
e 190 156
e 190 160
e 190 161
e 190 162
e 190 163
e 190 164
e 190 165
e 190 167
e 190 170
e 190 171
e 190 172
e 190 175
e 190 176
e 190 178
e 190 179
e 190 180
e 190 181
e 190 182
e 190 183
e 190 185
e 190 186
e 190 187
e 190 188
e 191 1
e 191 3
e 191 4
e 191 5
e 191 7
e 191 8
e 191 10
e 191 12
e 191 15
e 191 16
e 191 17
e 191 18
e 191 19
e 191 22
e 191 23
e 191 26
e 191 27
e 191 28
e 191 30
e 191 32
e 191 33
e 191 36
e 191 37
e 191 38
e 191 39
e 191 40
e 191 41
e 191 43
e 191 44
e 191 45
e 191 50
e 191 51
e 191 52
e 191 54
e 191 56
e 191 59
e 191 60
e 191 61
e 191 62
e 191 65
e 191 66
e 191 67
e 191 68
e 191 69
e 191 70
e 191 72
e 191 73
e 191 74
e 191 75
e 191 77
e 191 78
e 191 79
e 191 81
e 191 82
e 191 84
e 191 85
e 191 86
e 191 87
e 191 88
e 191 89
e 191 90
e 191 93
e 191 94
e 191 95
e 191 96
e 191 97
e 191 99
e 191 101
e 191 102
e 191 104
e 191 106
e 191 110
e 191 112
e 191 113
e 191 114
e 191 115
e 191 118
e 191 119
e 191 121
e 191 122
e 191 123
e 191 124
e 191 126
e 191 127
e 191 128
e 191 130
e 191 131
e 191 133
e 191 134
e 191 136
e 191 137
e 191 139
e 191 140
e 191 142
e 191 143
e 191 144
e 191 146
e 191 147
e 191 148
e 191 150
e 191 151
e 191 152
e 191 153
e 191 154
e 191 155
e 191 156
e 191 160
e 191 161
e 191 163
e 191 164
e 191 165
e 191 168
e 191 169
e 191 170
e 191 171
e 191 172
e 191 173
e 191 176
e 191 178
e 191 179
e 191 181
e 191 182
e 191 183
e 191 185
e 191 188
e 191 190
e 192 2
e 192 4
e 192 6
e 192 7
e 192 8
e 192 9
e 192 10
e 192 11
e 192 13
e 192 14
e 192 16
e 192 18
e 192 19
e 192 20
e 192 21
e 192 22
e 192 23
e 192 24
e 192 25
e 192 26
e 192 28
e 192 29
e 192 30
e 192 32
e 192 33
e 192 34
e 192 35
e 192 36
e 192 39
e 192 42
e 192 43
e 192 45
e 192 46
e 192 47
e 192 48
e 192 49
e 192 50
e 192 51
e 192 52
e 192 55
e 192 56
e 192 57
e 192 58
e 192 59
e 192 61
e 192 62
e 192 63
e 192 64
e 192 69
e 192 70
e 192 72
e 192 75
e 192 76
e 192 78
e 192 79
e 192 80
e 192 82
e 192 83
e 192 84
e 192 85
e 192 86
e 192 89
e 192 90
e 192 91
e 192 92
e 192 95
e 192 96
e 192 97
e 192 100
e 192 101
e 192 102
e 192 103
e 192 104
e 192 106
e 192 107
e 192 109
e 192 111
e 192 112
e 192 114
e 192 115
e 192 116
e 192 117
e 192 118
e 192 119
e 192 120
e 192 122
e 192 124
e 192 125
e 192 129
e 192 130
e 192 132
e 192 133
e 192 136
e 192 137
e 192 138
e 192 140
e 192 141
e 192 142
e 192 143
e 192 144
e 192 145
e 192 147
e 192 149
e 192 150
e 192 152
e 192 153
e 192 154
e 192 155
e 192 156
e 192 157
e 192 158
e 192 159
e 192 161
e 192 162
e 192 163
e 192 164
e 192 165
e 192 166
e 192 167
e 192 169
e 192 170
e 192 172
e 192 173
e 192 174
e 192 175
e 192 177
e 192 179
e 192 180
e 192 182
e 192 183
e 192 184
e 192 185
e 192 186
e 192 187
e 192 188
e 192 189
e 192 191
e 193 3
e 193 6
e 193 8
e 193 9
e 193 11
e 193 13
e 193 14
e 193 15
e 193 16
e 193 17
e 193 20
e 193 21
e 193 24
e 193 25
e 193 28
e 193 30
e 193 31
e 193 33
e 193 34
e 193 35
e 193 36
e 193 38
e 193 39
e 193 40
e 193 41
e 193 42
e 193 43
e 193 44
e 193 46
e 193 47
e 193 48
e 193 49
e 193 51
e 193 52
e 193 53
e 193 54
e 193 55
e 193 56
e 193 57
e 193 58
e 193 59
e 193 60
e 193 61
e 193 63
e 193 64
e 193 65
e 193 66
e 193 68
e 193 69
e 193 70
e 193 71
e 193 73
e 193 75
e 193 76
e 193 78
e 193 79
e 193 80
e 193 81
e 193 82
e 193 83
e 193 84
e 193 86
e 193 87
e 193 88
e 193 89
e 193 91
e 193 92
e 193 93
e 193 95
e 193 96
e 193 99
e 193 100
e 193 101
e 193 102
e 193 104
e 193 107
e 193 108
e 193 109
e 193 111
e 193 112
e 193 113
e 193 114
e 193 115
e 193 116
e 193 119
e 193 120
e 193 121
e 193 122
e 193 123
e 193 124
e 193 125
e 193 127
e 193 129
e 193 131
e 193 132
e 193 134
e 193 136
e 193 137
e 193 138
e 193 141
e 193 143
e 193 144
e 193 145
e 193 147
e 193 148
e 193 149
e 193 150
e 193 151
e 193 153
e 193 154
e 193 156
e 193 157
e 193 158
e 193 159
e 193 162
e 193 164
e 193 166
e 193 167
e 193 168
e 193 169
e 193 170
e 193 173
e 193 174
e 193 175
e 193 177
e 193 178
e 193 179
e 193 180
e 193 181
e 193 182
e 193 183
e 193 185
e 193 186
e 193 187
e 193 189
e 193 190
e 193 191
e 193 192
e 194 1
e 194 2
e 194 3
e 194 5
e 194 6
e 194 8
e 194 9
e 194 11
e 194 13
e 194 14
e 194 16
e 194 18
e 194 19
e 194 20
e 194 21
e 194 23
e 194 24
e 194 25
e 194 27
e 194 28
e 194 29
e 194 30
e 194 32
e 194 33
e 194 34
e 194 35
e 194 36
e 194 37
e 194 38
e 194 39
e 194 40
e 194 43
e 194 44
e 194 46
e 194 47
e 194 48
e 194 49
e 194 50
e 194 51
e 194 52
e 194 55
e 194 56
e 194 57
e 194 58
e 194 59
e 194 60
e 194 61
e 194 62
e 194 63
e 194 64
e 194 66
e 194 69
e 194 70
e 194 72
e 194 74
e 194 75
e 194 76
e 194 78
e 194 79
e 194 80
e 194 82
e 194 83
e 194 86
e 194 89
e 194 90
e 194 91
e 194 92
e 194 94
e 194 95
e 194 96
e 194 100
e 194 101
e 194 102
e 194 103
e 194 104
e 194 105
e 194 107
e 194 108
e 194 109
e 194 110
e 194 111
e 194 112
e 194 114
e 194 115
e 194 116
e 194 117
e 194 119
e 194 120
e 194 122
e 194 124
e 194 125
e 194 126
e 194 127
e 194 129
e 194 130
e 194 132
e 194 133
e 194 134
e 194 135
e 194 136
e 194 137
e 194 138
e 194 139
e 194 141
e 194 143
e 194 144
e 194 145
e 194 146
e 194 147
e 194 149
e 194 150
e 194 151
e 194 153
e 194 154
e 194 155
e 194 156
e 194 157
e 194 158
e 194 159
e 194 160
e 194 162
e 194 163
e 194 164
e 194 165
e 194 166
e 194 167
e 194 168
e 194 169
e 194 170
e 194 171
e 194 174
e 194 175
e 194 177
e 194 178
e 194 179
e 194 180
e 194 182
e 194 183
e 194 184
e 194 185
e 194 186
e 194 187
e 194 189
e 194 190
e 194 191
e 194 193
e 195 2
e 195 6
e 195 9
e 195 11
e 195 12
e 195 13
e 195 14
e 195 15
e 195 16
e 195 17
e 195 18
e 195 20
e 195 21
e 195 22
e 195 24
e 195 25
e 195 27
e 195 28
e 195 29
e 195 30
e 195 31
e 195 34
e 195 35
e 195 36
e 195 38
e 195 39
e 195 41
e 195 42
e 195 43
e 195 44
e 195 46
e 195 47
e 195 48
e 195 49
e 195 50
e 195 51
e 195 52
e 195 53
e 195 55
e 195 57
e 195 58
e 195 60
e 195 61
e 195 63
e 195 64
e 195 65
e 195 66
e 195 67
e 195 68
e 195 69
e 195 70
e 195 71
e 195 72
e 195 76
e 195 78
e 195 79
e 195 80
e 195 82
e 195 83
e 195 86
e 195 87
e 195 90
e 195 91
e 195 92
e 195 95
e 195 96
e 195 99
e 195 100
e 195 101
e 195 102
e 195 103
e 195 104
e 195 105
e 195 107
e 195 109
e 195 110
e 195 111
e 195 113
e 195 114
e 195 115
e 195 116
e 195 117
e 195 118
e 195 119
e 195 120
e 195 121
e 195 123
e 195 124
e 195 125
e 195 128
e 195 129
e 195 130
e 195 132
e 195 134
e 195 135
e 195 137
e 195 138
e 195 139
e 195 141
e 195 143
e 195 145
e 195 146
e 195 147
e 195 148
e 195 149
e 195 150
e 195 153
e 195 154
e 195 157
e 195 158
e 195 159
e 195 160
e 195 162
e 195 164
e 195 166
e 195 167
e 195 168
e 195 171
e 195 174
e 195 175
e 195 177
e 195 179
e 195 180
e 195 182
e 195 183
e 195 184
e 195 186
e 195 187
e 195 188
e 195 189
e 195 191
e 195 192
e 195 193
e 195 194
e 196 2
e 196 3
e 196 5
e 196 6
e 196 7
e 196 9
e 196 11
e 196 12
e 196 13
e 196 14
e 196 15
e 196 16
e 196 18
e 196 19
e 196 20
e 196 21
e 196 25
e 196 28
e 196 29
e 196 30
e 196 31
e 196 32
e 196 34
e 196 36
e 196 37
e 196 39
e 196 41
e 196 44
e 196 46
e 196 47
e 196 48
e 196 49
e 196 51
e 196 52
e 196 53
e 196 54
e 196 55
e 196 56
e 196 57
e 196 58
e 196 60
e 196 61
e 196 63
e 196 68
e 196 69
e 196 70
e 196 71
e 196 72
e 196 73
e 196 74
e 196 75
e 196 78
e 196 80
e 196 81
e 196 82
e 196 83
e 196 84
e 196 86
e 196 88
e 196 90
e 196 91
e 196 92
e 196 94
e 196 95
e 196 96
e 196 98
e 196 100
e 196 101
e 196 102
e 196 103
e 196 104
e 196 105
e 196 107
e 196 108
e 196 109
e 196 111
e 196 112
e 196 113
e 196 114
e 196 115
e 196 116
e 196 117
e 196 118
e 196 119
e 196 120
e 196 121
e 196 123
e 196 124
e 196 125
e 196 129
e 196 131
e 196 132
e 196 135
e 196 136
e 196 137
e 196 138
e 196 139
e 196 141
e 196 142
e 196 143
e 196 144
e 196 145
e 196 147
e 196 149
e 196 150
e 196 152
e 196 153
e 196 156
e 196 157
e 196 158
e 196 159
e 196 160
e 196 161
e 196 162
e 196 163
e 196 164
e 196 166
e 196 167
e 196 168
e 196 169
e 196 170
e 196 171
e 196 172
e 196 174
e 196 175
e 196 176
e 196 177
e 196 179
e 196 180
e 196 182
e 196 183
e 196 184
e 196 186
e 196 187
e 196 189
e 196 191
e 196 192
e 196 193
e 196 194
e 196 195
e 197 1
e 197 2
e 197 3
e 197 4
e 197 6
e 197 7
e 197 11
e 197 12
e 197 13
e 197 14
e 197 16
e 197 17
e 197 19
e 197 20
e 197 21
e 197 24
e 197 28
e 197 29
e 197 30
e 197 31
e 197 34
e 197 35
e 197 36
e 197 37
e 197 38
e 197 39
e 197 41
e 197 46
e 197 47
e 197 48
e 197 49
e 197 50
e 197 51
e 197 52
e 197 53
e 197 54
e 197 55
e 197 56
e 197 57
e 197 58
e 197 61
e 197 63
e 197 64
e 197 68
e 197 69
e 197 70
e 197 71
e 197 74
e 197 75
e 197 76
e 197 77
e 197 78
e 197 79
e 197 80
e 197 82
e 197 83
e 197 84
e 197 86
e 197 90
e 197 91
e 197 93
e 197 94
e 197 95
e 197 97
e 197 99
e 197 100
e 197 101
e 197 102
e 197 103
e 197 104
e 197 105
e 197 109
e 197 111
e 197 112
e 197 113
e 197 114
e 197 115
e 197 116
e 197 117
e 197 119
e 197 120
e 197 124
e 197 125
e 197 128
e 197 129
e 197 132
e 197 133
e 197 136
e 197 137
e 197 138
e 197 139
e 197 140
e 197 141
e 197 143
e 197 144
e 197 145
e 197 146
e 197 147
e 197 148
e 197 149
e 197 150
e 197 151
e 197 152
e 197 153
e 197 154
e 197 156
e 197 157
e 197 158
e 197 159
e 197 160
e 197 162
e 197 163
e 197 164
e 197 166
e 197 167
e 197 169
e 197 170
e 197 171
e 197 172
e 197 173
e 197 174
e 197 177
e 197 179
e 197 180
e 197 181
e 197 182
e 197 183
e 197 184
e 197 185
e 197 186
e 197 187
e 197 188
e 197 189
e 197 190
e 197 191
e 197 192
e 197 193
e 197 194
e 197 195
e 197 196
e 198 1
e 198 3
e 198 4
e 198 5
e 198 6
e 198 7
e 198 8
e 198 10
e 198 12
e 198 13
e 198 15
e 198 17
e 198 18
e 198 19
e 198 20
e 198 22
e 198 23
e 198 25
e 198 26
e 198 28
e 198 29
e 198 30
e 198 32
e 198 33
e 198 35
e 198 37
e 198 38
e 198 40
e 198 41
e 198 42
e 198 43
e 198 44
e 198 45
e 198 49
e 198 50
e 198 54
e 198 55
e 198 56
e 198 59
e 198 62
e 198 63
e 198 64
e 198 65
e 198 66
e 198 67
e 198 68
e 198 69
e 198 70
e 198 72
e 198 73
e 198 77
e 198 78
e 198 79
e 198 80
e 198 81
e 198 82
e 198 84
e 198 85
e 198 86
e 198 87
e 198 88
e 198 89
e 198 90
e 198 92
e 198 93
e 198 94
e 198 97
e 198 98
e 198 99
e 198 101
e 198 102
e 198 104
e 198 105
e 198 106
e 198 108
e 198 109
e 198 110
e 198 113
e 198 114
e 198 115
e 198 117
e 198 118
e 198 121
e 198 122
e 198 123
e 198 125
e 198 126
e 198 127
e 198 128
e 198 130
e 198 131
e 198 132
e 198 133
e 198 134
e 198 135
e 198 137
e 198 139
e 198 140
e 198 142
e 198 144
e 198 145
e 198 146
e 198 151
e 198 152
e 198 153
e 198 154
e 198 155
e 198 156
e 198 159
e 198 160
e 198 161
e 198 163
e 198 164
e 198 165
e 198 166
e 198 168
e 198 169
e 198 170
e 198 171
e 198 172
e 198 173
e 198 177
e 198 181
e 198 184
e 198 185
e 198 188
e 198 189
e 198 190
e 198 191
e 198 192
e 198 194
e 198 196
e 198 197
e 199 1
e 199 2
e 199 3
e 199 4
e 199 5
e 199 6
e 199 7
e 199 8
e 199 10
e 199 11
e 199 12
e 199 15
e 199 17
e 199 18
e 199 19
e 199 22
e 199 23
e 199 24
e 199 26
e 199 27
e 199 31
e 199 32
e 199 33
e 199 34
e 199 36
e 199 37
e 199 38
e 199 40
e 199 41
e 199 42
e 199 43
e 199 44
e 199 48
e 199 50
e 199 51
e 199 52
e 199 58
e 199 59
e 199 60
e 199 62
e 199 63
e 199 65
e 199 66
e 199 67
e 199 69
e 199 72
e 199 73
e 199 74
e 199 75
e 199 76
e 199 78
e 199 79
e 199 81
e 199 84
e 199 85
e 199 86
e 199 87
e 199 88
e 199 89
e 199 90
e 199 92
e 199 93
e 199 94
e 199 95
e 199 98
e 199 99
e 199 102
e 199 103
e 199 105
e 199 106
e 199 108
e 199 109
e 199 110
e 199 112
e 199 114
e 199 115
e 199 116
e 199 118
e 199 120
e 199 121
e 199 122
e 199 123
e 199 126
e 199 127
e 199 128
e 199 130
e 199 131
e 199 132
e 199 133
e 199 134
e 199 135
e 199 136
e 199 137
e 199 139
e 199 140
e 199 142
e 199 143
e 199 144
e 199 145
e 199 146
e 199 148
e 199 149
e 199 151
e 199 152
e 199 153
e 199 154
e 199 155
e 199 156
e 199 157
e 199 159
e 199 160
e 199 161
e 199 162
e 199 164
e 199 165
e 199 167
e 199 168
e 199 169
e 199 170
e 199 171
e 199 172
e 199 173
e 199 174
e 199 175
e 199 176
e 199 177
e 199 178
e 199 179
e 199 181
e 199 185
e 199 187
e 199 188
e 199 190
e 199 191
e 199 193
e 199 195
e 199 197
e 199 198
e 200 2
e 200 4
e 200 5
e 200 6
e 200 7
e 200 8
e 200 9
e 200 10
e 200 11
e 200 12
e 200 13
e 200 14
e 200 16
e 200 17
e 200 18
e 200 20
e 200 21
e 200 22
e 200 23
e 200 24
e 200 25
e 200 26
e 200 28
e 200 29
e 200 30
e 200 31
e 200 32
e 200 33
e 200 34
e 200 35
e 200 36
e 200 37
e 200 41
e 200 43
e 200 44
e 200 45
e 200 47
e 200 48
e 200 49
e 200 51
e 200 52
e 200 53
e 200 55
e 200 56
e 200 57
e 200 58
e 200 61
e 200 62
e 200 63
e 200 64
e 200 68
e 200 69
e 200 70
e 200 71
e 200 72
e 200 73
e 200 74
e 200 75
e 200 76
e 200 77
e 200 78
e 200 79
e 200 80
e 200 82
e 200 83
e 200 84
e 200 85
e 200 87
e 200 88
e 200 89
e 200 90
e 200 91
e 200 92
e 200 94
e 200 95
e 200 96
e 200 97
e 200 99
e 200 100
e 200 102
e 200 103
e 200 105
e 200 107
e 200 108
e 200 109
e 200 110
e 200 111
e 200 112
e 200 113
e 200 114
e 200 116
e 200 117
e 200 118
e 200 119
e 200 120
e 200 121
e 200 124
e 200 125
e 200 129
e 200 130
e 200 131
e 200 132
e 200 133
e 200 135
e 200 136
e 200 137
e 200 138
e 200 139
e 200 140
e 200 141
e 200 144
e 200 145
e 200 147
e 200 148
e 200 149
e 200 150
e 200 153
e 200 154
e 200 156
e 200 157
e 200 158
e 200 159
e 200 162
e 200 164
e 200 166
e 200 167
e 200 168
e 200 169
e 200 174
e 200 175
e 200 177
e 200 179
e 200 180
e 200 182
e 200 183
e 200 184
e 200 185
e 200 186
e 200 187
e 200 189
e 200 191
e 200 192
e 200 193
e 200 194
e 200 195
e 200 196
e 200 197
