# Supplementary material for: An optimization algorithm for maximum quasi-clique problem based on information feedback model
Source: PeerJ Comput Sci. 2024 Jul 12;10:e2173. doi: 10.7717/peerj-cs.2173 (PMC11323172; doi:10.7717/peerj-cs.2173)
Supplement: Supplemental Information 2 [file peerj-cs-10-2173-s002.zip]

Archive with 14 entries (12 files):
- IM/NuQClqF1/
- IM/NuQClqF1/Makefile
- IM/NuQClqF1/nuqclq.cpp
- IM/NuQClqF1/nuqclq.h
- IM/NuQClqF1/README.md
- IM/NuQClqF1/run95.sh
- IM/NuQClqF1/run999.sh
- IM/NuQClqR1/
- IM/NuQClqR1/Makefile
- IM/NuQClqR1/nuqclq.cpp
- IM/NuQClqR1/nuqclq.h
- IM/NuQClqR1/README.md
- IM/NuQClqR1/run95.sh
- IM/NuQClqR1/run999.sh
