# Supplementary material for: An optimization algorithm for maximum quasi-clique problem based on information feedback model
Source: PeerJ Comput Sci. 2024 Jul 12;10:e2173. doi: 10.7717/peerj-cs.2173 (PMC11323172; doi:10.7717/peerj-cs.2173)
Supplement: Supplemental Information 2 [file peerj-cs-10-2173-s002.zip › IM/NuQClqF1/README.md]

# NuQClq is a solver for Maximum Quasi-Clique Problem.

## 1. The input format
The input graph is asked to be in DIMACS ascii format for undirected graphs.


A small example is given as follow:
```
p edge 4 3
e 1 2
e 1 3
e 2 4
```

## 2. Usage
The command to run NuQClq is:
```
./nuqclq <filename> <cutoff time (s)> <para_gamma> <random seed>
```
NuQClq terminates when reaching the cutoff time.
