# Supplementary material for: An optimization algorithm for maximum quasi-clique problem based on information feedback model
Source: PeerJ Comput Sci. 2024 Jul 12;10:e2173. doi: 10.7717/peerj-cs.2173 (PMC11323172; doi:10.7717/peerj-cs.2173)
Supplement: Supplemental Information 2 [file peerj-cs-10-2173-s002.zip › IM/NuQClqF1/run95.sh]

#! /bin/bash

#outFileName='02TwoShakeResult.txt'

for i in 1 2 3 4 5 6 7 8 9 10
    do
        ./nuqclq $1 1000 0.95 ${i}
    done

#./a.out $1 $outFileName

#./b.out $1 $2

#./c.out $1 $2


#rm a.out
#rm b.out
#rm c.out
