# Supplementary material for: An optimization algorithm for maximum quasi-clique problem based on information feedback model
Source: PeerJ Comput Sci. 2024 Jul 12;10:e2173. doi: 10.7717/peerj-cs.2173 (PMC11323172; doi:10.7717/peerj-cs.2173)
Supplement: Data S2 [file peerj-cs-10-2173-s003.zip]

Archive with 16 entries (16 files):
- Data2/145bit.mtx
- Data2/bio-WormNet-v3-benchmark.edges
- Data2/CSphd.mtx
- Data2/delaunay_n10.mtx
- Data2/EX2.mtx
- Data2/G44.mtx
- Data2/ia-email-univ.mtx
- Data2/ia-fb-messages.mtx
- Data2/inf-euroroad.edges
- Data2/socfb-American75.mtx
- Data2/socfb-Auburn71.mtx
- Data2/socfb-Baylor93.mtx
- Data2/socfb-Berkeley13.mtx
- Data2/socfb-Brandeis99.mtx
- Data2/soc-FourSquare.mtx
- Data2/soc-hamsterster.edges
