# Supplementary material for: An optimization algorithm for maximum quasi-clique problem based on information feedback model
Source: PeerJ Comput Sci. 2024 Jul 12;10:e2173. doi: 10.7717/peerj-cs.2173 (PMC11323172; doi:10.7717/peerj-cs.2173)
Supplement: Data S2 [file peerj-cs-10-2173-s003.zip › Data2/145bit.mtx]

p edge 1002 11315
e 9 1
e 10 1
e 11 1
e 12 1
e 13 1
e 14 1
e 15 1
e 16 1
e 17 1
e 18 1
e 19 1
e 27 1
e 28 1
e 29 1
e 41 1
e 42 1
e 43 1
e 44 1
e 45 1
e 46 1
e 51 1
e 52 1
e 53 1
e 54 1
e 55 1
e 56 1
e 57 1
e 60 1
e 67 1
e 68 1
e 69 1
e 73 1
e 74 1
e 78 1
e 82 1
e 83 1
e 84 1
e 85 1
e 86 1
e 90 1
e 91 1
e 92 1
e 97 1
e 98 1
e 99 1
e 100 1
e 101 1
e 104 1
e 105 1
e 106 1
e 110 1
e 111 1
e 112 1
e 115 1
e 116 1
e 117 1
e 123 1
e 129 1
e 130 1
e 131 1
e 137 1
e 138 1
e 140 1
e 141 1
e 142 1
e 143 1
e 144 1
e 147 1
e 148 1
e 151 1
e 152 1
e 153 1
e 154 1
e 158 1
e 159 1
e 160 1
e 163 1
e 164 1
e 165 1
e 166 1
e 167 1
e 168 1
e 169 1
e 170 1
e 172 1
e 173 1
e 184 1
e 185 1
e 186 1
e 188 1
e 190 1
e 191 1
e 192 1
e 194 1
e 197 1
e 198 1
e 199 1
e 200 1
e 203 1
e 207 1
e 212 1
e 213 1
e 215 1
e 219 1
e 220 1
e 226 1
e 227 1
e 228 1
e 232 1
e 233 1
e 234 1
e 237 1
e 238 1
e 239 1
e 241 1
e 242 1
e 243 1
e 247 1
e 248 1
e 251 1
e 252 1
e 257 1
e 258 1
e 265 1
e 266 1
e 271 1
e 272 1
e 273 1
e 275 1
e 276 1
e 277 1
e 281 1
e 282 1
e 283 1
e 284 1
e 285 1
e 290 1
e 291 1
e 295 1
e 296 1
e 297 1
e 298 1
e 300 1
e 301 1
e 302 1
e 305 1
e 306 1
e 311 1
e 312 1
e 313 1
e 316 1
e 317 1
e 322 1
e 324 1
e 325 1
e 326 1
e 329 1
e 330 1
e 336 1
e 337 1
e 338 1
e 340 1
e 341 1
e 342 1
e 343 1
e 344 1
e 346 1
e 347 1
e 348 1
e 352 1
e 353 1
e 355 1
e 356 1
e 361 1
e 362 1
e 363 1
e 366 1
e 367 1
e 368 1
e 369 1
e 370 1
e 373 1
e 374 1
e 375 1
e 376 1
e 379 1
e 380 1
e 384 1
e 385 1
e 386 1
e 387 1
e 388 1
e 393 1
e 395 1
e 399 1
e 401 1
e 402 1
e 404 1
e 405 1
e 407 1
e 408 1
e 409 1
e 410 1
e 413 1
e 418 1
e 419 1
e 420 1
e 421 1
e 422 1
e 424 1
e 427 1
e 432 1
e 433 1
e 440 1
e 443 1
e 444 1
e 445 1
e 451 1
e 455 1
e 456 1
e 457 1
e 459 1
e 460 1
e 461 1
e 463 1
e 464 1
e 466 1
e 467 1
e 468 1
e 473 1
e 474 1
e 475 1
e 476 1
e 477 1
e 480 1
e 481 1
e 484 1
e 485 1
e 486 1
e 490 1
e 491 1
e 498 1
e 503 1
e 504 1
e 505 1
e 509 1
e 511 1
e 513 1
e 514 1
e 515 1
e 516 1
e 518 1
e 519 1
e 521 1
e 523 1
e 525 1
e 526 1
e 529 1
e 533 1
e 534 1
e 536 1
e 539 1
e 540 1
e 546 1
e 547 1
e 548 1
e 551 1
e 552 1
e 556 1
e 557 1
e 558 1
e 560 1
e 561 1
e 562 1
e 563 1
e 566 1
e 571 1
e 579 1
e 580 1
e 581 1
e 582 1
e 583 1
e 584 1
e 586 1
e 587 1
e 588 1
e 590 1
e 597 1
e 599 1
e 600 1
e 603 1
e 606 1
e 610 1
e 613 1
e 614 1
e 615 1
e 616 1
e 618 1
e 621 1
e 622 1
e 623 1
e 624 1
e 625 1
e 626 1
e 627 1
e 629 1
e 630 1
e 631 1
e 632 1
e 633 1
e 637 1
e 638 1
e 639 1
e 640 1
e 641 1
e 643 1
e 644 1
e 648 1
e 649 1
e 650 1
e 651 1
e 652 1
e 657 1
e 658 1
e 659 1
e 660 1
e 663 1
e 664 1
e 665 1
e 666 1
e 669 1
e 670 1
e 671 1
e 672 1
e 678 1
e 682 1
e 683 1
e 686 1
e 687 1
e 688 1
e 691 1
e 692 1
e 693 1
e 696 1
e 697 1
e 698 1
e 699 1
e 701 1
e 702 1
e 705 1
e 706 1
e 709 1
e 710 1
e 711 1
e 714 1
e 715 1
e 716 1
e 717 1
e 718 1
e 721 1
e 724 1
e 725 1
e 727 1
e 729 1
e 730 1
e 732 1
e 735 1
e 741 1
e 746 1
e 747 1
e 750 1
e 751 1
e 755 1
e 756 1
e 758 1
e 759 1
e 761 1
e 765 1
e 766 1
e 769 1
e 770 1
e 771 1
e 773 1
e 774 1
e 776 1
e 779 1
e 780 1
e 781 1
e 782 1
e 786 1
e 789 1
e 790 1
e 792 1
e 793 1
e 794 1
e 795 1
e 797 1
e 798 1
e 799 1
e 800 1
e 801 1
e 803 1
e 804 1
e 805 1
e 806 1
e 808 1
e 810 1
e 813 1
e 816 1
e 817 1
e 821 1
e 824 1
e 825 1
e 826 1
e 830 1
e 831 1
e 832 1
e 833 1
e 834 1
e 837 1
e 839 1
e 840 1
e 841 1
e 842 1
e 845 1
e 849 1
e 850 1
e 851 1
e 852 1
e 855 1
e 856 1
e 863 1
e 864 1
e 866 1
e 867 1
e 870 1
e 874 1
e 875 1
e 877 1
e 879 1
e 880 1
e 881 1
e 882 1
e 888 1
e 890 1
e 891 1
e 894 1
e 895 1
e 896 1
e 897 1
e 901 1
e 902 1
e 903 1
e 910 1
e 911 1
e 912 1
e 913 1
e 914 1
e 915 1
e 916 1
e 923 1
e 924 1
e 926 1
e 927 1
e 932 1
e 934 1
e 936 1
e 941 1
e 943 1
e 944 1
e 945 1
e 946 1
e 947 1
e 948 1
e 950 1
e 951 1
e 952 1
e 954 1
e 955 1
e 956 1
e 957 1
e 958 1
e 961 1
e 965 1
e 967 1
e 971 1
e 974 1
e 975 1
e 976 1
e 978 1
e 979 1
e 982 1
e 984 1
e 985 1
e 986 1
e 990 1
e 991 1
e 992 1
e 993 1
e 998 1
e 999 1
e 1000 1
e 1001 1
e 2 2
e 3 2
e 4 2
e 6 2
e 8 2
e 14 2
e 16 2
e 21 2
e 23 2
e 24 2
e 25 2
e 31 2
e 32 2
e 33 2
e 36 2
e 38 2
e 39 2
e 45 2
e 46 2
e 48 2
e 52 2
e 53 2
e 54 2
e 55 2
e 60 2
e 62 2
e 63 2
e 66 2
e 73 2
e 74 2
e 75 2
e 76 2
e 80 2
e 81 2
e 84 2
e 85 2
e 86 2
e 88 2
e 89 2
e 90 2
e 92 2
e 93 2
e 95 2
e 98 2
e 101 2
e 103 2
e 105 2
e 106 2
e 107 2
e 109 2
e 111 2
e 112 2
e 116 2
e 117 2
e 120 2
e 121 2
e 123 2
e 124 2
e 125 2
e 126 2
e 130 2
e 132 2
e 133 2
e 135 2
e 136 2
e 139 2
e 140 2
e 142 2
e 143 2
e 145 2
e 147 2
e 148 2
e 149 2
e 151 2
e 153 2
e 157 2
e 158 2
e 159 2
e 161 2
e 165 2
e 168 2
e 170 2
e 171 2
e 173 2
e 174 2
e 175 2
e 178 2
e 180 2
e 184 2
e 185 2
e 186 2
e 188 2
e 189 2
e 190 2
e 191 2
e 194 2
e 195 2
e 196 2
e 197 2
e 199 2
e 200 2
e 201 2
e 204 2
e 205 2
e 211 2
e 214 2
e 215 2
e 217 2
e 218 2
e 219 2
e 220 2
e 223 2
e 228 2
e 229 2
e 230 2
e 233 2
e 235 2
e 236 2
e 237 2
e 241 2
e 244 2
e 245 2
e 247 2
e 249 2
e 250 2
e 251 2
e 252 2
e 253 2
e 256 2
e 257 2
e 258 2
e 259 2
e 261 2
e 263 2
e 264 2
e 268 2
e 269 2
e 273 2
e 275 2
e 276 2
e 277 2
e 278 2
e 285 2
e 290 2
e 291 2
e 295 2
e 300 2
e 303 2
e 309 2
e 310 2
e 313 2
e 315 2
e 317 2
e 318 2
e 319 2
e 324 2
e 326 2
e 329 2
e 336 2
e 337 2
e 338 2
e 339 2
e 341 2
e 342 2
e 343 2
e 345 2
e 346 2
e 347 2
e 348 2
e 349 2
e 355 2
e 356 2
e 359 2
e 364 2
e 367 2
e 368 2
e 371 2
e 373 2
e 378 2
e 379 2
e 387 2
e 388 2
e 389 2
e 392 2
e 394 2
e 396 2
e 397 2
e 398 2
e 401 2
e 403 2
e 404 2
e 407 2
e 411 2
e 417 2
e 422 2
e 424 2
e 425 2
e 427 2
e 430 2
e 432 2
e 434 2
e 435 2
e 436 2
e 438 2
e 439 2
e 442 2
e 445 2
e 446 2
e 447 2
e 449 2
e 450 2
e 451 2
e 452 2
e 454 2
e 456 2
e 467 2
e 469 2
e 471 2
e 472 2
e 475 2
e 476 2
e 478 2
e 481 2
e 482 2
e 485 2
e 487 2
e 490 2
e 492 2
e 493 2
e 494 2
e 499 2
e 501 2
e 504 2
e 507 2
e 512 2
e 514 2
e 515 2
e 517 2
e 518 2
e 525 2
e 527 2
e 530 2
e 531 2
e 532 2
e 533 2
e 534 2
e 535 2
e 536 2
e 538 2
e 539 2
e 540 2
e 543 2
e 544 2
e 549 2
e 550 2
e 551 2
e 552 2
e 555 2
e 557 2
e 560 2
e 561 2
e 563 2
e 564 2
e 567 2
e 570 2
e 571 2
e 572 2
e 573 2
e 575 2
e 576 2
e 577 2
e 578 2
e 579 2
e 582 2
e 589 2
e 591 2
e 593 2
e 595 2
e 597 2
e 598 2
e 599 2
e 600 2
e 602 2
e 603 2
e 606 2
e 609 2
e 625 2
e 626 2
e 629 2
e 632 2
e 635 2
e 644 2
e 647 2
e 648 2
e 650 2
e 651 2
e 652 2
e 653 2
e 656 2
e 657 2
e 660 2
e 661 2
e 664 2
e 666 2
e 667 2
e 668 2
e 672 2
e 673 2
e 676 2
e 677 2
e 678 2
e 680 2
e 681 2
e 684 2
e 693 2
e 700 2
e 701 2
e 702 2
e 704 2
e 710 2
e 711 2
e 712 2
e 716 2
e 718 2
e 720 2
e 722 2
e 727 2
e 730 2
e 731 2
e 738 2
e 739 2
e 742 2
e 744 2
e 746 2
e 747 2
e 748 2
e 750 2
e 752 2
e 754 2
e 756 2
e 757 2
e 761 2
e 762 2
e 765 2
e 768 2
e 769 2
e 775 2
e 778 2
e 780 2
e 781 2
e 786 2
e 788 2
e 790 2
e 796 2
e 798 2
e 800 2
e 803 2
e 807 2
e 809 2
e 812 2
e 815 2
e 817 2
e 820 2
e 821 2
e 824 2
e 825 2
e 826 2
e 827 2
e 829 2
e 833 2
e 835 2
e 836 2
e 838 2
e 840 2
e 842 2
e 844 2
e 845 2
e 846 2
e 849 2
e 850 2
e 853 2
e 860 2
e 861 2
e 862 2
e 865 2
e 867 2
e 871 2
e 872 2
e 873 2
e 876 2
e 877 2
e 879 2
e 881 2
e 882 2
e 884 2
e 885 2
e 886 2
e 887 2
e 890 2
e 893 2
e 896 2
e 899 2
e 901 2
e 902 2
e 903 2
e 904 2
e 905 2
e 906 2
e 908 2
e 912 2
e 917 2
e 919 2
e 924 2
e 928 2
e 929 2
e 930 2
e 931 2
e 934 2
e 935 2
e 936 2
e 939 2
e 940 2
e 941 2
e 943 2
e 946 2
e 948 2
e 949 2
e 952 2
e 956 2
e 959 2
e 966 2
e 967 2
e 971 2
e 975 2
e 976 2
e 977 2
e 980 2
e 983 2
e 997 2
e 998 2
e 1000 2
e 1002 2
e 4 3
e 8 3
e 11 3
e 12 3
e 16 3
e 17 3
e 18 3
e 19 3
e 21 3
e 26 3
e 28 3
e 29 3
e 30 3
e 31 3
e 34 3
e 38 3
e 39 3
e 42 3
e 43 3
e 44 3
e 48 3
e 50 3
e 52 3
e 57 3
e 60 3
e 63 3
e 65 3
e 68 3
e 71 3
e 72 3
e 74 3
e 75 3
e 76 3
e 77 3
e 80 3
e 82 3
e 84 3
e 87 3
e 89 3
e 90 3
e 92 3
e 94 3
e 95 3
e 96 3
e 97 3
e 101 3
e 104 3
e 106 3
e 107 3
e 109 3
e 111 3
e 112 3
e 113 3
e 115 3
e 117 3
e 119 3
e 121 3
e 122 3
e 123 3
e 124 3
e 127 3
e 128 3
e 129 3
e 130 3
e 133 3
e 139 3
e 141 3
e 144 3
e 145 3
e 149 3
e 152 3
e 153 3
e 158 3
e 161 3
e 162 3
e 168 3
e 169 3
e 174 3
e 176 3
e 177 3
e 179 3
e 180 3
e 182 3
e 183 3
e 184 3
e 185 3
e 191 3
e 193 3
e 196 3
e 197 3
e 198 3
e 202 3
e 212 3
e 213 3
e 215 3
e 219 3
e 220 3
e 224 3
e 226 3
e 227 3
e 228 3
e 231 3
e 232 3
e 233 3
e 235 3
e 237 3
e 238 3
e 240 3
e 241 3
e 242 3
e 244 3
e 246 3
e 247 3
e 249 3
e 250 3
e 255 3
e 257 3
e 259 3
e 260 3
e 262 3
e 263 3
e 266 3
e 267 3
e 272 3
e 273 3
e 277 3
e 278 3
e 284 3
e 285 3
e 286 3
e 289 3
e 290 3
e 296 3
e 300 3
e 301 3
e 302 3
e 303 3
e 305 3
e 306 3
e 307 3
e 311 3
e 314 3
e 315 3
e 316 3
e 317 3
e 319 3
e 323 3
e 325 3
e 326 3
e 327 3
e 328 3
e 329 3
e 332 3
e 334 3
e 336 3
e 337 3
e 338 3
e 339 3
e 340 3
e 341 3
e 346 3
e 347 3
e 348 3
e 355 3
e 356 3
e 358 3
e 359 3
e 360 3
e 361 3
e 362 3
e 364 3
e 365 3
e 366 3
e 379 3
e 382 3
e 384 3
e 385 3
e 388 3
e 394 3
e 398 3
e 402 3
e 404 3
e 406 3
e 414 3
e 416 3
e 417 3
e 420 3
e 421 3
e 422 3
e 424 3
e 425 3
e 427 3
e 431 3
e 435 3
e 436 3
e 439 3
e 440 3
e 442 3
e 443 3
e 448 3
e 453 3
e 457 3
e 465 3
e 467 3
e 469 3
e 470 3
e 473 3
e 476 3
e 477 3
e 483 3
e 484 3
e 486 3
e 488 3
e 491 3
e 492 3
e 495 3
e 496 3
e 501 3
e 503 3
e 514 3
e 522 3
e 523 3
e 525 3
e 530 3
e 532 3
e 533 3
e 541 3
e 544 3
e 545 3
e 546 3
e 548 3
e 550 3
e 552 3
e 554 3
e 555 3
e 559 3
e 561 3
e 563 3
e 564 3
e 566 3
e 568 3
e 575 3
e 578 3
e 579 3
e 580 3
e 581 3
e 582 3
e 583 3
e 587 3
e 593 3
e 594 3
e 596 3
e 597 3
e 599 3
e 601 3
e 604 3
e 605 3
e 606 3
e 607 3
e 608 3
e 611 3
e 614 3
e 615 3
e 616 3
e 617 3
e 618 3
e 621 3
e 622 3
e 623 3
e 625 3
e 628 3
e 630 3
e 631 3
e 634 3
e 635 3
e 638 3
e 640 3
e 642 3
e 647 3
e 650 3
e 651 3
e 653 3
e 654 3
e 657 3
e 658 3
e 661 3
e 663 3
e 666 3
e 669 3
e 671 3
e 672 3
e 678 3
e 680 3
e 681 3
e 685 3
e 691 3
e 692 3
e 694 3
e 695 3
e 696 3
e 699 3
e 701 3
e 702 3
e 703 3
e 707 3
e 710 3
e 711 3
e 716 3
e 718 3
e 720 3
e 721 3
e 723 3
e 724 3
e 727 3
e 731 3
e 733 3
e 734 3
e 736 3
e 744 3
e 745 3
e 749 3
e 750 3
e 751 3
e 753 3
e 758 3
e 759 3
e 763 3
e 764 3
e 765 3
e 771 3
e 773 3
e 774 3
e 776 3
e 777 3
e 784 3
e 795 3
e 798 3
e 799 3
e 801 3
e 803 3
e 814 3
e 820 3
e 822 3
e 826 3
e 830 3
e 834 3
e 836 3
e 837 3
e 840 3
e 841 3
e 842 3
e 843 3
e 844 3
e 847 3
e 848 3
e 849 3
e 853 3
e 854 3
e 858 3
e 861 3
e 863 3
e 867 3
e 869 3
e 873 3
e 877 3
e 878 3
e 879 3
e 880 3
e 885 3
e 886 3
e 887 3
e 890 3
e 895 3
e 897 3
e 898 3
e 901 3
e 904 3
e 906 3
e 907 3
e 912 3
e 917 3
e 920 3
e 926 3
e 929 3
e 930 3
e 932 3
e 934 3
e 939 3
e 940 3
e 942 3
e 943 3
e 947 3
e 948 3
e 949 3
e 950 3
e 953 3
e 954 3
e 955 3
e 957 3
e 958 3
e 960 3
e 961 3
e 962 3
e 963 3
e 965 3
e 968 3
e 970 3
e 972 3
e 974 3
e 975 3
e 977 3
e 978 3
e 979 3
e 980 3
e 981 3
e 983 3
e 987 3
e 988 3
e 989 3
e 990 3
e 991 3
e 994 3
e 996 3
e 997 3
e 999 3
e 1001 3
e 1 4
e 6 4
e 10 4
e 11 4
e 14 4
e 16 4
e 22 4
e 23 4
e 24 4
e 25 4
e 28 4
e 31 4
e 32 4
e 33 4
e 34 4
e 36 4
e 37 4
e 39 4
e 41 4
e 42 4
e 48 4
e 49 4
e 61 4
e 66 4
e 71 4
e 72 4
e 79 4
e 83 4
e 84 4
e 85 4
e 88 4
e 89 4
e 91 4
e 93 4
e 94 4
e 100 4
e 101 4
e 105 4
e 107 4
e 109 4
e 112 4
e 113 4
e 114 4
e 115 4
e 116 4
e 119 4
e 120 4
e 121 4
e 122 4
e 123 4
e 125 4
e 126 4
e 128 4
e 130 4
e 131 4
e 135 4
e 137 4
e 139 4
e 140 4
e 141 4
e 142 4
e 144 4
e 146 4
e 147 4
e 149 4
e 153 4
e 156 4
e 157 4
e 159 4
e 161 4
e 164 4
e 166 4
e 168 4
e 170 4
e 173 4
e 175 4
e 178 4
e 185 4
e 191 4
e 192 4
e 194 4
e 196 4
e 199 4
e 200 4
e 201 4
e 206 4
e 212 4
e 213 4
e 214 4
e 215 4
e 218 4
e 219 4
e 223 4
e 227 4
e 229 4
e 230 4
e 231 4
e 232 4
e 234 4
e 238 4
e 242 4
e 243 4
e 244 4
e 246 4
e 247 4
e 248 4
e 249 4
e 252 4
e 256 4
e 262 4
e 267 4
e 271 4
e 277 4
e 279 4
e 283 4
e 285 4
e 289 4
e 292 4
e 293 4
e 299 4
e 300 4
e 302 4
e 303 4
e 309 4
e 310 4
e 311 4
e 314 4
e 315 4
e 319 4
e 320 4
e 328 4
e 331 4
e 332 4
e 333 4
e 334 4
e 337 4
e 345 4
e 347 4
e 348 4
e 349 4
e 350 4
e 351 4
e 362 4
e 364 4
e 367 4
e 368 4
e 370 4
e 371 4
e 379 4
e 380 4
e 382 4
e 383 4
e 385 4
e 392 4
e 395 4
e 397 4
e 405 4
e 414 4
e 415 4
e 420 4
e 422 4
e 424 4
e 426 4
e 429 4
e 431 4
e 434 4
e 436 4
e 442 4
e 450 4
e 451 4
e 455 4
e 457 4
e 459 4
e 461 4
e 462 4
e 463 4
e 465 4
e 466 4
e 474 4
e 475 4
e 476 4
e 477 4
e 479 4
e 480 4
e 481 4
e 482 4
e 484 4
e 486 4
e 491 4
e 494 4
e 497 4
e 502 4
e 503 4
e 504 4
e 505 4
e 506 4
e 510 4
e 513 4
e 514 4
e 516 4
e 518 4
e 521 4
e 525 4
e 526 4
e 532 4
e 533 4
e 535 4
e 538 4
e 541 4
e 542 4
e 544 4
e 545 4
e 549 4
e 550 4
e 553 4
e 557 4
e 558 4
e 561 4
e 562 4
e 566 4
e 576 4
e 579 4
e 583 4
e 584 4
e 585 4
e 587 4
e 588 4
e 590 4
e 597 4
e 605 4
e 606 4
e 609 4
e 614 4
e 616 4
e 625 4
e 629 4
e 631 4
e 636 4
e 643 4
e 650 4
e 652 4
e 654 4
e 658 4
e 659 4
e 663 4
e 668 4
e 669 4
e 671 4
e 674 4
e 678 4
e 683 4
e 684 4
e 692 4
e 693 4
e 694 4
e 705 4
e 709 4
e 711 4
e 714 4
e 715 4
e 723 4
e 729 4
e 736 4
e 739 4
e 742 4
e 743 4
e 746 4
e 747 4
e 754 4
e 755 4
e 756 4
e 757 4
e 762 4
e 765 4
e 766 4
e 768 4
e 769 4
e 775 4
e 778 4
e 780 4
e 783 4
e 788 4
e 794 4
e 800 4
e 804 4
e 805 4
e 808 4
e 812 4
e 816 4
e 818 4
e 820 4
e 822 4
e 824 4
e 827 4
e 829 4
e 830 4
e 831 4
e 833 4
e 836 4
e 837 4
e 838 4
e 839 4
e 840 4
e 841 4
e 842 4
e 843 4
e 845 4
e 846 4
e 847 4
e 849 4
e 853 4
e 854 4
e 861 4
e 862 4
e 864 4
e 865 4
e 869 4
e 871 4
e 878 4
e 882 4
e 885 4
e 886 4
e 890 4
e 894 4
e 896 4
e 898 4
e 903 4
e 905 4
e 907 4
e 908 4
e 912 4
e 914 4
e 917 4
e 918 4
e 920 4
e 926 4
e 927 4
e 929 4
e 931 4
e 935 4
e 937 4
e 938 4
e 940 4
e 944 4
e 946 4
e 949 4
e 955 4
e 958 4
e 961 4
e 964 4
e 966 4
e 968 4
e 970 4
e 971 4
e 972 4
e 976 4
e 978 4
e 979 4
e 980 4
e 981 4
e 982 4
e 993 4
e 994 4
e 995 4
e 996 4
e 999 4
e 1000 4
e 2 5
e 4 5
e 5 5
e 6 5
e 17 5
e 18 5
e 22 5
e 24 5
e 32 5
e 35 5
e 39 5
e 40 5
e 42 5
e 47 5
e 49 5
e 54 5
e 56 5
e 58 5
e 60 5
e 62 5
e 70 5
e 72 5
e 76 5
e 77 5
e 81 5
e 82 5
e 95 5
e 96 5
e 97 5
e 100 5
e 101 5
e 110 5
e 118 5
e 120 5
e 121 5
e 123 5
e 133 5
e 136 5
e 145 5
e 146 5
e 150 5
e 153 5
e 159 5
e 160 5
e 163 5
e 174 5
e 175 5
e 180 5
e 182 5
e 183 5
e 185 5
e 192 5
e 193 5
e 194 5
e 197 5
e 204 5
e 206 5
e 208 5
e 211 5
e 214 5
e 215 5
e 217 5
e 218 5
e 228 5
e 233 5
e 236 5
e 238 5
e 239 5
e 242 5
e 244 5
e 249 5
e 251 5
e 252 5
e 254 5
e 256 5
e 259 5
e 264 5
e 265 5
e 272 5
e 273 5
e 275 5
e 277 5
e 281 5
e 286 5
e 287 5
e 302 5
e 307 5
e 308 5
e 309 5
e 316 5
e 323 5
e 326 5
e 328 5
e 329 5
e 332 5
e 333 5
e 334 5
e 346 5
e 347 5
e 348 5
e 350 5
e 360 5
e 363 5
e 365 5
e 367 5
e 368 5
e 371 5
e 374 5
e 379 5
e 381 5
e 388 5
e 391 5
e 394 5
e 397 5
e 406 5
e 408 5
e 409 5
e 413 5
e 419 5
e 422 5
e 425 5
e 432 5
e 443 5
e 444 5
e 446 5
e 449 5
e 451 5
e 454 5
e 458 5
e 461 5
e 462 5
e 464 5
e 474 5
e 475 5
e 477 5
e 481 5
e 483 5
e 485 5
e 496 5
e 500 5
e 501 5
e 502 5
e 504 5
e 505 5
e 508 5
e 511 5
e 512 5
e 514 5
e 516 5
e 517 5
e 518 5
e 521 5
e 526 5
e 528 5
e 531 5
e 533 5
e 535 5
e 536 5
e 540 5
e 548 5
e 550 5
e 551 5
e 555 5
e 568 5
e 569 5
e 574 5
e 577 5
e 579 5
e 581 5
e 588 5
e 591 5
e 593 5
e 596 5
e 599 5
e 600 5
e 601 5
e 602 5
e 608 5
e 612 5
e 618 5
e 623 5
e 624 5
e 625 5
e 630 5
e 638 5
e 641 5
e 645 5
e 647 5
e 650 5
e 655 5
e 671 5
e 672 5
e 673 5
e 681 5
e 685 5
e 686 5
e 696 5
e 702 5
e 707 5
e 710 5
e 712 5
e 715 5
e 732 5
e 733 5
e 734 5
e 736 5
e 737 5
e 739 5
e 740 5
e 743 5
e 744 5
e 748 5
e 753 5
e 754 5
e 756 5
e 757 5
e 760 5
e 762 5
e 765 5
e 768 5
e 772 5
e 773 5
e 786 5
e 792 5
e 797 5
e 799 5
e 801 5
e 803 5
e 804 5
e 805 5
e 809 5
e 810 5
e 812 5
e 814 5
e 820 5
e 826 5
e 836 5
e 841 5
e 845 5
e 847 5
e 851 5
e 853 5
e 855 5
e 858 5
e 863 5
e 864 5
e 866 5
e 868 5
e 869 5
e 872 5
e 874 5
e 875 5
e 878 5
e 879 5
e 881 5
e 886 5
e 887 5
e 894 5
e 899 5
e 900 5
e 901 5
e 902 5
e 906 5
e 910 5
e 912 5
e 916 5
e 917 5
e 919 5
e 920 5
e 921 5
e 924 5
e 925 5
e 927 5
e 928 5
e 932 5
e 946 5
e 949 5
e 953 5
e 954 5
e 958 5
e 966 5
e 968 5
e 971 5
e 972 5
e 977 5
e 978 5
e 980 5
e 981 5
e 983 5
e 994 5
e 995 5
e 1001 5
e 1002 5
e 1 6
e 5 6
e 10 6
e 11 6
e 14 6
e 20 6
e 21 6
e 22 6
e 24 6
e 33 6
e 34 6
e 37 6
e 38 6
e 51 6
e 52 6
e 53 6
e 56 6
e 60 6
e 64 6
e 71 6
e 72 6
e 79 6
e 82 6
e 83 6
e 90 6
e 92 6
e 95 6
e 99 6
e 101 6
e 102 6
e 107 6
e 111 6
e 113 6
e 117 6
e 121 6
e 124 6
e 125 6
e 126 6
e 132 6
e 134 6
e 135 6
e 145 6
e 149 6
e 153 6
e 154 6
e 158 6
e 160 6
e 166 6
e 168 6
e 173 6
e 178 6
e 179 6
e 189 6
e 190 6
e 194 6
e 200 6
e 201 6
e 203 6
e 207 6
e 210 6
e 212 6
e 215 6
e 221 6
e 224 6
e 240 6
e 246 6
e 250 6
e 251 6
e 258 6
e 259 6
e 262 6
e 263 6
e 264 6
e 268 6
e 270 6
e 271 6
e 272 6
e 275 6
e 277 6
e 284 6
e 289 6
e 294 6
e 297 6
e 302 6
e 303 6
e 305 6
e 306 6
e 307 6
e 315 6
e 316 6
e 327 6
e 328 6
e 331 6
e 337 6
e 343 6
e 344 6
e 345 6
e 346 6
e 347 6
e 349 6
e 354 6
e 357 6
e 363 6
e 368 6
e 376 6
e 380 6
e 383 6
e 385 6
e 387 6
e 391 6
e 392 6
e 396 6
e 397 6
e 401 6
e 403 6
e 409 6
e 415 6
e 417 6
e 422 6
e 424 6
e 426 6
e 435 6
e 440 6
e 443 6
e 447 6
e 448 6
e 450 6
e 462 6
e 466 6
e 469 6
e 470 6
e 474 6
e 486 6
e 501 6
e 508 6
e 511 6
e 512 6
e 513 6
e 518 6
e 525 6
e 528 6
e 531 6
e 532 6
e 535 6
e 536 6
e 537 6
e 545 6
e 546 6
e 551 6
e 553 6
e 560 6
e 561 6
e 563 6
e 564 6
e 569 6
e 572 6
e 573 6
e 577 6
e 579 6
e 581 6
e 587 6
e 588 6
e 589 6
e 600 6
e 608 6
e 611 6
e 613 6
e 616 6
e 621 6
e 622 6
e 627 6
e 630 6
e 631 6
e 639 6
e 642 6
e 643 6
e 652 6
e 659 6
e 660 6
e 663 6
e 667 6
e 670 6
e 674 6
e 679 6
e 681 6
e 688 6
e 690 6
e 705 6
e 714 6
e 718 6
e 719 6
e 731 6
e 732 6
e 734 6
e 735 6
e 736 6
e 737 6
e 740 6
e 743 6
e 748 6
e 749 6
e 751 6
e 754 6
e 756 6
e 757 6
e 758 6
e 761 6
e 764 6
e 767 6
e 771 6
e 772 6
e 774 6
e 775 6
e 776 6
e 777 6
e 779 6
e 782 6
e 783 6
e 784 6
e 785 6
e 791 6
e 792 6
e 793 6
e 801 6
e 802 6
e 813 6
e 815 6
e 818 6
e 820 6
e 825 6
e 828 6
e 849 6
e 851 6
e 852 6
e 854 6
e 859 6
e 870 6
e 871 6
e 873 6
e 874 6
e 876 6
e 877 6
e 880 6
e 883 6
e 886 6
e 888 6
e 896 6
e 899 6
e 907 6
e 909 6
e 917 6
e 919 6
e 926 6
e 928 6
e 931 6
e 936 6
e 940 6
e 950 6
e 951 6
e 958 6
e 959 6
e 962 6
e 964 6
e 965 6
e 966 6
e 970 6
e 976 6
e 979 6
e 981 6
e 984 6
e 985 6
e 986 6
e 990 6
e 993 6
e 994 6
e 997 6
e 998 6
e 1000 6
e 2 7
e 5 7
e 16 7
e 20 7
e 22 7
e 26 7
e 28 7
e 31 7
e 41 7
e 42 7
e 45 7
e 47 7
e 51 7
e 52 7
e 56 7
e 58 7
e 59 7
e 61 7
e 63 7
e 70 7
e 76 7
e 82 7
e 84 7
e 94 7
e 102 7
e 111 7
e 114 7
e 116 7
e 117 7
e 119 7
e 124 7
e 126 7
e 128 7
e 129 7
e 138 7
e 145 7
e 157 7
e 163 7
e 164 7
e 180 7
e 184 7
e 188 7
e 191 7
e 192 7
e 196 7
e 199 7
e 204 7
e 207 7
e 209 7
e 220 7
e 224 7
e 227 7
e 232 7
e 234 7
e 238 7
e 243 7
e 245 7
e 250 7
e 255 7
e 259 7
e 265 7
e 269 7
e 286 7
e 292 7
e 297 7
e 299 7
e 300 7
e 304 7
e 305 7
e 306 7
e 308 7
e 311 7
e 314 7
e 315 7
e 317 7
e 324 7
e 326 7
e 327 7
e 332 7
e 335 7
e 336 7
e 339 7
e 352 7
e 356 7
e 357 7
e 365 7
e 373 7
e 379 7
e 380 7
e 389 7
e 392 7
e 406 7
e 408 7
e 409 7
e 413 7
e 414 7
e 415 7
e 417 7
e 420 7
e 429 7
e 432 7
e 436 7
e 445 7
e 447 7
e 448 7
e 451 7
e 452 7
e 457 7
e 459 7
e 460 7
e 461 7
e 464 7
e 466 7
e 467 7
e 491 7
e 495 7
e 498 7
e 501 7
e 504 7
e 505 7
e 511 7
e 517 7
e 520 7
e 524 7
e 532 7
e 535 7
e 537 7
e 546 7
e 559 7
e 560 7
e 574 7
e 577 7
e 578 7
e 580 7
e 581 7
e 584 7
e 592 7
e 598 7
e 599 7
e 601 7
e 603 7
e 613 7
e 618 7
e 619 7
e 623 7
e 626 7
e 629 7
e 631 7
e 638 7
e 651 7
e 662 7
e 663 7
e 671 7
e 673 7
e 674 7
e 677 7
e 681 7
e 686 7
e 701 7
e 705 7
e 712 7
e 713 7
e 717 7
e 719 7
e 721 7
e 727 7
e 737 7
e 738 7
e 750 7
e 752 7
e 757 7
e 763 7
e 765 7
e 770 7
e 771 7
e 784 7
e 788 7
e 789 7
e 790 7
e 795 7
e 796 7
e 801 7
e 802 7
e 804 7
e 805 7
e 810 7
e 819 7
e 825 7
e 829 7
e 838 7
e 843 7
e 844 7
e 845 7
e 847 7
e 853 7
e 866 7
e 867 7
e 869 7
e 876 7
e 880 7
e 883 7
e 885 7
e 895 7
e 896 7
e 898 7
e 900 7
e 902 7
e 903 7
e 905 7
e 906 7
e 911 7
e 914 7
e 916 7
e 925 7
e 939 7
e 940 7
e 949 7
e 951 7
e 952 7
e 956 7
e 959 7
e 961 7
e 964 7
e 967 7
e 975 7
e 977 7
e 980 7
e 982 7
e 984 7
e 987 7
e 994 7
e 998 7
e 999 7
e 1002 7
e 12 8
e 21 8
e 26 8
e 33 8
e 37 8
e 49 8
e 54 8
e 61 8
e 67 8
e 68 8
e 72 8
e 74 8
e 76 8
e 79 8
e 90 8
e 92 8
e 107 8
e 113 8
e 114 8
e 116 8
e 121 8
e 133 8
e 161 8
e 171 8
e 173 8
e 176 8
e 180 8
e 182 8
e 185 8
e 189 8
e 196 8
e 197 8
e 198 8
e 209 8
e 212 8
e 216 8
e 221 8
e 222 8
e 236 8
e 240 8
e 243 8
e 245 8
e 247 8
e 251 8
e 261 8
e 262 8
e 264 8
e 272 8
e 274 8
e 277 8
e 284 8
e 286 8
e 287 8
e 293 8
e 301 8
e 307 8
e 314 8
e 319 8
e 320 8
e 341 8
e 355 8
e 358 8
e 361 8
e 362 8
e 363 8
e 371 8
e 376 8
e 378 8
e 380 8
e 386 8
e 388 8
e 390 8
e 413 8
e 421 8
e 425 8
e 429 8
e 434 8
e 435 8
e 437 8
e 446 8
e 447 8
e 449 8
e 452 8
e 453 8
e 454 8
e 464 8
e 474 8
e 475 8
e 482 8
e 483 8
e 485 8
e 488 8
e 493 8
e 494 8
e 497 8
e 502 8
e 503 8
e 506 8
e 516 8
e 519 8
e 525 8
e 530 8
e 534 8
e 548 8
e 550 8
e 553 8
e 554 8
e 564 8
e 579 8
e 590 8
e 592 8
e 596 8
e 597 8
e 598 8
e 599 8
e 603 8
e 604 8
e 610 8
e 611 8
e 615 8
e 616 8
e 629 8
e 643 8
e 654 8
e 657 8
e 660 8
e 661 8
e 662 8
e 663 8
e 668 8
e 672 8
e 673 8
e 678 8
e 680 8
e 686 8
e 689 8
e 690 8
e 691 8
e 693 8
e 703 8
e 706 8
e 709 8
e 711 8
e 713 8
e 716 8
e 721 8
e 723 8
e 725 8
e 730 8
e 735 8
e 738 8
e 739 8
e 745 8
e 746 8
e 754 8
e 759 8
e 760 8
e 762 8
e 767 8
e 771 8
e 775 8
e 779 8
e 797 8
e 798 8
e 799 8
e 801 8
e 807 8
e 810 8
e 811 8
e 822 8
e 832 8
e 836 8
e 840 8
e 843 8
e 844 8
e 846 8
e 849 8
e 851 8
e 867 8
e 872 8
e 879 8
e 882 8
e 883 8
e 887 8
e 890 8
e 891 8
e 895 8
e 896 8
e 898 8
e 900 8
e 907 8
e 911 8
e 913 8
e 916 8
e 918 8
e 931 8
e 940 8
e 941 8
e 942 8
e 944 8
e 946 8
e 947 8
e 950 8
e 955 8
e 966 8
e 967 8
e 971 8
e 977 8
e 979 8
e 980 8
e 981 8
e 986 8
e 987 8
e 989 8
e 4 9
e 8 9
e 22 9
e 30 9
e 36 9
e 40 9
e 43 9
e 66 9
e 68 9
e 83 9
e 84 9
e 85 9
e 89 9
e 104 9
e 106 9
e 109 9
e 110 9
e 116 9
e 119 9
e 127 9
e 134 9
e 136 9
e 147 9
e 149 9
e 151 9
e 162 9
e 169 9
e 170 9
e 175 9
e 178 9
e 188 9
e 190 9
e 194 9
e 208 9
e 212 9
e 217 9
e 221 9
e 233 9
e 238 9
e 239 9
e 240 9
e 242 9
e 246 9
e 248 9
e 256 9
e 258 9
e 288 9
e 289 9
e 290 9
e 294 9
e 302 9
e 303 9
e 307 9
e 309 9
e 311 9
e 320 9
e 321 9
e 323 9
e 327 9
e 330 9
e 332 9
e 338 9
e 348 9
e 355 9
e 357 9
e 362 9
e 366 9
e 368 9
e 385 9
e 399 9
e 416 9
e 427 9
e 428 9
e 434 9
e 438 9
e 444 9
e 445 9
e 450 9
e 455 9
e 462 9
e 478 9
e 479 9
e 488 9
e 489 9
e 491 9
e 496 9
e 501 9
e 504 9
e 505 9
e 506 9
e 511 9
e 514 9
e 517 9
e 525 9
e 528 9
e 529 9
e 530 9
e 538 9
e 541 9
e 546 9
e 550 9
e 558 9
e 559 9
e 562 9
e 567 9
e 578 9
e 579 9
e 580 9
e 602 9
e 608 9
e 616 9
e 621 9
e 637 9
e 642 9
e 653 9
e 655 9
e 661 9
e 669 9
e 671 9
e 674 9
e 682 9
e 683 9
e 684 9
e 696 9
e 698 9
e 707 9
e 710 9
e 713 9
e 725 9
e 730 9
e 733 9
e 734 9
e 743 9
e 751 9
e 755 9
e 761 9
e 764 9
e 765 9
e 768 9
e 781 9
e 793 9
e 794 9
e 798 9
e 806 9
e 807 9
e 819 9
e 825 9
e 831 9
e 832 9
e 842 9
e 847 9
e 856 9
e 859 9
e 860 9
e 862 9
e 865 9
e 866 9
e 873 9
e 884 9
e 885 9
e 897 9
e 900 9
e 904 9
e 911 9
e 922 9
e 923 9
e 924 9
e 933 9
e 942 9
e 943 9
e 945 9
e 946 9
e 948 9
e 958 9
e 960 9
e 971 9
e 972 9
e 978 9
e 984 9
e 985 9
e 990 9
e 993 9
e 995 9
e 2 10
e 5 10
e 7 10
e 18 10
e 31 10
e 32 10
e 34 10
e 35 10
e 36 10
e 45 10
e 49 10
e 51 10
e 58 10
e 61 10
e 63 10
e 75 10
e 76 10
e 91 10
e 93 10
e 103 10
e 110 10
e 116 10
e 117 10
e 118 10
e 119 10
e 138 10
e 141 10
e 149 10
e 155 10
e 158 10
e 159 10
e 161 10
e 163 10
e 174 10
e 178 10
e 194 10
e 207 10
e 209 10
e 212 10
e 216 10
e 236 10
e 240 10
e 242 10
e 247 10
e 264 10
e 271 10
e 293 10
e 298 10
e 302 10
e 304 10
e 305 10
e 317 10
e 322 10
e 329 10
e 333 10
e 336 10
e 343 10
e 355 10
e 365 10
e 372 10
e 377 10
e 379 10
e 387 10
e 390 10
e 391 10
e 401 10
e 410 10
e 414 10
e 419 10
e 429 10
e 435 10
e 436 10
e 440 10
e 442 10
e 450 10
e 454 10
e 463 10
e 473 10
e 489 10
e 491 10
e 508 10
e 509 10
e 518 10
e 529 10
e 535 10
e 536 10
e 540 10
e 545 10
e 555 10
e 565 10
e 572 10
e 578 10
e 590 10
e 599 10
e 601 10
e 602 10
e 604 10
e 609 10
e 617 10
e 618 10
e 619 10
e 620 10
e 627 10
e 632 10
e 645 10
e 647 10
e 661 10
e 674 10
e 676 10
e 678 10
e 696 10
e 706 10
e 717 10
e 722 10
e 723 10
e 730 10
e 731 10
e 737 10
e 741 10
e 747 10
e 756 10
e 764 10
e 767 10
e 768 10
e 772 10
e 777 10
e 800 10
e 815 10
e 819 10
e 824 10
e 833 10
e 856 10
e 862 10
e 864 10
e 872 10
e 876 10
e 885 10
e 886 10
e 888 10
e 907 10
e 912 10
e 929 10
e 933 10
e 935 10
e 936 10
e 957 10
e 961 10
e 967 10
e 969 10
e 971 10
e 974 10
e 977 10
e 982 10
e 985 10
e 993 10
e 997 10
e 999 10
e 4 11
e 14 11
e 25 11
e 43 11
e 65 11
e 66 11
e 71 11
e 74 11
e 76 11
e 77 11
e 78 11
e 86 11
e 100 11
e 101 11
e 102 11
e 103 11
e 110 11
e 123 11
e 128 11
e 131 11
e 134 11
e 135 11
e 148 11
e 156 11
e 158 11
e 161 11
e 164 11
e 167 11
e 169 11
e 171 11
e 185 11
e 187 11
e 189 11
e 196 11
e 199 11
e 201 11
e 219 11
e 232 11
e 242 11
e 248 11
e 264 11
e 277 11
e 297 11
e 301 11
e 320 11
e 340 11
e 349 11
e 351 11
e 355 11
e 357 11
e 363 11
e 370 11
e 372 11
e 377 11
e 378 11
e 380 11
e 391 11
e 396 11
e 398 11
e 399 11
e 401 11
e 409 11
e 424 11
e 430 11
e 453 11
e 458 11
e 459 11
e 462 11
e 470 11
e 480 11
e 481 11
e 486 11
e 491 11
e 493 11
e 494 11
e 496 11
e 505 11
e 510 11
e 512 11
e 514 11
e 515 11
e 516 11
e 537 11
e 540 11
e 543 11
e 554 11
e 561 11
e 562 11
e 569 11
e 587 11
e 596 11
e 600 11
e 606 11
e 618 11
e 619 11
e 623 11
e 628 11
e 629 11
e 631 11
e 634 11
e 636 11
e 642 11
e 659 11
e 661 11
e 687 11
e 689 11
e 694 11
e 707 11
e 714 11
e 720 11
e 725 11
e 731 11
e 735 11
e 738 11
e 744 11
e 745 11
e 748 11
e 764 11
e 769 11
e 776 11
e 782 11
e 819 11
e 829 11
e 833 11
e 835 11
e 837 11
e 838 11
e 854 11
e 863 11
e 882 11
e 884 11
e 890 11
e 903 11
e 908 11
e 913 11
e 916 11
e 930 11
e 949 11
e 951 11
e 965 11
e 993 11
e 999 11
e 2 12
e 4 12
e 13 12
e 16 12
e 30 12
e 49 12
e 52 12
e 68 12
e 84 12
e 85 12
e 94 12
e 102 12
e 103 12
e 108 12
e 110 12
e 112 12
e 117 12
e 161 12
e 163 12
e 168 12
e 176 12
e 180 12
e 209 12
e 218 12
e 228 12
e 234 12
e 246 12
e 252 12
e 266 12
e 274 12
e 276 12
e 281 12
e 283 12
e 286 12
e 288 12
e 290 12
e 312 12
e 343 12
e 350 12
e 360 12
e 361 12
e 379 12
e 399 12
e 404 12
e 406 12
e 407 12
e 422 12
e 427 12
e 447 12
e 458 12
e 475 12
e 476 12
e 477 12
e 478 12
e 481 12
e 488 12
e 492 12
e 493 12
e 497 12
e 501 12
e 507 12
e 516 12
e 529 12
e 532 12
e 534 12
e 535 12
e 540 12
e 547 12
e 548 12
e 551 12
e 557 12
e 561 12
e 562 12
e 564 12
e 570 12
e 583 12
e 589 12
e 591 12
e 601 12
e 606 12
e 611 12
e 638 12
e 641 12
e 645 12
e 646 12
e 649 12
e 651 12
e 653 12
e 655 12
e 678 12
e 694 12
e 698 12
e 717 12
e 722 12
e 741 12
e 747 12
e 753 12
e 768 12
e 770 12
e 774 12
e 775 12
e 786 12
e 801 12
e 809 12
e 812 12
e 815 12
e 819 12
e 828 12
e 848 12
e 856 12
e 857 12
e 873 12
e 878 12
e 897 12
e 899 12
e 906 12
e 908 12
e 921 12
e 945 12
e 953 12
e 957 12
e 963 12
e 969 12
e 974 12
e 976 12
e 980 12
e 988 12
e 24 13
e 39 13
e 45 13
e 52 13
e 58 13
e 59 13
e 60 13
e 64 13
e 65 13
e 66 13
e 73 13
e 83 13
e 89 13
e 93 13
e 97 13
e 99 13
e 104 13
e 105 13
e 113 13
e 122 13
e 123 13
e 124 13
e 138 13
e 139 13
e 147 13
e 149 13
e 157 13
e 161 13
e 167 13
e 172 13
e 174 13
e 181 13
e 187 13
e 207 13
e 208 13
e 212 13
e 221 13
e 229 13
e 231 13
e 250 13
e 265 13
e 286 13
e 290 13
e 307 13
e 308 13
e 309 13
e 317 13
e 323 13
e 324 13
e 328 13
e 335 13
e 347 13
e 350 13
e 351 13
e 366 13
e 374 13
e 388 13
e 391 13
e 402 13
e 404 13
e 427 13
e 429 13
e 437 13
e 441 13
e 444 13
e 455 13
e 456 13
e 457 13
e 470 13
e 471 13
e 473 13
e 474 13
e 481 13
e 489 13
e 492 13
e 500 13
e 512 13
e 514 13
e 516 13
e 521 13
e 528 13
e 541 13
e 560 13
e 565 13
e 566 13
e 573 13
e 581 13
e 590 13
e 594 13
e 600 13
e 611 13
e 632 13
e 635 13
e 662 13
e 668 13
e 683 13
e 691 13
e 695 13
e 709 13
e 720 13
e 723 13
e 725 13
e 738 13
e 742 13
e 743 13
e 750 13
e 751 13
e 754 13
e 763 13
e 764 13
e 767 13
e 789 13
e 794 13
e 798 13
e 801 13
e 811 13
e 815 13
e 816 13
e 820 13
e 827 13
e 830 13
e 848 13
e 870 13
e 879 13
e 895 13
e 902 13
e 908 13
e 929 13
e 946 13
e 955 13
e 956 13
e 958 13
e 969 13
e 972 13
e 974 13
e 975 13
e 983 13
e 989 13
e 1001 13
e 1002 13
e 9 14
e 13 14
e 16 14
e 22 14
e 28 14
e 29 14
e 32 14
e 46 14
e 54 14
e 60 14
e 73 14
e 75 14
e 77 14
e 104 14
e 132 14
e 141 14
e 144 14
e 150 14
e 154 14
e 156 14
e 162 14
e 166 14
e 168 14
e 172 14
e 179 14
e 200 14
e 213 14
e 220 14
e 225 14
e 228 14
e 233 14
e 237 14
e 239 14
e 245 14
e 272 14
e 279 14
e 290 14
e 298 14
e 301 14
e 311 14
e 322 14
e 327 14
e 340 14
e 346 14
e 368 14
e 375 14
e 382 14
e 386 14
e 388 14
e 401 14
e 402 14
e 411 14
e 419 14
e 432 14
e 443 14
e 450 14
e 451 14
e 454 14
e 470 14
e 479 14
e 483 14
e 493 14
e 506 14
e 511 14
e 517 14
e 520 14
e 523 14
e 526 14
e 546 14
e 557 14
e 564 14
e 571 14
e 580 14
e 581 14
e 584 14
e 590 14
e 596 14
e 606 14
e 613 14
e 616 14
e 619 14
e 627 14
e 629 14
e 644 14
e 651 14
e 652 14
e 653 14
e 659 14
e 663 14
e 667 14
e 668 14
e 669 14
e 680 14
e 700 14
e 717 14
e 728 14
e 732 14
e 744 14
e 757 14
e 759 14
e 774 14
e 779 14
e 784 14
e 790 14
e 816 14
e 819 14
e 828 14
e 829 14
e 840 14
e 841 14
e 846 14
e 853 14
e 855 14
e 861 14
e 862 14
e 897 14
e 899 14
e 903 14
e 905 14
e 913 14
e 916 14
e 918 14
e 923 14
e 937 14
e 942 14
e 944 14
e 958 14
e 970 14
e 976 14
e 989 14
e 992 14
e 999 14
e 7 15
e 10 15
e 14 15
e 32 15
e 33 15
e 38 15
e 40 15
e 50 15
e 57 15
e 69 15
e 86 15
e 93 15
e 94 15
e 108 15
e 117 15
e 153 15
e 163 15
e 195 15
e 207 15
e 217 15
e 219 15
e 228 15
e 233 15
e 234 15
e 252 15
e 254 15
e 279 15
e 282 15
e 293 15
e 297 15
e 299 15
e 320 15
e 325 15
e 337 15
e 345 15
e 356 15
e 394 15
e 396 15
e 406 15
e 449 15
e 452 15
e 453 15
e 463 15
e 474 15
e 481 15
e 482 15
e 489 15
e 494 15
e 505 15
e 507 15
e 509 15
e 513 15
e 514 15
e 532 15
e 533 15
e 538 15
e 548 15
e 553 15
e 556 15
e 558 15
e 559 15
e 578 15
e 587 15
e 593 15
e 595 15
e 608 15
e 623 15
e 628 15
e 629 15
e 635 15
e 641 15
e 688 15
e 697 15
e 701 15
e 703 15
e 709 15
e 720 15
e 731 15
e 732 15
e 734 15
e 738 15
e 743 15
e 767 15
e 773 15
e 794 15
e 809 15
e 819 15
e 880 15
e 887 15
e 907 15
e 911 15
e 915 15
e 921 15
e 923 15
e 937 15
e 946 15
e 954 15
e 966 15
e 976 15
e 981 15
e 997 15
e 998 15
e 2 16
e 21 16
e 23 16
e 28 16
e 37 16
e 38 16
e 47 16
e 58 16
e 76 16
e 81 16
e 88 16
e 113 16
e 127 16
e 134 16
e 139 16
e 162 16
e 196 16
e 217 16
e 220 16
e 223 16
e 228 16
e 244 16
e 276 16
e 288 16
e 296 16
e 299 16
e 309 16
e 318 16
e 369 16
e 378 16
e 382 16
e 386 16
e 391 16
e 395 16
e 399 16
e 408 16
e 425 16
e 435 16
e 443 16
e 456 16
e 468 16
e 494 16
e 496 16
e 501 16
e 503 16
e 504 16
e 505 16
e 508 16
e 510 16
e 513 16
e 555 16
e 565 16
e 589 16
e 591 16
e 600 16
e 606 16
e 614 16
e 637 16
e 638 16
e 645 16
e 662 16
e 685 16
e 708 16
e 715 16
e 718 16
e 726 16
e 729 16
e 732 16
e 734 16
e 754 16
e 755 16
e 765 16
e 800 16
e 806 16
e 816 16
e 817 16
e 819 16
e 847 16
e 855 16
e 857 16
e 869 16
e 879 16
e 893 16
e 920 16
e 954 16
e 963 16
e 988 16
e 994 16
e 1000 16
e 1002 16
e 22 17
e 34 17
e 50 17
e 62 17
e 65 17
e 77 17
e 79 17
e 87 17
e 120 17
e 126 17
e 127 17
e 136 17
e 145 17
e 179 17
e 205 17
e 222 17
e 239 17
e 243 17
e 248 17
e 250 17
e 254 17
e 260 17
e 264 17
e 288 17
e 294 17
e 296 17
e 335 17
e 358 17
e 359 17
e 367 17
e 384 17
e 390 17
e 397 17
e 401 17
e 404 17
e 410 17
e 418 17
e 429 17
e 434 17
e 435 17
e 448 17
e 464 17
e 471 17
e 474 17
e 475 17
e 479 17
e 493 17
e 500 17
e 501 17
e 512 17
e 515 17
e 558 17
e 566 17
e 570 17
e 605 17
e 611 17
e 612 17
e 638 17
e 648 17
e 658 17
e 665 17
e 672 17
e 677 17
e 683 17
e 695 17
e 696 17
e 725 17
e 745 17
e 757 17
e 776 17
e 823 17
e 826 17
e 846 17
e 868 17
e 870 17
e 877 17
e 886 17
e 900 17
e 903 17
e 922 17
e 923 17
e 930 17
e 934 17
e 949 17
e 950 17
e 960 17
e 964 17
e 998 17
e 2 18
e 6 18
e 13 18
e 25 18
e 36 18
e 42 18
e 47 18
e 68 18
e 70 18
e 79 18
e 87 18
e 88 18
e 98 18
e 100 18
e 103 18
e 121 18
e 148 18
e 159 18
e 173 18
e 174 18
e 179 18
e 190 18
e 193 18
e 197 18
e 198 18
e 204 18
e 213 18
e 231 18
e 233 18
e 262 18
e 282 18
e 285 18
e 295 18
e 299 18
e 305 18
e 311 18
e 313 18
e 319 18
e 338 18
e 345 18
e 355 18
e 357 18
e 365 18
e 406 18
e 407 18
e 436 18
e 446 18
e 473 18
e 482 18
e 497 18
e 520 18
e 525 18
e 526 18
e 532 18
e 533 18
e 550 18
e 558 18
e 593 18
e 622 18
e 635 18
e 666 18
e 667 18
e 696 18
e 705 18
e 707 18
e 711 18
e 718 18
e 729 18
e 778 18
e 782 18
e 785 18
e 807 18
e 813 18
e 815 18
e 830 18
e 836 18
e 847 18
e 848 18
e 862 18
e 877 18
e 884 18
e 888 18
e 901 18
e 920 18
e 926 18
e 939 18
e 963 18
e 964 18
e 965 18
e 995 18
e 998 18
e 4 19
e 6 19
e 26 19
e 43 19
e 49 19
e 73 19
e 86 19
e 108 19
e 109 19
e 140 19
e 147 19
e 151 19
e 158 19
e 189 19
e 196 19
e 202 19
e 203 19
e 204 19
e 213 19
e 222 19
e 233 19
e 235 19
e 245 19
e 260 19
e 283 19
e 313 19
e 314 19
e 337 19
e 349 19
e 352 19
e 360 19
e 365 19
e 368 19
e 393 19
e 421 19
e 424 19
e 430 19
e 433 19
e 438 19
e 450 19
e 453 19
e 456 19
e 459 19
e 468 19
e 478 19
e 480 19
e 547 19
e 563 19
e 567 19
e 600 19
e 627 19
e 642 19
e 651 19
e 670 19
e 676 19
e 677 19
e 692 19
e 700 19
e 720 19
e 726 19
e 735 19
e 740 19
e 761 19
e 766 19
e 779 19
e 785 19
e 827 19
e 839 19
e 860 19
e 870 19
e 871 19
e 882 19
e 887 19
e 890 19
e 899 19
e 913 19
e 916 19
e 918 19
e 929 19
e 945 19
e 9 20
e 12 20
e 53 20
e 59 20
e 69 20
e 81 20
e 89 20
e 98 20
e 99 20
e 101 20
e 106 20
e 108 20
e 146 20
e 151 20
e 154 20
e 158 20
e 170 20
e 191 20
e 198 20
e 200 20
e 206 20
e 221 20
e 234 20
e 239 20
e 249 20
e 269 20
e 272 20
e 275 20
e 281 20
e 310 20
e 318 20
e 334 20
e 346 20
e 365 20
e 380 20
e 388 20
e 407 20
e 461 20
e 472 20
e 474 20
e 483 20
e 484 20
e 491 20
e 520 20
e 522 20
e 528 20
e 538 20
e 547 20
e 571 20
e 579 20
e 586 20
e 614 20
e 627 20
e 638 20
e 640 20
e 650 20
e 651 20
e 692 20
e 736 20
e 738 20
e 740 20
e 744 20
e 761 20
e 763 20
e 772 20
e 779 20
e 791 20
e 792 20
e 799 20
e 801 20
e 803 20
e 810 20
e 821 20
e 823 20
e 826 20
e 838 20
e 852 20
e 887 20
e 892 20
e 899 20
e 907 20
e 934 20
e 953 20
e 969 20
e 984 20
e 987 20
e 988 20
e 989 20
e 18 21
e 26 21
e 40 21
e 47 21
e 48 21
e 66 21
e 68 21
e 87 21
e 96 21
e 103 21
e 107 21
e 150 21
e 156 21
e 162 21
e 164 21
e 180 21
e 188 21
e 215 21
e 218 21
e 231 21
e 239 21
e 246 21
e 252 21
e 254 21
e 257 21
e 286 21
e 288 21
e 306 21
e 307 21
e 349 21
e 391 21
e 392 21
e 405 21
e 447 21
e 475 21
e 477 21
e 484 21
e 526 21
e 537 21
e 538 21
e 547 21
e 574 21
e 591 21
e 600 21
e 605 21
e 619 21
e 637 21
e 656 21
e 660 21
e 669 21
e 676 21
e 679 21
e 682 21
e 684 21
e 689 21
e 691 21
e 701 21
e 705 21
e 713 21
e 721 21
e 726 21
e 731 21
e 732 21
e 756 21
e 761 21
e 770 21
e 771 21
e 786 21
e 790 21
e 801 21
e 822 21
e 823 21
e 824 21
e 830 21
e 836 21
e 837 21
e 850 21
e 856 21
e 860 21
e 875 21
e 900 21
e 902 21
e 914 21
e 918 21
e 941 21
e 964 21
e 968 21
e 987 21
e 998 21
e 4 22
e 31 22
e 43 22
e 54 22
e 66 22
e 78 22
e 87 22
e 90 22
e 91 22
e 110 22
e 132 22
e 135 22
e 144 22
e 151 22
e 154 22
e 171 22
e 188 22
e 201 22
e 208 22
e 215 22
e 221 22
e 225 22
e 246 22
e 249 22
e 253 22
e 261 22
e 262 22
e 266 22
e 293 22
e 297 22
e 298 22
e 299 22
e 328 22
e 330 22
e 340 22
e 342 22
e 369 22
e 407 22
e 421 22
e 433 22
e 454 22
e 462 22
e 465 22
e 473 22
e 480 22
e 488 22
e 489 22
e 497 22
e 505 22
e 525 22
e 547 22
e 564 22
e 566 22
e 578 22
e 583 22
e 611 22
e 641 22
e 642 22
e 670 22
e 693 22
e 707 22
e 726 22
e 736 22
e 759 22
e 767 22
e 783 22
e 791 22
e 793 22
e 795 22
e 798 22
e 803 22
e 808 22
e 809 22
e 818 22
e 852 22
e 853 22
e 861 22
e 868 22
e 875 22
e 895 22
e 900 22
e 903 22
e 916 22
e 922 22
e 1000 22
e 21 23
e 29 23
e 51 23
e 59 23
e 80 23
e 89 23
e 91 23
e 112 23
e 120 23
e 138 23
e 165 23
e 167 23
e 178 23
e 208 23
e 229 23
e 240 23
e 242 23
e 250 23
e 332 23
e 345 23
e 348 23
e 353 23
e 370 23
e 374 23
e 386 23
e 390 23
e 406 23
e 426 23
e 428 23
e 429 23
e 435 23
e 461 23
e 479 23
e 483 23
e 487 23
e 490 23
e 505 23
e 507 23
e 508 23
e 525 23
e 535 23
e 564 23
e 572 23
e 588 23
e 608 23
e 610 23
e 636 23
e 682 23
e 684 23
e 692 23
e 699 23
e 705 23
e 706 23
e 709 23
e 713 23
e 725 23
e 728 23
e 749 23
e 775 23
e 790 23
e 791 23
e 802 23
e 805 23
e 808 23
e 857 23
e 882 23
e 886 23
e 892 23
e 906 23
e 919 23
e 952 23
e 960 23
e 961 23
e 964 23
e 967 23
e 979 23
e 984 23
e 988 23
e 989 23
e 14 24
e 47 24
e 56 24
e 59 24
e 82 24
e 91 24
e 100 24
e 101 24
e 103 24
e 129 24
e 157 24
e 163 24
e 184 24
e 185 24
e 197 24
e 206 24
e 212 24
e 225 24
e 249 24
e 255 24
e 261 24
e 268 24
e 284 24
e 351 24
e 359 24
e 366 24
e 384 24
e 386 24
e 440 24
e 447 24
e 460 24
e 472 24
e 473 24
e 474 24
e 491 24
e 492 24
e 514 24
e 517 24
e 527 24
e 536 24
e 554 24
e 560 24
e 645 24
e 646 24
e 648 24
e 651 24
e 667 24
e 668 24
e 697 24
e 706 24
e 710 24
e 716 24
e 733 24
e 741 24
e 774 24
e 833 24
e 837 24
e 853 24
e 864 24
e 866 24
e 871 24
e 894 24
e 902 24
e 909 24
e 963 24
e 967 24
e 979 24
e 987 24
e 993 24
e 10 25
e 41 25
e 59 25
e 69 25
e 85 25
e 107 25
e 116 25
e 129 25
e 146 25
e 149 25
e 156 25
e 213 25
e 243 25
e 261 25
e 286 25
e 294 25
e 295 25
e 298 25
e 312 25
e 323 25
e 333 25
e 356 25
e 362 25
e 367 25
e 372 25
e 380 25
e 382 25
e 412 25
e 444 25
e 466 25
e 496 25
e 497 25
e 498 25
e 507 25
e 519 25
e 523 25
e 525 25
e 551 25
e 557 25
e 563 25
e 569 25
e 577 25
e 583 25
e 592 25
e 597 25
e 618 25
e 624 25
e 634 25
e 672 25
e 708 25
e 725 25
e 731 25
e 739 25
e 763 25
e 768 25
e 782 25
e 792 25
e 810 25
e 836 25
e 843 25
e 845 25
e 893 25
e 899 25
e 900 25
e 905 25
e 915 25
e 918 25
e 951 25
e 959 25
e 967 25
e 985 25
e 16 26
e 41 26
e 64 26
e 81 26
e 106 26
e 134 26
e 141 26
e 189 26
e 212 26
e 225 26
e 226 26
e 258 26
e 296 26
e 359 26
e 366 26
e 369 26
e 372 26
e 393 26
e 418 26
e 448 26
e 458 26
e 475 26
e 509 26
e 512 26
e 514 26
e 523 26
e 539 26
e 550 26
e 570 26
e 586 26
e 590 26
e 591 26
e 610 26
e 615 26
e 617 26
e 651 26
e 654 26
e 671 26
e 673 26
e 686 26
e 689 26
e 723 26
e 737 26
e 756 26
e 780 26
e 793 26
e 807 26
e 812 26
e 827 26
e 832 26
e 854 26
e 878 26
e 892 26
e 893 26
e 903 26
e 909 26
e 939 26
e 980 26
e 987 26
e 996 26
e 12 27
e 16 27
e 32 27
e 40 27
e 62 27
e 127 27
e 135 27
e 221 27
e 227 27
e 247 27
e 260 27
e 287 27
e 295 27
e 298 27
e 308 27
e 309 27
e 315 27
e 336 27
e 344 27
e 362 27
e 412 27
e 433 27
e 451 27
e 456 27
e 460 27
e 477 27
e 487 27
e 489 27
e 491 27
e 497 27
e 530 27
e 549 27
e 551 27
e 606 27
e 609 27
e 641 27
e 648 27
e 658 27
e 669 27
e 681 27
e 696 27
e 699 27
e 714 27
e 719 27
e 733 27
e 752 27
e 792 27
e 826 27
e 836 27
e 843 27
e 858 27
e 883 27
e 898 27
e 904 27
e 909 27
e 918 27
e 921 27
e 936 27
e 976 27
e 1 28
e 20 28
e 25 28
e 36 28
e 42 28
e 52 28
e 93 28
e 124 28
e 125 28
e 148 28
e 149 28
e 151 28
e 231 28
e 261 28
e 270 28
e 304 28
e 390 28
e 487 28
e 510 28
e 526 28
e 544 28
e 545 28
e 569 28
e 586 28
e 594 28
e 600 28
e 621 28
e 635 28
e 667 28
e 675 28
e 688 28
e 710 28
e 736 28
e 738 28
e 765 28
e 794 28
e 800 28
e 809 28
e 820 28
e 839 28
e 867 28
e 868 28
e 879 28
e 914 28
e 920 28
e 931 28
e 952 28
e 956 28
e 961 28
e 966 28
e 970 28
e 1 29
e 37 29
e 50 29
e 56 29
e 86 29
e 115 29
e 122 29
e 127 29
e 128 29
e 139 29
e 140 29
e 174 29
e 186 29
e 206 29
e 247 29
e 275 29
e 316 29
e 325 29
e 337 29
e 353 29
e 379 29
e 405 29
e 412 29
e 421 29
e 427 29
e 457 29
e 462 29
e 474 29
e 519 29
e 550 29
e 573 29
e 589 29
e 616 29
e 624 29
e 640 29
e 641 29
e 707 29
e 749 29
e 757 29
e 781 29
e 790 29
e 839 29
e 857 29
e 864 29
e 899 29
e 917 29
e 922 29
e 927 29
e 936 29
e 942 29
e 998 29
e 36 30
e 51 30
e 55 30
e 67 30
e 93 30
e 108 30
e 115 30
e 141 30
e 166 30
e 191 30
e 204 30
e 214 30
e 218 30
e 246 30
e 256 30
e 262 30
e 281 30
e 316 30
e 319 30
e 338 30
e 341 30
e 347 30
e 352 30
e 361 30
e 385 30
e 404 30
e 411 30
e 416 30
e 456 30
e 458 30
e 476 30
e 500 30
e 522 30
e 533 30
e 562 30
e 581 30
e 603 30
e 632 30
e 658 30
e 678 30
e 739 30
e 740 30
e 764 30
e 772 30
e 788 30
e 825 30
e 834 30
e 852 30
e 884 30
e 892 30
e 921 30
e 970 30
e 971 30
e 972 30
e 22 31
e 30 31
e 38 31
e 98 31
e 107 31
e 109 31
e 125 31
e 134 31
e 140 31
e 150 31
e 214 31
e 221 31
e 232 31
e 237 31
e 253 31
e 272 31
e 280 31
e 299 31
e 321 31
e 398 31
e 399 31
e 480 31
e 524 31
e 571 31
e 591 31
e 621 31
e 626 31
e 629 31
e 641 31
e 657 31
e 673 31
e 699 31
e 709 31
e 714 31
e 735 31
e 749 31
e 750 31
e 829 31
e 855 31
e 857 31
e 858 31
e 912 31
e 924 31
e 941 31
e 981 31
e 42 32
e 108 32
e 132 32
e 143 32
e 146 32
e 148 32
e 170 32
e 251 32
e 275 32
e 285 32
e 288 32
e 360 32
e 441 32
e 444 32
e 446 32
e 449 32
e 475 32
e 477 32
e 486 32
e 494 32
e 530 32
e 538 32
e 551 32
e 574 32
e 607 32
e 617 32
e 621 32
e 626 32
e 627 32
e 643 32
e 688 32
e 715 32
e 736 32
e 746 32
e 785 32
e 795 32
e 819 32
e 891 32
e 908 32
e 911 32
e 950 32
e 956 32
e 24 33
e 48 33
e 60 33
e 66 33
e 82 33
e 86 33
e 92 33
e 105 33
e 126 33
e 131 33
e 159 33
e 160 33
e 165 33
e 171 33
e 211 33
e 225 33
e 231 33
e 261 33
e 284 33
e 293 33
e 294 33
e 345 33
e 361 33
e 378 33
e 394 33
e 398 33
e 405 33
e 423 33
e 434 33
e 440 33
e 442 33
e 459 33
e 469 33
e 481 33
e 497 33
e 535 33
e 604 33
e 621 33
e 641 33
e 642 33
e 653 33
e 663 33
e 685 33
e 706 33
e 713 33
e 720 33
e 772 33
e 791 33
e 796 33
e 814 33
e 820 33
e 848 33
e 933 33
e 943 33
e 969 33
e 978 33
e 9 34
e 14 34
e 43 34
e 98 34
e 107 34
e 134 34
e 137 34
e 140 34
e 159 34
e 186 34
e 205 34
e 274 34
e 277 34
e 296 34
e 309 34
e 316 34
e 332 34
e 334 34
e 349 34
e 363 34
e 382 34
e 414 34
e 420 34
e 449 34
e 462 34
e 529 34
e 539 34
e 553 34
e 560 34
e 589 34
e 591 34
e 595 34
e 604 34
e 661 34
e 708 34
e 710 34
e 722 34
e 739 34
e 753 34
e 754 34
e 854 34
e 857 34
e 909 34
e 913 34
e 927 34
e 954 34
e 956 34
e 964 34
e 984 34
e 991 34
e 73 35
e 76 35
e 134 35
e 155 35
e 161 35
e 172 35
e 179 35
e 185 35
e 203 35
e 228 35
e 278 35
e 299 35
e 317 35
e 330 35
e 356 35
e 363 35
e 384 35
e 401 35
e 408 35
e 426 35
e 429 35
e 436 35
e 496 35
e 511 35
e 512 35
e 529 35
e 530 35
e 569 35
e 581 35
e 598 35
e 666 35
e 692 35
e 693 35
e 739 35
e 774 35
e 776 35
e 785 35
e 800 35
e 804 35
e 809 35
e 811 35
e 842 35
e 853 35
e 913 35
e 916 35
e 938 35
e 947 35
e 969 35
e 972 35
e 985 35
e 996 35
e 998 35
e 23 36
e 26 36
e 52 36
e 95 36
e 98 36
e 114 36
e 137 36
e 154 36
e 170 36
e 216 36
e 252 36
e 266 36
e 287 36
e 308 36
e 358 36
e 360 36
e 373 36
e 422 36
e 429 36
e 430 36
e 433 36
e 440 36
e 467 36
e 475 36
e 477 36
e 502 36
e 509 36
e 531 36
e 536 36
e 541 36
e 566 36
e 576 36
e 600 36
e 610 36
e 628 36
e 650 36
e 663 36
e 687 36
e 709 36
e 735 36
e 744 36
e 763 36
e 803 36
e 848 36
e 860 36
e 882 36
e 887 36
e 890 36
e 895 36
e 900 36
e 967 36
e 988 36
e 990 36
e 995 36
e 6 37
e 28 37
e 39 37
e 74 37
e 86 37
e 94 37
e 101 37
e 131 37
e 136 37
e 181 37
e 183 37
e 185 37
e 205 37
e 209 37
e 223 37
e 258 37
e 282 37
e 307 37
e 331 37
e 370 37
e 371 37
e 374 37
e 383 37
e 401 37
e 412 37
e 428 37
e 455 37
e 458 37
e 479 37
e 499 37
e 573 37
e 589 37
e 618 37
e 679 37
e 700 37
e 738 37
e 788 37
e 811 37
e 816 37
e 888 37
e 923 37
e 52 38
e 64 38
e 97 38
e 136 38
e 146 38
e 149 38
e 153 38
e 187 38
e 205 38
e 232 38
e 285 38
e 312 38
e 313 38
e 325 38
e 371 38
e 408 38
e 409 38
e 435 38
e 448 38
e 507 38
e 525 38
e 535 38
e 563 38
e 589 38
e 596 38
e 618 38
e 674 38
e 689 38
e 710 38
e 718 38
e 752 38
e 766 38
e 843 38
e 889 38
e 910 38
e 932 38
e 937 38
e 939 38
e 945 38
e 951 38
e 960 38
e 972 38
e 989 38
e 997 38
e 1002 38
e 30 39
e 72 39
e 120 39
e 122 39
e 127 39
e 137 39
e 156 39
e 197 39
e 248 39
e 298 39
e 304 39
e 309 39
e 375 39
e 399 39
e 423 39
e 424 39
e 450 39
e 451 39
e 479 39
e 492 39
e 523 39
e 530 39
e 552 39
e 558 39
e 571 39
e 578 39
e 579 39
e 619 39
e 628 39
e 708 39
e 733 39
e 744 39
e 763 39
e 765 39
e 797 39
e 808 39
e 828 39
e 831 39
e 848 39
e 877 39
e 912 39
e 955 39
e 21 40
e 45 40
e 81 40
e 112 40
e 118 40
e 195 40
e 214 40
e 236 40
e 245 40
e 269 40
e 276 40
e 299 40
e 332 40
e 339 40
e 347 40
e 350 40
e 362 40
e 461 40
e 467 40
e 474 40
e 485 40
e 513 40
e 543 40
e 558 40
e 567 40
e 615 40
e 642 40
e 648 40
e 654 40
e 658 40
e 666 40
e 707 40
e 769 40
e 785 40
e 787 40
e 801 40
e 835 40
e 850 40
e 892 40
e 897 40
e 900 40
e 912 40
e 937 40
e 973 40
e 983 40
e 80 41
e 123 41
e 146 41
e 154 41
e 172 41
e 205 41
e 215 41
e 237 41
e 239 41
e 249 41
e 256 41
e 334 41
e 371 41
e 376 41
e 382 41
e 384 41
e 408 41
e 422 41
e 444 41
e 445 41
e 468 41
e 471 41
e 533 41
e 542 41
e 597 41
e 616 41
e 624 41
e 687 41
e 698 41
e 783 41
e 799 41
e 810 41
e 842 41
e 846 41
e 886 41
e 898 41
e 904 41
e 927 41
e 960 41
e 969 41
e 983 41
e 995 41
e 55 42
e 88 42
e 160 42
e 181 42
e 222 42
e 276 42
e 333 42
e 350 42
e 376 42
e 402 42
e 404 42
e 437 42
e 480 42
e 504 42
e 519 42
e 551 42
e 556 42
e 609 42
e 626 42
e 636 42
e 639 42
e 647 42
e 715 42
e 817 42
e 830 42
e 878 42
e 913 42
e 918 42
e 941 42
e 945 42
e 984 42
e 31 43
e 62 43
e 130 43
e 145 43
e 172 43
e 239 43
e 273 43
e 283 43
e 287 43
e 290 43
e 312 43
e 355 43
e 364 43
e 391 43
e 429 43
e 486 43
e 489 43
e 508 43
e 539 43
e 607 43
e 638 43
e 649 43
e 658 43
e 659 43
e 666 43
e 691 43
e 755 43
e 801 43
e 805 43
e 808 43
e 818 43
e 844 43
e 905 43
e 947 43
e 949 43
e 972 43
e 5 44
e 60 44
e 69 44
e 76 44
e 94 44
e 95 44
e 121 44
e 155 44
e 185 44
e 227 44
e 247 44
e 253 44
e 264 44
e 295 44
e 344 44
e 412 44
e 419 44
e 437 44
e 483 44
e 588 44
e 612 44
e 622 44
e 632 44
e 723 44
e 727 44
e 738 44
e 739 44
e 750 44
e 755 44
e 825 44
e 844 44
e 852 44
e 873 44
e 884 44
e 904 44
e 913 44
e 929 44
e 932 44
e 947 44
e 950 44
e 997 44
e 1001 44
e 30 45
e 38 45
e 58 45
e 71 45
e 88 45
e 92 45
e 97 45
e 158 45
e 187 45
e 190 45
e 196 45
e 212 45
e 242 45
e 244 45
e 295 45
e 304 45
e 363 45
e 375 45
e 453 45
e 468 45
e 489 45
e 524 45
e 531 45
e 554 45
e 574 45
e 598 45
e 618 45
e 676 45
e 740 45
e 748 45
e 809 45
e 867 45
e 879 45
e 885 45
e 890 45
e 902 45
e 914 45
e 915 45
e 948 45
e 949 45
e 954 45
e 77 46
e 122 46
e 132 46
e 179 46
e 331 46
e 334 46
e 339 46
e 340 46
e 386 46
e 404 46
e 410 46
e 417 46
e 465 46
e 506 46
e 555 46
e 580 46
e 593 46
e 601 46
e 679 46
e 690 46
e 793 46
e 846 46
e 856 46
e 861 46
e 864 46
e 938 46
e 952 46
e 961 46
e 971 46
e 29 47
e 37 47
e 167 47
e 181 47
e 209 47
e 231 47
e 254 47
e 296 47
e 308 47
e 327 47
e 336 47
e 347 47
e 380 47
e 427 47
e 449 47
e 461 47
e 476 47
e 523 47
e 527 47
e 551 47
e 562 47
e 604 47
e 677 47
e 687 47
e 696 47
e 711 47
e 733 47
e 742 47
e 776 47
e 786 47
e 869 47
e 996 47
e 41 48
e 49 48
e 72 48
e 84 48
e 183 48
e 191 48
e 240 48
e 259 48
e 333 48
e 375 48
e 572 48
e 661 48
e 679 48
e 695 48
e 696 48
e 712 48
e 721 48
e 777 48
e 829 48
e 833 48
e 937 48
e 951 48
e 978 48
e 166 49
e 176 49
e 178 49
e 184 49
e 198 49
e 204 49
e 213 49
e 223 49
e 293 49
e 323 49
e 370 49
e 390 49
e 401 49
e 414 49
e 437 49
e 447 49
e 459 49
e 513 49
e 558 49
e 560 49
e 722 49
e 769 49
e 850 49
e 891 49
e 980 49
e 57 50
e 66 50
e 72 50
e 128 50
e 132 50
e 199 50
e 219 50
e 230 50
e 296 50
e 298 50
e 430 50
e 433 50
e 438 50
e 445 50
e 485 50
e 498 50
e 561 50
e 568 50
e 614 50
e 623 50
e 642 50
e 690 50
e 748 50
e 757 50
e 828 50
e 857 50
e 884 50
e 888 50
e 957 50
e 997 50
e 9 51
e 64 51
e 148 51
e 212 51
e 271 51
e 289 51
e 322 51
e 326 51
e 331 51
e 424 51
e 507 51
e 531 51
e 535 51
e 592 51
e 615 51
e 618 51
e 650 51
e 652 51
e 669 51
e 670 51
e 735 51
e 740 51
e 847 51
e 855 51
e 876 51
e 915 51
e 932 51
e 943 51
e 44 52
e 59 52
e 72 52
e 98 52
e 112 52
e 113 52
e 129 52
e 132 52
e 146 52
e 217 52
e 233 52
e 256 52
e 289 52
e 291 52
e 370 52
e 388 52
e 447 52
e 452 52
e 473 52
e 582 52
e 622 52
e 625 52
e 680 52
e 712 52
e 737 52
e 748 52
e 749 52
e 856 52
e 889 52
e 919 52
e 39 53
e 45 53
e 112 53
e 152 53
e 155 53
e 169 53
e 182 53
e 184 53
e 229 53
e 285 53
e 334 53
e 356 53
e 377 53
e 419 53
e 479 53
e 480 53
e 520 53
e 608 53
e 613 53
e 647 53
e 689 53
e 744 53
e 766 53
e 790 53
e 814 53
e 822 53
e 875 53
e 933 53
e 955 53
e 7 54
e 13 54
e 20 54
e 50 54
e 65 54
e 74 54
e 78 54
e 85 54
e 194 54
e 234 54
e 246 54
e 257 54
e 268 54
e 333 54
e 358 54
e 382 54
e 386 54
e 391 54
e 437 54
e 456 54
e 468 54
e 471 54
e 530 54
e 555 54
e 591 54
e 625 54
e 726 54
e 741 54
e 773 54
e 777 54
e 786 54
e 817 54
e 819 54
e 845 54
e 856 54
e 872 54
e 888 54
e 899 54
e 909 54
e 953 54
e 958 54
e 969 54
e 19 55
e 67 55
e 169 55
e 176 55
e 182 55
e 231 55
e 241 55
e 280 55
e 342 55
e 362 55
e 437 55
e 460 55
e 498 55
e 499 55
e 505 55
e 507 55
e 515 55
e 523 55
e 525 55
e 527 55
e 556 55
e 573 55
e 588 55
e 601 55
e 617 55
e 624 55
e 630 55
e 638 55
e 671 55
e 738 55
e 742 55
e 778 55
e 781 55
e 784 55
e 795 55
e 802 55
e 831 55
e 842 55
e 848 55
e 902 55
e 985 55
e 55 56
e 71 56
e 72 56
e 88 56
e 94 56
e 100 56
e 116 56
e 150 56
e 183 56
e 193 56
e 205 56
e 217 56
e 281 56
e 285 56
e 295 56
e 369 56
e 390 56
e 439 56
e 465 56
e 522 56
e 553 56
e 579 56
e 600 56
e 626 56
e 701 56
e 740 56
e 767 56
e 774 56
e 810 56
e 831 56
e 843 56
e 863 56
e 893 56
e 918 56
e 937 56
e 946 56
e 960 56
e 982 56
e 1002 56
e 6 57
e 26 57
e 73 57
e 74 57
e 110 57
e 152 57
e 178 57
e 186 57
e 219 57
e 245 57
e 278 57
e 324 57
e 366 57
e 369 57
e 375 57
e 390 57
e 468 57
e 488 57
e 517 57
e 628 57
e 667 57
e 685 57
e 845 57
e 854 57
e 894 57
e 924 57
e 928 57
e 1002 57
e 17 58
e 76 58
e 112 58
e 130 58
e 134 58
e 141 58
e 144 58
e 191 58
e 231 58
e 276 58
e 301 58
e 326 58
e 341 58
e 351 58
e 362 58
e 440 58
e 449 58
e 457 58
e 552 58
e 566 58
e 585 58
e 611 58
e 612 58
e 634 58
e 640 58
e 644 58
e 647 58
e 657 58
e 721 58
e 722 58
e 734 58
e 743 58
e 747 58
e 806 58
e 823 58
e 831 58
e 865 58
e 872 58
e 905 58
e 960 58
e 961 58
e 987 58
e 50 59
e 74 59
e 91 59
e 103 59
e 109 59
e 152 59
e 161 59
e 176 59
e 196 59
e 237 59
e 264 59
e 304 59
e 377 59
e 444 59
e 558 59
e 663 59
e 736 59
e 740 59
e 768 59
e 791 59
e 822 59
e 908 59
e 972 59
e 995 59
e 61 60
e 94 60
e 114 60
e 129 60
e 130 60
e 143 60
e 199 60
e 242 60
e 327 60
e 353 60
e 395 60
e 430 60
e 433 60
e 478 60
e 583 60
e 683 60
e 722 60
e 767 60
e 769 60
e 802 60
e 811 60
e 816 60
e 856 60
e 883 60
e 902 60
e 913 60
e 934 60
e 938 60
e 4 61
e 9 61
e 16 61
e 52 61
e 113 61
e 121 61
e 163 61
e 226 61
e 317 61
e 343 61
e 391 61
e 403 61
e 485 61
e 536 61
e 561 61
e 660 61
e 741 61
e 756 61
e 862 61
e 919 61
e 926 61
e 997 61
e 3 62
e 43 62
e 82 62
e 194 62
e 206 62
e 318 62
e 353 62
e 356 62
e 357 62
e 426 62
e 441 62
e 460 62
e 567 62
e 615 62
e 654 62
e 723 62
e 756 62
e 870 62
e 937 62
e 56 63
e 57 63
e 61 63
e 241 63
e 282 63
e 405 63
e 433 63
e 486 63
e 507 63
e 516 63
e 554 63
e 568 63
e 586 63
e 589 63
e 648 63
e 727 63
e 730 63
e 740 63
e 804 63
e 812 63
e 833 63
e 931 63
e 95 64
e 149 64
e 251 64
e 265 64
e 270 64
e 315 64
e 435 64
e 547 64
e 553 64
e 594 64
e 633 64
e 639 64
e 663 64
e 676 64
e 726 64
e 784 64
e 843 64
e 870 64
e 898 64
e 915 64
e 917 64
e 956 64
e 991 64
e 8 65
e 45 65
e 63 65
e 71 65
e 117 65
e 203 65
e 224 65
e 249 65
e 347 65
e 413 65
e 536 65
e 555 65
e 558 65
e 560 65
e 604 65
e 622 65
e 678 65
e 770 65
e 771 65
e 809 65
e 849 65
e 1001 65
e 3 66
e 28 66
e 70 66
e 79 66
e 99 66
e 144 66
e 163 66
e 175 66
e 194 66
e 217 66
e 221 66
e 223 66
e 224 66
e 294 66
e 298 66
e 322 66
e 331 66
e 411 66
e 412 66
e 475 66
e 488 66
e 530 66
e 550 66
e 614 66
e 622 66
e 635 66
e 660 66
e 678 66
e 787 66
e 799 66
e 852 66
e 907 66
e 919 66
e 936 66
e 968 66
e 971 66
e 983 66
e 3 67
e 83 67
e 95 67
e 175 67
e 271 67
e 306 67
e 383 67
e 408 67
e 447 67
e 496 67
e 534 67
e 555 67
e 643 67
e 684 67
e 736 67
e 764 67
e 818 67
e 932 67
e 9 68
e 57 68
e 87 68
e 100 68
e 135 68
e 232 68
e 247 68
e 334 68
e 350 68
e 354 68
e 416 68
e 452 68
e 578 68
e 632 68
e 828 68
e 903 68
e 929 68
e 944 68
e 67 69
e 84 69
e 145 69
e 155 69
e 199 69
e 208 69
e 263 69
e 316 69
e 342 69
e 376 69
e 397 69
e 427 69
e 438 69
e 471 69
e 526 69
e 583 69
e 593 69
e 608 69
e 623 69
e 657 69
e 755 69
e 884 69
e 902 69
e 912 69
e 1001 69
e 3 70
e 26 70
e 34 70
e 36 70
e 120 70
e 137 70
e 168 70
e 228 70
e 267 70
e 275 70
e 377 70
e 380 70
e 389 70
e 459 70
e 510 70
e 529 70
e 554 70
e 586 70
e 593 70
e 641 70
e 644 70
e 651 70
e 738 70
e 777 70
e 792 70
e 810 70
e 853 70
e 885 70
e 85 71
e 113 71
e 124 71
e 148 71
e 236 71
e 255 71
e 274 71
e 306 71
e 324 71
e 399 71
e 409 71
e 428 71
e 430 71
e 446 71
e 465 71
e 477 71
e 490 71
e 562 71
e 620 71
e 941 71
e 969 71
e 995 71
e 3 72
e 46 72
e 104 72
e 126 72
e 271 72
e 282 72
e 339 72
e 369 72
e 452 72
e 457 72
e 548 72
e 559 72
e 583 72
e 719 72
e 720 72
e 803 72
e 811 72
e 825 72
e 851 72
e 863 72
e 881 72
e 886 72
e 987 72
e 161 73
e 192 73
e 220 73
e 237 73
e 374 73
e 381 73
e 429 73
e 442 73
e 534 73
e 544 73
e 567 73
e 573 73
e 578 73
e 623 73
e 652 73
e 678 73
e 681 73
e 694 73
e 720 73
e 721 73
e 723 73
e 790 73
e 825 73
e 865 73
e 910 73
e 961 73
e 979 73
e 51 74
e 54 74
e 67 74
e 98 74
e 165 74
e 169 74
e 316 74
e 336 74
e 413 74
e 436 74
e 495 74
e 566 74
e 607 74
e 649 74
e 650 74
e 656 74
e 724 74
e 843 74
e 922 74
e 925 74
e 977 74
e 998 74
e 19 75
e 39 75
e 43 75
e 120 75
e 190 75
e 216 75
e 220 75
e 316 75
e 344 75
e 350 75
e 425 75
e 454 75
e 463 75
e 506 75
e 528 75
e 562 75
e 686 75
e 711 75
e 717 75
e 744 75
e 767 75
e 805 75
e 871 75
e 883 75
e 957 75
e 976 75
e 41 76
e 50 76
e 115 76
e 151 76
e 158 76
e 160 76
e 297 76
e 357 76
e 403 76
e 406 76
e 407 76
e 421 76
e 445 76
e 453 76
e 537 76
e 607 76
e 608 76
e 623 76
e 680 76
e 742 76
e 771 76
e 789 76
e 798 76
e 830 76
e 904 76
e 910 76
e 960 76
e 25 77
e 114 77
e 158 77
e 162 77
e 314 77
e 318 77
e 357 77
e 358 77
e 376 77
e 396 77
e 556 77
e 575 77
e 592 77
e 615 77
e 787 77
e 800 77
e 835 77
e 869 77
e 877 77
e 924 77
e 968 77
e 970 77
e 976 77
e 80 78
e 131 78
e 132 78
e 157 78
e 216 78
e 235 78
e 290 78
e 339 78
e 365 78
e 383 78
e 428 78
e 458 78
e 481 78
e 492 78
e 564 78
e 579 78
e 589 78
e 620 78
e 659 78
e 662 78
e 664 78
e 690 78
e 779 78
e 831 78
e 923 78
e 935 78
e 959 78
e 44 79
e 97 79
e 155 79
e 204 79
e 230 79
e 296 79
e 344 79
e 387 79
e 512 79
e 536 79
e 583 79
e 664 79
e 692 79
e 836 79
e 837 79
e 867 79
e 876 79
e 952 79
e 964 79
e 965 79
e 973 79
e 983 79
e 62 80
e 75 80
e 118 80
e 132 80
e 290 80
e 295 80
e 339 80
e 383 80
e 396 80
e 398 80
e 424 80
e 442 80
e 580 80
e 622 80
e 656 80
e 684 80
e 748 80
e 753 80
e 768 80
e 776 80
e 899 80
e 902 80
e 16 81
e 96 81
e 122 81
e 170 81
e 270 81
e 330 81
e 340 81
e 343 81
e 358 81
e 495 81
e 588 81
e 688 81
e 690 81
e 749 81
e 750 81
e 757 81
e 758 81
e 759 81
e 825 81
e 845 81
e 847 81
e 873 81
e 892 81
e 34 82
e 80 82
e 83 82
e 100 82
e 110 82
e 114 82
e 128 82
e 130 82
e 162 82
e 183 82
e 235 82
e 293 82
e 364 82
e 399 82
e 439 82
e 444 82
e 474 82
e 520 82
e 649 82
e 669 82
e 697 82
e 778 82
e 860 82
e 915 82
e 940 82
e 987 82
e 46 83
e 152 83
e 265 83
e 392 83
e 425 83
e 478 83
e 545 83
e 587 83
e 614 83
e 638 83
e 721 83
e 732 83
e 752 83
e 759 83
e 763 83
e 810 83
e 828 83
e 849 83
e 874 83
e 187 84
e 280 84
e 354 84
e 418 84
e 575 84
e 581 84
e 694 84
e 743 84
e 765 84
e 927 84
e 940 84
e 180 85
e 204 85
e 267 85
e 291 85
e 295 85
e 380 85
e 527 85
e 565 85
e 598 85
e 713 85
e 784 85
e 817 85
e 947 85
e 960 85
e 65 86
e 119 86
e 133 86
e 136 86
e 177 86
e 222 86
e 279 86
e 303 86
e 335 86
e 419 86
e 423 86
e 489 86
e 587 86
e 614 86
e 742 86
e 780 86
e 997 86
e 216 87
e 363 87
e 419 87
e 494 87
e 500 87
e 516 87
e 551 87
e 559 87
e 741 87
e 760 87
e 840 87
e 850 87
e 865 87
e 883 87
e 891 87
e 959 87
e 992 87
e 172 88
e 272 88
e 326 88
e 333 88
e 352 88
e 382 88
e 522 88
e 628 88
e 674 88
e 712 88
e 882 88
e 919 88
e 958 88
e 983 88
e 9 89
e 143 89
e 185 89
e 229 89
e 276 89
e 308 89
e 421 89
e 434 89
e 471 89
e 582 89
e 643 89
e 644 89
e 686 89
e 703 89
e 704 89
e 709 89
e 819 89
e 830 89
e 893 89
e 153 90
e 258 90
e 276 90
e 282 90
e 404 90
e 450 90
e 468 90
e 600 90
e 607 90
e 675 90
e 724 90
e 735 90
e 834 90
e 878 90
e 897 90
e 928 90
e 963 90
e 987 90
e 989 90
e 996 90
e 30 91
e 262 91
e 289 91
e 324 91
e 410 91
e 510 91
e 549 91
e 631 91
e 853 91
e 922 91
e 140 92
e 146 92
e 373 92
e 402 92
e 470 92
e 528 92
e 544 92
e 631 92
e 640 92
e 643 92
e 925 92
e 952 92
e 961 92
e 135 93
e 141 93
e 234 93
e 279 93
e 341 93
e 358 93
e 364 93
e 385 93
e 493 93
e 643 93
e 668 93
e 730 93
e 748 93
e 756 93
e 781 93
e 802 93
e 815 93
e 919 93
e 976 93
e 988 93
e 44 94
e 55 94
e 64 94
e 75 94
e 87 94
e 203 94
e 294 94
e 477 94
e 594 94
e 607 94
e 722 94
e 808 94
e 966 94
e 1 95
e 64 95
e 110 95
e 313 95
e 327 95
e 334 95
e 436 95
e 493 95
e 603 95
e 676 95
e 682 95
e 762 95
e 815 95
e 874 95
e 884 95
e 971 95
e 61 96
e 74 96
e 178 96
e 225 96
e 260 96
e 313 96
e 393 96
e 418 96
e 432 96
e 518 96
e 647 96
e 652 96
e 683 96
e 699 96
e 712 96
e 893 96
e 900 96
e 908 96
e 970 96
e 989 96
e 1002 96
e 68 97
e 76 97
e 79 97
e 145 97
e 171 97
e 274 97
e 285 97
e 309 97
e 352 97
e 473 97
e 520 97
e 554 97
e 599 97
e 685 97
e 687 97
e 718 97
e 730 97
e 764 97
e 765 97
e 782 97
e 796 97
e 912 97
e 946 97
e 126 98
e 145 98
e 193 98
e 338 98
e 393 98
e 433 98
e 499 98
e 739 98
e 795 98
e 856 98
e 861 98
e 940 98
e 22 99
e 113 99
e 319 99
e 355 99
e 602 99
e 698 99
e 787 99
e 814 99
e 842 99
e 844 99
e 864 99
e 890 99
e 945 99
e 962 99
e 40 100
e 43 100
e 51 100
e 195 100
e 278 100
e 380 100
e 463 100
e 472 100
e 485 100
e 492 100
e 619 100
e 642 100
e 671 100
e 694 100
e 718 100
e 864 100
e 986 100
e 147 101
e 201 101
e 236 101
e 255 101
e 867 101
e 125 102
e 271 102
e 329 102
e 350 102
e 358 102
e 369 102
e 402 102
e 411 102
e 533 102
e 688 102
e 735 102
e 753 102
e 791 102
e 894 102
e 918 102
e 75 103
e 153 103
e 182 103
e 204 103
e 273 103
e 471 103
e 538 103
e 554 103
e 563 103
e 567 103
e 629 103
e 637 103
e 723 103
e 792 103
e 823 103
e 853 103
e 881 103
e 930 103
e 938 103
e 944 103
e 4 104
e 18 104
e 19 104
e 35 104
e 106 104
e 156 104
e 172 104
e 177 104
e 201 104
e 203 104
e 290 104
e 324 104
e 384 104
e 411 104
e 496 104
e 652 104
e 706 104
e 21 105
e 57 105
e 235 105
e 249 105
e 359 105
e 395 105
e 412 105
e 804 105
e 810 105
e 864 105
e 26 106
e 44 106
e 128 106
e 144 106
e 351 106
e 435 106
e 439 106
e 515 106
e 609 106
e 679 106
e 693 106
e 832 106
e 888 106
e 917 106
e 971 106
e 974 106
e 211 107
e 339 107
e 401 107
e 484 107
e 486 107
e 538 107
e 747 107
e 751 107
e 754 107
e 839 107
e 840 107
e 854 107
e 870 107
e 878 107
e 937 107
e 190 108
e 269 108
e 432 108
e 453 108
e 521 108
e 556 108
e 562 108
e 610 108
e 648 108
e 699 108
e 794 108
e 858 108
e 898 108
e 941 108
e 1 109
e 11 109
e 27 109
e 37 109
e 54 109
e 162 109
e 188 109
e 221 109
e 473 109
e 488 109
e 556 109
e 609 109
e 656 109
e 671 109
e 781 109
e 814 109
e 892 109
e 938 109
e 965 109
e 999 109
e 164 110
e 247 110
e 263 110
e 274 110
e 290 110
e 293 110
e 422 110
e 453 110
e 476 110
e 483 110
e 518 110
e 540 110
e 547 110
e 659 110
e 737 110
e 773 110
e 811 110
e 32 111
e 47 111
e 48 111
e 119 111
e 136 111
e 189 111
e 215 111
e 533 111
e 551 111
e 558 111
e 588 111
e 608 111
e 980 111
e 287 112
e 389 112
e 464 112
e 465 112
e 503 112
e 543 112
e 609 112
e 620 112
e 708 112
e 729 112
e 758 112
e 887 112
e 1 113
e 62 113
e 274 113
e 366 113
e 396 113
e 508 113
e 713 113
e 760 113
e 801 113
e 817 113
e 836 113
e 903 113
e 978 113
e 990 113
e 149 114
e 191 114
e 253 114
e 286 114
e 324 114
e 383 114
e 503 114
e 573 114
e 668 114
e 698 114
e 766 114
e 986 114
e 34 115
e 121 115
e 217 115
e 495 115
e 533 115
e 574 115
e 639 115
e 752 115
e 817 115
e 973 115
e 17 116
e 19 116
e 54 116
e 69 116
e 218 116
e 222 116
e 249 116
e 444 116
e 454 116
e 581 116
e 653 116
e 704 116
e 753 116
e 768 116
e 864 116
e 85 117
e 87 117
e 128 117
e 241 117
e 426 117
e 450 117
e 487 117
e 532 117
e 557 117
e 569 117
e 704 117
e 858 117
e 896 117
e 904 117
e 949 117
e 981 117
e 73 118
e 105 118
e 348 118
e 376 118
e 388 118
e 431 118
e 665 118
e 690 118
e 880 118
e 956 118
e 959 118
e 968 118
e 257 119
e 381 119
e 433 119
e 443 119
e 528 119
e 652 119
e 700 119
e 787 119
e 834 119
e 885 119
e 901 119
e 945 119
e 948 119
e 78 120
e 101 120
e 120 120
e 167 120
e 207 120
e 242 120
e 265 120
e 283 120
e 323 120
e 364 120
e 548 120
e 557 120
e 652 120
e 662 120
e 802 120
e 832 120
e 843 120
e 36 121
e 63 121
e 118 121
e 169 121
e 441 121
e 484 121
e 554 121
e 841 121
e 934 121
e 954 121
e 81 122
e 126 122
e 416 122
e 679 122
e 774 122
e 851 122
e 930 122
e 988 122
e 173 123
e 284 123
e 331 123
e 364 123
e 568 123
e 603 123
e 622 123
e 669 123
e 671 123
e 711 123
e 873 123
e 879 123
e 901 123
e 928 123
e 949 123
e 993 123
e 15 124
e 83 124
e 118 124
e 179 124
e 230 124
e 242 124
e 380 124
e 454 124
e 522 124
e 537 124
e 670 124
e 685 124
e 762 124
e 792 124
e 793 124
e 863 124
e 895 124
e 11 125
e 55 125
e 145 125
e 187 125
e 605 125
e 721 125
e 904 125
e 917 125
e 174 126
e 176 126
e 248 126
e 435 126
e 501 126
e 619 126
e 640 126
e 725 126
e 805 126
e 949 126
e 979 126
e 27 127
e 80 127
e 165 127
e 283 127
e 288 127
e 410 127
e 496 127
e 574 127
e 623 127
e 624 127
e 690 127
e 19 128
e 94 128
e 157 128
e 294 128
e 310 128
e 466 128
e 470 128
e 475 128
e 478 128
e 504 128
e 509 128
e 561 128
e 577 128
e 601 128
e 637 128
e 820 128
e 830 128
e 894 128
e 50 129
e 84 129
e 158 129
e 202 129
e 262 129
e 301 129
e 374 129
e 394 129
e 549 129
e 550 129
e 587 129
e 694 129
e 827 129
e 931 129
e 51 130
e 56 130
e 111 130
e 240 130
e 266 130
e 302 130
e 508 130
e 520 130
e 564 130
e 601 130
e 625 130
e 760 130
e 894 130
e 996 130
e 84 131
e 100 131
e 226 131
e 273 131
e 317 131
e 402 131
e 470 131
e 506 131
e 647 131
e 724 131
e 731 131
e 850 131
e 861 131
e 877 131
e 905 131
e 12 132
e 109 132
e 184 132
e 212 132
e 370 132
e 446 132
e 463 132
e 662 132
e 838 132
e 841 132
e 877 132
e 898 132
e 75 133
e 79 133
e 210 133
e 213 133
e 241 133
e 251 133
e 285 133
e 286 133
e 304 133
e 325 133
e 498 133
e 634 133
e 873 133
e 916 133
e 976 133
e 180 134
e 281 134
e 303 134
e 307 134
e 422 134
e 517 134
e 555 134
e 607 134
e 637 134
e 646 134
e 737 134
e 766 134
e 868 134
e 874 134
e 875 134
e 892 134
e 964 134
e 972 134
e 989 134
e 23 135
e 196 135
e 402 135
e 476 135
e 485 135
e 501 135
e 614 135
e 620 135
e 862 135
e 882 135
e 926 135
e 975 135
e 976 135
e 53 136
e 216 136
e 272 136
e 356 136
e 382 136
e 487 136
e 693 136
e 868 136
e 888 136
e 945 136
e 73 137
e 180 137
e 220 137
e 250 137
e 438 137
e 703 137
e 818 137
e 842 137
e 905 137
e 909 137
e 939 137
e 978 137
e 10 138
e 42 138
e 83 138
e 197 138
e 254 138
e 291 138
e 313 138
e 406 138
e 574 138
e 576 138
e 592 138
e 610 138
e 1000 138
e 30 139
e 45 139
e 94 139
e 160 139
e 214 139
e 290 139
e 410 139
e 576 139
e 677 139
e 769 139
e 860 139
e 899 139
e 916 139
e 945 139
e 8 140
e 29 140
e 31 140
e 135 140
e 227 140
e 351 140
e 407 140
e 462 140
e 477 140
e 488 140
e 711 140
e 729 140
e 737 140
e 794 140
e 866 140
e 898 140
e 205 141
e 211 141
e 218 141
e 319 141
e 384 141
e 414 141
e 417 141
e 461 141
e 707 141
e 732 141
e 879 141
e 901 141
e 910 141
e 969 141
e 18 142
e 44 142
e 278 142
e 443 142
e 497 142
e 714 142
e 753 142
e 832 142
e 905 142
e 913 142
e 35 143
e 129 143
e 256 143
e 343 143
e 434 143
e 498 143
e 513 143
e 775 143
e 806 143
e 113 144
e 119 144
e 183 144
e 228 144
e 584 144
e 735 144
e 904 144
e 908 144
e 917 144
e 973 144
e 48 145
e 63 145
e 96 145
e 128 145
e 134 145
e 254 145
e 313 145
e 430 145
e 519 145
e 648 145
e 684 145
e 759 145
e 766 145
e 46 146
e 185 146
e 189 146
e 258 146
e 286 146
e 715 146
e 738 146
e 797 146
e 829 146
e 922 146
e 966 146
e 34 147
e 65 147
e 80 147
e 123 147
e 248 147
e 423 147
e 459 147
e 856 147
e 858 147
e 889 147
e 896 147
e 946 147
e 115 148
e 381 148
e 383 148
e 425 148
e 629 148
e 636 148
e 637 148
e 646 148
e 686 148
e 725 148
e 845 148
e 914 148
e 64 149
e 103 149
e 219 149
e 329 149
e 463 149
e 602 149
e 713 149
e 845 149
e 941 149
e 182 150
e 557 150
e 560 150
e 702 150
e 2 151
e 73 151
e 90 151
e 101 151
e 103 151
e 216 151
e 527 151
e 619 151
e 655 151
e 751 151
e 764 151
e 933 151
e 960 151
e 995 151
e 329 152
e 405 152
e 797 152
e 865 152
e 943 152
e 981 152
e 992 152
e 12 153
e 25 153
e 361 153
e 666 153
e 672 153
e 760 153
e 774 153
e 909 153
e 54 154
e 302 154
e 330 154
e 490 154
e 740 154
e 896 154
e 917 154
e 157 155
e 318 155
e 420 155
e 424 155
e 566 155
e 737 155
e 741 155
e 800 155
e 872 155
e 892 155
e 934 155
e 194 156
e 324 156
e 330 156
e 661 156
e 31 157
e 46 157
e 168 157
e 202 157
e 287 157
e 502 157
e 570 157
e 677 157
e 841 157
e 921 157
e 89 158
e 153 158
e 349 158
e 363 158
e 702 158
e 850 158
e 939 158
e 141 159
e 199 159
e 245 159
e 343 159
e 423 159
e 844 159
e 23 160
e 39 160
e 102 160
e 116 160
e 166 160
e 189 160
e 226 160
e 263 160
e 301 160
e 392 160
e 476 160
e 584 160
e 638 160
e 844 160
e 62 161
e 153 161
e 171 161
e 195 161
e 372 161
e 444 161
e 541 161
e 561 161
e 700 161
e 701 161
e 759 161
e 774 161
e 801 161
e 952 161
e 979 161
e 57 162
e 80 162
e 222 162
e 313 162
e 368 162
e 460 162
e 509 162
e 567 162
e 581 162
e 776 162
e 824 162
e 863 162
e 881 162
e 957 162
e 135 163
e 240 163
e 339 163
e 367 163
e 369 163
e 397 163
e 430 163
e 781 163
e 826 163
e 867 163
e 7 164
e 53 164
e 197 164
e 243 164
e 244 164
e 645 164
e 683 164
e 931 164
e 10 165
e 15 165
e 37 165
e 71 165
e 427 165
e 537 165
e 705 165
e 927 165
e 958 165
e 17 166
e 22 166
e 42 166
e 72 166
e 301 166
e 346 166
e 541 166
e 546 166
e 605 166
e 637 166
e 660 166
e 836 166
e 260 167
e 333 167
e 337 167
e 594 167
e 626 167
e 675 167
e 682 167
e 890 167
e 897 167
e 1001 167
e 58 168
e 257 168
e 269 168
e 298 168
e 318 168
e 324 168
e 355 168
e 378 168
e 522 168
e 605 168
e 711 168
e 808 168
e 816 168
e 845 168
e 935 168
e 16 169
e 202 169
e 240 169
e 695 169
e 906 169
e 93 170
e 162 170
e 200 170
e 292 170
e 341 170
e 563 170
e 791 170
e 891 170
e 60 171
e 173 171
e 398 171
e 431 171
e 673 171
e 702 171
e 787 171
e 794 171
e 857 171
e 108 172
e 111 172
e 331 172
e 395 172
e 401 172
e 415 172
e 455 172
e 633 172
e 942 172
e 963 172
e 991 172
e 992 172
e 146 173
e 170 173
e 195 173
e 212 173
e 248 173
e 258 173
e 320 173
e 654 173
e 738 173
e 7 174
e 76 174
e 83 174
e 207 174
e 210 174
e 238 174
e 263 174
e 292 174
e 294 174
e 439 174
e 533 174
e 565 174
e 761 174
e 47 175
e 134 175
e 231 175
e 295 175
e 409 175
e 523 175
e 714 175
e 944 175
e 29 176
e 141 176
e 199 176
e 204 176
e 222 176
e 232 176
e 418 176
e 443 176
e 574 176
e 645 176
e 714 176
e 829 176
e 957 176
e 7 177
e 29 177
e 120 177
e 148 177
e 196 177
e 218 177
e 259 177
e 406 177
e 417 177
e 435 177
e 524 177
e 580 177
e 703 177
e 765 177
e 822 177
e 16 178
e 277 178
e 321 178
e 327 178
e 367 178
e 394 178
e 603 178
e 627 178
e 727 178
e 790 178
e 947 178
e 186 179
e 286 179
e 403 179
e 595 179
e 681 179
e 699 179
e 747 179
e 812 179
e 173 180
e 313 180
e 582 180
e 609 180
e 634 180
e 650 180
e 757 180
e 780 180
e 30 181
e 236 181
e 285 181
e 334 181
e 359 181
e 366 181
e 475 181
e 536 181
e 653 181
e 730 181
e 11 182
e 229 182
e 304 182
e 433 182
e 445 182
e 616 182
e 32 183
e 79 183
e 168 183
e 219 183
e 383 183
e 460 183
e 507 183
e 568 183
e 639 183
e 641 183
e 720 183
e 933 183
e 934 183
e 54 184
e 61 184
e 112 184
e 143 184
e 228 184
e 273 184
e 506 184
e 593 184
e 720 184
e 800 184
e 941 184
e 76 185
e 431 185
e 493 185
e 503 185
e 542 185
e 695 185
e 747 185
e 783 185
e 118 186
e 175 186
e 185 186
e 267 186
e 306 186
e 406 186
e 407 186
e 908 186
e 982 186
e 74 187
e 164 187
e 188 187
e 225 187
e 269 187
e 363 187
e 432 187
e 451 187
e 603 187
e 648 187
e 696 187
e 750 187
e 870 187
e 878 187
e 979 187
e 9 188
e 122 188
e 139 188
e 288 188
e 398 188
e 472 188
e 881 188
e 895 188
e 107 189
e 252 189
e 393 189
e 432 189
e 484 189
e 491 189
e 790 189
e 840 189
e 44 190
e 148 190
e 239 190
e 255 190
e 273 190
e 375 190
e 499 190
e 500 190
e 771 190
e 776 190
e 782 190
e 832 190
e 903 190
e 163 191
e 273 191
e 328 191
e 428 191
e 699 191
e 833 191
e 859 191
e 861 191
e 88 192
e 119 192
e 140 192
e 292 192
e 310 192
e 469 192
e 510 192
e 516 192
e 543 192
e 575 192
e 655 192
e 727 192
e 744 192
e 802 192
e 950 192
e 49 193
e 211 193
e 270 193
e 312 193
e 392 193
e 565 193
e 568 193
e 583 193
e 685 193
e 846 193
e 910 193
e 938 193
e 69 194
e 78 194
e 195 194
e 208 194
e 234 194
e 297 194
e 471 194
e 552 194
e 572 194
e 696 194
e 954 194
e 64 195
e 106 195
e 120 195
e 142 195
e 254 195
e 300 195
e 335 195
e 679 195
e 994 195
e 280 196
e 343 196
e 350 196
e 391 196
e 397 196
e 413 196
e 543 196
e 553 196
e 681 196
e 955 196
e 122 197
e 160 197
e 227 197
e 301 197
e 383 197
e 407 197
e 428 197
e 508 197
e 823 197
e 123 198
e 133 198
e 163 198
e 177 198
e 224 198
e 288 198
e 466 198
e 552 198
e 720 198
e 723 198
e 769 198
e 788 198
e 823 198
e 913 198
e 926 198
e 951 198
e 12 199
e 33 199
e 111 199
e 176 199
e 192 199
e 253 199
e 385 199
e 557 199
e 641 199
e 679 199
e 837 199
e 875 199
e 965 199
e 59 200
e 143 200
e 274 200
e 284 200
e 317 200
e 342 200
e 492 200
e 576 200
e 595 200
e 637 200
e 810 200
e 224 201
e 355 201
e 411 201
e 418 201
e 516 201
e 587 201
e 806 201
e 991 201
e 29 202
e 386 202
e 472 202
e 490 202
e 639 202
e 775 202
e 797 202
e 891 202
e 913 202
e 994 202
e 118 203
e 258 203
e 288 203
e 371 203
e 473 203
e 476 203
e 757 203
e 813 203
e 928 203
e 232 204
e 354 204
e 594 204
e 664 204
e 804 204
e 938 204
e 71 205
e 99 205
e 296 205
e 370 205
e 403 205
e 409 205
e 417 205
e 728 205
e 742 205
e 847 205
e 943 205
e 992 205
e 189 206
e 282 206
e 310 206
e 491 206
e 655 206
e 680 206
e 771 206
e 841 206
e 388 207
e 810 207
e 5 208
e 179 208
e 267 208
e 750 208
e 776 208
e 793 208
e 916 208
e 46 209
e 81 209
e 142 209
e 154 209
e 183 209
e 274 209
e 298 209
e 373 209
e 397 209
e 485 209
e 577 209
e 656 209
e 727 209
e 910 209
e 925 209
e 84 210
e 250 210
e 439 210
e 460 210
e 521 210
e 581 210
e 590 210
e 616 210
e 715 210
e 750 210
e 866 210
e 59 211
e 103 211
e 242 211
e 346 211
e 353 211
e 467 211
e 495 211
e 512 211
e 566 211
e 570 211
e 584 211
e 631 211
e 637 211
e 767 211
e 15 212
e 523 212
e 615 212
e 734 212
e 761 212
e 796 212
e 803 212
e 808 212
e 849 212
e 890 212
e 291 213
e 406 213
e 909 213
e 961 213
e 41 214
e 82 214
e 260 214
e 338 214
e 452 214
e 513 214
e 760 214
e 762 214
e 114 215
e 133 215
e 230 215
e 339 215
e 344 215
e 390 215
e 396 215
e 413 215
e 440 215
e 570 215
e 604 215
e 644 215
e 705 215
e 720 215
e 764 215
e 17 216
e 150 216
e 201 216
e 223 216
e 225 216
e 253 216
e 339 216
e 345 216
e 542 216
e 657 216
e 762 216
e 776 216
e 826 216
e 850 216
e 885 216
e 77 217
e 180 217
e 417 217
e 654 217
e 733 217
e 135 218
e 184 218
e 521 218
e 530 218
e 719 218
e 777 218
e 779 218
e 788 218
e 880 218
e 1000 218
e 137 219
e 194 219
e 233 219
e 443 219
e 631 219
e 927 219
e 80 220
e 93 220
e 161 220
e 226 220
e 246 220
e 253 220
e 335 220
e 552 220
e 677 220
e 783 220
e 61 221
e 112 221
e 335 221
e 441 221
e 532 221
e 596 221
e 625 221
e 651 221
e 855 221
e 973 221
e 21 222
e 263 222
e 340 222
e 481 222
e 613 222
e 625 222
e 752 222
e 799 222
e 827 222
e 931 222
e 932 222
e 98 223
e 177 223
e 243 223
e 371 223
e 710 223
e 715 223
e 84 224
e 85 224
e 184 224
e 208 224
e 271 224
e 784 224
e 23 225
e 125 225
e 302 225
e 345 225
e 611 225
e 639 225
e 725 225
e 795 225
e 804 225
e 408 226
e 451 226
e 490 226
e 495 226
e 504 226
e 545 226
e 762 226
e 953 226
e 993 226
e 77 227
e 317 227
e 663 227
e 919 227
e 164 228
e 217 228
e 232 228
e 351 228
e 399 228
e 506 228
e 554 228
e 569 228
e 590 228
e 595 228
e 719 228
e 751 228
e 846 228
e 853 228
e 919 228
e 304 229
e 675 229
e 704 229
e 742 229
e 778 229
e 792 229
e 798 229
e 856 229
e 881 229
e 114 230
e 529 230
e 549 230
e 686 230
e 693 230
e 744 230
e 780 230
e 821 230
e 974 230
e 20 231
e 373 231
e 392 231
e 408 231
e 467 231
e 500 231
e 565 231
e 608 231
e 660 231
e 710 231
e 832 231
e 92 232
e 259 232
e 345 232
e 385 232
e 455 232
e 635 232
e 649 232
e 690 232
e 431 233
e 610 233
e 806 233
e 6 234
e 202 234
e 464 234
e 652 234
e 701 234
e 715 234
e 753 234
e 977 234
e 7 235
e 12 235
e 193 235
e 523 235
e 885 235
e 972 235
e 157 236
e 186 236
e 343 236
e 495 236
e 803 236
e 806 236
e 812 236
e 822 236
e 936 236
e 963 236
e 670 237
e 903 237
e 25 238
e 68 238
e 104 238
e 135 238
e 203 238
e 312 238
e 349 238
e 844 238
e 872 238
e 237 239
e 262 239
e 335 239
e 456 239
e 491 239
e 562 239
e 667 239
e 671 239
e 745 239
e 848 239
e 995 239
e 268 240
e 311 240
e 367 240
e 450 240
e 554 240
e 763 240
e 828 240
e 874 240
e 886 240
e 953 240
e 987 240
e 988 240
e 27 241
e 45 241
e 104 241
e 147 241
e 157 241
e 194 241
e 253 241
e 352 241
e 524 241
e 586 241
e 619 241
e 736 241
e 770 241
e 825 241
e 982 241
e 71 242
e 223 242
e 277 242
e 516 242
e 569 242
e 625 242
e 717 242
e 865 242
e 989 242
e 148 243
e 270 243
e 365 243
e 543 243
e 573 243
e 649 243
e 681 243
e 759 243
e 787 243
e 807 243
e 887 243
e 193 244
e 442 244
e 657 244
e 40 245
e 268 245
e 534 245
e 576 245
e 689 245
e 700 245
e 109 246
e 181 246
e 184 246
e 337 246
e 342 246
e 418 246
e 438 246
e 439 246
e 520 246
e 535 246
e 550 246
e 596 246
e 626 246
e 635 246
e 77 247
e 83 247
e 100 248
e 123 248
e 436 248
e 546 248
e 809 248
e 904 248
e 986 248
e 253 249
e 307 249
e 480 249
e 759 249
e 828 249
e 871 249
e 928 249
e 954 249
e 113 250
e 159 250
e 311 250
e 398 250
e 505 250
e 553 250
e 953 250
e 975 250
e 486 251
e 878 251
e 911 251
e 163 252
e 826 252
e 60 253
e 262 253
e 572 253
e 586 253
e 821 253
e 949 253
e 129 254
e 281 254
e 304 254
e 472 254
e 493 254
e 981 254
e 997 254
e 1002 254
e 90 255
e 102 255
e 119 255
e 125 255
e 397 255
e 570 255
e 601 255
e 772 255
e 964 255
e 311 256
e 316 256
e 592 256
e 617 256
e 644 256
e 721 256
e 38 257
e 49 257
e 53 257
e 126 257
e 544 257
e 686 257
e 931 257
e 966 257
e 997 257
e 97 258
e 291 258
e 393 258
e 465 258
e 527 258
e 581 258
e 852 258
e 871 258
e 895 258
e 56 259
e 101 259
e 226 259
e 401 259
e 449 259
e 453 259
e 502 259
e 769 259
e 818 259
e 830 259
e 859 259
e 955 259
e 27 260
e 243 260
e 489 260
e 515 260
e 595 260
e 606 260
e 732 260
e 743 260
e 859 260
e 871 260
e 28 261
e 36 261
e 178 261
e 437 261
e 772 261
e 802 261
e 833 261
e 862 261
e 56 262
e 188 262
e 239 262
e 291 262
e 321 262
e 323 262
e 468 262
e 555 262
e 595 262
e 632 262
e 698 262
e 35 263
e 144 263
e 291 263
e 443 263
e 967 263
e 994 263
e 206 264
e 252 264
e 287 264
e 702 264
e 785 264
e 856 264
e 58 265
e 61 265
e 392 265
e 648 265
e 747 265
e 858 265
e 613 266
e 678 266
e 781 266
e 977 266
e 38 267
e 251 267
e 777 267
e 918 267
e 973 267
e 110 268
e 119 268
e 211 268
e 317 268
e 340 268
e 364 268
e 411 268
e 538 268
e 596 268
e 600 268
e 851 268
e 519 269
e 576 269
e 595 269
e 691 269
e 758 269
e 815 269
e 870 269
e 978 269
e 193 270
e 279 270
e 431 270
e 496 270
e 552 270
e 977 270
e 980 270
e 167 271
e 374 271
e 378 271
e 645 271
e 763 271
e 879 271
e 13 272
e 187 272
e 190 272
e 374 272
e 381 272
e 897 272
e 916 272
e 952 272
e 29 273
e 60 273
e 61 273
e 269 273
e 474 273
e 733 273
e 736 273
e 914 273
e 947 273
e 973 273
e 171 274
e 287 274
e 547 274
e 705 274
e 772 274
e 267 275
e 404 275
e 671 275
e 705 275
e 884 275
e 942 275
e 961 275
e 180 276
e 243 276
e 314 276
e 358 276
e 478 276
e 615 276
e 635 276
e 729 276
e 880 276
e 39 277
e 223 277
e 608 277
e 83 278
e 448 278
e 675 278
e 704 278
e 770 278
e 873 278
e 999 278
e 84 279
e 134 279
e 317 279
e 376 279
e 377 279
e 460 279
e 561 279
e 844 279
e 937 279
e 121 280
e 281 280
e 378 280
e 559 280
e 773 280
e 986 280
e 72 281
e 104 281
e 133 281
e 487 281
e 598 281
e 693 281
e 889 281
e 230 282
e 262 282
e 280 282
e 283 282
e 292 282
e 331 282
e 529 282
e 562 282
e 776 282
e 67 283
e 115 283
e 166 283
e 173 283
e 180 283
e 268 283
e 545 283
e 558 283
e 638 283
e 902 283
e 954 283
e 967 284
e 980 284
e 11 285
e 110 285
e 141 285
e 210 285
e 611 285
e 688 285
e 131 286
e 256 286
e 370 286
e 415 286
e 658 286
e 925 286
e 935 286
e 940 286
e 970 286
e 976 286
e 981 286
e 206 287
e 341 287
e 387 287
e 529 287
e 629 287
e 676 287
e 838 287
e 971 287
e 602 288
e 815 288
e 206 289
e 416 289
e 529 289
e 548 289
e 711 289
e 866 289
e 89 290
e 358 290
e 935 290
e 193 291
e 466 291
e 492 291
e 572 291
e 656 291
e 793 291
e 964 291
e 13 292
e 124 292
e 128 292
e 357 292
e 625 292
e 745 292
e 864 292
e 191 293
e 464 293
e 481 293
e 524 293
e 724 293
e 786 293
e 813 293
e 838 293
e 105 294
e 357 294
e 539 294
e 546 294
e 788 294
e 840 294
e 160 295
e 170 295
e 539 295
e 732 295
e 791 295
e 834 295
e 948 295
e 139 296
e 201 296
e 585 296
e 636 296
e 764 296
e 248 297
e 363 297
e 996 297
e 95 298
e 213 298
e 307 298
e 605 298
e 662 298
e 857 298
e 992 298
e 307 299
e 412 299
e 455 299
e 556 299
e 665 299
e 683 299
e 80 300
e 106 300
e 415 300
e 426 300
e 507 300
e 513 300
e 599 300
e 642 300
e 697 300
e 755 300
e 770 300
e 807 300
e 961 300
e 92 301
e 264 301
e 392 301
e 400 301
e 534 301
e 630 301
e 656 301
e 721 301
e 789 301
e 172 302
e 263 302
e 621 302
e 647 302
e 699 302
e 309 303
e 451 303
e 638 303
e 659 303
e 684 303
e 784 303
e 834 303
e 835 303
e 167 304
e 484 304
e 702 304
e 795 304
e 869 304
e 878 304
e 990 304
e 28 305
e 158 305
e 702 305
e 231 306
e 501 306
e 789 306
e 883 306
e 57 307
e 338 307
e 357 307
e 373 307
e 502 307
e 624 307
e 706 307
e 716 307
e 793 307
e 228 308
e 257 308
e 405 308
e 462 308
e 478 308
e 664 308
e 761 308
e 405 309
e 420 309
e 435 309
e 486 309
e 835 309
e 915 309
e 964 309
e 22 310
e 621 310
e 48 311
e 129 311
e 223 311
e 459 311
e 616 311
e 683 311
e 739 311
e 751 311
e 786 311
e 840 311
e 974 311
e 985 311
e 276 312
e 359 312
e 876 312
e 189 313
e 302 313
e 542 313
e 136 314
e 252 314
e 373 314
e 119 315
e 345 315
e 698 315
e 732 315
e 753 315
e 27 316
e 291 316
e 311 316
e 382 316
e 398 316
e 630 316
e 680 316
e 925 316
e 388 317
e 577 317
e 681 317
e 97 318
e 300 318
e 321 318
e 531 318
e 613 318
e 805 318
e 807 318
e 891 318
e 927 318
e 982 318
e 245 319
e 266 319
e 503 319
e 541 319
e 685 319
e 762 319
e 49 320
e 63 320
e 183 320
e 360 320
e 534 320
e 542 320
e 575 320
e 723 320
e 766 320
e 796 320
e 874 320
e 25 321
e 111 321
e 311 321
e 351 321
e 448 321
e 904 321
e 985 321
e 15 322
e 86 322
e 244 322
e 611 322
e 644 322
e 924 322
e 928 322
e 996 322
e 17 323
e 113 323
e 189 323
e 255 323
e 342 324
e 907 324
e 187 325
e 565 325
e 707 325
e 762 325
e 824 325
e 86 326
e 502 326
e 821 326
e 933 326
e 198 327
e 650 327
e 718 327
e 799 327
e 869 327
e 915 327
e 957 327
e 52 328
e 145 328
e 323 328
e 423 328
e 469 329
e 479 329
e 962 329
e 11 330
e 218 330
e 264 330
e 346 330
e 445 330
e 457 330
e 763 330
e 869 330
e 115 331
e 154 331
e 449 331
e 661 331
e 978 331
e 187 332
e 367 332
e 571 332
e 850 332
e 958 332
e 21 333
e 41 333
e 783 333
e 872 333
e 17 334
e 310 334
e 366 334
e 368 334
e 694 334
e 158 335
e 452 335
e 488 335
e 643 335
e 665 335
e 814 335
e 8 336
e 354 336
e 728 336
e 909 336
e 959 336
e 153 337
e 267 337
e 765 337
e 769 337
e 957 337
e 102 338
e 659 338
e 227 339
e 301 339
e 454 339
e 469 339
e 542 339
e 687 339
e 8 340
e 921 340
e 956 340
e 962 340
e 1000 340
e 194 341
e 622 341
e 722 341
e 813 341
e 878 341
e 882 341
e 441 343
e 550 343
e 703 343
e 195 344
e 199 344
e 259 344
e 284 344
e 431 344
e 701 344
e 247 345
e 696 345
e 944 345
e 962 345
e 220 346
e 640 346
e 721 346
e 833 346
e 319 347
e 598 347
e 82 348
e 166 348
e 540 348
e 692 348
e 728 348
e 766 348
e 19 349
e 147 349
e 217 349
e 361 349
e 684 349
e 914 349
e 929 349
e 284 350
e 303 350
e 408 350
e 624 350
e 305 351
e 907 351
e 591 352
e 667 352
e 797 352
e 283 353
e 320 353
e 508 353
e 517 353
e 626 353
e 655 353
e 906 353
e 203 354
e 361 354
e 632 354
e 884 354
e 252 355
e 372 355
e 450 355
e 543 355
e 579 355
e 586 355
e 697 355
e 727 355
e 859 355
e 173 356
e 213 356
e 572 356
e 697 356
e 205 357
e 226 357
e 397 357
e 448 357
e 606 357
e 951 357
e 955 357
e 40 358
e 166 358
e 172 358
e 218 358
e 746 358
e 239 359
e 598 359
e 680 359
e 108 360
e 109 360
e 403 360
e 524 360
e 585 360
e 794 360
e 175 361
e 319 361
e 412 361
e 448 361
e 488 361
e 529 361
e 138 362
e 212 362
e 303 362
e 326 362
e 389 362
e 555 362
e 710 362
e 278 363
e 621 363
e 794 363
e 821 363
e 893 363
e 984 363
e 174 364
e 315 364
e 321 364
e 522 364
e 601 364
e 563 365
e 906 365
e 929 365
e 165 366
e 169 366
e 269 366
e 573 366
e 732 366
e 950 366
e 69 367
e 115 367
e 173 367
e 184 367
e 436 367
e 516 367
e 627 367
e 805 367
e 965 367
e 42 368
e 510 368
e 617 368
e 945 368
e 371 369
e 428 369
e 617 369
e 336 370
e 492 370
e 610 370
e 700 370
e 730 370
e 893 370
e 36 371
e 182 371
e 300 371
e 790 371
e 832 371
e 930 371
e 235 372
e 320 372
e 400 372
e 447 372
e 539 372
e 593 372
e 620 372
e 813 372
e 940 372
e 293 373
e 430 373
e 877 373
e 965 373
e 305 374
e 551 374
e 795 374
e 800 374
e 618 375
e 663 375
e 712 375
e 911 375
e 15 376
e 96 376
e 309 376
e 868 376
e 975 376
e 170 377
e 568 377
e 754 377
e 77 378
e 181 378
e 768 378
e 930 378
e 226 379
e 227 379
e 513 379
e 515 379
e 628 379
e 682 379
e 47 380
e 419 380
e 528 380
e 541 380
e 577 380
e 630 380
e 787 380
e 848 380
e 930 380
e 130 381
e 858 381
e 867 381
e 326 382
e 635 382
e 645 382
e 725 382
e 131 383
e 206 383
e 603 383
e 779 383
e 871 383
e 925 383
e 237 384
e 260 384
e 747 384
e 235 385
e 649 385
e 711 385
e 817 385
e 829 385
e 881 385
e 890 385
e 144 386
e 379 386
e 439 386
e 449 386
e 465 386
e 575 386
e 718 386
e 795 386
e 798 386
e 881 386
e 175 387
e 186 387
e 348 387
e 896 387
e 247 388
e 704 388
e 799 388
e 960 388
e 991 388
e 39 389
e 55 389
e 164 389
e 208 389
e 383 389
e 438 389
e 445 389
e 477 389
e 674 389
e 181 390
e 467 390
e 772 390
e 887 390
e 1001 390
e 255 391
e 378 391
e 433 391
e 455 391
e 688 391
e 51 392
e 409 392
e 506 392
e 999 392
e 27 393
e 328 393
e 401 393
e 877 393
e 951 393
e 979 393
e 104 394
e 159 394
e 218 394
e 368 394
e 519 394
e 716 394
e 821 394
e 839 394
e 131 395
e 233 395
e 269 395
e 330 395
e 472 395
e 650 395
e 670 395
e 867 395
e 50 396
e 424 396
e 620 396
e 722 396
e 760 396
e 834 396
e 916 396
e 77 397
e 106 397
e 243 397
e 411 397
e 421 397
e 522 397
e 624 397
e 432 398
e 490 398
e 532 398
e 597 398
e 737 398
e 1000 398
e 5 399
e 99 399
e 48 400
e 159 400
e 205 400
e 296 400
e 378 400
e 531 400
e 887 400
e 923 400
e 63 401
e 86 401
e 222 401
e 310 401
e 508 401
e 364 402
e 402 402
e 708 402
e 742 402
e 748 402
e 10 403
e 152 403
e 166 404
e 438 404
e 447 404
e 487 404
e 495 404
e 914 404
e 182 405
e 605 405
e 23 406
e 33 406
e 149 406
e 250 406
e 283 406
e 352 406
e 613 406
e 757 406
e 74 407
e 328 407
e 386 407
e 656 407
e 232 408
e 326 408
e 463 408
e 572 408
e 896 408
e 302 409
e 499 409
e 582 409
e 758 409
e 840 409
e 897 409
e 932 409
e 325 410
e 338 410
e 388 410
e 647 410
e 796 410
e 895 410
e 121 411
e 330 411
e 730 411
e 735 411
e 87 412
e 105 412
e 234 412
e 391 412
e 594 412
e 666 412
e 63 413
e 89 413
e 192 413
e 451 413
e 610 413
e 835 413
e 70 414
e 366 414
e 805 414
e 267 415
e 530 415
e 577 415
e 606 415
e 64 416
e 95 416
e 484 416
e 644 416
e 726 416
e 750 416
e 824 416
e 895 416
e 908 416
e 133 417
e 220 417
e 224 417
e 299 417
e 677 417
e 731 417
e 775 417
e 10 418
e 192 418
e 299 418
e 479 418
e 563 418
e 983 418
e 238 419
e 473 419
e 538 419
e 559 419
e 603 419
e 861 419
e 43 420
e 207 420
e 387 420
e 678 420
e 661 421
e 701 421
e 743 421
e 796 421
e 814 421
e 308 422
e 446 422
e 461 422
e 537 422
e 578 422
e 599 422
e 660 422
e 731 422
e 772 422
e 951 422
e 282 423
e 511 423
e 910 423
e 999 423
e 8 424
e 202 424
e 556 424
e 924 424
e 946 424
e 246 425
e 308 425
e 96 426
e 117 426
e 264 426
e 520 426
e 356 427
e 74 428
e 142 428
e 199 428
e 216 428
e 314 428
e 540 428
e 803 428
e 823 428
e 837 428
e 224 429
e 389 429
e 495 429
e 502 429
e 559 429
e 779 429
e 980 429
e 455 430
e 758 430
e 804 430
e 354 431
e 660 431
e 968 431
e 104 432
e 780 432
e 723 433
e 509 434
e 514 434
e 616 434
e 695 434
e 111 435
e 380 435
e 489 435
e 745 435
e 789 435
e 968 435
e 280 436
e 390 436
e 458 436
e 532 436
e 73 437
e 200 437
e 743 437
e 914 437
e 37 438
e 431 438
e 467 438
e 865 438
e 288 439
e 329 439
e 707 439
e 482 440
e 713 440
e 836 440
e 912 440
e 1 441
e 203 441
e 409 441
e 540 441
e 564 441
e 851 441
e 400 442
e 745 442
e 920 442
e 641 443
e 754 443
e 853 443
e 68 444
e 280 444
e 360 444
e 445 444
e 525 444
e 799 444
e 894 444
e 429 445
e 569 445
e 889 445
e 944 445
e 986 445
e 92 446
e 359 446
e 512 446
e 635 446
e 777 446
e 953 446
e 42 447
e 275 447
e 560 447
e 607 447
e 691 447
e 99 448
e 671 448
e 824 448
e 834 448
e 918 448
e 308 449
e 336 449
e 408 449
e 659 449
e 947 449
e 31 450
e 161 450
e 274 450
e 322 450
e 503 450
e 561 450
e 816 450
e 346 451
e 362 451
e 424 451
e 492 451
e 657 451
e 862 451
e 204 452
e 511 452
e 18 453
e 30 453
e 198 453
e 414 453
e 497 453
e 567 453
e 575 453
e 860 453
e 169 454
e 286 454
e 354 454
e 384 454
e 2 455
e 419 455
e 426 455
e 551 455
e 682 455
e 227 456
e 256 456
e 545 456
e 827 456
e 96 457
e 207 457
e 749 457
e 129 459
e 361 459
e 442 459
e 550 459
e 576 459
e 745 459
e 922 459
e 658 460
e 846 460
e 963 460
e 209 461
e 402 461
e 482 461
e 834 461
e 353 462
e 498 462
e 514 462
e 709 462
e 841 462
e 943 462
e 32 463
e 229 463
e 289 463
e 323 463
e 20 464
e 612 464
e 674 464
e 209 465
e 480 465
e 712 465
e 470 466
e 504 467
e 837 467
e 8 468
e 35 469
e 155 469
e 177 469
e 526 469
e 593 469
e 626 469
e 871 469
e 935 469
e 954 469
e 970 469
e 282 470
e 841 470
e 107 471
e 333 471
e 416 472
e 454 472
e 614 472
e 791 472
e 100 473
e 219 473
e 545 473
e 795 473
e 933 473
e 89 474
e 337 474
e 939 474
e 50 475
e 101 475
e 136 475
e 257 475
e 585 475
e 23 476
e 127 476
e 415 476
e 563 476
e 35 477
e 278 477
e 814 477
e 381 478
e 868 478
e 955 478
e 3 479
e 378 479
e 544 479
e 687 479
e 784 479
e 34 480
e 114 480
e 472 480
e 576 480
e 669 480
e 924 480
e 246 481
e 557 481
e 761 481
e 874 481
e 67 482
e 219 482
e 241 482
e 423 482
e 524 482
e 929 482
e 24 483
e 92 483
e 279 483
e 348 483
e 552 483
e 813 483
e 911 483
e 852 484
e 310 485
e 420 485
e 462 485
e 660 485
e 792 485
e 34 486
e 131 486
e 132 486
e 143 486
e 398 486
e 485 486
e 717 486
e 840 486
e 859 486
e 33 487
e 687 487
e 32 488
e 281 488
e 932 488
e 784 489
e 875 489
e 571 490
e 573 490
e 23 491
e 270 491
e 541 491
e 605 491
e 109 492
e 251 492
e 260 492
e 265 492
e 279 492
e 303 492
e 395 492
e 404 492
e 675 492
e 746 492
e 854 492
e 948 492
e 413 493
e 968 493
e 993 493
e 111 494
e 783 494
e 816 494
e 868 494
e 889 494
e 982 494
e 628 495
e 833 495
e 962 495
e 981 495
e 379 496
e 849 496
e 105 497
e 518 497
e 664 497
e 9 498
e 26 498
e 147 498
e 282 498
e 322 498
e 367 498
e 87 499
e 51 500
e 479 500
e 511 500
e 629 500
e 127 501
e 677 501
e 782 501
e 901 501
e 116 502
e 468 502
e 137 503
e 244 503
e 536 503
e 974 503
e 111 504
e 272 504
e 348 504
e 445 504
e 548 504
e 215 505
e 177 506
e 397 506
e 714 506
e 753 506
e 159 507
e 788 507
e 931 507
e 152 508
e 246 508
e 258 508
e 352 508
e 364 508
e 400 508
e 407 508
e 542 508
e 718 508
e 966 508
e 372 509
e 585 509
e 630 509
e 826 509
e 875 509
e 151 510
e 278 510
e 490 510
e 852 510
e 889 510
e 592 511
e 775 511
e 78 512
e 211 512
e 530 512
e 849 512
e 742 513
e 863 513
e 150 514
e 524 514
e 695 514
e 990 514
e 47 515
e 155 515
e 590 515
e 764 515
e 855 515
e 912 515
e 991 515
e 188 516
e 266 516
e 338 516
e 365 516
e 500 516
e 517 516
e 860 516
e 75 517
e 118 517
e 125 517
e 198 517
e 542 517
e 582 517
e 591 517
e 813 517
e 176 518
e 255 518
e 387 518
e 609 518
e 785 518
e 845 518
e 906 518
e 421 519
e 990 519
e 151 520
e 239 520
e 400 520
e 405 520
e 465 520
e 801 521
e 813 521
e 892 521
e 190 522
e 208 522
e 415 522
e 654 522
e 675 522
e 859 522
e 186 523
e 201 523
e 777 523
e 365 524
e 562 524
e 574 524
e 921 524
e 515 525
e 604 525
e 613 525
e 686 525
e 899 525
e 942 525
e 136 526
e 490 526
e 249 527
e 888 527
e 12 528
e 696 528
e 868 528
e 896 528
e 92 529
e 458 529
e 703 529
e 786 529
e 907 529
e 55 530
e 261 530
e 691 530
e 726 530
e 782 530
e 860 530
e 888 530
e 917 530
e 930 530
e 488 532
e 559 532
e 992 532
e 998 532
e 123 533
e 144 533
e 242 533
e 830 533
e 169 534
e 327 534
e 620 534
e 756 534
e 315 535
e 580 535
e 624 535
e 655 535
e 746 535
e 75 536
e 326 536
e 352 536
e 633 536
e 88 538
e 321 538
e 476 538
e 482 538
e 507 538
e 922 538
e 678 539
e 808 539
e 70 540
e 289 540
e 602 540
e 698 540
e 752 540
e 112 541
e 321 541
e 420 541
e 471 541
e 889 541
e 709 542
e 733 542
e 220 543
e 289 543
e 329 543
e 557 543
e 846 543
e 925 543
e 211 544
e 424 544
e 531 544
e 634 544
e 639 544
e 755 544
e 770 544
e 920 544
e 30 545
e 359 545
e 455 545
e 952 545
e 81 546
e 91 546
e 121 546
e 130 546
e 716 546
e 57 547
e 289 547
e 377 547
e 583 547
e 718 547
e 75 548
e 279 548
e 565 548
e 673 548
e 759 548
e 844 548
e 200 549
e 346 549
e 409 549
e 613 549
e 803 549
e 264 550
e 417 550
e 527 550
e 597 550
e 717 550
e 773 550
e 822 550
e 704 551
e 782 551
e 911 551
e 589 552
e 735 552
e 33 553
e 365 553
e 385 553
e 704 553
e 150 554
e 837 555
e 208 556
e 278 556
e 410 556
e 737 556
e 164 557
e 421 557
e 160 558
e 571 558
e 739 558
e 906 558
e 987 558
e 510 559
e 674 559
e 81 560
e 125 560
e 518 560
e 543 560
e 5 562
e 90 562
e 334 562
e 427 562
e 460 562
e 483 562
e 509 562
e 514 562
e 663 562
e 665 562
e 979 562
e 176 563
e 268 563
e 700 563
e 717 563
e 733 563
e 739 563
e 841 563
e 994 564
e 564 565
e 662 565
e 752 565
e 955 565
e 170 566
e 210 566
e 469 566
e 546 566
e 569 566
e 602 566
e 691 566
e 811 566
e 422 567
e 486 567
e 682 568
e 366 569
e 245 570
e 676 570
e 391 571
e 422 571
e 497 571
e 535 571
e 66 572
e 348 572
e 570 572
e 679 572
e 697 572
e 931 572
e 361 573
e 81 574
e 504 574
e 314 575
e 654 575
e 728 575
e 746 575
e 939 575
e 325 576
e 21 577
e 261 577
e 464 577
e 719 577
e 161 578
e 484 578
e 556 578
e 715 578
e 851 578
e 452 579
e 108 580
e 438 580
e 525 580
e 928 580
e 499 581
e 726 581
e 794 581
e 994 581
e 528 582
e 827 582
e 828 582
e 872 582
e 932 582
e 133 583
e 372 583
e 544 583
e 703 583
e 707 583
e 821 583
e 128 584
e 230 584
e 322 584
e 386 584
e 481 584
e 249 585
e 395 585
e 620 585
e 648 585
e 168 586
e 472 586
e 592 586
e 716 586
e 824 586
e 991 586
e 412 587
e 582 587
e 52 588
e 86 588
e 271 588
e 498 588
e 688 588
e 925 588
e 758 589
e 724 590
e 770 590
e 780 590
e 553 591
e 741 591
e 754 591
e 882 591
e 395 592
e 425 592
e 578 592
e 680 592
e 991 592
e 701 593
e 896 593
e 978 593
e 1 594
e 57 594
e 90 594
e 316 594
e 699 594
e 116 595
e 403 595
e 670 595
e 209 596
e 415 596
e 645 596
e 52 597
e 594 597
e 633 597
e 14 598
e 53 598
e 79 598
e 318 598
e 379 599
e 456 599
e 461 599
e 482 599
e 601 599
e 930 599
e 191 600
e 315 600
e 417 600
e 875 600
e 977 600
e 44 601
e 273 601
e 527 601
e 531 601
e 646 601
e 142 602
e 741 602
e 792 602
e 192 603
e 425 603
e 534 603
e 658 603
e 820 603
e 48 604
e 207 604
e 266 604
e 319 604
e 439 604
e 511 604
e 628 604
e 71 605
e 181 605
e 215 605
e 403 605
e 539 605
e 597 605
e 41 606
e 316 606
e 148 607
e 374 607
e 606 607
e 943 607
e 63 608
e 154 608
e 582 608
e 843 608
e 903 608
e 223 609
e 353 609
e 382 609
e 873 609
e 891 609
e 66 610
e 179 610
e 237 610
e 691 610
e 894 610
e 778 611
e 863 611
e 8 612
e 320 612
e 657 612
e 668 612
e 981 612
e 230 613
e 473 613
e 643 613
e 646 613
e 848 613
e 156 614
e 254 614
e 571 614
e 681 614
e 682 614
e 138 615
e 185 615
e 241 615
e 270 615
e 575 615
e 585 615
e 670 615
e 206 616
e 877 616
e 995 616
e 137 617
e 852 617
e 936 617
e 151 618
e 381 618
e 680 618
e 908 619
e 729 620
e 778 620
e 855 620
e 102 621
e 306 621
e 336 621
e 360 621
e 418 622
e 842 622
e 97 623
e 196 624
e 494 624
e 509 624
e 716 624
e 741 624
e 769 624
e 822 624
e 983 624
e 10 625
e 303 625
e 547 625
e 677 625
e 936 625
e 639 626
e 740 627
e 799 627
e 806 627
e 980 627
e 214 629
e 831 629
e 142 630
e 321 630
e 653 630
e 751 630
e 816 630
e 820 630
e 2 631
e 103 631
e 518 631
e 751 631
e 855 631
e 865 631
e 139 632
e 414 632
e 604 632
e 781 632
e 915 632
e 202 633
e 579 633
e 874 633
e 886 633
e 247 634
e 335 634
e 584 634
e 647 634
e 743 634
e 140 635
e 431 635
e 751 635
e 796 635
e 986 635
e 778 636
e 26 637
e 175 637
e 250 637
e 619 638
e 632 638
e 862 638
e 656 639
e 407 640
e 617 640
e 628 640
e 7 641
e 35 641
e 141 641
e 517 641
e 818 641
e 177 642
e 993 642
e 78 643
e 292 643
e 344 643
e 579 644
e 587 644
e 612 644
e 928 644
e 36 645
e 493 645
e 838 645
e 305 646
e 814 646
e 847 646
e 99 647
e 138 647
e 384 647
e 838 647
e 419 648
e 40 649
e 935 649
e 341 650
e 729 650
e 775 650
e 91 651
e 157 651
e 953 651
e 984 651
e 108 652
e 811 652
e 905 653
e 6 654
e 162 654
e 940 654
e 728 656
e 927 656
e 60 657
e 627 657
e 18 658
e 24 658
e 621 658
e 763 658
e 839 658
e 48 659
e 207 659
e 798 659
e 943 659
e 154 660
e 344 660
e 345 660
e 422 660
e 519 660
e 773 660
e 789 660
e 245 661
e 666 661
e 729 661
e 939 661
e 107 662
e 277 662
e 584 662
e 618 662
e 849 662
e 854 662
e 427 663
e 665 663
e 65 664
e 82 664
e 93 664
e 254 664
e 643 664
e 171 665
e 172 665
e 377 665
e 993 665
e 500 666
e 633 666
e 209 667
e 893 667
e 95 668
e 225 668
e 879 668
e 11 669
e 94 669
e 117 669
e 127 669
e 379 669
e 849 669
e 20 670
e 178 670
e 493 670
e 866 670
e 958 670
e 410 671
e 138 672
e 807 672
e 888 672
e 347 673
e 410 673
e 549 673
e 152 676
e 275 676
e 368 676
e 504 676
e 4 678
e 265 678
e 320 678
e 676 678
e 553 679
e 149 680
e 441 680
e 533 680
e 689 680
e 829 680
e 165 681
e 216 681
e 400 681
e 587 682
e 642 682
e 734 682
e 332 683
e 437 683
e 689 683
e 754 683
e 973 683
e 109 684
e 367 684
e 924 684
e 946 685
e 72 686
e 309 686
e 463 686
e 547 686
e 936 686
e 956 686
e 31 687
e 294 687
e 381 687
e 68 688
e 257 688
e 486 690
e 202 691
e 470 691
e 284 692
e 502 692
e 633 693
e 854 693
e 912 693
e 548 694
e 593 694
e 943 694
e 188 695
e 200 695
e 225 695
e 749 695
e 442 696
e 552 696
e 672 696
e 952 696
e 967 696
e 137 697
e 399 697
e 722 697
e 464 698
e 894 698
e 98 699
e 350 699
e 675 699
e 823 699
e 38 700
e 275 700
e 448 700
e 452 700
e 662 700
e 673 700
e 809 700
e 900 700
e 124 701
e 344 701
e 831 701
e 775 702
e 6 703
e 750 704
e 947 704
e 1000 704
e 99 705
e 496 705
e 984 705
e 37 706
e 651 706
e 749 706
e 124 707
e 299 707
e 423 707
e 649 707
e 160 708
e 416 708
e 505 708
e 13 709
e 653 709
e 898 709
e 756 711
e 920 711
e 950 711
e 24 712
e 823 712
e 832 712
e 190 713
e 311 713
e 312 713
e 469 713
e 521 713
e 272 714
e 789 714
e 190 715
e 611 715
e 708 715
e 734 715
e 328 717
e 965 717
e 13 718
e 423 718
e 861 718
e 901 718
e 630 719
e 265 720
e 279 720
e 566 720
e 568 720
e 846 720
e 633 721
e 687 721
e 126 722
e 499 722
e 734 722
e 520 723
e 597 723
e 630 723
e 926 723
e 948 723
e 318 724
e 560 724
e 748 724
e 774 724
e 817 724
e 874 724
e 900 724
e 266 725
e 824 725
e 997 725
e 797 726
e 32 727
e 297 727
e 724 727
e 300 728
e 866 728
e 934 728
e 18 729
e 174 729
e 436 729
e 549 729
e 219 730
e 864 730
e 314 731
e 342 731
e 487 731
e 599 731
e 235 732
e 281 732
e 526 732
e 855 732
e 883 732
e 907 732
e 503 733
e 434 734
e 876 734
e 114 735
e 477 735
e 480 735
e 748 735
e 809 735
e 1001 736
e 53 737
e 324 737
e 543 737
e 559 737
e 938 737
e 544 738
e 688 738
e 988 738
e 387 739
e 771 739
e 142 740
e 869 740
e 970 741
e 379 742
e 70 744
e 461 744
e 884 744
e 974 744
e 758 745
e 163 746
e 511 747
e 78 748
e 150 748
e 244 748
e 295 748
e 580 748
e 689 748
e 851 748
e 937 748
e 450 749
e 649 749
e 989 749
e 46 750
e 661 750
e 667 751
e 812 751
e 394 752
e 79 753
e 195 753
e 320 753
e 396 753
e 604 753
e 998 753
e 42 754
e 65 754
e 394 754
e 998 754
e 250 755
e 268 755
e 760 755
e 617 756
e 280 757
e 371 757
e 683 757
e 973 757
e 70 758
e 96 758
e 400 758
e 575 758
e 140 759
e 736 759
e 839 759
e 858 759
e 927 759
e 20 760
e 325 760
e 494 760
e 522 760
e 666 760
e 706 760
e 375 761
e 646 761
e 831 761
e 355 762
e 441 762
e 513 763
e 977 763
e 29 764
e 636 764
e 926 764
e 944 764
e 541 765
e 259 766
e 953 766
e 297 767
e 332 767
e 578 767
e 836 767
e 82 768
e 130 768
e 369 768
e 615 768
e 779 768
e 629 769
e 73 770
e 151 770
e 440 770
e 487 770
e 102 771
e 310 771
e 692 771
e 19 772
e 193 772
e 464 772
e 842 772
e 110 773
e 236 773
e 712 773
e 405 774
e 420 774
e 923 774
e 66 775
e 215 775
e 623 775
e 271 776
e 734 776
e 880 776
e 901 776
e 283 777
e 876 777
e 123 778
e 876 778
e 381 779
e 449 779
e 462 779
e 527 779
e 650 779
e 672 779
e 683 779
e 872 779
e 485 780
e 337 781
e 667 781
e 870 781
e 329 782
e 780 782
e 956 782
e 969 782
e 284 783
e 292 783
e 843 783
e 153 784
e 322 784
e 332 784
e 986 784
e 359 785
e 905 785
e 618 786
e 891 786
e 501 787
e 69 788
e 238 788
e 785 788
e 33 789
e 536 789
e 659 789
e 985 789
e 356 790
e 465 790
e 596 790
e 377 791
e 428 791
e 948 791
e 305 792
e 325 792
e 873 792
e 85 793
e 233 793
e 355 793
e 1002 793
e 12 794
e 312 795
e 523 795
e 706 795
e 17 796
e 252 796
e 276 796
e 818 796
e 936 796
e 67 797
e 237 797
e 592 797
e 962 797
e 90 798
e 266 798
e 999 798
e 393 799
e 457 799
e 599 799
e 942 799
e 47 800
e 27 801
e 978 801
e 798 802
e 920 802
e 571 803
e 115 804
e 322 804
e 393 804
e 118 805
e 133 805
e 633 806
e 336 807
e 697 807
e 788 807
e 39 808
e 331 808
e 702 808
e 828 808
e 494 809
e 950 809
e 354 810
e 673 810
e 808 810
e 668 811
e 793 811
e 4 812
e 85 812
e 693 812
e 28 813
e 221 813
e 437 813
e 561 813
e 600 813
e 715 813
e 929 813
e 940 813
e 942 813
e 451 814
e 646 814
e 156 815
e 376 815
e 197 816
e 375 816
e 773 816
e 972 816
e 174 817
e 447 817
e 651 817
e 752 817
e 213 819
e 564 819
e 594 819
e 91 820
e 329 821
e 446 821
e 623 821
e 760 821
e 24 822
e 131 822
e 598 822
e 596 823
e 726 823
e 368 824
e 549 824
e 612 825
e 876 825
e 909 825
e 919 825
e 45 826
e 634 826
e 863 826
e 440 827
e 805 827
e 11 828
e 354 828
e 970 828
e 179 829
e 584 829
e 105 830
e 544 830
e 233 831
e 293 831
e 476 831
e 501 831
e 568 831
e 921 831
e 349 832
e 466 832
e 627 832
e 818 832
e 988 832
e 766 833
e 782 833
e 867 833
e 996 833
e 277 834
e 693 834
e 49 835
e 305 835
e 500 835
e 690 835
e 140 836
e 238 836
e 727 836
e 200 837
e 870 837
e 90 838
e 454 838
e 768 838
e 798 838
e 933 838
e 360 839
e 389 839
e 459 839
e 746 840
e 6 841
e 418 841
e 672 841
e 883 841
e 143 842
e 165 842
e 296 843
e 773 843
e 948 843
e 990 844
e 53 845
e 692 845
e 684 846
e 816 846
e 850 846
e 851 846
e 229 847
e 483 847
e 521 847
e 804 847
e 268 848
e 272 848
e 275 848
e 539 848
e 580 848
e 842 848
e 43 849
e 820 849
e 570 850
e 668 850
e 786 850
e 797 850
e 97 851
e 335 851
e 731 851
e 413 852
e 898 852
e 950 852
e 14 853
e 244 853
e 287 853
e 631 853
e 730 853
e 340 854
e 521 854
e 692 854
e 703 854
e 827 854
e 885 854
e 949 854
e 356 855
e 147 856
e 59 857
e 187 857
e 191 857
e 222 857
e 387 857
e 514 857
e 580 857
e 631 857
e 713 857
e 812 857
e 1002 857
e 214 858
e 385 858
e 390 858
e 694 858
e 826 858
e 399 859
e 443 859
e 446 859
e 755 859
e 883 859
e 716 860
e 468 861
e 20 862
e 830 862
e 926 862
e 538 863
e 745 863
e 14 864
e 457 864
e 669 864
e 719 864
e 879 864
e 1000 864
e 273 865
e 98 867
e 815 868
e 880 868
e 24 869
e 385 869
e 256 870
e 261 870
e 640 870
e 708 870
e 28 871
e 155 872
e 866 872
e 116 874
e 117 874
e 210 874
e 705 874
e 838 874
e 887 874
e 440 875
e 167 876
e 535 876
e 728 876
e 411 877
e 546 877
e 923 877
e 983 877
e 168 878
e 588 878
e 664 878
e 665 878
e 2 879
e 258 880
e 426 882
e 467 882
e 214 884
e 389 884
e 394 884
e 429 884
e 442 884
e 706 884
e 934 884
e 434 886
e 434 887
e 777 887
e 182 888
e 414 888
e 615 888
e 886 888
e 62 889
e 197 889
e 346 889
e 545 889
e 935 889
e 107 890
e 982 890
e 156 891
e 847 891
e 65 892
e 122 892
e 457 892
e 459 892
e 827 892
e 965 892
e 143 893
e 517 894
e 526 894
e 995 894
e 370 895
e 540 895
e 709 895
e 917 895
e 614 896
e 719 896
e 162 897
e 192 897
e 347 897
e 819 897
e 941 897
e 25 898
e 105 898
e 139 898
e 389 898
e 636 898
e 717 898
e 815 898
e 835 898
e 990 898
e 211 899
e 590 899
e 214 900
e 54 901
e 768 901
e 396 902
e 469 902
e 685 902
e 145 903
e 421 904
e 862 904
e 297 905
e 537 905
e 88 907
e 203 908
e 292 908
e 300 908
e 395 908
e 466 908
e 62 909
e 197 909
e 217 909
e 227 909
e 427 909
e 673 909
e 865 909
e 959 909
e 236 910
e 771 910
e 974 910
e 337 911
e 869 911
e 58 912
e 612 912
e 710 912
e 806 912
e 198 913
e 319 913
e 327 913
e 859 913
e 167 914
e 186 915
e 315 915
e 911 915
e 967 915
e 625 916
e 825 916
e 494 917
e 510 917
e 975 917
e 340 918
e 521 918
e 791 918
e 174 919
e 897 919
e 906 919
e 198 920
e 531 920
e 567 920
e 861 920
e 270 921
e 349 921
e 93 922
e 257 922
e 654 922
e 664 922
e 807 922
e 958 922
e 332 923
e 774 923
e 968 923
e 426 924
e 622 924
e 13 925
e 251 925
e 31 926
e 526 926
e 672 926
e 946 926
e 130 927
e 607 927
e 46 928
e 164 928
e 456 928
e 512 928
e 534 928
e 714 928
e 503 929
e 588 929
e 314 930
e 583 930
e 612 930
e 478 931
e 537 931
e 577 931
e 595 931
e 885 931
e 124 932
e 362 932
e 839 932
e 984 932
e 224 933
e 640 933
e 727 933
e 747 933
e 835 933
e 3 934
e 22 934
e 307 934
e 712 934
e 817 934
e 923 934
e 971 934
e 171 935
e 394 935
e 413 935
e 342 936
e 475 936
e 586 936
e 178 938
e 902 938
e 300 939
e 934 939
e 58 940
e 636 940
e 277 941
e 323 941
e 432 941
e 560 941
e 616 941
e 789 941
e 880 941
e 945 941
e 348 942
e 374 942
e 483 942
e 714 942
e 882 942
e 957 942
e 518 943
e 126 944
e 724 944
e 796 944
e 38 945
e 89 945
e 420 945
e 144 946
e 591 946
e 37 947
e 634 947
e 88 948
e 471 948
e 666 948
e 926 948
e 376 949
e 634 949
e 68 950
e 298 950
e 308 950
e 785 950
e 959 950
e 458 951
e 515 951
e 238 952
e 263 953
e 338 953
e 375 953
e 788 953
e 975 954
e 328 955
e 360 955
e 962 955
e 5 956
e 201 956
e 315 956
e 241 957
e 414 957
e 708 957
e 985 957
e 565 958
e 778 958
e 147 959
e 150 959
e 453 959
e 491 959
e 781 959
e 14 960
e 210 960
e 15 961
e 183 961
e 259 961
e 1001 961
e 241 962
e 700 962
e 800 963
e 549 964
e 117 965
e 251 965
e 425 965
e 783 965
e 146 966
e 609 966
e 819 966
e 664 967
e 921 969
e 996 970
e 142 971
e 922 971
e 221 972
e 234 972
e 330 972
e 120 973
e 767 973
e 482 974
e 756 974
e 787 975
e 574 978
e 589 978
e 655 978
e 658 978
e 168 979
e 260 979
e 588 979
e 597 979
e 698 979
e 963 979
e 994 979
e 70 980
e 432 980
e 657 980
e 829 980
e 91 982
e 106 982
e 599 982
e 847 983
e 35 984
e 372 984
e 966 984
e 982 985
e 416 986
e 584 988
e 779 988
e 695 989
e 963 989
e 138 990
e 481 990
e 546 990
e 786 990
e 804 990
e 901 990
e 685 991
e 44 992
e 306 992
e 56 993
e 820 993
