# Supplementary material for: An optimization algorithm for maximum quasi-clique problem based on information feedback model
Source: PeerJ Comput Sci. 2024 Jul 12;10:e2173. doi: 10.7717/peerj-cs.2173 (PMC11323172; doi:10.7717/peerj-cs.2173)
Supplement: Data S2 [file peerj-cs-10-2173-s003.zip › Data2/bio-WormNet-v3-benchmark.edges]

p edge 2444 78731
e 2 1
e 3 1
e 4 1
e 5 1
e 6 1
e 7 1
e 8 1
e 9 10
e 11 12
e 13 12
e 14 12
e 15 12
e 16 17
e 18 17
e 19 17
e 20 17
e 21 17
e 22 17
e 23 17
e 24 17
e 25 17
e 26 17
e 27 17
e 28 17
e 29 17
e 30 17
e 31 17
e 32 17
e 33 17
e 34 17
e 35 17
e 36 17
e 37 17
e 38 17
e 39 17
e 40 17
e 41 17
e 42 17
e 43 17
e 44 17
e 45 17
e 46 17
e 47 17
e 48 17
e 49 17
e 50 17
e 51 17
e 52 53
e 54 53
e 55 53
e 56 53
e 57 53
e 58 53
e 59 53
e 60 53
e 61 53
e 62 53
e 63 53
e 64 53
e 65 66
e 67 66
e 68 66
e 69 66
e 70 66
e 71 66
e 57 66
e 72 66
e 73 66
e 74 75
e 76 75
e 77 75
e 78 75
e 79 75
e 80 75
e 81 75
e 82 75
e 83 75
e 84 75
e 85 75
e 86 75
e 87 75
e 88 75
e 89 75
e 90 75
e 91 75
e 92 75
e 93 75
e 94 75
e 95 75
e 96 75
e 97 75
e 98 75
e 99 75
e 100 75
e 101 75
e 102 75
e 103 75
e 104 75
e 105 75
e 106 75
e 107 75
e 108 75
e 109 75
e 110 75
e 111 75
e 112 75
e 113 75
e 114 75
e 115 75
e 116 75
e 76 74
e 77 74
e 78 74
e 79 74
e 80 74
e 81 74
e 82 74
e 83 74
e 84 74
e 85 74
e 86 74
e 87 74
e 88 74
e 89 74
e 90 74
e 91 74
e 92 74
e 93 74
e 94 74
e 95 74
e 96 74
e 97 74
e 98 74
e 99 74
e 100 74
e 101 74
e 102 74
e 103 74
e 104 74
e 105 74
e 106 74
e 107 74
e 108 74
e 109 74
e 110 74
e 111 74
e 112 74
e 113 74
e 114 74
e 115 74
e 116 74
e 77 76
e 78 76
e 79 76
e 80 76
e 81 76
e 82 76
e 83 76
e 84 76
e 85 76
e 86 76
e 87 76
e 88 76
e 89 76
e 90 76
e 91 76
e 92 76
e 93 76
e 94 76
e 95 76
e 96 76
e 97 76
e 98 76
e 99 76
e 100 76
e 101 76
e 102 76
e 103 76
e 104 76
e 105 76
e 106 76
e 107 76
e 108 76
e 109 76
e 110 76
e 111 76
e 112 76
e 113 76
e 114 76
e 115 76
e 116 76
e 117 118
e 119 118
e 120 118
e 121 118
e 122 123
e 124 123
e 125 123
e 126 123
e 127 123
e 128 123
e 129 123
e 130 123
e 131 123
e 132 123
e 133 123
e 134 123
e 135 123
e 136 123
e 137 123
e 138 123
e 139 123
e 140 123
e 141 123
e 142 143
e 144 143
e 145 143
e 146 143
e 147 143
e 148 143
e 149 143
e 150 143
e 151 143
e 152 143
e 127 143
e 153 143
e 154 143
e 155 143
e 156 143
e 157 143
e 158 143
e 159 143
e 160 143
e 161 143
e 162 143
e 163 143
e 164 143
e 165 143
e 166 143
e 167 143
e 168 143
e 136 143
e 169 143
e 170 143
e 171 143
e 172 143
e 173 143
e 174 143
e 175 176
e 177 142
e 178 142
e 179 142
e 52 142
e 145 142
e 150 142
e 151 142
e 180 142
e 127 142
e 153 142
e 154 142
e 155 142
e 159 142
e 160 142
e 163 142
e 166 142
e 136 142
e 170 142
e 171 142
e 181 182
e 183 182
e 68 182
e 184 182
e 185 182
e 186 182
e 187 182
e 188 182
e 189 182
e 190 182
e 191 182
e 192 182
e 193 182
e 194 182
e 195 196
e 197 196
e 198 196
e 199 196
e 200 196
e 201 196
e 202 196
e 203 196
e 204 196
e 205 196
e 206 207
e 208 207
e 209 207
e 210 207
e 211 207
e 212 207
e 213 207
e 214 207
e 215 207
e 216 207
e 217 207
e 218 207
e 219 207
e 197 195
e 198 195
e 200 195
e 202 195
e 203 195
e 205 195
e 220 221
e 222 223
e 224 223
e 225 226
e 227 226
e 228 226
e 229 226
e 230 226
e 231 226
e 232 226
e 233 226
e 234 226
e 235 236
e 237 238
e 78 77
e 79 77
e 80 77
e 81 77
e 82 77
e 83 77
e 84 77
e 85 77
e 86 77
e 87 77
e 88 77
e 89 77
e 90 77
e 91 77
e 92 77
e 93 77
e 94 77
e 95 77
e 96 77
e 97 77
e 98 77
e 99 77
e 100 77
e 101 77
e 102 77
e 103 77
e 104 77
e 105 77
e 106 77
e 107 77
e 108 77
e 109 77
e 110 77
e 111 77
e 112 77
e 113 77
e 114 77
e 115 77
e 116 77
e 79 78
e 80 78
e 81 78
e 82 78
e 83 78
e 84 78
e 85 78
e 86 78
e 87 78
e 88 78
e 89 78
e 90 78
e 91 78
e 92 78
e 93 78
e 94 78
e 95 78
e 96 78
e 97 78
e 98 78
e 99 78
e 100 78
e 101 78
e 102 78
e 103 78
e 104 78
e 105 78
e 106 78
e 107 78
e 108 78
e 109 78
e 110 78
e 111 78
e 112 78
e 113 78
e 114 78
e 115 78
e 116 78
e 239 240
e 241 240
e 242 240
e 243 240
e 244 240
e 245 240
e 246 240
e 247 240
e 248 240
e 249 240
e 250 251
e 252 251
e 253 251
e 254 255
e 256 255
e 257 255
e 258 255
e 259 260
e 261 260
e 18 16
e 19 16
e 20 16
e 21 16
e 22 16
e 23 16
e 24 16
e 26 16
e 27 16
e 28 16
e 29 16
e 30 16
e 31 16
e 32 16
e 33 16
e 34 16
e 35 16
e 36 16
e 37 16
e 38 16
e 39 16
e 40 16
e 41 16
e 42 16
e 43 16
e 45 16
e 46 16
e 47 16
e 48 16
e 49 16
e 50 16
e 51 16
e 262 263
e 264 263
e 265 266
e 267 268
e 269 268
e 270 271
e 272 271
e 273 271
e 274 271
e 275 271
e 276 271
e 277 271
e 278 271
e 279 271
e 280 271
e 272 270
e 273 270
e 274 270
e 275 270
e 276 270
e 277 270
e 278 270
e 279 270
e 280 270
e 146 144
e 149 144
e 156 144
e 161 144
e 162 144
e 165 144
e 167 144
e 168 144
e 171 144
e 173 144
e 174 144
e 281 282
e 29 282
e 283 282
e 284 282
e 285 282
e 286 282
e 287 288
e 289 288
e 290 288
e 291 288
e 292 288
e 293 294
e 287 295
e 222 295
e 296 295
e 297 295
e 298 295
e 299 295
e 300 295
e 301 295
e 302 295
e 303 295
e 304 295
e 305 295
e 208 206
e 209 206
e 210 206
e 211 206
e 212 206
e 213 206
e 214 206
e 215 206
e 216 206
e 217 206
e 218 206
e 219 206
e 227 225
e 228 225
e 229 225
e 230 225
e 231 225
e 232 225
e 233 225
e 234 225
e 179 177
e 273 272
e 274 272
e 275 272
e 276 272
e 277 272
e 278 272
e 279 272
e 280 272
e 274 273
e 275 273
e 276 273
e 277 273
e 278 273
e 279 273
e 280 273
e 124 122
e 125 122
e 126 122
e 128 122
e 129 122
e 130 122
e 131 122
e 133 122
e 134 122
e 137 122
e 138 122
e 139 122
e 140 122
e 52 178
e 145 178
e 306 178
e 180 178
e 153 178
e 307 178
e 155 178
e 308 178
e 160 178
e 309 178
e 310 178
e 58 178
e 311 178
e 312 178
e 313 178
e 170 178
e 314 178
e 21 315
e 316 315
e 317 315
e 318 315
e 319 315
e 320 315
e 321 315
e 322 315
e 323 315
e 324 315
e 325 315
e 326 327
e 328 327
e 329 327
e 330 327
e 331 327
e 332 327
e 333 334
e 180 52
e 56 52
e 57 52
e 58 52
e 60 52
e 63 52
e 64 52
e 335 336
e 228 337
e 338 337
e 339 337
e 71 337
e 340 337
e 341 337
e 233 337
e 342 343
e 344 343
e 345 346
e 347 348
e 65 349
e 350 349
e 351 349
e 352 349
e 159 349
e 163 349
e 353 349
e 354 349
e 355 349
e 356 357
e 358 357
e 359 357
e 306 145
e 150 145
e 151 145
e 127 145
e 153 145
e 154 145
e 307 145
e 155 145
e 308 145
e 159 145
e 160 145
e 309 145
e 163 145
e 311 145
e 166 145
e 312 145
e 136 145
e 313 145
e 170 145
e 171 145
e 314 145
e 328 326
e 329 326
e 330 326
e 331 326
e 332 326
e 289 287
e 290 287
e 222 287
e 296 287
e 291 287
e 292 287
e 297 287
e 298 287
e 300 287
e 302 287
e 303 287
e 304 287
e 305 287
e 19 18
e 20 18
e 21 18
e 22 18
e 23 18
e 24 18
e 26 18
e 27 18
e 28 18
e 29 18
e 30 18
e 31 18
e 32 18
e 33 18
e 34 18
e 35 18
e 360 18
e 36 18
e 37 18
e 38 18
e 39 18
e 40 18
e 41 18
e 42 18
e 43 18
e 45 18
e 46 18
e 361 18
e 47 18
e 48 18
e 49 18
e 362 18
e 50 18
e 51 18
e 166 117
e 120 117
e 121 117
e 363 364
e 165 364
e 365 175
e 366 367
e 68 65
e 350 65
e 351 65
e 69 65
e 368 65
e 353 65
e 73 65
e 355 65
e 369 370
e 29 281
e 371 372
e 373 372
e 374 372
e 375 376
e 377 376
e 378 379
e 380 379
e 381 379
e 382 379
e 383 379
e 384 379
e 153 306
e 307 306
e 155 306
e 385 306
e 308 306
e 160 306
e 309 306
e 311 306
e 312 306
e 313 306
e 170 306
e 314 306
e 386 306
e 92 387
e 388 387
e 107 387
e 109 387
e 110 387
e 389 390
e 391 392
e 393 392
e 394 392
e 395 392
e 396 397
e 398 397
e 69 67
e 70 67
e 71 67
e 57 67
e 72 67
e 20 19
e 21 19
e 22 19
e 23 19
e 24 19
e 25 19
e 26 19
e 27 19
e 28 19
e 29 19
e 30 19
e 31 19
e 32 19
e 33 19
e 34 19
e 35 19
e 36 19
e 37 19
e 38 19
e 39 19
e 40 19
e 41 19
e 42 19
e 43 19
e 44 19
e 45 19
e 46 19
e 47 19
e 48 19
e 49 19
e 50 19
e 51 19
e 149 146
e 399 146
e 156 146
e 400 146
e 161 146
e 162 146
e 165 146
e 167 146
e 168 146
e 171 146
e 173 146
e 174 146
e 290 289
e 291 289
e 292 289
e 198 197
e 200 197
e 202 197
e 203 197
e 205 197
e 241 239
e 242 239
e 243 239
e 244 239
e 245 239
e 246 239
e 247 239
e 248 239
e 249 239
e 401 402
e 403 402
e 404 402
e 405 402
e 406 402
e 244 402
e 407 402
e 408 402
e 249 402
e 409 402
e 410 402
e 211 411
e 291 290
e 292 290
e 80 79
e 81 79
e 82 79
e 83 79
e 84 79
e 85 79
e 86 79
e 87 79
e 88 79
e 89 79
e 90 79
e 91 79
e 92 79
e 93 79
e 94 79
e 95 79
e 96 79
e 97 79
e 98 79
e 99 79
e 100 79
e 101 79
e 102 79
e 103 79
e 104 79
e 105 79
e 106 79
e 107 79
e 108 79
e 109 79
e 110 79
e 111 79
e 112 79
e 113 79
e 114 79
e 115 79
e 116 79
e 148 147
e 157 147
e 158 147
e 164 147
e 169 147
e 172 147
e 412 413
e 414 415
e 416 415
e 417 415
e 377 415
e 418 415
e 419 415
e 420 415
e 81 80
e 82 80
e 83 80
e 84 80
e 85 80
e 86 80
e 87 80
e 88 80
e 89 80
e 90 80
e 91 80
e 92 80
e 93 80
e 94 80
e 95 80
e 96 80
e 97 80
e 98 80
e 99 80
e 100 80
e 101 80
e 102 80
e 103 80
e 104 80
e 105 80
e 106 80
e 107 80
e 108 80
e 109 80
e 110 80
e 111 80
e 112 80
e 113 80
e 114 80
e 115 80
e 116 80
e 82 81
e 83 81
e 84 81
e 85 81
e 86 81
e 87 81
e 88 81
e 89 81
e 90 81
e 91 81
e 92 81
e 93 81
e 94 81
e 95 81
e 96 81
e 97 81
e 98 81
e 99 81
e 100 81
e 101 81
e 102 81
e 103 81
e 104 81
e 105 81
e 106 81
e 107 81
e 108 81
e 109 81
e 110 81
e 111 81
e 112 81
e 113 81
e 114 81
e 115 81
e 116 81
e 83 82
e 84 82
e 85 82
e 86 82
e 87 82
e 88 82
e 89 82
e 90 82
e 91 82
e 92 82
e 93 82
e 94 82
e 95 82
e 96 82
e 97 82
e 98 82
e 99 82
e 100 82
e 101 82
e 102 82
e 103 82
e 104 82
e 105 82
e 106 82
e 107 82
e 108 82
e 109 82
e 110 82
e 111 82
e 112 82
e 113 82
e 114 82
e 115 82
e 116 82
e 68 181
e 184 181
e 186 181
e 187 181
e 188 181
e 189 181
e 190 181
e 191 181
e 192 181
e 193 181
e 194 181
e 329 328
e 330 328
e 421 328
e 331 328
e 296 222
e 297 222
e 298 222
e 300 222
e 302 222
e 303 222
e 304 222
e 305 222
e 185 183
e 190 183
e 252 250
e 253 250
e 422 250
e 423 148
e 157 148
e 158 148
e 164 148
e 169 148
e 172 148
e 125 124
e 126 124
e 127 124
e 128 124
e 129 124
e 130 124
e 131 124
e 132 124
e 133 124
e 134 124
e 135 124
e 136 124
e 137 124
e 138 124
e 139 124
e 140 124
e 141 124
e 269 267
e 184 68
e 186 68
e 187 68
e 188 68
e 69 68
e 189 68
e 190 68
e 191 68
e 192 68
e 73 68
e 193 68
e 194 68
e 424 425
e 426 425
e 156 149
e 161 149
e 162 149
e 165 149
e 167 149
e 168 149
e 171 149
e 173 149
e 174 149
e 21 20
e 22 20
e 23 20
e 24 20
e 25 20
e 26 20
e 27 20
e 28 20
e 29 20
e 30 20
e 31 20
e 32 20
e 33 20
e 34 20
e 35 20
e 36 20
e 37 20
e 38 20
e 39 20
e 40 20
e 41 20
e 42 20
e 43 20
e 44 20
e 45 20
e 46 20
e 47 20
e 48 20
e 49 20
e 50 20
e 51 20
e 427 428
e 429 430
e 431 430
e 432 430
e 433 430
e 434 430
e 435 430
e 436 430
e 437 438
e 439 438
e 440 438
e 441 438
e 154 442
e 443 442
e 275 274
e 276 274
e 277 274
e 278 274
e 279 274
e 280 274
e 344 342
e 444 445
e 446 447
e 448 447
e 449 447
e 126 125
e 127 125
e 128 125
e 129 125
e 130 125
e 131 125
e 132 125
e 133 125
e 134 125
e 135 125
e 136 125
e 137 125
e 138 125
e 139 125
e 140 125
e 141 125
e 127 126
e 128 126
e 129 126
e 130 126
e 131 126
e 132 126
e 133 126
e 134 126
e 135 126
e 136 126
e 137 126
e 138 126
e 139 126
e 140 126
e 141 126
e 209 208
e 210 208
e 211 208
e 212 208
e 213 208
e 214 208
e 215 208
e 216 208
e 217 208
e 218 208
e 219 208
e 450 451
e 452 451
e 256 254
e 257 254
e 258 254
e 151 150
e 127 150
e 153 150
e 154 150
e 155 150
e 159 150
e 160 150
e 163 150
e 166 150
e 136 150
e 170 150
e 171 150
e 22 21
e 23 21
e 24 21
e 316 21
e 317 21
e 318 21
e 26 21
e 27 21
e 28 21
e 29 21
e 30 21
e 31 21
e 32 21
e 319 21
e 33 21
e 34 21
e 35 21
e 36 21
e 37 21
e 320 21
e 38 21
e 321 21
e 453 21
e 39 21
e 40 21
e 41 21
e 42 21
e 43 21
e 45 21
e 46 21
e 322 21
e 47 21
e 48 21
e 323 21
e 324 21
e 49 21
e 50 21
e 51 21
e 325 21
e 330 329
e 331 329
e 332 329
e 23 22
e 24 22
e 25 22
e 26 22
e 27 22
e 28 22
e 29 22
e 30 22
e 31 22
e 32 22
e 33 22
e 34 22
e 35 22
e 36 22
e 37 22
e 38 22
e 39 22
e 40 22
e 41 22
e 42 22
e 43 22
e 44 22
e 45 22
e 46 22
e 47 22
e 48 22
e 49 22
e 50 22
e 51 22
e 403 401
e 404 401
e 405 401
e 406 401
e 244 401
e 407 401
e 408 401
e 249 401
e 409 401
e 410 401
e 454 455
e 456 455
e 457 455
e 458 455
e 459 455
e 460 455
e 242 241
e 243 241
e 244 241
e 245 241
e 246 241
e 247 241
e 248 241
e 6 241
e 249 241
e 24 23
e 26 23
e 27 23
e 28 23
e 29 23
e 30 23
e 31 23
e 32 23
e 33 23
e 34 23
e 35 23
e 36 23
e 37 23
e 38 23
e 39 23
e 40 23
e 41 23
e 42 23
e 43 23
e 45 23
e 46 23
e 47 23
e 48 23
e 49 23
e 50 23
e 51 23
e 461 462
e 243 242
e 244 242
e 245 242
e 246 242
e 247 242
e 248 242
e 249 242
e 463 464
e 465 347
e 466 467
e 127 151
e 153 151
e 154 151
e 155 151
e 159 151
e 160 151
e 163 151
e 166 151
e 136 151
e 170 151
e 171 151
e 26 24
e 27 24
e 28 24
e 29 24
e 30 24
e 31 24
e 32 24
e 33 24
e 34 24
e 35 24
e 36 24
e 37 24
e 38 24
e 39 24
e 40 24
e 41 24
e 42 24
e 43 24
e 45 24
e 46 24
e 47 24
e 48 24
e 49 24
e 50 24
e 51 24
e 431 429
e 432 429
e 433 429
e 434 429
e 435 429
e 436 429
e 84 83
e 85 83
e 86 83
e 87 83
e 88 83
e 89 83
e 90 83
e 91 83
e 92 83
e 93 83
e 94 83
e 95 83
e 96 83
e 97 83
e 98 83
e 99 83
e 100 83
e 101 83
e 102 83
e 103 83
e 104 83
e 105 83
e 106 83
e 107 83
e 108 83
e 109 83
e 110 83
e 111 83
e 112 83
e 113 83
e 114 83
e 115 83
e 116 83
e 452 450
e 416 414
e 417 414
e 377 414
e 418 414
e 419 414
e 420 414
e 317 316
e 318 316
e 319 316
e 320 316
e 321 316
e 322 316
e 323 316
e 324 316
e 325 316
e 210 209
e 211 209
e 212 209
e 213 209
e 214 209
e 215 209
e 216 209
e 217 209
e 218 209
e 219 209
e 85 84
e 86 84
e 87 84
e 88 84
e 89 84
e 90 84
e 91 84
e 92 84
e 93 84
e 94 84
e 95 84
e 96 84
e 97 84
e 98 84
e 99 84
e 100 84
e 101 84
e 102 84
e 103 84
e 104 84
e 105 84
e 106 84
e 107 84
e 108 84
e 109 84
e 110 84
e 111 84
e 112 84
e 113 84
e 114 84
e 115 84
e 116 84
e 468 469
e 26 25
e 27 25
e 28 25
e 29 25
e 33 25
e 34 25
e 35 25
e 36 25
e 37 25
e 39 25
e 40 25
e 43 25
e 44 25
e 45 25
e 46 25
e 48 25
e 50 25
e 51 25
e 470 471
e 472 471
e 473 471
e 474 471
e 475 471
e 476 471
e 477 471
e 478 471
e 479 471
e 480 481
e 482 481
e 483 481
e 484 485
e 153 127
e 154 127
e 155 127
e 128 127
e 129 127
e 130 127
e 132 127
e 133 127
e 159 127
e 160 127
e 163 127
e 134 127
e 166 127
e 135 127
e 136 127
e 170 127
e 171 127
e 141 127
e 486 487
e 154 153
e 307 153
e 155 153
e 308 153
e 159 153
e 160 153
e 309 153
e 163 153
e 311 153
e 166 153
e 312 153
e 136 153
e 313 153
e 170 153
e 171 153
e 314 153
e 488 489
e 490 489
e 491 492
e 228 227
e 229 227
e 230 227
e 231 227
e 232 227
e 233 227
e 234 227
e 86 85
e 87 85
e 88 85
e 89 85
e 90 85
e 91 85
e 92 85
e 93 85
e 94 85
e 95 85
e 96 85
e 97 85
e 98 85
e 99 85
e 100 85
e 101 85
e 102 85
e 103 85
e 104 85
e 105 85
e 106 85
e 107 85
e 108 85
e 109 85
e 110 85
e 111 85
e 112 85
e 113 85
e 114 85
e 115 85
e 116 85
e 87 86
e 88 86
e 89 86
e 90 86
e 91 86
e 92 86
e 93 86
e 94 86
e 95 86
e 96 86
e 97 86
e 98 86
e 99 86
e 100 86
e 101 86
e 102 86
e 103 86
e 104 86
e 105 86
e 106 86
e 107 86
e 108 86
e 109 86
e 110 86
e 111 86
e 112 86
e 113 86
e 114 86
e 115 86
e 116 86
e 493 494
e 41 494
e 318 317
e 319 317
e 320 317
e 321 317
e 322 317
e 323 317
e 324 317
e 325 317
e 319 318
e 320 318
e 321 318
e 322 318
e 323 318
e 495 318
e 324 318
e 325 318
e 351 350
e 353 350
e 355 350
e 496 497
e 498 497
e 186 184
e 187 184
e 188 184
e 189 184
e 190 184
e 191 184
e 192 184
e 193 184
e 194 184
e 155 154
e 159 154
e 160 154
e 163 154
e 166 154
e 443 154
e 136 154
e 170 154
e 171 154
e 439 437
e 440 437
e 441 437
e 483 480
e 27 26
e 28 26
e 29 26
e 30 26
e 31 26
e 32 26
e 33 26
e 34 26
e 35 26
e 36 26
e 37 26
e 38 26
e 39 26
e 40 26
e 41 26
e 42 26
e 43 26
e 44 26
e 45 26
e 46 26
e 47 26
e 48 26
e 49 26
e 50 26
e 51 26
e 6 2
e 8 2
e 155 307
e 308 307
e 160 307
e 309 307
e 311 307
e 312 307
e 313 307
e 170 307
e 314 307
e 338 228
e 229 228
e 339 228
e 71 228
e 340 228
e 341 228
e 230 228
e 231 228
e 232 228
e 233 228
e 234 228
e 131 499
e 500 499
e 501 499
e 502 499
e 503 499
e 504 499
e 505 499
e 171 499
e 137 499
e 506 499
e 139 499
e 140 499
e 88 87
e 89 87
e 90 87
e 91 87
e 92 87
e 93 87
e 94 87
e 95 87
e 96 87
e 97 87
e 98 87
e 99 87
e 100 87
e 101 87
e 102 87
e 103 87
e 104 87
e 105 87
e 106 87
e 107 87
e 108 87
e 109 87
e 110 87
e 111 87
e 112 87
e 113 87
e 114 87
e 115 87
e 116 87
e 28 27
e 29 27
e 30 27
e 31 27
e 32 27
e 33 27
e 34 27
e 35 27
e 36 27
e 37 27
e 38 27
e 39 27
e 40 27
e 41 27
e 42 27
e 43 27
e 44 27
e 45 27
e 46 27
e 47 27
e 48 27
e 49 27
e 50 27
e 51 27
e 190 185
e 507 508
e 353 351
e 355 351
e 261 259
e 89 88
e 90 88
e 91 88
e 92 88
e 93 88
e 94 88
e 95 88
e 96 88
e 97 88
e 98 88
e 99 88
e 100 88
e 101 88
e 102 88
e 103 88
e 104 88
e 105 88
e 106 88
e 107 88
e 108 88
e 109 88
e 110 88
e 111 88
e 112 88
e 113 88
e 114 88
e 115 88
e 116 88
e 297 296
e 298 296
e 300 296
e 302 296
e 303 296
e 304 296
e 305 296
e 509 510
e 187 186
e 188 186
e 189 186
e 190 186
e 191 186
e 192 186
e 193 186
e 194 186
e 511 512
e 513 512
e 514 512
e 515 512
e 516 512
e 472 470
e 476 470
e 478 470
e 479 470
e 448 446
e 449 446
e 135 517
e 136 517
e 518 517
e 519 520
e 521 520
e 522 523
e 524 523
e 525 523
e 308 155
e 159 155
e 160 155
e 309 155
e 163 155
e 311 155
e 166 155
e 312 155
e 136 155
e 313 155
e 170 155
e 171 155
e 314 155
e 526 527
e 528 527
e 529 527
e 530 527
e 531 527
e 532 533
e 534 535
e 292 291
e 90 89
e 91 89
e 92 89
e 93 89
e 94 89
e 95 89
e 96 89
e 97 89
e 98 89
e 99 89
e 100 89
e 101 89
e 102 89
e 103 89
e 104 89
e 105 89
e 106 89
e 107 89
e 108 89
e 109 89
e 110 89
e 111 89
e 112 89
e 113 89
e 114 89
e 115 89
e 116 89
e 91 90
e 92 90
e 93 90
e 94 90
e 95 90
e 96 90
e 97 90
e 98 90
e 99 90
e 100 90
e 101 90
e 102 90
e 103 90
e 104 90
e 105 90
e 106 90
e 107 90
e 108 90
e 109 90
e 110 90
e 111 90
e 112 90
e 113 90
e 114 90
e 115 90
e 116 90
e 55 54
e 56 54
e 61 54
e 62 54
e 41 493
e 92 91
e 93 91
e 94 91
e 95 91
e 96 91
e 97 91
e 98 91
e 99 91
e 100 91
e 101 91
e 102 91
e 103 91
e 104 91
e 105 91
e 106 91
e 107 91
e 108 91
e 109 91
e 110 91
e 111 91
e 112 91
e 113 91
e 114 91
e 115 91
e 116 91
e 188 187
e 189 187
e 190 187
e 191 187
e 192 187
e 193 187
e 194 187
e 211 210
e 212 210
e 213 210
e 214 210
e 215 210
e 216 210
e 217 210
e 218 210
e 219 210
e 373 371
e 374 371
e 400 399
e 29 28
e 30 28
e 31 28
e 32 28
e 33 28
e 34 28
e 35 28
e 36 28
e 37 28
e 38 28
e 39 28
e 40 28
e 41 28
e 42 28
e 43 28
e 44 28
e 45 28
e 46 28
e 47 28
e 48 28
e 49 28
e 50 28
e 51 28
e 30 29
e 31 29
e 32 29
e 33 29
e 34 29
e 35 29
e 36 29
e 37 29
e 38 29
e 39 29
e 40 29
e 41 29
e 42 29
e 43 29
e 44 29
e 45 29
e 46 29
e 47 29
e 48 29
e 49 29
e 50 29
e 51 29
e 380 378
e 381 378
e 382 378
e 383 378
e 384 378
e 513 511
e 514 511
e 515 511
e 516 511
e 536 537
e 538 537
e 386 385
e 276 275
e 277 275
e 278 275
e 279 275
e 280 275
e 277 276
e 278 276
e 279 276
e 280 276
e 539 540
e 375 540
e 541 540
e 365 11
e 13 11
e 14 11
e 542 11
e 15 11
e 161 156
e 162 156
e 165 156
e 167 156
e 168 156
e 171 156
e 173 156
e 174 156
e 31 30
e 32 30
e 33 30
e 34 30
e 35 30
e 36 30
e 37 30
e 38 30
e 39 30
e 40 30
e 41 30
e 42 30
e 43 30
e 45 30
e 46 30
e 47 30
e 48 30
e 49 30
e 50 30
e 51 30
e 339 338
e 71 338
e 340 338
e 341 338
e 233 338
e 472 543
e 544 543
e 518 543
e 545 546
e 129 128
e 130 128
e 131 128
e 132 128
e 133 128
e 134 128
e 135 128
e 136 128
e 137 128
e 138 128
e 139 128
e 140 128
e 141 128
e 130 129
e 131 129
e 132 129
e 133 129
e 134 129
e 135 129
e 136 129
e 137 129
e 138 129
e 139 129
e 140 129
e 141 129
e 131 130
e 132 130
e 133 130
e 134 130
e 135 130
e 136 130
e 137 130
e 138 130
e 139 130
e 140 130
e 141 130
e 32 31
e 33 31
e 34 31
e 35 31
e 36 31
e 37 31
e 38 31
e 39 31
e 40 31
e 41 31
e 42 31
e 43 31
e 45 31
e 46 31
e 47 31
e 48 31
e 49 31
e 50 31
e 51 31
e 501 131
e 133 131
e 502 131
e 134 131
e 503 131
e 504 131
e 505 131
e 137 131
e 138 131
e 139 131
e 140 131
e 212 211
e 213 211
e 214 211
e 215 211
e 216 211
e 217 211
e 218 211
e 219 211
e 298 297
e 300 297
e 547 297
e 302 297
e 303 297
e 304 297
e 305 297
e 456 454
e 457 454
e 458 454
e 459 454
e 460 454
e 265 548
e 358 356
e 359 356
e 33 32
e 34 32
e 35 32
e 36 32
e 37 32
e 38 32
e 39 32
e 40 32
e 41 32
e 42 32
e 43 32
e 45 32
e 46 32
e 47 32
e 48 32
e 49 32
e 50 32
e 51 32
e 549 550
e 230 229
e 231 229
e 232 229
e 233 229
e 234 229
e 501 500
e 502 500
e 505 500
e 506 500
e 388 551
e 552 553
e 554 553
e 257 555
e 258 555
e 320 319
e 321 319
e 322 319
e 323 319
e 324 319
e 325 319
e 432 431
e 433 431
e 434 431
e 435 431
e 436 431
e 200 198
e 202 198
e 203 198
e 205 198
e 189 188
e 190 188
e 191 188
e 192 188
e 193 188
e 194 188
e 393 391
e 394 391
e 395 391
e 404 403
e 405 403
e 406 403
e 244 403
e 407 403
e 408 403
e 249 403
e 409 403
e 410 403
e 417 416
e 377 416
e 418 416
e 419 416
e 420 416
e 405 404
e 406 404
e 244 404
e 407 404
e 408 404
e 249 404
e 409 404
e 410 404
e 556 557
e 558 199
e 559 199
e 560 199
e 201 199
e 561 199
e 562 199
e 563 199
e 133 132
e 134 132
e 135 132
e 136 132
e 158 157
e 164 157
e 169 157
e 172 157
e 34 33
e 35 33
e 36 33
e 37 33
e 38 33
e 39 33
e 40 33
e 41 33
e 42 33
e 43 33
e 44 33
e 45 33
e 46 33
e 47 33
e 48 33
e 49 33
e 50 33
e 51 33
e 502 501
e 503 501
e 504 501
e 505 501
e 171 501
e 137 501
e 506 501
e 139 501
e 140 501
e 257 256
e 258 256
e 134 133
e 135 133
e 136 133
e 137 133
e 138 133
e 139 133
e 140 133
e 141 133
e 564 565
e 566 565
e 567 565
e 559 558
e 560 558
e 201 558
e 561 558
e 70 69
e 71 69
e 57 69
e 72 69
e 73 69
e 71 70
e 57 70
e 72 70
e 568 569
e 570 569
e 56 55
e 61 55
e 62 55
e 71 339
e 340 339
e 341 339
e 233 339
e 457 456
e 458 456
e 459 456
e 460 456
e 41 571
e 213 212
e 214 212
e 215 212
e 216 212
e 217 212
e 218 212
e 219 212
e 214 213
e 215 213
e 216 213
e 217 213
e 218 213
e 219 213
e 253 252
e 572 252
e 573 252
e 574 252
e 575 252
e 406 405
e 244 405
e 407 405
e 408 405
e 249 405
e 409 405
e 410 405
e 331 330
e 332 330
e 440 439
e 441 439
e 164 158
e 169 158
e 172 158
e 566 564
e 567 564
e 35 34
e 36 34
e 37 34
e 38 34
e 39 34
e 40 34
e 41 34
e 42 34
e 43 34
e 44 34
e 45 34
e 46 34
e 47 34
e 48 34
e 49 34
e 50 34
e 51 34
e 166 576
e 63 576
e 394 393
e 395 393
e 433 432
e 434 432
e 435 432
e 436 432
e 57 56
e 58 56
e 59 56
e 60 56
e 61 56
e 62 56
e 63 56
e 64 56
e 570 568
e 189 577
e 578 577
e 579 577
e 191 577
e 580 577
e 160 308
e 309 308
e 311 308
e 581 308
e 312 308
e 313 308
e 170 308
e 314 308
e 215 214
e 216 214
e 217 214
e 218 214
e 219 214
e 159 352
e 163 352
e 353 352
e 354 352
e 582 583
e 36 35
e 37 35
e 38 35
e 39 35
e 40 35
e 41 35
e 42 35
e 43 35
e 44 35
e 45 35
e 46 35
e 47 35
e 48 35
e 49 35
e 50 35
e 51 35
e 584 585
e 586 585
e 361 360
e 165 363
e 587 588
e 589 590
e 160 159
e 163 159
e 353 159
e 166 159
e 136 159
e 170 159
e 171 159
e 354 159
e 395 394
e 93 92
e 94 92
e 95 92
e 96 92
e 97 92
e 98 92
e 99 92
e 100 92
e 101 92
e 102 92
e 388 92
e 103 92
e 104 92
e 105 92
e 106 92
e 107 92
e 108 92
e 109 92
e 110 92
e 111 92
e 112 92
e 113 92
e 114 92
e 115 92
e 116 92
e 94 93
e 95 93
e 96 93
e 97 93
e 98 93
e 99 93
e 100 93
e 101 93
e 102 93
e 103 93
e 104 93
e 105 93
e 106 93
e 107 93
e 108 93
e 109 93
e 110 93
e 111 93
e 112 93
e 113 93
e 114 93
e 115 93
e 116 93
e 398 396
e 216 215
e 217 215
e 218 215
e 219 215
e 591 592
e 95 94
e 96 94
e 97 94
e 98 94
e 99 94
e 100 94
e 101 94
e 102 94
e 103 94
e 104 94
e 105 94
e 106 94
e 107 94
e 108 94
e 109 94
e 110 94
e 111 94
e 112 94
e 113 94
e 114 94
e 115 94
e 116 94
e 300 298
e 302 298
e 303 298
e 304 298
e 305 298
e 593 594
e 595 594
e 596 594
e 562 594
e 563 594
e 309 160
e 163 160
e 311 160
e 166 160
e 312 160
e 136 160
e 313 160
e 170 160
e 171 160
e 314 160
e 341 597
e 498 496
e 37 36
e 38 36
e 39 36
e 40 36
e 41 36
e 42 36
e 43 36
e 44 36
e 45 36
e 46 36
e 47 36
e 48 36
e 49 36
e 50 36
e 51 36
e 38 37
e 39 37
e 40 37
e 41 37
e 42 37
e 43 37
e 44 37
e 45 37
e 46 37
e 47 37
e 48 37
e 49 37
e 50 37
e 51 37
e 57 71
e 340 71
e 72 71
e 341 71
e 233 71
e 598 71
e 311 309
e 312 309
e 313 309
e 170 309
e 314 309
e 58 57
e 72 57
e 60 57
e 63 57
e 64 57
e 578 310
e 599 310
e 542 365
e 524 522
e 525 522
e 321 320
e 476 320
e 322 320
e 521 320
e 323 320
e 324 320
e 478 320
e 325 320
e 190 189
e 578 189
e 579 189
e 191 189
e 192 189
e 580 189
e 193 189
e 194 189
e 586 584
e 476 472
e 521 472
e 478 472
e 479 472
e 191 190
e 192 190
e 193 190
e 194 190
e 162 161
e 165 161
e 167 161
e 168 161
e 171 161
e 173 161
e 174 161
e 377 417
e 418 417
e 419 417
e 420 417
e 449 448
e 341 340
e 233 340
e 600 601
e 165 162
e 167 162
e 168 162
e 171 162
e 173 162
e 174 162
e 39 38
e 40 38
e 41 38
e 42 38
e 43 38
e 45 38
e 46 38
e 47 38
e 48 38
e 49 38
e 50 38
e 51 38
e 244 243
e 245 243
e 246 243
e 247 243
e 248 243
e 249 243
e 602 321
e 322 321
e 323 321
e 324 321
e 325 321
e 353 163
e 166 163
e 136 163
e 170 163
e 171 163
e 354 163
e 603 163
e 604 163
e 579 578
e 191 578
e 580 578
e 599 578
e 60 58
e 63 58
e 64 58
e 96 95
e 97 95
e 98 95
e 99 95
e 100 95
e 101 95
e 102 95
e 103 95
e 104 95
e 105 95
e 106 95
e 107 95
e 108 95
e 109 95
e 110 95
e 111 95
e 112 95
e 113 95
e 114 95
e 115 95
e 116 95
e 521 519
e 301 299
e 217 216
e 218 216
e 219 216
e 246 605
e 247 605
e 554 552
e 595 593
e 596 593
e 562 593
e 563 593
e 285 283
e 434 433
e 435 433
e 436 433
e 503 502
e 504 502
e 505 502
e 171 502
e 137 502
e 506 502
e 139 502
e 140 502
e 135 134
e 136 134
e 137 134
e 138 134
e 139 134
e 140 134
e 141 134
e 14 13
e 15 13
e 606 607
e 608 607
e 608 606
e 15 14
e 97 96
e 98 96
e 99 96
e 100 96
e 101 96
e 102 96
e 103 96
e 104 96
e 105 96
e 106 96
e 107 96
e 108 96
e 109 96
e 110 96
e 111 96
e 112 96
e 113 96
e 114 96
e 115 96
e 116 96
e 98 97
e 99 97
e 100 97
e 101 97
e 102 97
e 103 97
e 104 97
e 105 97
e 106 97
e 107 97
e 108 97
e 109 97
e 110 97
e 111 97
e 112 97
e 113 97
e 114 97
e 115 97
e 116 97
e 99 98
e 100 98
e 101 98
e 102 98
e 103 98
e 104 98
e 105 98
e 106 98
e 107 98
e 108 98
e 109 98
e 110 98
e 111 98
e 112 98
e 113 98
e 114 98
e 115 98
e 116 98
e 609 473
e 474 473
e 475 473
e 477 473
e 191 579
e 580 579
e 4 3
e 5 3
e 40 39
e 41 39
e 42 39
e 43 39
e 44 39
e 45 39
e 46 39
e 47 39
e 48 39
e 49 39
e 50 39
e 51 39
e 514 513
e 515 513
e 516 513
e 474 609
e 475 609
e 477 609
e 278 277
e 279 277
e 280 277
e 279 278
e 280 278
e 610 486
e 515 514
e 516 514
e 258 257
e 516 515
e 573 572
e 574 572
e 575 572
e 41 40
e 42 40
e 43 40
e 44 40
e 45 40
e 46 40
e 47 40
e 48 40
e 49 40
e 50 40
e 51 40
e 441 440
e 169 164
e 172 164
e 574 573
e 575 573
e 244 406
e 407 406
e 408 406
e 249 406
e 409 406
e 410 406
e 245 244
e 246 244
e 247 244
e 248 244
e 407 244
e 408 244
e 249 244
e 409 244
e 410 244
e 575 574
e 280 279
e 246 245
e 247 245
e 248 245
e 249 245
e 202 200
e 203 200
e 205 200
e 120 119
e 121 119
e 475 474
e 477 474
e 477 475
e 377 375
e 541 375
e 42 41
e 43 41
e 45 41
e 46 41
e 47 41
e 48 41
e 49 41
e 50 41
e 51 41
e 167 165
e 168 165
e 171 165
e 173 165
e 174 165
e 354 353
e 355 353
e 611 612
e 312 311
e 313 311
e 170 311
e 314 311
e 613 614
e 43 42
e 45 42
e 46 42
e 47 42
e 48 42
e 49 42
e 50 42
e 51 42
e 302 300
e 303 300
e 304 300
e 305 300
e 528 526
e 529 526
e 530 526
e 531 526
e 615 616
e 44 43
e 45 43
e 46 43
e 47 43
e 48 43
e 49 43
e 50 43
e 51 43
e 100 99
e 101 99
e 102 99
e 103 99
e 104 99
e 105 99
e 106 99
e 107 99
e 108 99
e 109 99
e 110 99
e 111 99
e 112 99
e 113 99
e 114 99
e 115 99
e 116 99
e 312 617
e 192 191
e 580 191
e 193 191
e 194 191
e 618 619
e 332 331
e 136 166
e 170 166
e 171 166
e 478 166
e 63 166
e 101 100
e 102 100
e 103 100
e 104 100
e 105 100
e 106 100
e 107 100
e 108 100
e 109 100
e 110 100
e 111 100
e 112 100
e 113 100
e 114 100
e 115 100
e 116 100
e 45 44
e 46 44
e 48 44
e 50 44
e 51 44
e 102 101
e 103 101
e 104 101
e 105 101
e 106 101
e 107 101
e 108 101
e 109 101
e 110 101
e 111 101
e 112 101
e 113 101
e 114 101
e 115 101
e 116 101
e 103 102
e 104 102
e 105 102
e 106 102
e 107 102
e 108 102
e 109 102
e 110 102
e 111 102
e 112 102
e 113 102
e 114 102
e 115 102
e 116 102
e 322 476
e 521 476
e 478 476
e 479 476
e 63 60
e 64 60
e 529 528
e 530 528
e 531 528
e 247 246
e 248 246
e 249 246
e 620 621
e 193 192
e 194 192
e 560 559
e 201 559
e 561 559
e 201 560
e 561 560
e 5 4
e 46 45
e 47 45
e 48 45
e 49 45
e 50 45
e 51 45
e 168 167
e 171 167
e 173 167
e 174 167
e 622 623
e 171 168
e 173 168
e 174 168
e 218 217
e 219 217
e 624 625
e 561 201
e 248 247
e 249 247
e 626 627
e 107 388
e 109 388
e 110 388
e 203 202
e 205 202
e 381 380
e 382 380
e 383 380
e 384 380
e 136 135
e 47 46
e 48 46
e 49 46
e 50 46
e 51 46
e 313 312
e 170 312
e 314 312
e 382 381
e 383 381
e 384 381
e 104 103
e 105 103
e 106 103
e 107 103
e 108 103
e 109 103
e 110 103
e 111 103
e 112 103
e 113 103
e 114 103
e 115 103
e 116 103
e 504 503
e 505 503
e 137 503
e 139 503
e 140 503
e 458 457
e 459 457
e 460 457
e 286 284
e 249 248
e 62 61
e 490 488
e 233 341
e 521 322
e 323 322
e 324 322
e 478 322
e 325 322
e 105 104
e 106 104
e 107 104
e 108 104
e 109 104
e 110 104
e 111 104
e 112 104
e 113 104
e 114 104
e 115 104
e 116 104
e 106 105
e 107 105
e 108 105
e 109 105
e 110 105
e 111 105
e 112 105
e 113 105
e 114 105
e 115 105
e 116 105
e 459 458
e 460 458
e 628 458
e 170 136
e 171 136
e 505 504
e 171 504
e 137 504
e 139 504
e 140 504
e 359 358
e 478 521
e 629 630
e 107 106
e 108 106
e 109 106
e 110 106
e 111 106
e 112 106
e 113 106
e 114 106
e 115 106
e 116 106
e 172 169
e 460 459
e 170 313
e 314 313
e 48 47
e 49 47
e 50 47
e 51 47
e 567 566
e 49 48
e 50 48
e 51 48
e 121 120
e 374 373
e 596 595
e 562 595
e 563 595
e 324 323
e 325 323
e 435 434
e 436 434
e 171 505
e 137 505
e 506 505
e 139 505
e 140 505
e 303 302
e 304 302
e 305 302
e 108 107
e 109 107
e 110 107
e 111 107
e 112 107
e 113 107
e 114 107
e 115 107
e 116 107
e 171 170
e 314 170
e 418 377
e 419 377
e 420 377
e 304 303
e 305 303
e 173 171
e 174 171
e 205 203
e 231 230
e 232 230
e 233 230
e 234 230
e 232 231
e 233 231
e 234 231
e 233 232
e 234 232
e 525 524
e 436 435
e 138 137
e 139 137
e 140 137
e 139 138
e 140 138
e 631 632
e 219 218
e 408 407
e 249 407
e 409 407
e 410 407
e 383 382
e 384 382
e 633 634
e 325 324
e 109 108
e 110 108
e 111 108
e 112 108
e 113 108
e 114 108
e 115 108
e 116 108
e 635 636
e 6 518
e 479 478
e 8 6
e 530 529
e 531 529
e 110 109
e 111 109
e 112 109
e 113 109
e 114 109
e 115 109
e 116 109
e 111 110
e 112 110
e 113 110
e 114 110
e 115 110
e 116 110
e 249 408
e 409 408
e 410 408
e 194 193
e 384 383
e 50 49
e 51 49
e 562 596
e 563 596
e 531 530
e 305 304
e 64 63
e 409 249
e 410 249
e 410 409
e 563 562
e 140 139
e 112 111
e 113 111
e 114 111
e 115 111
e 116 111
e 51 50
e 419 418
e 420 418
e 234 233
e 113 112
e 114 112
e 115 112
e 116 112
e 637 638
e 114 113
e 115 113
e 116 113
e 115 114
e 116 114
e 116 115
e 420 419
e 174 173
e 639 640
e 641 640
e 642 640
e 643 640
e 644 640
e 645 640
e 646 640
e 647 640
e 648 640
e 649 640
e 650 640
e 651 640
e 652 640
e 653 640
e 654 640
e 655 640
e 656 640
e 657 640
e 658 640
e 659 640
e 660 640
e 661 640
e 662 640
e 375 640
e 663 640
e 664 640
e 665 640
e 666 640
e 667 640
e 668 640
e 669 640
e 670 640
e 671 640
e 672 640
e 541 640
e 673 640
e 674 640
e 675 640
e 676 640
e 641 639
e 642 639
e 643 639
e 644 639
e 645 639
e 646 639
e 647 639
e 648 639
e 649 639
e 650 639
e 651 639
e 652 639
e 653 639
e 654 639
e 655 639
e 656 639
e 657 639
e 658 639
e 659 639
e 660 639
e 661 639
e 662 639
e 375 639
e 663 639
e 664 639
e 665 639
e 666 639
e 667 639
e 668 639
e 669 639
e 670 639
e 671 639
e 672 639
e 541 639
e 673 639
e 674 639
e 675 639
e 676 639
e 642 641
e 643 641
e 644 641
e 645 641
e 646 641
e 647 641
e 648 641
e 649 641
e 650 641
e 651 641
e 652 641
e 653 641
e 654 641
e 655 641
e 656 641
e 657 641
e 658 641
e 659 641
e 660 641
e 661 641
e 662 641
e 375 641
e 663 641
e 664 641
e 665 641
e 666 641
e 667 641
e 668 641
e 669 641
e 670 641
e 671 641
e 672 641
e 541 641
e 673 641
e 674 641
e 675 641
e 676 641
e 643 642
e 644 642
e 645 642
e 646 642
e 647 642
e 648 642
e 649 642
e 650 642
e 651 642
e 652 642
e 653 642
e 654 642
e 655 642
e 656 642
e 657 642
e 658 642
e 659 642
e 660 642
e 661 642
e 662 642
e 375 642
e 663 642
e 664 642
e 665 642
e 666 642
e 667 642
e 668 642
e 669 642
e 670 642
e 671 642
e 672 642
e 541 642
e 673 642
e 674 642
e 675 642
e 676 642
e 644 643
e 645 643
e 646 643
e 647 643
e 648 643
e 649 643
e 650 643
e 651 643
e 652 643
e 653 643
e 654 643
e 655 643
e 656 643
e 657 643
e 658 643
e 659 643
e 660 643
e 661 643
e 662 643
e 375 643
e 663 643
e 664 643
e 665 643
e 666 643
e 667 643
e 668 643
e 669 643
e 670 643
e 671 643
e 672 643
e 541 643
e 673 643
e 674 643
e 675 643
e 676 643
e 645 644
e 646 644
e 647 644
e 648 644
e 649 644
e 650 644
e 651 644
e 652 644
e 653 644
e 654 644
e 655 644
e 656 644
e 657 644
e 658 644
e 659 644
e 660 644
e 661 644
e 662 644
e 375 644
e 663 644
e 664 644
e 665 644
e 666 644
e 667 644
e 668 644
e 669 644
e 670 644
e 671 644
e 672 644
e 541 644
e 673 644
e 674 644
e 675 644
e 676 644
e 646 645
e 647 645
e 648 645
e 649 645
e 650 645
e 651 645
e 652 645
e 653 645
e 654 645
e 655 645
e 656 645
e 657 645
e 658 645
e 659 645
e 660 645
e 661 645
e 662 645
e 375 645
e 663 645
e 664 645
e 665 645
e 666 645
e 667 645
e 668 645
e 669 645
e 670 645
e 671 645
e 672 645
e 541 645
e 673 645
e 674 645
e 675 645
e 676 645
e 647 646
e 648 646
e 649 646
e 650 646
e 651 646
e 652 646
e 653 646
e 654 646
e 655 646
e 656 646
e 657 646
e 658 646
e 659 646
e 660 646
e 661 646
e 662 646
e 375 646
e 663 646
e 664 646
e 665 646
e 666 646
e 667 646
e 668 646
e 669 646
e 670 646
e 671 646
e 672 646
e 541 646
e 673 646
e 674 646
e 675 646
e 676 646
e 648 647
e 649 647
e 650 647
e 651 647
e 652 647
e 653 647
e 654 647
e 655 647
e 656 647
e 657 647
e 658 647
e 659 647
e 660 647
e 661 647
e 662 647
e 375 647
e 663 647
e 664 647
e 665 647
e 666 647
e 667 647
e 668 647
e 669 647
e 670 647
e 671 647
e 672 647
e 541 647
e 673 647
e 674 647
e 675 647
e 676 647
e 649 648
e 650 648
e 651 648
e 652 648
e 653 648
e 654 648
e 655 648
e 656 648
e 657 648
e 658 648
e 659 648
e 660 648
e 661 648
e 662 648
e 375 648
e 663 648
e 664 648
e 665 648
e 666 648
e 667 648
e 668 648
e 669 648
e 670 648
e 671 648
e 672 648
e 541 648
e 673 648
e 674 648
e 675 648
e 676 648
e 650 649
e 651 649
e 652 649
e 653 649
e 654 649
e 655 649
e 656 649
e 657 649
e 658 649
e 659 649
e 660 649
e 661 649
e 662 649
e 375 649
e 663 649
e 664 649
e 665 649
e 666 649
e 667 649
e 668 649
e 669 649
e 670 649
e 671 649
e 672 649
e 541 649
e 673 649
e 674 649
e 675 649
e 676 649
e 651 650
e 652 650
e 653 650
e 654 650
e 655 650
e 656 650
e 657 650
e 658 650
e 659 650
e 660 650
e 661 650
e 662 650
e 375 650
e 663 650
e 664 650
e 665 650
e 666 650
e 667 650
e 668 650
e 669 650
e 670 650
e 671 650
e 672 650
e 541 650
e 673 650
e 674 650
e 675 650
e 676 650
e 652 651
e 653 651
e 654 651
e 655 651
e 656 651
e 657 651
e 658 651
e 659 651
e 660 651
e 661 651
e 662 651
e 375 651
e 663 651
e 664 651
e 665 651
e 666 651
e 667 651
e 668 651
e 669 651
e 670 651
e 671 651
e 672 651
e 541 651
e 673 651
e 674 651
e 675 651
e 676 651
e 653 652
e 654 652
e 655 652
e 656 652
e 657 652
e 658 652
e 659 652
e 660 652
e 661 652
e 662 652
e 375 652
e 663 652
e 664 652
e 665 652
e 666 652
e 667 652
e 668 652
e 669 652
e 670 652
e 671 652
e 672 652
e 541 652
e 673 652
e 674 652
e 675 652
e 676 652
e 654 653
e 655 653
e 656 653
e 657 653
e 658 653
e 659 653
e 660 653
e 661 653
e 662 653
e 375 653
e 663 653
e 664 653
e 665 653
e 666 653
e 667 653
e 668 653
e 669 653
e 670 653
e 671 653
e 672 653
e 541 653
e 673 653
e 674 653
e 675 653
e 676 653
e 655 654
e 656 654
e 657 654
e 658 654
e 659 654
e 660 654
e 661 654
e 662 654
e 375 654
e 663 654
e 664 654
e 665 654
e 666 654
e 667 654
e 668 654
e 669 654
e 670 654
e 671 654
e 672 654
e 541 654
e 673 654
e 674 654
e 675 654
e 676 654
e 656 655
e 657 655
e 658 655
e 659 655
e 660 655
e 661 655
e 662 655
e 375 655
e 663 655
e 664 655
e 665 655
e 666 655
e 667 655
e 668 655
e 669 655
e 670 655
e 671 655
e 672 655
e 541 655
e 673 655
e 674 655
e 675 655
e 676 655
e 657 656
e 658 656
e 659 656
e 660 656
e 661 656
e 662 656
e 375 656
e 663 656
e 664 656
e 665 656
e 666 656
e 667 656
e 668 656
e 669 656
e 670 656
e 671 656
e 672 656
e 541 656
e 673 656
e 674 656
e 675 656
e 676 656
e 658 657
e 659 657
e 660 657
e 661 657
e 662 657
e 375 657
e 663 657
e 664 657
e 665 657
e 666 657
e 667 657
e 668 657
e 669 657
e 670 657
e 671 657
e 672 657
e 541 657
e 673 657
e 674 657
e 675 657
e 676 657
e 659 658
e 660 658
e 661 658
e 662 658
e 375 658
e 663 658
e 664 658
e 665 658
e 666 658
e 667 658
e 668 658
e 669 658
e 670 658
e 671 658
e 672 658
e 541 658
e 673 658
e 674 658
e 675 658
e 676 658
e 660 659
e 661 659
e 662 659
e 375 659
e 663 659
e 664 659
e 665 659
e 666 659
e 667 659
e 668 659
e 669 659
e 670 659
e 671 659
e 672 659
e 541 659
e 673 659
e 674 659
e 675 659
e 676 659
e 661 660
e 662 660
e 375 660
e 663 660
e 664 660
e 665 660
e 666 660
e 667 660
e 668 660
e 669 660
e 670 660
e 671 660
e 672 660
e 541 660
e 673 660
e 674 660
e 675 660
e 676 660
e 662 661
e 375 661
e 663 661
e 664 661
e 665 661
e 666 661
e 667 661
e 668 661
e 669 661
e 670 661
e 671 661
e 672 661
e 541 661
e 673 661
e 674 661
e 675 661
e 676 661
e 375 662
e 663 662
e 664 662
e 665 662
e 666 662
e 667 662
e 668 662
e 669 662
e 670 662
e 671 662
e 672 662
e 541 662
e 673 662
e 674 662
e 675 662
e 676 662
e 663 375
e 664 375
e 665 375
e 666 375
e 667 375
e 668 375
e 669 375
e 670 375
e 671 375
e 672 375
e 673 375
e 674 375
e 675 375
e 676 375
e 664 663
e 665 663
e 666 663
e 667 663
e 668 663
e 669 663
e 670 663
e 671 663
e 672 663
e 541 663
e 673 663
e 674 663
e 675 663
e 676 663
e 665 664
e 666 664
e 667 664
e 668 664
e 669 664
e 670 664
e 671 664
e 672 664
e 541 664
e 673 664
e 674 664
e 675 664
e 676 664
e 666 665
e 667 665
e 668 665
e 669 665
e 670 665
e 671 665
e 672 665
e 541 665
e 673 665
e 674 665
e 675 665
e 676 665
e 667 666
e 668 666
e 669 666
e 670 666
e 671 666
e 672 666
e 541 666
e 673 666
e 674 666
e 675 666
e 676 666
e 668 667
e 669 667
e 670 667
e 671 667
e 672 667
e 541 667
e 673 667
e 674 667
e 675 667
e 676 667
e 669 668
e 670 668
e 671 668
e 672 668
e 541 668
e 673 668
e 674 668
e 675 668
e 676 668
e 670 669
e 671 669
e 672 669
e 541 669
e 673 669
e 674 669
e 675 669
e 676 669
e 671 670
e 672 670
e 541 670
e 673 670
e 674 670
e 675 670
e 676 670
e 672 671
e 541 671
e 673 671
e 674 671
e 675 671
e 676 671
e 541 672
e 673 672
e 674 672
e 675 672
e 676 672
e 673 541
e 674 541
e 675 541
e 676 541
e 674 673
e 675 673
e 676 673
e 675 674
e 676 674
e 676 675
e 677 678
e 639 678
e 679 678
e 680 678
e 641 678
e 681 678
e 682 678
e 683 678
e 684 678
e 685 678
e 686 678
e 687 678
e 650 678
e 688 678
e 689 678
e 690 678
e 691 678
e 692 678
e 693 678
e 694 678
e 695 678
e 696 678
e 697 678
e 662 678
e 663 678
e 666 678
e 698 678
e 381 678
e 699 678
e 700 678
e 671 678
e 701 678
e 639 677
e 679 677
e 680 677
e 641 677
e 681 677
e 682 677
e 683 677
e 684 677
e 685 677
e 686 677
e 687 677
e 650 677
e 688 677
e 689 677
e 690 677
e 691 677
e 692 677
e 693 677
e 694 677
e 695 677
e 696 677
e 697 677
e 662 677
e 663 677
e 666 677
e 698 677
e 381 677
e 699 677
e 700 677
e 671 677
e 701 677
e 679 639
e 680 639
e 681 639
e 682 639
e 683 639
e 684 639
e 685 639
e 686 639
e 687 639
e 688 639
e 689 639
e 690 639
e 691 639
e 692 639
e 693 639
e 694 639
e 695 639
e 696 639
e 697 639
e 698 639
e 381 639
e 699 639
e 700 639
e 701 639
e 680 679
e 641 679
e 681 679
e 682 679
e 683 679
e 684 679
e 685 679
e 686 679
e 687 679
e 650 679
e 688 679
e 689 679
e 690 679
e 691 679
e 692 679
e 693 679
e 694 679
e 695 679
e 696 679
e 697 679
e 662 679
e 663 679
e 666 679
e 698 679
e 381 679
e 699 679
e 700 679
e 671 679
e 701 679
e 641 680
e 681 680
e 682 680
e 683 680
e 684 680
e 685 680
e 686 680
e 687 680
e 650 680
e 688 680
e 689 680
e 690 680
e 691 680
e 692 680
e 693 680
e 694 680
e 695 680
e 696 680
e 697 680
e 662 680
e 663 680
e 666 680
e 698 680
e 381 680
e 699 680
e 700 680
e 671 680
e 701 680
e 681 641
e 682 641
e 683 641
e 684 641
e 685 641
e 686 641
e 687 641
e 688 641
e 689 641
e 690 641
e 691 641
e 692 641
e 693 641
e 694 641
e 695 641
e 696 641
e 697 641
e 698 641
e 381 641
e 699 641
e 700 641
e 701 641
e 682 681
e 683 681
e 684 681
e 685 681
e 686 681
e 687 681
e 650 681
e 688 681
e 689 681
e 690 681
e 691 681
e 692 681
e 693 681
e 694 681
e 695 681
e 696 681
e 697 681
e 662 681
e 663 681
e 666 681
e 698 681
e 381 681
e 699 681
e 700 681
e 671 681
e 701 681
e 683 682
e 684 682
e 685 682
e 686 682
e 687 682
e 650 682
e 688 682
e 689 682
e 690 682
e 691 682
e 692 682
e 693 682
e 694 682
e 695 682
e 696 682
e 697 682
e 662 682
e 663 682
e 666 682
e 698 682
e 381 682
e 699 682
e 700 682
e 671 682
e 701 682
e 684 683
e 685 683
e 686 683
e 687 683
e 650 683
e 688 683
e 689 683
e 690 683
e 691 683
e 692 683
e 693 683
e 694 683
e 695 683
e 696 683
e 697 683
e 662 683
e 663 683
e 666 683
e 698 683
e 381 683
e 699 683
e 700 683
e 671 683
e 701 683
e 685 684
e 686 684
e 687 684
e 650 684
e 688 684
e 689 684
e 690 684
e 691 684
e 692 684
e 693 684
e 694 684
e 695 684
e 696 684
e 697 684
e 662 684
e 663 684
e 666 684
e 698 684
e 381 684
e 699 684
e 700 684
e 671 684
e 701 684
e 686 685
e 687 685
e 650 685
e 688 685
e 689 685
e 690 685
e 691 685
e 692 685
e 693 685
e 694 685
e 695 685
e 696 685
e 697 685
e 662 685
e 663 685
e 666 685
e 698 685
e 381 685
e 699 685
e 700 685
e 671 685
e 701 685
e 687 686
e 650 686
e 688 686
e 689 686
e 690 686
e 691 686
e 692 686
e 693 686
e 694 686
e 695 686
e 696 686
e 697 686
e 662 686
e 663 686
e 666 686
e 698 686
e 381 686
e 699 686
e 700 686
e 671 686
e 701 686
e 650 687
e 688 687
e 689 687
e 690 687
e 691 687
e 692 687
e 693 687
e 694 687
e 695 687
e 696 687
e 697 687
e 662 687
e 663 687
e 666 687
e 698 687
e 381 687
e 699 687
e 700 687
e 671 687
e 701 687
e 688 650
e 689 650
e 690 650
e 691 650
e 692 650
e 693 650
e 694 650
e 695 650
e 696 650
e 697 650
e 698 650
e 381 650
e 699 650
e 700 650
e 701 650
e 689 688
e 690 688
e 691 688
e 692 688
e 693 688
e 694 688
e 695 688
e 696 688
e 697 688
e 662 688
e 663 688
e 666 688
e 698 688
e 381 688
e 699 688
e 700 688
e 671 688
e 701 688
e 690 689
e 691 689
e 692 689
e 693 689
e 694 689
e 695 689
e 696 689
e 697 689
e 662 689
e 663 689
e 666 689
e 698 689
e 381 689
e 699 689
e 700 689
e 671 689
e 701 689
e 691 690
e 692 690
e 693 690
e 694 690
e 695 690
e 696 690
e 697 690
e 662 690
e 663 690
e 666 690
e 698 690
e 381 690
e 699 690
e 700 690
e 671 690
e 701 690
e 692 691
e 693 691
e 694 691
e 695 691
e 696 691
e 697 691
e 662 691
e 663 691
e 666 691
e 698 691
e 381 691
e 699 691
e 700 691
e 671 691
e 701 691
e 693 692
e 694 692
e 695 692
e 696 692
e 697 692
e 662 692
e 663 692
e 666 692
e 698 692
e 381 692
e 699 692
e 700 692
e 671 692
e 701 692
e 694 693
e 695 693
e 696 693
e 697 693
e 662 693
e 663 693
e 666 693
e 698 693
e 381 693
e 699 693
e 700 693
e 671 693
e 701 693
e 695 694
e 696 694
e 697 694
e 662 694
e 663 694
e 666 694
e 698 694
e 381 694
e 699 694
e 700 694
e 671 694
e 701 694
e 696 695
e 697 695
e 662 695
e 663 695
e 666 695
e 698 695
e 381 695
e 699 695
e 700 695
e 671 695
e 701 695
e 697 696
e 662 696
e 663 696
e 666 696
e 698 696
e 381 696
e 699 696
e 700 696
e 671 696
e 701 696
e 662 697
e 663 697
e 666 697
e 698 697
e 381 697
e 699 697
e 700 697
e 671 697
e 701 697
e 698 662
e 381 662
e 699 662
e 700 662
e 701 662
e 698 663
e 381 663
e 699 663
e 700 663
e 701 663
e 698 666
e 381 666
e 699 666
e 700 666
e 701 666
e 381 698
e 699 698
e 700 698
e 671 698
e 701 698
e 699 381
e 700 381
e 671 381
e 701 381
e 700 699
e 671 699
e 701 699
e 671 700
e 701 700
e 701 671
e 702 703
e 644 703
e 646 703
e 704 703
e 705 703
e 706 703
e 707 703
e 708 703
e 657 703
e 375 703
e 709 703
e 665 703
e 710 703
e 711 703
e 541 703
e 712 703
e 674 703
e 675 703
e 644 702
e 646 702
e 704 702
e 705 702
e 706 702
e 707 702
e 708 702
e 657 702
e 375 702
e 709 702
e 665 702
e 710 702
e 711 702
e 541 702
e 712 702
e 674 702
e 675 702
e 704 644
e 705 644
e 706 644
e 707 644
e 708 644
e 709 644
e 710 644
e 711 644
e 712 644
e 704 646
e 705 646
e 706 646
e 707 646
e 708 646
e 709 646
e 710 646
e 711 646
e 712 646
e 705 704
e 706 704
e 707 704
e 708 704
e 657 704
e 375 704
e 709 704
e 665 704
e 710 704
e 711 704
e 541 704
e 712 704
e 674 704
e 675 704
e 706 705
e 707 705
e 708 705
e 657 705
e 375 705
e 709 705
e 665 705
e 710 705
e 711 705
e 541 705
e 712 705
e 674 705
e 675 705
e 707 706
e 708 706
e 657 706
e 375 706
e 709 706
e 665 706
e 710 706
e 711 706
e 541 706
e 712 706
e 674 706
e 675 706
e 708 707
e 657 707
e 375 707
e 709 707
e 665 707
e 710 707
e 711 707
e 541 707
e 712 707
e 674 707
e 675 707
e 657 708
e 375 708
e 709 708
e 665 708
e 710 708
e 711 708
e 541 708
e 712 708
e 674 708
e 675 708
e 709 657
e 710 657
e 711 657
e 712 657
e 709 375
e 710 375
e 711 375
e 712 375
e 665 709
e 710 709
e 711 709
e 541 709
e 712 709
e 674 709
e 675 709
e 710 665
e 711 665
e 712 665
e 711 710
e 541 710
e 712 710
e 674 710
e 675 710
e 541 711
e 712 711
e 674 711
e 675 711
e 712 541
e 674 712
e 675 712
e 713 714
e 715 714
e 706 714
e 716 714
e 717 714
e 718 714
e 653 714
e 656 714
e 719 714
e 720 714
e 721 714
e 369 714
e 722 714
e 723 714
e 667 714
e 724 714
e 725 714
e 726 714
e 727 714
e 715 713
e 706 713
e 716 713
e 717 713
e 718 713
e 653 713
e 656 713
e 719 713
e 720 713
e 721 713
e 369 713
e 722 713
e 723 713
e 667 713
e 724 713
e 725 713
e 726 713
e 727 713
e 706 715
e 716 715
e 717 715
e 718 715
e 653 715
e 656 715
e 719 715
e 720 715
e 721 715
e 369 715
e 722 715
e 723 715
e 667 715
e 724 715
e 725 715
e 726 715
e 727 715
e 716 706
e 717 706
e 718 706
e 653 706
e 656 706
e 719 706
e 720 706
e 721 706
e 369 706
e 722 706
e 723 706
e 667 706
e 724 706
e 725 706
e 726 706
e 727 706
e 717 716
e 718 716
e 653 716
e 656 716
e 719 716
e 720 716
e 721 716
e 369 716
e 722 716
e 723 716
e 667 716
e 724 716
e 725 716
e 726 716
e 727 716
e 718 717
e 653 717
e 656 717
e 719 717
e 720 717
e 721 717
e 369 717
e 722 717
e 723 717
e 667 717
e 724 717
e 725 717
e 726 717
e 727 717
e 653 718
e 656 718
e 719 718
e 720 718
e 721 718
e 369 718
e 722 718
e 723 718
e 667 718
e 724 718
e 725 718
e 726 718
e 727 718
e 719 653
e 720 653
e 721 653
e 369 653
e 722 653
e 723 653
e 724 653
e 725 653
e 726 653
e 727 653
e 719 656
e 720 656
e 721 656
e 369 656
e 722 656
e 723 656
e 724 656
e 725 656
e 726 656
e 727 656
e 720 719
e 721 719
e 369 719
e 722 719
e 723 719
e 667 719
e 724 719
e 725 719
e 726 719
e 727 719
e 721 720
e 369 720
e 722 720
e 723 720
e 667 720
e 724 720
e 725 720
e 726 720
e 727 720
e 369 721
e 722 721
e 723 721
e 667 721
e 724 721
e 725 721
e 726 721
e 727 721
e 722 369
e 723 369
e 667 369
e 724 369
e 725 369
e 726 369
e 727 369
e 723 722
e 667 722
e 724 722
e 725 722
e 726 722
e 727 722
e 667 723
e 724 723
e 725 723
e 726 723
e 727 723
e 724 667
e 725 667
e 726 667
e 727 667
e 725 724
e 726 724
e 727 724
e 726 725
e 727 725
e 727 726
e 728 729
e 730 729
e 731 729
e 732 729
e 644 729
e 497 729
e 733 729
e 646 729
e 734 729
e 649 729
e 735 729
e 736 729
e 737 729
e 496 729
e 738 729
e 739 729
e 657 729
e 498 729
e 740 729
e 741 729
e 665 729
e 742 729
e 672 729
e 726 729
e 743 729
e 674 729
e 744 729
e 730 728
e 731 728
e 732 728
e 644 728
e 497 728
e 733 728
e 646 728
e 734 728
e 649 728
e 735 728
e 736 728
e 737 728
e 496 728
e 738 728
e 739 728
e 657 728
e 498 728
e 740 728
e 741 728
e 665 728
e 742 728
e 672 728
e 726 728
e 743 728
e 674 728
e 744 728
e 731 730
e 732 730
e 644 730
e 497 730
e 733 730
e 646 730
e 734 730
e 649 730
e 735 730
e 736 730
e 737 730
e 496 730
e 738 730
e 739 730
e 657 730
e 498 730
e 740 730
e 741 730
e 665 730
e 742 730
e 672 730
e 726 730
e 743 730
e 674 730
e 744 730
e 732 731
e 644 731
e 497 731
e 733 731
e 646 731
e 734 731
e 649 731
e 735 731
e 736 731
e 737 731
e 496 731
e 738 731
e 739 731
e 657 731
e 498 731
e 740 731
e 741 731
e 665 731
e 742 731
e 672 731
e 726 731
e 743 731
e 674 731
e 744 731
e 644 732
e 497 732
e 733 732
e 646 732
e 734 732
e 649 732
e 735 732
e 736 732
e 737 732
e 496 732
e 738 732
e 739 732
e 657 732
e 498 732
e 740 732
e 741 732
e 665 732
e 742 732
e 672 732
e 726 732
e 743 732
e 674 732
e 744 732
e 497 644
e 733 644
e 734 644
e 735 644
e 736 644
e 737 644
e 496 644
e 738 644
e 739 644
e 498 644
e 740 644
e 741 644
e 742 644
e 726 644
e 743 644
e 744 644
e 733 497
e 646 497
e 734 497
e 649 497
e 735 497
e 736 497
e 737 497
e 738 497
e 739 497
e 657 497
e 740 497
e 741 497
e 665 497
e 742 497
e 672 497
e 726 497
e 743 497
e 674 497
e 744 497
e 646 733
e 734 733
e 649 733
e 735 733
e 736 733
e 737 733
e 496 733
e 738 733
e 739 733
e 657 733
e 498 733
e 740 733
e 741 733
e 665 733
e 742 733
e 672 733
e 726 733
e 743 733
e 674 733
e 744 733
e 734 646
e 735 646
e 736 646
e 737 646
e 496 646
e 738 646
e 739 646
e 498 646
e 740 646
e 741 646
e 742 646
e 726 646
e 743 646
e 744 646
e 649 734
e 735 734
e 736 734
e 737 734
e 496 734
e 738 734
e 739 734
e 657 734
e 498 734
e 740 734
e 741 734
e 665 734
e 742 734
e 672 734
e 726 734
e 743 734
e 674 734
e 744 734
e 735 649
e 736 649
e 737 649
e 496 649
e 738 649
e 739 649
e 498 649
e 740 649
e 741 649
e 742 649
e 726 649
e 743 649
e 744 649
e 736 735
e 737 735
e 496 735
e 738 735
e 739 735
e 657 735
e 498 735
e 740 735
e 741 735
e 665 735
e 742 735
e 672 735
e 726 735
e 743 735
e 674 735
e 744 735
e 737 736
e 496 736
e 738 736
e 739 736
e 657 736
e 498 736
e 740 736
e 741 736
e 665 736
e 742 736
e 672 736
e 726 736
e 743 736
e 674 736
e 744 736
e 496 737
e 738 737
e 739 737
e 657 737
e 498 737
e 740 737
e 741 737
e 665 737
e 742 737
e 672 737
e 726 737
e 743 737
e 674 737
e 744 737
e 738 496
e 739 496
e 657 496
e 740 496
e 741 496
e 665 496
e 742 496
e 672 496
e 726 496
e 743 496
e 674 496
e 744 496
e 739 738
e 657 738
e 498 738
e 740 738
e 741 738
e 665 738
e 742 738
e 672 738
e 726 738
e 743 738
e 674 738
e 744 738
e 657 739
e 498 739
e 740 739
e 741 739
e 665 739
e 742 739
e 672 739
e 726 739
e 743 739
e 674 739
e 744 739
e 498 657
e 740 657
e 741 657
e 742 657
e 726 657
e 743 657
e 744 657
e 740 498
e 741 498
e 665 498
e 742 498
e 672 498
e 726 498
e 743 498
e 674 498
e 744 498
e 741 740
e 665 740
e 742 740
e 672 740
e 726 740
e 743 740
e 674 740
e 744 740
e 665 741
e 742 741
e 672 741
e 726 741
e 743 741
e 674 741
e 744 741
e 742 665
e 726 665
e 743 665
e 744 665
e 672 742
e 726 742
e 743 742
e 674 742
e 744 742
e 726 672
e 743 672
e 744 672
e 743 726
e 674 726
e 744 726
e 674 743
e 744 743
e 744 674
e 644 745
e 746 745
e 649 745
e 719 745
e 747 745
e 375 745
e 748 745
e 726 745
e 541 745
e 674 745
e 749 745
e 746 644
e 719 644
e 747 644
e 748 644
e 749 644
e 649 746
e 719 746
e 747 746
e 375 746
e 748 746
e 726 746
e 541 746
e 674 746
e 749 746
e 719 649
e 747 649
e 748 649
e 749 649
e 747 719
e 375 719
e 748 719
e 541 719
e 674 719
e 749 719
e 375 747
e 748 747
e 726 747
e 541 747
e 674 747
e 749 747
e 748 375
e 726 375
e 749 375
e 726 748
e 541 748
e 674 748
e 749 748
e 541 726
e 749 726
e 749 541
e 749 674
e 750 714
e 647 714
e 673 714
e 750 713
e 647 713
e 673 713
e 750 715
e 647 715
e 673 715
e 647 750
e 716 750
e 717 750
e 718 750
e 653 750
e 656 750
e 720 750
e 722 750
e 723 750
e 667 750
e 724 750
e 673 750
e 716 647
e 717 647
e 718 647
e 720 647
e 722 647
e 723 647
e 724 647
e 673 716
e 673 717
e 673 718
e 673 720
e 673 722
e 673 723
e 673 724
e 751 752
e 753 754
e 755 754
e 756 754
e 757 754
e 758 754
e 759 754
e 760 754
e 761 754
e 762 754
e 763 754
e 764 754
e 765 754
e 766 754
e 767 754
e 755 753
e 756 753
e 757 753
e 758 753
e 759 753
e 760 753
e 761 753
e 762 753
e 763 753
e 764 753
e 765 753
e 766 753
e 767 753
e 756 755
e 757 755
e 758 755
e 759 755
e 760 755
e 761 755
e 762 755
e 763 755
e 764 755
e 765 755
e 766 755
e 767 755
e 757 756
e 758 756
e 759 756
e 760 756
e 761 756
e 762 756
e 763 756
e 764 756
e 765 756
e 766 756
e 767 756
e 758 757
e 759 757
e 760 757
e 761 757
e 762 757
e 763 757
e 764 757
e 765 757
e 766 757
e 767 757
e 759 758
e 760 758
e 761 758
e 762 758
e 763 758
e 764 758
e 765 758
e 766 758
e 767 758
e 760 759
e 761 759
e 762 759
e 763 759
e 764 759
e 765 759
e 766 759
e 767 759
e 761 760
e 762 760
e 763 760
e 764 760
e 765 760
e 766 760
e 767 760
e 762 761
e 763 761
e 764 761
e 765 761
e 766 761
e 767 761
e 763 762
e 764 762
e 765 762
e 766 762
e 767 762
e 764 763
e 765 763
e 766 763
e 767 763
e 765 764
e 766 764
e 767 764
e 766 765
e 767 765
e 767 766
e 768 754
e 769 754
e 770 754
e 645 754
e 771 754
e 647 754
e 772 754
e 773 754
e 774 754
e 775 754
e 776 754
e 777 754
e 778 754
e 779 754
e 780 754
e 653 754
e 781 754
e 782 754
e 655 754
e 656 754
e 783 754
e 784 754
e 785 754
e 660 754
e 661 754
e 786 754
e 787 754
e 788 754
e 789 754
e 790 754
e 791 754
e 792 754
e 793 754
e 794 754
e 667 754
e 795 754
e 796 754
e 797 754
e 798 754
e 799 754
e 800 754
e 673 754
e 801 754
e 768 753
e 769 753
e 770 753
e 645 753
e 771 753
e 647 753
e 772 753
e 773 753
e 774 753
e 775 753
e 776 753
e 777 753
e 778 753
e 779 753
e 780 753
e 653 753
e 781 753
e 782 753
e 655 753
e 656 753
e 783 753
e 784 753
e 785 753
e 660 753
e 661 753
e 786 753
e 787 753
e 788 753
e 789 753
e 790 753
e 791 753
e 792 753
e 793 753
e 794 753
e 667 753
e 795 753
e 796 753
e 797 753
e 798 753
e 799 753
e 800 753
e 673 753
e 801 753
e 768 756
e 769 756
e 770 756
e 645 756
e 771 756
e 647 756
e 772 756
e 773 756
e 774 756
e 775 756
e 776 756
e 777 756
e 778 756
e 779 756
e 780 756
e 653 756
e 781 756
e 782 756
e 655 756
e 656 756
e 783 756
e 784 756
e 785 756
e 660 756
e 661 756
e 786 756
e 787 756
e 788 756
e 789 756
e 790 756
e 791 756
e 792 756
e 793 756
e 794 756
e 667 756
e 795 756
e 796 756
e 797 756
e 798 756
e 799 756
e 800 756
e 673 756
e 801 756
e 769 768
e 770 768
e 645 768
e 771 768
e 647 768
e 757 768
e 758 768
e 772 768
e 773 768
e 774 768
e 775 768
e 776 768
e 777 768
e 778 768
e 779 768
e 760 768
e 761 768
e 780 768
e 653 768
e 781 768
e 782 768
e 655 768
e 656 768
e 783 768
e 784 768
e 785 768
e 660 768
e 661 768
e 786 768
e 787 768
e 788 768
e 789 768
e 762 768
e 790 768
e 791 768
e 792 768
e 793 768
e 794 768
e 763 768
e 667 768
e 795 768
e 764 768
e 796 768
e 797 768
e 798 768
e 799 768
e 800 768
e 673 768
e 801 768
e 770 769
e 645 769
e 771 769
e 647 769
e 757 769
e 758 769
e 772 769
e 773 769
e 774 769
e 775 769
e 776 769
e 777 769
e 778 769
e 779 769
e 760 769
e 761 769
e 780 769
e 653 769
e 781 769
e 782 769
e 655 769
e 656 769
e 783 769
e 784 769
e 785 769
e 660 769
e 661 769
e 786 769
e 787 769
e 788 769
e 789 769
e 762 769
e 790 769
e 791 769
e 792 769
e 793 769
e 794 769
e 763 769
e 667 769
e 795 769
e 764 769
e 796 769
e 797 769
e 798 769
e 799 769
e 800 769
e 673 769
e 801 769
e 645 770
e 771 770
e 647 770
e 757 770
e 758 770
e 772 770
e 773 770
e 774 770
e 775 770
e 776 770
e 777 770
e 778 770
e 779 770
e 760 770
e 761 770
e 780 770
e 653 770
e 781 770
e 782 770
e 655 770
e 656 770
e 783 770
e 784 770
e 785 770
e 660 770
e 661 770
e 786 770
e 787 770
e 788 770
e 789 770
e 762 770
e 790 770
e 791 770
e 792 770
e 793 770
e 794 770
e 763 770
e 667 770
e 795 770
e 764 770
e 796 770
e 797 770
e 798 770
e 799 770
e 800 770
e 673 770
e 801 770
e 771 645
e 757 645
e 758 645
e 772 645
e 773 645
e 774 645
e 775 645
e 776 645
e 777 645
e 778 645
e 779 645
e 760 645
e 761 645
e 780 645
e 781 645
e 782 645
e 783 645
e 784 645
e 785 645
e 786 645
e 787 645
e 788 645
e 789 645
e 762 645
e 790 645
e 791 645
e 792 645
e 793 645
e 794 645
e 763 645
e 795 645
e 764 645
e 796 645
e 797 645
e 798 645
e 799 645
e 800 645
e 801 645
e 647 771
e 757 771
e 758 771
e 772 771
e 773 771
e 774 771
e 775 771
e 776 771
e 777 771
e 778 771
e 779 771
e 760 771
e 761 771
e 780 771
e 653 771
e 781 771
e 782 771
e 655 771
e 656 771
e 783 771
e 784 771
e 785 771
e 660 771
e 661 771
e 786 771
e 787 771
e 788 771
e 789 771
e 762 771
e 790 771
e 791 771
e 792 771
e 793 771
e 794 771
e 763 771
e 667 771
e 795 771
e 764 771
e 796 771
e 797 771
e 798 771
e 799 771
e 800 771
e 673 771
e 801 771
e 757 647
e 758 647
e 772 647
e 773 647
e 774 647
e 775 647
e 776 647
e 777 647
e 778 647
e 779 647
e 760 647
e 761 647
e 780 647
e 781 647
e 782 647
e 783 647
e 784 647
e 785 647
e 786 647
e 787 647
e 788 647
e 789 647
e 762 647
e 790 647
e 791 647
e 792 647
e 793 647
e 794 647
e 763 647
e 795 647
e 764 647
e 796 647
e 797 647
e 798 647
e 799 647
e 800 647
e 801 647
e 772 757
e 773 757
e 774 757
e 775 757
e 776 757
e 777 757
e 778 757
e 779 757
e 780 757
e 653 757
e 781 757
e 782 757
e 655 757
e 656 757
e 783 757
e 784 757
e 785 757
e 660 757
e 661 757
e 786 757
e 787 757
e 788 757
e 789 757
e 790 757
e 791 757
e 792 757
e 793 757
e 794 757
e 667 757
e 795 757
e 796 757
e 797 757
e 798 757
e 799 757
e 800 757
e 673 757
e 801 757
e 772 758
e 773 758
e 774 758
e 775 758
e 776 758
e 777 758
e 778 758
e 779 758
e 780 758
e 653 758
e 781 758
e 782 758
e 655 758
e 656 758
e 783 758
e 784 758
e 785 758
e 660 758
e 661 758
e 786 758
e 787 758
e 788 758
e 789 758
e 790 758
e 791 758
e 792 758
e 793 758
e 794 758
e 667 758
e 795 758
e 796 758
e 797 758
e 798 758
e 799 758
e 800 758
e 673 758
e 801 758
e 773 772
e 774 772
e 775 772
e 776 772
e 777 772
e 778 772
e 779 772
e 760 772
e 761 772
e 780 772
e 653 772
e 781 772
e 782 772
e 655 772
e 656 772
e 783 772
e 784 772
e 785 772
e 660 772
e 661 772
e 786 772
e 787 772
e 788 772
e 789 772
e 762 772
e 790 772
e 791 772
e 792 772
e 793 772
e 794 772
e 763 772
e 667 772
e 795 772
e 764 772
e 796 772
e 797 772
e 798 772
e 799 772
e 800 772
e 673 772
e 801 772
e 774 773
e 775 773
e 776 773
e 777 773
e 778 773
e 779 773
e 760 773
e 761 773
e 780 773
e 653 773
e 781 773
e 782 773
e 655 773
e 656 773
e 783 773
e 784 773
e 785 773
e 660 773
e 661 773
e 786 773
e 787 773
e 788 773
e 789 773
e 762 773
e 790 773
e 791 773
e 792 773
e 793 773
e 794 773
e 763 773
e 667 773
e 795 773
e 764 773
e 796 773
e 797 773
e 798 773
e 799 773
e 800 773
e 673 773
e 801 773
e 775 774
e 776 774
e 777 774
e 778 774
e 779 774
e 760 774
e 761 774
e 780 774
e 653 774
e 781 774
e 782 774
e 655 774
e 656 774
e 783 774
e 784 774
e 785 774
e 660 774
e 661 774
e 786 774
e 787 774
e 788 774
e 789 774
e 762 774
e 790 774
e 791 774
e 792 774
e 793 774
e 794 774
e 763 774
e 667 774
e 795 774
e 764 774
e 796 774
e 797 774
e 798 774
e 799 774
e 800 774
e 673 774
e 801 774
e 776 775
e 777 775
e 778 775
e 779 775
e 760 775
e 761 775
e 780 775
e 653 775
e 781 775
e 782 775
e 655 775
e 656 775
e 783 775
e 784 775
e 785 775
e 660 775
e 661 775
e 786 775
e 787 775
e 788 775
e 789 775
e 762 775
e 790 775
e 791 775
e 792 775
e 793 775
e 794 775
e 763 775
e 667 775
e 795 775
e 764 775
e 796 775
e 797 775
e 798 775
e 799 775
e 800 775
e 673 775
e 801 775
e 777 776
e 778 776
e 779 776
e 760 776
e 761 776
e 780 776
e 653 776
e 781 776
e 782 776
e 655 776
e 656 776
e 783 776
e 784 776
e 785 776
e 660 776
e 661 776
e 786 776
e 787 776
e 788 776
e 789 776
e 762 776
e 790 776
e 791 776
e 792 776
e 793 776
e 794 776
e 763 776
e 667 776
e 795 776
e 764 776
e 796 776
e 797 776
e 798 776
e 799 776
e 800 776
e 673 776
e 801 776
e 778 777
e 779 777
e 760 777
e 761 777
e 780 777
e 653 777
e 781 777
e 782 777
e 655 777
e 656 777
e 783 777
e 784 777
e 785 777
e 660 777
e 661 777
e 786 777
e 787 777
e 788 777
e 789 777
e 762 777
e 790 777
e 791 777
e 792 777
e 793 777
e 794 777
e 763 777
e 667 777
e 795 777
e 764 777
e 796 777
e 797 777
e 798 777
e 799 777
e 800 777
e 673 777
e 801 777
e 779 778
e 760 778
e 761 778
e 780 778
e 653 778
e 781 778
e 782 778
e 655 778
e 656 778
e 783 778
e 784 778
e 785 778
e 660 778
e 661 778
e 786 778
e 787 778
e 788 778
e 789 778
e 762 778
e 790 778
e 791 778
e 792 778
e 793 778
e 794 778
e 763 778
e 667 778
e 795 778
e 764 778
e 796 778
e 797 778
e 798 778
e 799 778
e 800 778
e 673 778
e 801 778
e 760 779
e 761 779
e 780 779
e 653 779
e 781 779
e 782 779
e 655 779
e 656 779
e 783 779
e 784 779
e 785 779
e 660 779
e 661 779
e 786 779
e 787 779
e 788 779
e 789 779
e 762 779
e 790 779
e 791 779
e 792 779
e 793 779
e 794 779
e 763 779
e 667 779
e 795 779
e 764 779
e 796 779
e 797 779
e 798 779
e 799 779
e 800 779
e 673 779
e 801 779
e 780 760
e 653 760
e 781 760
e 782 760
e 655 760
e 656 760
e 783 760
e 784 760
e 785 760
e 660 760
e 661 760
e 786 760
e 787 760
e 788 760
e 789 760
e 790 760
e 791 760
e 792 760
e 793 760
e 794 760
e 667 760
e 795 760
e 796 760
e 797 760
e 798 760
e 799 760
e 800 760
e 673 760
e 801 760
e 780 761
e 653 761
e 781 761
e 782 761
e 655 761
e 656 761
e 783 761
e 784 761
e 785 761
e 660 761
e 661 761
e 786 761
e 787 761
e 788 761
e 789 761
e 790 761
e 791 761
e 792 761
e 793 761
e 794 761
e 667 761
e 795 761
e 796 761
e 797 761
e 798 761
e 799 761
e 800 761
e 673 761
e 801 761
e 653 780
e 781 780
e 782 780
e 655 780
e 656 780
e 783 780
e 784 780
e 785 780
e 660 780
e 661 780
e 786 780
e 787 780
e 788 780
e 789 780
e 762 780
e 790 780
e 791 780
e 792 780
e 793 780
e 794 780
e 763 780
e 667 780
e 795 780
e 764 780
e 796 780
e 797 780
e 798 780
e 799 780
e 800 780
e 673 780
e 801 780
e 781 653
e 782 653
e 783 653
e 784 653
e 785 653
e 786 653
e 787 653
e 788 653
e 789 653
e 762 653
e 790 653
e 791 653
e 792 653
e 793 653
e 794 653
e 763 653
e 795 653
e 764 653
e 796 653
e 797 653
e 798 653
e 799 653
e 800 653
e 801 653
e 782 781
e 655 781
e 656 781
e 783 781
e 784 781
e 785 781
e 660 781
e 661 781
e 786 781
e 787 781
e 788 781
e 789 781
e 762 781
e 790 781
e 791 781
e 792 781
e 793 781
e 794 781
e 763 781
e 667 781
e 795 781
e 764 781
e 796 781
e 797 781
e 798 781
e 799 781
e 800 781
e 673 781
e 801 781
e 655 782
e 656 782
e 783 782
e 784 782
e 785 782
e 660 782
e 661 782
e 786 782
e 787 782
e 788 782
e 789 782
e 762 782
e 790 782
e 791 782
e 792 782
e 793 782
e 794 782
e 763 782
e 667 782
e 795 782
e 764 782
e 796 782
e 797 782
e 798 782
e 799 782
e 800 782
e 673 782
e 801 782
e 783 655
e 784 655
e 785 655
e 786 655
e 787 655
e 788 655
e 789 655
e 762 655
e 790 655
e 791 655
e 792 655
e 793 655
e 794 655
e 763 655
e 795 655
e 764 655
e 796 655
e 797 655
e 798 655
e 799 655
e 800 655
e 801 655
e 783 656
e 784 656
e 785 656
e 786 656
e 787 656
e 788 656
e 789 656
e 762 656
e 790 656
e 791 656
e 792 656
e 793 656
e 794 656
e 763 656
e 795 656
e 764 656
e 796 656
e 797 656
e 798 656
e 799 656
e 800 656
e 801 656
e 784 783
e 785 783
e 660 783
e 661 783
e 786 783
e 787 783
e 788 783
e 789 783
e 762 783
e 790 783
e 791 783
e 792 783
e 793 783
e 794 783
e 763 783
e 667 783
e 795 783
e 764 783
e 796 783
e 797 783
e 798 783
e 799 783
e 800 783
e 673 783
e 801 783
e 785 784
e 660 784
e 661 784
e 786 784
e 787 784
e 788 784
e 789 784
e 762 784
e 790 784
e 791 784
e 792 784
e 793 784
e 794 784
e 763 784
e 667 784
e 795 784
e 764 784
e 796 784
e 797 784
e 798 784
e 799 784
e 800 784
e 673 784
e 801 784
e 660 785
e 661 785
e 786 785
e 787 785
e 788 785
e 789 785
e 762 785
e 790 785
e 791 785
e 792 785
e 793 785
e 794 785
e 763 785
e 667 785
e 795 785
e 764 785
e 796 785
e 797 785
e 798 785
e 799 785
e 800 785
e 673 785
e 801 785
e 786 660
e 787 660
e 788 660
e 789 660
e 762 660
e 790 660
e 791 660
e 792 660
e 793 660
e 794 660
e 763 660
e 795 660
e 764 660
e 796 660
e 797 660
e 798 660
e 799 660
e 800 660
e 801 660
e 786 661
e 787 661
e 788 661
e 789 661
e 762 661
e 790 661
e 791 661
e 792 661
e 793 661
e 794 661
e 763 661
e 795 661
e 764 661
e 796 661
e 797 661
e 798 661
e 799 661
e 800 661
e 801 661
e 787 786
e 788 786
e 789 786
e 762 786
e 790 786
e 791 786
e 792 786
e 793 786
e 794 786
e 763 786
e 667 786
e 795 786
e 764 786
e 796 786
e 797 786
e 798 786
e 799 786
e 800 786
e 673 786
e 801 786
e 788 787
e 789 787
e 762 787
e 790 787
e 791 787
e 792 787
e 793 787
e 794 787
e 763 787
e 667 787
e 795 787
e 764 787
e 796 787
e 797 787
e 798 787
e 799 787
e 800 787
e 673 787
e 801 787
e 789 788
e 762 788
e 790 788
e 791 788
e 792 788
e 793 788
e 794 788
e 763 788
e 667 788
e 795 788
e 764 788
e 796 788
e 797 788
e 798 788
e 799 788
e 800 788
e 673 788
e 801 788
e 762 789
e 790 789
e 791 789
e 792 789
e 793 789
e 794 789
e 763 789
e 667 789
e 795 789
e 764 789
e 796 789
e 797 789
e 798 789
e 799 789
e 800 789
e 673 789
e 801 789
e 790 762
e 791 762
e 792 762
e 793 762
e 794 762
e 667 762
e 795 762
e 796 762
e 797 762
e 798 762
e 799 762
e 800 762
e 673 762
e 801 762
e 791 790
e 792 790
e 793 790
e 794 790
e 763 790
e 667 790
e 795 790
e 764 790
e 796 790
e 797 790
e 798 790
e 799 790
e 800 790
e 673 790
e 801 790
e 792 791
e 793 791
e 794 791
e 763 791
e 667 791
e 795 791
e 764 791
e 796 791
e 797 791
e 798 791
e 799 791
e 800 791
e 673 791
e 801 791
e 793 792
e 794 792
e 763 792
e 667 792
e 795 792
e 764 792
e 796 792
e 797 792
e 798 792
e 799 792
e 800 792
e 673 792
e 801 792
e 794 793
e 763 793
e 667 793
e 795 793
e 764 793
e 796 793
e 797 793
e 798 793
e 799 793
e 800 793
e 673 793
e 801 793
e 763 794
e 667 794
e 795 794
e 764 794
e 796 794
e 797 794
e 798 794
e 799 794
e 800 794
e 673 794
e 801 794
e 667 763
e 795 763
e 796 763
e 797 763
e 798 763
e 799 763
e 800 763
e 673 763
e 801 763
e 795 667
e 764 667
e 796 667
e 797 667
e 798 667
e 799 667
e 800 667
e 801 667
e 764 795
e 796 795
e 797 795
e 798 795
e 799 795
e 800 795
e 673 795
e 801 795
e 796 764
e 797 764
e 798 764
e 799 764
e 800 764
e 673 764
e 801 764
e 797 796
e 798 796
e 799 796
e 800 796
e 673 796
e 801 796
e 798 797
e 799 797
e 800 797
e 673 797
e 801 797
e 799 798
e 800 798
e 673 798
e 801 798
e 800 799
e 673 799
e 801 799
e 673 800
e 801 800
e 801 673
e 802 803
e 792 803
e 793 803
e 794 803
e 804 803
e 792 802
e 793 802
e 794 802
e 804 802
e 804 792
e 804 793
e 804 794
e 805 806
e 807 806
e 807 805
e 808 809
e 810 809
e 811 809
e 812 809
e 635 809
e 813 809
e 814 809
e 810 808
e 811 808
e 812 808
e 635 808
e 813 808
e 814 808
e 811 810
e 812 810
e 635 810
e 813 810
e 814 810
e 812 811
e 635 811
e 813 811
e 814 811
e 635 812
e 813 812
e 814 812
e 813 635
e 814 635
e 814 813
e 815 677
e 816 677
e 817 677
e 818 677
e 819 677
e 820 677
e 821 677
e 822 677
e 823 677
e 824 677
e 825 677
e 826 677
e 827 677
e 828 677
e 829 677
e 830 677
e 831 677
e 508 677
e 832 677
e 833 677
e 834 677
e 835 677
e 836 677
e 837 677
e 838 677
e 839 677
e 840 677
e 507 677
e 841 677
e 842 677
e 843 677
e 844 677
e 845 677
e 846 677
e 847 677
e 848 677
e 849 677
e 850 677
e 851 677
e 852 677
e 853 677
e 854 677
e 855 677
e 856 677
e 857 677
e 858 677
e 859 677
e 860 677
e 861 677
e 862 677
e 863 677
e 864 677
e 865 677
e 866 677
e 867 677
e 868 677
e 869 677
e 870 677
e 871 677
e 872 677
e 873 677
e 874 677
e 875 677
e 876 677
e 877 677
e 878 677
e 879 677
e 880 677
e 881 677
e 882 677
e 883 677
e 884 677
e 885 677
e 886 677
e 887 677
e 888 677
e 636 677
e 889 677
e 890 677
e 891 677
e 892 677
e 893 677
e 894 677
e 895 677
e 896 677
e 897 677
e 898 677
e 899 677
e 900 677
e 901 677
e 902 677
e 903 677
e 904 677
e 905 677
e 906 677
e 907 677
e 816 815
e 817 815
e 818 815
e 819 815
e 820 815
e 821 815
e 822 815
e 823 815
e 824 815
e 825 815
e 681 815
e 826 815
e 827 815
e 828 815
e 829 815
e 830 815
e 831 815
e 508 815
e 832 815
e 833 815
e 834 815
e 835 815
e 836 815
e 837 815
e 838 815
e 839 815
e 840 815
e 689 815
e 507 815
e 841 815
e 842 815
e 843 815
e 691 815
e 844 815
e 845 815
e 846 815
e 847 815
e 848 815
e 849 815
e 850 815
e 851 815
e 852 815
e 853 815
e 854 815
e 855 815
e 856 815
e 857 815
e 858 815
e 859 815
e 860 815
e 861 815
e 862 815
e 863 815
e 864 815
e 865 815
e 866 815
e 867 815
e 868 815
e 869 815
e 870 815
e 871 815
e 698 815
e 872 815
e 873 815
e 874 815
e 875 815
e 876 815
e 877 815
e 878 815
e 879 815
e 880 815
e 881 815
e 882 815
e 883 815
e 884 815
e 885 815
e 886 815
e 887 815
e 888 815
e 636 815
e 889 815
e 890 815
e 891 815
e 892 815
e 893 815
e 894 815
e 895 815
e 896 815
e 897 815
e 898 815
e 899 815
e 900 815
e 901 815
e 902 815
e 903 815
e 904 815
e 905 815
e 906 815
e 907 815
e 817 816
e 818 816
e 819 816
e 820 816
e 821 816
e 822 816
e 823 816
e 824 816
e 825 816
e 681 816
e 826 816
e 827 816
e 828 816
e 829 816
e 830 816
e 831 816
e 508 816
e 832 816
e 833 816
e 834 816
e 835 816
e 836 816
e 837 816
e 838 816
e 839 816
e 840 816
e 689 816
e 507 816
e 841 816
e 842 816
e 843 816
e 691 816
e 844 816
e 845 816
e 846 816
e 847 816
e 848 816
e 849 816
e 850 816
e 851 816
e 852 816
e 853 816
e 854 816
e 855 816
e 856 816
e 857 816
e 858 816
e 859 816
e 860 816
e 861 816
e 862 816
e 863 816
e 864 816
e 865 816
e 866 816
e 867 816
e 868 816
e 869 816
e 870 816
e 871 816
e 698 816
e 872 816
e 873 816
e 874 816
e 875 816
e 876 816
e 877 816
e 878 816
e 879 816
e 880 816
e 881 816
e 882 816
e 883 816
e 884 816
e 885 816
e 886 816
e 887 816
e 888 816
e 636 816
e 889 816
e 890 816
e 891 816
e 892 816
e 893 816
e 894 816
e 895 816
e 896 816
e 897 816
e 898 816
e 899 816
e 900 816
e 901 816
e 902 816
e 903 816
e 904 816
e 905 816
e 906 816
e 907 816
e 818 817
e 819 817
e 820 817
e 821 817
e 822 817
e 823 817
e 824 817
e 825 817
e 681 817
e 826 817
e 827 817
e 828 817
e 829 817
e 830 817
e 831 817
e 508 817
e 832 817
e 833 817
e 834 817
e 835 817
e 836 817
e 837 817
e 838 817
e 839 817
e 840 817
e 689 817
e 507 817
e 841 817
e 842 817
e 843 817
e 691 817
e 844 817
e 845 817
e 846 817
e 847 817
e 848 817
e 849 817
e 850 817
e 851 817
e 852 817
e 853 817
e 854 817
e 855 817
e 856 817
e 857 817
e 858 817
e 859 817
e 860 817
e 861 817
e 862 817
e 863 817
e 864 817
e 865 817
e 866 817
e 867 817
e 868 817
e 869 817
e 870 817
e 871 817
e 698 817
e 872 817
e 873 817
e 874 817
e 875 817
e 876 817
e 877 817
e 878 817
e 879 817
e 880 817
e 881 817
e 882 817
e 883 817
e 884 817
e 885 817
e 886 817
e 887 817
e 888 817
e 636 817
e 889 817
e 890 817
e 891 817
e 892 817
e 893 817
e 894 817
e 895 817
e 896 817
e 897 817
e 898 817
e 899 817
e 900 817
e 901 817
e 902 817
e 903 817
e 904 817
e 905 817
e 906 817
e 907 817
e 819 818
e 820 818
e 821 818
e 822 818
e 823 818
e 824 818
e 825 818
e 681 818
e 826 818
e 827 818
e 828 818
e 829 818
e 830 818
e 831 818
e 508 818
e 832 818
e 833 818
e 834 818
e 835 818
e 836 818
e 837 818
e 838 818
e 839 818
e 840 818
e 689 818
e 507 818
e 841 818
e 842 818
e 843 818
e 691 818
e 844 818
e 845 818
e 846 818
e 847 818
e 848 818
e 849 818
e 850 818
e 851 818
e 852 818
e 853 818
e 854 818
e 855 818
e 856 818
e 857 818
e 858 818
e 859 818
e 860 818
e 861 818
e 862 818
e 863 818
e 864 818
e 865 818
e 866 818
e 867 818
e 868 818
e 869 818
e 870 818
e 871 818
e 698 818
e 872 818
e 873 818
e 874 818
e 875 818
e 876 818
e 877 818
e 878 818
e 879 818
e 880 818
e 881 818
e 882 818
e 883 818
e 884 818
e 885 818
e 886 818
e 887 818
e 888 818
e 636 818
e 889 818
e 890 818
e 891 818
e 892 818
e 893 818
e 894 818
e 895 818
e 896 818
e 897 818
e 898 818
e 899 818
e 900 818
e 901 818
e 902 818
e 903 818
e 904 818
e 905 818
e 906 818
e 907 818
e 820 819
e 821 819
e 822 819
e 823 819
e 824 819
e 825 819
e 681 819
e 826 819
e 827 819
e 828 819
e 829 819
e 830 819
e 831 819
e 508 819
e 832 819
e 833 819
e 834 819
e 835 819
e 836 819
e 837 819
e 838 819
e 839 819
e 840 819
e 689 819
e 507 819
e 841 819
e 842 819
e 843 819
e 691 819
e 844 819
e 845 819
e 846 819
e 847 819
e 848 819
e 849 819
e 850 819
e 851 819
e 852 819
e 853 819
e 854 819
e 855 819
e 856 819
e 857 819
e 858 819
e 859 819
e 860 819
e 861 819
e 862 819
e 863 819
e 864 819
e 865 819
e 866 819
e 867 819
e 868 819
e 869 819
e 870 819
e 871 819
e 698 819
e 872 819
e 873 819
e 874 819
e 875 819
e 876 819
e 877 819
e 878 819
e 879 819
e 880 819
e 881 819
e 882 819
e 883 819
e 884 819
e 885 819
e 886 819
e 887 819
e 888 819
e 636 819
e 889 819
e 890 819
e 891 819
e 892 819
e 893 819
e 894 819
e 895 819
e 896 819
e 897 819
e 898 819
e 899 819
e 900 819
e 901 819
e 902 819
e 903 819
e 904 819
e 905 819
e 906 819
e 907 819
e 821 820
e 822 820
e 823 820
e 824 820
e 825 820
e 681 820
e 826 820
e 827 820
e 828 820
e 829 820
e 830 820
e 831 820
e 508 820
e 832 820
e 833 820
e 834 820
e 835 820
e 836 820
e 837 820
e 838 820
e 839 820
e 840 820
e 689 820
e 507 820
e 841 820
e 842 820
e 843 820
e 691 820
e 844 820
e 845 820
e 846 820
e 847 820
e 848 820
e 849 820
e 850 820
e 851 820
e 852 820
e 853 820
e 854 820
e 855 820
e 856 820
e 857 820
e 858 820
e 859 820
e 860 820
e 861 820
e 862 820
e 863 820
e 864 820
e 865 820
e 866 820
e 867 820
e 868 820
e 869 820
e 870 820
e 871 820
e 698 820
e 872 820
e 873 820
e 874 820
e 875 820
e 876 820
e 877 820
e 878 820
e 879 820
e 880 820
e 881 820
e 882 820
e 883 820
e 884 820
e 885 820
e 886 820
e 887 820
e 888 820
e 636 820
e 889 820
e 890 820
e 891 820
e 892 820
e 893 820
e 894 820
e 895 820
e 896 820
e 897 820
e 898 820
e 899 820
e 900 820
e 901 820
e 902 820
e 903 820
e 904 820
e 905 820
e 906 820
e 907 820
e 822 821
e 823 821
e 824 821
e 825 821
e 681 821
e 826 821
e 827 821
e 828 821
e 829 821
e 830 821
e 831 821
e 508 821
e 832 821
e 833 821
e 834 821
e 835 821
e 836 821
e 837 821
e 838 821
e 839 821
e 840 821
e 689 821
e 507 821
e 841 821
e 842 821
e 843 821
e 691 821
e 844 821
e 845 821
e 846 821
e 847 821
e 848 821
e 849 821
e 850 821
e 851 821
e 852 821
e 853 821
e 854 821
e 855 821
e 856 821
e 857 821
e 858 821
e 859 821
e 860 821
e 861 821
e 862 821
e 863 821
e 864 821
e 865 821
e 866 821
e 867 821
e 868 821
e 869 821
e 870 821
e 871 821
e 698 821
e 872 821
e 873 821
e 874 821
e 875 821
e 876 821
e 877 821
e 878 821
e 879 821
e 880 821
e 881 821
e 882 821
e 883 821
e 884 821
e 885 821
e 886 821
e 887 821
e 888 821
e 636 821
e 889 821
e 890 821
e 891 821
e 892 821
e 893 821
e 894 821
e 895 821
e 896 821
e 897 821
e 898 821
e 899 821
e 900 821
e 901 821
e 902 821
e 903 821
e 904 821
e 905 821
e 906 821
e 907 821
e 823 822
e 824 822
e 825 822
e 681 822
e 826 822
e 827 822
e 828 822
e 829 822
e 830 822
e 831 822
e 508 822
e 832 822
e 833 822
e 834 822
e 835 822
e 836 822
e 837 822
e 838 822
e 839 822
e 840 822
e 689 822
e 507 822
e 841 822
e 842 822
e 843 822
e 691 822
e 844 822
e 845 822
e 846 822
e 847 822
e 848 822
e 849 822
e 850 822
e 851 822
e 852 822
e 853 822
e 854 822
e 855 822
e 856 822
e 857 822
e 858 822
e 859 822
e 860 822
e 861 822
e 862 822
e 863 822
e 864 822
e 865 822
e 866 822
e 867 822
e 868 822
e 869 822
e 870 822
e 871 822
e 698 822
e 872 822
e 873 822
e 874 822
e 875 822
e 876 822
e 877 822
e 878 822
e 879 822
e 880 822
e 881 822
e 882 822
e 883 822
e 884 822
e 885 822
e 886 822
e 887 822
e 888 822
e 636 822
e 889 822
e 890 822
e 891 822
e 892 822
e 893 822
e 894 822
e 895 822
e 896 822
e 897 822
e 898 822
e 899 822
e 900 822
e 901 822
e 902 822
e 903 822
e 904 822
e 905 822
e 906 822
e 907 822
e 824 823
e 825 823
e 681 823
e 826 823
e 827 823
e 828 823
e 829 823
e 830 823
e 831 823
e 508 823
e 832 823
e 833 823
e 834 823
e 835 823
e 836 823
e 837 823
e 838 823
e 839 823
e 840 823
e 689 823
e 507 823
e 841 823
e 842 823
e 843 823
e 691 823
e 844 823
e 845 823
e 846 823
e 847 823
e 848 823
e 849 823
e 850 823
e 851 823
e 852 823
e 853 823
e 854 823
e 855 823
e 856 823
e 857 823
e 858 823
e 859 823
e 860 823
e 861 823
e 862 823
e 863 823
e 864 823
e 865 823
e 866 823
e 867 823
e 868 823
e 869 823
e 870 823
e 871 823
e 698 823
e 872 823
e 873 823
e 874 823
e 875 823
e 876 823
e 877 823
e 878 823
e 879 823
e 880 823
e 881 823
e 882 823
e 883 823
e 884 823
e 885 823
e 886 823
e 887 823
e 888 823
e 636 823
e 889 823
e 890 823
e 891 823
e 892 823
e 893 823
e 894 823
e 895 823
e 896 823
e 897 823
e 898 823
e 899 823
e 900 823
e 901 823
e 902 823
e 903 823
e 904 823
e 905 823
e 906 823
e 907 823
e 825 824
e 681 824
e 826 824
e 827 824
e 828 824
e 829 824
e 830 824
e 831 824
e 508 824
e 832 824
e 833 824
e 834 824
e 835 824
e 836 824
e 837 824
e 838 824
e 839 824
e 840 824
e 689 824
e 507 824
e 841 824
e 842 824
e 843 824
e 691 824
e 844 824
e 845 824
e 846 824
e 847 824
e 848 824
e 849 824
e 850 824
e 851 824
e 852 824
e 853 824
e 854 824
e 855 824
e 856 824
e 857 824
e 858 824
e 859 824
e 860 824
e 861 824
e 862 824
e 863 824
e 864 824
e 865 824
e 866 824
e 867 824
e 868 824
e 869 824
e 870 824
e 871 824
e 698 824
e 872 824
e 873 824
e 874 824
e 875 824
e 876 824
e 877 824
e 878 824
e 879 824
e 880 824
e 881 824
e 882 824
e 883 824
e 884 824
e 885 824
e 886 824
e 887 824
e 888 824
e 636 824
e 889 824
e 890 824
e 891 824
e 892 824
e 893 824
e 894 824
e 895 824
e 896 824
e 897 824
e 898 824
e 899 824
e 900 824
e 901 824
e 902 824
e 903 824
e 904 824
e 905 824
e 906 824
e 907 824
e 681 825
e 826 825
e 827 825
e 828 825
e 829 825
e 830 825
e 831 825
e 508 825
e 832 825
e 833 825
e 834 825
e 835 825
e 836 825
e 837 825
e 838 825
e 839 825
e 840 825
e 689 825
e 507 825
e 841 825
e 842 825
e 843 825
e 691 825
e 844 825
e 845 825
e 846 825
e 847 825
e 848 825
e 849 825
e 850 825
e 851 825
e 852 825
e 853 825
e 854 825
e 855 825
e 856 825
e 857 825
e 858 825
e 859 825
e 860 825
e 861 825
e 862 825
e 863 825
e 864 825
e 865 825
e 866 825
e 867 825
e 868 825
e 869 825
e 870 825
e 871 825
e 698 825
e 872 825
e 873 825
e 874 825
e 875 825
e 876 825
e 877 825
e 878 825
e 879 825
e 880 825
e 881 825
e 882 825
e 883 825
e 884 825
e 885 825
e 886 825
e 887 825
e 888 825
e 636 825
e 889 825
e 890 825
e 891 825
e 892 825
e 893 825
e 894 825
e 895 825
e 896 825
e 897 825
e 898 825
e 899 825
e 900 825
e 901 825
e 902 825
e 903 825
e 904 825
e 905 825
e 906 825
e 907 825
e 826 681
e 827 681
e 828 681
e 829 681
e 830 681
e 831 681
e 508 681
e 832 681
e 833 681
e 834 681
e 835 681
e 836 681
e 837 681
e 838 681
e 839 681
e 840 681
e 507 681
e 841 681
e 842 681
e 843 681
e 844 681
e 845 681
e 846 681
e 847 681
e 848 681
e 849 681
e 850 681
e 851 681
e 852 681
e 853 681
e 854 681
e 855 681
e 856 681
e 857 681
e 858 681
e 859 681
e 860 681
e 861 681
e 862 681
e 863 681
e 864 681
e 865 681
e 866 681
e 867 681
e 868 681
e 869 681
e 870 681
e 871 681
e 872 681
e 873 681
e 874 681
e 875 681
e 876 681
e 877 681
e 878 681
e 879 681
e 880 681
e 881 681
e 882 681
e 883 681
e 884 681
e 885 681
e 886 681
e 887 681
e 888 681
e 636 681
e 889 681
e 890 681
e 891 681
e 892 681
e 893 681
e 894 681
e 895 681
e 896 681
e 897 681
e 898 681
e 899 681
e 900 681
e 901 681
e 902 681
e 903 681
e 904 681
e 905 681
e 906 681
e 907 681
e 827 826
e 828 826
e 829 826
e 830 826
e 831 826
e 508 826
e 832 826
e 833 826
e 834 826
e 835 826
e 836 826
e 837 826
e 838 826
e 839 826
e 840 826
e 689 826
e 507 826
e 841 826
e 842 826
e 843 826
e 691 826
e 844 826
e 845 826
e 846 826
e 847 826
e 848 826
e 849 826
e 850 826
e 851 826
e 852 826
e 853 826
e 854 826
e 855 826
e 856 826
e 857 826
e 858 826
e 859 826
e 860 826
e 861 826
e 862 826
e 863 826
e 864 826
e 865 826
e 866 826
e 867 826
e 868 826
e 869 826
e 870 826
e 871 826
e 698 826
e 872 826
e 873 826
e 874 826
e 875 826
e 876 826
e 877 826
e 878 826
e 879 826
e 880 826
e 881 826
e 882 826
e 883 826
e 884 826
e 885 826
e 886 826
e 887 826
e 888 826
e 636 826
e 889 826
e 890 826
e 891 826
e 892 826
e 893 826
e 894 826
e 895 826
e 896 826
e 897 826
e 898 826
e 899 826
e 900 826
e 901 826
e 902 826
e 903 826
e 904 826
e 905 826
e 906 826
e 907 826
e 828 827
e 829 827
e 830 827
e 831 827
e 508 827
e 832 827
e 833 827
e 834 827
e 835 827
e 836 827
e 837 827
e 838 827
e 839 827
e 840 827
e 689 827
e 507 827
e 841 827
e 842 827
e 843 827
e 691 827
e 844 827
e 845 827
e 846 827
e 847 827
e 848 827
e 849 827
e 850 827
e 851 827
e 852 827
e 853 827
e 854 827
e 855 827
e 856 827
e 857 827
e 858 827
e 859 827
e 860 827
e 861 827
e 862 827
e 863 827
e 864 827
e 865 827
e 866 827
e 867 827
e 868 827
e 869 827
e 870 827
e 871 827
e 698 827
e 872 827
e 873 827
e 874 827
e 875 827
e 876 827
e 877 827
e 878 827
e 879 827
e 880 827
e 881 827
e 882 827
e 883 827
e 884 827
e 885 827
e 886 827
e 887 827
e 888 827
e 636 827
e 889 827
e 890 827
e 891 827
e 892 827
e 893 827
e 894 827
e 895 827
e 896 827
e 897 827
e 898 827
e 899 827
e 900 827
e 901 827
e 902 827
e 903 827
e 904 827
e 905 827
e 906 827
e 907 827
e 829 828
e 830 828
e 831 828
e 508 828
e 832 828
e 833 828
e 834 828
e 835 828
e 836 828
e 837 828
e 838 828
e 839 828
e 840 828
e 689 828
e 507 828
e 841 828
e 842 828
e 843 828
e 691 828
e 844 828
e 845 828
e 846 828
e 847 828
e 848 828
e 849 828
e 850 828
e 851 828
e 852 828
e 853 828
e 854 828
e 855 828
e 856 828
e 857 828
e 858 828
e 859 828
e 860 828
e 861 828
e 862 828
e 863 828
e 864 828
e 865 828
e 866 828
e 867 828
e 868 828
e 869 828
e 870 828
e 871 828
e 698 828
e 872 828
e 873 828
e 874 828
e 875 828
e 876 828
e 877 828
e 878 828
e 879 828
e 880 828
e 881 828
e 882 828
e 883 828
e 884 828
e 885 828
e 886 828
e 887 828
e 888 828
e 636 828
e 889 828
e 890 828
e 891 828
e 892 828
e 893 828
e 894 828
e 895 828
e 896 828
e 897 828
e 898 828
e 899 828
e 900 828
e 901 828
e 902 828
e 903 828
e 904 828
e 905 828
e 906 828
e 907 828
e 830 829
e 831 829
e 508 829
e 832 829
e 833 829
e 834 829
e 835 829
e 836 829
e 837 829
e 838 829
e 839 829
e 840 829
e 689 829
e 507 829
e 841 829
e 842 829
e 843 829
e 691 829
e 844 829
e 845 829
e 846 829
e 847 829
e 848 829
e 849 829
e 850 829
e 851 829
e 852 829
e 853 829
e 854 829
e 855 829
e 856 829
e 857 829
e 858 829
e 859 829
e 860 829
e 861 829
e 862 829
e 863 829
e 864 829
e 865 829
e 866 829
e 867 829
e 868 829
e 869 829
e 870 829
e 871 829
e 698 829
e 872 829
e 873 829
e 874 829
e 875 829
e 876 829
e 877 829
e 878 829
e 879 829
e 880 829
e 881 829
e 882 829
e 883 829
e 884 829
e 885 829
e 886 829
e 887 829
e 888 829
e 636 829
e 889 829
e 890 829
e 891 829
e 892 829
e 893 829
e 894 829
e 895 829
e 896 829
e 897 829
e 898 829
e 899 829
e 900 829
e 901 829
e 902 829
e 903 829
e 904 829
e 905 829
e 906 829
e 907 829
e 831 830
e 508 830
e 832 830
e 833 830
e 834 830
e 835 830
e 836 830
e 837 830
e 838 830
e 839 830
e 840 830
e 689 830
e 507 830
e 841 830
e 842 830
e 843 830
e 691 830
e 844 830
e 845 830
e 846 830
e 847 830
e 848 830
e 849 830
e 850 830
e 851 830
e 852 830
e 853 830
e 854 830
e 855 830
e 856 830
e 857 830
e 858 830
e 859 830
e 860 830
e 861 830
e 862 830
e 863 830
e 864 830
e 865 830
e 866 830
e 867 830
e 868 830
e 869 830
e 870 830
e 871 830
e 698 830
e 872 830
e 873 830
e 874 830
e 875 830
e 876 830
e 877 830
e 878 830
e 879 830
e 880 830
e 881 830
e 882 830
e 883 830
e 884 830
e 885 830
e 886 830
e 887 830
e 888 830
e 636 830
e 889 830
e 890 830
e 891 830
e 892 830
e 893 830
e 894 830
e 895 830
e 896 830
e 897 830
e 898 830
e 899 830
e 900 830
e 901 830
e 902 830
e 903 830
e 904 830
e 905 830
e 906 830
e 907 830
e 508 831
e 832 831
e 833 831
e 834 831
e 835 831
e 836 831
e 837 831
e 838 831
e 839 831
e 840 831
e 689 831
e 507 831
e 841 831
e 842 831
e 843 831
e 691 831
e 844 831
e 845 831
e 846 831
e 847 831
e 848 831
e 849 831
e 850 831
e 851 831
e 852 831
e 853 831
e 854 831
e 855 831
e 856 831
e 857 831
e 858 831
e 859 831
e 860 831
e 861 831
e 862 831
e 863 831
e 864 831
e 865 831
e 866 831
e 867 831
e 868 831
e 869 831
e 870 831
e 871 831
e 698 831
e 872 831
e 873 831
e 874 831
e 875 831
e 876 831
e 877 831
e 878 831
e 879 831
e 880 831
e 881 831
e 882 831
e 883 831
e 884 831
e 885 831
e 886 831
e 887 831
e 888 831
e 636 831
e 889 831
e 890 831
e 891 831
e 892 831
e 893 831
e 894 831
e 895 831
e 896 831
e 897 831
e 898 831
e 899 831
e 900 831
e 901 831
e 902 831
e 903 831
e 904 831
e 905 831
e 906 831
e 907 831
e 832 508
e 833 508
e 834 508
e 835 508
e 836 508
e 837 508
e 838 508
e 839 508
e 840 508
e 689 508
e 841 508
e 842 508
e 843 508
e 691 508
e 844 508
e 845 508
e 846 508
e 847 508
e 848 508
e 849 508
e 850 508
e 851 508
e 852 508
e 853 508
e 854 508
e 855 508
e 856 508
e 857 508
e 858 508
e 859 508
e 860 508
e 861 508
e 862 508
e 863 508
e 864 508
e 865 508
e 866 508
e 867 508
e 868 508
e 869 508
e 870 508
e 871 508
e 698 508
e 872 508
e 873 508
e 874 508
e 875 508
e 876 508
e 877 508
e 878 508
e 879 508
e 880 508
e 881 508
e 882 508
e 883 508
e 884 508
e 885 508
e 886 508
e 887 508
e 888 508
e 636 508
e 889 508
e 890 508
e 891 508
e 892 508
e 893 508
e 894 508
e 895 508
e 896 508
e 897 508
e 898 508
e 899 508
e 900 508
e 901 508
e 902 508
e 903 508
e 904 508
e 905 508
e 906 508
e 907 508
e 833 832
e 834 832
e 835 832
e 836 832
e 837 832
e 838 832
e 839 832
e 840 832
e 689 832
e 507 832
e 841 832
e 842 832
e 843 832
e 691 832
e 844 832
e 845 832
e 846 832
e 847 832
e 848 832
e 849 832
e 850 832
e 851 832
e 852 832
e 853 832
e 854 832
e 855 832
e 856 832
e 857 832
e 858 832
e 859 832
e 860 832
e 861 832
e 862 832
e 863 832
e 864 832
e 865 832
e 866 832
e 867 832
e 868 832
e 869 832
e 870 832
e 871 832
e 698 832
e 872 832
e 873 832
e 874 832
e 875 832
e 876 832
e 877 832
e 878 832
e 879 832
e 880 832
e 881 832
e 882 832
e 883 832
e 884 832
e 885 832
e 886 832
e 887 832
e 888 832
e 636 832
e 889 832
e 890 832
e 891 832
e 892 832
e 893 832
e 894 832
e 895 832
e 896 832
e 897 832
e 898 832
e 899 832
e 900 832
e 901 832
e 902 832
e 903 832
e 904 832
e 905 832
e 906 832
e 907 832
e 834 833
e 835 833
e 836 833
e 837 833
e 838 833
e 839 833
e 840 833
e 689 833
e 507 833
e 841 833
e 842 833
e 843 833
e 691 833
e 844 833
e 845 833
e 846 833
e 847 833
e 848 833
e 849 833
e 850 833
e 851 833
e 852 833
e 853 833
e 854 833
e 855 833
e 856 833
e 857 833
e 858 833
e 859 833
e 860 833
e 861 833
e 862 833
e 863 833
e 864 833
e 865 833
e 866 833
e 867 833
e 868 833
e 869 833
e 870 833
e 871 833
e 698 833
e 872 833
e 873 833
e 874 833
e 875 833
e 876 833
e 877 833
e 878 833
e 879 833
e 880 833
e 881 833
e 882 833
e 883 833
e 884 833
e 885 833
e 886 833
e 887 833
e 888 833
e 636 833
e 889 833
e 890 833
e 891 833
e 892 833
e 893 833
e 894 833
e 895 833
e 896 833
e 897 833
e 898 833
e 899 833
e 900 833
e 901 833
e 902 833
e 903 833
e 904 833
e 905 833
e 906 833
e 907 833
e 835 834
e 836 834
e 837 834
e 838 834
e 839 834
e 840 834
e 689 834
e 507 834
e 841 834
e 842 834
e 843 834
e 691 834
e 844 834
e 845 834
e 846 834
e 847 834
e 848 834
e 849 834
e 850 834
e 851 834
e 852 834
e 853 834
e 854 834
e 855 834
e 856 834
e 857 834
e 858 834
e 859 834
e 860 834
e 861 834
e 862 834
e 863 834
e 864 834
e 865 834
e 866 834
e 867 834
e 868 834
e 869 834
e 870 834
e 871 834
e 698 834
e 872 834
e 873 834
e 874 834
e 875 834
e 876 834
e 877 834
e 878 834
e 879 834
e 880 834
e 881 834
e 882 834
e 883 834
e 884 834
e 885 834
e 886 834
e 887 834
e 888 834
e 636 834
e 889 834
e 890 834
e 891 834
e 892 834
e 893 834
e 894 834
e 895 834
e 896 834
e 897 834
e 898 834
e 899 834
e 900 834
e 901 834
e 902 834
e 903 834
e 904 834
e 905 834
e 906 834
e 907 834
e 836 835
e 837 835
e 838 835
e 839 835
e 840 835
e 689 835
e 507 835
e 841 835
e 842 835
e 843 835
e 691 835
e 844 835
e 845 835
e 846 835
e 847 835
e 848 835
e 849 835
e 850 835
e 851 835
e 852 835
e 853 835
e 854 835
e 855 835
e 856 835
e 857 835
e 858 835
e 859 835
e 860 835
e 861 835
e 862 835
e 863 835
e 864 835
e 865 835
e 866 835
e 867 835
e 868 835
e 869 835
e 870 835
e 871 835
e 698 835
e 872 835
e 873 835
e 874 835
e 875 835
e 876 835
e 877 835
e 878 835
e 879 835
e 880 835
e 881 835
e 882 835
e 883 835
e 884 835
e 885 835
e 886 835
e 887 835
e 888 835
e 636 835
e 889 835
e 890 835
e 891 835
e 892 835
e 893 835
e 894 835
e 895 835
e 896 835
e 897 835
e 898 835
e 899 835
e 900 835
e 901 835
e 902 835
e 903 835
e 904 835
e 905 835
e 906 835
e 907 835
e 837 836
e 838 836
e 839 836
e 840 836
e 689 836
e 507 836
e 841 836
e 842 836
e 843 836
e 691 836
e 844 836
e 845 836
e 846 836
e 847 836
e 848 836
e 849 836
e 850 836
e 851 836
e 852 836
e 853 836
e 854 836
e 855 836
e 856 836
e 857 836
e 858 836
e 859 836
e 860 836
e 861 836
e 862 836
e 863 836
e 864 836
e 865 836
e 866 836
e 867 836
e 868 836
e 869 836
e 870 836
e 871 836
e 698 836
e 872 836
e 873 836
e 874 836
e 875 836
e 876 836
e 877 836
e 878 836
e 879 836
e 880 836
e 881 836
e 882 836
e 883 836
e 884 836
e 885 836
e 886 836
e 887 836
e 888 836
e 636 836
e 889 836
e 890 836
e 891 836
e 892 836
e 893 836
e 894 836
e 895 836
e 896 836
e 897 836
e 898 836
e 899 836
e 900 836
e 901 836
e 902 836
e 903 836
e 904 836
e 905 836
e 906 836
e 907 836
e 838 837
e 839 837
e 840 837
e 689 837
e 507 837
e 841 837
e 842 837
e 843 837
e 691 837
e 844 837
e 845 837
e 846 837
e 847 837
e 848 837
e 849 837
e 850 837
e 851 837
e 852 837
e 853 837
e 854 837
e 855 837
e 856 837
e 857 837
e 858 837
e 859 837
e 860 837
e 861 837
e 862 837
e 863 837
e 864 837
e 865 837
e 866 837
e 867 837
e 868 837
e 869 837
e 870 837
e 871 837
e 698 837
e 872 837
e 873 837
e 874 837
e 875 837
e 876 837
e 877 837
e 878 837
e 879 837
e 880 837
e 881 837
e 882 837
e 883 837
e 884 837
e 885 837
e 886 837
e 887 837
e 888 837
e 636 837
e 889 837
e 890 837
e 891 837
e 892 837
e 893 837
e 894 837
e 895 837
e 896 837
e 897 837
e 898 837
e 899 837
e 900 837
e 901 837
e 902 837
e 903 837
e 904 837
e 905 837
e 906 837
e 907 837
e 839 838
e 840 838
e 689 838
e 507 838
e 841 838
e 842 838
e 843 838
e 691 838
e 844 838
e 845 838
e 846 838
e 847 838
e 848 838
e 849 838
e 850 838
e 851 838
e 852 838
e 853 838
e 854 838
e 855 838
e 856 838
e 857 838
e 858 838
e 859 838
e 860 838
e 861 838
e 862 838
e 863 838
e 864 838
e 865 838
e 866 838
e 867 838
e 868 838
e 869 838
e 870 838
e 871 838
e 698 838
e 872 838
e 873 838
e 874 838
e 875 838
e 876 838
e 877 838
e 878 838
e 879 838
e 880 838
e 881 838
e 882 838
e 883 838
e 884 838
e 885 838
e 886 838
e 887 838
e 888 838
e 636 838
e 889 838
e 890 838
e 891 838
e 892 838
e 893 838
e 894 838
e 895 838
e 896 838
e 897 838
e 898 838
e 899 838
e 900 838
e 901 838
e 902 838
e 903 838
e 904 838
e 905 838
e 906 838
e 907 838
e 840 839
e 689 839
e 507 839
e 841 839
e 842 839
e 843 839
e 691 839
e 844 839
e 845 839
e 846 839
e 847 839
e 848 839
e 849 839
e 850 839
e 851 839
e 852 839
e 853 839
e 854 839
e 855 839
e 856 839
e 857 839
e 858 839
e 859 839
e 860 839
e 861 839
e 862 839
e 863 839
e 864 839
e 865 839
e 866 839
e 867 839
e 868 839
e 869 839
e 870 839
e 871 839
e 698 839
e 872 839
e 873 839
e 874 839
e 875 839
e 876 839
e 877 839
e 878 839
e 879 839
e 880 839
e 881 839
e 882 839
e 883 839
e 884 839
e 885 839
e 886 839
e 887 839
e 888 839
e 636 839
e 889 839
e 890 839
e 891 839
e 892 839
e 893 839
e 894 839
e 895 839
e 896 839
e 897 839
e 898 839
e 899 839
e 900 839
e 901 839
e 902 839
e 903 839
e 904 839
e 905 839
e 906 839
e 907 839
e 689 840
e 507 840
e 841 840
e 842 840
e 843 840
e 691 840
e 844 840
e 845 840
e 846 840
e 847 840
e 848 840
e 849 840
e 850 840
e 851 840
e 852 840
e 853 840
e 854 840
e 855 840
e 856 840
e 857 840
e 858 840
e 859 840
e 860 840
e 861 840
e 862 840
e 863 840
e 864 840
e 865 840
e 866 840
e 867 840
e 868 840
e 869 840
e 870 840
e 871 840
e 698 840
e 872 840
e 873 840
e 874 840
e 875 840
e 876 840
e 877 840
e 878 840
e 879 840
e 880 840
e 881 840
e 882 840
e 883 840
e 884 840
e 885 840
e 886 840
e 887 840
e 888 840
e 636 840
e 889 840
e 890 840
e 891 840
e 892 840
e 893 840
e 894 840
e 895 840
e 896 840
e 897 840
e 898 840
e 899 840
e 900 840
e 901 840
e 902 840
e 903 840
e 904 840
e 905 840
e 906 840
e 907 840
e 507 689
e 841 689
e 842 689
e 843 689
e 844 689
e 845 689
e 846 689
e 847 689
e 848 689
e 849 689
e 850 689
e 851 689
e 852 689
e 853 689
e 854 689
e 855 689
e 856 689
e 857 689
e 858 689
e 859 689
e 860 689
e 861 689
e 862 689
e 863 689
e 864 689
e 865 689
e 866 689
e 867 689
e 868 689
e 869 689
e 870 689
e 871 689
e 872 689
e 873 689
e 874 689
e 875 689
e 876 689
e 877 689
e 878 689
e 879 689
e 880 689
e 881 689
e 882 689
e 883 689
e 884 689
e 885 689
e 886 689
e 887 689
e 888 689
e 636 689
e 889 689
e 890 689
e 891 689
e 892 689
e 893 689
e 894 689
e 895 689
e 896 689
e 897 689
e 898 689
e 899 689
e 900 689
e 901 689
e 902 689
e 903 689
e 904 689
e 905 689
e 906 689
e 907 689
e 841 507
e 842 507
e 843 507
e 691 507
e 844 507
e 845 507
e 846 507
e 847 507
e 848 507
e 849 507
e 850 507
e 851 507
e 852 507
e 853 507
e 854 507
e 855 507
e 856 507
e 857 507
e 858 507
e 859 507
e 860 507
e 861 507
e 862 507
e 863 507
e 864 507
e 865 507
e 866 507
e 867 507
e 868 507
e 869 507
e 870 507
e 871 507
e 698 507
e 872 507
e 873 507
e 874 507
e 875 507
e 876 507
e 877 507
e 878 507
e 879 507
e 880 507
e 881 507
e 882 507
e 883 507
e 884 507
e 885 507
e 886 507
e 887 507
e 888 507
e 636 507
e 889 507
e 890 507
e 891 507
e 892 507
e 893 507
e 894 507
e 895 507
e 896 507
e 897 507
e 898 507
e 899 507
e 900 507
e 901 507
e 902 507
e 903 507
e 904 507
e 905 507
e 906 507
e 907 507
e 842 841
e 843 841
e 691 841
e 844 841
e 845 841
e 846 841
e 847 841
e 848 841
e 849 841
e 850 841
e 851 841
e 852 841
e 853 841
e 854 841
e 855 841
e 856 841
e 857 841
e 858 841
e 859 841
e 860 841
e 861 841
e 862 841
e 863 841
e 864 841
e 865 841
e 866 841
e 867 841
e 868 841
e 869 841
e 870 841
e 871 841
e 698 841
e 872 841
e 873 841
e 874 841
e 875 841
e 876 841
e 877 841
e 878 841
e 879 841
e 880 841
e 881 841
e 882 841
e 883 841
e 884 841
e 885 841
e 886 841
e 887 841
e 888 841
e 636 841
e 889 841
e 890 841
e 891 841
e 892 841
e 893 841
e 894 841
e 895 841
e 896 841
e 897 841
e 898 841
e 899 841
e 900 841
e 901 841
e 902 841
e 903 841
e 904 841
e 905 841
e 906 841
e 907 841
e 843 842
e 691 842
e 844 842
e 845 842
e 846 842
e 847 842
e 848 842
e 849 842
e 850 842
e 851 842
e 852 842
e 853 842
e 854 842
e 855 842
e 856 842
e 857 842
e 858 842
e 859 842
e 860 842
e 861 842
e 862 842
e 863 842
e 864 842
e 865 842
e 866 842
e 867 842
e 868 842
e 869 842
e 870 842
e 871 842
e 698 842
e 872 842
e 873 842
e 874 842
e 875 842
e 876 842
e 877 842
e 878 842
e 879 842
e 880 842
e 881 842
e 882 842
e 883 842
e 884 842
e 885 842
e 886 842
e 887 842
e 888 842
e 636 842
e 889 842
e 890 842
e 891 842
e 892 842
e 893 842
e 894 842
e 895 842
e 896 842
e 897 842
e 898 842
e 899 842
e 900 842
e 901 842
e 902 842
e 903 842
e 904 842
e 905 842
e 906 842
e 907 842
e 691 843
e 844 843
e 845 843
e 846 843
e 847 843
e 848 843
e 849 843
e 850 843
e 851 843
e 852 843
e 853 843
e 854 843
e 855 843
e 856 843
e 857 843
e 858 843
e 859 843
e 860 843
e 861 843
e 862 843
e 863 843
e 864 843
e 865 843
e 866 843
e 867 843
e 868 843
e 869 843
e 870 843
e 871 843
e 698 843
e 872 843
e 873 843
e 874 843
e 875 843
e 876 843
e 877 843
e 878 843
e 879 843
e 880 843
e 881 843
e 882 843
e 883 843
e 884 843
e 885 843
e 886 843
e 887 843
e 888 843
e 636 843
e 889 843
e 890 843
e 891 843
e 892 843
e 893 843
e 894 843
e 895 843
e 896 843
e 897 843
e 898 843
e 899 843
e 900 843
e 901 843
e 902 843
e 903 843
e 904 843
e 905 843
e 906 843
e 907 843
e 844 691
e 845 691
e 846 691
e 847 691
e 848 691
e 849 691
e 850 691
e 851 691
e 852 691
e 853 691
e 854 691
e 855 691
e 856 691
e 857 691
e 858 691
e 859 691
e 860 691
e 861 691
e 862 691
e 863 691
e 864 691
e 865 691
e 866 691
e 867 691
e 868 691
e 869 691
e 870 691
e 871 691
e 872 691
e 873 691
e 874 691
e 875 691
e 876 691
e 877 691
e 878 691
e 879 691
e 880 691
e 881 691
e 882 691
e 883 691
e 884 691
e 885 691
e 886 691
e 887 691
e 888 691
e 636 691
e 889 691
e 890 691
e 891 691
e 892 691
e 893 691
e 894 691
e 895 691
e 896 691
e 897 691
e 898 691
e 899 691
e 900 691
e 901 691
e 902 691
e 903 691
e 904 691
e 905 691
e 906 691
e 907 691
e 845 844
e 846 844
e 847 844
e 848 844
e 849 844
e 850 844
e 851 844
e 852 844
e 853 844
e 854 844
e 855 844
e 856 844
e 857 844
e 858 844
e 859 844
e 860 844
e 861 844
e 862 844
e 863 844
e 864 844
e 865 844
e 866 844
e 867 844
e 868 844
e 869 844
e 870 844
e 871 844
e 698 844
e 872 844
e 873 844
e 874 844
e 875 844
e 876 844
e 877 844
e 878 844
e 879 844
e 880 844
e 881 844
e 882 844
e 883 844
e 884 844
e 885 844
e 886 844
e 887 844
e 888 844
e 636 844
e 889 844
e 890 844
e 891 844
e 892 844
e 893 844
e 894 844
e 895 844
e 896 844
e 897 844
e 898 844
e 899 844
e 900 844
e 901 844
e 902 844
e 903 844
e 904 844
e 905 844
e 906 844
e 907 844
e 846 845
e 847 845
e 848 845
e 849 845
e 850 845
e 851 845
e 852 845
e 853 845
e 854 845
e 855 845
e 856 845
e 857 845
e 858 845
e 859 845
e 860 845
e 861 845
e 862 845
e 863 845
e 864 845
e 865 845
e 866 845
e 867 845
e 868 845
e 869 845
e 870 845
e 871 845
e 698 845
e 872 845
e 873 845
e 874 845
e 875 845
e 876 845
e 877 845
e 878 845
e 879 845
e 880 845
e 881 845
e 882 845
e 883 845
e 884 845
e 885 845
e 886 845
e 887 845
e 888 845
e 636 845
e 889 845
e 890 845
e 891 845
e 892 845
e 893 845
e 894 845
e 895 845
e 896 845
e 897 845
e 898 845
e 899 845
e 900 845
e 901 845
e 902 845
e 903 845
e 904 845
e 905 845
e 906 845
e 907 845
e 847 846
e 848 846
e 849 846
e 850 846
e 851 846
e 852 846
e 853 846
e 854 846
e 855 846
e 856 846
e 857 846
e 858 846
e 859 846
e 860 846
e 861 846
e 862 846
e 863 846
e 864 846
e 865 846
e 866 846
e 867 846
e 868 846
e 869 846
e 870 846
e 871 846
e 698 846
e 872 846
e 873 846
e 874 846
e 875 846
e 876 846
e 877 846
e 878 846
e 879 846
e 880 846
e 881 846
e 882 846
e 883 846
e 884 846
e 885 846
e 886 846
e 887 846
e 888 846
e 636 846
e 889 846
e 890 846
e 891 846
e 892 846
e 893 846
e 894 846
e 895 846
e 896 846
e 897 846
e 898 846
e 899 846
e 900 846
e 901 846
e 902 846
e 903 846
e 904 846
e 905 846
e 906 846
e 907 846
e 848 847
e 849 847
e 850 847
e 851 847
e 852 847
e 853 847
e 854 847
e 855 847
e 856 847
e 857 847
e 858 847
e 859 847
e 860 847
e 861 847
e 862 847
e 863 847
e 864 847
e 865 847
e 866 847
e 867 847
e 868 847
e 869 847
e 870 847
e 871 847
e 698 847
e 872 847
e 873 847
e 874 847
e 875 847
e 876 847
e 877 847
e 878 847
e 879 847
e 880 847
e 881 847
e 882 847
e 883 847
e 884 847
e 885 847
e 886 847
e 887 847
e 888 847
e 636 847
e 889 847
e 890 847
e 891 847
e 892 847
e 893 847
e 894 847
e 895 847
e 896 847
e 897 847
e 898 847
e 899 847
e 900 847
e 901 847
e 902 847
e 903 847
e 904 847
e 905 847
e 906 847
e 907 847
e 849 848
e 850 848
e 851 848
e 852 848
e 853 848
e 854 848
e 855 848
e 856 848
e 857 848
e 858 848
e 859 848
e 860 848
e 861 848
e 862 848
e 863 848
e 864 848
e 865 848
e 866 848
e 867 848
e 868 848
e 869 848
e 870 848
e 871 848
e 698 848
e 872 848
e 873 848
e 874 848
e 875 848
e 876 848
e 877 848
e 878 848
e 879 848
e 880 848
e 881 848
e 882 848
e 883 848
e 884 848
e 885 848
e 886 848
e 887 848
e 888 848
e 636 848
e 889 848
e 890 848
e 891 848
e 892 848
e 893 848
e 894 848
e 895 848
e 896 848
e 897 848
e 898 848
e 899 848
e 900 848
e 901 848
e 902 848
e 903 848
e 904 848
e 905 848
e 906 848
e 907 848
e 850 849
e 851 849
e 852 849
e 853 849
e 854 849
e 855 849
e 856 849
e 857 849
e 858 849
e 859 849
e 860 849
e 861 849
e 862 849
e 863 849
e 864 849
e 865 849
e 866 849
e 867 849
e 868 849
e 869 849
e 870 849
e 871 849
e 698 849
e 872 849
e 873 849
e 874 849
e 875 849
e 876 849
e 877 849
e 878 849
e 879 849
e 880 849
e 881 849
e 882 849
e 883 849
e 884 849
e 885 849
e 886 849
e 887 849
e 888 849
e 636 849
e 889 849
e 890 849
e 891 849
e 892 849
e 893 849
e 894 849
e 895 849
e 896 849
e 897 849
e 898 849
e 899 849
e 900 849
e 901 849
e 902 849
e 903 849
e 904 849
e 905 849
e 906 849
e 907 849
e 851 850
e 852 850
e 853 850
e 854 850
e 855 850
e 856 850
e 857 850
e 858 850
e 859 850
e 860 850
e 861 850
e 862 850
e 863 850
e 864 850
e 865 850
e 866 850
e 867 850
e 868 850
e 869 850
e 870 850
e 871 850
e 698 850
e 872 850
e 873 850
e 874 850
e 875 850
e 876 850
e 877 850
e 878 850
e 879 850
e 880 850
e 881 850
e 882 850
e 883 850
e 884 850
e 885 850
e 886 850
e 887 850
e 888 850
e 636 850
e 889 850
e 890 850
e 891 850
e 892 850
e 893 850
e 894 850
e 895 850
e 896 850
e 897 850
e 898 850
e 899 850
e 900 850
e 901 850
e 902 850
e 903 850
e 904 850
e 905 850
e 906 850
e 907 850
e 852 851
e 853 851
e 854 851
e 855 851
e 856 851
e 857 851
e 858 851
e 859 851
e 860 851
e 861 851
e 862 851
e 863 851
e 864 851
e 865 851
e 866 851
e 867 851
e 868 851
e 869 851
e 870 851
e 871 851
e 698 851
e 872 851
e 873 851
e 874 851
e 875 851
e 876 851
e 877 851
e 878 851
e 879 851
e 880 851
e 881 851
e 882 851
e 883 851
e 884 851
e 885 851
e 886 851
e 887 851
e 888 851
e 636 851
e 889 851
e 890 851
e 891 851
e 892 851
e 893 851
e 894 851
e 895 851
e 896 851
e 897 851
e 898 851
e 899 851
e 900 851
e 901 851
e 902 851
e 903 851
e 904 851
e 905 851
e 906 851
e 907 851
e 853 852
e 854 852
e 855 852
e 856 852
e 857 852
e 858 852
e 859 852
e 860 852
e 861 852
e 862 852
e 863 852
e 864 852
e 865 852
e 866 852
e 867 852
e 868 852
e 869 852
e 870 852
e 871 852
e 698 852
e 872 852
e 873 852
e 874 852
e 875 852
e 876 852
e 877 852
e 878 852
e 879 852
e 880 852
e 881 852
e 882 852
e 883 852
e 884 852
e 885 852
e 886 852
e 887 852
e 888 852
e 636 852
e 889 852
e 890 852
e 891 852
e 892 852
e 893 852
e 894 852
e 895 852
e 896 852
e 897 852
e 898 852
e 899 852
e 900 852
e 901 852
e 902 852
e 903 852
e 904 852
e 905 852
e 906 852
e 907 852
e 854 853
e 855 853
e 856 853
e 857 853
e 858 853
e 859 853
e 860 853
e 861 853
e 862 853
e 863 853
e 864 853
e 865 853
e 866 853
e 867 853
e 868 853
e 869 853
e 870 853
e 871 853
e 698 853
e 872 853
e 873 853
e 874 853
e 875 853
e 876 853
e 877 853
e 878 853
e 879 853
e 880 853
e 881 853
e 882 853
e 883 853
e 884 853
e 885 853
e 886 853
e 887 853
e 888 853
e 636 853
e 889 853
e 890 853
e 891 853
e 892 853
e 893 853
e 894 853
e 895 853
e 896 853
e 897 853
e 898 853
e 899 853
e 900 853
e 901 853
e 902 853
e 903 853
e 904 853
e 905 853
e 906 853
e 907 853
e 855 854
e 856 854
e 857 854
e 858 854
e 859 854
e 860 854
e 861 854
e 862 854
e 863 854
e 864 854
e 865 854
e 866 854
e 867 854
e 868 854
e 869 854
e 870 854
e 871 854
e 698 854
e 872 854
e 873 854
e 874 854
e 875 854
e 876 854
e 877 854
e 878 854
e 879 854
e 880 854
e 881 854
e 882 854
e 883 854
e 884 854
e 885 854
e 886 854
e 887 854
e 888 854
e 636 854
e 889 854
e 890 854
e 891 854
e 892 854
e 893 854
e 894 854
e 895 854
e 896 854
e 897 854
e 898 854
e 899 854
e 900 854
e 901 854
e 902 854
e 903 854
e 904 854
e 905 854
e 906 854
e 907 854
e 856 855
e 857 855
e 858 855
e 859 855
e 860 855
e 861 855
e 862 855
e 863 855
e 864 855
e 865 855
e 866 855
e 867 855
e 868 855
e 869 855
e 870 855
e 871 855
e 698 855
e 872 855
e 873 855
e 874 855
e 875 855
e 876 855
e 877 855
e 878 855
e 879 855
e 880 855
e 881 855
e 882 855
e 883 855
e 884 855
e 885 855
e 886 855
e 887 855
e 888 855
e 636 855
e 889 855
e 890 855
e 891 855
e 892 855
e 893 855
e 894 855
e 895 855
e 896 855
e 897 855
e 898 855
e 899 855
e 900 855
e 901 855
e 902 855
e 903 855
e 904 855
e 905 855
e 906 855
e 907 855
e 857 856
e 858 856
e 859 856
e 860 856
e 861 856
e 862 856
e 863 856
e 864 856
e 865 856
e 866 856
e 867 856
e 868 856
e 869 856
e 870 856
e 871 856
e 698 856
e 872 856
e 873 856
e 874 856
e 875 856
e 876 856
e 877 856
e 878 856
e 879 856
e 880 856
e 881 856
e 882 856
e 883 856
e 884 856
e 885 856
e 886 856
e 887 856
e 888 856
e 636 856
e 889 856
e 890 856
e 891 856
e 892 856
e 893 856
e 894 856
e 895 856
e 896 856
e 897 856
e 898 856
e 899 856
e 900 856
e 901 856
e 902 856
e 903 856
e 904 856
e 905 856
e 906 856
e 907 856
e 858 857
e 859 857
e 860 857
e 861 857
e 862 857
e 863 857
e 864 857
e 865 857
e 866 857
e 867 857
e 868 857
e 869 857
e 870 857
e 871 857
e 698 857
e 872 857
e 873 857
e 874 857
e 875 857
e 876 857
e 877 857
e 878 857
e 879 857
e 880 857
e 881 857
e 882 857
e 883 857
e 884 857
e 885 857
e 886 857
e 887 857
e 888 857
e 636 857
e 889 857
e 890 857
e 891 857
e 892 857
e 893 857
e 894 857
e 895 857
e 896 857
e 897 857
e 898 857
e 899 857
e 900 857
e 901 857
e 902 857
e 903 857
e 904 857
e 905 857
e 906 857
e 907 857
e 859 858
e 860 858
e 861 858
e 862 858
e 863 858
e 864 858
e 865 858
e 866 858
e 867 858
e 868 858
e 869 858
e 870 858
e 871 858
e 698 858
e 872 858
e 873 858
e 874 858
e 875 858
e 876 858
e 877 858
e 878 858
e 879 858
e 880 858
e 881 858
e 882 858
e 883 858
e 884 858
e 885 858
e 886 858
e 887 858
e 888 858
e 636 858
e 889 858
e 890 858
e 891 858
e 892 858
e 893 858
e 894 858
e 895 858
e 896 858
e 897 858
e 898 858
e 899 858
e 900 858
e 901 858
e 902 858
e 903 858
e 904 858
e 905 858
e 906 858
e 907 858
e 860 859
e 861 859
e 862 859
e 863 859
e 864 859
e 865 859
e 866 859
e 867 859
e 868 859
e 869 859
e 870 859
e 871 859
e 698 859
e 872 859
e 873 859
e 874 859
e 875 859
e 876 859
e 877 859
e 878 859
e 879 859
e 880 859
e 881 859
e 882 859
e 883 859
e 884 859
e 885 859
e 886 859
e 887 859
e 888 859
e 636 859
e 889 859
e 890 859
e 891 859
e 892 859
e 893 859
e 894 859
e 895 859
e 896 859
e 897 859
e 898 859
e 899 859
e 900 859
e 901 859
e 902 859
e 903 859
e 904 859
e 905 859
e 906 859
e 907 859
e 861 860
e 862 860
e 863 860
e 864 860
e 865 860
e 866 860
e 867 860
e 868 860
e 869 860
e 870 860
e 871 860
e 698 860
e 872 860
e 873 860
e 874 860
e 875 860
e 876 860
e 877 860
e 878 860
e 879 860
e 880 860
e 881 860
e 882 860
e 883 860
e 884 860
e 885 860
e 886 860
e 887 860
e 888 860
e 636 860
e 889 860
e 890 860
e 891 860
e 892 860
e 893 860
e 894 860
e 895 860
e 896 860
e 897 860
e 898 860
e 899 860
e 900 860
e 901 860
e 902 860
e 903 860
e 904 860
e 905 860
e 906 860
e 907 860
e 862 861
e 863 861
e 864 861
e 865 861
e 866 861
e 867 861
e 868 861
e 869 861
e 870 861
e 871 861
e 698 861
e 872 861
e 873 861
e 874 861
e 875 861
e 876 861
e 877 861
e 878 861
e 879 861
e 880 861
e 881 861
e 882 861
e 883 861
e 884 861
e 885 861
e 886 861
e 887 861
e 888 861
e 636 861
e 889 861
e 890 861
e 891 861
e 892 861
e 893 861
e 894 861
e 895 861
e 896 861
e 897 861
e 898 861
e 899 861
e 900 861
e 901 861
e 902 861
e 903 861
e 904 861
e 905 861
e 906 861
e 907 861
e 863 862
e 864 862
e 865 862
e 866 862
e 867 862
e 868 862
e 869 862
e 870 862
e 871 862
e 698 862
e 872 862
e 873 862
e 874 862
e 875 862
e 876 862
e 877 862
e 878 862
e 879 862
e 880 862
e 881 862
e 882 862
e 883 862
e 884 862
e 885 862
e 886 862
e 887 862
e 888 862
e 636 862
e 889 862
e 890 862
e 891 862
e 892 862
e 893 862
e 894 862
e 895 862
e 896 862
e 897 862
e 898 862
e 899 862
e 900 862
e 901 862
e 902 862
e 903 862
e 904 862
e 905 862
e 906 862
e 907 862
e 864 863
e 865 863
e 866 863
e 867 863
e 868 863
e 869 863
e 870 863
e 871 863
e 698 863
e 872 863
e 873 863
e 874 863
e 875 863
e 876 863
e 877 863
e 878 863
e 879 863
e 880 863
e 881 863
e 882 863
e 883 863
e 884 863
e 885 863
e 886 863
e 887 863
e 888 863
e 636 863
e 889 863
e 890 863
e 891 863
e 892 863
e 893 863
e 894 863
e 895 863
e 896 863
e 897 863
e 898 863
e 899 863
e 900 863
e 901 863
e 902 863
e 903 863
e 904 863
e 905 863
e 906 863
e 907 863
e 865 864
e 866 864
e 867 864
e 868 864
e 869 864
e 870 864
e 871 864
e 698 864
e 872 864
e 873 864
e 874 864
e 875 864
e 876 864
e 877 864
e 878 864
e 879 864
e 880 864
e 881 864
e 882 864
e 883 864
e 884 864
e 885 864
e 886 864
e 887 864
e 888 864
e 636 864
e 889 864
e 890 864
e 891 864
e 892 864
e 893 864
e 894 864
e 895 864
e 896 864
e 897 864
e 898 864
e 899 864
e 900 864
e 901 864
e 902 864
e 903 864
e 904 864
e 905 864
e 906 864
e 907 864
e 866 865
e 867 865
e 868 865
e 869 865
e 870 865
e 871 865
e 698 865
e 872 865
e 873 865
e 874 865
e 875 865
e 876 865
e 877 865
e 878 865
e 879 865
e 880 865
e 881 865
e 882 865
e 883 865
e 884 865
e 885 865
e 886 865
e 887 865
e 888 865
e 636 865
e 889 865
e 890 865
e 891 865
e 892 865
e 893 865
e 894 865
e 895 865
e 896 865
e 897 865
e 898 865
e 899 865
e 900 865
e 901 865
e 902 865
e 903 865
e 904 865
e 905 865
e 906 865
e 907 865
e 867 866
e 868 866
e 869 866
e 870 866
e 871 866
e 698 866
e 872 866
e 873 866
e 874 866
e 875 866
e 876 866
e 877 866
e 878 866
e 879 866
e 880 866
e 881 866
e 882 866
e 883 866
e 884 866
e 885 866
e 886 866
e 887 866
e 888 866
e 636 866
e 889 866
e 890 866
e 891 866
e 892 866
e 893 866
e 894 866
e 895 866
e 896 866
e 897 866
e 898 866
e 899 866
e 900 866
e 901 866
e 902 866
e 903 866
e 904 866
e 905 866
e 906 866
e 907 866
e 868 867
e 869 867
e 870 867
e 871 867
e 698 867
e 872 867
e 873 867
e 874 867
e 875 867
e 876 867
e 877 867
e 878 867
e 879 867
e 880 867
e 881 867
e 882 867
e 883 867
e 884 867
e 885 867
e 886 867
e 887 867
e 888 867
e 636 867
e 889 867
e 890 867
e 891 867
e 892 867
e 893 867
e 894 867
e 895 867
e 896 867
e 897 867
e 898 867
e 899 867
e 900 867
e 901 867
e 902 867
e 903 867
e 904 867
e 905 867
e 906 867
e 907 867
e 869 868
e 870 868
e 871 868
e 698 868
e 872 868
e 873 868
e 874 868
e 875 868
e 876 868
e 877 868
e 878 868
e 879 868
e 880 868
e 881 868
e 882 868
e 883 868
e 884 868
e 885 868
e 886 868
e 887 868
e 888 868
e 636 868
e 889 868
e 890 868
e 891 868
e 892 868
e 893 868
e 894 868
e 895 868
e 896 868
e 897 868
e 898 868
e 899 868
e 900 868
e 901 868
e 902 868
e 903 868
e 904 868
e 905 868
e 906 868
e 907 868
e 870 869
e 871 869
e 698 869
e 872 869
e 873 869
e 874 869
e 875 869
e 876 869
e 877 869
e 878 869
e 879 869
e 880 869
e 881 869
e 882 869
e 883 869
e 884 869
e 885 869
e 886 869
e 887 869
e 888 869
e 636 869
e 889 869
e 890 869
e 891 869
e 892 869
e 893 869
e 894 869
e 895 869
e 896 869
e 897 869
e 898 869
e 899 869
e 900 869
e 901 869
e 902 869
e 903 869
e 904 869
e 905 869
e 906 869
e 907 869
e 871 870
e 698 870
e 872 870
e 873 870
e 874 870
e 875 870
e 876 870
e 877 870
e 878 870
e 879 870
e 880 870
e 881 870
e 882 870
e 883 870
e 884 870
e 885 870
e 886 870
e 887 870
e 888 870
e 636 870
e 889 870
e 890 870
e 891 870
e 892 870
e 893 870
e 894 870
e 895 870
e 896 870
e 897 870
e 898 870
e 899 870
e 900 870
e 901 870
e 902 870
e 903 870
e 904 870
e 905 870
e 906 870
e 907 870
e 698 871
e 872 871
e 873 871
e 874 871
e 875 871
e 876 871
e 877 871
e 878 871
e 879 871
e 880 871
e 881 871
e 882 871
e 883 871
e 884 871
e 885 871
e 886 871
e 887 871
e 888 871
e 636 871
e 889 871
e 890 871
e 891 871
e 892 871
e 893 871
e 894 871
e 895 871
e 896 871
e 897 871
e 898 871
e 899 871
e 900 871
e 901 871
e 902 871
e 903 871
e 904 871
e 905 871
e 906 871
e 907 871
e 872 698
e 873 698
e 874 698
e 875 698
e 876 698
e 877 698
e 878 698
e 879 698
e 880 698
e 881 698
e 882 698
e 883 698
e 884 698
e 885 698
e 886 698
e 887 698
e 888 698
e 636 698
e 889 698
e 890 698
e 891 698
e 892 698
e 893 698
e 894 698
e 895 698
e 896 698
e 897 698
e 898 698
e 899 698
e 900 698
e 901 698
e 902 698
e 903 698
e 904 698
e 905 698
e 906 698
e 907 698
e 873 872
e 874 872
e 875 872
e 876 872
e 877 872
e 878 872
e 879 872
e 880 872
e 881 872
e 882 872
e 883 872
e 884 872
e 885 872
e 886 872
e 887 872
e 888 872
e 636 872
e 889 872
e 890 872
e 891 872
e 892 872
e 893 872
e 894 872
e 895 872
e 896 872
e 897 872
e 898 872
e 899 872
e 900 872
e 901 872
e 902 872
e 903 872
e 904 872
e 905 872
e 906 872
e 907 872
e 874 873
e 875 873
e 876 873
e 877 873
e 878 873
e 879 873
e 880 873
e 881 873
e 882 873
e 883 873
e 884 873
e 885 873
e 886 873
e 887 873
e 888 873
e 636 873
e 889 873
e 890 873
e 891 873
e 892 873
e 893 873
e 894 873
e 895 873
e 896 873
e 897 873
e 898 873
e 899 873
e 900 873
e 901 873
e 902 873
e 903 873
e 904 873
e 905 873
e 906 873
e 907 873
e 875 874
e 876 874
e 877 874
e 878 874
e 879 874
e 880 874
e 881 874
e 882 874
e 883 874
e 884 874
e 885 874
e 886 874
e 887 874
e 888 874
e 636 874
e 889 874
e 890 874
e 891 874
e 892 874
e 893 874
e 894 874
e 895 874
e 896 874
e 897 874
e 898 874
e 899 874
e 900 874
e 901 874
e 902 874
e 903 874
e 904 874
e 905 874
e 906 874
e 907 874
e 876 875
e 877 875
e 878 875
e 879 875
e 880 875
e 881 875
e 882 875
e 883 875
e 884 875
e 885 875
e 886 875
e 887 875
e 888 875
e 636 875
e 889 875
e 890 875
e 891 875
e 892 875
e 893 875
e 894 875
e 895 875
e 896 875
e 897 875
e 898 875
e 899 875
e 900 875
e 901 875
e 902 875
e 903 875
e 904 875
e 905 875
e 906 875
e 907 875
e 877 876
e 878 876
e 879 876
e 880 876
e 881 876
e 882 876
e 883 876
e 884 876
e 885 876
e 886 876
e 887 876
e 888 876
e 636 876
e 889 876
e 890 876
e 891 876
e 892 876
e 893 876
e 894 876
e 895 876
e 896 876
e 897 876
e 898 876
e 899 876
e 900 876
e 901 876
e 902 876
e 903 876
e 904 876
e 905 876
e 906 876
e 907 876
e 878 877
e 879 877
e 880 877
e 881 877
e 882 877
e 883 877
e 884 877
e 885 877
e 886 877
e 887 877
e 888 877
e 636 877
e 889 877
e 890 877
e 891 877
e 892 877
e 893 877
e 894 877
e 895 877
e 896 877
e 897 877
e 898 877
e 899 877
e 900 877
e 901 877
e 902 877
e 903 877
e 904 877
e 905 877
e 906 877
e 907 877
e 879 878
e 880 878
e 881 878
e 882 878
e 883 878
e 884 878
e 885 878
e 886 878
e 887 878
e 888 878
e 636 878
e 889 878
e 890 878
e 891 878
e 892 878
e 893 878
e 894 878
e 895 878
e 896 878
e 897 878
e 898 878
e 899 878
e 900 878
e 901 878
e 902 878
e 903 878
e 904 878
e 905 878
e 906 878
e 907 878
e 880 879
e 881 879
e 882 879
e 883 879
e 884 879
e 885 879
e 886 879
e 887 879
e 888 879
e 636 879
e 889 879
e 890 879
e 891 879
e 892 879
e 893 879
e 894 879
e 895 879
e 896 879
e 897 879
e 898 879
e 899 879
e 900 879
e 901 879
e 902 879
e 903 879
e 904 879
e 905 879
e 906 879
e 907 879
e 881 880
e 882 880
e 883 880
e 884 880
e 885 880
e 886 880
e 887 880
e 888 880
e 636 880
e 889 880
e 890 880
e 891 880
e 892 880
e 893 880
e 894 880
e 895 880
e 896 880
e 897 880
e 898 880
e 899 880
e 900 880
e 901 880
e 902 880
e 903 880
e 904 880
e 905 880
e 906 880
e 907 880
e 882 881
e 883 881
e 884 881
e 885 881
e 886 881
e 887 881
e 888 881
e 636 881
e 889 881
e 890 881
e 891 881
e 892 881
e 893 881
e 894 881
e 895 881
e 896 881
e 897 881
e 898 881
e 899 881
e 900 881
e 901 881
e 902 881
e 903 881
e 904 881
e 905 881
e 906 881
e 907 881
e 883 882
e 884 882
e 885 882
e 886 882
e 887 882
e 888 882
e 636 882
e 889 882
e 890 882
e 891 882
e 892 882
e 893 882
e 894 882
e 895 882
e 896 882
e 897 882
e 898 882
e 899 882
e 900 882
e 901 882
e 902 882
e 903 882
e 904 882
e 905 882
e 906 882
e 907 882
e 884 883
e 885 883
e 886 883
e 887 883
e 888 883
e 636 883
e 889 883
e 890 883
e 891 883
e 892 883
e 893 883
e 894 883
e 895 883
e 896 883
e 897 883
e 898 883
e 899 883
e 900 883
e 901 883
e 902 883
e 903 883
e 904 883
e 905 883
e 906 883
e 907 883
e 885 884
e 886 884
e 887 884
e 888 884
e 636 884
e 889 884
e 890 884
e 891 884
e 892 884
e 893 884
e 894 884
e 895 884
e 896 884
e 897 884
e 898 884
e 899 884
e 900 884
e 901 884
e 902 884
e 903 884
e 904 884
e 905 884
e 906 884
e 907 884
e 886 885
e 887 885
e 888 885
e 636 885
e 889 885
e 890 885
e 891 885
e 892 885
e 893 885
e 894 885
e 895 885
e 896 885
e 897 885
e 898 885
e 899 885
e 900 885
e 901 885
e 902 885
e 903 885
e 904 885
e 905 885
e 906 885
e 907 885
e 887 886
e 888 886
e 636 886
e 889 886
e 890 886
e 891 886
e 892 886
e 893 886
e 894 886
e 895 886
e 896 886
e 897 886
e 898 886
e 899 886
e 900 886
e 901 886
e 902 886
e 903 886
e 904 886
e 905 886
e 906 886
e 907 886
e 888 887
e 636 887
e 889 887
e 890 887
e 891 887
e 892 887
e 893 887
e 894 887
e 895 887
e 896 887
e 897 887
e 898 887
e 899 887
e 900 887
e 901 887
e 902 887
e 903 887
e 904 887
e 905 887
e 906 887
e 907 887
e 636 888
e 889 888
e 890 888
e 891 888
e 892 888
e 893 888
e 894 888
e 895 888
e 896 888
e 897 888
e 898 888
e 899 888
e 900 888
e 901 888
e 902 888
e 903 888
e 904 888
e 905 888
e 906 888
e 907 888
e 889 636
e 890 636
e 891 636
e 892 636
e 893 636
e 894 636
e 895 636
e 896 636
e 897 636
e 898 636
e 899 636
e 900 636
e 901 636
e 902 636
e 903 636
e 904 636
e 905 636
e 906 636
e 907 636
e 890 889
e 891 889
e 892 889
e 893 889
e 894 889
e 895 889
e 896 889
e 897 889
e 898 889
e 899 889
e 900 889
e 901 889
e 902 889
e 903 889
e 904 889
e 905 889
e 906 889
e 907 889
e 891 890
e 892 890
e 893 890
e 894 890
e 895 890
e 896 890
e 897 890
e 898 890
e 899 890
e 900 890
e 901 890
e 902 890
e 903 890
e 904 890
e 905 890
e 906 890
e 907 890
e 892 891
e 893 891
e 894 891
e 895 891
e 896 891
e 897 891
e 898 891
e 899 891
e 900 891
e 901 891
e 902 891
e 903 891
e 904 891
e 905 891
e 906 891
e 907 891
e 893 892
e 894 892
e 895 892
e 896 892
e 897 892
e 898 892
e 899 892
e 900 892
e 901 892
e 902 892
e 903 892
e 904 892
e 905 892
e 906 892
e 907 892
e 894 893
e 895 893
e 896 893
e 897 893
e 898 893
e 899 893
e 900 893
e 901 893
e 902 893
e 903 893
e 904 893
e 905 893
e 906 893
e 907 893
e 895 894
e 896 894
e 897 894
e 898 894
e 899 894
e 900 894
e 901 894
e 902 894
e 903 894
e 904 894
e 905 894
e 906 894
e 907 894
e 896 895
e 897 895
e 898 895
e 899 895
e 900 895
e 901 895
e 902 895
e 903 895
e 904 895
e 905 895
e 906 895
e 907 895
e 897 896
e 898 896
e 899 896
e 900 896
e 901 896
e 902 896
e 903 896
e 904 896
e 905 896
e 906 896
e 907 896
e 898 897
e 899 897
e 900 897
e 901 897
e 902 897
e 903 897
e 904 897
e 905 897
e 906 897
e 907 897
e 899 898
e 900 898
e 901 898
e 902 898
e 903 898
e 904 898
e 905 898
e 906 898
e 907 898
e 900 899
e 901 899
e 902 899
e 903 899
e 904 899
e 905 899
e 906 899
e 907 899
e 901 900
e 902 900
e 903 900
e 904 900
e 905 900
e 906 900
e 907 900
e 902 901
e 903 901
e 904 901
e 905 901
e 906 901
e 907 901
e 903 902
e 904 902
e 905 902
e 906 902
e 907 902
e 904 903
e 905 903
e 906 903
e 907 903
e 905 904
e 906 904
e 907 904
e 906 905
e 907 905
e 907 906
e 908 909
e 910 909
e 911 909
e 912 909
e 913 909
e 914 909
e 915 909
e 916 909
e 917 909
e 918 909
e 919 909
e 920 909
e 921 909
e 922 909
e 923 909
e 924 909
e 925 909
e 926 909
e 927 909
e 489 909
e 928 909
e 929 909
e 930 909
e 510 909
e 931 909
e 932 909
e 933 909
e 517 909
e 934 909
e 935 909
e 936 909
e 937 909
e 938 909
e 939 909
e 940 909
e 941 909
e 942 909
e 943 909
e 944 909
e 651 909
e 945 909
e 946 909
e 947 909
e 948 909
e 949 909
e 950 909
e 951 909
e 952 909
e 953 909
e 954 909
e 955 909
e 956 909
e 957 909
e 453 909
e 958 909
e 959 909
e 960 909
e 961 909
e 375 909
e 962 909
e 963 909
e 964 909
e 965 909
e 966 909
e 709 909
e 967 909
e 509 909
e 968 909
e 969 909
e 970 909
e 971 909
e 972 909
e 973 909
e 974 909
e 975 909
e 976 909
e 977 909
e 488 909
e 978 909
e 979 909
e 980 909
e 981 909
e 982 909
e 983 909
e 984 909
e 985 909
e 986 909
e 386 909
e 541 909
e 518 909
e 987 909
e 988 909
e 989 909
e 990 909
e 991 909
e 992 909
e 993 909
e 994 909
e 995 909
e 996 909
e 997 909
e 998 909
e 999 909
e 676 909
e 1000 909
e 1001 909
e 490 909
e 1002 909
e 1003 909
e 1004 909
e 910 908
e 911 908
e 912 908
e 913 908
e 914 908
e 915 908
e 916 908
e 917 908
e 918 908
e 919 908
e 920 908
e 921 908
e 922 908
e 923 908
e 924 908
e 925 908
e 926 908
e 927 908
e 489 908
e 928 908
e 929 908
e 930 908
e 510 908
e 931 908
e 932 908
e 933 908
e 517 908
e 934 908
e 935 908
e 936 908
e 937 908
e 938 908
e 939 908
e 940 908
e 941 908
e 942 908
e 943 908
e 944 908
e 651 908
e 945 908
e 946 908
e 947 908
e 948 908
e 949 908
e 950 908
e 951 908
e 952 908
e 953 908
e 954 908
e 955 908
e 956 908
e 957 908
e 453 908
e 958 908
e 959 908
e 960 908
e 961 908
e 375 908
e 962 908
e 963 908
e 964 908
e 965 908
e 966 908
e 709 908
e 967 908
e 509 908
e 968 908
e 969 908
e 970 908
e 971 908
e 972 908
e 973 908
e 974 908
e 975 908
e 976 908
e 977 908
e 488 908
e 978 908
e 979 908
e 980 908
e 981 908
e 982 908
e 983 908
e 984 908
e 985 908
e 986 908
e 386 908
e 541 908
e 518 908
e 987 908
e 988 908
e 989 908
e 990 908
e 991 908
e 992 908
e 993 908
e 994 908
e 995 908
e 996 908
e 997 908
e 998 908
e 999 908
e 676 908
e 1000 908
e 1001 908
e 490 908
e 1002 908
e 1003 908
e 1004 908
e 911 910
e 912 910
e 913 910
e 914 910
e 915 910
e 916 910
e 917 910
e 918 910
e 919 910
e 920 910
e 921 910
e 922 910
e 923 910
e 924 910
e 925 910
e 926 910
e 927 910
e 489 910
e 928 910
e 929 910
e 930 910
e 510 910
e 931 910
e 932 910
e 933 910
e 517 910
e 934 910
e 935 910
e 936 910
e 937 910
e 938 910
e 939 910
e 940 910
e 941 910
e 942 910
e 943 910
e 944 910
e 651 910
e 945 910
e 946 910
e 947 910
e 948 910
e 949 910
e 950 910
e 951 910
e 952 910
e 953 910
e 954 910
e 955 910
e 956 910
e 957 910
e 453 910
e 958 910
e 959 910
e 960 910
e 961 910
e 375 910
e 962 910
e 963 910
e 964 910
e 965 910
e 966 910
e 709 910
e 967 910
e 509 910
e 968 910
e 969 910
e 970 910
e 971 910
e 972 910
e 973 910
e 974 910
e 975 910
e 976 910
e 977 910
e 488 910
e 978 910
e 979 910
e 980 910
e 981 910
e 982 910
e 983 910
e 984 910
e 985 910
e 986 910
e 386 910
e 541 910
e 518 910
e 987 910
e 988 910
e 989 910
e 990 910
e 991 910
e 992 910
e 993 910
e 994 910
e 995 910
e 996 910
e 997 910
e 998 910
e 999 910
e 676 910
e 1000 910
e 1001 910
e 490 910
e 1002 910
e 1003 910
e 1004 910
e 912 911
e 913 911
e 914 911
e 915 911
e 916 911
e 917 911
e 918 911
e 919 911
e 920 911
e 921 911
e 922 911
e 923 911
e 924 911
e 925 911
e 926 911
e 927 911
e 489 911
e 928 911
e 929 911
e 930 911
e 510 911
e 931 911
e 932 911
e 933 911
e 517 911
e 934 911
e 935 911
e 936 911
e 937 911
e 938 911
e 939 911
e 940 911
e 941 911
e 942 911
e 943 911
e 944 911
e 651 911
e 945 911
e 946 911
e 947 911
e 948 911
e 949 911
e 950 911
e 951 911
e 952 911
e 953 911
e 954 911
e 955 911
e 956 911
e 957 911
e 453 911
e 958 911
e 959 911
e 960 911
e 961 911
e 375 911
e 962 911
e 963 911
e 964 911
e 965 911
e 966 911
e 709 911
e 967 911
e 509 911
e 968 911
e 969 911
e 970 911
e 971 911
e 972 911
e 973 911
e 974 911
e 975 911
e 976 911
e 977 911
e 488 911
e 978 911
e 979 911
e 980 911
e 981 911
e 982 911
e 983 911
e 984 911
e 985 911
e 986 911
e 386 911
e 541 911
e 518 911
e 987 911
e 988 911
e 989 911
e 990 911
e 991 911
e 992 911
e 993 911
e 994 911
e 995 911
e 996 911
e 997 911
e 998 911
e 999 911
e 676 911
e 1000 911
e 1001 911
e 490 911
e 1002 911
e 1003 911
e 1004 911
e 913 912
e 914 912
e 915 912
e 916 912
e 917 912
e 918 912
e 919 912
e 920 912
e 921 912
e 922 912
e 923 912
e 924 912
e 925 912
e 926 912
e 927 912
e 489 912
e 928 912
e 929 912
e 930 912
e 510 912
e 931 912
e 932 912
e 933 912
e 517 912
e 934 912
e 935 912
e 936 912
e 937 912
e 938 912
e 939 912
e 940 912
e 941 912
e 942 912
e 943 912
e 944 912
e 651 912
e 945 912
e 946 912
e 947 912
e 948 912
e 949 912
e 950 912
e 951 912
e 952 912
e 953 912
e 954 912
e 955 912
e 956 912
e 957 912
e 453 912
e 958 912
e 959 912
e 960 912
e 961 912
e 375 912
e 962 912
e 963 912
e 964 912
e 965 912
e 966 912
e 709 912
e 967 912
e 509 912
e 968 912
e 969 912
e 970 912
e 971 912
e 972 912
e 973 912
e 974 912
e 975 912
e 976 912
e 977 912
e 488 912
e 978 912
e 979 912
e 980 912
e 981 912
e 982 912
e 983 912
e 984 912
e 985 912
e 986 912
e 386 912
e 541 912
e 518 912
e 987 912
e 988 912
e 989 912
e 990 912
e 991 912
e 992 912
e 993 912
e 994 912
e 995 912
e 996 912
e 997 912
e 998 912
e 999 912
e 676 912
e 1000 912
e 1001 912
e 490 912
e 1002 912
e 1003 912
e 1004 912
e 914 913
e 915 913
e 916 913
e 917 913
e 918 913
e 919 913
e 920 913
e 921 913
e 922 913
e 923 913
e 924 913
e 925 913
e 926 913
e 927 913
e 489 913
e 928 913
e 929 913
e 930 913
e 510 913
e 931 913
e 932 913
e 933 913
e 517 913
e 934 913
e 935 913
e 936 913
e 937 913
e 938 913
e 939 913
e 940 913
e 941 913
e 942 913
e 943 913
e 944 913
e 651 913
e 945 913
e 946 913
e 947 913
e 948 913
e 949 913
e 950 913
e 951 913
e 952 913
e 953 913
e 954 913
e 955 913
e 956 913
e 957 913
e 453 913
e 958 913
e 959 913
e 960 913
e 961 913
e 375 913
e 962 913
e 963 913
e 964 913
e 965 913
e 966 913
e 709 913
e 967 913
e 509 913
e 968 913
e 969 913
e 970 913
e 971 913
e 972 913
e 973 913
e 974 913
e 975 913
e 976 913
e 977 913
e 488 913
e 978 913
e 979 913
e 980 913
e 981 913
e 982 913
e 983 913
e 984 913
e 985 913
e 986 913
e 386 913
e 541 913
e 518 913
e 987 913
e 988 913
e 989 913
e 990 913
e 991 913
e 992 913
e 993 913
e 994 913
e 995 913
e 996 913
e 997 913
e 998 913
e 999 913
e 676 913
e 1000 913
e 1001 913
e 490 913
e 1002 913
e 1003 913
e 1004 913
e 915 914
e 916 914
e 917 914
e 918 914
e 919 914
e 920 914
e 921 914
e 922 914
e 923 914
e 924 914
e 925 914
e 926 914
e 927 914
e 489 914
e 928 914
e 929 914
e 930 914
e 510 914
e 931 914
e 932 914
e 933 914
e 517 914
e 934 914
e 935 914
e 936 914
e 937 914
e 938 914
e 939 914
e 940 914
e 941 914
e 942 914
e 943 914
e 944 914
e 651 914
e 945 914
e 946 914
e 947 914
e 948 914
e 949 914
e 950 914
e 951 914
e 952 914
e 953 914
e 954 914
e 955 914
e 956 914
e 957 914
e 453 914
e 958 914
e 959 914
e 960 914
e 961 914
e 375 914
e 962 914
e 963 914
e 964 914
e 965 914
e 966 914
e 709 914
e 967 914
e 509 914
e 968 914
e 969 914
e 970 914
e 971 914
e 972 914
e 973 914
e 974 914
e 975 914
e 976 914
e 977 914
e 488 914
e 978 914
e 979 914
e 980 914
e 981 914
e 982 914
e 983 914
e 984 914
e 985 914
e 986 914
e 386 914
e 541 914
e 518 914
e 987 914
e 988 914
e 989 914
e 990 914
e 991 914
e 992 914
e 993 914
e 994 914
e 995 914
e 996 914
e 997 914
e 998 914
e 999 914
e 676 914
e 1000 914
e 1001 914
e 490 914
e 1002 914
e 1003 914
e 1004 914
e 916 915
e 917 915
e 918 915
e 919 915
e 920 915
e 921 915
e 922 915
e 923 915
e 924 915
e 925 915
e 926 915
e 927 915
e 489 915
e 928 915
e 929 915
e 930 915
e 510 915
e 931 915
e 932 915
e 933 915
e 517 915
e 934 915
e 935 915
e 936 915
e 937 915
e 938 915
e 939 915
e 940 915
e 941 915
e 942 915
e 943 915
e 944 915
e 651 915
e 945 915
e 946 915
e 947 915
e 948 915
e 949 915
e 950 915
e 951 915
e 952 915
e 953 915
e 954 915
e 955 915
e 956 915
e 957 915
e 453 915
e 958 915
e 959 915
e 960 915
e 961 915
e 375 915
e 962 915
e 963 915
e 964 915
e 965 915
e 966 915
e 709 915
e 967 915
e 509 915
e 968 915
e 969 915
e 970 915
e 971 915
e 972 915
e 973 915
e 974 915
e 975 915
e 976 915
e 977 915
e 488 915
e 978 915
e 979 915
e 980 915
e 981 915
e 982 915
e 983 915
e 984 915
e 985 915
e 986 915
e 386 915
e 541 915
e 518 915
e 987 915
e 988 915
e 989 915
e 990 915
e 991 915
e 992 915
e 993 915
e 994 915
e 995 915
e 996 915
e 997 915
e 998 915
e 999 915
e 676 915
e 1000 915
e 1001 915
e 490 915
e 1002 915
e 1003 915
e 1004 915
e 917 916
e 918 916
e 919 916
e 920 916
e 921 916
e 922 916
e 923 916
e 924 916
e 925 916
e 926 916
e 927 916
e 489 916
e 928 916
e 929 916
e 930 916
e 510 916
e 931 916
e 932 916
e 933 916
e 517 916
e 934 916
e 935 916
e 936 916
e 937 916
e 938 916
e 939 916
e 940 916
e 941 916
e 942 916
e 943 916
e 944 916
e 651 916
e 945 916
e 946 916
e 947 916
e 948 916
e 949 916
e 950 916
e 951 916
e 952 916
e 953 916
e 954 916
e 955 916
e 956 916
e 957 916
e 453 916
e 958 916
e 959 916
e 960 916
e 961 916
e 375 916
e 962 916
e 963 916
e 964 916
e 965 916
e 966 916
e 709 916
e 967 916
e 509 916
e 968 916
e 969 916
e 970 916
e 971 916
e 972 916
e 973 916
e 974 916
e 975 916
e 976 916
e 977 916
e 488 916
e 978 916
e 979 916
e 980 916
e 981 916
e 982 916
e 983 916
e 984 916
e 985 916
e 986 916
e 386 916
e 541 916
e 518 916
e 987 916
e 988 916
e 989 916
e 990 916
e 991 916
e 992 916
e 993 916
e 994 916
e 995 916
e 996 916
e 997 916
e 998 916
e 999 916
e 676 916
e 1000 916
e 1001 916
e 490 916
e 1002 916
e 1003 916
e 1004 916
e 918 917
e 919 917
e 920 917
e 921 917
e 922 917
e 923 917
e 924 917
e 925 917
e 926 917
e 927 917
e 489 917
e 928 917
e 929 917
e 930 917
e 510 917
e 931 917
e 932 917
e 933 917
e 517 917
e 934 917
e 935 917
e 936 917
e 937 917
e 938 917
e 939 917
e 940 917
e 941 917
e 942 917
e 943 917
e 944 917
e 651 917
e 945 917
e 946 917
e 947 917
e 948 917
e 949 917
e 950 917
e 951 917
e 952 917
e 953 917
e 954 917
e 955 917
e 956 917
e 957 917
e 453 917
e 958 917
e 959 917
e 960 917
e 961 917
e 375 917
e 962 917
e 963 917
e 964 917
e 965 917
e 966 917
e 709 917
e 967 917
e 509 917
e 968 917
e 969 917
e 970 917
e 971 917
e 972 917
e 973 917
e 974 917
e 975 917
e 976 917
e 977 917
e 488 917
e 978 917
e 979 917
e 980 917
e 981 917
e 982 917
e 983 917
e 984 917
e 985 917
e 986 917
e 386 917
e 541 917
e 518 917
e 987 917
e 988 917
e 989 917
e 990 917
e 991 917
e 992 917
e 993 917
e 994 917
e 995 917
e 996 917
e 997 917
e 998 917
e 999 917
e 676 917
e 1000 917
e 1001 917
e 490 917
e 1002 917
e 1003 917
e 1004 917
e 919 918
e 920 918
e 921 918
e 922 918
e 923 918
e 924 918
e 925 918
e 926 918
e 927 918
e 489 918
e 928 918
e 929 918
e 930 918
e 510 918
e 931 918
e 932 918
e 933 918
e 517 918
e 934 918
e 935 918
e 936 918
e 937 918
e 938 918
e 939 918
e 940 918
e 941 918
e 942 918
e 943 918
e 944 918
e 651 918
e 945 918
e 946 918
e 947 918
e 948 918
e 949 918
e 950 918
e 951 918
e 952 918
e 953 918
e 954 918
e 955 918
e 956 918
e 957 918
e 453 918
e 958 918
e 959 918
e 960 918
e 961 918
e 375 918
e 962 918
e 963 918
e 964 918
e 965 918
e 966 918
e 709 918
e 967 918
e 509 918
e 968 918
e 969 918
e 970 918
e 971 918
e 972 918
e 973 918
e 974 918
e 975 918
e 976 918
e 977 918
e 488 918
e 978 918
e 979 918
e 980 918
e 981 918
e 982 918
e 983 918
e 984 918
e 985 918
e 986 918
e 386 918
e 541 918
e 518 918
e 987 918
e 988 918
e 989 918
e 990 918
e 991 918
e 992 918
e 993 918
e 994 918
e 995 918
e 996 918
e 997 918
e 998 918
e 999 918
e 676 918
e 1000 918
e 1001 918
e 490 918
e 1002 918
e 1003 918
e 1004 918
e 920 919
e 921 919
e 922 919
e 923 919
e 924 919
e 925 919
e 926 919
e 927 919
e 489 919
e 928 919
e 929 919
e 930 919
e 510 919
e 931 919
e 932 919
e 933 919
e 517 919
e 934 919
e 935 919
e 936 919
e 937 919
e 938 919
e 939 919
e 940 919
e 941 919
e 942 919
e 943 919
e 944 919
e 651 919
e 945 919
e 946 919
e 947 919
e 948 919
e 949 919
e 950 919
e 951 919
e 952 919
e 953 919
e 954 919
e 955 919
e 956 919
e 957 919
e 453 919
e 958 919
e 959 919
e 960 919
e 961 919
e 375 919
e 962 919
e 963 919
e 964 919
e 965 919
e 966 919
e 709 919
e 967 919
e 509 919
e 968 919
e 969 919
e 970 919
e 971 919
e 972 919
e 973 919
e 974 919
e 975 919
e 976 919
e 977 919
e 488 919
e 978 919
e 979 919
e 980 919
e 981 919
e 982 919
e 983 919
e 984 919
e 985 919
e 986 919
e 386 919
e 541 919
e 518 919
e 987 919
e 988 919
e 989 919
e 990 919
e 991 919
e 992 919
e 993 919
e 994 919
e 995 919
e 996 919
e 997 919
e 998 919
e 999 919
e 676 919
e 1000 919
e 1001 919
e 490 919
e 1002 919
e 1003 919
e 1004 919
e 921 920
e 922 920
e 923 920
e 924 920
e 925 920
e 926 920
e 927 920
e 489 920
e 928 920
e 929 920
e 930 920
e 510 920
e 931 920
e 932 920
e 933 920
e 517 920
e 934 920
e 935 920
e 936 920
e 937 920
e 938 920
e 939 920
e 940 920
e 941 920
e 942 920
e 943 920
e 944 920
e 651 920
e 945 920
e 946 920
e 947 920
e 948 920
e 949 920
e 950 920
e 951 920
e 952 920
e 953 920
e 954 920
e 955 920
e 956 920
e 957 920
e 453 920
e 958 920
e 959 920
e 960 920
e 961 920
e 375 920
e 962 920
e 963 920
e 964 920
e 965 920
e 966 920
e 709 920
e 967 920
e 509 920
e 968 920
e 969 920
e 970 920
e 971 920
e 972 920
e 973 920
e 974 920
e 975 920
e 976 920
e 977 920
e 488 920
e 978 920
e 979 920
e 980 920
e 981 920
e 982 920
e 983 920
e 984 920
e 985 920
e 986 920
e 386 920
e 541 920
e 518 920
e 987 920
e 988 920
e 989 920
e 990 920
e 991 920
e 992 920
e 993 920
e 994 920
e 995 920
e 996 920
e 997 920
e 998 920
e 999 920
e 676 920
e 1000 920
e 1001 920
e 490 920
e 1002 920
e 1003 920
e 1004 920
e 922 921
e 923 921
e 924 921
e 925 921
e 926 921
e 927 921
e 489 921
e 928 921
e 929 921
e 930 921
e 510 921
e 931 921
e 932 921
e 933 921
e 517 921
e 934 921
e 935 921
e 936 921
e 937 921
e 938 921
e 939 921
e 940 921
e 941 921
e 942 921
e 943 921
e 944 921
e 651 921
e 945 921
e 946 921
e 947 921
e 948 921
e 949 921
e 950 921
e 951 921
e 952 921
e 953 921
e 954 921
e 955 921
e 956 921
e 957 921
e 453 921
e 958 921
e 959 921
e 960 921
e 961 921
e 375 921
e 962 921
e 963 921
e 964 921
e 965 921
e 966 921
e 709 921
e 967 921
e 509 921
e 968 921
e 969 921
e 970 921
e 971 921
e 972 921
e 973 921
e 974 921
e 975 921
e 976 921
e 977 921
e 488 921
e 978 921
e 979 921
e 980 921
e 981 921
e 982 921
e 983 921
e 984 921
e 985 921
e 986 921
e 386 921
e 541 921
e 518 921
e 987 921
e 988 921
e 989 921
e 990 921
e 991 921
e 992 921
e 993 921
e 994 921
e 995 921
e 996 921
e 997 921
e 998 921
e 999 921
e 676 921
e 1000 921
e 1001 921
e 490 921
e 1002 921
e 1003 921
e 1004 921
e 923 922
e 924 922
e 925 922
e 926 922
e 927 922
e 489 922
e 928 922
e 929 922
e 930 922
e 510 922
e 931 922
e 932 922
e 933 922
e 517 922
e 934 922
e 935 922
e 936 922
e 937 922
e 938 922
e 939 922
e 940 922
e 941 922
e 942 922
e 943 922
e 944 922
e 651 922
e 945 922
e 946 922
e 947 922
e 948 922
e 949 922
e 950 922
e 951 922
e 952 922
e 953 922
e 954 922
e 955 922
e 956 922
e 957 922
e 453 922
e 958 922
e 959 922
e 960 922
e 961 922
e 375 922
e 962 922
e 963 922
e 964 922
e 965 922
e 966 922
e 709 922
e 967 922
e 509 922
e 968 922
e 969 922
e 970 922
e 971 922
e 972 922
e 973 922
e 974 922
e 975 922
e 976 922
e 977 922
e 488 922
e 978 922
e 979 922
e 980 922
e 981 922
e 982 922
e 983 922
e 984 922
e 985 922
e 986 922
e 386 922
e 541 922
e 518 922
e 987 922
e 988 922
e 989 922
e 990 922
e 991 922
e 992 922
e 993 922
e 994 922
e 995 922
e 996 922
e 997 922
e 998 922
e 999 922
e 676 922
e 1000 922
e 1001 922
e 490 922
e 1002 922
e 1003 922
e 1004 922
e 924 923
e 925 923
e 926 923
e 927 923
e 489 923
e 928 923
e 929 923
e 930 923
e 510 923
e 931 923
e 932 923
e 933 923
e 517 923
e 934 923
e 935 923
e 936 923
e 937 923
e 938 923
e 939 923
e 940 923
e 941 923
e 942 923
e 943 923
e 944 923
e 651 923
e 945 923
e 946 923
e 947 923
e 948 923
e 949 923
e 950 923
e 951 923
e 952 923
e 953 923
e 954 923
e 955 923
e 956 923
e 957 923
e 453 923
e 958 923
e 959 923
e 960 923
e 961 923
e 375 923
e 962 923
e 963 923
e 964 923
e 965 923
e 966 923
e 709 923
e 967 923
e 509 923
e 968 923
e 969 923
e 970 923
e 971 923
e 972 923
e 973 923
e 974 923
e 975 923
e 976 923
e 977 923
e 488 923
e 978 923
e 979 923
e 980 923
e 981 923
e 982 923
e 983 923
e 984 923
e 985 923
e 986 923
e 386 923
e 541 923
e 518 923
e 987 923
e 988 923
e 989 923
e 990 923
e 991 923
e 992 923
e 993 923
e 994 923
e 995 923
e 996 923
e 997 923
e 998 923
e 999 923
e 676 923
e 1000 923
e 1001 923
e 490 923
e 1002 923
e 1003 923
e 1004 923
e 925 924
e 926 924
e 927 924
e 489 924
e 928 924
e 929 924
e 930 924
e 510 924
e 931 924
e 932 924
e 933 924
e 517 924
e 934 924
e 935 924
e 936 924
e 937 924
e 938 924
e 939 924
e 940 924
e 941 924
e 942 924
e 943 924
e 944 924
e 651 924
e 945 924
e 946 924
e 947 924
e 948 924
e 949 924
e 950 924
e 951 924
e 952 924
e 953 924
e 954 924
e 955 924
e 956 924
e 957 924
e 453 924
e 958 924
e 959 924
e 960 924
e 961 924
e 375 924
e 962 924
e 963 924
e 964 924
e 965 924
e 966 924
e 709 924
e 967 924
e 509 924
e 968 924
e 969 924
e 970 924
e 971 924
e 972 924
e 973 924
e 974 924
e 975 924
e 976 924
e 977 924
e 488 924
e 978 924
e 979 924
e 980 924
e 981 924
e 982 924
e 983 924
e 984 924
e 985 924
e 986 924
e 386 924
e 541 924
e 518 924
e 987 924
e 988 924
e 989 924
e 990 924
e 991 924
e 992 924
e 993 924
e 994 924
e 995 924
e 996 924
e 997 924
e 998 924
e 999 924
e 676 924
e 1000 924
e 1001 924
e 490 924
e 1002 924
e 1003 924
e 1004 924
e 926 925
e 927 925
e 489 925
e 928 925
e 929 925
e 930 925
e 510 925
e 931 925
e 932 925
e 933 925
e 517 925
e 934 925
e 935 925
e 936 925
e 937 925
e 938 925
e 939 925
e 940 925
e 941 925
e 942 925
e 943 925
e 944 925
e 651 925
e 945 925
e 946 925
e 947 925
e 948 925
e 949 925
e 950 925
e 951 925
e 952 925
e 953 925
e 954 925
e 955 925
e 956 925
e 957 925
e 453 925
e 958 925
e 959 925
e 960 925
e 961 925
e 375 925
e 962 925
e 963 925
e 964 925
e 965 925
e 966 925
e 709 925
e 967 925
e 509 925
e 968 925
e 969 925
e 970 925
e 971 925
e 972 925
e 973 925
e 974 925
e 975 925
e 976 925
e 977 925
e 488 925
e 978 925
e 979 925
e 980 925
e 981 925
e 982 925
e 983 925
e 984 925
e 985 925
e 986 925
e 386 925
e 541 925
e 518 925
e 987 925
e 988 925
e 989 925
e 990 925
e 991 925
e 992 925
e 993 925
e 994 925
e 995 925
e 996 925
e 997 925
e 998 925
e 999 925
e 676 925
e 1000 925
e 1001 925
e 490 925
e 1002 925
e 1003 925
e 1004 925
e 927 926
e 489 926
e 928 926
e 929 926
e 930 926
e 510 926
e 931 926
e 932 926
e 933 926
e 517 926
e 934 926
e 935 926
e 936 926
e 937 926
e 938 926
e 939 926
e 940 926
e 941 926
e 942 926
e 943 926
e 944 926
e 651 926
e 945 926
e 946 926
e 947 926
e 948 926
e 949 926
e 950 926
e 951 926
e 952 926
e 953 926
e 954 926
e 955 926
e 956 926
e 957 926
e 453 926
e 958 926
e 959 926
e 960 926
e 961 926
e 375 926
e 962 926
e 963 926
e 964 926
e 965 926
e 966 926
e 709 926
e 967 926
e 509 926
e 968 926
e 969 926
e 970 926
e 971 926
e 972 926
e 973 926
e 974 926
e 975 926
e 976 926
e 977 926
e 488 926
e 978 926
e 979 926
e 980 926
e 981 926
e 982 926
e 983 926
e 984 926
e 985 926
e 986 926
e 386 926
e 541 926
e 518 926
e 987 926
e 988 926
e 989 926
e 990 926
e 991 926
e 992 926
e 993 926
e 994 926
e 995 926
e 996 926
e 997 926
e 998 926
e 999 926
e 676 926
e 1000 926
e 1001 926
e 490 926
e 1002 926
e 1003 926
e 1004 926
e 489 927
e 928 927
e 929 927
e 930 927
e 510 927
e 931 927
e 932 927
e 933 927
e 517 927
e 934 927
e 935 927
e 936 927
e 937 927
e 938 927
e 939 927
e 940 927
e 941 927
e 942 927
e 943 927
e 944 927
e 651 927
e 945 927
e 946 927
e 947 927
e 948 927
e 949 927
e 950 927
e 951 927
e 952 927
e 953 927
e 954 927
e 955 927
e 956 927
e 957 927
e 453 927
e 958 927
e 959 927
e 960 927
e 961 927
e 375 927
e 962 927
e 963 927
e 964 927
e 965 927
e 966 927
e 709 927
e 967 927
e 509 927
e 968 927
e 969 927
e 970 927
e 971 927
e 972 927
e 973 927
e 974 927
e 975 927
e 976 927
e 977 927
e 488 927
e 978 927
e 979 927
e 980 927
e 981 927
e 982 927
e 983 927
e 984 927
e 985 927
e 986 927
e 386 927
e 541 927
e 518 927
e 987 927
e 988 927
e 989 927
e 990 927
e 991 927
e 992 927
e 993 927
e 994 927
e 995 927
e 996 927
e 997 927
e 998 927
e 999 927
e 676 927
e 1000 927
e 1001 927
e 490 927
e 1002 927
e 1003 927
e 1004 927
e 928 489
e 929 489
e 930 489
e 510 489
e 931 489
e 932 489
e 933 489
e 517 489
e 934 489
e 935 489
e 936 489
e 937 489
e 938 489
e 939 489
e 940 489
e 941 489
e 942 489
e 943 489
e 944 489
e 651 489
e 945 489
e 946 489
e 947 489
e 948 489
e 949 489
e 950 489
e 951 489
e 952 489
e 953 489
e 954 489
e 955 489
e 956 489
e 957 489
e 453 489
e 958 489
e 959 489
e 960 489
e 961 489
e 375 489
e 962 489
e 963 489
e 964 489
e 965 489
e 966 489
e 709 489
e 967 489
e 509 489
e 968 489
e 969 489
e 970 489
e 971 489
e 972 489
e 973 489
e 974 489
e 975 489
e 976 489
e 977 489
e 978 489
e 979 489
e 980 489
e 981 489
e 982 489
e 983 489
e 984 489
e 985 489
e 986 489
e 386 489
e 541 489
e 518 489
e 987 489
e 988 489
e 989 489
e 990 489
e 991 489
e 992 489
e 993 489
e 994 489
e 995 489
e 996 489
e 997 489
e 998 489
e 999 489
e 676 489
e 1000 489
e 1001 489
e 1002 489
e 1003 489
e 1004 489
e 929 928
e 930 928
e 510 928
e 931 928
e 932 928
e 933 928
e 517 928
e 934 928
e 935 928
e 936 928
e 937 928
e 938 928
e 939 928
e 940 928
e 941 928
e 942 928
e 943 928
e 944 928
e 651 928
e 945 928
e 946 928
e 947 928
e 948 928
e 949 928
e 950 928
e 951 928
e 952 928
e 953 928
e 954 928
e 955 928
e 956 928
e 957 928
e 453 928
e 958 928
e 959 928
e 960 928
e 961 928
e 375 928
e 962 928
e 963 928
e 964 928
e 965 928
e 966 928
e 709 928
e 967 928
e 509 928
e 968 928
e 969 928
e 970 928
e 971 928
e 972 928
e 973 928
e 974 928
e 975 928
e 976 928
e 977 928
e 488 928
e 978 928
e 979 928
e 980 928
e 981 928
e 982 928
e 983 928
e 984 928
e 985 928
e 986 928
e 386 928
e 541 928
e 518 928
e 987 928
e 988 928
e 989 928
e 990 928
e 991 928
e 992 928
e 993 928
e 994 928
e 995 928
e 996 928
e 997 928
e 998 928
e 999 928
e 676 928
e 1000 928
e 1001 928
e 490 928
e 1002 928
e 1003 928
e 1004 928
e 930 929
e 510 929
e 931 929
e 932 929
e 933 929
e 517 929
e 934 929
e 935 929
e 936 929
e 937 929
e 938 929
e 939 929
e 940 929
e 941 929
e 942 929
e 943 929
e 944 929
e 651 929
e 945 929
e 946 929
e 947 929
e 948 929
e 949 929
e 950 929
e 951 929
e 952 929
e 953 929
e 954 929
e 955 929
e 956 929
e 957 929
e 453 929
e 958 929
e 959 929
e 960 929
e 961 929
e 375 929
e 962 929
e 963 929
e 964 929
e 965 929
e 966 929
e 709 929
e 967 929
e 509 929
e 968 929
e 969 929
e 970 929
e 971 929
e 972 929
e 973 929
e 974 929
e 975 929
e 976 929
e 977 929
e 488 929
e 978 929
e 979 929
e 980 929
e 981 929
e 982 929
e 983 929
e 984 929
e 985 929
e 986 929
e 386 929
e 541 929
e 518 929
e 987 929
e 988 929
e 989 929
e 990 929
e 991 929
e 992 929
e 993 929
e 994 929
e 995 929
e 996 929
e 997 929
e 998 929
e 999 929
e 676 929
e 1000 929
e 1001 929
e 490 929
e 1002 929
e 1003 929
e 1004 929
e 510 930
e 931 930
e 932 930
e 933 930
e 517 930
e 934 930
e 935 930
e 936 930
e 937 930
e 938 930
e 939 930
e 940 930
e 941 930
e 942 930
e 943 930
e 944 930
e 651 930
e 945 930
e 946 930
e 947 930
e 948 930
e 949 930
e 950 930
e 951 930
e 952 930
e 953 930
e 954 930
e 955 930
e 956 930
e 957 930
e 453 930
e 958 930
e 959 930
e 960 930
e 961 930
e 375 930
e 962 930
e 963 930
e 964 930
e 965 930
e 966 930
e 709 930
e 967 930
e 509 930
e 968 930
e 969 930
e 970 930
e 971 930
e 972 930
e 973 930
e 974 930
e 975 930
e 976 930
e 977 930
e 488 930
e 978 930
e 979 930
e 980 930
e 981 930
e 982 930
e 983 930
e 984 930
e 985 930
e 986 930
e 386 930
e 541 930
e 518 930
e 987 930
e 988 930
e 989 930
e 990 930
e 991 930
e 992 930
e 993 930
e 994 930
e 995 930
e 996 930
e 997 930
e 998 930
e 999 930
e 676 930
e 1000 930
e 1001 930
e 490 930
e 1002 930
e 1003 930
e 1004 930
e 931 510
e 932 510
e 933 510
e 517 510
e 934 510
e 935 510
e 936 510
e 937 510
e 938 510
e 939 510
e 940 510
e 941 510
e 942 510
e 943 510
e 944 510
e 651 510
e 945 510
e 946 510
e 947 510
e 948 510
e 949 510
e 950 510
e 951 510
e 952 510
e 953 510
e 954 510
e 955 510
e 956 510
e 957 510
e 453 510
e 958 510
e 959 510
e 960 510
e 961 510
e 375 510
e 962 510
e 963 510
e 964 510
e 965 510
e 966 510
e 709 510
e 967 510
e 968 510
e 969 510
e 970 510
e 971 510
e 972 510
e 973 510
e 974 510
e 975 510
e 976 510
e 977 510
e 488 510
e 978 510
e 979 510
e 980 510
e 981 510
e 982 510
e 983 510
e 984 510
e 985 510
e 986 510
e 386 510
e 541 510
e 518 510
e 987 510
e 988 510
e 989 510
e 990 510
e 991 510
e 992 510
e 993 510
e 994 510
e 995 510
e 996 510
e 997 510
e 998 510
e 999 510
e 676 510
e 1000 510
e 1001 510
e 490 510
e 1002 510
e 1003 510
e 1004 510
e 932 931
e 933 931
e 517 931
e 934 931
e 935 931
e 936 931
e 937 931
e 938 931
e 939 931
e 940 931
e 941 931
e 942 931
e 943 931
e 944 931
e 651 931
e 945 931
e 946 931
e 947 931
e 948 931
e 949 931
e 950 931
e 951 931
e 952 931
e 953 931
e 954 931
e 955 931
e 956 931
e 957 931
e 453 931
e 958 931
e 959 931
e 960 931
e 961 931
e 375 931
e 962 931
e 963 931
e 964 931
e 965 931
e 966 931
e 709 931
e 967 931
e 509 931
e 968 931
e 969 931
e 970 931
e 971 931
e 972 931
e 973 931
e 974 931
e 975 931
e 976 931
e 977 931
e 488 931
e 978 931
e 979 931
e 980 931
e 981 931
e 982 931
e 983 931
e 984 931
e 985 931
e 986 931
e 386 931
e 541 931
e 518 931
e 987 931
e 988 931
e 989 931
e 990 931
e 991 931
e 992 931
e 993 931
e 994 931
e 995 931
e 996 931
e 997 931
e 998 931
e 999 931
e 676 931
e 1000 931
e 1001 931
e 490 931
e 1002 931
e 1003 931
e 1004 931
e 933 932
e 517 932
e 934 932
e 935 932
e 936 932
e 937 932
e 938 932
e 939 932
e 940 932
e 941 932
e 942 932
e 943 932
e 944 932
e 651 932
e 945 932
e 946 932
e 947 932
e 948 932
e 949 932
e 950 932
e 951 932
e 952 932
e 953 932
e 954 932
e 955 932
e 956 932
e 957 932
e 453 932
e 958 932
e 959 932
e 960 932
e 961 932
e 375 932
e 962 932
e 963 932
e 964 932
e 965 932
e 966 932
e 709 932
e 967 932
e 509 932
e 968 932
e 969 932
e 970 932
e 971 932
e 972 932
e 973 932
e 974 932
e 975 932
e 976 932
e 977 932
e 488 932
e 978 932
e 979 932
e 980 932
e 981 932
e 982 932
e 983 932
e 984 932
e 985 932
e 986 932
e 386 932
e 541 932
e 518 932
e 987 932
e 988 932
e 989 932
e 990 932
e 991 932
e 992 932
e 993 932
e 994 932
e 995 932
e 996 932
e 997 932
e 998 932
e 999 932
e 676 932
e 1000 932
e 1001 932
e 490 932
e 1002 932
e 1003 932
e 1004 932
e 517 933
e 934 933
e 935 933
e 936 933
e 937 933
e 938 933
e 939 933
e 940 933
e 941 933
e 942 933
e 943 933
e 944 933
e 651 933
e 945 933
e 946 933
e 947 933
e 948 933
e 949 933
e 950 933
e 951 933
e 952 933
e 953 933
e 954 933
e 955 933
e 956 933
e 957 933
e 453 933
e 958 933
e 959 933
e 960 933
e 961 933
e 375 933
e 962 933
e 963 933
e 964 933
e 965 933
e 966 933
e 709 933
e 967 933
e 509 933
e 968 933
e 969 933
e 970 933
e 971 933
e 972 933
e 973 933
e 974 933
e 975 933
e 976 933
e 977 933
e 488 933
e 978 933
e 979 933
e 980 933
e 981 933
e 982 933
e 983 933
e 984 933
e 985 933
e 986 933
e 386 933
e 541 933
e 518 933
e 987 933
e 988 933
e 989 933
e 990 933
e 991 933
e 992 933
e 993 933
e 994 933
e 995 933
e 996 933
e 997 933
e 998 933
e 999 933
e 676 933
e 1000 933
e 1001 933
e 490 933
e 1002 933
e 1003 933
e 1004 933
e 934 517
e 935 517
e 936 517
e 937 517
e 938 517
e 939 517
e 940 517
e 941 517
e 942 517
e 943 517
e 944 517
e 651 517
e 945 517
e 946 517
e 947 517
e 948 517
e 949 517
e 950 517
e 951 517
e 952 517
e 953 517
e 954 517
e 955 517
e 956 517
e 957 517
e 453 517
e 958 517
e 959 517
e 960 517
e 961 517
e 375 517
e 962 517
e 963 517
e 964 517
e 965 517
e 966 517
e 709 517
e 967 517
e 509 517
e 968 517
e 969 517
e 970 517
e 971 517
e 972 517
e 973 517
e 974 517
e 975 517
e 976 517
e 977 517
e 488 517
e 978 517
e 979 517
e 980 517
e 981 517
e 982 517
e 983 517
e 984 517
e 985 517
e 986 517
e 386 517
e 541 517
e 987 517
e 988 517
e 989 517
e 990 517
e 991 517
e 992 517
e 993 517
e 994 517
e 995 517
e 996 517
e 997 517
e 998 517
e 999 517
e 676 517
e 1000 517
e 1001 517
e 490 517
e 1002 517
e 1003 517
e 1004 517
e 935 934
e 936 934
e 937 934
e 938 934
e 939 934
e 940 934
e 941 934
e 942 934
e 943 934
e 944 934
e 651 934
e 945 934
e 946 934
e 947 934
e 948 934
e 949 934
e 950 934
e 951 934
e 952 934
e 953 934
e 954 934
e 955 934
e 956 934
e 957 934
e 453 934
e 958 934
e 959 934
e 960 934
e 961 934
e 375 934
e 962 934
e 963 934
e 964 934
e 965 934
e 966 934
e 709 934
e 967 934
e 509 934
e 968 934
e 969 934
e 970 934
e 971 934
e 972 934
e 973 934
e 974 934
e 975 934
e 976 934
e 977 934
e 488 934
e 978 934
e 979 934
e 980 934
e 981 934
e 982 934
e 983 934
e 984 934
e 985 934
e 986 934
e 386 934
e 541 934
e 518 934
e 987 934
e 988 934
e 989 934
e 990 934
e 991 934
e 992 934
e 993 934
e 994 934
e 995 934
e 996 934
e 997 934
e 998 934
e 999 934
e 676 934
e 1000 934
e 1001 934
e 490 934
e 1002 934
e 1003 934
e 1004 934
e 936 935
e 937 935
e 938 935
e 939 935
e 940 935
e 941 935
e 942 935
e 943 935
e 944 935
e 651 935
e 945 935
e 946 935
e 947 935
e 948 935
e 949 935
e 950 935
e 951 935
e 952 935
e 953 935
e 954 935
e 955 935
e 956 935
e 957 935
e 453 935
e 958 935
e 959 935
e 960 935
e 961 935
e 375 935
e 962 935
e 963 935
e 964 935
e 965 935
e 966 935
e 709 935
e 967 935
e 509 935
e 968 935
e 969 935
e 970 935
e 971 935
e 972 935
e 973 935
e 974 935
e 975 935
e 976 935
e 977 935
e 488 935
e 978 935
e 979 935
e 980 935
e 981 935
e 982 935
e 983 935
e 984 935
e 985 935
e 986 935
e 386 935
e 541 935
e 518 935
e 987 935
e 988 935
e 989 935
e 990 935
e 991 935
e 992 935
e 993 935
e 994 935
e 995 935
e 996 935
e 997 935
e 998 935
e 999 935
e 676 935
e 1000 935
e 1001 935
e 490 935
e 1002 935
e 1003 935
e 1004 935
e 937 936
e 938 936
e 939 936
e 940 936
e 941 936
e 942 936
e 943 936
e 944 936
e 651 936
e 945 936
e 946 936
e 947 936
e 948 936
e 949 936
e 950 936
e 951 936
e 952 936
e 953 936
e 954 936
e 955 936
e 956 936
e 957 936
e 453 936
e 958 936
e 959 936
e 960 936
e 961 936
e 375 936
e 962 936
e 963 936
e 964 936
e 965 936
e 966 936
e 709 936
e 967 936
e 509 936
e 968 936
e 969 936
e 970 936
e 971 936
e 972 936
e 973 936
e 974 936
e 975 936
e 976 936
e 977 936
e 488 936
e 978 936
e 979 936
e 980 936
e 981 936
e 982 936
e 983 936
e 984 936
e 985 936
e 986 936
e 386 936
e 541 936
e 518 936
e 987 936
e 988 936
e 989 936
e 990 936
e 991 936
e 992 936
e 993 936
e 994 936
e 995 936
e 996 936
e 997 936
e 998 936
e 999 936
e 676 936
e 1000 936
e 1001 936
e 490 936
e 1002 936
e 1003 936
e 1004 936
e 938 937
e 939 937
e 940 937
e 941 937
e 942 937
e 943 937
e 944 937
e 651 937
e 945 937
e 946 937
e 947 937
e 948 937
e 949 937
e 950 937
e 951 937
e 952 937
e 953 937
e 954 937
e 955 937
e 956 937
e 957 937
e 453 937
e 958 937
e 959 937
e 960 937
e 961 937
e 375 937
e 962 937
e 963 937
e 964 937
e 965 937
e 966 937
e 709 937
e 967 937
e 509 937
e 968 937
e 969 937
e 970 937
e 971 937
e 972 937
e 973 937
e 974 937
e 975 937
e 976 937
e 977 937
e 488 937
e 978 937
e 979 937
e 980 937
e 981 937
e 982 937
e 983 937
e 984 937
e 985 937
e 986 937
e 386 937
e 541 937
e 518 937
e 987 937
e 988 937
e 989 937
e 990 937
e 991 937
e 992 937
e 993 937
e 994 937
e 995 937
e 996 937
e 997 937
e 998 937
e 999 937
e 676 937
e 1000 937
e 1001 937
e 490 937
e 1002 937
e 1003 937
e 1004 937
e 939 938
e 940 938
e 941 938
e 942 938
e 943 938
e 944 938
e 651 938
e 945 938
e 946 938
e 947 938
e 948 938
e 949 938
e 950 938
e 951 938
e 952 938
e 953 938
e 954 938
e 955 938
e 956 938
e 957 938
e 453 938
e 958 938
e 959 938
e 960 938
e 961 938
e 375 938
e 962 938
e 963 938
e 964 938
e 965 938
e 966 938
e 709 938
e 967 938
e 509 938
e 968 938
e 969 938
e 970 938
e 971 938
e 972 938
e 973 938
e 974 938
e 975 938
e 976 938
e 977 938
e 488 938
e 978 938
e 979 938
e 980 938
e 981 938
e 982 938
e 983 938
e 984 938
e 985 938
e 986 938
e 386 938
e 541 938
e 518 938
e 987 938
e 988 938
e 989 938
e 990 938
e 991 938
e 992 938
e 993 938
e 994 938
e 995 938
e 996 938
e 997 938
e 998 938
e 999 938
e 676 938
e 1000 938
e 1001 938
e 490 938
e 1002 938
e 1003 938
e 1004 938
e 940 939
e 941 939
e 942 939
e 943 939
e 944 939
e 651 939
e 945 939
e 946 939
e 947 939
e 948 939
e 949 939
e 950 939
e 951 939
e 952 939
e 953 939
e 954 939
e 955 939
e 956 939
e 957 939
e 453 939
e 958 939
e 959 939
e 960 939
e 961 939
e 375 939
e 962 939
e 963 939
e 964 939
e 965 939
e 966 939
e 709 939
e 967 939
e 509 939
e 968 939
e 969 939
e 970 939
e 971 939
e 972 939
e 973 939
e 974 939
e 975 939
e 976 939
e 977 939
e 488 939
e 978 939
e 979 939
e 980 939
e 981 939
e 982 939
e 983 939
e 984 939
e 985 939
e 986 939
e 386 939
e 541 939
e 518 939
e 987 939
e 988 939
e 989 939
e 990 939
e 991 939
e 992 939
e 993 939
e 994 939
e 995 939
e 996 939
e 997 939
e 998 939
e 999 939
e 676 939
e 1000 939
e 1001 939
e 490 939
e 1002 939
e 1003 939
e 1004 939
e 941 940
e 942 940
e 943 940
e 944 940
e 651 940
e 945 940
e 946 940
e 947 940
e 948 940
e 949 940
e 950 940
e 951 940
e 952 940
e 953 940
e 954 940
e 955 940
e 956 940
e 957 940
e 453 940
e 958 940
e 959 940
e 960 940
e 961 940
e 375 940
e 962 940
e 963 940
e 964 940
e 965 940
e 966 940
e 709 940
e 967 940
e 509 940
e 968 940
e 969 940
e 970 940
e 971 940
e 972 940
e 973 940
e 974 940
e 975 940
e 976 940
e 977 940
e 488 940
e 978 940
e 979 940
e 980 940
e 981 940
e 982 940
e 983 940
e 984 940
e 985 940
e 986 940
e 386 940
e 541 940
e 518 940
e 987 940
e 988 940
e 989 940
e 990 940
e 991 940
e 992 940
e 993 940
e 994 940
e 995 940
e 996 940
e 997 940
e 998 940
e 999 940
e 676 940
e 1000 940
e 1001 940
e 490 940
e 1002 940
e 1003 940
e 1004 940
e 942 941
e 943 941
e 944 941
e 651 941
e 945 941
e 946 941
e 947 941
e 948 941
e 949 941
e 950 941
e 951 941
e 952 941
e 953 941
e 954 941
e 955 941
e 956 941
e 957 941
e 453 941
e 958 941
e 959 941
e 960 941
e 961 941
e 375 941
e 962 941
e 963 941
e 964 941
e 965 941
e 966 941
e 709 941
e 967 941
e 509 941
e 968 941
e 969 941
e 970 941
e 971 941
e 972 941
e 973 941
e 974 941
e 975 941
e 976 941
e 977 941
e 488 941
e 978 941
e 979 941
e 980 941
e 981 941
e 982 941
e 983 941
e 984 941
e 985 941
e 986 941
e 386 941
e 541 941
e 518 941
e 987 941
e 988 941
e 989 941
e 990 941
e 991 941
e 992 941
e 993 941
e 994 941
e 995 941
e 996 941
e 997 941
e 998 941
e 999 941
e 676 941
e 1000 941
e 1001 941
e 490 941
e 1002 941
e 1003 941
e 1004 941
e 943 942
e 944 942
e 651 942
e 945 942
e 946 942
e 947 942
e 948 942
e 949 942
e 950 942
e 951 942
e 952 942
e 953 942
e 954 942
e 955 942
e 956 942
e 957 942
e 453 942
e 958 942
e 959 942
e 960 942
e 961 942
e 375 942
e 962 942
e 963 942
e 964 942
e 965 942
e 966 942
e 709 942
e 967 942
e 509 942
e 968 942
e 969 942
e 970 942
e 971 942
e 972 942
e 973 942
e 974 942
e 975 942
e 976 942
e 977 942
e 488 942
e 978 942
e 979 942
e 980 942
e 981 942
e 982 942
e 983 942
e 984 942
e 985 942
e 986 942
e 386 942
e 541 942
e 518 942
e 987 942
e 988 942
e 989 942
e 990 942
e 991 942
e 992 942
e 993 942
e 994 942
e 995 942
e 996 942
e 997 942
e 998 942
e 999 942
e 676 942
e 1000 942
e 1001 942
e 490 942
e 1002 942
e 1003 942
e 1004 942
e 944 943
e 651 943
e 945 943
e 946 943
e 947 943
e 948 943
e 949 943
e 950 943
e 951 943
e 952 943
e 953 943
e 954 943
e 955 943
e 956 943
e 957 943
e 453 943
e 958 943
e 959 943
e 960 943
e 961 943
e 375 943
e 962 943
e 963 943
e 964 943
e 965 943
e 966 943
e 709 943
e 967 943
e 509 943
e 968 943
e 969 943
e 970 943
e 971 943
e 972 943
e 973 943
e 974 943
e 975 943
e 976 943
e 977 943
e 488 943
e 978 943
e 979 943
e 980 943
e 981 943
e 982 943
e 983 943
e 984 943
e 985 943
e 986 943
e 386 943
e 541 943
e 518 943
e 987 943
e 988 943
e 989 943
e 990 943
e 991 943
e 992 943
e 993 943
e 994 943
e 995 943
e 996 943
e 997 943
e 998 943
e 999 943
e 676 943
e 1000 943
e 1001 943
e 490 943
e 1002 943
e 1003 943
e 1004 943
e 651 944
e 945 944
e 946 944
e 947 944
e 948 944
e 949 944
e 950 944
e 951 944
e 952 944
e 953 944
e 954 944
e 955 944
e 956 944
e 957 944
e 453 944
e 958 944
e 959 944
e 960 944
e 961 944
e 375 944
e 962 944
e 963 944
e 964 944
e 965 944
e 966 944
e 709 944
e 967 944
e 509 944
e 968 944
e 969 944
e 970 944
e 971 944
e 972 944
e 973 944
e 974 944
e 975 944
e 976 944
e 977 944
e 488 944
e 978 944
e 979 944
e 980 944
e 981 944
e 982 944
e 983 944
e 984 944
e 985 944
e 986 944
e 386 944
e 541 944
e 518 944
e 987 944
e 988 944
e 989 944
e 990 944
e 991 944
e 992 944
e 993 944
e 994 944
e 995 944
e 996 944
e 997 944
e 998 944
e 999 944
e 676 944
e 1000 944
e 1001 944
e 490 944
e 1002 944
e 1003 944
e 1004 944
e 945 651
e 946 651
e 947 651
e 948 651
e 949 651
e 950 651
e 951 651
e 952 651
e 953 651
e 954 651
e 955 651
e 956 651
e 957 651
e 453 651
e 958 651
e 959 651
e 960 651
e 961 651
e 962 651
e 963 651
e 964 651
e 965 651
e 966 651
e 709 651
e 967 651
e 509 651
e 968 651
e 969 651
e 970 651
e 971 651
e 972 651
e 973 651
e 974 651
e 975 651
e 976 651
e 977 651
e 488 651
e 978 651
e 979 651
e 980 651
e 981 651
e 982 651
e 983 651
e 984 651
e 985 651
e 986 651
e 386 651
e 518 651
e 987 651
e 988 651
e 989 651
e 990 651
e 991 651
e 992 651
e 993 651
e 994 651
e 995 651
e 996 651
e 997 651
e 998 651
e 999 651
e 1000 651
e 1001 651
e 490 651
e 1002 651
e 1003 651
e 1004 651
e 946 945
e 947 945
e 948 945
e 949 945
e 950 945
e 951 945
e 952 945
e 953 945
e 954 945
e 955 945
e 956 945
e 957 945
e 453 945
e 958 945
e 959 945
e 960 945
e 961 945
e 375 945
e 962 945
e 963 945
e 964 945
e 965 945
e 966 945
e 709 945
e 967 945
e 509 945
e 968 945
e 969 945
e 970 945
e 971 945
e 972 945
e 973 945
e 974 945
e 975 945
e 976 945
e 977 945
e 488 945
e 978 945
e 979 945
e 980 945
e 981 945
e 982 945
e 983 945
e 984 945
e 985 945
e 986 945
e 386 945
e 541 945
e 518 945
e 987 945
e 988 945
e 989 945
e 990 945
e 991 945
e 992 945
e 993 945
e 994 945
e 995 945
e 996 945
e 997 945
e 998 945
e 999 945
e 676 945
e 1000 945
e 1001 945
e 490 945
e 1002 945
e 1003 945
e 1004 945
e 947 946
e 948 946
e 949 946
e 950 946
e 951 946
e 952 946
e 953 946
e 954 946
e 955 946
e 956 946
e 957 946
e 453 946
e 958 946
e 959 946
e 960 946
e 961 946
e 375 946
e 962 946
e 963 946
e 964 946
e 965 946
e 966 946
e 709 946
e 967 946
e 509 946
e 968 946
e 969 946
e 970 946
e 971 946
e 972 946
e 973 946
e 974 946
e 975 946
e 976 946
e 977 946
e 488 946
e 978 946
e 979 946
e 980 946
e 981 946
e 982 946
e 983 946
e 984 946
e 985 946
e 986 946
e 386 946
e 541 946
e 518 946
e 987 946
e 988 946
e 989 946
e 990 946
e 991 946
e 992 946
e 993 946
e 994 946
e 995 946
e 996 946
e 997 946
e 998 946
e 999 946
e 676 946
e 1000 946
e 1001 946
e 490 946
e 1002 946
e 1003 946
e 1004 946
e 948 947
e 949 947
e 950 947
e 951 947
e 952 947
e 953 947
e 954 947
e 955 947
e 956 947
e 957 947
e 453 947
e 958 947
e 959 947
e 960 947
e 961 947
e 375 947
e 962 947
e 963 947
e 964 947
e 965 947
e 966 947
e 709 947
e 967 947
e 509 947
e 968 947
e 969 947
e 970 947
e 971 947
e 972 947
e 973 947
e 974 947
e 975 947
e 976 947
e 977 947
e 488 947
e 978 947
e 979 947
e 980 947
e 981 947
e 982 947
e 983 947
e 984 947
e 985 947
e 986 947
e 386 947
e 541 947
e 518 947
e 987 947
e 988 947
e 989 947
e 990 947
e 991 947
e 992 947
e 993 947
e 994 947
e 995 947
e 996 947
e 997 947
e 998 947
e 999 947
e 676 947
e 1000 947
e 1001 947
e 490 947
e 1002 947
e 1003 947
e 1004 947
e 949 948
e 950 948
e 951 948
e 952 948
e 953 948
e 954 948
e 955 948
e 956 948
e 957 948
e 453 948
e 958 948
e 959 948
e 960 948
e 961 948
e 375 948
e 962 948
e 963 948
e 964 948
e 965 948
e 966 948
e 709 948
e 967 948
e 509 948
e 968 948
e 969 948
e 970 948
e 971 948
e 972 948
e 973 948
e 974 948
e 975 948
e 976 948
e 977 948
e 488 948
e 978 948
e 979 948
e 980 948
e 981 948
e 982 948
e 983 948
e 984 948
e 985 948
e 986 948
e 386 948
e 541 948
e 518 948
e 987 948
e 988 948
e 989 948
e 990 948
e 991 948
e 992 948
e 993 948
e 994 948
e 995 948
e 996 948
e 997 948
e 998 948
e 999 948
e 676 948
e 1000 948
e 1001 948
e 490 948
e 1002 948
e 1003 948
e 1004 948
e 950 949
e 951 949
e 952 949
e 953 949
e 954 949
e 955 949
e 956 949
e 957 949
e 453 949
e 958 949
e 959 949
e 960 949
e 961 949
e 375 949
e 962 949
e 963 949
e 964 949
e 965 949
e 966 949
e 709 949
e 967 949
e 509 949
e 968 949
e 969 949
e 970 949
e 971 949
e 972 949
e 973 949
e 974 949
e 975 949
e 976 949
e 977 949
e 488 949
e 978 949
e 979 949
e 980 949
e 981 949
e 982 949
e 983 949
e 984 949
e 985 949
e 986 949
e 386 949
e 541 949
e 518 949
e 987 949
e 988 949
e 989 949
e 990 949
e 991 949
e 992 949
e 993 949
e 994 949
e 995 949
e 996 949
e 997 949
e 998 949
e 999 949
e 676 949
e 1000 949
e 1001 949
e 490 949
e 1002 949
e 1003 949
e 1004 949
e 951 950
e 952 950
e 953 950
e 954 950
e 955 950
e 956 950
e 957 950
e 453 950
e 958 950
e 959 950
e 960 950
e 961 950
e 375 950
e 962 950
e 963 950
e 964 950
e 965 950
e 966 950
e 709 950
e 967 950
e 509 950
e 968 950
e 969 950
e 970 950
e 971 950
e 972 950
e 973 950
e 974 950
e 975 950
e 976 950
e 977 950
e 488 950
e 978 950
e 979 950
e 980 950
e 981 950
e 982 950
e 983 950
e 984 950
e 985 950
e 986 950
e 386 950
e 541 950
e 518 950
e 987 950
e 988 950
e 989 950
e 990 950
e 991 950
e 992 950
e 993 950
e 994 950
e 995 950
e 996 950
e 997 950
e 998 950
e 999 950
e 676 950
e 1000 950
e 1001 950
e 490 950
e 1002 950
e 1003 950
e 1004 950
e 952 951
e 953 951
e 954 951
e 955 951
e 956 951
e 957 951
e 453 951
e 958 951
e 959 951
e 960 951
e 961 951
e 375 951
e 962 951
e 963 951
e 964 951
e 965 951
e 966 951
e 709 951
e 967 951
e 509 951
e 968 951
e 969 951
e 970 951
e 971 951
e 972 951
e 973 951
e 974 951
e 975 951
e 976 951
e 977 951
e 488 951
e 978 951
e 979 951
e 980 951
e 981 951
e 982 951
e 983 951
e 984 951
e 985 951
e 986 951
e 386 951
e 541 951
e 518 951
e 987 951
e 988 951
e 989 951
e 990 951
e 991 951
e 992 951
e 993 951
e 994 951
e 995 951
e 996 951
e 997 951
e 998 951
e 999 951
e 676 951
e 1000 951
e 1001 951
e 490 951
e 1002 951
e 1003 951
e 1004 951
e 953 952
e 954 952
e 955 952
e 956 952
e 957 952
e 453 952
e 958 952
e 959 952
e 960 952
e 961 952
e 375 952
e 962 952
e 963 952
e 964 952
e 965 952
e 966 952
e 709 952
e 967 952
e 509 952
e 968 952
e 969 952
e 970 952
e 971 952
e 972 952
e 973 952
e 974 952
e 975 952
e 976 952
e 977 952
e 488 952
e 978 952
e 979 952
e 980 952
e 981 952
e 982 952
e 983 952
e 984 952
e 985 952
e 986 952
e 386 952
e 541 952
e 518 952
e 987 952
e 988 952
e 989 952
e 990 952
e 991 952
e 992 952
e 993 952
e 994 952
e 995 952
e 996 952
e 997 952
e 998 952
e 999 952
e 676 952
e 1000 952
e 1001 952
e 490 952
e 1002 952
e 1003 952
e 1004 952
e 954 953
e 955 953
e 956 953
e 957 953
e 453 953
e 958 953
e 959 953
e 960 953
e 961 953
e 375 953
e 962 953
e 963 953
e 964 953
e 965 953
e 966 953
e 709 953
e 967 953
e 509 953
e 968 953
e 969 953
e 970 953
e 971 953
e 972 953
e 973 953
e 974 953
e 975 953
e 976 953
e 977 953
e 488 953
e 978 953
e 979 953
e 980 953
e 981 953
e 982 953
e 983 953
e 984 953
e 985 953
e 986 953
e 386 953
e 541 953
e 518 953
e 987 953
e 988 953
e 989 953
e 990 953
e 991 953
e 992 953
e 993 953
e 994 953
e 995 953
e 996 953
e 997 953
e 998 953
e 999 953
e 676 953
e 1000 953
e 1001 953
e 490 953
e 1002 953
e 1003 953
e 1004 953
e 955 954
e 956 954
e 957 954
e 453 954
e 958 954
e 959 954
e 960 954
e 961 954
e 375 954
e 962 954
e 963 954
e 964 954
e 965 954
e 966 954
e 709 954
e 967 954
e 509 954
e 968 954
e 969 954
e 970 954
e 971 954
e 972 954
e 973 954
e 974 954
e 975 954
e 976 954
e 977 954
e 488 954
e 978 954
e 979 954
e 980 954
e 981 954
e 982 954
e 983 954
e 984 954
e 985 954
e 986 954
e 386 954
e 541 954
e 518 954
e 987 954
e 988 954
e 989 954
e 990 954
e 991 954
e 992 954
e 993 954
e 994 954
e 995 954
e 996 954
e 997 954
e 998 954
e 999 954
e 676 954
e 1000 954
e 1001 954
e 490 954
e 1002 954
e 1003 954
e 1004 954
e 956 955
e 957 955
e 453 955
e 958 955
e 959 955
e 960 955
e 961 955
e 375 955
e 962 955
e 963 955
e 964 955
e 965 955
e 966 955
e 709 955
e 967 955
e 509 955
e 968 955
e 969 955
e 970 955
e 971 955
e 972 955
e 973 955
e 974 955
e 975 955
e 976 955
e 977 955
e 488 955
e 978 955
e 979 955
e 980 955
e 981 955
e 982 955
e 983 955
e 984 955
e 985 955
e 986 955
e 386 955
e 541 955
e 518 955
e 987 955
e 988 955
e 989 955
e 990 955
e 991 955
e 992 955
e 993 955
e 994 955
e 995 955
e 996 955
e 997 955
e 998 955
e 999 955
e 676 955
e 1000 955
e 1001 955
e 490 955
e 1002 955
e 1003 955
e 1004 955
e 957 956
e 453 956
e 958 956
e 959 956
e 960 956
e 961 956
e 375 956
e 962 956
e 963 956
e 964 956
e 965 956
e 966 956
e 709 956
e 967 956
e 509 956
e 968 956
e 969 956
e 970 956
e 971 956
e 972 956
e 973 956
e 974 956
e 975 956
e 976 956
e 977 956
e 488 956
e 978 956
e 979 956
e 980 956
e 981 956
e 982 956
e 983 956
e 984 956
e 985 956
e 986 956
e 386 956
e 541 956
e 518 956
e 987 956
e 988 956
e 989 956
e 990 956
e 991 956
e 992 956
e 993 956
e 994 956
e 995 956
e 996 956
e 997 956
e 998 956
e 999 956
e 676 956
e 1000 956
e 1001 956
e 490 956
e 1002 956
e 1003 956
e 1004 956
e 453 957
e 958 957
e 959 957
e 960 957
e 961 957
e 375 957
e 962 957
e 963 957
e 964 957
e 965 957
e 966 957
e 709 957
e 967 957
e 509 957
e 968 957
e 969 957
e 970 957
e 971 957
e 972 957
e 973 957
e 974 957
e 975 957
e 976 957
e 977 957
e 488 957
e 978 957
e 979 957
e 980 957
e 981 957
e 982 957
e 983 957
e 984 957
e 985 957
e 986 957
e 386 957
e 541 957
e 518 957
e 987 957
e 988 957
e 989 957
e 990 957
e 991 957
e 992 957
e 993 957
e 994 957
e 995 957
e 996 957
e 997 957
e 998 957
e 999 957
e 676 957
e 1000 957
e 1001 957
e 490 957
e 1002 957
e 1003 957
e 1004 957
e 958 453
e 959 453
e 960 453
e 961 453
e 375 453
e 962 453
e 963 453
e 964 453
e 965 453
e 966 453
e 709 453
e 967 453
e 509 453
e 968 453
e 969 453
e 970 453
e 971 453
e 972 453
e 973 453
e 974 453
e 975 453
e 976 453
e 977 453
e 488 453
e 978 453
e 979 453
e 980 453
e 981 453
e 982 453
e 983 453
e 984 453
e 985 453
e 986 453
e 386 453
e 541 453
e 518 453
e 987 453
e 988 453
e 989 453
e 990 453
e 991 453
e 992 453
e 993 453
e 994 453
e 995 453
e 996 453
e 997 453
e 998 453
e 999 453
e 676 453
e 1000 453
e 1001 453
e 490 453
e 1002 453
e 1003 453
e 1004 453
e 959 958
e 960 958
e 961 958
e 375 958
e 962 958
e 963 958
e 964 958
e 965 958
e 966 958
e 709 958
e 967 958
e 509 958
e 968 958
e 969 958
e 970 958
e 971 958
e 972 958
e 973 958
e 974 958
e 975 958
e 976 958
e 977 958
e 488 958
e 978 958
e 979 958
e 980 958
e 981 958
e 982 958
e 983 958
e 984 958
e 985 958
e 986 958
e 386 958
e 541 958
e 518 958
e 987 958
e 988 958
e 989 958
e 990 958
e 991 958
e 992 958
e 993 958
e 994 958
e 995 958
e 996 958
e 997 958
e 998 958
e 999 958
e 676 958
e 1000 958
e 1001 958
e 490 958
e 1002 958
e 1003 958
e 1004 958
e 960 959
e 961 959
e 375 959
e 962 959
e 963 959
e 964 959
e 965 959
e 966 959
e 709 959
e 967 959
e 509 959
e 968 959
e 969 959
e 970 959
e 971 959
e 972 959
e 973 959
e 974 959
e 975 959
e 976 959
e 977 959
e 488 959
e 978 959
e 979 959
e 980 959
e 981 959
e 982 959
e 983 959
e 984 959
e 985 959
e 986 959
e 386 959
e 541 959
e 518 959
e 987 959
e 988 959
e 989 959
e 990 959
e 991 959
e 992 959
e 993 959
e 994 959
e 995 959
e 996 959
e 997 959
e 998 959
e 999 959
e 676 959
e 1000 959
e 1001 959
e 490 959
e 1002 959
e 1003 959
e 1004 959
e 961 960
e 375 960
e 962 960
e 963 960
e 964 960
e 965 960
e 966 960
e 709 960
e 967 960
e 509 960
e 968 960
e 969 960
e 970 960
e 971 960
e 972 960
e 973 960
e 974 960
e 975 960
e 976 960
e 977 960
e 488 960
e 978 960
e 979 960
e 980 960
e 981 960
e 982 960
e 983 960
e 984 960
e 985 960
e 986 960
e 386 960
e 541 960
e 518 960
e 987 960
e 988 960
e 989 960
e 990 960
e 991 960
e 992 960
e 993 960
e 994 960
e 995 960
e 996 960
e 997 960
e 998 960
e 999 960
e 676 960
e 1000 960
e 1001 960
e 490 960
e 1002 960
e 1003 960
e 1004 960
e 375 961
e 962 961
e 963 961
e 964 961
e 965 961
e 966 961
e 709 961
e 967 961
e 509 961
e 968 961
e 969 961
e 970 961
e 971 961
e 972 961
e 973 961
e 974 961
e 975 961
e 976 961
e 977 961
e 488 961
e 978 961
e 979 961
e 980 961
e 981 961
e 982 961
e 983 961
e 984 961
e 985 961
e 986 961
e 386 961
e 541 961
e 518 961
e 987 961
e 988 961
e 989 961
e 990 961
e 991 961
e 992 961
e 993 961
e 994 961
e 995 961
e 996 961
e 997 961
e 998 961
e 999 961
e 676 961
e 1000 961
e 1001 961
e 490 961
e 1002 961
e 1003 961
e 1004 961
e 962 375
e 963 375
e 964 375
e 965 375
e 966 375
e 967 375
e 509 375
e 968 375
e 969 375
e 970 375
e 971 375
e 972 375
e 973 375
e 974 375
e 975 375
e 976 375
e 977 375
e 488 375
e 978 375
e 979 375
e 980 375
e 981 375
e 982 375
e 983 375
e 984 375
e 985 375
e 986 375
e 386 375
e 518 375
e 987 375
e 988 375
e 989 375
e 990 375
e 991 375
e 992 375
e 993 375
e 994 375
e 995 375
e 996 375
e 997 375
e 998 375
e 999 375
e 1000 375
e 1001 375
e 490 375
e 1002 375
e 1003 375
e 1004 375
e 963 962
e 964 962
e 965 962
e 966 962
e 709 962
e 967 962
e 509 962
e 968 962
e 969 962
e 970 962
e 971 962
e 972 962
e 973 962
e 974 962
e 975 962
e 976 962
e 977 962
e 488 962
e 978 962
e 979 962
e 980 962
e 981 962
e 982 962
e 983 962
e 984 962
e 985 962
e 986 962
e 386 962
e 541 962
e 518 962
e 987 962
e 988 962
e 989 962
e 990 962
e 991 962
e 992 962
e 993 962
e 994 962
e 995 962
e 996 962
e 997 962
e 998 962
e 999 962
e 676 962
e 1000 962
e 1001 962
e 490 962
e 1002 962
e 1003 962
e 1004 962
e 964 963
e 965 963
e 966 963
e 709 963
e 967 963
e 509 963
e 968 963
e 969 963
e 970 963
e 971 963
e 972 963
e 973 963
e 974 963
e 975 963
e 976 963
e 977 963
e 488 963
e 978 963
e 979 963
e 980 963
e 981 963
e 982 963
e 983 963
e 984 963
e 985 963
e 986 963
e 386 963
e 541 963
e 518 963
e 987 963
e 988 963
e 989 963
e 990 963
e 991 963
e 992 963
e 993 963
e 994 963
e 995 963
e 996 963
e 997 963
e 998 963
e 999 963
e 676 963
e 1000 963
e 1001 963
e 490 963
e 1002 963
e 1003 963
e 1004 963
e 965 964
e 966 964
e 709 964
e 967 964
e 509 964
e 968 964
e 969 964
e 970 964
e 971 964
e 972 964
e 973 964
e 974 964
e 975 964
e 976 964
e 977 964
e 488 964
e 978 964
e 979 964
e 980 964
e 981 964
e 982 964
e 983 964
e 984 964
e 985 964
e 986 964
e 386 964
e 541 964
e 518 964
e 987 964
e 988 964
e 989 964
e 990 964
e 991 964
e 992 964
e 993 964
e 994 964
e 995 964
e 996 964
e 997 964
e 998 964
e 999 964
e 676 964
e 1000 964
e 1001 964
e 490 964
e 1002 964
e 1003 964
e 1004 964
e 966 965
e 709 965
e 967 965
e 509 965
e 968 965
e 969 965
e 970 965
e 971 965
e 972 965
e 973 965
e 974 965
e 975 965
e 976 965
e 977 965
e 488 965
e 978 965
e 979 965
e 980 965
e 981 965
e 982 965
e 983 965
e 984 965
e 985 965
e 986 965
e 386 965
e 541 965
e 518 965
e 987 965
e 988 965
e 989 965
e 990 965
e 991 965
e 992 965
e 993 965
e 994 965
e 995 965
e 996 965
e 997 965
e 998 965
e 999 965
e 676 965
e 1000 965
e 1001 965
e 490 965
e 1002 965
e 1003 965
e 1004 965
e 709 966
e 967 966
e 509 966
e 968 966
e 969 966
e 970 966
e 971 966
e 972 966
e 973 966
e 974 966
e 975 966
e 976 966
e 977 966
e 488 966
e 978 966
e 979 966
e 980 966
e 981 966
e 982 966
e 983 966
e 984 966
e 985 966
e 986 966
e 386 966
e 541 966
e 518 966
e 987 966
e 988 966
e 989 966
e 990 966
e 991 966
e 992 966
e 993 966
e 994 966
e 995 966
e 996 966
e 997 966
e 998 966
e 999 966
e 676 966
e 1000 966
e 1001 966
e 490 966
e 1002 966
e 1003 966
e 1004 966
e 967 709
e 509 709
e 968 709
e 969 709
e 970 709
e 971 709
e 972 709
e 973 709
e 974 709
e 975 709
e 976 709
e 977 709
e 488 709
e 978 709
e 979 709
e 980 709
e 981 709
e 982 709
e 983 709
e 984 709
e 985 709
e 986 709
e 386 709
e 518 709
e 987 709
e 988 709
e 989 709
e 990 709
e 991 709
e 992 709
e 993 709
e 994 709
e 995 709
e 996 709
e 997 709
e 998 709
e 999 709
e 676 709
e 1000 709
e 1001 709
e 490 709
e 1002 709
e 1003 709
e 1004 709
e 509 967
e 968 967
e 969 967
e 970 967
e 971 967
e 972 967
e 973 967
e 974 967
e 975 967
e 976 967
e 977 967
e 488 967
e 978 967
e 979 967
e 980 967
e 981 967
e 982 967
e 983 967
e 984 967
e 985 967
e 986 967
e 386 967
e 541 967
e 518 967
e 987 967
e 988 967
e 989 967
e 990 967
e 991 967
e 992 967
e 993 967
e 994 967
e 995 967
e 996 967
e 997 967
e 998 967
e 999 967
e 676 967
e 1000 967
e 1001 967
e 490 967
e 1002 967
e 1003 967
e 1004 967
e 968 509
e 969 509
e 970 509
e 971 509
e 972 509
e 973 509
e 974 509
e 975 509
e 976 509
e 977 509
e 488 509
e 978 509
e 979 509
e 980 509
e 981 509
e 982 509
e 983 509
e 984 509
e 985 509
e 986 509
e 386 509
e 541 509
e 518 509
e 987 509
e 988 509
e 989 509
e 990 509
e 991 509
e 992 509
e 993 509
e 994 509
e 995 509
e 996 509
e 997 509
e 998 509
e 999 509
e 676 509
e 1000 509
e 1001 509
e 490 509
e 1002 509
e 1003 509
e 1004 509
e 969 968
e 970 968
e 971 968
e 972 968
e 973 968
e 974 968
e 975 968
e 976 968
e 977 968
e 488 968
e 978 968
e 979 968
e 980 968
e 981 968
e 982 968
e 983 968
e 984 968
e 985 968
e 986 968
e 386 968
e 541 968
e 518 968
e 987 968
e 988 968
e 989 968
e 990 968
e 991 968
e 992 968
e 993 968
e 994 968
e 995 968
e 996 968
e 997 968
e 998 968
e 999 968
e 676 968
e 1000 968
e 1001 968
e 490 968
e 1002 968
e 1003 968
e 1004 968
e 970 969
e 971 969
e 972 969
e 973 969
e 974 969
e 975 969
e 976 969
e 977 969
e 488 969
e 978 969
e 979 969
e 980 969
e 981 969
e 982 969
e 983 969
e 984 969
e 985 969
e 986 969
e 386 969
e 541 969
e 518 969
e 987 969
e 988 969
e 989 969
e 990 969
e 991 969
e 992 969
e 993 969
e 994 969
e 995 969
e 996 969
e 997 969
e 998 969
e 999 969
e 676 969
e 1000 969
e 1001 969
e 490 969
e 1002 969
e 1003 969
e 1004 969
e 971 970
e 972 970
e 973 970
e 974 970
e 975 970
e 976 970
e 977 970
e 488 970
e 978 970
e 979 970
e 980 970
e 981 970
e 982 970
e 983 970
e 984 970
e 985 970
e 986 970
e 386 970
e 541 970
e 518 970
e 987 970
e 988 970
e 989 970
e 990 970
e 991 970
e 992 970
e 993 970
e 994 970
e 995 970
e 996 970
e 997 970
e 998 970
e 999 970
e 676 970
e 1000 970
e 1001 970
e 490 970
e 1002 970
e 1003 970
e 1004 970
e 972 971
e 973 971
e 974 971
e 975 971
e 976 971
e 977 971
e 488 971
e 978 971
e 979 971
e 980 971
e 981 971
e 982 971
e 983 971
e 984 971
e 985 971
e 986 971
e 386 971
e 541 971
e 518 971
e 987 971
e 988 971
e 989 971
e 990 971
e 991 971
e 992 971
e 993 971
e 994 971
e 995 971
e 996 971
e 997 971
e 998 971
e 999 971
e 676 971
e 1000 971
e 1001 971
e 490 971
e 1002 971
e 1003 971
e 1004 971
e 973 972
e 974 972
e 975 972
e 976 972
e 977 972
e 488 972
e 978 972
e 979 972
e 980 972
e 981 972
e 982 972
e 983 972
e 984 972
e 985 972
e 986 972
e 386 972
e 541 972
e 518 972
e 987 972
e 988 972
e 989 972
e 990 972
e 991 972
e 992 972
e 993 972
e 994 972
e 995 972
e 996 972
e 997 972
e 998 972
e 999 972
e 676 972
e 1000 972
e 1001 972
e 490 972
e 1002 972
e 1003 972
e 1004 972
e 974 973
e 975 973
e 976 973
e 977 973
e 488 973
e 978 973
e 979 973
e 980 973
e 981 973
e 982 973
e 983 973
e 984 973
e 985 973
e 986 973
e 386 973
e 541 973
e 518 973
e 987 973
e 988 973
e 989 973
e 990 973
e 991 973
e 992 973
e 993 973
e 994 973
e 995 973
e 996 973
e 997 973
e 998 973
e 999 973
e 676 973
e 1000 973
e 1001 973
e 490 973
e 1002 973
e 1003 973
e 1004 973
e 975 974
e 976 974
e 977 974
e 488 974
e 978 974
e 979 974
e 980 974
e 981 974
e 982 974
e 983 974
e 984 974
e 985 974
e 986 974
e 386 974
e 541 974
e 518 974
e 987 974
e 988 974
e 989 974
e 990 974
e 991 974
e 992 974
e 993 974
e 994 974
e 995 974
e 996 974
e 997 974
e 998 974
e 999 974
e 676 974
e 1000 974
e 1001 974
e 490 974
e 1002 974
e 1003 974
e 1004 974
e 976 975
e 977 975
e 488 975
e 978 975
e 979 975
e 980 975
e 981 975
e 982 975
e 983 975
e 984 975
e 985 975
e 986 975
e 386 975
e 541 975
e 518 975
e 987 975
e 988 975
e 989 975
e 990 975
e 991 975
e 992 975
e 993 975
e 994 975
e 995 975
e 996 975
e 997 975
e 998 975
e 999 975
e 676 975
e 1000 975
e 1001 975
e 490 975
e 1002 975
e 1003 975
e 1004 975
e 977 976
e 488 976
e 978 976
e 979 976
e 980 976
e 981 976
e 982 976
e 983 976
e 984 976
e 985 976
e 986 976
e 386 976
e 541 976
e 518 976
e 987 976
e 988 976
e 989 976
e 990 976
e 991 976
e 992 976
e 993 976
e 994 976
e 995 976
e 996 976
e 997 976
e 998 976
e 999 976
e 676 976
e 1000 976
e 1001 976
e 490 976
e 1002 976
e 1003 976
e 1004 976
e 488 977
e 978 977
e 979 977
e 980 977
e 981 977
e 982 977
e 983 977
e 984 977
e 985 977
e 986 977
e 386 977
e 541 977
e 518 977
e 987 977
e 988 977
e 989 977
e 990 977
e 991 977
e 992 977
e 993 977
e 994 977
e 995 977
e 996 977
e 997 977
e 998 977
e 999 977
e 676 977
e 1000 977
e 1001 977
e 490 977
e 1002 977
e 1003 977
e 1004 977
e 978 488
e 979 488
e 980 488
e 981 488
e 982 488
e 983 488
e 984 488
e 985 488
e 986 488
e 386 488
e 541 488
e 518 488
e 987 488
e 988 488
e 989 488
e 990 488
e 991 488
e 992 488
e 993 488
e 994 488
e 995 488
e 996 488
e 997 488
e 998 488
e 999 488
e 676 488
e 1000 488
e 1001 488
e 1002 488
e 1003 488
e 1004 488
e 979 978
e 980 978
e 981 978
e 982 978
e 983 978
e 984 978
e 985 978
e 986 978
e 386 978
e 541 978
e 518 978
e 987 978
e 988 978
e 989 978
e 990 978
e 991 978
e 992 978
e 993 978
e 994 978
e 995 978
e 996 978
e 997 978
e 998 978
e 999 978
e 676 978
e 1000 978
e 1001 978
e 490 978
e 1002 978
e 1003 978
e 1004 978
e 980 979
e 981 979
e 982 979
e 983 979
e 984 979
e 985 979
e 986 979
e 386 979
e 541 979
e 518 979
e 987 979
e 988 979
e 989 979
e 990 979
e 991 979
e 992 979
e 993 979
e 994 979
e 995 979
e 996 979
e 997 979
e 998 979
e 999 979
e 676 979
e 1000 979
e 1001 979
e 490 979
e 1002 979
e 1003 979
e 1004 979
e 981 980
e 982 980
e 983 980
e 984 980
e 985 980
e 986 980
e 386 980
e 541 980
e 518 980
e 987 980
e 988 980
e 989 980
e 990 980
e 991 980
e 992 980
e 993 980
e 994 980
e 995 980
e 996 980
e 997 980
e 998 980
e 999 980
e 676 980
e 1000 980
e 1001 980
e 490 980
e 1002 980
e 1003 980
e 1004 980
e 982 981
e 983 981
e 984 981
e 985 981
e 986 981
e 386 981
e 541 981
e 518 981
e 987 981
e 988 981
e 989 981
e 990 981
e 991 981
e 992 981
e 993 981
e 994 981
e 995 981
e 996 981
e 997 981
e 998 981
e 999 981
e 676 981
e 1000 981
e 1001 981
e 490 981
e 1002 981
e 1003 981
e 1004 981
e 983 982
e 984 982
e 985 982
e 986 982
e 386 982
e 541 982
e 518 982
e 987 982
e 988 982
e 989 982
e 990 982
e 991 982
e 992 982
e 993 982
e 994 982
e 995 982
e 996 982
e 997 982
e 998 982
e 999 982
e 676 982
e 1000 982
e 1001 982
e 490 982
e 1002 982
e 1003 982
e 1004 982
e 984 983
e 985 983
e 986 983
e 386 983
e 541 983
e 518 983
e 987 983
e 988 983
e 989 983
e 990 983
e 991 983
e 992 983
e 993 983
e 994 983
e 995 983
e 996 983
e 997 983
e 998 983
e 999 983
e 676 983
e 1000 983
e 1001 983
e 490 983
e 1002 983
e 1003 983
e 1004 983
e 985 984
e 986 984
e 386 984
e 541 984
e 518 984
e 987 984
e 988 984
e 989 984
e 990 984
e 991 984
e 992 984
e 993 984
e 994 984
e 995 984
e 996 984
e 997 984
e 998 984
e 999 984
e 676 984
e 1000 984
e 1001 984
e 490 984
e 1002 984
e 1003 984
e 1004 984
e 986 985
e 386 985
e 541 985
e 518 985
e 987 985
e 988 985
e 989 985
e 990 985
e 991 985
e 992 985
e 993 985
e 994 985
e 995 985
e 996 985
e 997 985
e 998 985
e 999 985
e 676 985
e 1000 985
e 1001 985
e 490 985
e 1002 985
e 1003 985
e 1004 985
e 386 986
e 541 986
e 518 986
e 987 986
e 988 986
e 989 986
e 990 986
e 991 986
e 992 986
e 993 986
e 994 986
e 995 986
e 996 986
e 997 986
e 998 986
e 999 986
e 676 986
e 1000 986
e 1001 986
e 490 986
e 1002 986
e 1003 986
e 1004 986
e 541 386
e 518 386
e 987 386
e 988 386
e 989 386
e 990 386
e 991 386
e 992 386
e 993 386
e 994 386
e 995 386
e 996 386
e 997 386
e 998 386
e 999 386
e 676 386
e 1000 386
e 1001 386
e 490 386
e 1002 386
e 1003 386
e 1004 386
e 518 541
e 987 541
e 988 541
e 989 541
e 990 541
e 991 541
e 992 541
e 993 541
e 994 541
e 995 541
e 996 541
e 997 541
e 998 541
e 999 541
e 1000 541
e 1001 541
e 490 541
e 1002 541
e 1003 541
e 1004 541
e 987 518
e 988 518
e 989 518
e 990 518
e 991 518
e 992 518
e 993 518
e 994 518
e 995 518
e 996 518
e 997 518
e 998 518
e 999 518
e 676 518
e 1000 518
e 1001 518
e 490 518
e 1002 518
e 1003 518
e 1004 518
e 988 987
e 989 987
e 990 987
e 991 987
e 992 987
e 993 987
e 994 987
e 995 987
e 996 987
e 997 987
e 998 987
e 999 987
e 676 987
e 1000 987
e 1001 987
e 490 987
e 1002 987
e 1003 987
e 1004 987
e 989 988
e 990 988
e 991 988
e 992 988
e 993 988
e 994 988
e 995 988
e 996 988
e 997 988
e 998 988
e 999 988
e 676 988
e 1000 988
e 1001 988
e 490 988
e 1002 988
e 1003 988
e 1004 988
e 990 989
e 991 989
e 992 989
e 993 989
e 994 989
e 995 989
e 996 989
e 997 989
e 998 989
e 999 989
e 676 989
e 1000 989
e 1001 989
e 490 989
e 1002 989
e 1003 989
e 1004 989
e 991 990
e 992 990
e 993 990
e 994 990
e 995 990
e 996 990
e 997 990
e 998 990
e 999 990
e 676 990
e 1000 990
e 1001 990
e 490 990
e 1002 990
e 1003 990
e 1004 990
e 992 991
e 993 991
e 994 991
e 995 991
e 996 991
e 997 991
e 998 991
e 999 991
e 676 991
e 1000 991
e 1001 991
e 490 991
e 1002 991
e 1003 991
e 1004 991
e 993 992
e 994 992
e 995 992
e 996 992
e 997 992
e 998 992
e 999 992
e 676 992
e 1000 992
e 1001 992
e 490 992
e 1002 992
e 1003 992
e 1004 992
e 994 993
e 995 993
e 996 993
e 997 993
e 998 993
e 999 993
e 676 993
e 1000 993
e 1001 993
e 490 993
e 1002 993
e 1003 993
e 1004 993
e 995 994
e 996 994
e 997 994
e 998 994
e 999 994
e 676 994
e 1000 994
e 1001 994
e 490 994
e 1002 994
e 1003 994
e 1004 994
e 996 995
e 997 995
e 998 995
e 999 995
e 676 995
e 1000 995
e 1001 995
e 490 995
e 1002 995
e 1003 995
e 1004 995
e 997 996
e 998 996
e 999 996
e 676 996
e 1000 996
e 1001 996
e 490 996
e 1002 996
e 1003 996
e 1004 996
e 998 997
e 999 997
e 676 997
e 1000 997
e 1001 997
e 490 997
e 1002 997
e 1003 997
e 1004 997
e 999 998
e 676 998
e 1000 998
e 1001 998
e 490 998
e 1002 998
e 1003 998
e 1004 998
e 676 999
e 1000 999
e 1001 999
e 490 999
e 1002 999
e 1003 999
e 1004 999
e 1000 676
e 1001 676
e 490 676
e 1002 676
e 1003 676
e 1004 676
e 1001 1000
e 490 1000
e 1002 1000
e 1003 1000
e 1004 1000
e 490 1001
e 1002 1001
e 1003 1001
e 1004 1001
e 1002 490
e 1003 490
e 1004 490
e 1003 1002
e 1004 1002
e 1004 1003
e 911 1005
e 912 1005
e 913 1005
e 1006 1005
e 916 1005
e 425 1005
e 918 1005
e 1007 1005
e 923 1005
e 925 1005
e 481 1005
e 485 1005
e 927 1005
e 1008 1005
e 931 1005
e 932 1005
e 933 1005
e 517 1005
e 935 1005
e 424 1005
e 936 1005
e 939 1005
e 942 1005
e 944 1005
e 945 1005
e 947 1005
e 948 1005
e 1009 1005
e 951 1005
e 482 1005
e 953 1005
e 954 1005
e 955 1005
e 956 1005
e 957 1005
e 1010 1005
e 453 1005
e 960 1005
e 961 1005
e 963 1005
e 1011 1005
e 1012 1005
e 976 1005
e 977 1005
e 978 1005
e 1013 1005
e 979 1005
e 981 1005
e 1014 1005
e 982 1005
e 985 1005
e 1015 1005
e 986 1005
e 386 1005
e 1016 1005
e 518 1005
e 987 1005
e 988 1005
e 989 1005
e 991 1005
e 992 1005
e 994 1005
e 996 1005
e 999 1005
e 1017 1005
e 426 1005
e 1001 1005
e 1006 911
e 425 911
e 1007 911
e 481 911
e 485 911
e 1008 911
e 424 911
e 1009 911
e 482 911
e 1010 911
e 1011 911
e 1012 911
e 1013 911
e 1014 911
e 1015 911
e 1016 911
e 1017 911
e 426 911
e 1006 912
e 425 912
e 1007 912
e 481 912
e 485 912
e 1008 912
e 424 912
e 1009 912
e 482 912
e 1010 912
e 1011 912
e 1012 912
e 1013 912
e 1014 912
e 1015 912
e 1016 912
e 1017 912
e 426 912
e 1006 913
e 425 913
e 1007 913
e 481 913
e 485 913
e 1008 913
e 424 913
e 1009 913
e 482 913
e 1010 913
e 1011 913
e 1012 913
e 1013 913
e 1014 913
e 1015 913
e 1016 913
e 1017 913
e 426 913
e 916 1006
e 425 1006
e 918 1006
e 1007 1006
e 923 1006
e 925 1006
e 481 1006
e 485 1006
e 927 1006
e 1008 1006
e 931 1006
e 932 1006
e 933 1006
e 517 1006
e 935 1006
e 424 1006
e 936 1006
e 939 1006
e 942 1006
e 944 1006
e 945 1006
e 947 1006
e 948 1006
e 1009 1006
e 951 1006
e 482 1006
e 953 1006
e 954 1006
e 955 1006
e 956 1006
e 957 1006
e 1010 1006
e 453 1006
e 960 1006
e 961 1006
e 963 1006
e 1011 1006
e 1012 1006
e 976 1006
e 977 1006
e 978 1006
e 1013 1006
e 979 1006
e 981 1006
e 1014 1006
e 982 1006
e 985 1006
e 1015 1006
e 986 1006
e 386 1006
e 1016 1006
e 518 1006
e 987 1006
e 988 1006
e 989 1006
e 991 1006
e 992 1006
e 994 1006
e 996 1006
e 999 1006
e 1017 1006
e 426 1006
e 1001 1006
e 425 916
e 1007 916
e 481 916
e 485 916
e 1008 916
e 424 916
e 1009 916
e 482 916
e 1010 916
e 1011 916
e 1012 916
e 1013 916
e 1014 916
e 1015 916
e 1016 916
e 1017 916
e 426 916
e 918 425
e 1007 425
e 923 425
e 925 425
e 481 425
e 485 425
e 927 425
e 1008 425
e 931 425
e 932 425
e 933 425
e 517 425
e 935 425
e 936 425
e 939 425
e 942 425
e 944 425
e 945 425
e 947 425
e 948 425
e 1009 425
e 951 425
e 482 425
e 953 425
e 954 425
e 955 425
e 956 425
e 957 425
e 1010 425
e 453 425
e 960 425
e 961 425
e 963 425
e 1011 425
e 1012 425
e 976 425
e 977 425
e 978 425
e 1013 425
e 979 425
e 981 425
e 1014 425
e 982 425
e 985 425
e 1015 425
e 986 425
e 386 425
e 1016 425
e 518 425
e 987 425
e 988 425
e 989 425
e 991 425
e 992 425
e 994 425
e 996 425
e 999 425
e 1017 425
e 1001 425
e 1007 918
e 481 918
e 485 918
e 1008 918
e 424 918
e 1009 918
e 482 918
e 1010 918
e 1011 918
e 1012 918
e 1013 918
e 1014 918
e 1015 918
e 1016 918
e 1017 918
e 426 918
e 923 1007
e 925 1007
e 481 1007
e 485 1007
e 927 1007
e 1008 1007
e 931 1007
e 932 1007
e 933 1007
e 517 1007
e 935 1007
e 424 1007
e 936 1007
e 939 1007
e 942 1007
e 944 1007
e 945 1007
e 947 1007
e 948 1007
e 1009 1007
e 951 1007
e 482 1007
e 953 1007
e 954 1007
e 955 1007
e 956 1007
e 957 1007
e 1010 1007
e 453 1007
e 960 1007
e 961 1007
e 963 1007
e 1011 1007
e 1012 1007
e 976 1007
e 977 1007
e 978 1007
e 1013 1007
e 979 1007
e 981 1007
e 1014 1007
e 982 1007
e 985 1007
e 1015 1007
e 986 1007
e 386 1007
e 1016 1007
e 518 1007
e 987 1007
e 988 1007
e 989 1007
e 991 1007
e 992 1007
e 994 1007
e 996 1007
e 999 1007
e 1017 1007
e 426 1007
e 1001 1007
e 481 923
e 485 923
e 1008 923
e 424 923
e 1009 923
e 482 923
e 1010 923
e 1011 923
e 1012 923
e 1013 923
e 1014 923
e 1015 923
e 1016 923
e 1017 923
e 426 923
e 481 925
e 485 925
e 1008 925
e 424 925
e 1009 925
e 482 925
e 1010 925
e 1011 925
e 1012 925
e 1013 925
e 1014 925
e 1015 925
e 1016 925
e 1017 925
e 426 925
e 485 481
e 927 481
e 1008 481
e 931 481
e 932 481
e 933 481
e 517 481
e 935 481
e 424 481
e 936 481
e 939 481
e 942 481
e 944 481
e 945 481
e 947 481
e 948 481
e 1009 481
e 951 481
e 953 481
e 954 481
e 955 481
e 956 481
e 957 481
e 1010 481
e 453 481
e 960 481
e 961 481
e 963 481
e 1011 481
e 1012 481
e 976 481
e 977 481
e 978 481
e 1013 481
e 979 481
e 981 481
e 1014 481
e 982 481
e 985 481
e 1015 481
e 986 481
e 386 481
e 1016 481
e 518 481
e 987 481
e 988 481
e 989 481
e 991 481
e 992 481
e 994 481
e 996 481
e 999 481
e 1017 481
e 426 481
e 1001 481
e 927 485
e 1008 485
e 931 485
e 932 485
e 933 485
e 517 485
e 935 485
e 424 485
e 936 485
e 939 485
e 942 485
e 944 485
e 945 485
e 947 485
e 948 485
e 1009 485
e 951 485
e 482 485
e 953 485
e 954 485
e 955 485
e 956 485
e 957 485
e 1010 485
e 453 485
e 960 485
e 961 485
e 963 485
e 1011 485
e 1012 485
e 976 485
e 977 485
e 978 485
e 1013 485
e 979 485
e 981 485
e 1014 485
e 982 485
e 985 485
e 1015 485
e 986 485
e 386 485
e 1016 485
e 518 485
e 987 485
e 988 485
e 989 485
e 991 485
e 992 485
e 994 485
e 996 485
e 999 485
e 1017 485
e 426 485
e 1001 485
e 1008 927
e 424 927
e 1009 927
e 482 927
e 1010 927
e 1011 927
e 1012 927
e 1013 927
e 1014 927
e 1015 927
e 1016 927
e 1017 927
e 426 927
e 931 1008
e 932 1008
e 933 1008
e 517 1008
e 935 1008
e 424 1008
e 936 1008
e 939 1008
e 942 1008
e 944 1008
e 945 1008
e 947 1008
e 948 1008
e 1009 1008
e 951 1008
e 482 1008
e 953 1008
e 954 1008
e 955 1008
e 956 1008
e 957 1008
e 1010 1008
e 453 1008
e 960 1008
e 961 1008
e 963 1008
e 1011 1008
e 1012 1008
e 976 1008
e 977 1008
e 978 1008
e 1013 1008
e 979 1008
e 981 1008
e 1014 1008
e 982 1008
e 985 1008
e 1015 1008
e 986 1008
e 386 1008
e 1016 1008
e 518 1008
e 987 1008
e 988 1008
e 989 1008
e 991 1008
e 992 1008
e 994 1008
e 996 1008
e 999 1008
e 1017 1008
e 426 1008
e 1001 1008
e 424 931
e 1009 931
e 482 931
e 1010 931
e 1011 931
e 1012 931
e 1013 931
e 1014 931
e 1015 931
e 1016 931
e 1017 931
e 426 931
e 424 932
e 1009 932
e 482 932
e 1010 932
e 1011 932
e 1012 932
e 1013 932
e 1014 932
e 1015 932
e 1016 932
e 1017 932
e 426 932
e 424 933
e 1009 933
e 482 933
e 1010 933
e 1011 933
e 1012 933
e 1013 933
e 1014 933
e 1015 933
e 1016 933
e 1017 933
e 426 933
e 424 517
e 1009 517
e 482 517
e 1010 517
e 1011 517
e 1012 517
e 1013 517
e 1014 517
e 1015 517
e 1016 517
e 1017 517
e 426 517
e 424 935
e 1009 935
e 482 935
e 1010 935
e 1011 935
e 1012 935
e 1013 935
e 1014 935
e 1015 935
e 1016 935
e 1017 935
e 426 935
e 936 424
e 939 424
e 942 424
e 944 424
e 945 424
e 947 424
e 948 424
e 1009 424
e 951 424
e 482 424
e 953 424
e 954 424
e 955 424
e 956 424
e 957 424
e 1010 424
e 453 424
e 960 424
e 961 424
e 963 424
e 1011 424
e 1012 424
e 976 424
e 977 424
e 978 424
e 1013 424
e 979 424
e 981 424
e 1014 424
e 982 424
e 985 424
e 1015 424
e 986 424
e 386 424
e 1016 424
e 518 424
e 987 424
e 988 424
e 989 424
e 991 424
e 992 424
e 994 424
e 996 424
e 999 424
e 1017 424
e 426 424
e 1001 424
e 1009 936
e 482 936
e 1010 936
e 1011 936
e 1012 936
e 1013 936
e 1014 936
e 1015 936
e 1016 936
e 1017 936
e 426 936
e 1009 939
e 482 939
e 1010 939
e 1011 939
e 1012 939
e 1013 939
e 1014 939
e 1015 939
e 1016 939
e 1017 939
e 426 939
e 1009 942
e 482 942
e 1010 942
e 1011 942
e 1012 942
e 1013 942
e 1014 942
e 1015 942
e 1016 942
e 1017 942
e 426 942
e 1009 944
e 482 944
e 1010 944
e 1011 944
e 1012 944
e 1013 944
e 1014 944
e 1015 944
e 1016 944
e 1017 944
e 426 944
e 1009 945
e 482 945
e 1010 945
e 1011 945
e 1012 945
e 1013 945
e 1014 945
e 1015 945
e 1016 945
e 1017 945
e 426 945
e 1009 947
e 482 947
e 1010 947
e 1011 947
e 1012 947
e 1013 947
e 1014 947
e 1015 947
e 1016 947
e 1017 947
e 426 947
e 1009 948
e 482 948
e 1010 948
e 1011 948
e 1012 948
e 1013 948
e 1014 948
e 1015 948
e 1016 948
e 1017 948
e 426 948
e 951 1009
e 482 1009
e 953 1009
e 954 1009
e 955 1009
e 956 1009
e 957 1009
e 1010 1009
e 453 1009
e 960 1009
e 961 1009
e 963 1009
e 1011 1009
e 1012 1009
e 976 1009
e 977 1009
e 978 1009
e 1013 1009
e 979 1009
e 981 1009
e 1014 1009
e 982 1009
e 985 1009
e 1015 1009
e 986 1009
e 386 1009
e 1016 1009
e 518 1009
e 987 1009
e 988 1009
e 989 1009
e 991 1009
e 992 1009
e 994 1009
e 996 1009
e 999 1009
e 1017 1009
e 426 1009
e 1001 1009
e 482 951
e 1010 951
e 1011 951
e 1012 951
e 1013 951
e 1014 951
e 1015 951
e 1016 951
e 1017 951
e 426 951
e 953 482
e 954 482
e 955 482
e 956 482
e 957 482
e 1010 482
e 453 482
e 960 482
e 961 482
e 963 482
e 1011 482
e 1012 482
e 976 482
e 977 482
e 978 482
e 1013 482
e 979 482
e 981 482
e 1014 482
e 982 482
e 985 482
e 1015 482
e 986 482
e 386 482
e 1016 482
e 518 482
e 987 482
e 988 482
e 989 482
e 991 482
e 992 482
e 994 482
e 996 482
e 999 482
e 1017 482
e 426 482
e 1001 482
e 1010 953
e 1011 953
e 1012 953
e 1013 953
e 1014 953
e 1015 953
e 1016 953
e 1017 953
e 426 953
e 1010 954
e 1011 954
e 1012 954
e 1013 954
e 1014 954
e 1015 954
e 1016 954
e 1017 954
e 426 954
e 1010 955
e 1011 955
e 1012 955
e 1013 955
e 1014 955
e 1015 955
e 1016 955
e 1017 955
e 426 955
e 1010 956
e 1011 956
e 1012 956
e 1013 956
e 1014 956
e 1015 956
e 1016 956
e 1017 956
e 426 956
e 1010 957
e 1011 957
e 1012 957
e 1013 957
e 1014 957
e 1015 957
e 1016 957
e 1017 957
e 426 957
e 453 1010
e 960 1010
e 961 1010
e 963 1010
e 1011 1010
e 1012 1010
e 976 1010
e 977 1010
e 978 1010
e 1013 1010
e 979 1010
e 981 1010
e 1014 1010
e 982 1010
e 985 1010
e 1015 1010
e 986 1010
e 386 1010
e 1016 1010
e 518 1010
e 987 1010
e 988 1010
e 989 1010
e 991 1010
e 992 1010
e 994 1010
e 996 1010
e 999 1010
e 1017 1010
e 426 1010
e 1001 1010
e 1011 453
e 1012 453
e 1013 453
e 1014 453
e 1015 453
e 1016 453
e 1017 453
e 426 453
e 1011 960
e 1012 960
e 1013 960
e 1014 960
e 1015 960
e 1016 960
e 1017 960
e 426 960
e 1011 961
e 1012 961
e 1013 961
e 1014 961
e 1015 961
e 1016 961
e 1017 961
e 426 961
e 1011 963
e 1012 963
e 1013 963
e 1014 963
e 1015 963
e 1016 963
e 1017 963
e 426 963
e 1012 1011
e 976 1011
e 977 1011
e 978 1011
e 1013 1011
e 979 1011
e 981 1011
e 1014 1011
e 982 1011
e 985 1011
e 1015 1011
e 986 1011
e 386 1011
e 1016 1011
e 518 1011
e 987 1011
e 988 1011
e 989 1011
e 991 1011
e 992 1011
e 994 1011
e 996 1011
e 999 1011
e 1017 1011
e 426 1011
e 1001 1011
e 976 1012
e 977 1012
e 978 1012
e 1013 1012
e 979 1012
e 981 1012
e 1014 1012
e 982 1012
e 985 1012
e 1015 1012
e 986 1012
e 386 1012
e 1016 1012
e 518 1012
e 987 1012
e 988 1012
e 989 1012
e 991 1012
e 992 1012
e 994 1012
e 996 1012
e 999 1012
e 1017 1012
e 426 1012
e 1001 1012
e 1013 976
e 1014 976
e 1015 976
e 1016 976
e 1017 976
e 426 976
e 1013 977
e 1014 977
e 1015 977
e 1016 977
e 1017 977
e 426 977
e 1013 978
e 1014 978
e 1015 978
e 1016 978
e 1017 978
e 426 978
e 979 1013
e 981 1013
e 1014 1013
e 982 1013
e 985 1013
e 1015 1013
e 986 1013
e 386 1013
e 1016 1013
e 518 1013
e 987 1013
e 988 1013
e 989 1013
e 991 1013
e 992 1013
e 994 1013
e 996 1013
e 999 1013
e 1017 1013
e 426 1013
e 1001 1013
e 1014 979
e 1015 979
e 1016 979
e 1017 979
e 426 979
e 1014 981
e 1015 981
e 1016 981
e 1017 981
e 426 981
e 982 1014
e 985 1014
e 1015 1014
e 986 1014
e 386 1014
e 1016 1014
e 518 1014
e 987 1014
e 988 1014
e 989 1014
e 991 1014
e 992 1014
e 994 1014
e 996 1014
e 999 1014
e 1017 1014
e 426 1014
e 1001 1014
e 1015 982
e 1016 982
e 1017 982
e 426 982
e 1015 985
e 1016 985
e 1017 985
e 426 985
e 986 1015
e 386 1015
e 1016 1015
e 518 1015
e 987 1015
e 988 1015
e 989 1015
e 991 1015
e 992 1015
e 994 1015
e 996 1015
e 999 1015
e 1017 1015
e 426 1015
e 1001 1015
e 1016 986
e 1017 986
e 426 986
e 1016 386
e 1017 386
e 426 386
e 518 1016
e 987 1016
e 988 1016
e 989 1016
e 991 1016
e 992 1016
e 994 1016
e 996 1016
e 999 1016
e 1017 1016
e 426 1016
e 1001 1016
e 1017 518
e 426 518
e 1017 987
e 426 987
e 1017 988
e 426 988
e 1017 989
e 426 989
e 1017 991
e 426 991
e 1017 992
e 426 992
e 1017 994
e 426 994
e 1017 996
e 426 996
e 1017 999
e 426 999
e 426 1017
e 1001 1017
e 1001 426
e 1018 1019
e 1020 1019
e 1021 1019
e 1022 1019
e 924 1019
e 1023 1019
e 1024 1019
e 1025 1019
e 1008 1019
e 1026 1019
e 1027 1019
e 1028 1019
e 1029 1019
e 1030 1019
e 1031 1019
e 1032 1019
e 1033 1019
e 1034 1019
e 1035 1019
e 1036 1019
e 1037 1019
e 962 1019
e 1038 1019
e 970 1019
e 1039 1019
e 1040 1019
e 1041 1019
e 1042 1019
e 1043 1019
e 1044 1019
e 1020 1018
e 1021 1018
e 1022 1018
e 924 1018
e 1023 1018
e 1024 1018
e 1025 1018
e 1008 1018
e 1026 1018
e 1027 1018
e 1028 1018
e 1029 1018
e 1030 1018
e 1031 1018
e 1032 1018
e 1033 1018
e 1034 1018
e 1035 1018
e 1036 1018
e 1037 1018
e 962 1018
e 1038 1018
e 970 1018
e 1039 1018
e 1040 1018
e 1041 1018
e 1042 1018
e 1043 1018
e 1044 1018
e 1021 1020
e 1022 1020
e 924 1020
e 1023 1020
e 1024 1020
e 1025 1020
e 1008 1020
e 1026 1020
e 1027 1020
e 1028 1020
e 1029 1020
e 1030 1020
e 1031 1020
e 1032 1020
e 1033 1020
e 1034 1020
e 1035 1020
e 1036 1020
e 1037 1020
e 962 1020
e 1038 1020
e 970 1020
e 1039 1020
e 1040 1020
e 1041 1020
e 1042 1020
e 1043 1020
e 1044 1020
e 1022 1021
e 924 1021
e 1023 1021
e 1024 1021
e 1025 1021
e 1008 1021
e 1026 1021
e 1027 1021
e 1028 1021
e 1029 1021
e 1030 1021
e 1031 1021
e 1032 1021
e 1033 1021
e 1034 1021
e 1035 1021
e 1036 1021
e 1037 1021
e 962 1021
e 1038 1021
e 970 1021
e 1039 1021
e 1040 1021
e 1041 1021
e 1042 1021
e 1043 1021
e 1044 1021
e 924 1022
e 1023 1022
e 1024 1022
e 1025 1022
e 1008 1022
e 1026 1022
e 1027 1022
e 1028 1022
e 1029 1022
e 1030 1022
e 1031 1022
e 1032 1022
e 1033 1022
e 1034 1022
e 1035 1022
e 1036 1022
e 1037 1022
e 962 1022
e 1038 1022
e 970 1022
e 1039 1022
e 1040 1022
e 1041 1022
e 1042 1022
e 1043 1022
e 1044 1022
e 1023 924
e 1024 924
e 1025 924
e 1008 924
e 1026 924
e 1027 924
e 1028 924
e 1029 924
e 1030 924
e 1031 924
e 1032 924
e 1033 924
e 1034 924
e 1035 924
e 1036 924
e 1037 924
e 1038 924
e 1039 924
e 1040 924
e 1041 924
e 1042 924
e 1043 924
e 1044 924
e 1024 1023
e 1025 1023
e 1008 1023
e 1026 1023
e 1027 1023
e 1028 1023
e 1029 1023
e 1030 1023
e 1031 1023
e 1032 1023
e 1033 1023
e 1034 1023
e 1035 1023
e 1036 1023
e 1037 1023
e 962 1023
e 1038 1023
e 970 1023
e 1039 1023
e 1040 1023
e 1041 1023
e 1042 1023
e 1043 1023
e 1044 1023
e 1025 1024
e 1008 1024
e 1026 1024
e 1027 1024
e 1028 1024
e 1029 1024
e 1030 1024
e 1031 1024
e 1032 1024
e 1033 1024
e 1034 1024
e 1035 1024
e 1036 1024
e 1037 1024
e 962 1024
e 1038 1024
e 970 1024
e 1039 1024
e 1040 1024
e 1041 1024
e 1042 1024
e 1043 1024
e 1044 1024
e 1008 1025
e 1026 1025
e 1027 1025
e 1028 1025
e 1029 1025
e 1030 1025
e 1031 1025
e 1032 1025
e 1033 1025
e 1034 1025
e 1035 1025
e 1036 1025
e 1037 1025
e 962 1025
e 1038 1025
e 970 1025
e 1039 1025
e 1040 1025
e 1041 1025
e 1042 1025
e 1043 1025
e 1044 1025
e 1026 1008
e 1027 1008
e 1028 1008
e 1029 1008
e 1030 1008
e 1031 1008
e 1032 1008
e 1033 1008
e 1034 1008
e 1035 1008
e 1036 1008
e 1037 1008
e 962 1008
e 1038 1008
e 970 1008
e 1039 1008
e 1040 1008
e 1041 1008
e 1042 1008
e 1043 1008
e 1044 1008
e 1027 1026
e 1028 1026
e 1029 1026
e 1030 1026
e 1031 1026
e 1032 1026
e 1033 1026
e 1034 1026
e 1035 1026
e 1036 1026
e 1037 1026
e 962 1026
e 1038 1026
e 970 1026
e 1039 1026
e 1040 1026
e 1041 1026
e 1042 1026
e 1043 1026
e 1044 1026
e 1028 1027
e 1029 1027
e 1030 1027
e 1031 1027
e 1032 1027
e 1033 1027
e 1034 1027
e 1035 1027
e 1036 1027
e 1037 1027
e 962 1027
e 1038 1027
e 970 1027
e 1039 1027
e 1040 1027
e 1041 1027
e 1042 1027
e 1043 1027
e 1044 1027
e 1029 1028
e 1030 1028
e 1031 1028
e 1032 1028
e 1033 1028
e 1034 1028
e 1035 1028
e 1036 1028
e 1037 1028
e 962 1028
e 1038 1028
e 970 1028
e 1039 1028
e 1040 1028
e 1041 1028
e 1042 1028
e 1043 1028
e 1044 1028
e 1030 1029
e 1031 1029
e 1032 1029
e 1033 1029
e 1034 1029
e 1035 1029
e 1036 1029
e 1037 1029
e 962 1029
e 1038 1029
e 970 1029
e 1039 1029
e 1040 1029
e 1041 1029
e 1042 1029
e 1043 1029
e 1044 1029
e 1031 1030
e 1032 1030
e 1033 1030
e 1034 1030
e 1035 1030
e 1036 1030
e 1037 1030
e 962 1030
e 1038 1030
e 970 1030
e 1039 1030
e 1040 1030
e 1041 1030
e 1042 1030
e 1043 1030
e 1044 1030
e 1032 1031
e 1033 1031
e 1034 1031
e 1035 1031
e 1036 1031
e 1037 1031
e 962 1031
e 1038 1031
e 970 1031
e 1039 1031
e 1040 1031
e 1041 1031
e 1042 1031
e 1043 1031
e 1044 1031
e 1033 1032
e 1034 1032
e 1035 1032
e 1036 1032
e 1037 1032
e 962 1032
e 1038 1032
e 970 1032
e 1039 1032
e 1040 1032
e 1041 1032
e 1042 1032
e 1043 1032
e 1044 1032
e 1034 1033
e 1035 1033
e 1036 1033
e 1037 1033
e 962 1033
e 1038 1033
e 970 1033
e 1039 1033
e 1040 1033
e 1041 1033
e 1042 1033
e 1043 1033
e 1044 1033
e 1035 1034
e 1036 1034
e 1037 1034
e 962 1034
e 1038 1034
e 970 1034
e 1039 1034
e 1040 1034
e 1041 1034
e 1042 1034
e 1043 1034
e 1044 1034
e 1036 1035
e 1037 1035
e 962 1035
e 1038 1035
e 970 1035
e 1039 1035
e 1040 1035
e 1041 1035
e 1042 1035
e 1043 1035
e 1044 1035
e 1037 1036
e 962 1036
e 1038 1036
e 970 1036
e 1039 1036
e 1040 1036
e 1041 1036
e 1042 1036
e 1043 1036
e 1044 1036
e 962 1037
e 1038 1037
e 970 1037
e 1039 1037
e 1040 1037
e 1041 1037
e 1042 1037
e 1043 1037
e 1044 1037
e 1038 962
e 1039 962
e 1040 962
e 1041 962
e 1042 962
e 1043 962
e 1044 962
e 970 1038
e 1039 1038
e 1040 1038
e 1041 1038
e 1042 1038
e 1043 1038
e 1044 1038
e 1039 970
e 1040 970
e 1041 970
e 1042 970
e 1043 970
e 1044 970
e 1040 1039
e 1041 1039
e 1042 1039
e 1043 1039
e 1044 1039
e 1041 1040
e 1042 1040
e 1043 1040
e 1044 1040
e 1042 1041
e 1043 1041
e 1044 1041
e 1043 1042
e 1044 1042
e 1044 1043
e 1045 1046
e 1047 1046
e 1048 1046
e 1049 1046
e 647 1046
e 1050 1046
e 1051 1046
e 1052 1046
e 1053 1046
e 1054 1046
e 654 1046
e 1055 1046
e 662 1046
e 1056 1046
e 1057 1046
e 1039 1046
e 1040 1046
e 1058 1046
e 1059 1046
e 1060 1046
e 1061 1046
e 1062 1046
e 1063 1046
e 1047 1045
e 1048 1045
e 1049 1045
e 647 1045
e 1050 1045
e 1051 1045
e 1052 1045
e 1053 1045
e 1054 1045
e 654 1045
e 1055 1045
e 662 1045
e 1056 1045
e 1057 1045
e 1039 1045
e 1040 1045
e 1058 1045
e 1059 1045
e 1060 1045
e 1061 1045
e 1062 1045
e 1063 1045
e 1048 1047
e 1049 1047
e 647 1047
e 1050 1047
e 1051 1047
e 1052 1047
e 1053 1047
e 1054 1047
e 654 1047
e 1055 1047
e 662 1047
e 1056 1047
e 1057 1047
e 1039 1047
e 1040 1047
e 1058 1047
e 1059 1047
e 1060 1047
e 1061 1047
e 1062 1047
e 1063 1047
e 1049 1048
e 647 1048
e 1050 1048
e 1051 1048
e 1052 1048
e 1053 1048
e 1054 1048
e 654 1048
e 1055 1048
e 662 1048
e 1056 1048
e 1057 1048
e 1039 1048
e 1040 1048
e 1058 1048
e 1059 1048
e 1060 1048
e 1061 1048
e 1062 1048
e 1063 1048
e 647 1049
e 1050 1049
e 1051 1049
e 1052 1049
e 1053 1049
e 1054 1049
e 654 1049
e 1055 1049
e 662 1049
e 1056 1049
e 1057 1049
e 1039 1049
e 1040 1049
e 1058 1049
e 1059 1049
e 1060 1049
e 1061 1049
e 1062 1049
e 1063 1049
e 1050 647
e 1051 647
e 1052 647
e 1053 647
e 1054 647
e 1055 647
e 1056 647
e 1057 647
e 1039 647
e 1040 647
e 1058 647
e 1059 647
e 1060 647
e 1061 647
e 1062 647
e 1063 647
e 1051 1050
e 1052 1050
e 1053 1050
e 1054 1050
e 654 1050
e 1055 1050
e 662 1050
e 1056 1050
e 1057 1050
e 1039 1050
e 1040 1050
e 1058 1050
e 1059 1050
e 1060 1050
e 1061 1050
e 1062 1050
e 1063 1050
e 1052 1051
e 1053 1051
e 1054 1051
e 654 1051
e 1055 1051
e 662 1051
e 1056 1051
e 1057 1051
e 1039 1051
e 1040 1051
e 1058 1051
e 1059 1051
e 1060 1051
e 1061 1051
e 1062 1051
e 1063 1051
e 1053 1052
e 1054 1052
e 654 1052
e 1055 1052
e 662 1052
e 1056 1052
e 1057 1052
e 1039 1052
e 1040 1052
e 1058 1052
e 1059 1052
e 1060 1052
e 1061 1052
e 1062 1052
e 1063 1052
e 1054 1053
e 654 1053
e 1055 1053
e 662 1053
e 1056 1053
e 1057 1053
e 1039 1053
e 1040 1053
e 1058 1053
e 1059 1053
e 1060 1053
e 1061 1053
e 1062 1053
e 1063 1053
e 654 1054
e 1055 1054
e 662 1054
e 1056 1054
e 1057 1054
e 1039 1054
e 1040 1054
e 1058 1054
e 1059 1054
e 1060 1054
e 1061 1054
e 1062 1054
e 1063 1054
e 1055 654
e 1056 654
e 1057 654
e 1039 654
e 1040 654
e 1058 654
e 1059 654
e 1060 654
e 1061 654
e 1062 654
e 1063 654
e 662 1055
e 1056 1055
e 1057 1055
e 1039 1055
e 1040 1055
e 1058 1055
e 1059 1055
e 1060 1055
e 1061 1055
e 1062 1055
e 1063 1055
e 1056 662
e 1057 662
e 1039 662
e 1040 662
e 1058 662
e 1059 662
e 1060 662
e 1061 662
e 1062 662
e 1063 662
e 1057 1056
e 1039 1056
e 1040 1056
e 1058 1056
e 1059 1056
e 1060 1056
e 1061 1056
e 1062 1056
e 1063 1056
e 1039 1057
e 1040 1057
e 1058 1057
e 1059 1057
e 1060 1057
e 1061 1057
e 1062 1057
e 1063 1057
e 1058 1039
e 1059 1039
e 1060 1039
e 1061 1039
e 1062 1039
e 1063 1039
e 1058 1040
e 1059 1040
e 1060 1040
e 1061 1040
e 1062 1040
e 1063 1040
e 1059 1058
e 1060 1058
e 1061 1058
e 1062 1058
e 1063 1058
e 1060 1059
e 1061 1059
e 1062 1059
e 1063 1059
e 1061 1060
e 1062 1060
e 1063 1060
e 1062 1061
e 1063 1061
e 1063 1062
e 1064 1065
e 1066 1065
e 1045 1065
e 1018 1065
e 1020 1065
e 1067 1065
e 1023 1065
e 1068 1065
e 1069 1065
e 1070 1065
e 648 1065
e 1051 1065
e 809 1065
e 1071 1065
e 1072 1065
e 1054 1065
e 1073 1065
e 1074 1065
e 1075 1065
e 1076 1065
e 1077 1065
e 1078 1065
e 1079 1065
e 1038 1065
e 1080 1065
e 1081 1065
e 1062 1065
e 1082 1065
e 1063 1065
e 1066 1064
e 1045 1064
e 1018 1064
e 1020 1064
e 1067 1064
e 1023 1064
e 1068 1064
e 1069 1064
e 1070 1064
e 648 1064
e 1051 1064
e 809 1064
e 1071 1064
e 1072 1064
e 1054 1064
e 1073 1064
e 1074 1064
e 1075 1064
e 1076 1064
e 1077 1064
e 1078 1064
e 1079 1064
e 1038 1064
e 1080 1064
e 1081 1064
e 1062 1064
e 1082 1064
e 1063 1064
e 1045 1066
e 1018 1066
e 1020 1066
e 1067 1066
e 1023 1066
e 1068 1066
e 1069 1066
e 1070 1066
e 648 1066
e 1051 1066
e 809 1066
e 1071 1066
e 1072 1066
e 1054 1066
e 1073 1066
e 1074 1066
e 1075 1066
e 1076 1066
e 1077 1066
e 1078 1066
e 1079 1066
e 1038 1066
e 1080 1066
e 1081 1066
e 1062 1066
e 1082 1066
e 1063 1066
e 1018 1045
e 1020 1045
e 1067 1045
e 1023 1045
e 1068 1045
e 1069 1045
e 1070 1045
e 648 1045
e 809 1045
e 1071 1045
e 1072 1045
e 1073 1045
e 1074 1045
e 1075 1045
e 1076 1045
e 1077 1045
e 1078 1045
e 1079 1045
e 1038 1045
e 1080 1045
e 1081 1045
e 1082 1045
e 1067 1018
e 1068 1018
e 1069 1018
e 1070 1018
e 648 1018
e 1051 1018
e 809 1018
e 1071 1018
e 1072 1018
e 1054 1018
e 1073 1018
e 1074 1018
e 1075 1018
e 1076 1018
e 1077 1018
e 1078 1018
e 1079 1018
e 1080 1018
e 1081 1018
e 1062 1018
e 1082 1018
e 1063 1018
e 1067 1020
e 1068 1020
e 1069 1020
e 1070 1020
e 648 1020
e 1051 1020
e 809 1020
e 1071 1020
e 1072 1020
e 1054 1020
e 1073 1020
e 1074 1020
e 1075 1020
e 1076 1020
e 1077 1020
e 1078 1020
e 1079 1020
e 1080 1020
e 1081 1020
e 1062 1020
e 1082 1020
e 1063 1020
e 1023 1067
e 1068 1067
e 1069 1067
e 1070 1067
e 648 1067
e 1051 1067
e 809 1067
e 1071 1067
e 1072 1067
e 1054 1067
e 1073 1067
e 1074 1067
e 1075 1067
e 1076 1067
e 1077 1067
e 1078 1067
e 1079 1067
e 1038 1067
e 1080 1067
e 1081 1067
e 1062 1067
e 1082 1067
e 1063 1067
e 1068 1023
e 1069 1023
e 1070 1023
e 648 1023
e 1051 1023
e 809 1023
e 1071 1023
e 1072 1023
e 1054 1023
e 1073 1023
e 1074 1023
e 1075 1023
e 1076 1023
e 1077 1023
e 1078 1023
e 1079 1023
e 1080 1023
e 1081 1023
e 1062 1023
e 1082 1023
e 1063 1023
e 1069 1068
e 1070 1068
e 648 1068
e 1051 1068
e 809 1068
e 1071 1068
e 1072 1068
e 1054 1068
e 1073 1068
e 1074 1068
e 1075 1068
e 1076 1068
e 1077 1068
e 1078 1068
e 1079 1068
e 1038 1068
e 1080 1068
e 1081 1068
e 1062 1068
e 1082 1068
e 1063 1068
e 1070 1069
e 648 1069
e 1051 1069
e 809 1069
e 1071 1069
e 1072 1069
e 1054 1069
e 1073 1069
e 1074 1069
e 1075 1069
e 1076 1069
e 1077 1069
e 1078 1069
e 1079 1069
e 1038 1069
e 1080 1069
e 1081 1069
e 1062 1069
e 1082 1069
e 1063 1069
e 648 1070
e 1051 1070
e 809 1070
e 1071 1070
e 1072 1070
e 1054 1070
e 1073 1070
e 1074 1070
e 1075 1070
e 1076 1070
e 1077 1070
e 1078 1070
e 1079 1070
e 1038 1070
e 1080 1070
e 1081 1070
e 1062 1070
e 1082 1070
e 1063 1070
e 1051 648
e 809 648
e 1071 648
e 1072 648
e 1054 648
e 1073 648
e 1074 648
e 1075 648
e 1076 648
e 1077 648
e 1078 648
e 1079 648
e 1038 648
e 1080 648
e 1081 648
e 1062 648
e 1082 648
e 1063 648
e 809 1051
e 1071 1051
e 1072 1051
e 1073 1051
e 1074 1051
e 1075 1051
e 1076 1051
e 1077 1051
e 1078 1051
e 1079 1051
e 1038 1051
e 1080 1051
e 1081 1051
e 1082 1051
e 1071 809
e 1072 809
e 1054 809
e 1073 809
e 1074 809
e 1075 809
e 1076 809
e 1077 809
e 1078 809
e 1079 809
e 1038 809
e 1080 809
e 1081 809
e 1062 809
e 1082 809
e 1063 809
e 1072 1071
e 1054 1071
e 1073 1071
e 1074 1071
e 1075 1071
e 1076 1071
e 1077 1071
e 1078 1071
e 1079 1071
e 1038 1071
e 1080 1071
e 1081 1071
e 1062 1071
e 1082 1071
e 1063 1071
e 1054 1072
e 1073 1072
e 1074 1072
e 1075 1072
e 1076 1072
e 1077 1072
e 1078 1072
e 1079 1072
e 1038 1072
e 1080 1072
e 1081 1072
e 1062 1072
e 1082 1072
e 1063 1072
e 1073 1054
e 1074 1054
e 1075 1054
e 1076 1054
e 1077 1054
e 1078 1054
e 1079 1054
e 1038 1054
e 1080 1054
e 1081 1054
e 1082 1054
e 1074 1073
e 1075 1073
e 1076 1073
e 1077 1073
e 1078 1073
e 1079 1073
e 1038 1073
e 1080 1073
e 1081 1073
e 1062 1073
e 1082 1073
e 1063 1073
e 1075 1074
e 1076 1074
e 1077 1074
e 1078 1074
e 1079 1074
e 1038 1074
e 1080 1074
e 1081 1074
e 1062 1074
e 1082 1074
e 1063 1074
e 1076 1075
e 1077 1075
e 1078 1075
e 1079 1075
e 1038 1075
e 1080 1075
e 1081 1075
e 1062 1075
e 1082 1075
e 1063 1075
e 1077 1076
e 1078 1076
e 1079 1076
e 1038 1076
e 1080 1076
e 1081 1076
e 1062 1076
e 1082 1076
e 1063 1076
e 1078 1077
e 1079 1077
e 1038 1077
e 1080 1077
e 1081 1077
e 1062 1077
e 1082 1077
e 1063 1077
e 1079 1078
e 1038 1078
e 1080 1078
e 1081 1078
e 1062 1078
e 1082 1078
e 1063 1078
e 1038 1079
e 1080 1079
e 1081 1079
e 1062 1079
e 1082 1079
e 1063 1079
e 1080 1038
e 1081 1038
e 1062 1038
e 1082 1038
e 1063 1038
e 1081 1080
e 1062 1080
e 1082 1080
e 1063 1080
e 1062 1081
e 1082 1081
e 1063 1081
e 1082 1062
e 1063 1082
e 754 1083
e 753 1083
e 1084 1083
e 803 1083
e 756 1083
e 1085 1083
e 647 1083
e 757 1083
e 758 1083
e 1086 1083
e 1087 1083
e 1088 1083
e 802 1083
e 1089 1083
e 1090 1083
e 1091 1083
e 1092 1083
e 1093 1083
e 760 1083
e 761 1083
e 653 1083
e 1094 1083
e 1036 1083
e 656 1083
e 783 1083
e 784 1083
e 785 1083
e 662 1083
e 762 1083
e 792 1083
e 793 1083
e 794 1083
e 763 1083
e 667 1083
e 764 1083
e 796 1083
e 797 1083
e 1095 1083
e 1096 1083
e 673 1083
e 804 1083
e 1097 1083
e 1098 1083
e 1084 754
e 803 754
e 1085 754
e 1086 754
e 1087 754
e 1088 754
e 802 754
e 1089 754
e 1090 754
e 1091 754
e 1092 754
e 1093 754
e 1094 754
e 1036 754
e 662 754
e 1095 754
e 1096 754
e 804 754
e 1097 754
e 1098 754
e 1084 753
e 803 753
e 1085 753
e 1086 753
e 1087 753
e 1088 753
e 802 753
e 1089 753
e 1090 753
e 1091 753
e 1092 753
e 1093 753
e 1094 753
e 1036 753
e 662 753
e 1095 753
e 1096 753
e 804 753
e 1097 753
e 1098 753
e 803 1084
e 756 1084
e 1085 1084
e 647 1084
e 757 1084
e 758 1084
e 1086 1084
e 1087 1084
e 1088 1084
e 802 1084
e 1089 1084
e 1090 1084
e 1091 1084
e 1092 1084
e 1093 1084
e 760 1084
e 761 1084
e 653 1084
e 1094 1084
e 1036 1084
e 656 1084
e 783 1084
e 784 1084
e 785 1084
e 662 1084
e 762 1084
e 792 1084
e 793 1084
e 794 1084
e 763 1084
e 667 1084
e 764 1084
e 796 1084
e 797 1084
e 1095 1084
e 1096 1084
e 673 1084
e 804 1084
e 1097 1084
e 1098 1084
e 756 803
e 1085 803
e 647 803
e 757 803
e 758 803
e 1086 803
e 1087 803
e 1088 803
e 1089 803
e 1090 803
e 1091 803
e 1092 803
e 1093 803
e 760 803
e 761 803
e 653 803
e 1094 803
e 1036 803
e 656 803
e 783 803
e 784 803
e 785 803
e 662 803
e 762 803
e 763 803
e 667 803
e 764 803
e 796 803
e 797 803
e 1095 803
e 1096 803
e 673 803
e 1097 803
e 1098 803
e 1085 756
e 1086 756
e 1087 756
e 1088 756
e 802 756
e 1089 756
e 1090 756
e 1091 756
e 1092 756
e 1093 756
e 1094 756
e 1036 756
e 662 756
e 1095 756
e 1096 756
e 804 756
e 1097 756
e 1098 756
e 647 1085
e 757 1085
e 758 1085
e 1086 1085
e 1087 1085
e 1088 1085
e 802 1085
e 1089 1085
e 1090 1085
e 1091 1085
e 1092 1085
e 1093 1085
e 760 1085
e 761 1085
e 653 1085
e 1094 1085
e 1036 1085
e 656 1085
e 783 1085
e 784 1085
e 785 1085
e 662 1085
e 762 1085
e 792 1085
e 793 1085
e 794 1085
e 763 1085
e 667 1085
e 764 1085
e 796 1085
e 797 1085
e 1095 1085
e 1096 1085
e 673 1085
e 804 1085
e 1097 1085
e 1098 1085
e 1086 647
e 1087 647
e 1088 647
e 802 647
e 1089 647
e 1090 647
e 1091 647
e 1092 647
e 1093 647
e 1094 647
e 1036 647
e 1095 647
e 1096 647
e 804 647
e 1097 647
e 1098 647
e 1086 757
e 1087 757
e 1088 757
e 802 757
e 1089 757
e 1090 757
e 1091 757
e 1092 757
e 1093 757
e 1094 757
e 1036 757
e 662 757
e 1095 757
e 1096 757
e 804 757
e 1097 757
e 1098 757
e 1086 758
e 1087 758
e 1088 758
e 802 758
e 1089 758
e 1090 758
e 1091 758
e 1092 758
e 1093 758
e 1094 758
e 1036 758
e 662 758
e 1095 758
e 1096 758
e 804 758
e 1097 758
e 1098 758
e 1087 1086
e 1088 1086
e 802 1086
e 1089 1086
e 1090 1086
e 1091 1086
e 1092 1086
e 1093 1086
e 760 1086
e 761 1086
e 653 1086
e 1094 1086
e 1036 1086
e 656 1086
e 783 1086
e 784 1086
e 785 1086
e 662 1086
e 762 1086
e 792 1086
e 793 1086
e 794 1086
e 763 1086
e 667 1086
e 764 1086
e 796 1086
e 797 1086
e 1095 1086
e 1096 1086
e 673 1086
e 804 1086
e 1097 1086
e 1098 1086
e 1088 1087
e 802 1087
e 1089 1087
e 1090 1087
e 1091 1087
e 1092 1087
e 1093 1087
e 760 1087
e 761 1087
e 653 1087
e 1094 1087
e 1036 1087
e 656 1087
e 783 1087
e 784 1087
e 785 1087
e 662 1087
e 762 1087
e 792 1087
e 793 1087
e 794 1087
e 763 1087
e 667 1087
e 764 1087
e 796 1087
e 797 1087
e 1095 1087
e 1096 1087
e 673 1087
e 804 1087
e 1097 1087
e 1098 1087
e 802 1088
e 1089 1088
e 1090 1088
e 1091 1088
e 1092 1088
e 1093 1088
e 760 1088
e 761 1088
e 653 1088
e 1094 1088
e 1036 1088
e 656 1088
e 783 1088
e 784 1088
e 785 1088
e 662 1088
e 762 1088
e 792 1088
e 793 1088
e 794 1088
e 763 1088
e 667 1088
e 764 1088
e 796 1088
e 797 1088
e 1095 1088
e 1096 1088
e 673 1088
e 804 1088
e 1097 1088
e 1098 1088
e 1089 802
e 1090 802
e 1091 802
e 1092 802
e 1093 802
e 760 802
e 761 802
e 653 802
e 1094 802
e 1036 802
e 656 802
e 783 802
e 784 802
e 785 802
e 662 802
e 762 802
e 763 802
e 667 802
e 764 802
e 796 802
e 797 802
e 1095 802
e 1096 802
e 673 802
e 1097 802
e 1098 802
e 1090 1089
e 1091 1089
e 1092 1089
e 1093 1089
e 760 1089
e 761 1089
e 653 1089
e 1094 1089
e 1036 1089
e 656 1089
e 783 1089
e 784 1089
e 785 1089
e 662 1089
e 762 1089
e 792 1089
e 793 1089
e 794 1089
e 763 1089
e 667 1089
e 764 1089
e 796 1089
e 797 1089
e 1095 1089
e 1096 1089
e 673 1089
e 804 1089
e 1097 1089
e 1098 1089
e 1091 1090
e 1092 1090
e 1093 1090
e 760 1090
e 761 1090
e 653 1090
e 1094 1090
e 1036 1090
e 656 1090
e 783 1090
e 784 1090
e 785 1090
e 662 1090
e 762 1090
e 792 1090
e 793 1090
e 794 1090
e 763 1090
e 667 1090
e 764 1090
e 796 1090
e 797 1090
e 1095 1090
e 1096 1090
e 673 1090
e 804 1090
e 1097 1090
e 1098 1090
e 1092 1091
e 1093 1091
e 760 1091
e 761 1091
e 653 1091
e 1094 1091
e 1036 1091
e 656 1091
e 783 1091
e 784 1091
e 785 1091
e 662 1091
e 762 1091
e 792 1091
e 793 1091
e 794 1091
e 763 1091
e 667 1091
e 764 1091
e 796 1091
e 797 1091
e 1095 1091
e 1096 1091
e 673 1091
e 804 1091
e 1097 1091
e 1098 1091
e 1093 1092
e 760 1092
e 761 1092
e 653 1092
e 1094 1092
e 1036 1092
e 656 1092
e 783 1092
e 784 1092
e 785 1092
e 662 1092
e 762 1092
e 792 1092
e 793 1092
e 794 1092
e 763 1092
e 667 1092
e 764 1092
e 796 1092
e 797 1092
e 1095 1092
e 1096 1092
e 673 1092
e 804 1092
e 1097 1092
e 1098 1092
e 760 1093
e 761 1093
e 653 1093
e 1094 1093
e 1036 1093
e 656 1093
e 783 1093
e 784 1093
e 785 1093
e 662 1093
e 762 1093
e 792 1093
e 793 1093
e 794 1093
e 763 1093
e 667 1093
e 764 1093
e 796 1093
e 797 1093
e 1095 1093
e 1096 1093
e 673 1093
e 804 1093
e 1097 1093
e 1098 1093
e 1094 760
e 1036 760
e 662 760
e 1095 760
e 1096 760
e 804 760
e 1097 760
e 1098 760
e 1094 761
e 1036 761
e 662 761
e 1095 761
e 1096 761
e 804 761
e 1097 761
e 1098 761
e 1094 653
e 1036 653
e 1095 653
e 1096 653
e 804 653
e 1097 653
e 1098 653
e 1036 1094
e 656 1094
e 783 1094
e 784 1094
e 785 1094
e 662 1094
e 762 1094
e 792 1094
e 793 1094
e 794 1094
e 763 1094
e 667 1094
e 764 1094
e 796 1094
e 797 1094
e 1095 1094
e 1096 1094
e 673 1094
e 804 1094
e 1097 1094
e 1098 1094
e 656 1036
e 783 1036
e 784 1036
e 785 1036
e 662 1036
e 762 1036
e 792 1036
e 793 1036
e 794 1036
e 763 1036
e 667 1036
e 764 1036
e 796 1036
e 797 1036
e 1095 1036
e 1096 1036
e 673 1036
e 804 1036
e 1097 1036
e 1098 1036
e 1095 656
e 1096 656
e 804 656
e 1097 656
e 1098 656
e 662 783
e 1095 783
e 1096 783
e 804 783
e 1097 783
e 1098 783
e 662 784
e 1095 784
e 1096 784
e 804 784
e 1097 784
e 1098 784
e 662 785
e 1095 785
e 1096 785
e 804 785
e 1097 785
e 1098 785
e 762 662
e 792 662
e 793 662
e 794 662
e 763 662
e 764 662
e 796 662
e 797 662
e 1095 662
e 1096 662
e 804 662
e 1097 662
e 1098 662
e 1095 762
e 1096 762
e 804 762
e 1097 762
e 1098 762
e 1095 792
e 1096 792
e 1097 792
e 1098 792
e 1095 793
e 1096 793
e 1097 793
e 1098 793
e 1095 794
e 1096 794
e 1097 794
e 1098 794
e 1095 763
e 1096 763
e 804 763
e 1097 763
e 1098 763
e 1095 667
e 1096 667
e 804 667
e 1097 667
e 1098 667
e 1095 764
e 1096 764
e 804 764
e 1097 764
e 1098 764
e 1095 796
e 1096 796
e 804 796
e 1097 796
e 1098 796
e 1095 797
e 1096 797
e 804 797
e 1097 797
e 1098 797
e 1096 1095
e 673 1095
e 804 1095
e 1097 1095
e 1098 1095
e 673 1096
e 804 1096
e 1097 1096
e 1098 1096
e 804 673
e 1097 673
e 1098 673
e 1097 804
e 1098 804
e 1098 1097
e 1055 639
e 1094 639
e 1096 639
e 1059 639
e 1094 1055
e 666 1055
e 1096 1055
e 666 1094
e 1059 1094
e 1096 666
e 1059 666
e 1059 1096
e 428 754
e 1099 754
e 1100 754
e 1101 754
e 1102 754
e 1103 754
e 1104 754
e 1105 754
e 1106 754
e 427 754
e 1107 754
e 699 754
e 1108 754
e 700 754
e 1109 754
e 1110 754
e 1111 754
e 756 428
e 1099 428
e 1100 428
e 647 428
e 757 428
e 758 428
e 1101 428
e 761 428
e 780 428
e 653 428
e 1102 428
e 1103 428
e 656 428
e 1104 428
e 1105 428
e 1106 428
e 762 428
e 792 428
e 793 428
e 794 428
e 763 428
e 667 428
e 764 428
e 1107 428
e 699 428
e 1108 428
e 700 428
e 1109 428
e 1110 428
e 1111 428
e 673 428
e 1099 756
e 1100 756
e 1101 756
e 1102 756
e 1103 756
e 1104 756
e 1105 756
e 1106 756
e 427 756
e 1107 756
e 699 756
e 1108 756
e 700 756
e 1109 756
e 1110 756
e 1111 756
e 1100 1099
e 647 1099
e 757 1099
e 758 1099
e 1101 1099
e 761 1099
e 780 1099
e 653 1099
e 1102 1099
e 1103 1099
e 656 1099
e 1104 1099
e 1105 1099
e 1106 1099
e 762 1099
e 792 1099
e 793 1099
e 794 1099
e 763 1099
e 667 1099
e 764 1099
e 427 1099
e 1107 1099
e 699 1099
e 1108 1099
e 700 1099
e 1109 1099
e 1110 1099
e 1111 1099
e 673 1099
e 647 1100
e 757 1100
e 758 1100
e 1101 1100
e 761 1100
e 780 1100
e 653 1100
e 1102 1100
e 1103 1100
e 656 1100
e 1104 1100
e 1105 1100
e 1106 1100
e 762 1100
e 792 1100
e 793 1100
e 794 1100
e 763 1100
e 667 1100
e 764 1100
e 427 1100
e 1107 1100
e 699 1100
e 1108 1100
e 700 1100
e 1109 1100
e 1110 1100
e 1111 1100
e 673 1100
e 1101 647
e 1102 647
e 1103 647
e 1104 647
e 1105 647
e 1106 647
e 427 647
e 1107 647
e 699 647
e 1108 647
e 700 647
e 1109 647
e 1110 647
e 1111 647
e 1101 757
e 1102 757
e 1103 757
e 1104 757
e 1105 757
e 1106 757
e 427 757
e 1107 757
e 699 757
e 1108 757
e 700 757
e 1109 757
e 1110 757
e 1111 757
e 1101 758
e 1102 758
e 1103 758
e 1104 758
e 1105 758
e 1106 758
e 427 758
e 1107 758
e 699 758
e 1108 758
e 700 758
e 1109 758
e 1110 758
e 1111 758
e 761 1101
e 780 1101
e 653 1101
e 1102 1101
e 1103 1101
e 656 1101
e 1104 1101
e 1105 1101
e 1106 1101
e 762 1101
e 792 1101
e 793 1101
e 794 1101
e 763 1101
e 667 1101
e 764 1101
e 427 1101
e 1107 1101
e 699 1101
e 1108 1101
e 700 1101
e 1109 1101
e 1110 1101
e 1111 1101
e 673 1101
e 1102 761
e 1103 761
e 1104 761
e 1105 761
e 1106 761
e 427 761
e 1107 761
e 699 761
e 1108 761
e 700 761
e 1109 761
e 1110 761
e 1111 761
e 1102 780
e 1103 780
e 1104 780
e 1105 780
e 1106 780
e 427 780
e 1107 780
e 699 780
e 1108 780
e 700 780
e 1109 780
e 1110 780
e 1111 780
e 1102 653
e 1103 653
e 1104 653
e 1105 653
e 1106 653
e 427 653
e 1107 653
e 699 653
e 1108 653
e 700 653
e 1109 653
e 1110 653
e 1111 653
e 1103 1102
e 656 1102
e 1104 1102
e 1105 1102
e 1106 1102
e 762 1102
e 792 1102
e 793 1102
e 794 1102
e 763 1102
e 667 1102
e 764 1102
e 427 1102
e 1107 1102
e 699 1102
e 1108 1102
e 700 1102
e 1109 1102
e 1110 1102
e 1111 1102
e 673 1102
e 656 1103
e 1104 1103
e 1105 1103
e 1106 1103
e 762 1103
e 792 1103
e 793 1103
e 794 1103
e 763 1103
e 667 1103
e 764 1103
e 427 1103
e 1107 1103
e 699 1103
e 1108 1103
e 700 1103
e 1109 1103
e 1110 1103
e 1111 1103
e 673 1103
e 1104 656
e 1105 656
e 1106 656
e 427 656
e 1107 656
e 699 656
e 1108 656
e 700 656
e 1109 656
e 1110 656
e 1111 656
e 1105 1104
e 1106 1104
e 762 1104
e 792 1104
e 793 1104
e 794 1104
e 763 1104
e 667 1104
e 764 1104
e 427 1104
e 1107 1104
e 699 1104
e 1108 1104
e 700 1104
e 1109 1104
e 1110 1104
e 1111 1104
e 673 1104
e 1106 1105
e 762 1105
e 792 1105
e 793 1105
e 794 1105
e 763 1105
e 667 1105
e 764 1105
e 427 1105
e 1107 1105
e 699 1105
e 1108 1105
e 700 1105
e 1109 1105
e 1110 1105
e 1111 1105
e 673 1105
e 762 1106
e 792 1106
e 793 1106
e 794 1106
e 763 1106
e 667 1106
e 764 1106
e 427 1106
e 1107 1106
e 699 1106
e 1108 1106
e 700 1106
e 1109 1106
e 1110 1106
e 1111 1106
e 673 1106
e 427 762
e 1107 762
e 699 762
e 1108 762
e 700 762
e 1109 762
e 1110 762
e 1111 762
e 427 792
e 1107 792
e 699 792
e 1108 792
e 700 792
e 1109 792
e 1110 792
e 1111 792
e 427 793
e 1107 793
e 699 793
e 1108 793
e 700 793
e 1109 793
e 1110 793
e 1111 793
e 427 794
e 1107 794
e 699 794
e 1108 794
e 700 794
e 1109 794
e 1110 794
e 1111 794
e 427 763
e 1107 763
e 699 763
e 1108 763
e 700 763
e 1109 763
e 1110 763
e 1111 763
e 427 667
e 1107 667
e 699 667
e 1108 667
e 700 667
e 1109 667
e 1110 667
e 1111 667
e 427 764
e 1107 764
e 699 764
e 1108 764
e 700 764
e 1109 764
e 1110 764
e 1111 764
e 1107 427
e 699 427
e 1108 427
e 700 427
e 1109 427
e 1110 427
e 1111 427
e 673 427
e 699 1107
e 1108 1107
e 700 1107
e 1109 1107
e 1110 1107
e 1111 1107
e 673 1107
e 1108 699
e 1109 699
e 1110 699
e 1111 699
e 673 699
e 700 1108
e 1109 1108
e 1110 1108
e 1111 1108
e 673 1108
e 1109 700
e 1110 700
e 1111 700
e 673 700
e 1110 1109
e 1111 1109
e 673 1109
e 1111 1110
e 673 1110
e 673 1111
e 1019 1112
e 1113 1112
e 1018 1112
e 1020 1112
e 1114 1112
e 1021 1112
e 1023 1112
e 1024 1112
e 1026 1112
e 647 1112
e 1031 1112
e 1032 1112
e 1115 1112
e 1116 1112
e 1117 1112
e 1072 1112
e 653 1112
e 1118 1112
e 1034 1112
e 1035 1112
e 656 1112
e 1119 1112
e 1120 1112
e 1038 1112
e 667 1112
e 1121 1112
e 1122 1112
e 1042 1112
e 1081 1112
e 1123 1112
e 1061 1112
e 673 1112
e 1124 1112
e 1044 1112
e 1113 1019
e 1114 1019
e 647 1019
e 1115 1019
e 1116 1019
e 1117 1019
e 1072 1019
e 653 1019
e 1118 1019
e 656 1019
e 1119 1019
e 1120 1019
e 667 1019
e 1121 1019
e 1122 1019
e 1081 1019
e 1123 1019
e 1061 1019
e 673 1019
e 1124 1019
e 1018 1113
e 1020 1113
e 1114 1113
e 1021 1113
e 1023 1113
e 1024 1113
e 1026 1113
e 647 1113
e 1031 1113
e 1032 1113
e 1115 1113
e 1116 1113
e 1117 1113
e 1072 1113
e 653 1113
e 1118 1113
e 1034 1113
e 1035 1113
e 656 1113
e 1119 1113
e 1120 1113
e 1038 1113
e 667 1113
e 1121 1113
e 1122 1113
e 1042 1113
e 1081 1113
e 1123 1113
e 1061 1113
e 673 1113
e 1124 1113
e 1044 1113
e 1114 1018
e 647 1018
e 1115 1018
e 1116 1018
e 1117 1018
e 653 1018
e 1118 1018
e 656 1018
e 1119 1018
e 1120 1018
e 667 1018
e 1121 1018
e 1122 1018
e 1123 1018
e 1061 1018
e 673 1018
e 1124 1018
e 1114 1020
e 647 1020
e 1115 1020
e 1116 1020
e 1117 1020
e 653 1020
e 1118 1020
e 656 1020
e 1119 1020
e 1120 1020
e 667 1020
e 1121 1020
e 1122 1020
e 1123 1020
e 1061 1020
e 673 1020
e 1124 1020
e 1021 1114
e 1023 1114
e 1024 1114
e 1026 1114
e 647 1114
e 1031 1114
e 1032 1114
e 1115 1114
e 1116 1114
e 1117 1114
e 1072 1114
e 653 1114
e 1118 1114
e 1034 1114
e 1035 1114
e 656 1114
e 1119 1114
e 1120 1114
e 1038 1114
e 667 1114
e 1121 1114
e 1122 1114
e 1042 1114
e 1081 1114
e 1123 1114
e 1061 1114
e 673 1114
e 1124 1114
e 1044 1114
e 647 1021
e 1115 1021
e 1116 1021
e 1117 1021
e 1072 1021
e 653 1021
e 1118 1021
e 656 1021
e 1119 1021
e 1120 1021
e 667 1021
e 1121 1021
e 1122 1021
e 1081 1021
e 1123 1021
e 1061 1021
e 673 1021
e 1124 1021
e 647 1023
e 1115 1023
e 1116 1023
e 1117 1023
e 653 1023
e 1118 1023
e 656 1023
e 1119 1023
e 1120 1023
e 667 1023
e 1121 1023
e 1122 1023
e 1123 1023
e 1061 1023
e 673 1023
e 1124 1023
e 647 1024
e 1115 1024
e 1116 1024
e 1117 1024
e 1072 1024
e 653 1024
e 1118 1024
e 656 1024
e 1119 1024
e 1120 1024
e 667 1024
e 1121 1024
e 1122 1024
e 1081 1024
e 1123 1024
e 1061 1024
e 673 1024
e 1124 1024
e 647 1026
e 1115 1026
e 1116 1026
e 1117 1026
e 1072 1026
e 653 1026
e 1118 1026
e 656 1026
e 1119 1026
e 1120 1026
e 667 1026
e 1121 1026
e 1122 1026
e 1081 1026
e 1123 1026
e 1061 1026
e 673 1026
e 1124 1026
e 1031 647
e 1032 647
e 1115 647
e 1116 647
e 1117 647
e 1072 647
e 1118 647
e 1034 647
e 1035 647
e 1119 647
e 1120 647
e 1038 647
e 1121 647
e 1122 647
e 1042 647
e 1081 647
e 1123 647
e 1124 647
e 1044 647
e 1115 1031
e 1116 1031
e 1117 1031
e 1072 1031
e 653 1031
e 1118 1031
e 656 1031
e 1119 1031
e 1120 1031
e 667 1031
e 1121 1031
e 1122 1031
e 1081 1031
e 1123 1031
e 1061 1031
e 673 1031
e 1124 1031
e 1115 1032
e 1116 1032
e 1117 1032
e 1072 1032
e 653 1032
e 1118 1032
e 656 1032
e 1119 1032
e 1120 1032
e 667 1032
e 1121 1032
e 1122 1032
e 1081 1032
e 1123 1032
e 1061 1032
e 673 1032
e 1124 1032
e 1116 1115
e 1117 1115
e 1072 1115
e 653 1115
e 1118 1115
e 1034 1115
e 1035 1115
e 656 1115
e 1119 1115
e 1120 1115
e 1038 1115
e 667 1115
e 1121 1115
e 1122 1115
e 1042 1115
e 1081 1115
e 1123 1115
e 1061 1115
e 673 1115
e 1124 1115
e 1044 1115
e 1117 1116
e 1072 1116
e 653 1116
e 1118 1116
e 1034 1116
e 1035 1116
e 656 1116
e 1119 1116
e 1120 1116
e 1038 1116
e 667 1116
e 1121 1116
e 1122 1116
e 1042 1116
e 1081 1116
e 1123 1116
e 1061 1116
e 673 1116
e 1124 1116
e 1044 1116
e 1072 1117
e 653 1117
e 1118 1117
e 1034 1117
e 1035 1117
e 656 1117
e 1119 1117
e 1120 1117
e 1038 1117
e 667 1117
e 1121 1117
e 1122 1117
e 1042 1117
e 1081 1117
e 1123 1117
e 1061 1117
e 673 1117
e 1124 1117
e 1044 1117
e 653 1072
e 1118 1072
e 1034 1072
e 1035 1072
e 656 1072
e 1119 1072
e 1120 1072
e 667 1072
e 1121 1072
e 1122 1072
e 1042 1072
e 1123 1072
e 1061 1072
e 673 1072
e 1124 1072
e 1044 1072
e 1118 653
e 1034 653
e 1035 653
e 1119 653
e 1120 653
e 1038 653
e 1121 653
e 1122 653
e 1042 653
e 1081 653
e 1123 653
e 1061 653
e 1124 653
e 1044 653
e 1034 1118
e 1035 1118
e 656 1118
e 1119 1118
e 1120 1118
e 1038 1118
e 667 1118
e 1121 1118
e 1122 1118
e 1042 1118
e 1081 1118
e 1123 1118
e 1061 1118
e 673 1118
e 1124 1118
e 1044 1118
e 656 1034
e 1119 1034
e 1120 1034
e 667 1034
e 1121 1034
e 1122 1034
e 1081 1034
e 1123 1034
e 1061 1034
e 673 1034
e 1124 1034
e 656 1035
e 1119 1035
e 1120 1035
e 667 1035
e 1121 1035
e 1122 1035
e 1081 1035
e 1123 1035
e 1061 1035
e 673 1035
e 1124 1035
e 1119 656
e 1120 656
e 1038 656
e 1121 656
e 1122 656
e 1042 656
e 1081 656
e 1123 656
e 1061 656
e 1124 656
e 1044 656
e 1120 1119
e 1038 1119
e 667 1119
e 1121 1119
e 1122 1119
e 1042 1119
e 1081 1119
e 1123 1119
e 1061 1119
e 673 1119
e 1124 1119
e 1044 1119
e 1038 1120
e 667 1120
e 1121 1120
e 1122 1120
e 1042 1120
e 1081 1120
e 1123 1120
e 1061 1120
e 673 1120
e 1124 1120
e 1044 1120
e 667 1038
e 1121 1038
e 1122 1038
e 1123 1038
e 1061 1038
e 673 1038
e 1124 1038
e 1121 667
e 1122 667
e 1042 667
e 1081 667
e 1123 667
e 1061 667
e 1124 667
e 1044 667
e 1122 1121
e 1042 1121
e 1081 1121
e 1123 1121
e 1061 1121
e 673 1121
e 1124 1121
e 1044 1121
e 1042 1122
e 1081 1122
e 1123 1122
e 1061 1122
e 673 1122
e 1124 1122
e 1044 1122
e 1081 1042
e 1123 1042
e 1061 1042
e 673 1042
e 1124 1042
e 1123 1081
e 1061 1081
e 673 1081
e 1124 1081
e 1044 1081
e 1061 1123
e 673 1123
e 1124 1123
e 1044 1123
e 673 1061
e 1124 1061
e 1044 1061
e 1124 673
e 1044 673
e 1044 1124
e 647 1125
e 1126 1125
e 653 1125
e 1127 1125
e 656 1125
e 667 1125
e 668 1125
e 1128 1125
e 673 1125
e 1129 1125
e 1130 1125
e 1126 647
e 1127 647
e 1128 647
e 1129 647
e 1130 647
e 653 1126
e 1127 1126
e 656 1126
e 667 1126
e 668 1126
e 1128 1126
e 673 1126
e 1129 1126
e 1130 1126
e 1127 653
e 1128 653
e 1129 653
e 1130 653
e 656 1127
e 667 1127
e 668 1127
e 1128 1127
e 673 1127
e 1129 1127
e 1130 1127
e 1128 656
e 1129 656
e 1130 656
e 1128 667
e 1129 667
e 1130 667
e 1128 668
e 1129 668
e 1130 668
e 673 1128
e 1129 1128
e 1130 1128
e 1129 673
e 1130 673
e 1130 1129
e 1018 1125
e 1020 1125
e 1131 1125
e 1023 1125
e 1132 1125
e 645 1125
e 809 1125
e 1133 1125
e 655 1125
e 1134 1125
e 660 1125
e 661 1125
e 1038 1125
e 811 1125
e 1135 1125
e 1136 1125
e 1137 1125
e 1131 1018
e 1132 1018
e 645 1018
e 1133 1018
e 655 1018
e 1127 1018
e 1134 1018
e 660 1018
e 661 1018
e 668 1018
e 811 1018
e 1135 1018
e 1136 1018
e 1137 1018
e 1129 1018
e 1130 1018
e 1131 1020
e 1132 1020
e 645 1020
e 1133 1020
e 655 1020
e 1127 1020
e 1134 1020
e 660 1020
e 661 1020
e 668 1020
e 811 1020
e 1135 1020
e 1136 1020
e 1137 1020
e 1129 1020
e 1130 1020
e 1023 1131
e 1132 1131
e 645 1131
e 809 1131
e 1133 1131
e 655 1131
e 1127 1131
e 1134 1131
e 660 1131
e 661 1131
e 1038 1131
e 668 1131
e 811 1131
e 1135 1131
e 1136 1131
e 1137 1131
e 1129 1131
e 1130 1131
e 1132 1023
e 645 1023
e 1133 1023
e 655 1023
e 1127 1023
e 1134 1023
e 660 1023
e 661 1023
e 668 1023
e 811 1023
e 1135 1023
e 1136 1023
e 1137 1023
e 1129 1023
e 1130 1023
e 645 1132
e 809 1132
e 1133 1132
e 655 1132
e 1127 1132
e 1134 1132
e 660 1132
e 661 1132
e 1038 1132
e 668 1132
e 811 1132
e 1135 1132
e 1136 1132
e 1137 1132
e 1129 1132
e 1130 1132
e 809 645
e 1133 645
e 1127 645
e 1134 645
e 1038 645
e 811 645
e 1135 645
e 1136 645
e 1137 645
e 1129 645
e 1130 645
e 1133 809
e 655 809
e 1127 809
e 1134 809
e 660 809
e 661 809
e 668 809
e 1135 809
e 1136 809
e 1137 809
e 1129 809
e 1130 809
e 655 1133
e 1127 1133
e 1134 1133
e 660 1133
e 661 1133
e 1038 1133
e 668 1133
e 811 1133
e 1135 1133
e 1136 1133
e 1137 1133
e 1129 1133
e 1130 1133
e 1127 655
e 1134 655
e 1038 655
e 811 655
e 1135 655
e 1136 655
e 1137 655
e 1129 655
e 1130 655
e 1134 1127
e 660 1127
e 661 1127
e 1038 1127
e 811 1127
e 1135 1127
e 1136 1127
e 1137 1127
e 660 1134
e 661 1134
e 1038 1134
e 668 1134
e 811 1134
e 1135 1134
e 1136 1134
e 1137 1134
e 1129 1134
e 1130 1134
e 1038 660
e 811 660
e 1135 660
e 1136 660
e 1137 660
e 1129 660
e 1130 660
e 1038 661
e 811 661
e 1135 661
e 1136 661
e 1137 661
e 1129 661
e 1130 661
e 668 1038
e 811 1038
e 1135 1038
e 1136 1038
e 1137 1038
e 1129 1038
e 1130 1038
e 811 668
e 1135 668
e 1136 668
e 1137 668
e 1135 811
e 1136 811
e 1137 811
e 1129 811
e 1130 811
e 1136 1135
e 1137 1135
e 1129 1135
e 1130 1135
e 1137 1136
e 1129 1136
e 1130 1136
e 1129 1137
e 1130 1137
e 1138 1125
e 1139 1125
e 813 1125
e 1138 1018
e 1139 1018
e 813 1018
e 1138 1020
e 1139 1020
e 813 1020
e 1138 1023
e 1139 1023
e 813 1023
e 809 1138
e 1127 1138
e 1139 1138
e 1038 1138
e 668 1138
e 811 1138
e 1137 1138
e 813 1138
e 1130 1138
e 1139 809
e 1139 1127
e 813 1127
e 1038 1139
e 668 1139
e 811 1139
e 1137 1139
e 813 1139
e 1130 1139
e 813 1038
e 813 668
e 813 1137
e 1130 813
e 1125 754
e 1140 754
e 1141 754
e 1127 754
e 1142 754
e 1143 754
e 1144 754
e 1145 754
e 1146 754
e 1147 754
e 1148 754
e 1149 754
e 1130 754
e 1140 1125
e 1141 1125
e 756 1125
e 770 1125
e 757 1125
e 758 1125
e 778 1125
e 761 1125
e 780 1125
e 1142 1125
e 1143 1125
e 1144 1125
e 789 1125
e 762 1125
e 792 1125
e 793 1125
e 794 1125
e 763 1125
e 764 1125
e 699 1125
e 799 1125
e 1145 1125
e 1146 1125
e 1147 1125
e 1148 1125
e 1149 1125
e 1141 1140
e 756 1140
e 770 1140
e 647 1140
e 757 1140
e 758 1140
e 778 1140
e 761 1140
e 780 1140
e 653 1140
e 1127 1140
e 656 1140
e 1142 1140
e 1143 1140
e 1144 1140
e 789 1140
e 762 1140
e 792 1140
e 793 1140
e 794 1140
e 763 1140
e 667 1140
e 764 1140
e 699 1140
e 799 1140
e 1145 1140
e 1146 1140
e 1147 1140
e 673 1140
e 1148 1140
e 1149 1140
e 1130 1140
e 756 1141
e 770 1141
e 647 1141
e 757 1141
e 758 1141
e 778 1141
e 761 1141
e 780 1141
e 653 1141
e 1127 1141
e 656 1141
e 1142 1141
e 1143 1141
e 1144 1141
e 789 1141
e 762 1141
e 792 1141
e 793 1141
e 794 1141
e 763 1141
e 667 1141
e 764 1141
e 699 1141
e 799 1141
e 1145 1141
e 1146 1141
e 1147 1141
e 673 1141
e 1148 1141
e 1149 1141
e 1130 1141
e 1127 756
e 1142 756
e 1143 756
e 1144 756
e 1145 756
e 1146 756
e 1147 756
e 1148 756
e 1149 756
e 1130 756
e 1127 770
e 1142 770
e 1143 770
e 1144 770
e 699 770
e 1145 770
e 1146 770
e 1147 770
e 1148 770
e 1149 770
e 1130 770
e 1142 647
e 1143 647
e 1144 647
e 1145 647
e 1146 647
e 1147 647
e 1148 647
e 1149 647
e 1127 757
e 1142 757
e 1143 757
e 1144 757
e 1145 757
e 1146 757
e 1147 757
e 1148 757
e 1149 757
e 1130 757
e 1127 758
e 1142 758
e 1143 758
e 1144 758
e 1145 758
e 1146 758
e 1147 758
e 1148 758
e 1149 758
e 1130 758
e 1127 778
e 1142 778
e 1143 778
e 1144 778
e 699 778
e 1145 778
e 1146 778
e 1147 778
e 1148 778
e 1149 778
e 1130 778
e 1127 761
e 1142 761
e 1143 761
e 1144 761
e 1145 761
e 1146 761
e 1147 761
e 1148 761
e 1149 761
e 1130 761
e 1127 780
e 1142 780
e 1143 780
e 1144 780
e 1145 780
e 1146 780
e 1147 780
e 1148 780
e 1149 780
e 1130 780
e 1142 653
e 1143 653
e 1144 653
e 1145 653
e 1146 653
e 1147 653
e 1148 653
e 1149 653
e 1142 1127
e 1143 1127
e 1144 1127
e 789 1127
e 762 1127
e 792 1127
e 793 1127
e 794 1127
e 763 1127
e 764 1127
e 699 1127
e 799 1127
e 1145 1127
e 1146 1127
e 1147 1127
e 1148 1127
e 1149 1127
e 1142 656
e 1143 656
e 1144 656
e 1145 656
e 1146 656
e 1147 656
e 1148 656
e 1149 656
e 1143 1142
e 1144 1142
e 789 1142
e 762 1142
e 792 1142
e 793 1142
e 794 1142
e 763 1142
e 667 1142
e 764 1142
e 699 1142
e 799 1142
e 1145 1142
e 1146 1142
e 1147 1142
e 673 1142
e 1148 1142
e 1149 1142
e 1130 1142
e 1144 1143
e 789 1143
e 762 1143
e 792 1143
e 793 1143
e 794 1143
e 763 1143
e 667 1143
e 764 1143
e 699 1143
e 799 1143
e 1145 1143
e 1146 1143
e 1147 1143
e 673 1143
e 1148 1143
e 1149 1143
e 1130 1143
e 789 1144
e 762 1144
e 792 1144
e 793 1144
e 794 1144
e 763 1144
e 667 1144
e 764 1144
e 699 1144
e 799 1144
e 1145 1144
e 1146 1144
e 1147 1144
e 673 1144
e 1148 1144
e 1149 1144
e 1130 1144
e 699 789
e 1145 789
e 1146 789
e 1147 789
e 1148 789
e 1149 789
e 1130 789
e 1145 762
e 1146 762
e 1147 762
e 1148 762
e 1149 762
e 1130 762
e 1145 792
e 1146 792
e 1147 792
e 1148 792
e 1149 792
e 1130 792
e 1145 793
e 1146 793
e 1147 793
e 1148 793
e 1149 793
e 1130 793
e 1145 794
e 1146 794
e 1147 794
e 1148 794
e 1149 794
e 1130 794
e 1145 763
e 1146 763
e 1147 763
e 1148 763
e 1149 763
e 1130 763
e 1145 667
e 1146 667
e 1147 667
e 1148 667
e 1149 667
e 1145 764
e 1146 764
e 1147 764
e 1148 764
e 1149 764
e 1130 764
e 799 699
e 1145 699
e 1146 699
e 1147 699
e 1148 699
e 1149 699
e 1130 699
e 1145 799
e 1146 799
e 1147 799
e 1148 799
e 1149 799
e 1130 799
e 1146 1145
e 1147 1145
e 673 1145
e 1148 1145
e 1149 1145
e 1130 1145
e 1147 1146
e 673 1146
e 1148 1146
e 1149 1146
e 1130 1146
e 673 1147
e 1148 1147
e 1149 1147
e 1130 1147
e 1148 673
e 1149 673
e 1149 1148
e 1130 1148
e 1130 1149
e 756 425
e 647 425
e 1087 425
e 1088 425
e 653 425
e 1036 425
e 656 425
e 783 425
e 785 425
e 763 425
e 667 425
e 668 425
e 764 425
e 796 425
e 797 425
e 1043 425
e 1081 425
e 673 425
e 485 756
e 424 756
e 668 756
e 1043 756
e 1081 756
e 647 485
e 1087 485
e 1088 485
e 653 485
e 1036 485
e 656 485
e 783 485
e 785 485
e 763 485
e 667 485
e 668 485
e 764 485
e 796 485
e 797 485
e 1043 485
e 1081 485
e 673 485
e 424 647
e 1043 647
e 424 1087
e 668 1087
e 1043 1087
e 1081 1087
e 424 1088
e 668 1088
e 1043 1088
e 1081 1088
e 653 424
e 1036 424
e 656 424
e 783 424
e 785 424
e 763 424
e 667 424
e 668 424
e 764 424
e 796 424
e 797 424
e 1043 424
e 1081 424
e 673 424
e 1043 653
e 668 1036
e 1081 1036
e 1043 656
e 668 783
e 1043 783
e 1081 783
e 668 785
e 1043 785
e 1081 785
e 668 763
e 1043 763
e 1081 763
e 1043 667
e 764 668
e 796 668
e 797 668
e 1043 668
e 1081 668
e 1043 764
e 1081 764
e 1043 796
e 1081 796
e 1043 797
e 1081 797
e 1081 1043
e 673 1043
e 1073 1150
e 1151 1150
e 1043 1150
e 1152 1150
e 1151 1073
e 1043 1073
e 1152 1073
e 1043 1151
e 1152 1151
e 1152 1043
e 1045 1006
e 1153 1006
e 1154 1006
e 1051 1006
e 1155 1006
e 1143 1006
e 1079 1006
e 973 1006
e 1156 1006
e 1157 1006
e 1063 1006
e 1153 1045
e 1154 1045
e 1155 1045
e 1143 1045
e 973 1045
e 1156 1045
e 1157 1045
e 1154 1153
e 1051 1153
e 1155 1153
e 1143 1153
e 1079 1153
e 973 1153
e 1156 1153
e 1157 1153
e 1063 1153
e 1051 1154
e 1155 1154
e 1143 1154
e 1079 1154
e 973 1154
e 1156 1154
e 1157 1154
e 1063 1154
e 1155 1051
e 1143 1051
e 973 1051
e 1156 1051
e 1157 1051
e 1143 1155
e 1079 1155
e 973 1155
e 1156 1155
e 1157 1155
e 1063 1155
e 1079 1143
e 973 1143
e 1156 1143
e 1157 1143
e 1063 1143
e 973 1079
e 1156 1079
e 1157 1079
e 1156 973
e 1157 973
e 1063 973
e 1157 1156
e 1063 1156
e 1063 1157
e 1158 1046
e 1150 1046
e 1151 1046
e 1152 1046
e 1149 1046
e 1150 1158
e 1151 1158
e 1152 1158
e 1149 1158
e 1149 1150
e 1149 1151
e 1149 1152
e 912 703
e 1159 703
e 1160 703
e 445 703
e 682 703
e 1161 703
e 1150 703
e 1162 703
e 1163 703
e 1164 703
e 1165 703
e 1166 703
e 1167 703
e 1168 703
e 696 703
e 1169 703
e 1170 703
e 1171 703
e 1119 703
e 1172 703
e 1173 703
e 1174 703
e 1175 703
e 1176 703
e 1177 703
e 1151 703
e 976 703
e 1178 703
e 1179 703
e 1180 703
e 1081 703
e 1152 703
e 1181 703
e 1182 703
e 1183 703
e 1184 703
e 1159 912
e 1160 912
e 445 912
e 682 912
e 1161 912
e 1150 912
e 1162 912
e 1163 912
e 1164 912
e 1165 912
e 1166 912
e 1167 912
e 1168 912
e 696 912
e 1169 912
e 1170 912
e 1171 912
e 1119 912
e 1172 912
e 1173 912
e 1174 912
e 1175 912
e 1176 912
e 1177 912
e 1151 912
e 710 912
e 1178 912
e 1179 912
e 1180 912
e 1081 912
e 1152 912
e 1181 912
e 1182 912
e 1183 912
e 1184 912
e 1160 1159
e 445 1159
e 682 1159
e 1161 1159
e 1150 1159
e 1162 1159
e 1163 1159
e 1164 1159
e 1165 1159
e 1166 1159
e 1167 1159
e 1168 1159
e 696 1159
e 1169 1159
e 1170 1159
e 1171 1159
e 1119 1159
e 1172 1159
e 1173 1159
e 1174 1159
e 1175 1159
e 1176 1159
e 1177 1159
e 1151 1159
e 976 1159
e 710 1159
e 1178 1159
e 1179 1159
e 1180 1159
e 1081 1159
e 1152 1159
e 1181 1159
e 1182 1159
e 1183 1159
e 1184 1159
e 445 1160
e 682 1160
e 1161 1160
e 1150 1160
e 1162 1160
e 1163 1160
e 1164 1160
e 1165 1160
e 1166 1160
e 1167 1160
e 1168 1160
e 696 1160
e 1169 1160
e 1170 1160
e 1171 1160
e 1119 1160
e 1172 1160
e 1173 1160
e 1174 1160
e 1175 1160
e 1176 1160
e 1177 1160
e 1151 1160
e 976 1160
e 710 1160
e 1178 1160
e 1179 1160
e 1180 1160
e 1081 1160
e 1152 1160
e 1181 1160
e 1182 1160
e 1183 1160
e 1184 1160
e 682 445
e 1161 445
e 1150 445
e 1162 445
e 1163 445
e 1164 445
e 1165 445
e 1166 445
e 1167 445
e 1168 445
e 696 445
e 1169 445
e 1170 445
e 1171 445
e 1119 445
e 1172 445
e 1173 445
e 1174 445
e 1175 445
e 1176 445
e 1177 445
e 1151 445
e 976 445
e 710 445
e 1178 445
e 1179 445
e 1180 445
e 1081 445
e 1152 445
e 1181 445
e 1182 445
e 1183 445
e 1184 445
e 1161 682
e 1150 682
e 1162 682
e 1163 682
e 1164 682
e 1165 682
e 1166 682
e 1167 682
e 1168 682
e 1169 682
e 1170 682
e 1171 682
e 1119 682
e 1172 682
e 1173 682
e 1174 682
e 1175 682
e 1176 682
e 1177 682
e 1151 682
e 976 682
e 710 682
e 1178 682
e 1179 682
e 1180 682
e 1081 682
e 1152 682
e 1181 682
e 1182 682
e 1183 682
e 1184 682
e 1150 1161
e 1162 1161
e 1163 1161
e 1164 1161
e 1165 1161
e 1166 1161
e 1167 1161
e 1168 1161
e 696 1161
e 1169 1161
e 1170 1161
e 1171 1161
e 1119 1161
e 1172 1161
e 1173 1161
e 1174 1161
e 1175 1161
e 1176 1161
e 1177 1161
e 1151 1161
e 976 1161
e 710 1161
e 1178 1161
e 1179 1161
e 1180 1161
e 1081 1161
e 1152 1161
e 1181 1161
e 1182 1161
e 1183 1161
e 1184 1161
e 1162 1150
e 1163 1150
e 1164 1150
e 1165 1150
e 1166 1150
e 1167 1150
e 1168 1150
e 696 1150
e 1169 1150
e 1170 1150
e 1171 1150
e 1119 1150
e 1172 1150
e 1173 1150
e 1174 1150
e 1175 1150
e 1176 1150
e 1177 1150
e 976 1150
e 710 1150
e 1178 1150
e 1179 1150
e 1180 1150
e 1081 1150
e 1181 1150
e 1182 1150
e 1183 1150
e 1184 1150
e 1163 1162
e 1164 1162
e 1165 1162
e 1166 1162
e 1167 1162
e 1168 1162
e 696 1162
e 1169 1162
e 1170 1162
e 1171 1162
e 1119 1162
e 1172 1162
e 1173 1162
e 1174 1162
e 1175 1162
e 1176 1162
e 1177 1162
e 1151 1162
e 976 1162
e 710 1162
e 1178 1162
e 1179 1162
e 1180 1162
e 1081 1162
e 1152 1162
e 1181 1162
e 1182 1162
e 1183 1162
e 1184 1162
e 1164 1163
e 1165 1163
e 1166 1163
e 1167 1163
e 1168 1163
e 696 1163
e 1169 1163
e 1170 1163
e 1171 1163
e 1119 1163
e 1172 1163
e 1173 1163
e 1174 1163
e 1175 1163
e 1176 1163
e 1177 1163
e 1151 1163
e 976 1163
e 710 1163
e 1178 1163
e 1179 1163
e 1180 1163
e 1081 1163
e 1152 1163
e 1181 1163
e 1182 1163
e 1183 1163
e 1184 1163
e 1165 1164
e 1166 1164
e 1167 1164
e 1168 1164
e 696 1164
e 1169 1164
e 1170 1164
e 1171 1164
e 1119 1164
e 1172 1164
e 1173 1164
e 1174 1164
e 1175 1164
e 1176 1164
e 1177 1164
e 1151 1164
e 976 1164
e 710 1164
e 1178 1164
e 1179 1164
e 1180 1164
e 1081 1164
e 1152 1164
e 1181 1164
e 1182 1164
e 1183 1164
e 1184 1164
e 1166 1165
e 1167 1165
e 1168 1165
e 696 1165
e 1169 1165
e 1170 1165
e 1171 1165
e 1119 1165
e 1172 1165
e 1173 1165
e 1174 1165
e 1175 1165
e 1176 1165
e 1177 1165
e 1151 1165
e 976 1165
e 710 1165
e 1178 1165
e 1179 1165
e 1180 1165
e 1081 1165
e 1152 1165
e 1181 1165
e 1182 1165
e 1183 1165
e 1184 1165
e 1167 1166
e 1168 1166
e 696 1166
e 1169 1166
e 1170 1166
e 1171 1166
e 1119 1166
e 1172 1166
e 1173 1166
e 1174 1166
e 1175 1166
e 1176 1166
e 1177 1166
e 1151 1166
e 976 1166
e 710 1166
e 1178 1166
e 1179 1166
e 1180 1166
e 1081 1166
e 1152 1166
e 1181 1166
e 1182 1166
e 1183 1166
e 1184 1166
e 1168 1167
e 696 1167
e 1169 1167
e 1170 1167
e 1171 1167
e 1119 1167
e 1172 1167
e 1173 1167
e 1174 1167
e 1175 1167
e 1176 1167
e 1177 1167
e 1151 1167
e 976 1167
e 710 1167
e 1178 1167
e 1179 1167
e 1180 1167
e 1081 1167
e 1152 1167
e 1181 1167
e 1182 1167
e 1183 1167
e 1184 1167
e 696 1168
e 1169 1168
e 1170 1168
e 1171 1168
e 1119 1168
e 1172 1168
e 1173 1168
e 1174 1168
e 1175 1168
e 1176 1168
e 1177 1168
e 1151 1168
e 976 1168
e 710 1168
e 1178 1168
e 1179 1168
e 1180 1168
e 1081 1168
e 1152 1168
e 1181 1168
e 1182 1168
e 1183 1168
e 1184 1168
e 1169 696
e 1170 696
e 1171 696
e 1119 696
e 1172 696
e 1173 696
e 1174 696
e 1175 696
e 1176 696
e 1177 696
e 1151 696
e 976 696
e 710 696
e 1178 696
e 1179 696
e 1180 696
e 1081 696
e 1152 696
e 1181 696
e 1182 696
e 1183 696
e 1184 696
e 1170 1169
e 1171 1169
e 1119 1169
e 1172 1169
e 1173 1169
e 1174 1169
e 1175 1169
e 1176 1169
e 1177 1169
e 1151 1169
e 976 1169
e 710 1169
e 1178 1169
e 1179 1169
e 1180 1169
e 1081 1169
e 1152 1169
e 1181 1169
e 1182 1169
e 1183 1169
e 1184 1169
e 1171 1170
e 1119 1170
e 1172 1170
e 1173 1170
e 1174 1170
e 1175 1170
e 1176 1170
e 1177 1170
e 1151 1170
e 976 1170
e 710 1170
e 1178 1170
e 1179 1170
e 1180 1170
e 1081 1170
e 1152 1170
e 1181 1170
e 1182 1170
e 1183 1170
e 1184 1170
e 1119 1171
e 1172 1171
e 1173 1171
e 1174 1171
e 1175 1171
e 1176 1171
e 1177 1171
e 1151 1171
e 976 1171
e 710 1171
e 1178 1171
e 1179 1171
e 1180 1171
e 1081 1171
e 1152 1171
e 1181 1171
e 1182 1171
e 1183 1171
e 1184 1171
e 1172 1119
e 1173 1119
e 1174 1119
e 1175 1119
e 1176 1119
e 1177 1119
e 1151 1119
e 976 1119
e 710 1119
e 1178 1119
e 1179 1119
e 1180 1119
e 1152 1119
e 1181 1119
e 1182 1119
e 1183 1119
e 1184 1119
e 1173 1172
e 1174 1172
e 1175 1172
e 1176 1172
e 1177 1172
e 1151 1172
e 976 1172
e 710 1172
e 1178 1172
e 1179 1172
e 1180 1172
e 1081 1172
e 1152 1172
e 1181 1172
e 1182 1172
e 1183 1172
e 1184 1172
e 1174 1173
e 1175 1173
e 1176 1173
e 1177 1173
e 1151 1173
e 976 1173
e 710 1173
e 1178 1173
e 1179 1173
e 1180 1173
e 1081 1173
e 1152 1173
e 1181 1173
e 1182 1173
e 1183 1173
e 1184 1173
e 1175 1174
e 1176 1174
e 1177 1174
e 1151 1174
e 976 1174
e 710 1174
e 1178 1174
e 1179 1174
e 1180 1174
e 1081 1174
e 1152 1174
e 1181 1174
e 1182 1174
e 1183 1174
e 1184 1174
e 1176 1175
e 1177 1175
e 1151 1175
e 976 1175
e 710 1175
e 1178 1175
e 1179 1175
e 1180 1175
e 1081 1175
e 1152 1175
e 1181 1175
e 1182 1175
e 1183 1175
e 1184 1175
e 1177 1176
e 1151 1176
e 976 1176
e 710 1176
e 1178 1176
e 1179 1176
e 1180 1176
e 1081 1176
e 1152 1176
e 1181 1176
e 1182 1176
e 1183 1176
e 1184 1176
e 1151 1177
e 976 1177
e 710 1177
e 1178 1177
e 1179 1177
e 1180 1177
e 1081 1177
e 1152 1177
e 1181 1177
e 1182 1177
e 1183 1177
e 1184 1177
e 976 1151
e 710 1151
e 1178 1151
e 1179 1151
e 1180 1151
e 1081 1151
e 1181 1151
e 1182 1151
e 1183 1151
e 1184 1151
e 710 976
e 1178 976
e 1179 976
e 1180 976
e 1081 976
e 1152 976
e 1181 976
e 1182 976
e 1183 976
e 1184 976
e 1178 710
e 1179 710
e 1180 710
e 1081 710
e 1152 710
e 1181 710
e 1182 710
e 1183 710
e 1184 710
e 1179 1178
e 1180 1178
e 1081 1178
e 1152 1178
e 1181 1178
e 1182 1178
e 1183 1178
e 1184 1178
e 1180 1179
e 1081 1179
e 1152 1179
e 1181 1179
e 1182 1179
e 1183 1179
e 1184 1179
e 1081 1180
e 1152 1180
e 1181 1180
e 1182 1180
e 1183 1180
e 1184 1180
e 1152 1081
e 1181 1081
e 1182 1081
e 1183 1081
e 1184 1081
e 1181 1152
e 1182 1152
e 1183 1152
e 1184 1152
e 1182 1181
e 1183 1181
e 1184 1181
e 1183 1182
e 1184 1182
e 1184 1183
e 1185 714
e 1158 714
e 746 714
e 1186 714
e 649 714
e 1187 714
e 375 714
e 1188 714
e 1189 714
e 1190 714
e 1191 714
e 1192 714
e 541 714
e 1193 714
e 675 714
e 1185 713
e 1158 713
e 746 713
e 1186 713
e 649 713
e 1187 713
e 375 713
e 1188 713
e 1189 713
e 1190 713
e 1191 713
e 1192 713
e 541 713
e 1193 713
e 675 713
e 1185 715
e 1158 715
e 746 715
e 1186 715
e 649 715
e 1187 715
e 375 715
e 1188 715
e 1189 715
e 1190 715
e 1191 715
e 1192 715
e 541 715
e 1193 715
e 675 715
e 1158 1185
e 746 1185
e 1186 1185
e 649 1185
e 716 1185
e 717 1185
e 718 1185
e 1187 1185
e 719 1185
e 720 1185
e 375 1185
e 1188 1185
e 1189 1185
e 722 1185
e 723 1185
e 1190 1185
e 724 1185
e 1191 1185
e 1192 1185
e 725 1185
e 541 1185
e 1193 1185
e 675 1185
e 746 1158
e 1186 1158
e 649 1158
e 716 1158
e 717 1158
e 718 1158
e 1187 1158
e 719 1158
e 720 1158
e 375 1158
e 1188 1158
e 1189 1158
e 722 1158
e 723 1158
e 1190 1158
e 724 1158
e 1191 1158
e 1192 1158
e 725 1158
e 541 1158
e 1193 1158
e 675 1158
e 1186 746
e 716 746
e 717 746
e 718 746
e 1187 746
e 720 746
e 1188 746
e 1189 746
e 722 746
e 723 746
e 1190 746
e 724 746
e 1191 746
e 1192 746
e 725 746
e 1193 746
e 675 746
e 649 1186
e 716 1186
e 717 1186
e 718 1186
e 1187 1186
e 719 1186
e 720 1186
e 375 1186
e 1188 1186
e 1189 1186
e 722 1186
e 723 1186
e 1190 1186
e 724 1186
e 1191 1186
e 1192 1186
e 725 1186
e 541 1186
e 1193 1186
e 675 1186
e 716 649
e 717 649
e 718 649
e 1187 649
e 720 649
e 1188 649
e 1189 649
e 722 649
e 723 649
e 1190 649
e 724 649
e 1191 649
e 1192 649
e 725 649
e 1193 649
e 1187 716
e 375 716
e 1188 716
e 1189 716
e 1190 716
e 1191 716
e 1192 716
e 541 716
e 1193 716
e 675 716
e 1187 717
e 375 717
e 1188 717
e 1189 717
e 1190 717
e 1191 717
e 1192 717
e 541 717
e 1193 717
e 675 717
e 1187 718
e 375 718
e 1188 718
e 1189 718
e 1190 718
e 1191 718
e 1192 718
e 541 718
e 1193 718
e 675 718
e 719 1187
e 720 1187
e 375 1187
e 1188 1187
e 1189 1187
e 722 1187
e 723 1187
e 1190 1187
e 724 1187
e 1191 1187
e 1192 1187
e 725 1187
e 541 1187
e 1193 1187
e 675 1187
e 1188 719
e 1189 719
e 1190 719
e 1191 719
e 1192 719
e 1193 719
e 675 719
e 375 720
e 1188 720
e 1189 720
e 1190 720
e 1191 720
e 1192 720
e 541 720
e 1193 720
e 675 720
e 1188 375
e 1189 375
e 722 375
e 723 375
e 1190 375
e 724 375
e 1191 375
e 1192 375
e 725 375
e 1193 375
e 1189 1188
e 722 1188
e 723 1188
e 1190 1188
e 724 1188
e 1191 1188
e 1192 1188
e 725 1188
e 541 1188
e 1193 1188
e 675 1188
e 722 1189
e 723 1189
e 1190 1189
e 724 1189
e 1191 1189
e 1192 1189
e 725 1189
e 541 1189
e 1193 1189
e 675 1189
e 1190 722
e 1191 722
e 1192 722
e 541 722
e 1193 722
e 675 722
e 1190 723
e 1191 723
e 1192 723
e 541 723
e 1193 723
e 675 723
e 724 1190
e 1191 1190
e 1192 1190
e 725 1190
e 541 1190
e 1193 1190
e 675 1190
e 1191 724
e 1192 724
e 541 724
e 1193 724
e 675 724
e 1192 1191
e 725 1191
e 541 1191
e 1193 1191
e 675 1191
e 725 1192
e 541 1192
e 1193 1192
e 675 1192
e 541 725
e 1193 725
e 675 725
e 1193 541
e 675 1193
e 1194 1195
e 1196 1195
e 1197 1195
e 1198 1195
e 1199 1195
e 1200 1195
e 1201 1195
e 1202 1195
e 1203 1195
e 1204 1195
e 1205 1195
e 1206 1195
e 1207 1195
e 1208 1195
e 1209 1195
e 461 1195
e 1210 1195
e 1211 1195
e 1212 1195
e 1213 1195
e 1214 1195
e 1215 1195
e 1216 1195
e 1217 1195
e 1218 1195
e 1219 1195
e 1220 1195
e 1221 1195
e 1222 1195
e 1223 1195
e 1224 1195
e 1225 1195
e 9 1195
e 1226 1195
e 1227 1195
e 1196 1194
e 1197 1194
e 1198 1194
e 1199 1194
e 1200 1194
e 1201 1194
e 1202 1194
e 1203 1194
e 1204 1194
e 1205 1194
e 1206 1194
e 1207 1194
e 1208 1194
e 1209 1194
e 461 1194
e 1210 1194
e 1211 1194
e 1212 1194
e 1213 1194
e 1214 1194
e 1215 1194
e 1216 1194
e 1217 1194
e 1218 1194
e 1219 1194
e 1220 1194
e 1221 1194
e 1222 1194
e 1223 1194
e 1224 1194
e 1225 1194
e 9 1194
e 1226 1194
e 1227 1194
e 1197 1196
e 1198 1196
e 1199 1196
e 1200 1196
e 1201 1196
e 1202 1196
e 1203 1196
e 1204 1196
e 1205 1196
e 1206 1196
e 1207 1196
e 1208 1196
e 1209 1196
e 461 1196
e 1210 1196
e 1211 1196
e 1212 1196
e 1213 1196
e 1214 1196
e 1215 1196
e 1216 1196
e 1217 1196
e 1218 1196
e 1219 1196
e 1220 1196
e 1221 1196
e 1222 1196
e 1223 1196
e 1224 1196
e 1225 1196
e 9 1196
e 1226 1196
e 1227 1196
e 1198 1197
e 1199 1197
e 1200 1197
e 1201 1197
e 1202 1197
e 1203 1197
e 1204 1197
e 1205 1197
e 1206 1197
e 1207 1197
e 1208 1197
e 1209 1197
e 461 1197
e 1210 1197
e 1211 1197
e 1212 1197
e 1213 1197
e 1214 1197
e 1215 1197
e 1216 1197
e 1217 1197
e 1218 1197
e 1219 1197
e 1220 1197
e 1221 1197
e 1222 1197
e 1223 1197
e 1224 1197
e 1225 1197
e 9 1197
e 1226 1197
e 1227 1197
e 1199 1198
e 1200 1198
e 1201 1198
e 1202 1198
e 1203 1198
e 1204 1198
e 1205 1198
e 1206 1198
e 1207 1198
e 1208 1198
e 1209 1198
e 461 1198
e 1210 1198
e 1211 1198
e 1212 1198
e 1213 1198
e 1214 1198
e 1215 1198
e 1216 1198
e 1217 1198
e 1218 1198
e 1219 1198
e 1220 1198
e 1221 1198
e 1222 1198
e 1223 1198
e 1224 1198
e 1225 1198
e 9 1198
e 1226 1198
e 1227 1198
e 1200 1199
e 1201 1199
e 1202 1199
e 1203 1199
e 1204 1199
e 1205 1199
e 1206 1199
e 1207 1199
e 1208 1199
e 1209 1199
e 461 1199
e 1210 1199
e 1211 1199
e 1212 1199
e 1213 1199
e 1214 1199
e 1215 1199
e 1216 1199
e 1217 1199
e 1218 1199
e 1219 1199
e 1220 1199
e 1221 1199
e 1222 1199
e 1223 1199
e 1224 1199
e 1225 1199
e 9 1199
e 1226 1199
e 1227 1199
e 1201 1200
e 1202 1200
e 1203 1200
e 1204 1200
e 1205 1200
e 1206 1200
e 1207 1200
e 1208 1200
e 1209 1200
e 461 1200
e 1210 1200
e 1211 1200
e 1212 1200
e 1213 1200
e 1214 1200
e 1215 1200
e 1216 1200
e 1217 1200
e 1218 1200
e 1219 1200
e 1220 1200
e 1221 1200
e 1222 1200
e 1223 1200
e 1224 1200
e 1225 1200
e 9 1200
e 1226 1200
e 1227 1200
e 1202 1201
e 1203 1201
e 1204 1201
e 1205 1201
e 1206 1201
e 1207 1201
e 1208 1201
e 1209 1201
e 461 1201
e 1210 1201
e 1211 1201
e 1212 1201
e 1213 1201
e 1214 1201
e 1215 1201
e 1216 1201
e 1217 1201
e 1218 1201
e 1219 1201
e 1220 1201
e 1221 1201
e 1222 1201
e 1223 1201
e 1224 1201
e 1225 1201
e 9 1201
e 1226 1201
e 1227 1201
e 1203 1202
e 1204 1202
e 1205 1202
e 1206 1202
e 1207 1202
e 1208 1202
e 1209 1202
e 461 1202
e 1210 1202
e 1211 1202
e 1212 1202
e 1213 1202
e 1214 1202
e 1215 1202
e 1216 1202
e 1217 1202
e 1218 1202
e 1219 1202
e 1220 1202
e 1221 1202
e 1222 1202
e 1223 1202
e 1224 1202
e 1225 1202
e 9 1202
e 1226 1202
e 1227 1202
e 1204 1203
e 1205 1203
e 1206 1203
e 1207 1203
e 1208 1203
e 1209 1203
e 461 1203
e 1210 1203
e 1211 1203
e 1212 1203
e 1213 1203
e 1214 1203
e 1215 1203
e 1216 1203
e 1217 1203
e 1218 1203
e 1219 1203
e 1220 1203
e 1221 1203
e 1222 1203
e 1223 1203
e 1224 1203
e 1225 1203
e 9 1203
e 1226 1203
e 1227 1203
e 1205 1204
e 1206 1204
e 1207 1204
e 1208 1204
e 1209 1204
e 461 1204
e 1210 1204
e 1211 1204
e 1212 1204
e 1213 1204
e 1214 1204
e 1215 1204
e 1216 1204
e 1217 1204
e 1218 1204
e 1219 1204
e 1220 1204
e 1221 1204
e 1222 1204
e 1223 1204
e 1224 1204
e 1225 1204
e 9 1204
e 1226 1204
e 1227 1204
e 1206 1205
e 1207 1205
e 1208 1205
e 1209 1205
e 461 1205
e 1210 1205
e 1211 1205
e 1212 1205
e 1213 1205
e 1214 1205
e 1215 1205
e 1216 1205
e 1217 1205
e 1218 1205
e 1219 1205
e 1220 1205
e 1221 1205
e 1222 1205
e 1223 1205
e 1224 1205
e 1225 1205
e 9 1205
e 1226 1205
e 1227 1205
e 1207 1206
e 1208 1206
e 1209 1206
e 461 1206
e 1210 1206
e 1211 1206
e 1212 1206
e 1213 1206
e 1214 1206
e 1215 1206
e 1216 1206
e 1217 1206
e 1218 1206
e 1219 1206
e 1220 1206
e 1221 1206
e 1222 1206
e 1223 1206
e 1224 1206
e 1225 1206
e 9 1206
e 1226 1206
e 1227 1206
e 1208 1207
e 1209 1207
e 461 1207
e 1210 1207
e 1211 1207
e 1212 1207
e 1213 1207
e 1214 1207
e 1215 1207
e 1216 1207
e 1217 1207
e 1218 1207
e 1219 1207
e 1220 1207
e 1221 1207
e 1222 1207
e 1223 1207
e 1224 1207
e 1225 1207
e 9 1207
e 1226 1207
e 1227 1207
e 1209 1208
e 461 1208
e 1210 1208
e 1211 1208
e 1212 1208
e 1213 1208
e 1214 1208
e 1215 1208
e 1216 1208
e 1217 1208
e 1218 1208
e 1219 1208
e 1220 1208
e 1221 1208
e 1222 1208
e 1223 1208
e 1224 1208
e 1225 1208
e 9 1208
e 1226 1208
e 1227 1208
e 461 1209
e 1210 1209
e 1211 1209
e 1212 1209
e 1213 1209
e 1214 1209
e 1215 1209
e 1216 1209
e 1217 1209
e 1218 1209
e 1219 1209
e 1220 1209
e 1221 1209
e 1222 1209
e 1223 1209
e 1224 1209
e 1225 1209
e 9 1209
e 1226 1209
e 1227 1209
e 1210 461
e 1211 461
e 1212 461
e 1213 461
e 1214 461
e 1215 461
e 1216 461
e 1217 461
e 1218 461
e 1219 461
e 1220 461
e 1221 461
e 1222 461
e 1223 461
e 1224 461
e 1225 461
e 9 461
e 1226 461
e 1227 461
e 1211 1210
e 1212 1210
e 1213 1210
e 1214 1210
e 1215 1210
e 1216 1210
e 1217 1210
e 1218 1210
e 1219 1210
e 1220 1210
e 1221 1210
e 1222 1210
e 1223 1210
e 1224 1210
e 1225 1210
e 9 1210
e 1226 1210
e 1227 1210
e 1212 1211
e 1213 1211
e 1214 1211
e 1215 1211
e 1216 1211
e 1217 1211
e 1218 1211
e 1219 1211
e 1220 1211
e 1221 1211
e 1222 1211
e 1223 1211
e 1224 1211
e 1225 1211
e 9 1211
e 1226 1211
e 1227 1211
e 1213 1212
e 1214 1212
e 1215 1212
e 1216 1212
e 1217 1212
e 1218 1212
e 1219 1212
e 1220 1212
e 1221 1212
e 1222 1212
e 1223 1212
e 1224 1212
e 1225 1212
e 9 1212
e 1226 1212
e 1227 1212
e 1214 1213
e 1215 1213
e 1216 1213
e 1217 1213
e 1218 1213
e 1219 1213
e 1220 1213
e 1221 1213
e 1222 1213
e 1223 1213
e 1224 1213
e 1225 1213
e 9 1213
e 1226 1213
e 1227 1213
e 1215 1214
e 1216 1214
e 1217 1214
e 1218 1214
e 1219 1214
e 1220 1214
e 1221 1214
e 1222 1214
e 1223 1214
e 1224 1214
e 1225 1214
e 9 1214
e 1226 1214
e 1227 1214
e 1216 1215
e 1217 1215
e 1218 1215
e 1219 1215
e 1220 1215
e 1221 1215
e 1222 1215
e 1223 1215
e 1224 1215
e 1225 1215
e 9 1215
e 1226 1215
e 1227 1215
e 1217 1216
e 1218 1216
e 1219 1216
e 1220 1216
e 1221 1216
e 1222 1216
e 1223 1216
e 1224 1216
e 1225 1216
e 9 1216
e 1226 1216
e 1227 1216
e 1218 1217
e 1219 1217
e 1220 1217
e 1221 1217
e 1222 1217
e 1223 1217
e 1224 1217
e 1225 1217
e 9 1217
e 1226 1217
e 1227 1217
e 1219 1218
e 1220 1218
e 1221 1218
e 1222 1218
e 1223 1218
e 1224 1218
e 1225 1218
e 9 1218
e 1226 1218
e 1227 1218
e 1220 1219
e 1221 1219
e 1222 1219
e 1223 1219
e 1224 1219
e 1225 1219
e 9 1219
e 1226 1219
e 1227 1219
e 1221 1220
e 1222 1220
e 1223 1220
e 1224 1220
e 1225 1220
e 9 1220
e 1226 1220
e 1227 1220
e 1222 1221
e 1223 1221
e 1224 1221
e 1225 1221
e 9 1221
e 1226 1221
e 1227 1221
e 1223 1222
e 1224 1222
e 1225 1222
e 9 1222
e 1226 1222
e 1227 1222
e 1224 1223
e 1225 1223
e 9 1223
e 1226 1223
e 1227 1223
e 1225 1224
e 9 1224
e 1226 1224
e 1227 1224
e 9 1225
e 1226 1225
e 1227 1225
e 1226 9
e 1227 9
e 1227 1226
e 1228 379
e 1229 379
e 1230 379
e 1231 379
e 1232 379
e 1233 379
e 600 379
e 748 379
e 1234 379
e 1235 379
e 1229 1228
e 1230 1228
e 1231 1228
e 1232 1228
e 1233 1228
e 600 1228
e 380 1228
e 748 1228
e 1234 1228
e 382 1228
e 1235 1228
e 383 1228
e 384 1228
e 1230 1229
e 1231 1229
e 1232 1229
e 1233 1229
e 600 1229
e 380 1229
e 748 1229
e 1234 1229
e 382 1229
e 1235 1229
e 383 1229
e 384 1229
e 1231 1230
e 1232 1230
e 1233 1230
e 600 1230
e 380 1230
e 748 1230
e 1234 1230
e 382 1230
e 1235 1230
e 383 1230
e 384 1230
e 1232 1231
e 1233 1231
e 600 1231
e 380 1231
e 748 1231
e 1234 1231
e 382 1231
e 1235 1231
e 383 1231
e 384 1231
e 1233 1232
e 600 1232
e 380 1232
e 748 1232
e 1234 1232
e 382 1232
e 1235 1232
e 383 1232
e 384 1232
e 600 1233
e 380 1233
e 748 1233
e 1234 1233
e 382 1233
e 1235 1233
e 383 1233
e 384 1233
e 380 600
e 748 600
e 1234 600
e 382 600
e 1235 600
e 383 600
e 384 600
e 748 380
e 1234 380
e 1235 380
e 1234 748
e 382 748
e 1235 748
e 383 748
e 384 748
e 382 1234
e 1235 1234
e 383 1234
e 384 1234
e 1235 382
e 383 1235
e 384 1235
e 1236 1237
e 1238 1237
e 1239 1237
e 1240 1237
e 1241 1237
e 1242 1237
e 1238 1236
e 1239 1236
e 1240 1236
e 1241 1236
e 1242 1236
e 1239 1238
e 1240 1238
e 1241 1238
e 1242 1238
e 1240 1239
e 1241 1239
e 1242 1239
e 1241 1240
e 1242 1240
e 1242 1241
e 1243 714
e 539 714
e 1244 714
e 1245 714
e 1224 714
e 1246 714
e 713 1243
e 715 1243
e 717 1243
e 718 1243
e 539 1243
e 1244 1243
e 1245 1243
e 720 1243
e 722 1243
e 723 1243
e 724 1243
e 1224 1243
e 1246 1243
e 539 713
e 1244 713
e 1245 713
e 1224 713
e 1246 713
e 539 715
e 1244 715
e 1245 715
e 1224 715
e 1246 715
e 539 717
e 1244 717
e 1245 717
e 1224 717
e 1246 717
e 539 718
e 1244 718
e 1245 718
e 1224 718
e 1246 718
e 1244 539
e 1245 539
e 720 539
e 722 539
e 723 539
e 724 539
e 1224 539
e 1246 539
e 1245 1244
e 720 1244
e 722 1244
e 723 1244
e 724 1244
e 1224 1244
e 1246 1244
e 720 1245
e 722 1245
e 723 1245
e 724 1245
e 1224 1245
e 1246 1245
e 1224 720
e 1246 720
e 1224 722
e 1246 722
e 1224 723
e 1246 723
e 1224 724
e 1246 724
e 1246 1224
e 1247 1248
e 1249 1248
e 728 1248
e 1250 1248
e 732 1248
e 745 1248
e 497 1248
e 1186 1248
e 1027 1248
e 649 1248
e 540 1248
e 1029 1248
e 716 1248
e 1251 1248
e 736 1248
e 496 1248
e 1252 1248
e 739 1248
e 719 1248
e 747 1248
e 498 1248
e 375 1248
e 1253 1248
e 1254 1248
e 1255 1248
e 380 1248
e 1256 1248
e 1257 1248
e 541 1248
e 743 1248
e 675 1248
e 749 1248
e 744 1248
e 1249 1247
e 728 1247
e 1250 1247
e 732 1247
e 745 1247
e 497 1247
e 1186 1247
e 1027 1247
e 649 1247
e 540 1247
e 1029 1247
e 716 1247
e 1251 1247
e 736 1247
e 496 1247
e 1252 1247
e 739 1247
e 719 1247
e 747 1247
e 498 1247
e 375 1247
e 1253 1247
e 1254 1247
e 1255 1247
e 380 1247
e 1256 1247
e 1257 1247
e 541 1247
e 743 1247
e 675 1247
e 749 1247
e 744 1247
e 728 1249
e 1250 1249
e 732 1249
e 745 1249
e 497 1249
e 1186 1249
e 1027 1249
e 649 1249
e 540 1249
e 1029 1249
e 716 1249
e 1251 1249
e 736 1249
e 496 1249
e 1252 1249
e 739 1249
e 719 1249
e 747 1249
e 498 1249
e 375 1249
e 1253 1249
e 1254 1249
e 1255 1249
e 380 1249
e 1256 1249
e 1257 1249
e 541 1249
e 743 1249
e 675 1249
e 749 1249
e 744 1249
e 1250 728
e 745 728
e 1186 728
e 1027 728
e 540 728
e 1029 728
e 716 728
e 1251 728
e 1252 728
e 719 728
e 747 728
e 375 728
e 1253 728
e 1254 728
e 1255 728
e 380 728
e 1256 728
e 1257 728
e 541 728
e 675 728
e 749 728
e 732 1250
e 745 1250
e 497 1250
e 1186 1250
e 1027 1250
e 649 1250
e 540 1250
e 1029 1250
e 716 1250
e 1251 1250
e 736 1250
e 496 1250
e 1252 1250
e 739 1250
e 719 1250
e 747 1250
e 498 1250
e 375 1250
e 1253 1250
e 1254 1250
e 1255 1250
e 380 1250
e 1256 1250
e 1257 1250
e 541 1250
e 743 1250
e 675 1250
e 749 1250
e 744 1250
e 745 732
e 1186 732
e 1027 732
e 540 732
e 1029 732
e 716 732
e 1251 732
e 1252 732
e 719 732
e 747 732
e 375 732
e 1253 732
e 1254 732
e 1255 732
e 380 732
e 1256 732
e 1257 732
e 541 732
e 675 732
e 749 732
e 497 745
e 1186 745
e 1027 745
e 540 745
e 1029 745
e 716 745
e 1251 745
e 736 745
e 496 745
e 1252 745
e 739 745
e 498 745
e 1253 745
e 1254 745
e 1255 745
e 380 745
e 1256 745
e 1257 745
e 743 745
e 675 745
e 744 745
e 1186 497
e 1027 497
e 540 497
e 1029 497
e 716 497
e 1251 497
e 1252 497
e 719 497
e 747 497
e 375 497
e 1253 497
e 1254 497
e 1255 497
e 380 497
e 1256 497
e 1257 497
e 541 497
e 675 497
e 749 497
e 1027 1186
e 540 1186
e 1029 1186
e 1251 1186
e 736 1186
e 496 1186
e 1252 1186
e 739 1186
e 747 1186
e 498 1186
e 1253 1186
e 1254 1186
e 1255 1186
e 380 1186
e 1256 1186
e 1257 1186
e 743 1186
e 749 1186
e 744 1186
e 649 1027
e 540 1027
e 716 1027
e 1251 1027
e 736 1027
e 496 1027
e 1252 1027
e 739 1027
e 719 1027
e 747 1027
e 498 1027
e 375 1027
e 1253 1027
e 1254 1027
e 1255 1027
e 380 1027
e 1256 1027
e 1257 1027
e 541 1027
e 743 1027
e 675 1027
e 749 1027
e 744 1027
e 540 649
e 1029 649
e 1251 649
e 1252 649
e 1253 649
e 1254 649
e 1255 649
e 380 649
e 1256 649
e 1257 649
e 1029 540
e 716 540
e 1251 540
e 736 540
e 496 540
e 1252 540
e 739 540
e 719 540
e 747 540
e 498 540
e 1253 540
e 1254 540
e 1255 540
e 380 540
e 1256 540
e 1257 540
e 743 540
e 675 540
e 749 540
e 744 540
e 716 1029
e 1251 1029
e 736 1029
e 496 1029
e 1252 1029
e 739 1029
e 719 1029
e 747 1029
e 498 1029
e 375 1029
e 1253 1029
e 1254 1029
e 1255 1029
e 380 1029
e 1256 1029
e 1257 1029
e 541 1029
e 743 1029
e 675 1029
e 749 1029
e 744 1029
e 1251 716
e 736 716
e 496 716
e 1252 716
e 739 716
e 747 716
e 498 716
e 1253 716
e 1254 716
e 1255 716
e 380 716
e 1256 716
e 1257 716
e 743 716
e 749 716
e 744 716
e 736 1251
e 496 1251
e 1252 1251
e 739 1251
e 719 1251
e 747 1251
e 498 1251
e 375 1251
e 1253 1251
e 1254 1251
e 1255 1251
e 380 1251
e 1256 1251
e 1257 1251
e 541 1251
e 743 1251
e 675 1251
e 749 1251
e 744 1251
e 1252 736
e 719 736
e 747 736
e 375 736
e 1253 736
e 1254 736
e 1255 736
e 380 736
e 1256 736
e 1257 736
e 541 736
e 675 736
e 749 736
e 1252 496
e 719 496
e 747 496
e 375 496
e 1253 496
e 1254 496
e 1255 496
e 380 496
e 1256 496
e 1257 496
e 541 496
e 675 496
e 749 496
e 739 1252
e 719 1252
e 747 1252
e 498 1252
e 375 1252
e 1253 1252
e 1254 1252
e 1255 1252
e 380 1252
e 1256 1252
e 1257 1252
e 541 1252
e 743 1252
e 675 1252
e 749 1252
e 744 1252
e 719 739
e 747 739
e 375 739
e 1253 739
e 1254 739
e 1255 739
e 380 739
e 1256 739
e 1257 739
e 541 739
e 675 739
e 749 739
e 498 719
e 1253 719
e 1254 719
e 1255 719
e 380 719
e 1256 719
e 1257 719
e 743 719
e 744 719
e 498 747
e 1253 747
e 1254 747
e 1255 747
e 380 747
e 1256 747
e 1257 747
e 743 747
e 675 747
e 744 747
e 375 498
e 1253 498
e 1254 498
e 1255 498
e 380 498
e 1256 498
e 1257 498
e 541 498
e 675 498
e 749 498
e 1253 375
e 1254 375
e 1255 375
e 380 375
e 1256 375
e 1257 375
e 743 375
e 744 375
e 1254 1253
e 1255 1253
e 380 1253
e 1256 1253
e 1257 1253
e 541 1253
e 743 1253
e 675 1253
e 749 1253
e 744 1253
e 1255 1254
e 380 1254
e 1256 1254
e 1257 1254
e 541 1254
e 743 1254
e 675 1254
e 749 1254
e 744 1254
e 380 1255
e 1256 1255
e 1257 1255
e 541 1255
e 743 1255
e 675 1255
e 749 1255
e 744 1255
e 1256 380
e 1257 380
e 541 380
e 743 380
e 675 380
e 749 380
e 744 380
e 1257 1256
e 541 1256
e 743 1256
e 675 1256
e 749 1256
e 744 1256
e 541 1257
e 743 1257
e 675 1257
e 749 1257
e 744 1257
e 743 541
e 744 541
e 675 743
e 749 743
e 749 675
e 744 675
e 744 749
e 1258 1259
e 380 1260
e 748 1260
e 725 1260
e 725 380
e 725 748
e 1261 1262
e 1263 1262
e 1264 1262
e 1265 1262
e 1266 1262
e 1263 1261
e 1264 1261
e 1265 1261
e 1266 1261
e 1264 1263
e 1265 1263
e 1266 1263
e 1265 1264
e 1266 1264
e 1266 1265
e 1267 1199
e 1224 1267
e 1268 1269
e 535 1269
e 1270 1269
e 534 1269
e 1261 1269
e 1264 1269
e 1265 1269
e 1266 1269
e 535 1268
e 1270 1268
e 534 1268
e 1261 1268
e 1264 1268
e 1265 1268
e 1266 1268
e 1270 535
e 1261 535
e 1264 535
e 1265 535
e 1266 535
e 534 1270
e 1261 1270
e 1264 1270
e 1265 1270
e 1266 1270
e 1261 534
e 1264 534
e 1265 534
e 1266 534
e 1047 1271
e 1272 1271
e 647 1271
e 1273 1271
e 1274 1271
e 1275 1271
e 1276 1271
e 653 1271
e 1277 1271
e 1278 1271
e 1279 1271
e 1280 1271
e 656 1271
e 1281 1271
e 1282 1271
e 1283 1271
e 1284 1271
e 667 1271
e 1285 1271
e 1286 1271
e 726 1271
e 673 1271
e 1287 1271
e 1272 1047
e 1273 1047
e 1274 1047
e 1275 1047
e 1276 1047
e 653 1047
e 1277 1047
e 1278 1047
e 1279 1047
e 1280 1047
e 656 1047
e 1281 1047
e 1282 1047
e 1283 1047
e 1284 1047
e 667 1047
e 1285 1047
e 1286 1047
e 726 1047
e 673 1047
e 1287 1047
e 647 1272
e 1273 1272
e 1274 1272
e 1275 1272
e 1276 1272
e 653 1272
e 1277 1272
e 1278 1272
e 1279 1272
e 1280 1272
e 656 1272
e 1281 1272
e 1282 1272
e 1283 1272
e 1284 1272
e 667 1272
e 1285 1272
e 1286 1272
e 726 1272
e 673 1272
e 1287 1272
e 1273 647
e 1274 647
e 1275 647
e 1276 647
e 1277 647
e 1278 647
e 1279 647
e 1280 647
e 1281 647
e 1282 647
e 1283 647
e 1284 647
e 1285 647
e 1286 647
e 726 647
e 1287 647
e 1274 1273
e 1275 1273
e 1276 1273
e 653 1273
e 1277 1273
e 1278 1273
e 1279 1273
e 1280 1273
e 656 1273
e 1281 1273
e 1282 1273
e 1283 1273
e 1284 1273
e 667 1273
e 1285 1273
e 1286 1273
e 726 1273
e 673 1273
e 1287 1273
e 1275 1274
e 1276 1274
e 653 1274
e 1277 1274
e 1278 1274
e 1279 1274
e 1280 1274
e 656 1274
e 1281 1274
e 1282 1274
e 1283 1274
e 1284 1274
e 667 1274
e 1285 1274
e 1286 1274
e 726 1274
e 673 1274
e 1287 1274
e 1276 1275
e 653 1275
e 1277 1275
e 1278 1275
e 1279 1275
e 1280 1275
e 656 1275
e 1281 1275
e 1282 1275
e 1283 1275
e 1284 1275
e 667 1275
e 1285 1275
e 1286 1275
e 726 1275
e 673 1275
e 1287 1275
e 653 1276
e 1277 1276
e 1278 1276
e 1279 1276
e 1280 1276
e 656 1276
e 1281 1276
e 1282 1276
e 1283 1276
e 1284 1276
e 667 1276
e 1285 1276
e 1286 1276
e 726 1276
e 673 1276
e 1287 1276
e 1277 653
e 1278 653
e 1279 653
e 1280 653
e 1281 653
e 1282 653
e 1283 653
e 1284 653
e 1285 653
e 1286 653
e 1287 653
e 1278 1277
e 1279 1277
e 1280 1277
e 656 1277
e 1281 1277
e 1282 1277
e 1283 1277
e 1284 1277
e 667 1277
e 1285 1277
e 1286 1277
e 726 1277
e 673 1277
e 1287 1277
e 1279 1278
e 1280 1278
e 656 1278
e 1281 1278
e 1282 1278
e 1283 1278
e 1284 1278
e 667 1278
e 1285 1278
e 1286 1278
e 726 1278
e 673 1278
e 1287 1278
e 1280 1279
e 656 1279
e 1281 1279
e 1282 1279
e 1283 1279
e 1284 1279
e 667 1279
e 1285 1279
e 1286 1279
e 726 1279
e 673 1279
e 1287 1279
e 656 1280
e 1281 1280
e 1282 1280
e 1283 1280
e 1284 1280
e 667 1280
e 1285 1280
e 1286 1280
e 726 1280
e 673 1280
e 1287 1280
e 1281 656
e 1282 656
e 1283 656
e 1284 656
e 1285 656
e 1286 656
e 1287 656
e 1282 1281
e 1283 1281
e 1284 1281
e 667 1281
e 1285 1281
e 1286 1281
e 726 1281
e 673 1281
e 1287 1281
e 1283 1282
e 1284 1282
e 667 1282
e 1285 1282
e 1286 1282
e 726 1282
e 673 1282
e 1287 1282
e 1284 1283
e 667 1283
e 1285 1283
e 1286 1283
e 726 1283
e 673 1283
e 1287 1283
e 667 1284
e 1285 1284
e 1286 1284
e 726 1284
e 673 1284
e 1287 1284
e 1285 667
e 1286 667
e 1287 667
e 1286 1285
e 726 1285
e 673 1285
e 1287 1285
e 726 1286
e 673 1286
e 1287 1286
e 673 726
e 1287 726
e 1287 673
e 1288 1289
e 1290 1289
e 1291 1289
e 750 1289
e 1088 1289
e 1292 1289
e 1293 1289
e 1294 1289
e 1295 1289
e 1296 1289
e 1297 1289
e 1298 1289
e 1299 1289
e 1300 1289
e 1301 1289
e 672 1289
e 1302 1289
e 1303 1289
e 1304 1289
e 1305 1289
e 1290 1288
e 1291 1288
e 750 1288
e 1088 1288
e 1292 1288
e 1293 1288
e 1294 1288
e 1295 1288
e 1296 1288
e 1297 1288
e 1298 1288
e 1299 1288
e 1300 1288
e 1301 1288
e 672 1288
e 1302 1288
e 1303 1288
e 1304 1288
e 1305 1288
e 1291 1290
e 750 1290
e 1088 1290
e 1292 1290
e 1293 1290
e 1294 1290
e 1295 1290
e 1296 1290
e 1297 1290
e 1298 1290
e 1299 1290
e 1300 1290
e 1301 1290
e 672 1290
e 1302 1290
e 1303 1290
e 1304 1290
e 1305 1290
e 750 1291
e 1088 1291
e 1292 1291
e 1293 1291
e 1294 1291
e 1295 1291
e 1296 1291
e 1297 1291
e 1298 1291
e 1299 1291
e 1300 1291
e 1301 1291
e 672 1291
e 1302 1291
e 1303 1291
e 1304 1291
e 1305 1291
e 1088 750
e 1292 750
e 1293 750
e 1294 750
e 1295 750
e 1296 750
e 1297 750
e 1298 750
e 1299 750
e 1300 750
e 1301 750
e 672 750
e 1302 750
e 1303 750
e 1304 750
e 1305 750
e 1292 1088
e 1293 1088
e 1294 1088
e 1295 1088
e 1296 1088
e 1297 1088
e 1298 1088
e 1299 1088
e 1300 1088
e 1301 1088
e 672 1088
e 1302 1088
e 1303 1088
e 1304 1088
e 1305 1088
e 1293 1292
e 1294 1292
e 1295 1292
e 1296 1292
e 1297 1292
e 1298 1292
e 1299 1292
e 1300 1292
e 1301 1292
e 672 1292
e 1302 1292
e 1303 1292
e 1304 1292
e 1305 1292
e 1294 1293
e 1295 1293
e 1296 1293
e 1297 1293
e 1298 1293
e 1299 1293
e 1300 1293
e 1301 1293
e 672 1293
e 1302 1293
e 1303 1293
e 1304 1293
e 1305 1293
e 1295 1294
e 1296 1294
e 1297 1294
e 1298 1294
e 1299 1294
e 1300 1294
e 1301 1294
e 672 1294
e 1302 1294
e 1303 1294
e 1304 1294
e 1305 1294
e 1296 1295
e 1297 1295
e 1298 1295
e 1299 1295
e 1300 1295
e 1301 1295
e 672 1295
e 1302 1295
e 1303 1295
e 1304 1295
e 1305 1295
e 1297 1296
e 1298 1296
e 1299 1296
e 1300 1296
e 1301 1296
e 672 1296
e 1302 1296
e 1303 1296
e 1304 1296
e 1305 1296
e 1298 1297
e 1299 1297
e 1300 1297
e 1301 1297
e 672 1297
e 1302 1297
e 1303 1297
e 1304 1297
e 1305 1297
e 1299 1298
e 1300 1298
e 1301 1298
e 672 1298
e 1302 1298
e 1303 1298
e 1304 1298
e 1305 1298
e 1300 1299
e 1301 1299
e 672 1299
e 1302 1299
e 1303 1299
e 1304 1299
e 1305 1299
e 1301 1300
e 672 1300
e 1302 1300
e 1303 1300
e 1304 1300
e 1305 1300
e 672 1301
e 1302 1301
e 1303 1301
e 1304 1301
e 1305 1301
e 1302 672
e 1303 672
e 1304 672
e 1305 672
e 1303 1302
e 1304 1302
e 1305 1302
e 1304 1303
e 1305 1303
e 1305 1304
e 1306 1307
e 1308 1307
e 1309 1307
e 1310 1307
e 1311 1307
e 1312 1307
e 1313 1307
e 1314 1307
e 1315 1307
e 1308 1306
e 1309 1306
e 1310 1306
e 1311 1306
e 1312 1306
e 1313 1306
e 1314 1306
e 1315 1306
e 1309 1308
e 1310 1308
e 1311 1308
e 1312 1308
e 1313 1308
e 1314 1308
e 1315 1308
e 1310 1309
e 1311 1309
e 1312 1309
e 1313 1309
e 1314 1309
e 1315 1309
e 1311 1310
e 1312 1310
e 1313 1310
e 1314 1310
e 1315 1310
e 1312 1311
e 1313 1311
e 1314 1311
e 1315 1311
e 1313 1312
e 1314 1312
e 1315 1312
e 1314 1313
e 1315 1313
e 1315 1314
e 1316 1317
e 1318 1317
e 1319 1317
e 1271 1317
e 1320 1317
e 1321 1317
e 1322 1317
e 1272 1317
e 1323 1317
e 1273 1317
e 1324 1317
e 1325 1317
e 1326 1317
e 1274 1317
e 1327 1317
e 1275 1317
e 1328 1317
e 1277 1317
e 1329 1317
e 1278 1317
e 1280 1317
e 1330 1317
e 1281 1317
e 1331 1317
e 1332 1317
e 1333 1317
e 1334 1317
e 1282 1317
e 1335 1317
e 1284 1317
e 1285 1317
e 1336 1317
e 1337 1317
e 1338 1317
e 1339 1317
e 107 1317
e 1340 1317
e 108 1317
e 1341 1317
e 1302 1317
e 109 1317
e 1342 1317
e 610 1317
e 1343 1317
e 1344 1317
e 1287 1317
e 1345 1317
e 1318 1316
e 1319 1316
e 1271 1316
e 1320 1316
e 1321 1316
e 1322 1316
e 1272 1316
e 1323 1316
e 1273 1316
e 1324 1316
e 1325 1316
e 1326 1316
e 1274 1316
e 1327 1316
e 1275 1316
e 1328 1316
e 1277 1316
e 1329 1316
e 1278 1316
e 1280 1316
e 1330 1316
e 1281 1316
e 1331 1316
e 1332 1316
e 1333 1316
e 1334 1316
e 1282 1316
e 1335 1316
e 1284 1316
e 1285 1316
e 1336 1316
e 1337 1316
e 1338 1316
e 1339 1316
e 107 1316
e 1340 1316
e 108 1316
e 1341 1316
e 1302 1316
e 109 1316
e 1342 1316
e 610 1316
e 1343 1316
e 1344 1316
e 1287 1316
e 1345 1316
e 1319 1318
e 1271 1318
e 1320 1318
e 1321 1318
e 1322 1318
e 1272 1318
e 1323 1318
e 1273 1318
e 1324 1318
e 1325 1318
e 1326 1318
e 1274 1318
e 1327 1318
e 1275 1318
e 1328 1318
e 1277 1318
e 1329 1318
e 1278 1318
e 1280 1318
e 1330 1318
e 1281 1318
e 1331 1318
e 1332 1318
e 1333 1318
e 1334 1318
e 1282 1318
e 1335 1318
e 1284 1318
e 1285 1318
e 1336 1318
e 1337 1318
e 1338 1318
e 1339 1318
e 107 1318
e 1340 1318
e 108 1318
e 1341 1318
e 1302 1318
e 109 1318
e 1342 1318
e 610 1318
e 1343 1318
e 1344 1318
e 1287 1318
e 1345 1318
e 1271 1319
e 1320 1319
e 1321 1319
e 1322 1319
e 1272 1319
e 1323 1319
e 1273 1319
e 1324 1319
e 1325 1319
e 1326 1319
e 1274 1319
e 1327 1319
e 1275 1319
e 1328 1319
e 1277 1319
e 1329 1319
e 1278 1319
e 1280 1319
e 1330 1319
e 1281 1319
e 1331 1319
e 1332 1319
e 1333 1319
e 1334 1319
e 1282 1319
e 1335 1319
e 1284 1319
e 1285 1319
e 1336 1319
e 1337 1319
e 1338 1319
e 1339 1319
e 107 1319
e 1340 1319
e 108 1319
e 1341 1319
e 1302 1319
e 109 1319
e 1342 1319
e 610 1319
e 1343 1319
e 1344 1319
e 1287 1319
e 1345 1319
e 1320 1271
e 1321 1271
e 1322 1271
e 1323 1271
e 1324 1271
e 1325 1271
e 1326 1271
e 1327 1271
e 1328 1271
e 1329 1271
e 1330 1271
e 1331 1271
e 1332 1271
e 1333 1271
e 1334 1271
e 1335 1271
e 1336 1271
e 1337 1271
e 1338 1271
e 1339 1271
e 107 1271
e 1340 1271
e 108 1271
e 1341 1271
e 1302 1271
e 109 1271
e 1342 1271
e 610 1271
e 1343 1271
e 1344 1271
e 1345 1271
e 1321 1320
e 1322 1320
e 1272 1320
e 1323 1320
e 1273 1320
e 1324 1320
e 1325 1320
e 1326 1320
e 1274 1320
e 1327 1320
e 1275 1320
e 1328 1320
e 1277 1320
e 1329 1320
e 1278 1320
e 1280 1320
e 1330 1320
e 1281 1320
e 1331 1320
e 1332 1320
e 1333 1320
e 1334 1320
e 1282 1320
e 1335 1320
e 1284 1320
e 1285 1320
e 1336 1320
e 1337 1320
e 1338 1320
e 1339 1320
e 107 1320
e 1340 1320
e 108 1320
e 1341 1320
e 1302 1320
e 109 1320
e 1342 1320
e 610 1320
e 1343 1320
e 1344 1320
e 1287 1320
e 1345 1320
e 1322 1321
e 1272 1321
e 1323 1321
e 1273 1321
e 1324 1321
e 1325 1321
e 1326 1321
e 1274 1321
e 1327 1321
e 1275 1321
e 1328 1321
e 1277 1321
e 1329 1321
e 1278 1321
e 1280 1321
e 1330 1321
e 1281 1321
e 1331 1321
e 1332 1321
e 1333 1321
e 1334 1321
e 1282 1321
e 1335 1321
e 1284 1321
e 1285 1321
e 1336 1321
e 1337 1321
e 1338 1321
e 1339 1321
e 107 1321
e 1340 1321
e 108 1321
e 1341 1321
e 1302 1321
e 109 1321
e 1342 1321
e 610 1321
e 1343 1321
e 1344 1321
e 1287 1321
e 1345 1321
e 1272 1322
e 1323 1322
e 1273 1322
e 1324 1322
e 1325 1322
e 1326 1322
e 1274 1322
e 1327 1322
e 1275 1322
e 1328 1322
e 1277 1322
e 1329 1322
e 1278 1322
e 1280 1322
e 1330 1322
e 1281 1322
e 1331 1322
e 1332 1322
e 1333 1322
e 1334 1322
e 1282 1322
e 1335 1322
e 1284 1322
e 1285 1322
e 1336 1322
e 1337 1322
e 1338 1322
e 1339 1322
e 107 1322
e 1340 1322
e 108 1322
e 1341 1322
e 1302 1322
e 109 1322
e 1342 1322
e 610 1322
e 1343 1322
e 1344 1322
e 1287 1322
e 1345 1322
e 1323 1272
e 1324 1272
e 1325 1272
e 1326 1272
e 1327 1272
e 1328 1272
e 1329 1272
e 1330 1272
e 1331 1272
e 1332 1272
e 1333 1272
e 1334 1272
e 1335 1272
e 1336 1272
e 1337 1272
e 1338 1272
e 1339 1272
e 107 1272
e 1340 1272
e 108 1272
e 1341 1272
e 1302 1272
e 109 1272
e 1342 1272
e 610 1272
e 1343 1272
e 1344 1272
e 1345 1272
e 1273 1323
e 1324 1323
e 1325 1323
e 1326 1323
e 1274 1323
e 1327 1323
e 1275 1323
e 1328 1323
e 1277 1323
e 1329 1323
e 1278 1323
e 1280 1323
e 1330 1323
e 1281 1323
e 1331 1323
e 1332 1323
e 1333 1323
e 1334 1323
e 1282 1323
e 1335 1323
e 1284 1323
e 1285 1323
e 1336 1323
e 1337 1323
e 1338 1323
e 1339 1323
e 107 1323
e 1340 1323
e 108 1323
e 1341 1323
e 1302 1323
e 109 1323
e 1342 1323
e 610 1323
e 1343 1323
e 1344 1323
e 1287 1323
e 1345 1323
e 1324 1273
e 1325 1273
e 1326 1273
e 1327 1273
e 1328 1273
e 1329 1273
e 1330 1273
e 1331 1273
e 1332 1273
e 1333 1273
e 1334 1273
e 1335 1273
e 1336 1273
e 1337 1273
e 1338 1273
e 1339 1273
e 107 1273
e 1340 1273
e 108 1273
e 1341 1273
e 1302 1273
e 109 1273
e 1342 1273
e 610 1273
e 1343 1273
e 1344 1273
e 1345 1273
e 1325 1324
e 1326 1324
e 1274 1324
e 1327 1324
e 1275 1324
e 1328 1324
e 1277 1324
e 1329 1324
e 1278 1324
e 1280 1324
e 1330 1324
e 1281 1324
e 1331 1324
e 1332 1324
e 1333 1324
e 1334 1324
e 1282 1324
e 1335 1324
e 1284 1324
e 1285 1324
e 1336 1324
e 1337 1324
e 1338 1324
e 1339 1324
e 107 1324
e 1340 1324
e 108 1324
e 1341 1324
e 1302 1324
e 109 1324
e 1342 1324
e 610 1324
e 1343 1324
e 1344 1324
e 1287 1324
e 1345 1324
e 1326 1325
e 1274 1325
e 1327 1325
e 1275 1325
e 1328 1325
e 1277 1325
e 1329 1325
e 1278 1325
e 1280 1325
e 1330 1325
e 1281 1325
e 1331 1325
e 1332 1325
e 1333 1325
e 1334 1325
e 1282 1325
e 1335 1325
e 1284 1325
e 1285 1325
e 1336 1325
e 1337 1325
e 1338 1325
e 1339 1325
e 107 1325
e 1340 1325
e 108 1325
e 1341 1325
e 1302 1325
e 109 1325
e 1342 1325
e 610 1325
e 1343 1325
e 1344 1325
e 1287 1325
e 1345 1325
e 1274 1326
e 1327 1326
e 1275 1326
e 1328 1326
e 1277 1326
e 1329 1326
e 1278 1326
e 1280 1326
e 1330 1326
e 1281 1326
e 1331 1326
e 1332 1326
e 1333 1326
e 1334 1326
e 1282 1326
e 1335 1326
e 1284 1326
e 1285 1326
e 1336 1326
e 1337 1326
e 1338 1326
e 1339 1326
e 107 1326
e 1340 1326
e 108 1326
e 1341 1326
e 1302 1326
e 109 1326
e 1342 1326
e 610 1326
e 1343 1326
e 1344 1326
e 1287 1326
e 1345 1326
e 1327 1274
e 1328 1274
e 1329 1274
e 1330 1274
e 1331 1274
e 1332 1274
e 1333 1274
e 1334 1274
e 1335 1274
e 1336 1274
e 1337 1274
e 1338 1274
e 1339 1274
e 107 1274
e 1340 1274
e 108 1274
e 1341 1274
e 1302 1274
e 109 1274
e 1342 1274
e 610 1274
e 1343 1274
e 1344 1274
e 1345 1274
e 1275 1327
e 1328 1327
e 1277 1327
e 1329 1327
e 1278 1327
e 1280 1327
e 1330 1327
e 1281 1327
e 1331 1327
e 1332 1327
e 1333 1327
e 1334 1327
e 1282 1327
e 1335 1327
e 1284 1327
e 1285 1327
e 1336 1327
e 1337 1327
e 1338 1327
e 1339 1327
e 107 1327
e 1340 1327
e 108 1327
e 1341 1327
e 1302 1327
e 109 1327
e 1342 1327
e 610 1327
e 1343 1327
e 1344 1327
e 1287 1327
e 1345 1327
e 1328 1275
e 1329 1275
e 1330 1275
e 1331 1275
e 1332 1275
e 1333 1275
e 1334 1275
e 1335 1275
e 1336 1275
e 1337 1275
e 1338 1275
e 1339 1275
e 107 1275
e 1340 1275
e 108 1275
e 1341 1275
e 1302 1275
e 109 1275
e 1342 1275
e 610 1275
e 1343 1275
e 1344 1275
e 1345 1275
e 1277 1328
e 1329 1328
e 1278 1328
e 1280 1328
e 1330 1328
e 1281 1328
e 1331 1328
e 1332 1328
e 1333 1328
e 1334 1328
e 1282 1328
e 1335 1328
e 1284 1328
e 1285 1328
e 1336 1328
e 1337 1328
e 1338 1328
e 1339 1328
e 107 1328
e 1340 1328
e 108 1328
e 1341 1328
e 1302 1328
e 109 1328
e 1342 1328
e 610 1328
e 1343 1328
e 1344 1328
e 1287 1328
e 1345 1328
e 1329 1277
e 1330 1277
e 1331 1277
e 1332 1277
e 1333 1277
e 1334 1277
e 1335 1277
e 1336 1277
e 1337 1277
e 1338 1277
e 1339 1277
e 107 1277
e 1340 1277
e 108 1277
e 1341 1277
e 1302 1277
e 109 1277
e 1342 1277
e 610 1277
e 1343 1277
e 1344 1277
e 1345 1277
e 1278 1329
e 1280 1329
e 1330 1329
e 1281 1329
e 1331 1329
e 1332 1329
e 1333 1329
e 1334 1329
e 1282 1329
e 1335 1329
e 1284 1329
e 1285 1329
e 1336 1329
e 1337 1329
e 1338 1329
e 1339 1329
e 107 1329
e 1340 1329
e 108 1329
e 1341 1329
e 1302 1329
e 109 1329
e 1342 1329
e 610 1329
e 1343 1329
e 1344 1329
e 1287 1329
e 1345 1329
e 1330 1278
e 1331 1278
e 1332 1278
e 1333 1278
e 1334 1278
e 1335 1278
e 1336 1278
e 1337 1278
e 1338 1278
e 1339 1278
e 107 1278
e 1340 1278
e 108 1278
e 1341 1278
e 1302 1278
e 109 1278
e 1342 1278
e 610 1278
e 1343 1278
e 1344 1278
e 1345 1278
e 1330 1280
e 1331 1280
e 1332 1280
e 1333 1280
e 1334 1280
e 1335 1280
e 1336 1280
e 1337 1280
e 1338 1280
e 1339 1280
e 107 1280
e 1340 1280
e 108 1280
e 1341 1280
e 1302 1280
e 109 1280
e 1342 1280
e 610 1280
e 1343 1280
e 1344 1280
e 1345 1280
e 1281 1330
e 1331 1330
e 1332 1330
e 1333 1330
e 1334 1330
e 1282 1330
e 1335 1330
e 1284 1330
e 1285 1330
e 1336 1330
e 1337 1330
e 1338 1330
e 1339 1330
e 107 1330
e 1340 1330
e 108 1330
e 1341 1330
e 1302 1330
e 109 1330
e 1342 1330
e 610 1330
e 1343 1330
e 1344 1330
e 1287 1330
e 1345 1330
e 1331 1281
e 1332 1281
e 1333 1281
e 1334 1281
e 1335 1281
e 1336 1281
e 1337 1281
e 1338 1281
e 1339 1281
e 107 1281
e 1340 1281
e 108 1281
e 1341 1281
e 1302 1281
e 109 1281
e 1342 1281
e 610 1281
e 1343 1281
e 1344 1281
e 1345 1281
e 1332 1331
e 1333 1331
e 1334 1331
e 1282 1331
e 1335 1331
e 1284 1331
e 1285 1331
e 1336 1331
e 1337 1331
e 1338 1331
e 1339 1331
e 107 1331
e 1340 1331
e 108 1331
e 1341 1331
e 1302 1331
e 109 1331
e 1342 1331
e 610 1331
e 1343 1331
e 1344 1331
e 1287 1331
e 1345 1331
e 1333 1332
e 1334 1332
e 1282 1332
e 1335 1332
e 1284 1332
e 1285 1332
e 1336 1332
e 1337 1332
e 1338 1332
e 1339 1332
e 107 1332
e 1340 1332
e 108 1332
e 1341 1332
e 1302 1332
e 109 1332
e 1342 1332
e 610 1332
e 1343 1332
e 1344 1332
e 1287 1332
e 1345 1332
e 1334 1333
e 1282 1333
e 1335 1333
e 1284 1333
e 1285 1333
e 1336 1333
e 1337 1333
e 1338 1333
e 1339 1333
e 107 1333
e 1340 1333
e 108 1333
e 1341 1333
e 1302 1333
e 109 1333
e 1342 1333
e 610 1333
e 1343 1333
e 1344 1333
e 1287 1333
e 1345 1333
e 1282 1334
e 1335 1334
e 1284 1334
e 1285 1334
e 1336 1334
e 1337 1334
e 1338 1334
e 1339 1334
e 107 1334
e 1340 1334
e 108 1334
e 1341 1334
e 1302 1334
e 109 1334
e 1342 1334
e 610 1334
e 1343 1334
e 1344 1334
e 1287 1334
e 1345 1334
e 1335 1282
e 1336 1282
e 1337 1282
e 1338 1282
e 1339 1282
e 107 1282
e 1340 1282
e 108 1282
e 1341 1282
e 1302 1282
e 109 1282
e 1342 1282
e 610 1282
e 1343 1282
e 1344 1282
e 1345 1282
e 1284 1335
e 1285 1335
e 1336 1335
e 1337 1335
e 1338 1335
e 1339 1335
e 107 1335
e 1340 1335
e 108 1335
e 1341 1335
e 1302 1335
e 109 1335
e 1342 1335
e 610 1335
e 1343 1335
e 1344 1335
e 1287 1335
e 1345 1335
e 1336 1284
e 1337 1284
e 1338 1284
e 1339 1284
e 107 1284
e 1340 1284
e 108 1284
e 1341 1284
e 1302 1284
e 109 1284
e 1342 1284
e 610 1284
e 1343 1284
e 1344 1284
e 1345 1284
e 1336 1285
e 1337 1285
e 1338 1285
e 1339 1285
e 107 1285
e 1340 1285
e 108 1285
e 1341 1285
e 1302 1285
e 109 1285
e 1342 1285
e 610 1285
e 1343 1285
e 1344 1285
e 1345 1285
e 1337 1336
e 1338 1336
e 1339 1336
e 107 1336
e 1340 1336
e 108 1336
e 1341 1336
e 1302 1336
e 109 1336
e 1342 1336
e 610 1336
e 1343 1336
e 1344 1336
e 1287 1336
e 1345 1336
e 1338 1337
e 1339 1337
e 107 1337
e 1340 1337
e 108 1337
e 1341 1337
e 1302 1337
e 109 1337
e 1342 1337
e 610 1337
e 1343 1337
e 1344 1337
e 1287 1337
e 1345 1337
e 1339 1338
e 107 1338
e 1340 1338
e 108 1338
e 1341 1338
e 1302 1338
e 109 1338
e 1342 1338
e 610 1338
e 1343 1338
e 1344 1338
e 1287 1338
e 1345 1338
e 107 1339
e 1340 1339
e 108 1339
e 1341 1339
e 1302 1339
e 109 1339
e 1342 1339
e 610 1339
e 1343 1339
e 1344 1339
e 1287 1339
e 1345 1339
e 1340 107
e 1341 107
e 1302 107
e 1342 107
e 610 107
e 1343 107
e 1344 107
e 1287 107
e 1345 107
e 108 1340
e 1341 1340
e 1302 1340
e 109 1340
e 1342 1340
e 610 1340
e 1343 1340
e 1344 1340
e 1287 1340
e 1345 1340
e 1341 108
e 1302 108
e 1342 108
e 610 108
e 1343 108
e 1344 108
e 1287 108
e 1345 108
e 1302 1341
e 109 1341
e 1342 1341
e 610 1341
e 1343 1341
e 1344 1341
e 1287 1341
e 1345 1341
e 109 1302
e 1342 1302
e 610 1302
e 1343 1302
e 1344 1302
e 1287 1302
e 1345 1302
e 1342 109
e 610 109
e 1343 109
e 1344 109
e 1287 109
e 1345 109
e 610 1342
e 1343 1342
e 1344 1342
e 1287 1342
e 1345 1342
e 1343 610
e 1344 610
e 1287 610
e 1345 610
e 1344 1343
e 1287 1343
e 1345 1343
e 1287 1344
e 1345 1344
e 1345 1287
e 1346 1316
e 1347 1316
e 1348 1316
e 1349 1316
e 1346 1318
e 1347 1318
e 1348 1318
e 1349 1318
e 1346 1319
e 1347 1319
e 1348 1319
e 1349 1319
e 1325 1346
e 1328 1346
e 1347 1346
e 1348 1346
e 1339 1346
e 1349 1346
e 1347 1325
e 1348 1325
e 1349 1325
e 1347 1328
e 1348 1328
e 1349 1328
e 1348 1347
e 1339 1347
e 1349 1347
e 1339 1348
e 1349 1348
e 1349 1339
e 1159 1316
e 1160 1316
e 1150 1316
e 1166 1316
e 1174 1316
e 1175 1316
e 1350 1316
e 1151 1316
e 1152 1316
e 1351 1316
e 1352 1316
e 1159 1319
e 1160 1319
e 1150 1319
e 1166 1319
e 1174 1319
e 1175 1319
e 1350 1319
e 1151 1319
e 1152 1319
e 1351 1319
e 1352 1319
e 1350 1159
e 1339 1159
e 1351 1159
e 1352 1159
e 1350 1160
e 1339 1160
e 1351 1160
e 1352 1160
e 1350 1150
e 1339 1150
e 1351 1150
e 1352 1150
e 1350 1166
e 1339 1166
e 1351 1166
e 1352 1166
e 1350 1174
e 1339 1174
e 1351 1174
e 1352 1174
e 1350 1175
e 1339 1175
e 1351 1175
e 1352 1175
e 1151 1350
e 1339 1350
e 1152 1350
e 1351 1350
e 1352 1350
e 1339 1151
e 1351 1151
e 1352 1151
e 1152 1339
e 1351 1339
e 1352 1339
e 1351 1152
e 1352 1152
e 1352 1351
e 730 1316
e 731 1316
e 733 1316
e 734 1316
e 735 1316
e 1319 730
e 1339 730
e 1319 731
e 1339 731
e 733 1319
e 734 1319
e 735 1319
e 1339 733
e 1339 734
e 1339 735
e 769 1316
e 772 1316
e 773 1316
e 774 1316
e 775 1316
e 781 1316
e 782 1316
e 769 1319
e 772 1319
e 773 1319
e 774 1319
e 775 1319
e 781 1319
e 782 1319
e 1339 769
e 1339 772
e 1339 773
e 1339 774
e 1339 775
e 1339 781
e 1339 782
e 1353 118
e 1228 118
e 1229 118
e 1232 118
e 1354 118
e 1355 118
e 585 118
e 1356 118
e 584 118
e 1357 118
e 1358 118
e 1359 118
e 748 118
e 1360 118
e 1361 118
e 586 118
e 1235 118
e 1362 118
e 1363 118
e 1364 118
e 1353 117
e 1228 117
e 1229 117
e 1232 117
e 1354 117
e 1355 117
e 585 117
e 1356 117
e 584 117
e 1357 117
e 1358 117
e 119 117
e 1359 117
e 748 117
e 1360 117
e 1361 117
e 586 117
e 1235 117
e 1362 117
e 1363 117
e 1364 117
e 1228 1353
e 1229 1353
e 1232 1353
e 1354 1353
e 1355 1353
e 585 1353
e 1356 1353
e 584 1353
e 1357 1353
e 1358 1353
e 119 1353
e 1359 1353
e 748 1353
e 1360 1353
e 1361 1353
e 120 1353
e 586 1353
e 1235 1353
e 1362 1353
e 1363 1353
e 1364 1353
e 121 1353
e 1354 1228
e 1355 1228
e 585 1228
e 1356 1228
e 584 1228
e 1357 1228
e 1358 1228
e 119 1228
e 1359 1228
e 1360 1228
e 1361 1228
e 120 1228
e 586 1228
e 1362 1228
e 1363 1228
e 1364 1228
e 121 1228
e 1354 1229
e 1355 1229
e 585 1229
e 1356 1229
e 584 1229
e 1357 1229
e 1358 1229
e 119 1229
e 1359 1229
e 1360 1229
e 1361 1229
e 120 1229
e 586 1229
e 1362 1229
e 1363 1229
e 1364 1229
e 121 1229
e 1354 1232
e 1355 1232
e 585 1232
e 1356 1232
e 584 1232
e 1357 1232
e 1358 1232
e 119 1232
e 1359 1232
e 1360 1232
e 1361 1232
e 120 1232
e 586 1232
e 1362 1232
e 1363 1232
e 1364 1232
e 121 1232
e 1355 1354
e 585 1354
e 1356 1354
e 584 1354
e 1357 1354
e 1358 1354
e 119 1354
e 1359 1354
e 748 1354
e 1360 1354
e 1361 1354
e 120 1354
e 586 1354
e 1235 1354
e 1362 1354
e 1363 1354
e 1364 1354
e 121 1354
e 585 1355
e 1356 1355
e 584 1355
e 1357 1355
e 1358 1355
e 119 1355
e 1359 1355
e 748 1355
e 1360 1355
e 1361 1355
e 120 1355
e 586 1355
e 1235 1355
e 1362 1355
e 1363 1355
e 1364 1355
e 121 1355
e 1356 585
e 1357 585
e 1358 585
e 119 585
e 1359 585
e 748 585
e 1360 585
e 1361 585
e 120 585
e 1235 585
e 1362 585
e 1363 585
e 1364 585
e 121 585
e 584 1356
e 1357 1356
e 1358 1356
e 119 1356
e 1359 1356
e 748 1356
e 1360 1356
e 1361 1356
e 120 1356
e 586 1356
e 1235 1356
e 1362 1356
e 1363 1356
e 1364 1356
e 121 1356
e 1357 584
e 1358 584
e 119 584
e 1359 584
e 748 584
e 1360 584
e 1361 584
e 120 584
e 1235 584
e 1362 584
e 1363 584
e 1364 584
e 121 584
e 1358 1357
e 119 1357
e 1359 1357
e 748 1357
e 1360 1357
e 1361 1357
e 120 1357
e 586 1357
e 1235 1357
e 1362 1357
e 1363 1357
e 1364 1357
e 121 1357
e 119 1358
e 1359 1358
e 748 1358
e 1360 1358
e 1361 1358
e 120 1358
e 586 1358
e 1235 1358
e 1362 1358
e 1363 1358
e 1364 1358
e 121 1358
e 1359 119
e 748 119
e 1360 119
e 1361 119
e 586 119
e 1235 119
e 1362 119
e 1363 119
e 1364 119
e 748 1359
e 1360 1359
e 1361 1359
e 120 1359
e 586 1359
e 1235 1359
e 1362 1359
e 1363 1359
e 1364 1359
e 121 1359
e 1360 748
e 1361 748
e 120 748
e 586 748
e 1362 748
e 1363 748
e 1364 748
e 121 748
e 1361 1360
e 120 1360
e 586 1360
e 1235 1360
e 1362 1360
e 1363 1360
e 1364 1360
e 121 1360
e 120 1361
e 586 1361
e 1235 1361
e 1362 1361
e 1363 1361
e 1364 1361
e 121 1361
e 586 120
e 1235 120
e 1362 120
e 1363 120
e 1364 120
e 1235 586
e 1362 586
e 1363 586
e 1364 586
e 121 586
e 1362 1235
e 1363 1235
e 1364 1235
e 121 1235
e 1363 1362
e 1364 1362
e 121 1362
e 1364 1363
e 121 1363
e 121 1364
e 1365 380
e 1365 748
e 1366 639
e 792 639
e 793 639
e 794 639
e 1367 639
e 751 639
e 1368 639
e 726 639
e 1369 639
e 1366 641
e 792 641
e 793 641
e 794 641
e 1367 641
e 751 641
e 1368 641
e 726 641
e 1369 641
e 686 642
e 687 642
e 1366 642
e 693 642
e 792 642
e 793 642
e 794 642
e 1367 642
e 751 642
e 1368 642
e 726 642
e 1369 642
e 647 686
e 648 686
e 651 686
e 1366 686
e 653 686
e 656 686
e 792 686
e 793 686
e 794 686
e 667 686
e 1367 686
e 751 686
e 1368 686
e 726 686
e 1369 686
e 673 686
e 676 686
e 687 647
e 1366 647
e 693 647
e 1367 647
e 751 647
e 1368 647
e 1369 647
e 687 648
e 1366 648
e 693 648
e 792 648
e 793 648
e 794 648
e 1367 648
e 751 648
e 1368 648
e 726 648
e 1369 648
e 651 687
e 1366 687
e 653 687
e 656 687
e 792 687
e 793 687
e 794 687
e 667 687
e 1367 687
e 751 687
e 1368 687
e 726 687
e 1369 687
e 673 687
e 676 687
e 1366 650
e 792 650
e 793 650
e 794 650
e 1367 650
e 751 650
e 1368 650
e 726 650
e 1369 650
e 1366 651
e 693 651
e 792 651
e 793 651
e 794 651
e 1367 651
e 751 651
e 1368 651
e 726 651
e 1369 651
e 693 1366
e 653 1366
e 656 1366
e 662 1366
e 663 1366
e 792 1366
e 793 1366
e 794 1366
e 666 1366
e 667 1366
e 1367 1366
e 671 1366
e 751 1366
e 1368 1366
e 726 1366
e 1369 1366
e 673 1366
e 676 1366
e 653 693
e 656 693
e 792 693
e 793 693
e 794 693
e 667 693
e 1367 693
e 751 693
e 1368 693
e 726 693
e 1369 693
e 673 693
e 676 693
e 1367 653
e 751 653
e 1368 653
e 1369 653
e 1367 656
e 751 656
e 1368 656
e 1369 656
e 1367 662
e 751 662
e 1368 662
e 726 662
e 1369 662
e 792 663
e 793 663
e 794 663
e 1367 663
e 751 663
e 1368 663
e 726 663
e 1369 663
e 666 792
e 1367 792
e 671 792
e 751 792
e 1368 792
e 726 792
e 1369 792
e 676 792
e 666 793
e 1367 793
e 671 793
e 751 793
e 1368 793
e 726 793
e 1369 793
e 676 793
e 666 794
e 1367 794
e 671 794
e 751 794
e 1368 794
e 726 794
e 1369 794
e 676 794
e 1367 666
e 751 666
e 1368 666
e 726 666
e 1369 666
e 1367 667
e 751 667
e 1368 667
e 1369 667
e 671 1367
e 751 1367
e 1368 1367
e 726 1367
e 1369 1367
e 673 1367
e 676 1367
e 751 671
e 1368 671
e 726 671
e 1369 671
e 1368 751
e 726 751
e 1369 751
e 673 751
e 676 751
e 726 1368
e 1369 1368
e 673 1368
e 676 1368
e 1369 726
e 676 726
e 673 1369
e 676 1369
e 1085 1047
e 687 1047
e 1090 1047
e 1370 1047
e 693 1047
e 1093 1047
e 695 1047
e 792 1047
e 793 1047
e 794 1047
e 381 1047
e 1097 1047
e 701 1047
e 687 1085
e 1370 1085
e 693 1085
e 695 1085
e 381 1085
e 701 1085
e 1090 687
e 1370 687
e 1093 687
e 1097 687
e 1370 1090
e 693 1090
e 695 1090
e 381 1090
e 701 1090
e 693 1370
e 1093 1370
e 695 1370
e 792 1370
e 793 1370
e 794 1370
e 381 1370
e 1097 1370
e 701 1370
e 1093 693
e 1097 693
e 695 1093
e 381 1093
e 701 1093
e 792 695
e 793 695
e 794 695
e 1097 695
e 381 792
e 701 792
e 381 793
e 701 793
e 381 794
e 701 794
e 1097 381
e 701 1097
e 756 679
e 642 679
e 1085 679
e 647 679
e 1087 679
e 648 679
e 1088 679
e 1090 679
e 1093 679
e 653 679
e 1036 679
e 656 679
e 783 679
e 785 679
e 792 679
e 793 679
e 794 679
e 763 679
e 667 679
e 764 679
e 796 679
e 797 679
e 751 679
e 673 679
e 1097 679
e 642 756
e 684 756
e 648 756
e 688 756
e 694 756
e 751 756
e 684 642
e 1085 642
e 1087 642
e 1088 642
e 688 642
e 1090 642
e 694 642
e 1093 642
e 1036 642
e 783 642
e 785 642
e 763 642
e 764 642
e 796 642
e 797 642
e 1097 642
e 1085 684
e 647 684
e 1087 684
e 648 684
e 1088 684
e 1090 684
e 1093 684
e 653 684
e 1036 684
e 656 684
e 783 684
e 785 684
e 792 684
e 793 684
e 794 684
e 763 684
e 667 684
e 764 684
e 796 684
e 797 684
e 751 684
e 673 684
e 1097 684
e 648 1085
e 688 1085
e 694 1085
e 751 1085
e 688 647
e 694 647
e 648 1087
e 688 1087
e 694 1087
e 751 1087
e 1088 648
e 688 648
e 1090 648
e 694 648
e 1093 648
e 1036 648
e 783 648
e 785 648
e 763 648
e 764 648
e 796 648
e 797 648
e 1097 648
e 688 1088
e 694 1088
e 751 1088
e 1090 688
e 1093 688
e 653 688
e 1036 688
e 656 688
e 783 688
e 785 688
e 792 688
e 793 688
e 794 688
e 763 688
e 667 688
e 764 688
e 796 688
e 797 688
e 751 688
e 673 688
e 1097 688
e 694 1090
e 751 1090
e 1093 694
e 653 694
e 1036 694
e 656 694
e 783 694
e 785 694
e 792 694
e 793 694
e 794 694
e 763 694
e 667 694
e 764 694
e 796 694
e 797 694
e 751 694
e 673 694
e 1097 694
e 751 1093
e 751 1036
e 751 783
e 751 785
e 751 763
e 751 764
e 751 796
e 751 797
e 1097 751
e 639 754
e 730 754
e 731 754
e 733 754
e 734 754
e 735 754
e 1033 754
e 1371 754
e 666 754
e 1043 754
e 1372 754
e 803 639
e 730 639
e 731 639
e 756 639
e 733 639
e 757 639
e 758 639
e 734 639
e 802 639
e 735 639
e 1033 639
e 761 639
e 1371 639
e 1036 639
e 762 639
e 763 639
e 764 639
e 1043 639
e 1372 639
e 804 639
e 730 803
e 731 803
e 733 803
e 734 803
e 735 803
e 1033 803
e 1371 803
e 666 803
e 1043 803
e 1372 803
e 756 730
e 757 730
e 758 730
e 802 730
e 1033 730
e 761 730
e 1371 730
e 1036 730
e 762 730
e 792 730
e 793 730
e 794 730
e 763 730
e 666 730
e 764 730
e 1043 730
e 1372 730
e 804 730
e 756 731
e 757 731
e 758 731
e 802 731
e 1033 731
e 761 731
e 1371 731
e 1036 731
e 762 731
e 792 731
e 793 731
e 794 731
e 763 731
e 666 731
e 764 731
e 1043 731
e 1372 731
e 804 731
e 733 756
e 734 756
e 735 756
e 1033 756
e 1371 756
e 666 756
e 1372 756
e 757 733
e 758 733
e 802 733
e 1033 733
e 761 733
e 1371 733
e 1036 733
e 762 733
e 792 733
e 793 733
e 794 733
e 763 733
e 666 733
e 764 733
e 1043 733
e 1372 733
e 804 733
e 734 757
e 735 757
e 1033 757
e 1371 757
e 666 757
e 1043 757
e 1372 757
e 734 758
e 735 758
e 1033 758
e 1371 758
e 666 758
e 1043 758
e 1372 758
e 802 734
e 1033 734
e 761 734
e 1371 734
e 1036 734
e 762 734
e 792 734
e 793 734
e 794 734
e 763 734
e 666 734
e 764 734
e 1043 734
e 1372 734
e 804 734
e 735 802
e 1033 802
e 1371 802
e 666 802
e 1043 802
e 1372 802
e 1033 735
e 761 735
e 1371 735
e 1036 735
e 762 735
e 792 735
e 793 735
e 794 735
e 763 735
e 666 735
e 764 735
e 1043 735
e 1372 735
e 804 735
e 761 1033
e 1371 1033
e 762 1033
e 792 1033
e 793 1033
e 794 1033
e 763 1033
e 666 1033
e 764 1033
e 1372 1033
e 804 1033
e 1371 761
e 666 761
e 1043 761
e 1372 761
e 1036 1371
e 762 1371
e 792 1371
e 793 1371
e 794 1371
e 763 1371
e 666 1371
e 764 1371
e 1043 1371
e 1372 1371
e 804 1371
e 666 1036
e 1372 1036
e 666 762
e 1043 762
e 1372 762
e 1043 792
e 1372 792
e 1043 793
e 1372 793
e 1043 794
e 1372 794
e 666 763
e 1372 763
e 764 666
e 1043 666
e 1372 666
e 804 666
e 1372 764
e 1372 1043
e 804 1043
e 804 1372
e 1373 1046
e 1374 1046
e 928 1046
e 1375 1046
e 950 1046
e 1376 1046
e 1377 1046
e 1079 1046
e 1378 1046
e 1015 1046
e 1374 1373
e 928 1373
e 1052 1373
e 1375 1373
e 950 1373
e 1376 1373
e 1377 1373
e 1079 1373
e 1378 1373
e 1015 1373
e 928 1374
e 1052 1374
e 1375 1374
e 950 1374
e 1376 1374
e 1377 1374
e 1079 1374
e 1378 1374
e 1015 1374
e 1052 928
e 1375 928
e 1376 928
e 1377 928
e 1079 928
e 1378 928
e 1015 928
e 1375 1052
e 950 1052
e 1376 1052
e 1377 1052
e 1079 1052
e 1378 1052
e 1015 1052
e 950 1375
e 1376 1375
e 1377 1375
e 1079 1375
e 1378 1375
e 1015 1375
e 1376 950
e 1377 950
e 1079 950
e 1378 950
e 1015 950
e 1377 1376
e 1079 1376
e 1378 1376
e 1015 1376
e 1079 1377
e 1378 1377
e 1015 1377
e 1378 1079
e 1015 1079
e 1015 1378
e 1379 1380
e 1381 1382
e 1383 1382
e 1131 1382
e 1384 1382
e 1385 1382
e 1386 1382
e 1387 1382
e 1383 1381
e 1131 1381
e 1384 1381
e 1385 1381
e 1386 1381
e 1387 1381
e 1131 1383
e 1384 1383
e 1385 1383
e 1386 1383
e 1387 1383
e 1384 1131
e 1385 1131
e 1386 1131
e 1387 1131
e 1385 1384
e 1386 1384
e 1387 1384
e 1386 1385
e 1387 1385
e 1387 1386
e 1388 1053
e 1389 1053
e 1389 1388
e 1390 1391
e 1392 1391
e 957 1391
e 1393 1391
e 985 1391
e 444 1391
e 991 1391
e 1392 1390
e 957 1390
e 1393 1390
e 985 1390
e 444 1390
e 991 1390
e 957 1392
e 1393 1392
e 985 1392
e 444 1392
e 991 1392
e 1393 957
e 444 957
e 985 1393
e 444 1393
e 991 1393
e 444 985
e 991 444
e 1394 425
e 1395 425
e 1094 425
e 1396 425
e 1397 425
e 1398 425
e 1096 425
e 1399 425
e 1400 425
e 485 1394
e 424 1394
e 1395 1394
e 1094 1394
e 1396 1394
e 1397 1394
e 1398 1394
e 1096 1394
e 1399 1394
e 1400 1394
e 1395 485
e 1094 485
e 1396 485
e 1397 485
e 1398 485
e 1096 485
e 1399 485
e 1400 485
e 1395 424
e 1094 424
e 1396 424
e 1397 424
e 1398 424
e 1096 424
e 1399 424
e 1400 424
e 1094 1395
e 1396 1395
e 1397 1395
e 1398 1395
e 1096 1395
e 1399 1395
e 1400 1395
e 1396 1094
e 1397 1094
e 1398 1094
e 1399 1094
e 1400 1094
e 1397 1396
e 1398 1396
e 1096 1396
e 1399 1396
e 1400 1396
e 1398 1397
e 1096 1397
e 1399 1397
e 1400 1397
e 1096 1398
e 1399 1398
e 1400 1398
e 1399 1096
e 1400 1096
e 1400 1399
e 1401 1402
e 1374 1403
e 1404 1403
e 1405 1403
e 1406 1403
e 570 1403
e 1407 1403
e 1408 1403
e 1409 1403
e 1404 1374
e 1405 1374
e 1406 1374
e 570 1374
e 1407 1374
e 1408 1374
e 1409 1374
e 1405 1404
e 1406 1404
e 570 1404
e 1407 1404
e 1408 1404
e 1409 1404
e 1406 1405
e 570 1405
e 1407 1405
e 1408 1405
e 1409 1405
e 570 1406
e 1407 1406
e 1408 1406
e 1409 1406
e 1407 570
e 1408 570
e 1409 570
e 1408 1407
e 1409 1407
e 1409 1408
e 645 714
e 1410 714
e 1279 714
e 655 714
e 660 714
e 661 714
e 1411 714
e 1412 714
e 645 713
e 1410 713
e 1279 713
e 655 713
e 660 713
e 661 713
e 1411 713
e 1412 713
e 645 715
e 1410 715
e 1279 715
e 655 715
e 660 715
e 661 715
e 1411 715
e 1412 715
e 717 645
e 1410 645
e 718 645
e 1279 645
e 720 645
e 1411 645
e 722 645
e 723 645
e 724 645
e 1412 645
e 1410 717
e 1279 717
e 655 717
e 660 717
e 661 717
e 1411 717
e 1412 717
e 718 1410
e 1279 1410
e 655 1410
e 660 1410
e 661 1410
e 720 1410
e 1411 1410
e 722 1410
e 723 1410
e 724 1410
e 1412 1410
e 1279 718
e 655 718
e 660 718
e 661 718
e 1411 718
e 1412 718
e 655 1279
e 660 1279
e 661 1279
e 720 1279
e 1411 1279
e 722 1279
e 723 1279
e 724 1279
e 1412 1279
e 720 655
e 1411 655
e 722 655
e 723 655
e 724 655
e 1412 655
e 720 660
e 1411 660
e 722 660
e 723 660
e 724 660
e 1412 660
e 720 661
e 1411 661
e 722 661
e 723 661
e 724 661
e 1412 661
e 1411 720
e 1412 720
e 722 1411
e 723 1411
e 724 1411
e 1412 1411
e 1412 722
e 1412 723
e 1412 724
e 1413 714
e 1414 714
e 871 714
e 1415 714
e 1416 714
e 889 714
e 1417 714
e 1413 713
e 1414 713
e 871 713
e 1415 713
e 1416 713
e 889 713
e 1417 713
e 1413 715
e 1414 715
e 871 715
e 1415 715
e 1416 715
e 889 715
e 1417 715
e 1414 1413
e 717 1413
e 718 1413
e 720 1413
e 722 1413
e 723 1413
e 871 1413
e 1415 1413
e 1416 1413
e 724 1413
e 725 1413
e 889 1413
e 1417 1413
e 717 1414
e 718 1414
e 720 1414
e 722 1414
e 723 1414
e 871 1414
e 1415 1414
e 1416 1414
e 724 1414
e 725 1414
e 889 1414
e 1417 1414
e 871 717
e 1415 717
e 1416 717
e 889 717
e 1417 717
e 871 718
e 1415 718
e 1416 718
e 889 718
e 1417 718
e 871 720
e 1415 720
e 1416 720
e 889 720
e 1417 720
e 871 722
e 1415 722
e 1416 722
e 889 722
e 1417 722
e 871 723
e 1415 723
e 1416 723
e 889 723
e 1417 723
e 1415 871
e 1416 871
e 724 871
e 725 871
e 1417 871
e 1416 1415
e 724 1415
e 725 1415
e 889 1415
e 1417 1415
e 724 1416
e 725 1416
e 889 1416
e 1417 1416
e 889 724
e 1417 724
e 889 725
e 1417 725
e 1417 889
e 1418 1419
e 1420 1419
e 1421 1419
e 1422 1419
e 802 1419
e 1423 1419
e 1424 1419
e 1425 1419
e 1426 1419
e 1427 1419
e 1428 1419
e 1429 1419
e 792 1419
e 793 1419
e 794 1419
e 1430 1419
e 1420 1418
e 1421 1418
e 1422 1418
e 802 1418
e 1423 1418
e 1424 1418
e 1425 1418
e 1426 1418
e 1427 1418
e 1428 1418
e 1429 1418
e 792 1418
e 793 1418
e 794 1418
e 1430 1418
e 1421 1420
e 1422 1420
e 802 1420
e 1423 1420
e 1424 1420
e 1425 1420
e 1426 1420
e 1427 1420
e 1428 1420
e 1429 1420
e 792 1420
e 793 1420
e 794 1420
e 1430 1420
e 1422 1421
e 802 1421
e 1423 1421
e 1424 1421
e 1425 1421
e 1426 1421
e 1427 1421
e 1428 1421
e 1429 1421
e 792 1421
e 793 1421
e 794 1421
e 1430 1421
e 802 1422
e 1423 1422
e 1424 1422
e 1425 1422
e 1426 1422
e 1427 1422
e 1428 1422
e 1429 1422
e 792 1422
e 793 1422
e 794 1422
e 1430 1422
e 1423 802
e 1424 802
e 1425 802
e 1426 802
e 1427 802
e 1428 802
e 1429 802
e 1430 802
e 1424 1423
e 1425 1423
e 1426 1423
e 1427 1423
e 1428 1423
e 1429 1423
e 792 1423
e 793 1423
e 794 1423
e 1430 1423
e 1425 1424
e 1426 1424
e 1427 1424
e 1428 1424
e 1429 1424
e 792 1424
e 793 1424
e 794 1424
e 1430 1424
e 1426 1425
e 1427 1425
e 1428 1425
e 1429 1425
e 792 1425
e 793 1425
e 794 1425
e 1430 1425
e 1427 1426
e 1428 1426
e 1429 1426
e 792 1426
e 793 1426
e 794 1426
e 1430 1426
e 1428 1427
e 1429 1427
e 792 1427
e 793 1427
e 794 1427
e 1430 1427
e 1429 1428
e 792 1428
e 793 1428
e 794 1428
e 1430 1428
e 792 1429
e 793 1429
e 794 1429
e 1430 1429
e 1430 792
e 1430 793
e 1430 794
e 1431 1067
e 973 1067
e 1304 1067
e 1432 1067
e 1431 1075
e 973 1075
e 1304 1075
e 1432 1075
e 1078 1431
e 973 1431
e 1304 1431
e 1432 1431
e 973 1078
e 1304 1078
e 1432 1078
e 1304 973
e 1432 973
e 1432 1304
e 1433 1434
e 1435 1434
e 1436 1434
e 1437 1434
e 1153 1434
e 1438 1434
e 1439 1434
e 1440 1434
e 1441 1434
e 1442 1434
e 1155 1434
e 1443 1434
e 1444 1434
e 1445 1434
e 1416 1434
e 1446 1434
e 1447 1434
e 1448 1434
e 1449 1434
e 1450 1434
e 1451 1434
e 1452 1434
e 1453 1434
e 1156 1434
e 235 1434
e 1454 1434
e 1455 1434
e 1456 1434
e 1457 1434
e 1458 1434
e 1459 1434
e 1417 1434
e 1460 1434
e 1461 1434
e 1435 1433
e 1436 1433
e 1437 1433
e 1153 1433
e 1438 1433
e 1439 1433
e 1440 1433
e 1441 1433
e 1442 1433
e 1155 1433
e 1443 1433
e 1444 1433
e 1445 1433
e 1416 1433
e 1446 1433
e 1447 1433
e 1448 1433
e 1449 1433
e 1450 1433
e 1451 1433
e 1452 1433
e 1453 1433
e 1156 1433
e 235 1433
e 1454 1433
e 1455 1433
e 1456 1433
e 1457 1433
e 1458 1433
e 1459 1433
e 1417 1433
e 1460 1433
e 1461 1433
e 1436 1435
e 1437 1435
e 1153 1435
e 1438 1435
e 1439 1435
e 1440 1435
e 1441 1435
e 1442 1435
e 1155 1435
e 1443 1435
e 1444 1435
e 1445 1435
e 1416 1435
e 1446 1435
e 1447 1435
e 1448 1435
e 1449 1435
e 1450 1435
e 1451 1435
e 1452 1435
e 1453 1435
e 1156 1435
e 235 1435
e 1454 1435
e 1455 1435
e 1456 1435
e 1457 1435
e 1458 1435
e 1459 1435
e 1417 1435
e 1460 1435
e 1461 1435
e 1437 1436
e 1153 1436
e 1438 1436
e 1439 1436
e 1440 1436
e 1441 1436
e 1442 1436
e 1155 1436
e 1443 1436
e 1444 1436
e 1445 1436
e 1416 1436
e 1446 1436
e 1447 1436
e 1448 1436
e 1449 1436
e 1450 1436
e 1451 1436
e 1452 1436
e 1453 1436
e 1156 1436
e 235 1436
e 1454 1436
e 1455 1436
e 1456 1436
e 1457 1436
e 1458 1436
e 1459 1436
e 1417 1436
e 1460 1436
e 1461 1436
e 1153 1437
e 1438 1437
e 1439 1437
e 1440 1437
e 1441 1437
e 1442 1437
e 1155 1437
e 1443 1437
e 1444 1437
e 1445 1437
e 1416 1437
e 1446 1437
e 1447 1437
e 1448 1437
e 1449 1437
e 1450 1437
e 1451 1437
e 1452 1437
e 1453 1437
e 1156 1437
e 235 1437
e 1454 1437
e 1455 1437
e 1456 1437
e 1457 1437
e 1458 1437
e 1459 1437
e 1417 1437
e 1460 1437
e 1461 1437
e 1438 1153
e 1439 1153
e 1440 1153
e 1441 1153
e 1442 1153
e 1443 1153
e 1444 1153
e 1445 1153
e 1416 1153
e 1446 1153
e 1447 1153
e 1448 1153
e 1449 1153
e 1450 1153
e 1451 1153
e 1452 1153
e 1453 1153
e 235 1153
e 1454 1153
e 1455 1153
e 1456 1153
e 1457 1153
e 1458 1153
e 1459 1153
e 1417 1153
e 1460 1153
e 1461 1153
e 1439 1438
e 1440 1438
e 1441 1438
e 1442 1438
e 1155 1438
e 1443 1438
e 1444 1438
e 1445 1438
e 1416 1438
e 1446 1438
e 1447 1438
e 1448 1438
e 1449 1438
e 1450 1438
e 1451 1438
e 1452 1438
e 1453 1438
e 1156 1438
e 235 1438
e 1454 1438
e 1455 1438
e 1456 1438
e 1457 1438
e 1458 1438
e 1459 1438
e 1417 1438
e 1460 1438
e 1461 1438
e 1440 1439
e 1441 1439
e 1442 1439
e 1155 1439
e 1443 1439
e 1444 1439
e 1445 1439
e 1416 1439
e 1446 1439
e 1447 1439
e 1448 1439
e 1449 1439
e 1450 1439
e 1451 1439
e 1452 1439
e 1453 1439
e 1156 1439
e 235 1439
e 1454 1439
e 1455 1439
e 1456 1439
e 1457 1439
e 1458 1439
e 1459 1439
e 1417 1439
e 1460 1439
e 1461 1439
e 1441 1440
e 1442 1440
e 1155 1440
e 1443 1440
e 1444 1440
e 1445 1440
e 1416 1440
e 1446 1440
e 1447 1440
e 1448 1440
e 1449 1440
e 1450 1440
e 1451 1440
e 1452 1440
e 1453 1440
e 1156 1440
e 235 1440
e 1454 1440
e 1455 1440
e 1456 1440
e 1457 1440
e 1458 1440
e 1459 1440
e 1417 1440
e 1460 1440
e 1461 1440
e 1442 1441
e 1155 1441
e 1443 1441
e 1444 1441
e 1445 1441
e 1416 1441
e 1446 1441
e 1447 1441
e 1448 1441
e 1449 1441
e 1450 1441
e 1451 1441
e 1452 1441
e 1453 1441
e 1156 1441
e 235 1441
e 1454 1441
e 1455 1441
e 1456 1441
e 1457 1441
e 1458 1441
e 1459 1441
e 1417 1441
e 1460 1441
e 1461 1441
e 1155 1442
e 1443 1442
e 1444 1442
e 1445 1442
e 1416 1442
e 1446 1442
e 1447 1442
e 1448 1442
e 1449 1442
e 1450 1442
e 1451 1442
e 1452 1442
e 1453 1442
e 1156 1442
e 235 1442
e 1454 1442
e 1455 1442
e 1456 1442
e 1457 1442
e 1458 1442
e 1459 1442
e 1417 1442
e 1460 1442
e 1461 1442
e 1443 1155
e 1444 1155
e 1445 1155
e 1416 1155
e 1446 1155
e 1447 1155
e 1448 1155
e 1449 1155
e 1450 1155
e 1451 1155
e 1452 1155
e 1453 1155
e 235 1155
e 1454 1155
e 1455 1155
e 1456 1155
e 1457 1155
e 1458 1155
e 1459 1155
e 1417 1155
e 1460 1155
e 1461 1155
e 1444 1443
e 1445 1443
e 1416 1443
e 1446 1443
e 1447 1443
e 1448 1443
e 1449 1443
e 1450 1443
e 1451 1443
e 1452 1443
e 1453 1443
e 1156 1443
e 235 1443
e 1454 1443
e 1455 1443
e 1456 1443
e 1457 1443
e 1458 1443
e 1459 1443
e 1417 1443
e 1460 1443
e 1461 1443
e 1445 1444
e 1416 1444
e 1446 1444
e 1447 1444
e 1448 1444
e 1449 1444
e 1450 1444
e 1451 1444
e 1452 1444
e 1453 1444
e 1156 1444
e 235 1444
e 1454 1444
e 1455 1444
e 1456 1444
e 1457 1444
e 1458 1444
e 1459 1444
e 1417 1444
e 1460 1444
e 1461 1444
e 1416 1445
e 1446 1445
e 1447 1445
e 1448 1445
e 1449 1445
e 1450 1445
e 1451 1445
e 1452 1445
e 1453 1445
e 1156 1445
e 235 1445
e 1454 1445
e 1455 1445
e 1456 1445
e 1457 1445
e 1458 1445
e 1459 1445
e 1417 1445
e 1460 1445
e 1461 1445
e 1446 1416
e 1447 1416
e 1448 1416
e 1449 1416
e 1450 1416
e 1451 1416
e 1452 1416
e 1453 1416
e 1156 1416
e 235 1416
e 1454 1416
e 1455 1416
e 1456 1416
e 1457 1416
e 1458 1416
e 1459 1416
e 1460 1416
e 1461 1416
e 1447 1446
e 1448 1446
e 1449 1446
e 1450 1446
e 1451 1446
e 1452 1446
e 1453 1446
e 1156 1446
e 235 1446
e 1454 1446
e 1455 1446
e 1456 1446
e 1457 1446
e 1458 1446
e 1459 1446
e 1417 1446
e 1460 1446
e 1461 1446
e 1448 1447
e 1449 1447
e 1450 1447
e 1451 1447
e 1452 1447
e 1453 1447
e 1156 1447
e 235 1447
e 1454 1447
e 1455 1447
e 1456 1447
e 1457 1447
e 1458 1447
e 1459 1447
e 1417 1447
e 1460 1447
e 1461 1447
e 1449 1448
e 1450 1448
e 1451 1448
e 1452 1448
e 1453 1448
e 1156 1448
e 235 1448
e 1454 1448
e 1455 1448
e 1456 1448
e 1457 1448
e 1458 1448
e 1459 1448
e 1417 1448
e 1460 1448
e 1461 1448
e 1450 1449
e 1451 1449
e 1452 1449
e 1453 1449
e 1156 1449
e 235 1449
e 1454 1449
e 1455 1449
e 1456 1449
e 1457 1449
e 1458 1449
e 1459 1449
e 1417 1449
e 1460 1449
e 1461 1449
e 1451 1450
e 1452 1450
e 1453 1450
e 1156 1450
e 235 1450
e 1454 1450
e 1455 1450
e 1456 1450
e 1457 1450
e 1458 1450
e 1459 1450
e 1417 1450
e 1460 1450
e 1461 1450
e 1452 1451
e 1453 1451
e 1156 1451
e 235 1451
e 1454 1451
e 1455 1451
e 1456 1451
e 1457 1451
e 1458 1451
e 1459 1451
e 1417 1451
e 1460 1451
e 1461 1451
e 1453 1452
e 1156 1452
e 235 1452
e 1454 1452
e 1455 1452
e 1456 1452
e 1457 1452
e 1458 1452
e 1459 1452
e 1417 1452
e 1460 1452
e 1461 1452
e 1156 1453
e 235 1453
e 1454 1453
e 1455 1453
e 1456 1453
e 1457 1453
e 1458 1453
e 1459 1453
e 1417 1453
e 1460 1453
e 1461 1453
e 235 1156
e 1454 1156
e 1455 1156
e 1456 1156
e 1457 1156
e 1458 1156
e 1459 1156
e 1417 1156
e 1460 1156
e 1461 1156
e 1454 235
e 1455 235
e 1456 235
e 1457 235
e 1458 235
e 1459 235
e 1417 235
e 1460 235
e 1461 235
e 1455 1454
e 1456 1454
e 1457 1454
e 1458 1454
e 1459 1454
e 1417 1454
e 1460 1454
e 1461 1454
e 1456 1455
e 1457 1455
e 1458 1455
e 1459 1455
e 1417 1455
e 1460 1455
e 1461 1455
e 1457 1456
e 1458 1456
e 1459 1456
e 1417 1456
e 1460 1456
e 1461 1456
e 1458 1457
e 1459 1457
e 1417 1457
e 1460 1457
e 1461 1457
e 1459 1458
e 1417 1458
e 1460 1458
e 1461 1458
e 1417 1459
e 1460 1459
e 1461 1459
e 1460 1417
e 1461 1417
e 1461 1460
e 445 714
e 1163 714
e 1164 714
e 1165 714
e 1167 714
e 1169 714
e 1170 714
e 1171 714
e 1173 714
e 1176 714
e 1177 714
e 668 714
e 1462 714
e 1180 714
e 1181 714
e 1183 714
e 445 713
e 1163 713
e 1164 713
e 1165 713
e 1167 713
e 1169 713
e 1170 713
e 1171 713
e 1173 713
e 1176 713
e 1177 713
e 668 713
e 1462 713
e 1180 713
e 1181 713
e 1183 713
e 445 715
e 1163 715
e 1164 715
e 1165 715
e 1167 715
e 1169 715
e 1170 715
e 1171 715
e 1173 715
e 1176 715
e 1177 715
e 668 715
e 1462 715
e 1180 715
e 1181 715
e 1183 715
e 645 445
e 717 445
e 718 445
e 655 445
e 660 445
e 661 445
e 720 445
e 722 445
e 723 445
e 724 445
e 668 445
e 1462 445
e 1163 645
e 1164 645
e 1165 645
e 1167 645
e 1169 645
e 1170 645
e 1171 645
e 1173 645
e 1176 645
e 1177 645
e 1462 645
e 1180 645
e 1181 645
e 1183 645
e 717 1163
e 718 1163
e 655 1163
e 660 1163
e 661 1163
e 720 1163
e 722 1163
e 723 1163
e 724 1163
e 668 1163
e 1462 1163
e 717 1164
e 718 1164
e 655 1164
e 660 1164
e 661 1164
e 720 1164
e 722 1164
e 723 1164
e 724 1164
e 668 1164
e 1462 1164
e 717 1165
e 718 1165
e 655 1165
e 660 1165
e 661 1165
e 720 1165
e 722 1165
e 723 1165
e 724 1165
e 668 1165
e 1462 1165
e 717 1167
e 718 1167
e 655 1167
e 660 1167
e 661 1167
e 720 1167
e 722 1167
e 723 1167
e 724 1167
e 668 1167
e 1462 1167
e 1169 717
e 1170 717
e 1171 717
e 1173 717
e 1176 717
e 1177 717
e 668 717
e 1462 717
e 1180 717
e 1181 717
e 1183 717
e 1169 718
e 1170 718
e 1171 718
e 1173 718
e 1176 718
e 1177 718
e 668 718
e 1462 718
e 1180 718
e 1181 718
e 1183 718
e 1169 655
e 1170 655
e 1171 655
e 1173 655
e 1176 655
e 1177 655
e 1462 655
e 1180 655
e 1181 655
e 1183 655
e 660 1169
e 661 1169
e 720 1169
e 722 1169
e 723 1169
e 724 1169
e 668 1169
e 1462 1169
e 660 1170
e 661 1170
e 720 1170
e 722 1170
e 723 1170
e 724 1170
e 668 1170
e 1462 1170
e 660 1171
e 661 1171
e 720 1171
e 722 1171
e 723 1171
e 724 1171
e 668 1171
e 1462 1171
e 1173 660
e 1176 660
e 1177 660
e 1462 660
e 1180 660
e 1181 660
e 1183 660
e 1173 661
e 1176 661
e 1177 661
e 1462 661
e 1180 661
e 1181 661
e 1183 661
e 1173 720
e 1176 720
e 1177 720
e 668 720
e 1462 720
e 1180 720
e 1181 720
e 1183 720
e 722 1173
e 723 1173
e 724 1173
e 668 1173
e 1462 1173
e 722 1176
e 723 1176
e 724 1176
e 668 1176
e 1462 1176
e 722 1177
e 723 1177
e 724 1177
e 668 1177
e 1462 1177
e 668 722
e 1462 722
e 1180 722
e 1181 722
e 1183 722
e 668 723
e 1462 723
e 1180 723
e 1181 723
e 1183 723
e 668 724
e 1462 724
e 1180 724
e 1181 724
e 1183 724
e 1462 668
e 1180 668
e 1181 668
e 1183 668
e 1180 1462
e 1181 1462
e 1183 1462
e 1463 714
e 1464 714
e 1465 714
e 1466 714
e 1463 713
e 1464 713
e 1465 713
e 1466 713
e 1463 715
e 1464 715
e 1465 715
e 1466 715
e 1463 445
e 1464 445
e 1465 445
e 1466 445
e 1463 645
e 1464 645
e 1465 645
e 1466 645
e 1463 1163
e 1464 1163
e 1465 1163
e 1466 1163
e 1463 1164
e 1464 1164
e 1465 1164
e 1466 1164
e 1463 1165
e 1464 1165
e 1465 1165
e 1466 1165
e 1463 1167
e 1464 1167
e 1465 1167
e 1466 1167
e 1463 717
e 1464 717
e 1465 717
e 1466 717
e 1463 718
e 1464 718
e 1465 718
e 1466 718
e 1463 655
e 1464 655
e 1465 655
e 1466 655
e 1464 1463
e 1465 1463
e 1169 1463
e 1170 1463
e 1171 1463
e 660 1463
e 661 1463
e 720 1463
e 1173 1463
e 1176 1463
e 1177 1463
e 722 1463
e 723 1463
e 724 1463
e 668 1463
e 1466 1463
e 1180 1463
e 1181 1463
e 1183 1463
e 1465 1464
e 1169 1464
e 1170 1464
e 1171 1464
e 660 1464
e 661 1464
e 720 1464
e 1173 1464
e 1176 1464
e 1177 1464
e 722 1464
e 723 1464
e 724 1464
e 668 1464
e 1466 1464
e 1180 1464
e 1181 1464
e 1183 1464
e 1169 1465
e 1170 1465
e 1171 1465
e 660 1465
e 661 1465
e 720 1465
e 1173 1465
e 1176 1465
e 1177 1465
e 722 1465
e 723 1465
e 724 1465
e 668 1465
e 1466 1465
e 1180 1465
e 1181 1465
e 1183 1465
e 1466 1169
e 1466 1170
e 1466 1171
e 1466 660
e 1466 661
e 1466 720
e 1466 1173
e 1466 1176
e 1466 1177
e 1466 722
e 1466 723
e 1466 724
e 1466 668
e 1180 1466
e 1181 1466
e 1183 1466
e 714 1005
e 713 1005
e 715 1005
e 86 1005
e 89 1005
e 90 1005
e 937 1005
e 717 1005
e 718 1005
e 952 1005
e 959 1005
e 720 1005
e 99 1005
e 722 1005
e 723 1005
e 724 1005
e 975 1005
e 984 1005
e 725 1005
e 425 714
e 481 714
e 485 714
e 86 714
e 89 714
e 90 714
e 424 714
e 937 714
e 482 714
e 952 714
e 959 714
e 99 714
e 1012 714
e 975 714
e 984 714
e 1016 714
e 996 714
e 426 714
e 425 713
e 481 713
e 485 713
e 86 713
e 89 713
e 90 713
e 424 713
e 937 713
e 482 713
e 952 713
e 959 713
e 99 713
e 1012 713
e 975 713
e 984 713
e 1016 713
e 996 713
e 426 713
e 425 715
e 481 715
e 485 715
e 86 715
e 89 715
e 90 715
e 424 715
e 937 715
e 482 715
e 952 715
e 959 715
e 99 715
e 1012 715
e 975 715
e 984 715
e 1016 715
e 996 715
e 426 715
e 86 425
e 89 425
e 90 425
e 937 425
e 717 425
e 718 425
e 952 425
e 959 425
e 720 425
e 99 425
e 722 425
e 723 425
e 724 425
e 975 425
e 984 425
e 725 425
e 86 481
e 89 481
e 90 481
e 937 481
e 717 481
e 718 481
e 952 481
e 959 481
e 720 481
e 99 481
e 722 481
e 723 481
e 724 481
e 975 481
e 984 481
e 725 481
e 86 485
e 89 485
e 90 485
e 937 485
e 717 485
e 718 485
e 952 485
e 959 485
e 720 485
e 99 485
e 722 485
e 723 485
e 724 485
e 975 485
e 984 485
e 725 485
e 424 86
e 937 86
e 717 86
e 718 86
e 482 86
e 952 86
e 959 86
e 720 86
e 722 86
e 723 86
e 1012 86
e 724 86
e 975 86
e 984 86
e 725 86
e 1016 86
e 996 86
e 426 86
e 424 89
e 937 89
e 717 89
e 718 89
e 482 89
e 952 89
e 959 89
e 720 89
e 722 89
e 723 89
e 1012 89
e 724 89
e 975 89
e 984 89
e 725 89
e 1016 89
e 996 89
e 426 89
e 424 90
e 937 90
e 717 90
e 718 90
e 482 90
e 952 90
e 959 90
e 720 90
e 722 90
e 723 90
e 1012 90
e 724 90
e 975 90
e 984 90
e 725 90
e 1016 90
e 996 90
e 426 90
e 937 424
e 717 424
e 718 424
e 952 424
e 959 424
e 720 424
e 99 424
e 722 424
e 723 424
e 724 424
e 975 424
e 984 424
e 725 424
e 717 937
e 718 937
e 482 937
e 720 937
e 99 937
e 722 937
e 723 937
e 1012 937
e 724 937
e 725 937
e 1016 937
e 426 937
e 482 717
e 952 717
e 959 717
e 99 717
e 1012 717
e 975 717
e 984 717
e 1016 717
e 996 717
e 426 717
e 482 718
e 952 718
e 959 718
e 99 718
e 1012 718
e 975 718
e 984 718
e 1016 718
e 996 718
e 426 718
e 952 482
e 959 482
e 720 482
e 99 482
e 722 482
e 723 482
e 724 482
e 975 482
e 984 482
e 725 482
e 720 952
e 99 952
e 722 952
e 723 952
e 1012 952
e 724 952
e 725 952
e 1016 952
e 426 952
e 720 959
e 99 959
e 722 959
e 723 959
e 1012 959
e 724 959
e 725 959
e 1016 959
e 426 959
e 99 720
e 1012 720
e 975 720
e 984 720
e 1016 720
e 996 720
e 426 720
e 722 99
e 723 99
e 1012 99
e 724 99
e 975 99
e 984 99
e 725 99
e 1016 99
e 996 99
e 426 99
e 1012 722
e 975 722
e 984 722
e 1016 722
e 996 722
e 426 722
e 1012 723
e 975 723
e 984 723
e 1016 723
e 996 723
e 426 723
e 724 1012
e 975 1012
e 984 1012
e 725 1012
e 975 724
e 984 724
e 1016 724
e 996 724
e 426 724
e 725 975
e 1016 975
e 426 975
e 725 984
e 1016 984
e 426 984
e 1016 725
e 996 725
e 426 725
e 769 755
e 772 755
e 773 755
e 774 755
e 775 755
e 1467 755
e 781 755
e 782 755
e 1468 755
e 1469 755
e 1470 755
e 1467 756
e 1468 756
e 1469 756
e 1470 756
e 1467 769
e 765 769
e 1468 769
e 1469 769
e 1470 769
e 1467 772
e 765 772
e 1468 772
e 1469 772
e 1470 772
e 1467 773
e 765 773
e 1468 773
e 1469 773
e 1470 773
e 1467 774
e 765 774
e 1468 774
e 1469 774
e 1470 774
e 1467 775
e 765 775
e 1468 775
e 1469 775
e 1470 775
e 781 1467
e 782 1467
e 764 1467
e 765 1467
e 1468 1467
e 1469 1467
e 1470 1467
e 765 781
e 1468 781
e 1469 781
e 1470 781
e 765 782
e 1468 782
e 1469 782
e 1470 782
e 1468 764
e 1469 764
e 1470 764
e 1468 765
e 1469 765
e 1470 765
e 1469 1468
e 1470 1468
e 1470 1469
e 1471 1472
e 1473 1472
e 1474 1472
e 1475 1472
e 1476 1472
e 1477 1472
e 1478 1472
e 1479 1472
e 1480 1472
e 1481 1472
e 1482 1472
e 1483 1472
e 1484 1472
e 1485 1472
e 1486 1472
e 1487 1472
e 1473 1471
e 1474 1471
e 1475 1471
e 1476 1471
e 1477 1471
e 1478 1471
e 1479 1471
e 1480 1471
e 1481 1471
e 1482 1471
e 1483 1471
e 1484 1471
e 1485 1471
e 1486 1471
e 1487 1471
e 1474 1473
e 1475 1473
e 1476 1473
e 1477 1473
e 1478 1473
e 1479 1473
e 1480 1473
e 1481 1473
e 1482 1473
e 1483 1473
e 1484 1473
e 1485 1473
e 1486 1473
e 1487 1473
e 1475 1474
e 1476 1474
e 1477 1474
e 1478 1474
e 1479 1474
e 1480 1474
e 1481 1474
e 1482 1474
e 1483 1474
e 1484 1474
e 1485 1474
e 1486 1474
e 1487 1474
e 1476 1475
e 1477 1475
e 1478 1475
e 1479 1475
e 1480 1475
e 1481 1475
e 1482 1475
e 1483 1475
e 1484 1475
e 1485 1475
e 1486 1475
e 1487 1475
e 1477 1476
e 1478 1476
e 1479 1476
e 1480 1476
e 1481 1476
e 1482 1476
e 1483 1476
e 1484 1476
e 1485 1476
e 1486 1476
e 1487 1476
e 1478 1477
e 1479 1477
e 1480 1477
e 1481 1477
e 1482 1477
e 1483 1477
e 1484 1477
e 1485 1477
e 1486 1477
e 1487 1477
e 1479 1478
e 1480 1478
e 1481 1478
e 1482 1478
e 1483 1478
e 1484 1478
e 1485 1478
e 1486 1478
e 1487 1478
e 1480 1479
e 1481 1479
e 1482 1479
e 1483 1479
e 1484 1479
e 1485 1479
e 1486 1479
e 1487 1479
e 1481 1480
e 1482 1480
e 1483 1480
e 1484 1480
e 1485 1480
e 1486 1480
e 1487 1480
e 1482 1481
e 1483 1481
e 1484 1481
e 1485 1481
e 1486 1481
e 1487 1481
e 1483 1482
e 1484 1482
e 1485 1482
e 1486 1482
e 1487 1482
e 1484 1483
e 1485 1483
e 1486 1483
e 1487 1483
e 1485 1484
e 1486 1484
e 1487 1484
e 1486 1485
e 1487 1485
e 1487 1486
e 1488 1489
e 1490 1489
e 1491 1489
e 1492 1489
e 1493 1489
e 1494 1489
e 1495 1489
e 1496 1489
e 1497 1489
e 1498 1489
e 1499 1489
e 1500 1489
e 1501 1489
e 1502 1489
e 1503 1489
e 1504 1489
e 1505 1489
e 1506 1489
e 1507 1489
e 1508 1489
e 1509 1489
e 1510 1489
e 1511 1489
e 1512 1489
e 1513 1489
e 1514 1489
e 1515 1489
e 1516 1489
e 1517 1489
e 1518 1489
e 1519 1489
e 1520 1489
e 1521 1489
e 1522 1489
e 1523 1489
e 1524 1489
e 595 1489
e 1525 1489
e 1526 1489
e 1527 1489
e 1528 1489
e 1529 1489
e 1530 1489
e 7 1489
e 1531 1489
e 596 1489
e 1532 1489
e 1533 1489
e 1534 1489
e 1535 1489
e 1536 1489
e 1537 1489
e 1538 1489
e 1539 1489
e 1540 1489
e 1541 1489
e 1542 1489
e 1543 1489
e 1544 1489
e 1545 1489
e 1546 1489
e 1490 1488
e 1491 1488
e 1492 1488
e 1493 1488
e 1494 1488
e 1495 1488
e 1496 1488
e 1497 1488
e 1498 1488
e 1499 1488
e 1500 1488
e 1501 1488
e 1502 1488
e 1503 1488
e 1504 1488
e 1505 1488
e 1506 1488
e 1507 1488
e 1508 1488
e 1509 1488
e 1510 1488
e 1511 1488
e 1512 1488
e 1513 1488
e 1514 1488
e 1515 1488
e 1516 1488
e 1517 1488
e 1518 1488
e 1519 1488
e 1520 1488
e 1521 1488
e 1522 1488
e 1523 1488
e 1524 1488
e 595 1488
e 1525 1488
e 1526 1488
e 1527 1488
e 1528 1488
e 1529 1488
e 1530 1488
e 7 1488
e 1531 1488
e 596 1488
e 1532 1488
e 1533 1488
e 1534 1488
e 1535 1488
e 1536 1488
e 1537 1488
e 1538 1488
e 1539 1488
e 1540 1488
e 1541 1488
e 1542 1488
e 1543 1488
e 1544 1488
e 1545 1488
e 1546 1488
e 1491 1490
e 1492 1490
e 1493 1490
e 1494 1490
e 1495 1490
e 1496 1490
e 1497 1490
e 1498 1490
e 1499 1490
e 1500 1490
e 1501 1490
e 1502 1490
e 1503 1490
e 1504 1490
e 1505 1490
e 1506 1490
e 1507 1490
e 1508 1490
e 1509 1490
e 1510 1490
e 1511 1490
e 1512 1490
e 1513 1490
e 1514 1490
e 1515 1490
e 1516 1490
e 1517 1490
e 1518 1490
e 1519 1490
e 1520 1490
e 1521 1490
e 1522 1490
e 1523 1490
e 1524 1490
e 595 1490
e 1525 1490
e 1526 1490
e 1527 1490
e 1528 1490
e 1529 1490
e 1530 1490
e 7 1490
e 1531 1490
e 596 1490
e 1532 1490
e 1533 1490
e 1534 1490
e 1535 1490
e 1536 1490
e 1537 1490
e 1538 1490
e 1539 1490
e 1540 1490
e 1541 1490
e 1542 1490
e 1543 1490
e 1544 1490
e 1545 1490
e 1546 1490
e 1492 1491
e 1493 1491
e 1494 1491
e 1495 1491
e 1496 1491
e 1497 1491
e 1498 1491
e 1499 1491
e 1500 1491
e 1501 1491
e 1502 1491
e 1503 1491
e 1504 1491
e 1505 1491
e 1506 1491
e 1507 1491
e 1508 1491
e 1509 1491
e 1510 1491
e 1511 1491
e 1512 1491
e 1513 1491
e 1514 1491
e 1515 1491
e 1516 1491
e 1517 1491
e 1518 1491
e 1519 1491
e 1520 1491
e 1521 1491
e 1522 1491
e 1523 1491
e 1524 1491
e 595 1491
e 1525 1491
e 1526 1491
e 1527 1491
e 1528 1491
e 1529 1491
e 1530 1491
e 7 1491
e 1531 1491
e 596 1491
e 1532 1491
e 1533 1491
e 1534 1491
e 1535 1491
e 1536 1491
e 1537 1491
e 1538 1491
e 1539 1491
e 1540 1491
e 1541 1491
e 1542 1491
e 1543 1491
e 1544 1491
e 1545 1491
e 1546 1491
e 1493 1492
e 1494 1492
e 1495 1492
e 1496 1492
e 1497 1492
e 1498 1492
e 1499 1492
e 1500 1492
e 1501 1492
e 1502 1492
e 1503 1492
e 1504 1492
e 1505 1492
e 1506 1492
e 1507 1492
e 1508 1492
e 1509 1492
e 1510 1492
e 1511 1492
e 1512 1492
e 1513 1492
e 1514 1492
e 1515 1492
e 1516 1492
e 1517 1492
e 1518 1492
e 1519 1492
e 1520 1492
e 1521 1492
e 1522 1492
e 1523 1492
e 1524 1492
e 595 1492
e 1525 1492
e 1526 1492
e 1527 1492
e 1528 1492
e 1529 1492
e 1530 1492
e 7 1492
e 1531 1492
e 596 1492
e 1532 1492
e 1533 1492
e 1534 1492
e 1535 1492
e 1536 1492
e 1537 1492
e 1538 1492
e 1539 1492
e 1540 1492
e 1541 1492
e 1542 1492
e 1543 1492
e 1544 1492
e 1545 1492
e 1546 1492
e 1494 1493
e 1495 1493
e 1496 1493
e 1497 1493
e 1498 1493
e 1499 1493
e 1500 1493
e 1501 1493
e 1502 1493
e 1503 1493
e 1504 1493
e 1505 1493
e 1506 1493
e 1507 1493
e 1508 1493
e 1509 1493
e 1510 1493
e 1511 1493
e 1512 1493
e 1513 1493
e 1514 1493
e 1515 1493
e 1516 1493
e 1517 1493
e 1518 1493
e 1519 1493
e 1520 1493
e 1521 1493
e 1522 1493
e 1523 1493
e 1524 1493
e 595 1493
e 1525 1493
e 1526 1493
e 1527 1493
e 1528 1493
e 1529 1493
e 1530 1493
e 7 1493
e 1531 1493
e 596 1493
e 1532 1493
e 1533 1493
e 1534 1493
e 1535 1493
e 1536 1493
e 1537 1493
e 1538 1493
e 1539 1493
e 1540 1493
e 1541 1493
e 1542 1493
e 1543 1493
e 1544 1493
e 1545 1493
e 1546 1493
e 1495 1494
e 1496 1494
e 1497 1494
e 1498 1494
e 1499 1494
e 1500 1494
e 1501 1494
e 1502 1494
e 1503 1494
e 1504 1494
e 1505 1494
e 1506 1494
e 1507 1494
e 1508 1494
e 1509 1494
e 1510 1494
e 1511 1494
e 1512 1494
e 1513 1494
e 1514 1494
e 1515 1494
e 1516 1494
e 1517 1494
e 1518 1494
e 1519 1494
e 1520 1494
e 1521 1494
e 1522 1494
e 1523 1494
e 1524 1494
e 595 1494
e 1525 1494
e 1526 1494
e 1527 1494
e 1528 1494
e 1529 1494
e 1530 1494
e 7 1494
e 1531 1494
e 596 1494
e 1532 1494
e 1533 1494
e 1534 1494
e 1535 1494
e 1536 1494
e 1537 1494
e 1538 1494
e 1539 1494
e 1540 1494
e 1541 1494
e 1542 1494
e 1543 1494
e 1544 1494
e 1545 1494
e 1546 1494
e 1496 1495
e 1497 1495
e 1498 1495
e 1499 1495
e 1500 1495
e 1501 1495
e 1502 1495
e 1503 1495
e 1504 1495
e 1505 1495
e 1506 1495
e 1507 1495
e 1508 1495
e 1509 1495
e 1510 1495
e 1511 1495
e 1512 1495
e 1513 1495
e 1514 1495
e 1515 1495
e 1516 1495
e 1517 1495
e 1518 1495
e 1519 1495
e 1520 1495
e 1521 1495
e 1522 1495
e 1523 1495
e 1524 1495
e 595 1495
e 1525 1495
e 1526 1495
e 1527 1495
e 1528 1495
e 1529 1495
e 1530 1495
e 7 1495
e 1531 1495
e 596 1495
e 1532 1495
e 1533 1495
e 1534 1495
e 1535 1495
e 1536 1495
e 1537 1495
e 1538 1495
e 1539 1495
e 1540 1495
e 1541 1495
e 1542 1495
e 1543 1495
e 1544 1495
e 1545 1495
e 1546 1495
e 1497 1496
e 1498 1496
e 1499 1496
e 1500 1496
e 1501 1496
e 1502 1496
e 1503 1496
e 1504 1496
e 1505 1496
e 1506 1496
e 1507 1496
e 1508 1496
e 1509 1496
e 1510 1496
e 1511 1496
e 1512 1496
e 1513 1496
e 1514 1496
e 1515 1496
e 1516 1496
e 1517 1496
e 1518 1496
e 1519 1496
e 1520 1496
e 1521 1496
e 1522 1496
e 1523 1496
e 1524 1496
e 595 1496
e 1525 1496
e 1526 1496
e 1527 1496
e 1528 1496
e 1529 1496
e 1530 1496
e 7 1496
e 1531 1496
e 596 1496
e 1532 1496
e 1533 1496
e 1534 1496
e 1535 1496
e 1536 1496
e 1537 1496
e 1538 1496
e 1539 1496
e 1540 1496
e 1541 1496
e 1542 1496
e 1543 1496
e 1544 1496
e 1545 1496
e 1546 1496
e 1498 1497
e 1499 1497
e 1500 1497
e 1501 1497
e 1502 1497
e 1503 1497
e 1504 1497
e 1505 1497
e 1506 1497
e 1507 1497
e 1508 1497
e 1509 1497
e 1510 1497
e 1511 1497
e 1512 1497
e 1513 1497
e 1514 1497
e 1515 1497
e 1516 1497
e 1517 1497
e 1518 1497
e 1519 1497
e 1520 1497
e 1521 1497
e 1522 1497
e 1523 1497
e 1524 1497
e 595 1497
e 1525 1497
e 1526 1497
e 1527 1497
e 1528 1497
e 1529 1497
e 1530 1497
e 7 1497
e 1531 1497
e 596 1497
e 1532 1497
e 1533 1497
e 1534 1497
e 1535 1497
e 1536 1497
e 1537 1497
e 1538 1497
e 1539 1497
e 1540 1497
e 1541 1497
e 1542 1497
e 1543 1497
e 1544 1497
e 1545 1497
e 1546 1497
e 1499 1498
e 1500 1498
e 1501 1498
e 1502 1498
e 1503 1498
e 1504 1498
e 1505 1498
e 1506 1498
e 1507 1498
e 1508 1498
e 1509 1498
e 1510 1498
e 1511 1498
e 1512 1498
e 1513 1498
e 1514 1498
e 1515 1498
e 1516 1498
e 1517 1498
e 1518 1498
e 1519 1498
e 1520 1498
e 1521 1498
e 1522 1498
e 1523 1498
e 1524 1498
e 595 1498
e 1525 1498
e 1526 1498
e 1527 1498
e 1528 1498
e 1529 1498
e 1530 1498
e 7 1498
e 1531 1498
e 596 1498
e 1532 1498
e 1533 1498
e 1534 1498
e 1535 1498
e 1536 1498
e 1537 1498
e 1538 1498
e 1539 1498
e 1540 1498
e 1541 1498
e 1542 1498
e 1543 1498
e 1544 1498
e 1545 1498
e 1546 1498
e 1500 1499
e 1501 1499
e 1502 1499
e 1503 1499
e 1504 1499
e 1505 1499
e 1506 1499
e 1507 1499
e 1508 1499
e 1509 1499
e 1510 1499
e 1511 1499
e 1512 1499
e 1513 1499
e 1514 1499
e 1515 1499
e 1516 1499
e 1517 1499
e 1518 1499
e 1519 1499
e 1520 1499
e 1521 1499
e 1522 1499
e 1523 1499
e 1524 1499
e 595 1499
e 1525 1499
e 1526 1499
e 1527 1499
e 1528 1499
e 1529 1499
e 1530 1499
e 7 1499
e 1531 1499
e 596 1499
e 1532 1499
e 1533 1499
e 1534 1499
e 1535 1499
e 1536 1499
e 1537 1499
e 1538 1499
e 1539 1499
e 1540 1499
e 1541 1499
e 1542 1499
e 1543 1499
e 1544 1499
e 1545 1499
e 1546 1499
e 1501 1500
e 1502 1500
e 1503 1500
e 1504 1500
e 1505 1500
e 1506 1500
e 1507 1500
e 1508 1500
e 1509 1500
e 1510 1500
e 1511 1500
e 1512 1500
e 1513 1500
e 1514 1500
e 1515 1500
e 1516 1500
e 1517 1500
e 1518 1500
e 1519 1500
e 1520 1500
e 1521 1500
e 1522 1500
e 1523 1500
e 1524 1500
e 595 1500
e 1525 1500
e 1526 1500
e 1527 1500
e 1528 1500
e 1529 1500
e 1530 1500
e 7 1500
e 1531 1500
e 596 1500
e 1532 1500
e 1533 1500
e 1534 1500
e 1535 1500
e 1536 1500
e 1537 1500
e 1538 1500
e 1539 1500
e 1540 1500
e 1541 1500
e 1542 1500
e 1543 1500
e 1544 1500
e 1545 1500
e 1546 1500
e 1502 1501
e 1503 1501
e 1504 1501
e 1505 1501
e 1506 1501
e 1507 1501
e 1508 1501
e 1509 1501
e 1510 1501
e 1511 1501
e 1512 1501
e 1513 1501
e 1514 1501
e 1515 1501
e 1516 1501
e 1517 1501
e 1518 1501
e 1519 1501
e 1520 1501
e 1521 1501
e 1522 1501
e 1523 1501
e 1524 1501
e 595 1501
e 1525 1501
e 1526 1501
e 1527 1501
e 1528 1501
e 1529 1501
e 1530 1501
e 7 1501
e 1531 1501
e 596 1501
e 1532 1501
e 1533 1501
e 1534 1501
e 1535 1501
e 1536 1501
e 1537 1501
e 1538 1501
e 1539 1501
e 1540 1501
e 1541 1501
e 1542 1501
e 1543 1501
e 1544 1501
e 1545 1501
e 1546 1501
e 1503 1502
e 1504 1502
e 1505 1502
e 1506 1502
e 1507 1502
e 1508 1502
e 1509 1502
e 1510 1502
e 1511 1502
e 1512 1502
e 1513 1502
e 1514 1502
e 1515 1502
e 1516 1502
e 1517 1502
e 1518 1502
e 1519 1502
e 1520 1502
e 1521 1502
e 1522 1502
e 1523 1502
e 1524 1502
e 595 1502
e 1525 1502
e 1526 1502
e 1527 1502
e 1528 1502
e 1529 1502
e 1530 1502
e 7 1502
e 1531 1502
e 596 1502
e 1532 1502
e 1533 1502
e 1534 1502
e 1535 1502
e 1536 1502
e 1537 1502
e 1538 1502
e 1539 1502
e 1540 1502
e 1541 1502
e 1542 1502
e 1543 1502
e 1544 1502
e 1545 1502
e 1546 1502
e 1504 1503
e 1505 1503
e 1506 1503
e 1507 1503
e 1508 1503
e 1509 1503
e 1510 1503
e 1511 1503
e 1512 1503
e 1513 1503
e 1514 1503
e 1515 1503
e 1516 1503
e 1517 1503
e 1518 1503
e 1519 1503
e 1520 1503
e 1521 1503
e 1522 1503
e 1523 1503
e 1524 1503
e 595 1503
e 1525 1503
e 1526 1503
e 1527 1503
e 1528 1503
e 1529 1503
e 1530 1503
e 7 1503
e 1531 1503
e 596 1503
e 1532 1503
e 1533 1503
e 1534 1503
e 1535 1503
e 1536 1503
e 1537 1503
e 1538 1503
e 1539 1503
e 1540 1503
e 1541 1503
e 1542 1503
e 1543 1503
e 1544 1503
e 1545 1503
e 1546 1503
e 1505 1504
e 1506 1504
e 1507 1504
e 1508 1504
e 1509 1504
e 1510 1504
e 1511 1504
e 1512 1504
e 1513 1504
e 1514 1504
e 1515 1504
e 1516 1504
e 1517 1504
e 1518 1504
e 1519 1504
e 1520 1504
e 1521 1504
e 1522 1504
e 1523 1504
e 1524 1504
e 595 1504
e 1525 1504
e 1526 1504
e 1527 1504
e 1528 1504
e 1529 1504
e 1530 1504
e 7 1504
e 1531 1504
e 596 1504
e 1532 1504
e 1533 1504
e 1534 1504
e 1535 1504
e 1536 1504
e 1537 1504
e 1538 1504
e 1539 1504
e 1540 1504
e 1541 1504
e 1542 1504
e 1543 1504
e 1544 1504
e 1545 1504
e 1546 1504
e 1506 1505
e 1507 1505
e 1508 1505
e 1509 1505
e 1510 1505
e 1511 1505
e 1512 1505
e 1513 1505
e 1514 1505
e 1515 1505
e 1516 1505
e 1517 1505
e 1518 1505
e 1519 1505
e 1520 1505
e 1521 1505
e 1522 1505
e 1523 1505
e 1524 1505
e 595 1505
e 1525 1505
e 1526 1505
e 1527 1505
e 1528 1505
e 1529 1505
e 1530 1505
e 7 1505
e 1531 1505
e 596 1505
e 1532 1505
e 1533 1505
e 1534 1505
e 1535 1505
e 1536 1505
e 1537 1505
e 1538 1505
e 1539 1505
e 1540 1505
e 1541 1505
e 1542 1505
e 1543 1505
e 1544 1505
e 1545 1505
e 1546 1505
e 1507 1506
e 1508 1506
e 1509 1506
e 1510 1506
e 1511 1506
e 1512 1506
e 1513 1506
e 1514 1506
e 1515 1506
e 1516 1506
e 1517 1506
e 1518 1506
e 1519 1506
e 1520 1506
e 1521 1506
e 1522 1506
e 1523 1506
e 1524 1506
e 595 1506
e 1525 1506
e 1526 1506
e 1527 1506
e 1528 1506
e 1529 1506
e 1530 1506
e 7 1506
e 1531 1506
e 596 1506
e 1532 1506
e 1533 1506
e 1534 1506
e 1535 1506
e 1536 1506
e 1537 1506
e 1538 1506
e 1539 1506
e 1540 1506
e 1541 1506
e 1542 1506
e 1543 1506
e 1544 1506
e 1545 1506
e 1546 1506
e 1508 1507
e 1509 1507
e 1510 1507
e 1511 1507
e 1512 1507
e 1513 1507
e 1514 1507
e 1515 1507
e 1516 1507
e 1517 1507
e 1518 1507
e 1519 1507
e 1520 1507
e 1521 1507
e 1522 1507
e 1523 1507
e 1524 1507
e 595 1507
e 1525 1507
e 1526 1507
e 1527 1507
e 1528 1507
e 1529 1507
e 1530 1507
e 7 1507
e 1531 1507
e 596 1507
e 1532 1507
e 1533 1507
e 1534 1507
e 1535 1507
e 1536 1507
e 1537 1507
e 1538 1507
e 1539 1507
e 1540 1507
e 1541 1507
e 1542 1507
e 1543 1507
e 1544 1507
e 1545 1507
e 1546 1507
e 1509 1508
e 1510 1508
e 1511 1508
e 1512 1508
e 1513 1508
e 1514 1508
e 1515 1508
e 1516 1508
e 1517 1508
e 1518 1508
e 1519 1508
e 1520 1508
e 1521 1508
e 1522 1508
e 1523 1508
e 1524 1508
e 595 1508
e 1525 1508
e 1526 1508
e 1527 1508
e 1528 1508
e 1529 1508
e 1530 1508
e 7 1508
e 1531 1508
e 596 1508
e 1532 1508
e 1533 1508
e 1534 1508
e 1535 1508
e 1536 1508
e 1537 1508
e 1538 1508
e 1539 1508
e 1540 1508
e 1541 1508
e 1542 1508
e 1543 1508
e 1544 1508
e 1545 1508
e 1546 1508
e 1510 1509
e 1511 1509
e 1512 1509
e 1513 1509
e 1514 1509
e 1515 1509
e 1516 1509
e 1517 1509
e 1518 1509
e 1519 1509
e 1520 1509
e 1521 1509
e 1522 1509
e 1523 1509
e 1524 1509
e 595 1509
e 1525 1509
e 1526 1509
e 1527 1509
e 1528 1509
e 1529 1509
e 1530 1509
e 7 1509
e 1531 1509
e 596 1509
e 1532 1509
e 1533 1509
e 1534 1509
e 1535 1509
e 1536 1509
e 1537 1509
e 1538 1509
e 1539 1509
e 1540 1509
e 1541 1509
e 1542 1509
e 1543 1509
e 1544 1509
e 1545 1509
e 1546 1509
e 1511 1510
e 1512 1510
e 1513 1510
e 1514 1510
e 1515 1510
e 1516 1510
e 1517 1510
e 1518 1510
e 1519 1510
e 1520 1510
e 1521 1510
e 1522 1510
e 1523 1510
e 1524 1510
e 595 1510
e 1525 1510
e 1526 1510
e 1527 1510
e 1528 1510
e 1529 1510
e 1530 1510
e 7 1510
e 1531 1510
e 596 1510
e 1532 1510
e 1533 1510
e 1534 1510
e 1535 1510
e 1536 1510
e 1537 1510
e 1538 1510
e 1539 1510
e 1540 1510
e 1541 1510
e 1542 1510
e 1543 1510
e 1544 1510
e 1545 1510
e 1546 1510
e 1512 1511
e 1513 1511
e 1514 1511
e 1515 1511
e 1516 1511
e 1517 1511
e 1518 1511
e 1519 1511
e 1520 1511
e 1521 1511
e 1522 1511
e 1523 1511
e 1524 1511
e 595 1511
e 1525 1511
e 1526 1511
e 1527 1511
e 1528 1511
e 1529 1511
e 1530 1511
e 7 1511
e 1531 1511
e 596 1511
e 1532 1511
e 1533 1511
e 1534 1511
e 1535 1511
e 1536 1511
e 1537 1511
e 1538 1511
e 1539 1511
e 1540 1511
e 1541 1511
e 1542 1511
e 1543 1511
e 1544 1511
e 1545 1511
e 1546 1511
e 1513 1512
e 1514 1512
e 1515 1512
e 1516 1512
e 1517 1512
e 1518 1512
e 1519 1512
e 1520 1512
e 1521 1512
e 1522 1512
e 1523 1512
e 1524 1512
e 595 1512
e 1525 1512
e 1526 1512
e 1527 1512
e 1528 1512
e 1529 1512
e 1530 1512
e 7 1512
e 1531 1512
e 596 1512
e 1532 1512
e 1533 1512
e 1534 1512
e 1535 1512
e 1536 1512
e 1537 1512
e 1538 1512
e 1539 1512
e 1540 1512
e 1541 1512
e 1542 1512
e 1543 1512
e 1544 1512
e 1545 1512
e 1546 1512
e 1514 1513
e 1515 1513
e 1516 1513
e 1517 1513
e 1518 1513
e 1519 1513
e 1520 1513
e 1521 1513
e 1522 1513
e 1523 1513
e 1524 1513
e 595 1513
e 1525 1513
e 1526 1513
e 1527 1513
e 1528 1513
e 1529 1513
e 1530 1513
e 7 1513
e 1531 1513
e 596 1513
e 1532 1513
e 1533 1513
e 1534 1513
e 1535 1513
e 1536 1513
e 1537 1513
e 1538 1513
e 1539 1513
e 1540 1513
e 1541 1513
e 1542 1513
e 1543 1513
e 1544 1513
e 1545 1513
e 1546 1513
e 1515 1514
e 1516 1514
e 1517 1514
e 1518 1514
e 1519 1514
e 1520 1514
e 1521 1514
e 1522 1514
e 1523 1514
e 1524 1514
e 595 1514
e 1525 1514
e 1526 1514
e 1527 1514
e 1528 1514
e 1529 1514
e 1530 1514
e 7 1514
e 1531 1514
e 596 1514
e 1532 1514
e 1533 1514
e 1534 1514
e 1535 1514
e 1536 1514
e 1537 1514
e 1538 1514
e 1539 1514
e 1540 1514
e 1541 1514
e 1542 1514
e 1543 1514
e 1544 1514
e 1545 1514
e 1546 1514
e 1516 1515
e 1517 1515
e 1518 1515
e 1519 1515
e 1520 1515
e 1521 1515
e 1522 1515
e 1523 1515
e 1524 1515
e 595 1515
e 1525 1515
e 1526 1515
e 1527 1515
e 1528 1515
e 1529 1515
e 1530 1515
e 7 1515
e 1531 1515
e 596 1515
e 1532 1515
e 1533 1515
e 1534 1515
e 1535 1515
e 1536 1515
e 1537 1515
e 1538 1515
e 1539 1515
e 1540 1515
e 1541 1515
e 1542 1515
e 1543 1515
e 1544 1515
e 1545 1515
e 1546 1515
e 1517 1516
e 1518 1516
e 1519 1516
e 1520 1516
e 1521 1516
e 1522 1516
e 1523 1516
e 1524 1516
e 595 1516
e 1525 1516
e 1526 1516
e 1527 1516
e 1528 1516
e 1529 1516
e 1530 1516
e 7 1516
e 1531 1516
e 596 1516
e 1532 1516
e 1533 1516
e 1534 1516
e 1535 1516
e 1536 1516
e 1537 1516
e 1538 1516
e 1539 1516
e 1540 1516
e 1541 1516
e 1542 1516
e 1543 1516
e 1544 1516
e 1545 1516
e 1546 1516
e 1518 1517
e 1519 1517
e 1520 1517
e 1521 1517
e 1522 1517
e 1523 1517
e 1524 1517
e 595 1517
e 1525 1517
e 1526 1517
e 1527 1517
e 1528 1517
e 1529 1517
e 1530 1517
e 7 1517
e 1531 1517
e 596 1517
e 1532 1517
e 1533 1517
e 1534 1517
e 1535 1517
e 1536 1517
e 1537 1517
e 1538 1517
e 1539 1517
e 1540 1517
e 1541 1517
e 1542 1517
e 1543 1517
e 1544 1517
e 1545 1517
e 1546 1517
e 1519 1518
e 1520 1518
e 1521 1518
e 1522 1518
e 1523 1518
e 1524 1518
e 595 1518
e 1525 1518
e 1526 1518
e 1527 1518
e 1528 1518
e 1529 1518
e 1530 1518
e 7 1518
e 1531 1518
e 596 1518
e 1532 1518
e 1533 1518
e 1534 1518
e 1535 1518
e 1536 1518
e 1537 1518
e 1538 1518
e 1539 1518
e 1540 1518
e 1541 1518
e 1542 1518
e 1543 1518
e 1544 1518
e 1545 1518
e 1546 1518
e 1520 1519
e 1521 1519
e 1522 1519
e 1523 1519
e 1524 1519
e 595 1519
e 1525 1519
e 1526 1519
e 1527 1519
e 1528 1519
e 1529 1519
e 1530 1519
e 7 1519
e 1531 1519
e 596 1519
e 1532 1519
e 1533 1519
e 1534 1519
e 1535 1519
e 1536 1519
e 1537 1519
e 1538 1519
e 1539 1519
e 1540 1519
e 1541 1519
e 1542 1519
e 1543 1519
e 1544 1519
e 1545 1519
e 1546 1519
e 1521 1520
e 1522 1520
e 1523 1520
e 1524 1520
e 595 1520
e 1525 1520
e 1526 1520
e 1527 1520
e 1528 1520
e 1529 1520
e 1530 1520
e 7 1520
e 1531 1520
e 596 1520
e 1532 1520
e 1533 1520
e 1534 1520
e 1535 1520
e 1536 1520
e 1537 1520
e 1538 1520
e 1539 1520
e 1540 1520
e 1541 1520
e 1542 1520
e 1543 1520
e 1544 1520
e 1545 1520
e 1546 1520
e 1522 1521
e 1523 1521
e 1524 1521
e 595 1521
e 1525 1521
e 1526 1521
e 1527 1521
e 1528 1521
e 1529 1521
e 1530 1521
e 7 1521
e 1531 1521
e 596 1521
e 1532 1521
e 1533 1521
e 1534 1521
e 1535 1521
e 1536 1521
e 1537 1521
e 1538 1521
e 1539 1521
e 1540 1521
e 1541 1521
e 1542 1521
e 1543 1521
e 1544 1521
e 1545 1521
e 1546 1521
e 1523 1522
e 1524 1522
e 595 1522
e 1525 1522
e 1526 1522
e 1527 1522
e 1528 1522
e 1529 1522
e 1530 1522
e 7 1522
e 1531 1522
e 596 1522
e 1532 1522
e 1533 1522
e 1534 1522
e 1535 1522
e 1536 1522
e 1537 1522
e 1538 1522
e 1539 1522
e 1540 1522
e 1541 1522
e 1542 1522
e 1543 1522
e 1544 1522
e 1545 1522
e 1546 1522
e 1524 1523
e 595 1523
e 1525 1523
e 1526 1523
e 1527 1523
e 1528 1523
e 1529 1523
e 1530 1523
e 7 1523
e 1531 1523
e 596 1523
e 1532 1523
e 1533 1523
e 1534 1523
e 1535 1523
e 1536 1523
e 1537 1523
e 1538 1523
e 1539 1523
e 1540 1523
e 1541 1523
e 1542 1523
e 1543 1523
e 1544 1523
e 1545 1523
e 1546 1523
e 595 1524
e 1525 1524
e 1526 1524
e 1527 1524
e 1528 1524
e 1529 1524
e 1530 1524
e 7 1524
e 1531 1524
e 596 1524
e 1532 1524
e 1533 1524
e 1534 1524
e 1535 1524
e 1536 1524
e 1537 1524
e 1538 1524
e 1539 1524
e 1540 1524
e 1541 1524
e 1542 1524
e 1543 1524
e 1544 1524
e 1545 1524
e 1546 1524
e 1525 595
e 1526 595
e 1527 595
e 1528 595
e 1529 595
e 1530 595
e 7 595
e 1531 595
e 1532 595
e 1533 595
e 1534 595
e 1535 595
e 1536 595
e 1537 595
e 1538 595
e 1539 595
e 1540 595
e 1541 595
e 1542 595
e 1543 595
e 1544 595
e 1545 595
e 1546 595
e 1526 1525
e 1527 1525
e 1528 1525
e 1529 1525
e 1530 1525
e 7 1525
e 1531 1525
e 596 1525
e 1532 1525
e 1533 1525
e 1534 1525
e 1535 1525
e 1536 1525
e 1537 1525
e 1538 1525
e 1539 1525
e 1540 1525
e 1541 1525
e 1542 1525
e 1543 1525
e 1544 1525
e 1545 1525
e 1546 1525
e 1527 1526
e 1528 1526
e 1529 1526
e 1530 1526
e 7 1526
e 1531 1526
e 596 1526
e 1532 1526
e 1533 1526
e 1534 1526
e 1535 1526
e 1536 1526
e 1537 1526
e 1538 1526
e 1539 1526
e 1540 1526
e 1541 1526
e 1542 1526
e 1543 1526
e 1544 1526
e 1545 1526
e 1546 1526
e 1528 1527
e 1529 1527
e 1530 1527
e 7 1527
e 1531 1527
e 596 1527
e 1532 1527
e 1533 1527
e 1534 1527
e 1535 1527
e 1536 1527
e 1537 1527
e 1538 1527
e 1539 1527
e 1540 1527
e 1541 1527
e 1542 1527
e 1543 1527
e 1544 1527
e 1545 1527
e 1546 1527
e 1529 1528
e 1530 1528
e 7 1528
e 1531 1528
e 596 1528
e 1532 1528
e 1533 1528
e 1534 1528
e 1535 1528
e 1536 1528
e 1537 1528
e 1538 1528
e 1539 1528
e 1540 1528
e 1541 1528
e 1542 1528
e 1543 1528
e 1544 1528
e 1545 1528
e 1546 1528
e 1530 1529
e 7 1529
e 1531 1529
e 596 1529
e 1532 1529
e 1533 1529
e 1534 1529
e 1535 1529
e 1536 1529
e 1537 1529
e 1538 1529
e 1539 1529
e 1540 1529
e 1541 1529
e 1542 1529
e 1543 1529
e 1544 1529
e 1545 1529
e 1546 1529
e 7 1530
e 1531 1530
e 596 1530
e 1532 1530
e 1533 1530
e 1534 1530
e 1535 1530
e 1536 1530
e 1537 1530
e 1538 1530
e 1539 1530
e 1540 1530
e 1541 1530
e 1542 1530
e 1543 1530
e 1544 1530
e 1545 1530
e 1546 1530
e 1531 7
e 596 7
e 1532 7
e 1533 7
e 1534 7
e 1535 7
e 1536 7
e 1537 7
e 1538 7
e 1539 7
e 1540 7
e 1541 7
e 1542 7
e 1543 7
e 1544 7
e 1545 7
e 1546 7
e 596 1531
e 1532 1531
e 1533 1531
e 1534 1531
e 1535 1531
e 1536 1531
e 1537 1531
e 1538 1531
e 1539 1531
e 1540 1531
e 1541 1531
e 1542 1531
e 1543 1531
e 1544 1531
e 1545 1531
e 1546 1531
e 1532 596
e 1533 596
e 1534 596
e 1535 596
e 1536 596
e 1537 596
e 1538 596
e 1539 596
e 1540 596
e 1541 596
e 1542 596
e 1543 596
e 1544 596
e 1545 596
e 1546 596
e 1533 1532
e 1534 1532
e 1535 1532
e 1536 1532
e 1537 1532
e 1538 1532
e 1539 1532
e 1540 1532
e 1541 1532
e 1542 1532
e 1543 1532
e 1544 1532
e 1545 1532
e 1546 1532
e 1534 1533
e 1535 1533
e 1536 1533
e 1537 1533
e 1538 1533
e 1539 1533
e 1540 1533
e 1541 1533
e 1542 1533
e 1543 1533
e 1544 1533
e 1545 1533
e 1546 1533
e 1535 1534
e 1536 1534
e 1537 1534
e 1538 1534
e 1539 1534
e 1540 1534
e 1541 1534
e 1542 1534
e 1543 1534
e 1544 1534
e 1545 1534
e 1546 1534
e 1536 1535
e 1537 1535
e 1538 1535
e 1539 1535
e 1540 1535
e 1541 1535
e 1542 1535
e 1543 1535
e 1544 1535
e 1545 1535
e 1546 1535
e 1537 1536
e 1538 1536
e 1539 1536
e 1540 1536
e 1541 1536
e 1542 1536
e 1543 1536
e 1544 1536
e 1545 1536
e 1546 1536
e 1538 1537
e 1539 1537
e 1540 1537
e 1541 1537
e 1542 1537
e 1543 1537
e 1544 1537
e 1545 1537
e 1546 1537
e 1539 1538
e 1540 1538
e 1541 1538
e 1542 1538
e 1543 1538
e 1544 1538
e 1545 1538
e 1546 1538
e 1540 1539
e 1541 1539
e 1542 1539
e 1543 1539
e 1544 1539
e 1545 1539
e 1546 1539
e 1541 1540
e 1542 1540
e 1543 1540
e 1544 1540
e 1545 1540
e 1546 1540
e 1542 1541
e 1543 1541
e 1544 1541
e 1545 1541
e 1546 1541
e 1543 1542
e 1544 1542
e 1545 1542
e 1546 1542
e 1544 1543
e 1545 1543
e 1546 1543
e 1545 1544
e 1546 1544
e 1546 1545
e 1547 1548
e 1549 1548
e 196 1548
e 1550 1548
e 1551 1548
e 1552 1548
e 1553 1548
e 1554 1548
e 1555 1548
e 1556 1548
e 1557 1548
e 1558 1548
e 1559 1548
e 1560 1548
e 1561 1548
e 1562 1548
e 1563 1548
e 1564 1548
e 1565 1548
e 1566 1548
e 1567 1548
e 1568 1548
e 1569 1548
e 1570 1548
e 1571 1548
e 1572 1548
e 1573 1548
e 1574 1548
e 1575 1548
e 1576 1548
e 1577 1548
e 1578 1548
e 1579 1548
e 1580 1548
e 1581 1548
e 199 1548
e 1582 1548
e 1583 1548
e 1584 1548
e 1585 1548
e 1586 1548
e 558 1548
e 1587 1548
e 1588 1548
e 1589 1548
e 1590 1548
e 1591 1548
e 1592 1548
e 1593 1548
e 1594 1548
e 1595 1548
e 1596 1548
e 1597 1548
e 1598 1548
e 1599 1548
e 1600 1548
e 1601 1548
e 1602 1548
e 1603 1548
e 1604 1548
e 1605 1548
e 559 1548
e 201 1548
e 1606 1548
e 1607 1548
e 1608 1548
e 1609 1548
e 203 1548
e 1610 1548
e 1611 1548
e 1612 1548
e 1613 1548
e 204 1548
e 1614 1548
e 1615 1548
e 1616 1548
e 1617 1548
e 1618 1548
e 1619 1548
e 562 1548
e 1620 1548
e 1621 1548
e 563 1548
e 1622 1548
e 1623 1548
e 1549 1547
e 196 1547
e 1550 1547
e 1551 1547
e 1552 1547
e 1553 1547
e 1554 1547
e 1555 1547
e 1556 1547
e 1557 1547
e 1558 1547
e 1559 1547
e 1560 1547
e 1561 1547
e 1562 1547
e 1563 1547
e 1564 1547
e 1565 1547
e 1566 1547
e 1567 1547
e 1568 1547
e 1569 1547
e 1570 1547
e 1571 1547
e 1572 1547
e 1573 1547
e 1574 1547
e 1575 1547
e 1576 1547
e 1577 1547
e 1578 1547
e 1579 1547
e 1580 1547
e 1581 1547
e 199 1547
e 1582 1547
e 1583 1547
e 1584 1547
e 1585 1547
e 1586 1547
e 558 1547
e 1587 1547
e 1588 1547
e 1589 1547
e 1590 1547
e 1591 1547
e 1592 1547
e 1593 1547
e 1594 1547
e 1595 1547
e 1596 1547
e 1597 1547
e 1598 1547
e 1599 1547
e 1600 1547
e 1601 1547
e 1602 1547
e 1603 1547
e 1604 1547
e 1605 1547
e 559 1547
e 201 1547
e 1606 1547
e 1607 1547
e 1608 1547
e 1609 1547
e 203 1547
e 1610 1547
e 1611 1547
e 1612 1547
e 1613 1547
e 204 1547
e 1614 1547
e 1615 1547
e 1616 1547
e 1617 1547
e 1618 1547
e 1619 1547
e 562 1547
e 1620 1547
e 1621 1547
e 563 1547
e 1622 1547
e 1623 1547
e 196 1549
e 1550 1549
e 1551 1549
e 1552 1549
e 1553 1549
e 1554 1549
e 1555 1549
e 1556 1549
e 1557 1549
e 1558 1549
e 1559 1549
e 1560 1549
e 1561 1549
e 1562 1549
e 1563 1549
e 1564 1549
e 1565 1549
e 1566 1549
e 1567 1549
e 1568 1549
e 1569 1549
e 1570 1549
e 1571 1549
e 1572 1549
e 1573 1549
e 1574 1549
e 1575 1549
e 1576 1549
e 1577 1549
e 1578 1549
e 1579 1549
e 1580 1549
e 1581 1549
e 199 1549
e 1582 1549
e 1583 1549
e 1584 1549
e 1585 1549
e 1586 1549
e 558 1549
e 1587 1549
e 1588 1549
e 1589 1549
e 1590 1549
e 1591 1549
e 1592 1549
e 1593 1549
e 1594 1549
e 1595 1549
e 1596 1549
e 1597 1549
e 1598 1549
e 1599 1549
e 1600 1549
e 1601 1549
e 1602 1549
e 1603 1549
e 1604 1549
e 1605 1549
e 559 1549
e 201 1549
e 1606 1549
e 1607 1549
e 1608 1549
e 1609 1549
e 203 1549
e 1610 1549
e 1611 1549
e 1612 1549
e 1613 1549
e 204 1549
e 1614 1549
e 1615 1549
e 1616 1549
e 1617 1549
e 1618 1549
e 1619 1549
e 562 1549
e 1620 1549
e 1621 1549
e 563 1549
e 1622 1549
e 1623 1549
e 1550 196
e 1551 196
e 1552 196
e 1553 196
e 1554 196
e 1555 196
e 1556 196
e 1557 196
e 1558 196
e 1559 196
e 1560 196
e 1561 196
e 1562 196
e 1563 196
e 1564 196
e 1565 196
e 1566 196
e 1567 196
e 1568 196
e 1569 196
e 1570 196
e 1571 196
e 1572 196
e 1573 196
e 1574 196
e 1575 196
e 1576 196
e 1577 196
e 1578 196
e 1579 196
e 1580 196
e 1581 196
e 1582 196
e 1583 196
e 1584 196
e 1585 196
e 1586 196
e 558 196
e 1587 196
e 1588 196
e 1589 196
e 1590 196
e 1591 196
e 1592 196
e 1593 196
e 1594 196
e 1595 196
e 1596 196
e 1597 196
e 1598 196
e 1599 196
e 1600 196
e 1601 196
e 1602 196
e 1603 196
e 1604 196
e 1605 196
e 559 196
e 1606 196
e 1607 196
e 1608 196
e 1609 196
e 1610 196
e 1611 196
e 1612 196
e 1613 196
e 1614 196
e 1615 196
e 1616 196
e 1617 196
e 1618 196
e 1619 196
e 562 196
e 1620 196
e 1621 196
e 563 196
e 1622 196
e 1623 196
e 1551 1550
e 1552 1550
e 1553 1550
e 1554 1550
e 1555 1550
e 1556 1550
e 1557 1550
e 1558 1550
e 1559 1550
e 1560 1550
e 1561 1550
e 1562 1550
e 1563 1550
e 1564 1550
e 1565 1550
e 1566 1550
e 1567 1550
e 1568 1550
e 1569 1550
e 1570 1550
e 1571 1550
e 1572 1550
e 1573 1550
e 1574 1550
e 1575 1550
e 1576 1550
e 1577 1550
e 1578 1550
e 1579 1550
e 1580 1550
e 1581 1550
e 199 1550
e 1582 1550
e 1583 1550
e 1584 1550
e 1585 1550
e 1586 1550
e 558 1550
e 1587 1550
e 1588 1550
e 1589 1550
e 1590 1550
e 1591 1550
e 1592 1550
e 1593 1550
e 1594 1550
e 1595 1550
e 1596 1550
e 1597 1550
e 1598 1550
e 1599 1550
e 1600 1550
e 1601 1550
e 1602 1550
e 1603 1550
e 1604 1550
e 1605 1550
e 559 1550
e 201 1550
e 1606 1550
e 1607 1550
e 1608 1550
e 1609 1550
e 203 1550
e 1610 1550
e 1611 1550
e 1612 1550
e 1613 1550
e 204 1550
e 1614 1550
e 1615 1550
e 1616 1550
e 1617 1550
e 1618 1550
e 1619 1550
e 562 1550
e 1620 1550
e 1621 1550
e 563 1550
e 1622 1550
e 1623 1550
e 1552 1551
e 1553 1551
e 1554 1551
e 1555 1551
e 1556 1551
e 1557 1551
e 1558 1551
e 1559 1551
e 1560 1551
e 1561 1551
e 1562 1551
e 1563 1551
e 1564 1551
e 1565 1551
e 1566 1551
e 1567 1551
e 1568 1551
e 1569 1551
e 1570 1551
e 1571 1551
e 1572 1551
e 1573 1551
e 1574 1551
e 1575 1551
e 1576 1551
e 1577 1551
e 1578 1551
e 1579 1551
e 1580 1551
e 1581 1551
e 199 1551
e 1582 1551
e 1583 1551
e 1584 1551
e 1585 1551
e 1586 1551
e 558 1551
e 1587 1551
e 1588 1551
e 1589 1551
e 1590 1551
e 1591 1551
e 1592 1551
e 1593 1551
e 1594 1551
e 1595 1551
e 1596 1551
e 1597 1551
e 1598 1551
e 1599 1551
e 1600 1551
e 1601 1551
e 1602 1551
e 1603 1551
e 1604 1551
e 1605 1551
e 559 1551
e 201 1551
e 1606 1551
e 1607 1551
e 1608 1551
e 1609 1551
e 203 1551
e 1610 1551
e 1611 1551
e 1612 1551
e 1613 1551
e 204 1551
e 1614 1551
e 1615 1551
e 1616 1551
e 1617 1551
e 1618 1551
e 1619 1551
e 562 1551
e 1620 1551
e 1621 1551
e 563 1551
e 1622 1551
e 1623 1551
e 1553 1552
e 1554 1552
e 1555 1552
e 1556 1552
e 1557 1552
e 1558 1552
e 1559 1552
e 1560 1552
e 1561 1552
e 1562 1552
e 1563 1552
e 1564 1552
e 1565 1552
e 1566 1552
e 1567 1552
e 1568 1552
e 1569 1552
e 1570 1552
e 1571 1552
e 1572 1552
e 1573 1552
e 1574 1552
e 1575 1552
e 1576 1552
e 1577 1552
e 1578 1552
e 1579 1552
e 1580 1552
e 1581 1552
e 199 1552
e 1582 1552
e 1583 1552
e 1584 1552
e 1585 1552
e 1586 1552
e 558 1552
e 1587 1552
e 1588 1552
e 1589 1552
e 1590 1552
e 1591 1552
e 1592 1552
e 1593 1552
e 1594 1552
e 1595 1552
e 1596 1552
e 1597 1552
e 1598 1552
e 1599 1552
e 1600 1552
e 1601 1552
e 1602 1552
e 1603 1552
e 1604 1552
e 1605 1552
e 559 1552
e 201 1552
e 1606 1552
e 1607 1552
e 1608 1552
e 1609 1552
e 203 1552
e 1610 1552
e 1611 1552
e 1612 1552
e 1613 1552
e 204 1552
e 1614 1552
e 1615 1552
e 1616 1552
e 1617 1552
e 1618 1552
e 1619 1552
e 562 1552
e 1620 1552
e 1621 1552
e 563 1552
e 1622 1552
e 1623 1552
e 1554 1553
e 1555 1553
e 1556 1553
e 1557 1553
e 1558 1553
e 1559 1553
e 1560 1553
e 1561 1553
e 1562 1553
e 1563 1553
e 1564 1553
e 1565 1553
e 1566 1553
e 1567 1553
e 1568 1553
e 1569 1553
e 1570 1553
e 1571 1553
e 1572 1553
e 1573 1553
e 1574 1553
e 1575 1553
e 1576 1553
e 1577 1553
e 1578 1553
e 1579 1553
e 1580 1553
e 1581 1553
e 199 1553
e 1582 1553
e 1583 1553
e 1584 1553
e 1585 1553
e 1586 1553
e 558 1553
e 1587 1553
e 1588 1553
e 1589 1553
e 1590 1553
e 1591 1553
e 1592 1553
e 1593 1553
e 1594 1553
e 1595 1553
e 1596 1553
e 1597 1553
e 1598 1553
e 1599 1553
e 1600 1553
e 1601 1553
e 1602 1553
e 1603 1553
e 1604 1553
e 1605 1553
e 559 1553
e 201 1553
e 1606 1553
e 1607 1553
e 1608 1553
e 1609 1553
e 203 1553
e 1610 1553
e 1611 1553
e 1612 1553
e 1613 1553
e 204 1553
e 1614 1553
e 1615 1553
e 1616 1553
e 1617 1553
e 1618 1553
e 1619 1553
e 562 1553
e 1620 1553
e 1621 1553
e 563 1553
e 1622 1553
e 1623 1553
e 1555 1554
e 1556 1554
e 1557 1554
e 1558 1554
e 1559 1554
e 1560 1554
e 1561 1554
e 1562 1554
e 1563 1554
e 1564 1554
e 1565 1554
e 1566 1554
e 1567 1554
e 1568 1554
e 1569 1554
e 1570 1554
e 1571 1554
e 1572 1554
e 1573 1554
e 1574 1554
e 1575 1554
e 1576 1554
e 1577 1554
e 1578 1554
e 1579 1554
e 1580 1554
e 1581 1554
e 199 1554
e 1582 1554
e 1583 1554
e 1584 1554
e 1585 1554
e 1586 1554
e 558 1554
e 1587 1554
e 1588 1554
e 1589 1554
e 1590 1554
e 1591 1554
e 1592 1554
e 1593 1554
e 1594 1554
e 1595 1554
e 1596 1554
e 1597 1554
e 1598 1554
e 1599 1554
e 1600 1554
e 1601 1554
e 1602 1554
e 1603 1554
e 1604 1554
e 1605 1554
e 559 1554
e 201 1554
e 1606 1554
e 1607 1554
e 1608 1554
e 1609 1554
e 203 1554
e 1610 1554
e 1611 1554
e 1612 1554
e 1613 1554
e 204 1554
e 1614 1554
e 1615 1554
e 1616 1554
e 1617 1554
e 1618 1554
e 1619 1554
e 562 1554
e 1620 1554
e 1621 1554
e 563 1554
e 1622 1554
e 1623 1554
e 1556 1555
e 1557 1555
e 1558 1555
e 1559 1555
e 1560 1555
e 1561 1555
e 1562 1555
e 1563 1555
e 1564 1555
e 1565 1555
e 1566 1555
e 1567 1555
e 1568 1555
e 1569 1555
e 1570 1555
e 1571 1555
e 1572 1555
e 1573 1555
e 1574 1555
e 1575 1555
e 1576 1555
e 1577 1555
e 1578 1555
e 1579 1555
e 1580 1555
e 1581 1555
e 199 1555
e 1582 1555
e 1583 1555
e 1584 1555
e 1585 1555
e 1586 1555
e 558 1555
e 1587 1555
e 1588 1555
e 1589 1555
e 1590 1555
e 1591 1555
e 1592 1555
e 1593 1555
e 1594 1555
e 1595 1555
e 1596 1555
e 1597 1555
e 1598 1555
e 1599 1555
e 1600 1555
e 1601 1555
e 1602 1555
e 1603 1555
e 1604 1555
e 1605 1555
e 559 1555
e 201 1555
e 1606 1555
e 1607 1555
e 1608 1555
e 1609 1555
e 203 1555
e 1610 1555
e 1611 1555
e 1612 1555
e 1613 1555
e 204 1555
e 1614 1555
e 1615 1555
e 1616 1555
e 1617 1555
e 1618 1555
e 1619 1555
e 562 1555
e 1620 1555
e 1621 1555
e 563 1555
e 1622 1555
e 1623 1555
e 1557 1556
e 1558 1556
e 1559 1556
e 1560 1556
e 1561 1556
e 1562 1556
e 1563 1556
e 1564 1556
e 1565 1556
e 1566 1556
e 1567 1556
e 1568 1556
e 1569 1556
e 1570 1556
e 1571 1556
e 1572 1556
e 1573 1556
e 1574 1556
e 1575 1556
e 1576 1556
e 1577 1556
e 1578 1556
e 1579 1556
e 1580 1556
e 1581 1556
e 199 1556
e 1582 1556
e 1583 1556
e 1584 1556
e 1585 1556
e 1586 1556
e 558 1556
e 1587 1556
e 1588 1556
e 1589 1556
e 1590 1556
e 1591 1556
e 1592 1556
e 1593 1556
e 1594 1556
e 1595 1556
e 1596 1556
e 1597 1556
e 1598 1556
e 1599 1556
e 1600 1556
e 1601 1556
e 1602 1556
e 1603 1556
e 1604 1556
e 1605 1556
e 559 1556
e 201 1556
e 1606 1556
e 1607 1556
e 1608 1556
e 1609 1556
e 203 1556
e 1610 1556
e 1611 1556
e 1612 1556
e 1613 1556
e 204 1556
e 1614 1556
e 1615 1556
e 1616 1556
e 1617 1556
e 1618 1556
e 1619 1556
e 562 1556
e 1620 1556
e 1621 1556
e 563 1556
e 1622 1556
e 1623 1556
e 1558 1557
e 1559 1557
e 1560 1557
e 1561 1557
e 1562 1557
e 1563 1557
e 1564 1557
e 1565 1557
e 1566 1557
e 1567 1557
e 1568 1557
e 1569 1557
e 1570 1557
e 1571 1557
e 1572 1557
e 1573 1557
e 1574 1557
e 1575 1557
e 1576 1557
e 1577 1557
e 1578 1557
e 1579 1557
e 1580 1557
e 1581 1557
e 199 1557
e 1582 1557
e 1583 1557
e 1584 1557
e 1585 1557
e 1586 1557
e 558 1557
e 1587 1557
e 1588 1557
e 1589 1557
e 1590 1557
e 1591 1557
e 1592 1557
e 1593 1557
e 1594 1557
e 1595 1557
e 1596 1557
e 1597 1557
e 1598 1557
e 1599 1557
e 1600 1557
e 1601 1557
e 1602 1557
e 1603 1557
e 1604 1557
e 1605 1557
e 559 1557
e 201 1557
e 1606 1557
e 1607 1557
e 1608 1557
e 1609 1557
e 203 1557
e 1610 1557
e 1611 1557
e 1612 1557
e 1613 1557
e 204 1557
e 1614 1557
e 1615 1557
e 1616 1557
e 1617 1557
e 1618 1557
e 1619 1557
e 562 1557
e 1620 1557
e 1621 1557
e 563 1557
e 1622 1557
e 1623 1557
e 1559 1558
e 1560 1558
e 1561 1558
e 1562 1558
e 1563 1558
e 1564 1558
e 1565 1558
e 1566 1558
e 1567 1558
e 1568 1558
e 1569 1558
e 1570 1558
e 1571 1558
e 1572 1558
e 1573 1558
e 1574 1558
e 1575 1558
e 1576 1558
e 1577 1558
e 1578 1558
e 1579 1558
e 1580 1558
e 1581 1558
e 199 1558
e 1582 1558
e 1583 1558
e 1584 1558
e 1585 1558
e 1586 1558
e 558 1558
e 1587 1558
e 1588 1558
e 1589 1558
e 1590 1558
e 1591 1558
e 1592 1558
e 1593 1558
e 1594 1558
e 1595 1558
e 1596 1558
e 1597 1558
e 1598 1558
e 1599 1558
e 1600 1558
e 1601 1558
e 1602 1558
e 1603 1558
e 1604 1558
e 1605 1558
e 559 1558
e 201 1558
e 1606 1558
e 1607 1558
e 1608 1558
e 1609 1558
e 203 1558
e 1610 1558
e 1611 1558
e 1612 1558
e 1613 1558
e 204 1558
e 1614 1558
e 1615 1558
e 1616 1558
e 1617 1558
e 1618 1558
e 1619 1558
e 562 1558
e 1620 1558
e 1621 1558
e 563 1558
e 1622 1558
e 1623 1558
e 1560 1559
e 1561 1559
e 1562 1559
e 1563 1559
e 1564 1559
e 1565 1559
e 1566 1559
e 1567 1559
e 1568 1559
e 1569 1559
e 1570 1559
e 1571 1559
e 1572 1559
e 1573 1559
e 1574 1559
e 1575 1559
e 1576 1559
e 1577 1559
e 1578 1559
e 1579 1559
e 1580 1559
e 1581 1559
e 199 1559
e 1582 1559
e 1583 1559
e 1584 1559
e 1585 1559
e 1586 1559
e 558 1559
e 1587 1559
e 1588 1559
e 1589 1559
e 1590 1559
e 1591 1559
e 1592 1559
e 1593 1559
e 1594 1559
e 1595 1559
e 1596 1559
e 1597 1559
e 1598 1559
e 1599 1559
e 1600 1559
e 1601 1559
e 1602 1559
e 1603 1559
e 1604 1559
e 1605 1559
e 559 1559
e 201 1559
e 1606 1559
e 1607 1559
e 1608 1559
e 1609 1559
e 203 1559
e 1610 1559
e 1611 1559
e 1612 1559
e 1613 1559
e 204 1559
e 1614 1559
e 1615 1559
e 1616 1559
e 1617 1559
e 1618 1559
e 1619 1559
e 562 1559
e 1620 1559
e 1621 1559
e 563 1559
e 1622 1559
e 1623 1559
e 1561 1560
e 1562 1560
e 1563 1560
e 1564 1560
e 1565 1560
e 1566 1560
e 1567 1560
e 1568 1560
e 1569 1560
e 1570 1560
e 1571 1560
e 1572 1560
e 1573 1560
e 1574 1560
e 1575 1560
e 1576 1560
e 1577 1560
e 1578 1560
e 1579 1560
e 1580 1560
e 1581 1560
e 199 1560
e 1582 1560
e 1583 1560
e 1584 1560
e 1585 1560
e 1586 1560
e 558 1560
e 1587 1560
e 1588 1560
e 1589 1560
e 1590 1560
e 1591 1560
e 1592 1560
e 1593 1560
e 1594 1560
e 1595 1560
e 1596 1560
e 1597 1560
e 1598 1560
e 1599 1560
e 1600 1560
e 1601 1560
e 1602 1560
e 1603 1560
e 1604 1560
e 1605 1560
e 559 1560
e 201 1560
e 1606 1560
e 1607 1560
e 1608 1560
e 1609 1560
e 203 1560
e 1610 1560
e 1611 1560
e 1612 1560
e 1613 1560
e 204 1560
e 1614 1560
e 1615 1560
e 1616 1560
e 1617 1560
e 1618 1560
e 1619 1560
e 562 1560
e 1620 1560
e 1621 1560
e 563 1560
e 1622 1560
e 1623 1560
e 1562 1561
e 1563 1561
e 1564 1561
e 1565 1561
e 1566 1561
e 1567 1561
e 1568 1561
e 1569 1561
e 1570 1561
e 1571 1561
e 1572 1561
e 1573 1561
e 1574 1561
e 1575 1561
e 1576 1561
e 1577 1561
e 1578 1561
e 1579 1561
e 1580 1561
e 1581 1561
e 199 1561
e 1582 1561
e 1583 1561
e 1584 1561
e 1585 1561
e 1586 1561
e 558 1561
e 1587 1561
e 1588 1561
e 1589 1561
e 1590 1561
e 1591 1561
e 1592 1561
e 1593 1561
e 1594 1561
e 1595 1561
e 1596 1561
e 1597 1561
e 1598 1561
e 1599 1561
e 1600 1561
e 1601 1561
e 1602 1561
e 1603 1561
e 1604 1561
e 1605 1561
e 559 1561
e 201 1561
e 1606 1561
e 1607 1561
e 1608 1561
e 1609 1561
e 203 1561
e 1610 1561
e 1611 1561
e 1612 1561
e 1613 1561
e 204 1561
e 1614 1561
e 1615 1561
e 1616 1561
e 1617 1561
e 1618 1561
e 1619 1561
e 562 1561
e 1620 1561
e 1621 1561
e 563 1561
e 1622 1561
e 1623 1561
e 1563 1562
e 1564 1562
e 1565 1562
e 1566 1562
e 1567 1562
e 1568 1562
e 1569 1562
e 1570 1562
e 1571 1562
e 1572 1562
e 1573 1562
e 1574 1562
e 1575 1562
e 1576 1562
e 1577 1562
e 1578 1562
e 1579 1562
e 1580 1562
e 1581 1562
e 199 1562
e 1582 1562
e 1583 1562
e 1584 1562
e 1585 1562
e 1586 1562
e 558 1562
e 1587 1562
e 1588 1562
e 1589 1562
e 1590 1562
e 1591 1562
e 1592 1562
e 1593 1562
e 1594 1562
e 1595 1562
e 1596 1562
e 1597 1562
e 1598 1562
e 1599 1562
e 1600 1562
e 1601 1562
e 1602 1562
e 1603 1562
e 1604 1562
e 1605 1562
e 559 1562
e 201 1562
e 1606 1562
e 1607 1562
e 1608 1562
e 1609 1562
e 203 1562
e 1610 1562
e 1611 1562
e 1612 1562
e 1613 1562
e 204 1562
e 1614 1562
e 1615 1562
e 1616 1562
e 1617 1562
e 1618 1562
e 1619 1562
e 562 1562
e 1620 1562
e 1621 1562
e 563 1562
e 1622 1562
e 1623 1562
e 1564 1563
e 1565 1563
e 1566 1563
e 1567 1563
e 1568 1563
e 1569 1563
e 1570 1563
e 1571 1563
e 1572 1563
e 1573 1563
e 1574 1563
e 1575 1563
e 1576 1563
e 1577 1563
e 1578 1563
e 1579 1563
e 1580 1563
e 1581 1563
e 199 1563
e 1582 1563
e 1583 1563
e 1584 1563
e 1585 1563
e 1586 1563
e 558 1563
e 1587 1563
e 1588 1563
e 1589 1563
e 1590 1563
e 1591 1563
e 1592 1563
e 1593 1563
e 1594 1563
e 1595 1563
e 1596 1563
e 1597 1563
e 1598 1563
e 1599 1563
e 1600 1563
e 1601 1563
e 1602 1563
e 1603 1563
e 1604 1563
e 1605 1563
e 559 1563
e 201 1563
e 1606 1563
e 1607 1563
e 1608 1563
e 1609 1563
e 203 1563
e 1610 1563
e 1611 1563
e 1612 1563
e 1613 1563
e 204 1563
e 1614 1563
e 1615 1563
e 1616 1563
e 1617 1563
e 1618 1563
e 1619 1563
e 562 1563
e 1620 1563
e 1621 1563
e 563 1563
e 1622 1563
e 1623 1563
e 1565 1564
e 1566 1564
e 1567 1564
e 1568 1564
e 1569 1564
e 1570 1564
e 1571 1564
e 1572 1564
e 1573 1564
e 1574 1564
e 1575 1564
e 1576 1564
e 1577 1564
e 1578 1564
e 1579 1564
e 1580 1564
e 1581 1564
e 199 1564
e 1582 1564
e 1583 1564
e 1584 1564
e 1585 1564
e 1586 1564
e 558 1564
e 1587 1564
e 1588 1564
e 1589 1564
e 1590 1564
e 1591 1564
e 1592 1564
e 1593 1564
e 1594 1564
e 1595 1564
e 1596 1564
e 1597 1564
e 1598 1564
e 1599 1564
e 1600 1564
e 1601 1564
e 1602 1564
e 1603 1564
e 1604 1564
e 1605 1564
e 559 1564
e 201 1564
e 1606 1564
e 1607 1564
e 1608 1564
e 1609 1564
e 203 1564
e 1610 1564
e 1611 1564
e 1612 1564
e 1613 1564
e 204 1564
e 1614 1564
e 1615 1564
e 1616 1564
e 1617 1564
e 1618 1564
e 1619 1564
e 562 1564
e 1620 1564
e 1621 1564
e 563 1564
e 1622 1564
e 1623 1564
e 1566 1565
e 1567 1565
e 1568 1565
e 1569 1565
e 1570 1565
e 1571 1565
e 1572 1565
e 1573 1565
e 1574 1565
e 1575 1565
e 1576 1565
e 1577 1565
e 1578 1565
e 1579 1565
e 1580 1565
e 1581 1565
e 199 1565
e 1582 1565
e 1583 1565
e 1584 1565
e 1585 1565
e 1586 1565
e 558 1565
e 1587 1565
e 1588 1565
e 1589 1565
e 1590 1565
e 1591 1565
e 1592 1565
e 1593 1565
e 1594 1565
e 1595 1565
e 1596 1565
e 1597 1565
e 1598 1565
e 1599 1565
e 1600 1565
e 1601 1565
e 1602 1565
e 1603 1565
e 1604 1565
e 1605 1565
e 559 1565
e 201 1565
e 1606 1565
e 1607 1565
e 1608 1565
e 1609 1565
e 203 1565
e 1610 1565
e 1611 1565
e 1612 1565
e 1613 1565
e 204 1565
e 1614 1565
e 1615 1565
e 1616 1565
e 1617 1565
e 1618 1565
e 1619 1565
e 562 1565
e 1620 1565
e 1621 1565
e 563 1565
e 1622 1565
e 1623 1565
e 1567 1566
e 1568 1566
e 1569 1566
e 1570 1566
e 1571 1566
e 1572 1566
e 1573 1566
e 1574 1566
e 1575 1566
e 1576 1566
e 1577 1566
e 1578 1566
e 1579 1566
e 1580 1566
e 1581 1566
e 199 1566
e 1582 1566
e 1583 1566
e 1584 1566
e 1585 1566
e 1586 1566
e 558 1566
e 1587 1566
e 1588 1566
e 1589 1566
e 1590 1566
e 1591 1566
e 1592 1566
e 1593 1566
e 1594 1566
e 1595 1566
e 1596 1566
e 1597 1566
e 1598 1566
e 1599 1566
e 1600 1566
e 1601 1566
e 1602 1566
e 1603 1566
e 1604 1566
e 1605 1566
e 559 1566
e 201 1566
e 1606 1566
e 1607 1566
e 1608 1566
e 1609 1566
e 203 1566
e 1610 1566
e 1611 1566
e 1612 1566
e 1613 1566
e 204 1566
e 1614 1566
e 1615 1566
e 1616 1566
e 1617 1566
e 1618 1566
e 1619 1566
e 562 1566
e 1620 1566
e 1621 1566
e 563 1566
e 1622 1566
e 1623 1566
e 1568 1567
e 1569 1567
e 1570 1567
e 1571 1567
e 1572 1567
e 1573 1567
e 1574 1567
e 1575 1567
e 1576 1567
e 1577 1567
e 1578 1567
e 1579 1567
e 1580 1567
e 1581 1567
e 199 1567
e 1582 1567
e 1583 1567
e 1584 1567
e 1585 1567
e 1586 1567
e 558 1567
e 1587 1567
e 1588 1567
e 1589 1567
e 1590 1567
e 1591 1567
e 1592 1567
e 1593 1567
e 1594 1567
e 1595 1567
e 1596 1567
e 1597 1567
e 1598 1567
e 1599 1567
e 1600 1567
e 1601 1567
e 1602 1567
e 1603 1567
e 1604 1567
e 1605 1567
e 559 1567
e 201 1567
e 1606 1567
e 1607 1567
e 1608 1567
e 1609 1567
e 203 1567
e 1610 1567
e 1611 1567
e 1612 1567
e 1613 1567
e 204 1567
e 1614 1567
e 1615 1567
e 1616 1567
e 1617 1567
e 1618 1567
e 1619 1567
e 562 1567
e 1620 1567
e 1621 1567
e 563 1567
e 1622 1567
e 1623 1567
e 1569 1568
e 1570 1568
e 1571 1568
e 1572 1568
e 1573 1568
e 1574 1568
e 1575 1568
e 1576 1568
e 1577 1568
e 1578 1568
e 1579 1568
e 1580 1568
e 1581 1568
e 199 1568
e 1582 1568
e 1583 1568
e 1584 1568
e 1585 1568
e 1586 1568
e 558 1568
e 1587 1568
e 1588 1568
e 1589 1568
e 1590 1568
e 1591 1568
e 1592 1568
e 1593 1568
e 1594 1568
e 1595 1568
e 1596 1568
e 1597 1568
e 1598 1568
e 1599 1568
e 1600 1568
e 1601 1568
e 1602 1568
e 1603 1568
e 1604 1568
e 1605 1568
e 559 1568
e 201 1568
e 1606 1568
e 1607 1568
e 1608 1568
e 1609 1568
e 203 1568
e 1610 1568
e 1611 1568
e 1612 1568
e 1613 1568
e 204 1568
e 1614 1568
e 1615 1568
e 1616 1568
e 1617 1568
e 1618 1568
e 1619 1568
e 562 1568
e 1620 1568
e 1621 1568
e 563 1568
e 1622 1568
e 1623 1568
e 1570 1569
e 1571 1569
e 1572 1569
e 1573 1569
e 1574 1569
e 1575 1569
e 1576 1569
e 1577 1569
e 1578 1569
e 1579 1569
e 1580 1569
e 1581 1569
e 199 1569
e 1582 1569
e 1583 1569
e 1584 1569
e 1585 1569
e 1586 1569
e 558 1569
e 1587 1569
e 1588 1569
e 1589 1569
e 1590 1569
e 1591 1569
e 1592 1569
e 1593 1569
e 1594 1569
e 1595 1569
e 1596 1569
e 1597 1569
e 1598 1569
e 1599 1569
e 1600 1569
e 1601 1569
e 1602 1569
e 1603 1569
e 1604 1569
e 1605 1569
e 559 1569
e 201 1569
e 1606 1569
e 1607 1569
e 1608 1569
e 1609 1569
e 203 1569
e 1610 1569
e 1611 1569
e 1612 1569
e 1613 1569
e 204 1569
e 1614 1569
e 1615 1569
e 1616 1569
e 1617 1569
e 1618 1569
e 1619 1569
e 562 1569
e 1620 1569
e 1621 1569
e 563 1569
e 1622 1569
e 1623 1569
e 1571 1570
e 1572 1570
e 1573 1570
e 1574 1570
e 1575 1570
e 1576 1570
e 1577 1570
e 1578 1570
e 1579 1570
e 1580 1570
e 1581 1570
e 199 1570
e 1582 1570
e 1583 1570
e 1584 1570
e 1585 1570
e 1586 1570
e 558 1570
e 1587 1570
e 1588 1570
e 1589 1570
e 1590 1570
e 1591 1570
e 1592 1570
e 1593 1570
e 1594 1570
e 1595 1570
e 1596 1570
e 1597 1570
e 1598 1570
e 1599 1570
e 1600 1570
e 1601 1570
e 1602 1570
e 1603 1570
e 1604 1570
e 1605 1570
e 559 1570
e 201 1570
e 1606 1570
e 1607 1570
e 1608 1570
e 1609 1570
e 203 1570
e 1610 1570
e 1611 1570
e 1612 1570
e 1613 1570
e 204 1570
e 1614 1570
e 1615 1570
e 1616 1570
e 1617 1570
e 1618 1570
e 1619 1570
e 562 1570
e 1620 1570
e 1621 1570
e 563 1570
e 1622 1570
e 1623 1570
e 1572 1571
e 1573 1571
e 1574 1571
e 1575 1571
e 1576 1571
e 1577 1571
e 1578 1571
e 1579 1571
e 1580 1571
e 1581 1571
e 199 1571
e 1582 1571
e 1583 1571
e 1584 1571
e 1585 1571
e 1586 1571
e 558 1571
e 1587 1571
e 1588 1571
e 1589 1571
e 1590 1571
e 1591 1571
e 1592 1571
e 1593 1571
e 1594 1571
e 1595 1571
e 1596 1571
e 1597 1571
e 1598 1571
e 1599 1571
e 1600 1571
e 1601 1571
e 1602 1571
e 1603 1571
e 1604 1571
e 1605 1571
e 559 1571
e 201 1571
e 1606 1571
e 1607 1571
e 1608 1571
e 1609 1571
e 203 1571
e 1610 1571
e 1611 1571
e 1612 1571
e 1613 1571
e 204 1571
e 1614 1571
e 1615 1571
e 1616 1571
e 1617 1571
e 1618 1571
e 1619 1571
e 562 1571
e 1620 1571
e 1621 1571
e 563 1571
e 1622 1571
e 1623 1571
e 1573 1572
e 1574 1572
e 1575 1572
e 1576 1572
e 1577 1572
e 1578 1572
e 1579 1572
e 1580 1572
e 1581 1572
e 199 1572
e 1582 1572
e 1583 1572
e 1584 1572
e 1585 1572
e 1586 1572
e 558 1572
e 1587 1572
e 1588 1572
e 1589 1572
e 1590 1572
e 1591 1572
e 1592 1572
e 1593 1572
e 1594 1572
e 1595 1572
e 1596 1572
e 1597 1572
e 1598 1572
e 1599 1572
e 1600 1572
e 1601 1572
e 1602 1572
e 1603 1572
e 1604 1572
e 1605 1572
e 559 1572
e 201 1572
e 1606 1572
e 1607 1572
e 1608 1572
e 1609 1572
e 203 1572
e 1610 1572
e 1611 1572
e 1612 1572
e 1613 1572
e 204 1572
e 1614 1572
e 1615 1572
e 1616 1572
e 1617 1572
e 1618 1572
e 1619 1572
e 562 1572
e 1620 1572
e 1621 1572
e 563 1572
e 1622 1572
e 1623 1572
e 1574 1573
e 1575 1573
e 1576 1573
e 1577 1573
e 1578 1573
e 1579 1573
e 1580 1573
e 1581 1573
e 199 1573
e 1582 1573
e 1583 1573
e 1584 1573
e 1585 1573
e 1586 1573
e 558 1573
e 1587 1573
e 1588 1573
e 1589 1573
e 1590 1573
e 1591 1573
e 1592 1573
e 1593 1573
e 1594 1573
e 1595 1573
e 1596 1573
e 1597 1573
e 1598 1573
e 1599 1573
e 1600 1573
e 1601 1573
e 1602 1573
e 1603 1573
e 1604 1573
e 1605 1573
e 559 1573
e 201 1573
e 1606 1573
e 1607 1573
e 1608 1573
e 1609 1573
e 203 1573
e 1610 1573
e 1611 1573
e 1612 1573
e 1613 1573
e 204 1573
e 1614 1573
e 1615 1573
e 1616 1573
e 1617 1573
e 1618 1573
e 1619 1573
e 562 1573
e 1620 1573
e 1621 1573
e 563 1573
e 1622 1573
e 1623 1573
e 1575 1574
e 1576 1574
e 1577 1574
e 1578 1574
e 1579 1574
e 1580 1574
e 1581 1574
e 199 1574
e 1582 1574
e 1583 1574
e 1584 1574
e 1585 1574
e 1586 1574
e 558 1574
e 1587 1574
e 1588 1574
e 1589 1574
e 1590 1574
e 1591 1574
e 1592 1574
e 1593 1574
e 1594 1574
e 1595 1574
e 1596 1574
e 1597 1574
e 1598 1574
e 1599 1574
e 1600 1574
e 1601 1574
e 1602 1574
e 1603 1574
e 1604 1574
e 1605 1574
e 559 1574
e 201 1574
e 1606 1574
e 1607 1574
e 1608 1574
e 1609 1574
e 203 1574
e 1610 1574
e 1611 1574
e 1612 1574
e 1613 1574
e 204 1574
e 1614 1574
e 1615 1574
e 1616 1574
e 1617 1574
e 1618 1574
e 1619 1574
e 562 1574
e 1620 1574
e 1621 1574
e 563 1574
e 1622 1574
e 1623 1574
e 1576 1575
e 1577 1575
e 1578 1575
e 1579 1575
e 1580 1575
e 1581 1575
e 199 1575
e 1582 1575
e 1583 1575
e 1584 1575
e 1585 1575
e 1586 1575
e 558 1575
e 1587 1575
e 1588 1575
e 1589 1575
e 1590 1575
e 1591 1575
e 1592 1575
e 1593 1575
e 1594 1575
e 1595 1575
e 1596 1575
e 1597 1575
e 1598 1575
e 1599 1575
e 1600 1575
e 1601 1575
e 1602 1575
e 1603 1575
e 1604 1575
e 1605 1575
e 559 1575
e 201 1575
e 1606 1575
e 1607 1575
e 1608 1575
e 1609 1575
e 203 1575
e 1610 1575
e 1611 1575
e 1612 1575
e 1613 1575
e 204 1575
e 1614 1575
e 1615 1575
e 1616 1575
e 1617 1575
e 1618 1575
e 1619 1575
e 562 1575
e 1620 1575
e 1621 1575
e 563 1575
e 1622 1575
e 1623 1575
e 1577 1576
e 1578 1576
e 1579 1576
e 1580 1576
e 1581 1576
e 199 1576
e 1582 1576
e 1583 1576
e 1584 1576
e 1585 1576
e 1586 1576
e 558 1576
e 1587 1576
e 1588 1576
e 1589 1576
e 1590 1576
e 1591 1576
e 1592 1576
e 1593 1576
e 1594 1576
e 1595 1576
e 1596 1576
e 1597 1576
e 1598 1576
e 1599 1576
e 1600 1576
e 1601 1576
e 1602 1576
e 1603 1576
e 1604 1576
e 1605 1576
e 559 1576
e 201 1576
e 1606 1576
e 1607 1576
e 1608 1576
e 1609 1576
e 203 1576
e 1610 1576
e 1611 1576
e 1612 1576
e 1613 1576
e 204 1576
e 1614 1576
e 1615 1576
e 1616 1576
e 1617 1576
e 1618 1576
e 1619 1576
e 562 1576
e 1620 1576
e 1621 1576
e 563 1576
e 1622 1576
e 1623 1576
e 1578 1577
e 1579 1577
e 1580 1577
e 1581 1577
e 199 1577
e 1582 1577
e 1583 1577
e 1584 1577
e 1585 1577
e 1586 1577
e 558 1577
e 1587 1577
e 1588 1577
e 1589 1577
e 1590 1577
e 1591 1577
e 1592 1577
e 1593 1577
e 1594 1577
e 1595 1577
e 1596 1577
e 1597 1577
e 1598 1577
e 1599 1577
e 1600 1577
e 1601 1577
e 1602 1577
e 1603 1577
e 1604 1577
e 1605 1577
e 559 1577
e 201 1577
e 1606 1577
e 1607 1577
e 1608 1577
e 1609 1577
e 203 1577
e 1610 1577
e 1611 1577
e 1612 1577
e 1613 1577
e 204 1577
e 1614 1577
e 1615 1577
e 1616 1577
e 1617 1577
e 1618 1577
e 1619 1577
e 562 1577
e 1620 1577
e 1621 1577
e 563 1577
e 1622 1577
e 1623 1577
e 1579 1578
e 1580 1578
e 1581 1578
e 199 1578
e 1582 1578
e 1583 1578
e 1584 1578
e 1585 1578
e 1586 1578
e 558 1578
e 1587 1578
e 1588 1578
e 1589 1578
e 1590 1578
e 1591 1578
e 1592 1578
e 1593 1578
e 1594 1578
e 1595 1578
e 1596 1578
e 1597 1578
e 1598 1578
e 1599 1578
e 1600 1578
e 1601 1578
e 1602 1578
e 1603 1578
e 1604 1578
e 1605 1578
e 559 1578
e 201 1578
e 1606 1578
e 1607 1578
e 1608 1578
e 1609 1578
e 203 1578
e 1610 1578
e 1611 1578
e 1612 1578
e 1613 1578
e 204 1578
e 1614 1578
e 1615 1578
e 1616 1578
e 1617 1578
e 1618 1578
e 1619 1578
e 562 1578
e 1620 1578
e 1621 1578
e 563 1578
e 1622 1578
e 1623 1578
e 1580 1579
e 1581 1579
e 199 1579
e 1582 1579
e 1583 1579
e 1584 1579
e 1585 1579
e 1586 1579
e 558 1579
e 1587 1579
e 1588 1579
e 1589 1579
e 1590 1579
e 1591 1579
e 1592 1579
e 1593 1579
e 1594 1579
e 1595 1579
e 1596 1579
e 1597 1579
e 1598 1579
e 1599 1579
e 1600 1579
e 1601 1579
e 1602 1579
e 1603 1579
e 1604 1579
e 1605 1579
e 559 1579
e 201 1579
e 1606 1579
e 1607 1579
e 1608 1579
e 1609 1579
e 203 1579
e 1610 1579
e 1611 1579
e 1612 1579
e 1613 1579
e 204 1579
e 1614 1579
e 1615 1579
e 1616 1579
e 1617 1579
e 1618 1579
e 1619 1579
e 562 1579
e 1620 1579
e 1621 1579
e 563 1579
e 1622 1579
e 1623 1579
e 1581 1580
e 199 1580
e 1582 1580
e 1583 1580
e 1584 1580
e 1585 1580
e 1586 1580
e 558 1580
e 1587 1580
e 1588 1580
e 1589 1580
e 1590 1580
e 1591 1580
e 1592 1580
e 1593 1580
e 1594 1580
e 1595 1580
e 1596 1580
e 1597 1580
e 1598 1580
e 1599 1580
e 1600 1580
e 1601 1580
e 1602 1580
e 1603 1580
e 1604 1580
e 1605 1580
e 559 1580
e 201 1580
e 1606 1580
e 1607 1580
e 1608 1580
e 1609 1580
e 203 1580
e 1610 1580
e 1611 1580
e 1612 1580
e 1613 1580
e 204 1580
e 1614 1580
e 1615 1580
e 1616 1580
e 1617 1580
e 1618 1580
e 1619 1580
e 562 1580
e 1620 1580
e 1621 1580
e 563 1580
e 1622 1580
e 1623 1580
e 199 1581
e 1582 1581
e 1583 1581
e 1584 1581
e 1585 1581
e 1586 1581
e 558 1581
e 1587 1581
e 1588 1581
e 1589 1581
e 1590 1581
e 1591 1581
e 1592 1581
e 1593 1581
e 1594 1581
e 1595 1581
e 1596 1581
e 1597 1581
e 1598 1581
e 1599 1581
e 1600 1581
e 1601 1581
e 1602 1581
e 1603 1581
e 1604 1581
e 1605 1581
e 559 1581
e 201 1581
e 1606 1581
e 1607 1581
e 1608 1581
e 1609 1581
e 203 1581
e 1610 1581
e 1611 1581
e 1612 1581
e 1613 1581
e 204 1581
e 1614 1581
e 1615 1581
e 1616 1581
e 1617 1581
e 1618 1581
e 1619 1581
e 562 1581
e 1620 1581
e 1621 1581
e 563 1581
e 1622 1581
e 1623 1581
e 1582 199
e 1583 199
e 1584 199
e 1585 199
e 1586 199
e 1587 199
e 1588 199
e 1589 199
e 1590 199
e 1591 199
e 1592 199
e 1593 199
e 1594 199
e 1595 199
e 1596 199
e 1597 199
e 1598 199
e 1599 199
e 1600 199
e 1601 199
e 1602 199
e 1603 199
e 1604 199
e 1605 199
e 1606 199
e 1607 199
e 1608 199
e 1609 199
e 203 199
e 1610 199
e 1611 199
e 1612 199
e 1613 199
e 204 199
e 1614 199
e 1615 199
e 1616 199
e 1617 199
e 1618 199
e 1619 199
e 1620 199
e 1621 199
e 1622 199
e 1623 199
e 1583 1582
e 1584 1582
e 1585 1582
e 1586 1582
e 558 1582
e 1587 1582
e 1588 1582
e 1589 1582
e 1590 1582
e 1591 1582
e 1592 1582
e 1593 1582
e 1594 1582
e 1595 1582
e 1596 1582
e 1597 1582
e 1598 1582
e 1599 1582
e 1600 1582
e 1601 1582
e 1602 1582
e 1603 1582
e 1604 1582
e 1605 1582
e 559 1582
e 201 1582
e 1606 1582
e 1607 1582
e 1608 1582
e 1609 1582
e 203 1582
e 1610 1582
e 1611 1582
e 1612 1582
e 1613 1582
e 204 1582
e 1614 1582
e 1615 1582
e 1616 1582
e 1617 1582
e 1618 1582
e 1619 1582
e 562 1582
e 1620 1582
e 1621 1582
e 563 1582
e 1622 1582
e 1623 1582
e 1584 1583
e 1585 1583
e 1586 1583
e 558 1583
e 1587 1583
e 1588 1583
e 1589 1583
e 1590 1583
e 1591 1583
e 1592 1583
e 1593 1583
e 1594 1583
e 1595 1583
e 1596 1583
e 1597 1583
e 1598 1583
e 1599 1583
e 1600 1583
e 1601 1583
e 1602 1583
e 1603 1583
e 1604 1583
e 1605 1583
e 559 1583
e 201 1583
e 1606 1583
e 1607 1583
e 1608 1583
e 1609 1583
e 203 1583
e 1610 1583
e 1611 1583
e 1612 1583
e 1613 1583
e 204 1583
e 1614 1583
e 1615 1583
e 1616 1583
e 1617 1583
e 1618 1583
e 1619 1583
e 562 1583
e 1620 1583
e 1621 1583
e 563 1583
e 1622 1583
e 1623 1583
e 1585 1584
e 1586 1584
e 558 1584
e 1587 1584
e 1588 1584
e 1589 1584
e 1590 1584
e 1591 1584
e 1592 1584
e 1593 1584
e 1594 1584
e 1595 1584
e 1596 1584
e 1597 1584
e 1598 1584
e 1599 1584
e 1600 1584
e 1601 1584
e 1602 1584
e 1603 1584
e 1604 1584
e 1605 1584
e 559 1584
e 201 1584
e 1606 1584
e 1607 1584
e 1608 1584
e 1609 1584
e 203 1584
e 1610 1584
e 1611 1584
e 1612 1584
e 1613 1584
e 204 1584
e 1614 1584
e 1615 1584
e 1616 1584
e 1617 1584
e 1618 1584
e 1619 1584
e 562 1584
e 1620 1584
e 1621 1584
e 563 1584
e 1622 1584
e 1623 1584
e 1586 1585
e 558 1585
e 1587 1585
e 1588 1585
e 1589 1585
e 1590 1585
e 1591 1585
e 1592 1585
e 1593 1585
e 1594 1585
e 1595 1585
e 1596 1585
e 1597 1585
e 1598 1585
e 1599 1585
e 1600 1585
e 1601 1585
e 1602 1585
e 1603 1585
e 1604 1585
e 1605 1585
e 559 1585
e 201 1585
e 1606 1585
e 1607 1585
e 1608 1585
e 1609 1585
e 203 1585
e 1610 1585
e 1611 1585
e 1612 1585
e 1613 1585
e 204 1585
e 1614 1585
e 1615 1585
e 1616 1585
e 1617 1585
e 1618 1585
e 1619 1585
e 562 1585
e 1620 1585
e 1621 1585
e 563 1585
e 1622 1585
e 1623 1585
e 558 1586
e 1587 1586
e 1588 1586
e 1589 1586
e 1590 1586
e 1591 1586
e 1592 1586
e 1593 1586
e 1594 1586
e 1595 1586
e 1596 1586
e 1597 1586
e 1598 1586
e 1599 1586
e 1600 1586
e 1601 1586
e 1602 1586
e 1603 1586
e 1604 1586
e 1605 1586
e 559 1586
e 201 1586
e 1606 1586
e 1607 1586
e 1608 1586
e 1609 1586
e 203 1586
e 1610 1586
e 1611 1586
e 1612 1586
e 1613 1586
e 204 1586
e 1614 1586
e 1615 1586
e 1616 1586
e 1617 1586
e 1618 1586
e 1619 1586
e 562 1586
e 1620 1586
e 1621 1586
e 563 1586
e 1622 1586
e 1623 1586
e 1587 558
e 1588 558
e 1589 558
e 1590 558
e 1591 558
e 1592 558
e 1593 558
e 1594 558
e 1595 558
e 1596 558
e 1597 558
e 1598 558
e 1599 558
e 1600 558
e 1601 558
e 1602 558
e 1603 558
e 1604 558
e 1605 558
e 1606 558
e 1607 558
e 1608 558
e 1609 558
e 203 558
e 1610 558
e 1611 558
e 1612 558
e 1613 558
e 204 558
e 1614 558
e 1615 558
e 1616 558
e 1617 558
e 1618 558
e 1619 558
e 562 558
e 1620 558
e 1621 558
e 563 558
e 1622 558
e 1623 558
e 1588 1587
e 1589 1587
e 1590 1587
e 1591 1587
e 1592 1587
e 1593 1587
e 1594 1587
e 1595 1587
e 1596 1587
e 1597 1587
e 1598 1587
e 1599 1587
e 1600 1587
e 1601 1587
e 1602 1587
e 1603 1587
e 1604 1587
e 1605 1587
e 559 1587
e 201 1587
e 1606 1587
e 1607 1587
e 1608 1587
e 1609 1587
e 203 1587
e 1610 1587
e 1611 1587
e 1612 1587
e 1613 1587
e 204 1587
e 1614 1587
e 1615 1587
e 1616 1587
e 1617 1587
e 1618 1587
e 1619 1587
e 562 1587
e 1620 1587
e 1621 1587
e 563 1587
e 1622 1587
e 1623 1587
e 1589 1588
e 1590 1588
e 1591 1588
e 1592 1588
e 1593 1588
e 1594 1588
e 1595 1588
e 1596 1588
e 1597 1588
e 1598 1588
e 1599 1588
e 1600 1588
e 1601 1588
e 1602 1588
e 1603 1588
e 1604 1588
e 1605 1588
e 559 1588
e 201 1588
e 1606 1588
e 1607 1588
e 1608 1588
e 1609 1588
e 203 1588
e 1610 1588
e 1611 1588
e 1612 1588
e 1613 1588
e 204 1588
e 1614 1588
e 1615 1588
e 1616 1588
e 1617 1588
e 1618 1588
e 1619 1588
e 562 1588
e 1620 1588
e 1621 1588
e 563 1588
e 1622 1588
e 1623 1588
e 1590 1589
e 1591 1589
e 1592 1589
e 1593 1589
e 1594 1589
e 1595 1589
e 1596 1589
e 1597 1589
e 1598 1589
e 1599 1589
e 1600 1589
e 1601 1589
e 1602 1589
e 1603 1589
e 1604 1589
e 1605 1589
e 559 1589
e 201 1589
e 1606 1589
e 1607 1589
e 1608 1589
e 1609 1589
e 203 1589
e 1610 1589
e 1611 1589
e 1612 1589
e 1613 1589
e 204 1589
e 1614 1589
e 1615 1589
e 1616 1589
e 1617 1589
e 1618 1589
e 1619 1589
e 562 1589
e 1620 1589
e 1621 1589
e 563 1589
e 1622 1589
e 1623 1589
e 1591 1590
e 1592 1590
e 1593 1590
e 1594 1590
e 1595 1590
e 1596 1590
e 1597 1590
e 1598 1590
e 1599 1590
e 1600 1590
e 1601 1590
e 1602 1590
e 1603 1590
e 1604 1590
e 1605 1590
e 559 1590
e 201 1590
e 1606 1590
e 1607 1590
e 1608 1590
e 1609 1590
e 203 1590
e 1610 1590
e 1611 1590
e 1612 1590
e 1613 1590
e 204 1590
e 1614 1590
e 1615 1590
e 1616 1590
e 1617 1590
e 1618 1590
e 1619 1590
e 562 1590
e 1620 1590
e 1621 1590
e 563 1590
e 1622 1590
e 1623 1590
e 1592 1591
e 1593 1591
e 1594 1591
e 1595 1591
e 1596 1591
e 1597 1591
e 1598 1591
e 1599 1591
e 1600 1591
e 1601 1591
e 1602 1591
e 1603 1591
e 1604 1591
e 1605 1591
e 559 1591
e 201 1591
e 1606 1591
e 1607 1591
e 1608 1591
e 1609 1591
e 203 1591
e 1610 1591
e 1611 1591
e 1612 1591
e 1613 1591
e 204 1591
e 1614 1591
e 1615 1591
e 1616 1591
e 1617 1591
e 1618 1591
e 1619 1591
e 562 1591
e 1620 1591
e 1621 1591
e 563 1591
e 1622 1591
e 1623 1591
e 1593 1592
e 1594 1592
e 1595 1592
e 1596 1592
e 1597 1592
e 1598 1592
e 1599 1592
e 1600 1592
e 1601 1592
e 1602 1592
e 1603 1592
e 1604 1592
e 1605 1592
e 559 1592
e 201 1592
e 1606 1592
e 1607 1592
e 1608 1592
e 1609 1592
e 203 1592
e 1610 1592
e 1611 1592
e 1612 1592
e 1613 1592
e 204 1592
e 1614 1592
e 1615 1592
e 1616 1592
e 1617 1592
e 1618 1592
e 1619 1592
e 562 1592
e 1620 1592
e 1621 1592
e 563 1592
e 1622 1592
e 1623 1592
e 1594 1593
e 1595 1593
e 1596 1593
e 1597 1593
e 1598 1593
e 1599 1593
e 1600 1593
e 1601 1593
e 1602 1593
e 1603 1593
e 1604 1593
e 1605 1593
e 559 1593
e 201 1593
e 1606 1593
e 1607 1593
e 1608 1593
e 1609 1593
e 203 1593
e 1610 1593
e 1611 1593
e 1612 1593
e 1613 1593
e 204 1593
e 1614 1593
e 1615 1593
e 1616 1593
e 1617 1593
e 1618 1593
e 1619 1593
e 562 1593
e 1620 1593
e 1621 1593
e 563 1593
e 1622 1593
e 1623 1593
e 1595 1594
e 1596 1594
e 1597 1594
e 1598 1594
e 1599 1594
e 1600 1594
e 1601 1594
e 1602 1594
e 1603 1594
e 1604 1594
e 1605 1594
e 559 1594
e 201 1594
e 1606 1594
e 1607 1594
e 1608 1594
e 1609 1594
e 203 1594
e 1610 1594
e 1611 1594
e 1612 1594
e 1613 1594
e 204 1594
e 1614 1594
e 1615 1594
e 1616 1594
e 1617 1594
e 1618 1594
e 1619 1594
e 562 1594
e 1620 1594
e 1621 1594
e 563 1594
e 1622 1594
e 1623 1594
e 1596 1595
e 1597 1595
e 1598 1595
e 1599 1595
e 1600 1595
e 1601 1595
e 1602 1595
e 1603 1595
e 1604 1595
e 1605 1595
e 559 1595
e 201 1595
e 1606 1595
e 1607 1595
e 1608 1595
e 1609 1595
e 203 1595
e 1610 1595
e 1611 1595
e 1612 1595
e 1613 1595
e 204 1595
e 1614 1595
e 1615 1595
e 1616 1595
e 1617 1595
e 1618 1595
e 1619 1595
e 562 1595
e 1620 1595
e 1621 1595
e 563 1595
e 1622 1595
e 1623 1595
e 1597 1596
e 1598 1596
e 1599 1596
e 1600 1596
e 1601 1596
e 1602 1596
e 1603 1596
e 1604 1596
e 1605 1596
e 559 1596
e 201 1596
e 1606 1596
e 1607 1596
e 1608 1596
e 1609 1596
e 203 1596
e 1610 1596
e 1611 1596
e 1612 1596
e 1613 1596
e 204 1596
e 1614 1596
e 1615 1596
e 1616 1596
e 1617 1596
e 1618 1596
e 1619 1596
e 562 1596
e 1620 1596
e 1621 1596
e 563 1596
e 1622 1596
e 1623 1596
e 1598 1597
e 1599 1597
e 1600 1597
e 1601 1597
e 1602 1597
e 1603 1597
e 1604 1597
e 1605 1597
e 559 1597
e 201 1597
e 1606 1597
e 1607 1597
e 1608 1597
e 1609 1597
e 203 1597
e 1610 1597
e 1611 1597
e 1612 1597
e 1613 1597
e 204 1597
e 1614 1597
e 1615 1597
e 1616 1597
e 1617 1597
e 1618 1597
e 1619 1597
e 562 1597
e 1620 1597
e 1621 1597
e 563 1597
e 1622 1597
e 1623 1597
e 1599 1598
e 1600 1598
e 1601 1598
e 1602 1598
e 1603 1598
e 1604 1598
e 1605 1598
e 559 1598
e 201 1598
e 1606 1598
e 1607 1598
e 1608 1598
e 1609 1598
e 203 1598
e 1610 1598
e 1611 1598
e 1612 1598
e 1613 1598
e 204 1598
e 1614 1598
e 1615 1598
e 1616 1598
e 1617 1598
e 1618 1598
e 1619 1598
e 562 1598
e 1620 1598
e 1621 1598
e 563 1598
e 1622 1598
e 1623 1598
e 1600 1599
e 1601 1599
e 1602 1599
e 1603 1599
e 1604 1599
e 1605 1599
e 559 1599
e 201 1599
e 1606 1599
e 1607 1599
e 1608 1599
e 1609 1599
e 203 1599
e 1610 1599
e 1611 1599
e 1612 1599
e 1613 1599
e 204 1599
e 1614 1599
e 1615 1599
e 1616 1599
e 1617 1599
e 1618 1599
e 1619 1599
e 562 1599
e 1620 1599
e 1621 1599
e 563 1599
e 1622 1599
e 1623 1599
e 1601 1600
e 1602 1600
e 1603 1600
e 1604 1600
e 1605 1600
e 559 1600
e 201 1600
e 1606 1600
e 1607 1600
e 1608 1600
e 1609 1600
e 203 1600
e 1610 1600
e 1611 1600
e 1612 1600
e 1613 1600
e 204 1600
e 1614 1600
e 1615 1600
e 1616 1600
e 1617 1600
e 1618 1600
e 1619 1600
e 562 1600
e 1620 1600
e 1621 1600
e 563 1600
e 1622 1600
e 1623 1600
e 1602 1601
e 1603 1601
e 1604 1601
e 1605 1601
e 559 1601
e 201 1601
e 1606 1601
e 1607 1601
e 1608 1601
e 1609 1601
e 203 1601
e 1610 1601
e 1611 1601
e 1612 1601
e 1613 1601
e 204 1601
e 1614 1601
e 1615 1601
e 1616 1601
e 1617 1601
e 1618 1601
e 1619 1601
e 562 1601
e 1620 1601
e 1621 1601
e 563 1601
e 1622 1601
e 1623 1601
e 1603 1602
e 1604 1602
e 1605 1602
e 559 1602
e 201 1602
e 1606 1602
e 1607 1602
e 1608 1602
e 1609 1602
e 203 1602
e 1610 1602
e 1611 1602
e 1612 1602
e 1613 1602
e 204 1602
e 1614 1602
e 1615 1602
e 1616 1602
e 1617 1602
e 1618 1602
e 1619 1602
e 562 1602
e 1620 1602
e 1621 1602
e 563 1602
e 1622 1602
e 1623 1602
e 1604 1603
e 1605 1603
e 559 1603
e 201 1603
e 1606 1603
e 1607 1603
e 1608 1603
e 1609 1603
e 203 1603
e 1610 1603
e 1611 1603
e 1612 1603
e 1613 1603
e 204 1603
e 1614 1603
e 1615 1603
e 1616 1603
e 1617 1603
e 1618 1603
e 1619 1603
e 562 1603
e 1620 1603
e 1621 1603
e 563 1603
e 1622 1603
e 1623 1603
e 1605 1604
e 559 1604
e 201 1604
e 1606 1604
e 1607 1604
e 1608 1604
e 1609 1604
e 203 1604
e 1610 1604
e 1611 1604
e 1612 1604
e 1613 1604
e 204 1604
e 1614 1604
e 1615 1604
e 1616 1604
e 1617 1604
e 1618 1604
e 1619 1604
e 562 1604
e 1620 1604
e 1621 1604
e 563 1604
e 1622 1604
e 1623 1604
e 559 1605
e 201 1605
e 1606 1605
e 1607 1605
e 1608 1605
e 1609 1605
e 203 1605
e 1610 1605
e 1611 1605
e 1612 1605
e 1613 1605
e 204 1605
e 1614 1605
e 1615 1605
e 1616 1605
e 1617 1605
e 1618 1605
e 1619 1605
e 562 1605
e 1620 1605
e 1621 1605
e 563 1605
e 1622 1605
e 1623 1605
e 1606 559
e 1607 559
e 1608 559
e 1609 559
e 203 559
e 1610 559
e 1611 559
e 1612 559
e 1613 559
e 204 559
e 1614 559
e 1615 559
e 1616 559
e 1617 559
e 1618 559
e 1619 559
e 562 559
e 1620 559
e 1621 559
e 563 559
e 1622 559
e 1623 559
e 1606 201
e 1607 201
e 1608 201
e 1609 201
e 203 201
e 1610 201
e 1611 201
e 1612 201
e 1613 201
e 204 201
e 1614 201
e 1615 201
e 1616 201
e 1617 201
e 1618 201
e 1619 201
e 562 201
e 1620 201
e 1621 201
e 563 201
e 1622 201
e 1623 201
e 1607 1606
e 1608 1606
e 1609 1606
e 203 1606
e 1610 1606
e 1611 1606
e 1612 1606
e 1613 1606
e 204 1606
e 1614 1606
e 1615 1606
e 1616 1606
e 1617 1606
e 1618 1606
e 1619 1606
e 562 1606
e 1620 1606
e 1621 1606
e 563 1606
e 1622 1606
e 1623 1606
e 1608 1607
e 1609 1607
e 203 1607
e 1610 1607
e 1611 1607
e 1612 1607
e 1613 1607
e 204 1607
e 1614 1607
e 1615 1607
e 1616 1607
e 1617 1607
e 1618 1607
e 1619 1607
e 562 1607
e 1620 1607
e 1621 1607
e 563 1607
e 1622 1607
e 1623 1607
e 1609 1608
e 203 1608
e 1610 1608
e 1611 1608
e 1612 1608
e 1613 1608
e 204 1608
e 1614 1608
e 1615 1608
e 1616 1608
e 1617 1608
e 1618 1608
e 1619 1608
e 562 1608
e 1620 1608
e 1621 1608
e 563 1608
e 1622 1608
e 1623 1608
e 203 1609
e 1610 1609
e 1611 1609
e 1612 1609
e 1613 1609
e 204 1609
e 1614 1609
e 1615 1609
e 1616 1609
e 1617 1609
e 1618 1609
e 1619 1609
e 562 1609
e 1620 1609
e 1621 1609
e 563 1609
e 1622 1609
e 1623 1609
e 1610 203
e 1611 203
e 1612 203
e 1613 203
e 204 203
e 1614 203
e 1615 203
e 1616 203
e 1617 203
e 1618 203
e 1619 203
e 562 203
e 1620 203
e 1621 203
e 563 203
e 1622 203
e 1623 203
e 1611 1610
e 1612 1610
e 1613 1610
e 204 1610
e 1614 1610
e 1615 1610
e 1616 1610
e 1617 1610
e 1618 1610
e 1619 1610
e 562 1610
e 1620 1610
e 1621 1610
e 563 1610
e 1622 1610
e 1623 1610
e 1612 1611
e 1613 1611
e 204 1611
e 1614 1611
e 1615 1611
e 1616 1611
e 1617 1611
e 1618 1611
e 1619 1611
e 562 1611
e 1620 1611
e 1621 1611
e 563 1611
e 1622 1611
e 1623 1611
e 1613 1612
e 204 1612
e 1614 1612
e 1615 1612
e 1616 1612
e 1617 1612
e 1618 1612
e 1619 1612
e 562 1612
e 1620 1612
e 1621 1612
e 563 1612
e 1622 1612
e 1623 1612
e 204 1613
e 1614 1613
e 1615 1613
e 1616 1613
e 1617 1613
e 1618 1613
e 1619 1613
e 562 1613
e 1620 1613
e 1621 1613
e 563 1613
e 1622 1613
e 1623 1613
e 1614 204
e 1615 204
e 1616 204
e 1617 204
e 1618 204
e 1619 204
e 562 204
e 1620 204
e 1621 204
e 563 204
e 1622 204
e 1623 204
e 1615 1614
e 1616 1614
e 1617 1614
e 1618 1614
e 1619 1614
e 562 1614
e 1620 1614
e 1621 1614
e 563 1614
e 1622 1614
e 1623 1614
e 1616 1615
e 1617 1615
e 1618 1615
e 1619 1615
e 562 1615
e 1620 1615
e 1621 1615
e 563 1615
e 1622 1615
e 1623 1615
e 1617 1616
e 1618 1616
e 1619 1616
e 562 1616
e 1620 1616
e 1621 1616
e 563 1616
e 1622 1616
e 1623 1616
e 1618 1617
e 1619 1617
e 562 1617
e 1620 1617
e 1621 1617
e 563 1617
e 1622 1617
e 1623 1617
e 1619 1618
e 562 1618
e 1620 1618
e 1621 1618
e 563 1618
e 1622 1618
e 1623 1618
e 562 1619
e 1620 1619
e 1621 1619
e 563 1619
e 1622 1619
e 1623 1619
e 1620 562
e 1621 562
e 1622 562
e 1623 562
e 1621 1620
e 563 1620
e 1622 1620
e 1623 1620
e 563 1621
e 1622 1621
e 1623 1621
e 1622 563
e 1623 563
e 1623 1622
e 1624 1625
e 1626 1625
e 1627 1625
e 1628 1625
e 1629 1625
e 1630 1625
e 1631 1625
e 1632 1625
e 1491 1625
e 1633 1625
e 1493 1625
e 1634 1625
e 1494 1625
e 1495 1625
e 1635 1625
e 1636 1625
e 1637 1625
e 1638 1625
e 1639 1625
e 1640 1625
e 455 1625
e 1641 1625
e 1642 1625
e 1643 1625
e 1644 1625
e 1645 1625
e 1646 1625
e 1647 1625
e 1648 1625
e 1649 1625
e 1650 1625
e 1651 1625
e 1652 1625
e 1653 1625
e 1654 1625
e 527 1625
e 1655 1625
e 1656 1625
e 1657 1625
e 1658 1625
e 1659 1625
e 1660 1625
e 1661 1625
e 356 1625
e 1662 1625
e 1663 1625
e 1664 1625
e 1665 1625
e 1666 1625
e 1667 1625
e 1668 1625
e 1669 1625
e 1670 1625
e 1671 1625
e 1672 1625
e 1673 1625
e 1674 1625
e 1675 1625
e 1676 1625
e 1509 1625
e 1511 1625
e 1677 1625
e 1678 1625
e 1679 1625
e 1680 1625
e 1681 1625
e 1682 1625
e 1683 1625
e 200 1625
e 1684 1625
e 1685 1625
e 1686 1625
e 1687 1625
e 526 1625
e 1688 1625
e 1689 1625
e 1690 1625
e 1691 1625
e 1692 1625
e 1693 1625
e 1694 1625
e 1695 1625
e 1696 1625
e 1523 1625
e 1697 1625
e 1698 1625
e 1699 1625
e 1700 1625
e 1701 1625
e 1702 1625
e 1703 1625
e 1704 1625
e 1705 1625
e 1706 1625
e 1707 1625
e 529 1625
e 1708 1625
e 530 1625
e 1709 1625
e 1710 1625
e 1536 1625
e 1711 1625
e 1537 1625
e 1539 1625
e 1712 1625
e 1713 1625
e 1714 1625
e 1715 1625
e 531 1625
e 1544 1625
e 1545 1625
e 1626 1624
e 1627 1624
e 1628 1624
e 1629 1624
e 1630 1624
e 1631 1624
e 1632 1624
e 1491 1624
e 1633 1624
e 1493 1624
e 1634 1624
e 1494 1624
e 1495 1624
e 1635 1624
e 1636 1624
e 1637 1624
e 1638 1624
e 1639 1624
e 1640 1624
e 455 1624
e 1641 1624
e 1642 1624
e 1643 1624
e 1644 1624
e 1645 1624
e 1646 1624
e 1647 1624
e 1648 1624
e 1649 1624
e 1650 1624
e 1651 1624
e 1652 1624
e 1653 1624
e 1654 1624
e 527 1624
e 1655 1624
e 1656 1624
e 1657 1624
e 1658 1624
e 1659 1624
e 1660 1624
e 1661 1624
e 356 1624
e 1662 1624
e 1663 1624
e 1664 1624
e 1665 1624
e 1666 1624
e 1667 1624
e 1668 1624
e 1669 1624
e 1670 1624
e 1671 1624
e 1672 1624
e 1673 1624
e 1674 1624
e 1675 1624
e 1676 1624
e 1509 1624
e 1511 1624
e 1677 1624
e 1678 1624
e 1679 1624
e 1680 1624
e 1681 1624
e 1682 1624
e 1683 1624
e 200 1624
e 1684 1624
e 1685 1624
e 1686 1624
e 1687 1624
e 526 1624
e 1688 1624
e 1689 1624
e 1690 1624
e 1691 1624
e 1692 1624
e 1693 1624
e 1694 1624
e 1695 1624
e 1696 1624
e 1523 1624
e 1697 1624
e 1698 1624
e 1699 1624
e 1700 1624
e 1701 1624
e 1702 1624
e 1703 1624
e 1704 1624
e 1705 1624
e 1706 1624
e 1707 1624
e 529 1624
e 1708 1624
e 530 1624
e 1709 1624
e 1710 1624
e 1536 1624
e 1711 1624
e 1537 1624
e 1539 1624
e 1712 1624
e 1713 1624
e 1714 1624
e 1715 1624
e 531 1624
e 1544 1624
e 1545 1624
e 1627 1626
e 1628 1626
e 1629 1626
e 1630 1626
e 1631 1626
e 1632 1626
e 1491 1626
e 1633 1626
e 1493 1626
e 1634 1626
e 1494 1626
e 1495 1626
e 1635 1626
e 1636 1626
e 1637 1626
e 1638 1626
e 1639 1626
e 1640 1626
e 455 1626
e 1641 1626
e 1642 1626
e 1643 1626
e 1644 1626
e 1645 1626
e 1646 1626
e 1647 1626
e 1648 1626
e 1649 1626
e 1650 1626
e 1651 1626
e 1652 1626
e 1653 1626
e 1654 1626
e 527 1626
e 1655 1626
e 1656 1626
e 1657 1626
e 1658 1626
e 1659 1626
e 1660 1626
e 1661 1626
e 356 1626
e 1662 1626
e 1663 1626
e 1664 1626
e 1665 1626
e 1666 1626
e 1667 1626
e 1668 1626
e 1669 1626
e 1670 1626
e 1671 1626
e 1672 1626
e 1673 1626
e 1674 1626
e 1675 1626
e 1676 1626
e 1509 1626
e 1511 1626
e 1677 1626
e 1678 1626
e 1679 1626
e 1680 1626
e 1681 1626
e 1682 1626
e 1683 1626
e 200 1626
e 1684 1626
e 1685 1626
e 1686 1626
e 1687 1626
e 526 1626
e 1688 1626
e 1689 1626
e 1690 1626
e 1691 1626
e 1692 1626
e 1693 1626
e 1694 1626
e 1695 1626
e 1696 1626
e 1523 1626
e 1697 1626
e 1698 1626
e 1699 1626
e 1700 1626
e 1701 1626
e 1702 1626
e 1703 1626
e 1704 1626
e 1705 1626
e 1706 1626
e 1707 1626
e 529 1626
e 1708 1626
e 530 1626
e 1709 1626
e 1710 1626
e 1536 1626
e 1711 1626
e 1537 1626
e 1539 1626
e 1712 1626
e 1713 1626
e 1714 1626
e 1715 1626
e 531 1626
e 1544 1626
e 1545 1626
e 1628 1627
e 1629 1627
e 1630 1627
e 1631 1627
e 1632 1627
e 1491 1627
e 1633 1627
e 1493 1627
e 1634 1627
e 1494 1627
e 1495 1627
e 1635 1627
e 1636 1627
e 1637 1627
e 1638 1627
e 1639 1627
e 1640 1627
e 455 1627
e 1641 1627
e 1642 1627
e 1643 1627
e 1644 1627
e 1645 1627
e 1646 1627
e 1647 1627
e 1648 1627
e 1649 1627
e 1650 1627
e 1651 1627
e 1652 1627
e 1653 1627
e 1654 1627
e 527 1627
e 1655 1627
e 1656 1627
e 1657 1627
e 1658 1627
e 1659 1627
e 1660 1627
e 1661 1627
e 356 1627
e 1662 1627
e 1663 1627
e 1664 1627
e 1665 1627
e 1666 1627
e 1667 1627
e 1668 1627
e 1669 1627
e 1670 1627
e 1671 1627
e 1672 1627
e 1673 1627
e 1674 1627
e 1675 1627
e 1676 1627
e 1509 1627
e 1511 1627
e 1677 1627
e 1678 1627
e 1679 1627
e 1680 1627
e 1681 1627
e 1682 1627
e 1683 1627
e 200 1627
e 1684 1627
e 1685 1627
e 1686 1627
e 1687 1627
e 526 1627
e 1688 1627
e 1689 1627
e 1690 1627
e 1691 1627
e 1692 1627
e 1693 1627
e 1694 1627
e 1695 1627
e 1696 1627
e 1523 1627
e 1697 1627
e 1698 1627
e 1699 1627
e 1700 1627
e 1701 1627
e 1702 1627
e 1703 1627
e 1704 1627
e 1705 1627
e 1706 1627
e 1707 1627
e 529 1627
e 1708 1627
e 530 1627
e 1709 1627
e 1710 1627
e 1536 1627
e 1711 1627
e 1537 1627
e 1539 1627
e 1712 1627
e 1713 1627
e 1714 1627
e 1715 1627
e 531 1627
e 1544 1627
e 1545 1627
e 1629 1628
e 1630 1628
e 1631 1628
e 1632 1628
e 1491 1628
e 1633 1628
e 1493 1628
e 1634 1628
e 1494 1628
e 1495 1628
e 1635 1628
e 1636 1628
e 1637 1628
e 1638 1628
e 1639 1628
e 1640 1628
e 455 1628
e 1641 1628
e 1642 1628
e 1643 1628
e 1644 1628
e 1645 1628
e 1646 1628
e 1647 1628
e 1648 1628
e 1649 1628
e 1650 1628
e 1651 1628
e 1652 1628
e 1653 1628
e 1654 1628
e 527 1628
e 1655 1628
e 1656 1628
e 1657 1628
e 1658 1628
e 1659 1628
e 1660 1628
e 1661 1628
e 356 1628
e 1662 1628
e 1663 1628
e 1664 1628
e 1665 1628
e 1666 1628
e 1667 1628
e 1668 1628
e 1669 1628
e 1670 1628
e 1671 1628
e 1672 1628
e 1673 1628
e 1674 1628
e 1675 1628
e 1676 1628
e 1509 1628
e 1511 1628
e 1677 1628
e 1678 1628
e 1679 1628
e 1680 1628
e 1681 1628
e 1682 1628
e 1683 1628
e 200 1628
e 1684 1628
e 1685 1628
e 1686 1628
e 1687 1628
e 526 1628
e 1688 1628
e 1689 1628
e 1690 1628
e 1691 1628
e 1692 1628
e 1693 1628
e 1694 1628
e 1695 1628
e 1696 1628
e 1523 1628
e 1697 1628
e 1698 1628
e 1699 1628
e 1700 1628
e 1701 1628
e 1702 1628
e 1703 1628
e 1704 1628
e 1705 1628
e 1706 1628
e 1707 1628
e 529 1628
e 1708 1628
e 530 1628
e 1709 1628
e 1710 1628
e 1536 1628
e 1711 1628
e 1537 1628
e 1539 1628
e 1712 1628
e 1713 1628
e 1714 1628
e 1715 1628
e 531 1628
e 1544 1628
e 1545 1628
e 1630 1629
e 1631 1629
e 1632 1629
e 1491 1629
e 1633 1629
e 1493 1629
e 1634 1629
e 1494 1629
e 1495 1629
e 1635 1629
e 1636 1629
e 1637 1629
e 1638 1629
e 1639 1629
e 1640 1629
e 455 1629
e 1641 1629
e 1642 1629
e 1643 1629
e 1644 1629
e 1645 1629
e 1646 1629
e 1647 1629
e 1648 1629
e 1649 1629
e 1650 1629
e 1651 1629
e 1652 1629
e 1653 1629
e 1654 1629
e 527 1629
e 1655 1629
e 1656 1629
e 1657 1629
e 1658 1629
e 1659 1629
e 1660 1629
e 1661 1629
e 356 1629
e 1662 1629
e 1663 1629
e 1664 1629
e 1665 1629
e 1666 1629
e 1667 1629
e 1668 1629
e 1669 1629
e 1670 1629
e 1671 1629
e 1672 1629
e 1673 1629
e 1674 1629
e 1675 1629
e 1676 1629
e 1509 1629
e 1511 1629
e 1677 1629
e 1678 1629
e 1679 1629
e 1680 1629
e 1681 1629
e 1682 1629
e 1683 1629
e 200 1629
e 1684 1629
e 1685 1629
e 1686 1629
e 1687 1629
e 526 1629
e 1688 1629
e 1689 1629
e 1690 1629
e 1691 1629
e 1692 1629
e 1693 1629
e 1694 1629
e 1695 1629
e 1696 1629
e 1523 1629
e 1697 1629
e 1698 1629
e 1699 1629
e 1700 1629
e 1701 1629
e 1702 1629
e 1703 1629
e 1704 1629
e 1705 1629
e 1706 1629
e 1707 1629
e 529 1629
e 1708 1629
e 530 1629
e 1709 1629
e 1710 1629
e 1536 1629
e 1711 1629
e 1537 1629
e 1539 1629
e 1712 1629
e 1713 1629
e 1714 1629
e 1715 1629
e 531 1629
e 1544 1629
e 1545 1629
e 1631 1630
e 1632 1630
e 1491 1630
e 1633 1630
e 1493 1630
e 1634 1630
e 1494 1630
e 1495 1630
e 1635 1630
e 1636 1630
e 1637 1630
e 1638 1630
e 1639 1630
e 1640 1630
e 455 1630
e 1641 1630
e 1642 1630
e 1643 1630
e 1644 1630
e 1645 1630
e 1646 1630
e 1647 1630
e 1648 1630
e 1649 1630
e 1650 1630
e 1651 1630
e 1652 1630
e 1653 1630
e 1654 1630
e 527 1630
e 1655 1630
e 1656 1630
e 1657 1630
e 1658 1630
e 1659 1630
e 1660 1630
e 1661 1630
e 356 1630
e 1662 1630
e 1663 1630
e 1664 1630
e 1665 1630
e 1666 1630
e 1667 1630
e 1668 1630
e 1669 1630
e 1670 1630
e 1671 1630
e 1672 1630
e 1673 1630
e 1674 1630
e 1675 1630
e 1676 1630
e 1509 1630
e 1511 1630
e 1677 1630
e 1678 1630
e 1679 1630
e 1680 1630
e 1681 1630
e 1682 1630
e 1683 1630
e 200 1630
e 1684 1630
e 1685 1630
e 1686 1630
e 1687 1630
e 526 1630
e 1688 1630
e 1689 1630
e 1690 1630
e 1691 1630
e 1692 1630
e 1693 1630
e 1694 1630
e 1695 1630
e 1696 1630
e 1523 1630
e 1697 1630
e 1698 1630
e 1699 1630
e 1700 1630
e 1701 1630
e 1702 1630
e 1703 1630
e 1704 1630
e 1705 1630
e 1706 1630
e 1707 1630
e 529 1630
e 1708 1630
e 530 1630
e 1709 1630
e 1710 1630
e 1536 1630
e 1711 1630
e 1537 1630
e 1539 1630
e 1712 1630
e 1713 1630
e 1714 1630
e 1715 1630
e 531 1630
e 1544 1630
e 1545 1630
e 1632 1631
e 1491 1631
e 1633 1631
e 1493 1631
e 1634 1631
e 1494 1631
e 1495 1631
e 1635 1631
e 1636 1631
e 1637 1631
e 1638 1631
e 1639 1631
e 1640 1631
e 455 1631
e 1641 1631
e 1642 1631
e 1643 1631
e 1644 1631
e 1645 1631
e 1646 1631
e 1647 1631
e 1648 1631
e 1649 1631
e 1650 1631
e 1651 1631
e 1652 1631
e 1653 1631
e 1654 1631
e 527 1631
e 1655 1631
e 1656 1631
e 1657 1631
e 1658 1631
e 1659 1631
e 1660 1631
e 1661 1631
e 356 1631
e 1662 1631
e 1663 1631
e 1664 1631
e 1665 1631
e 1666 1631
e 1667 1631
e 1668 1631
e 1669 1631
e 1670 1631
e 1671 1631
e 1672 1631
e 1673 1631
e 1674 1631
e 1675 1631
e 1676 1631
e 1509 1631
e 1511 1631
e 1677 1631
e 1678 1631
e 1679 1631
e 1680 1631
e 1681 1631
e 1682 1631
e 1683 1631
e 200 1631
e 1684 1631
e 1685 1631
e 1686 1631
e 1687 1631
e 526 1631
e 1688 1631
e 1689 1631
e 1690 1631
e 1691 1631
e 1692 1631
e 1693 1631
e 1694 1631
e 1695 1631
e 1696 1631
e 1523 1631
e 1697 1631
e 1698 1631
e 1699 1631
e 1700 1631
e 1701 1631
e 1702 1631
e 1703 1631
e 1704 1631
e 1705 1631
e 1706 1631
e 1707 1631
e 529 1631
e 1708 1631
e 530 1631
e 1709 1631
e 1710 1631
e 1536 1631
e 1711 1631
e 1537 1631
e 1539 1631
e 1712 1631
e 1713 1631
e 1714 1631
e 1715 1631
e 531 1631
e 1544 1631
e 1545 1631
e 1491 1632
e 1633 1632
e 1493 1632
e 1634 1632
e 1494 1632
e 1495 1632
e 1635 1632
e 1636 1632
e 1637 1632
e 1638 1632
e 1639 1632
e 1640 1632
e 455 1632
e 1641 1632
e 1642 1632
e 1643 1632
e 1644 1632
e 1645 1632
e 1646 1632
e 1647 1632
e 1648 1632
e 1649 1632
e 1650 1632
e 1651 1632
e 1652 1632
e 1653 1632
e 1654 1632
e 527 1632
e 1655 1632
e 1656 1632
e 1657 1632
e 1658 1632
e 1659 1632
e 1660 1632
e 1661 1632
e 356 1632
e 1662 1632
e 1663 1632
e 1664 1632
e 1665 1632
e 1666 1632
e 1667 1632
e 1668 1632
e 1669 1632
e 1670 1632
e 1671 1632
e 1672 1632
e 1673 1632
e 1674 1632
e 1675 1632
e 1676 1632
e 1509 1632
e 1511 1632
e 1677 1632
e 1678 1632
e 1679 1632
e 1680 1632
e 1681 1632
e 1682 1632
e 1683 1632
e 200 1632
e 1684 1632
e 1685 1632
e 1686 1632
e 1687 1632
e 526 1632
e 1688 1632
e 1689 1632
e 1690 1632
e 1691 1632
e 1692 1632
e 1693 1632
e 1694 1632
e 1695 1632
e 1696 1632
e 1523 1632
e 1697 1632
e 1698 1632
e 1699 1632
e 1700 1632
e 1701 1632
e 1702 1632
e 1703 1632
e 1704 1632
e 1705 1632
e 1706 1632
e 1707 1632
e 529 1632
e 1708 1632
e 530 1632
e 1709 1632
e 1710 1632
e 1536 1632
e 1711 1632
e 1537 1632
e 1539 1632
e 1712 1632
e 1713 1632
e 1714 1632
e 1715 1632
e 531 1632
e 1544 1632
e 1545 1632
e 1633 1491
e 1634 1491
e 1635 1491
e 1636 1491
e 1637 1491
e 1638 1491
e 1639 1491
e 1640 1491
e 455 1491
e 1641 1491
e 1642 1491
e 1643 1491
e 1644 1491
e 1645 1491
e 1646 1491
e 1647 1491
e 1648 1491
e 1649 1491
e 1650 1491
e 1651 1491
e 1652 1491
e 1653 1491
e 1654 1491
e 527 1491
e 1655 1491
e 1656 1491
e 1657 1491
e 1658 1491
e 1659 1491
e 1660 1491
e 1661 1491
e 356 1491
e 1662 1491
e 1663 1491
e 1664 1491
e 1665 1491
e 1666 1491
e 1667 1491
e 1668 1491
e 1669 1491
e 1670 1491
e 1671 1491
e 1672 1491
e 1673 1491
e 1674 1491
e 1675 1491
e 1676 1491
e 1677 1491
e 1678 1491
e 1679 1491
e 1680 1491
e 1681 1491
e 1682 1491
e 1683 1491
e 200 1491
e 1684 1491
e 1685 1491
e 1686 1491
e 1687 1491
e 526 1491
e 1688 1491
e 1689 1491
e 1690 1491
e 1691 1491
e 1692 1491
e 1693 1491
e 1694 1491
e 1695 1491
e 1696 1491
e 1697 1491
e 1698 1491
e 1699 1491
e 1700 1491
e 1701 1491
e 1702 1491
e 1703 1491
e 1704 1491
e 1705 1491
e 1706 1491
e 1707 1491
e 529 1491
e 1708 1491
e 530 1491
e 1709 1491
e 1710 1491
e 1711 1491
e 1712 1491
e 1713 1491
e 1714 1491
e 1715 1491
e 531 1491
e 1493 1633
e 1634 1633
e 1494 1633
e 1495 1633
e 1635 1633
e 1636 1633
e 1637 1633
e 1638 1633
e 1639 1633
e 1640 1633
e 455 1633
e 1641 1633
e 1642 1633
e 1643 1633
e 1644 1633
e 1645 1633
e 1646 1633
e 1647 1633
e 1648 1633
e 1649 1633
e 1650 1633
e 1651 1633
e 1652 1633
e 1653 1633
e 1654 1633
e 527 1633
e 1655 1633
e 1656 1633
e 1657 1633
e 1658 1633
e 1659 1633
e 1660 1633
e 1661 1633
e 356 1633
e 1662 1633
e 1663 1633
e 1664 1633
e 1665 1633
e 1666 1633
e 1667 1633
e 1668 1633
e 1669 1633
e 1670 1633
e 1671 1633
e 1672 1633
e 1673 1633
e 1674 1633
e 1675 1633
e 1676 1633
e 1509 1633
e 1511 1633
e 1677 1633
e 1678 1633
e 1679 1633
e 1680 1633
e 1681 1633
e 1682 1633
e 1683 1633
e 200 1633
e 1684 1633
e 1685 1633
e 1686 1633
e 1687 1633
e 526 1633
e 1688 1633
e 1689 1633
e 1690 1633
e 1691 1633
e 1692 1633
e 1693 1633
e 1694 1633
e 1695 1633
e 1696 1633
e 1523 1633
e 1697 1633
e 1698 1633
e 1699 1633
e 1700 1633
e 1701 1633
e 1702 1633
e 1703 1633
e 1704 1633
e 1705 1633
e 1706 1633
e 1707 1633
e 529 1633
e 1708 1633
e 530 1633
e 1709 1633
e 1710 1633
e 1536 1633
e 1711 1633
e 1537 1633
e 1539 1633
e 1712 1633
e 1713 1633
e 1714 1633
e 1715 1633
e 531 1633
e 1544 1633
e 1545 1633
e 1634 1493
e 1635 1493
e 1636 1493
e 1637 1493
e 1638 1493
e 1639 1493
e 1640 1493
e 455 1493
e 1641 1493
e 1642 1493
e 1643 1493
e 1644 1493
e 1645 1493
e 1646 1493
e 1647 1493
e 1648 1493
e 1649 1493
e 1650 1493
e 1651 1493
e 1652 1493
e 1653 1493
e 1654 1493
e 527 1493
e 1655 1493
e 1656 1493
e 1657 1493
e 1658 1493
e 1659 1493
e 1660 1493
e 1661 1493
e 356 1493
e 1662 1493
e 1663 1493
e 1664 1493
e 1665 1493
e 1666 1493
e 1667 1493
e 1668 1493
e 1669 1493
e 1670 1493
e 1671 1493
e 1672 1493
e 1673 1493
e 1674 1493
e 1675 1493
e 1676 1493
e 1677 1493
e 1678 1493
e 1679 1493
e 1680 1493
e 1681 1493
e 1682 1493
e 1683 1493
e 200 1493
e 1684 1493
e 1685 1493
e 1686 1493
e 1687 1493
e 526 1493
e 1688 1493
e 1689 1493
e 1690 1493
e 1691 1493
e 1692 1493
e 1693 1493
e 1694 1493
e 1695 1493
e 1696 1493
e 1697 1493
e 1698 1493
e 1699 1493
e 1700 1493
e 1701 1493
e 1702 1493
e 1703 1493
e 1704 1493
e 1705 1493
e 1706 1493
e 1707 1493
e 529 1493
e 1708 1493
e 530 1493
e 1709 1493
e 1710 1493
e 1711 1493
e 1712 1493
e 1713 1493
e 1714 1493
e 1715 1493
e 531 1493
e 1494 1634
e 1495 1634
e 1635 1634
e 1636 1634
e 1637 1634
e 1638 1634
e 1639 1634
e 1640 1634
e 455 1634
e 1641 1634
e 1642 1634
e 1643 1634
e 1644 1634
e 1645 1634
e 1646 1634
e 1647 1634
e 1648 1634
e 1649 1634
e 1650 1634
e 1651 1634
e 1652 1634
e 1653 1634
e 1654 1634
e 527 1634
e 1655 1634
e 1656 1634
e 1657 1634
e 1658 1634
e 1659 1634
e 1660 1634
e 1661 1634
e 356 1634
e 1662 1634
e 1663 1634
e 1664 1634
e 1665 1634
e 1666 1634
e 1667 1634
e 1668 1634
e 1669 1634
e 1670 1634
e 1671 1634
e 1672 1634
e 1673 1634
e 1674 1634
e 1675 1634
e 1676 1634
e 1509 1634
e 1511 1634
e 1677 1634
e 1678 1634
e 1679 1634
e 1680 1634
e 1681 1634
e 1682 1634
e 1683 1634
e 200 1634
e 1684 1634
e 1685 1634
e 1686 1634
e 1687 1634
e 526 1634
e 1688 1634
e 1689 1634
e 1690 1634
e 1691 1634
e 1692 1634
e 1693 1634
e 1694 1634
e 1695 1634
e 1696 1634
e 1523 1634
e 1697 1634
e 1698 1634
e 1699 1634
e 1700 1634
e 1701 1634
e 1702 1634
e 1703 1634
e 1704 1634
e 1705 1634
e 1706 1634
e 1707 1634
e 529 1634
e 1708 1634
e 530 1634
e 1709 1634
e 1710 1634
e 1536 1634
e 1711 1634
e 1537 1634
e 1539 1634
e 1712 1634
e 1713 1634
e 1714 1634
e 1715 1634
e 531 1634
e 1544 1634
e 1545 1634
e 1635 1494
e 1636 1494
e 1637 1494
e 1638 1494
e 1639 1494
e 1640 1494
e 455 1494
e 1641 1494
e 1642 1494
e 1643 1494
e 1644 1494
e 1645 1494
e 1646 1494
e 1647 1494
e 1648 1494
e 1649 1494
e 1650 1494
e 1651 1494
e 1652 1494
e 1653 1494
e 1654 1494
e 527 1494
e 1655 1494
e 1656 1494
e 1657 1494
e 1658 1494
e 1659 1494
e 1660 1494
e 1661 1494
e 356 1494
e 1662 1494
e 1663 1494
e 1664 1494
e 1665 1494
e 1666 1494
e 1667 1494
e 1668 1494
e 1669 1494
e 1670 1494
e 1671 1494
e 1672 1494
e 1673 1494
e 1674 1494
e 1675 1494
e 1676 1494
e 1677 1494
e 1678 1494
e 1679 1494
e 1680 1494
e 1681 1494
e 1682 1494
e 1683 1494
e 200 1494
e 1684 1494
e 1685 1494
e 1686 1494
e 1687 1494
e 526 1494
e 1688 1494
e 1689 1494
e 1690 1494
e 1691 1494
e 1692 1494
e 1693 1494
e 1694 1494
e 1695 1494
e 1696 1494
e 1697 1494
e 1698 1494
e 1699 1494
e 1700 1494
e 1701 1494
e 1702 1494
e 1703 1494
e 1704 1494
e 1705 1494
e 1706 1494
e 1707 1494
e 529 1494
e 1708 1494
e 530 1494
e 1709 1494
e 1710 1494
e 1711 1494
e 1712 1494
e 1713 1494
e 1714 1494
e 1715 1494
e 531 1494
e 1635 1495
e 1636 1495
e 1637 1495
e 1638 1495
e 1639 1495
e 1640 1495
e 455 1495
e 1641 1495
e 1642 1495
e 1643 1495
e 1644 1495
e 1645 1495
e 1646 1495
e 1647 1495
e 1648 1495
e 1649 1495
e 1650 1495
e 1651 1495
e 1652 1495
e 1653 1495
e 1654 1495
e 527 1495
e 1655 1495
e 1656 1495
e 1657 1495
e 1658 1495
e 1659 1495
e 1660 1495
e 1661 1495
e 356 1495
e 1662 1495
e 1663 1495
e 1664 1495
e 1665 1495
e 1666 1495
e 1667 1495
e 1668 1495
e 1669 1495
e 1670 1495
e 1671 1495
e 1672 1495
e 1673 1495
e 1674 1495
e 1675 1495
e 1676 1495
e 1677 1495
e 1678 1495
e 1679 1495
e 1680 1495
e 1681 1495
e 1682 1495
e 1683 1495
e 200 1495
e 1684 1495
e 1685 1495
e 1686 1495
e 1687 1495
e 526 1495
e 1688 1495
e 1689 1495
e 1690 1495
e 1691 1495
e 1692 1495
e 1693 1495
e 1694 1495
e 1695 1495
e 1696 1495
e 1697 1495
e 1698 1495
e 1699 1495
e 1700 1495
e 1701 1495
e 1702 1495
e 1703 1495
e 1704 1495
e 1705 1495
e 1706 1495
e 1707 1495
e 529 1495
e 1708 1495
e 530 1495
e 1709 1495
e 1710 1495
e 1711 1495
e 1712 1495
e 1713 1495
e 1714 1495
e 1715 1495
e 531 1495
e 1636 1635
e 1637 1635
e 1638 1635
e 1639 1635
e 1640 1635
e 455 1635
e 1641 1635
e 1642 1635
e 1643 1635
e 1644 1635
e 1645 1635
e 1646 1635
e 1647 1635
e 1648 1635
e 1649 1635
e 1650 1635
e 1651 1635
e 1652 1635
e 1653 1635
e 1654 1635
e 527 1635
e 1655 1635
e 1656 1635
e 1657 1635
e 1658 1635
e 1659 1635
e 1660 1635
e 1661 1635
e 356 1635
e 1662 1635
e 1663 1635
e 1664 1635
e 1665 1635
e 1666 1635
e 1667 1635
e 1668 1635
e 1669 1635
e 1670 1635
e 1671 1635
e 1672 1635
e 1673 1635
e 1674 1635
e 1675 1635
e 1676 1635
e 1509 1635
e 1511 1635
e 1677 1635
e 1678 1635
e 1679 1635
e 1680 1635
e 1681 1635
e 1682 1635
e 1683 1635
e 200 1635
e 1684 1635
e 1685 1635
e 1686 1635
e 1687 1635
e 526 1635
e 1688 1635
e 1689 1635
e 1690 1635
e 1691 1635
e 1692 1635
e 1693 1635
e 1694 1635
e 1695 1635
e 1696 1635
e 1523 1635
e 1697 1635
e 1698 1635
e 1699 1635
e 1700 1635
e 1701 1635
e 1702 1635
e 1703 1635
e 1704 1635
e 1705 1635
e 1706 1635
e 1707 1635
e 529 1635
e 1708 1635
e 530 1635
e 1709 1635
e 1710 1635
e 1536 1635
e 1711 1635
e 1537 1635
e 1539 1635
e 1712 1635
e 1713 1635
e 1714 1635
e 1715 1635
e 531 1635
e 1544 1635
e 1545 1635
e 1637 1636
e 1638 1636
e 1639 1636
e 1640 1636
e 455 1636
e 1641 1636
e 1642 1636
e 1643 1636
e 1644 1636
e 1645 1636
e 1646 1636
e 1647 1636
e 1648 1636
e 1649 1636
e 1650 1636
e 1651 1636
e 1652 1636
e 1653 1636
e 1654 1636
e 527 1636
e 1655 1636
e 1656 1636
e 1657 1636
e 1658 1636
e 1659 1636
e 1660 1636
e 1661 1636
e 356 1636
e 1662 1636
e 1663 1636
e 1664 1636
e 1665 1636
e 1666 1636
e 1667 1636
e 1668 1636
e 1669 1636
e 1670 1636
e 1671 1636
e 1672 1636
e 1673 1636
e 1674 1636
e 1675 1636
e 1676 1636
e 1509 1636
e 1511 1636
e 1677 1636
e 1678 1636
e 1679 1636
e 1680 1636
e 1681 1636
e 1682 1636
e 1683 1636
e 200 1636
e 1684 1636
e 1685 1636
e 1686 1636
e 1687 1636
e 526 1636
e 1688 1636
e 1689 1636
e 1690 1636
e 1691 1636
e 1692 1636
e 1693 1636
e 1694 1636
e 1695 1636
e 1696 1636
e 1523 1636
e 1697 1636
e 1698 1636
e 1699 1636
e 1700 1636
e 1701 1636
e 1702 1636
e 1703 1636
e 1704 1636
e 1705 1636
e 1706 1636
e 1707 1636
e 529 1636
e 1708 1636
e 530 1636
e 1709 1636
e 1710 1636
e 1536 1636
e 1711 1636
e 1537 1636
e 1539 1636
e 1712 1636
e 1713 1636
e 1714 1636
e 1715 1636
e 531 1636
e 1544 1636
e 1545 1636
e 1638 1637
e 1639 1637
e 1640 1637
e 455 1637
e 1641 1637
e 1642 1637
e 1643 1637
e 1644 1637
e 1645 1637
e 1646 1637
e 1647 1637
e 1648 1637
e 1649 1637
e 1650 1637
e 1651 1637
e 1652 1637
e 1653 1637
e 1654 1637
e 527 1637
e 1655 1637
e 1656 1637
e 1657 1637
e 1658 1637
e 1659 1637
e 1660 1637
e 1661 1637
e 356 1637
e 1662 1637
e 1663 1637
e 1664 1637
e 1665 1637
e 1666 1637
e 1667 1637
e 1668 1637
e 1669 1637
e 1670 1637
e 1671 1637
e 1672 1637
e 1673 1637
e 1674 1637
e 1675 1637
e 1676 1637
e 1509 1637
e 1511 1637
e 1677 1637
e 1678 1637
e 1679 1637
e 1680 1637
e 1681 1637
e 1682 1637
e 1683 1637
e 200 1637
e 1684 1637
e 1685 1637
e 1686 1637
e 1687 1637
e 526 1637
e 1688 1637
e 1689 1637
e 1690 1637
e 1691 1637
e 1692 1637
e 1693 1637
e 1694 1637
e 1695 1637
e 1696 1637
e 1523 1637
e 1697 1637
e 1698 1637
e 1699 1637
e 1700 1637
e 1701 1637
e 1702 1637
e 1703 1637
e 1704 1637
e 1705 1637
e 1706 1637
e 1707 1637
e 529 1637
e 1708 1637
e 530 1637
e 1709 1637
e 1710 1637
e 1536 1637
e 1711 1637
e 1537 1637
e 1539 1637
e 1712 1637
e 1713 1637
e 1714 1637
e 1715 1637
e 531 1637
e 1544 1637
e 1545 1637
e 1639 1638
e 1640 1638
e 455 1638
e 1641 1638
e 1642 1638
e 1643 1638
e 1644 1638
e 1645 1638
e 1646 1638
e 1647 1638
e 1648 1638
e 1649 1638
e 1650 1638
e 1651 1638
e 1652 1638
e 1653 1638
e 1654 1638
e 527 1638
e 1655 1638
e 1656 1638
e 1657 1638
e 1658 1638
e 1659 1638
e 1660 1638
e 1661 1638
e 356 1638
e 1662 1638
e 1663 1638
e 1664 1638
e 1665 1638
e 1666 1638
e 1667 1638
e 1668 1638
e 1669 1638
e 1670 1638
e 1671 1638
e 1672 1638
e 1673 1638
e 1674 1638
e 1675 1638
e 1676 1638
e 1509 1638
e 1511 1638
e 1677 1638
e 1678 1638
e 1679 1638
e 1680 1638
e 1681 1638
e 1682 1638
e 1683 1638
e 200 1638
e 1684 1638
e 1685 1638
e 1686 1638
e 1687 1638
e 526 1638
e 1688 1638
e 1689 1638
e 1690 1638
e 1691 1638
e 1692 1638
e 1693 1638
e 1694 1638
e 1695 1638
e 1696 1638
e 1523 1638
e 1697 1638
e 1698 1638
e 1699 1638
e 1700 1638
e 1701 1638
e 1702 1638
e 1703 1638
e 1704 1638
e 1705 1638
e 1706 1638
e 1707 1638
e 529 1638
e 1708 1638
e 530 1638
e 1709 1638
e 1710 1638
e 1536 1638
e 1711 1638
e 1537 1638
e 1539 1638
e 1712 1638
e 1713 1638
e 1714 1638
e 1715 1638
e 531 1638
e 1544 1638
e 1545 1638
e 1640 1639
e 455 1639
e 1641 1639
e 1642 1639
e 1643 1639
e 1644 1639
e 1645 1639
e 1646 1639
e 1647 1639
e 1648 1639
e 1649 1639
e 1650 1639
e 1651 1639
e 1652 1639
e 1653 1639
e 1654 1639
e 527 1639
e 1655 1639
e 1656 1639
e 1657 1639
e 1658 1639
e 1659 1639
e 1660 1639
e 1661 1639
e 356 1639
e 1662 1639
e 1663 1639
e 1664 1639
e 1665 1639
e 1666 1639
e 1667 1639
e 1668 1639
e 1669 1639
e 1670 1639
e 1671 1639
e 1672 1639
e 1673 1639
e 1674 1639
e 1675 1639
e 1676 1639
e 1509 1639
e 1511 1639
e 1677 1639
e 1678 1639
e 1679 1639
e 1680 1639
e 1681 1639
e 1682 1639
e 1683 1639
e 200 1639
e 1684 1639
e 1685 1639
e 1686 1639
e 1687 1639
e 526 1639
e 1688 1639
e 1689 1639
e 1690 1639
e 1691 1639
e 1692 1639
e 1693 1639
e 1694 1639
e 1695 1639
e 1696 1639
e 1523 1639
e 1697 1639
e 1698 1639
e 1699 1639
e 1700 1639
e 1701 1639
e 1702 1639
e 1703 1639
e 1704 1639
e 1705 1639
e 1706 1639
e 1707 1639
e 529 1639
e 1708 1639
e 530 1639
e 1709 1639
e 1710 1639
e 1536 1639
e 1711 1639
e 1537 1639
e 1539 1639
e 1712 1639
e 1713 1639
e 1714 1639
e 1715 1639
e 531 1639
e 1544 1639
e 1545 1639
e 455 1640
e 1641 1640
e 1642 1640
e 1643 1640
e 1644 1640
e 1645 1640
e 1646 1640
e 1647 1640
e 1648 1640
e 1649 1640
e 1650 1640
e 1651 1640
e 1652 1640
e 1653 1640
e 1654 1640
e 527 1640
e 1655 1640
e 1656 1640
e 1657 1640
e 1658 1640
e 1659 1640
e 1660 1640
e 1661 1640
e 356 1640
e 1662 1640
e 1663 1640
e 1664 1640
e 1665 1640
e 1666 1640
e 1667 1640
e 1668 1640
e 1669 1640
e 1670 1640
e 1671 1640
e 1672 1640
e 1673 1640
e 1674 1640
e 1675 1640
e 1676 1640
e 1509 1640
e 1511 1640
e 1677 1640
e 1678 1640
e 1679 1640
e 1680 1640
e 1681 1640
e 1682 1640
e 1683 1640
e 200 1640
e 1684 1640
e 1685 1640
e 1686 1640
e 1687 1640
e 526 1640
e 1688 1640
e 1689 1640
e 1690 1640
e 1691 1640
e 1692 1640
e 1693 1640
e 1694 1640
e 1695 1640
e 1696 1640
e 1523 1640
e 1697 1640
e 1698 1640
e 1699 1640
e 1700 1640
e 1701 1640
e 1702 1640
e 1703 1640
e 1704 1640
e 1705 1640
e 1706 1640
e 1707 1640
e 529 1640
e 1708 1640
e 530 1640
e 1709 1640
e 1710 1640
e 1536 1640
e 1711 1640
e 1537 1640
e 1539 1640
e 1712 1640
e 1713 1640
e 1714 1640
e 1715 1640
e 531 1640
e 1544 1640
e 1545 1640
e 1641 455
e 1642 455
e 1643 455
e 1644 455
e 1645 455
e 1646 455
e 1647 455
e 1648 455
e 1649 455
e 1650 455
e 1651 455
e 1652 455
e 1653 455
e 1654 455
e 527 455
e 1655 455
e 1656 455
e 1657 455
e 1658 455
e 1659 455
e 1660 455
e 1661 455
e 356 455
e 1662 455
e 1663 455
e 1664 455
e 1665 455
e 1666 455
e 1667 455
e 1668 455
e 1669 455
e 1670 455
e 1671 455
e 1672 455
e 1673 455
e 1674 455
e 1675 455
e 1676 455
e 1509 455
e 1511 455
e 1677 455
e 1678 455
e 1679 455
e 1680 455
e 1681 455
e 1682 455
e 1683 455
e 200 455
e 1684 455
e 1685 455
e 1686 455
e 1687 455
e 526 455
e 1688 455
e 1689 455
e 1690 455
e 1691 455
e 1692 455
e 1693 455
e 1694 455
e 1695 455
e 1696 455
e 1523 455
e 1697 455
e 1698 455
e 1699 455
e 1700 455
e 1701 455
e 1702 455
e 1703 455
e 1704 455
e 1705 455
e 1706 455
e 1707 455
e 529 455
e 1708 455
e 530 455
e 1709 455
e 1710 455
e 1536 455
e 1711 455
e 1537 455
e 1539 455
e 1712 455
e 1713 455
e 1714 455
e 1715 455
e 531 455
e 1544 455
e 1545 455
e 1642 1641
e 1643 1641
e 1644 1641
e 1645 1641
e 1646 1641
e 1647 1641
e 1648 1641
e 1649 1641
e 1650 1641
e 1651 1641
e 1652 1641
e 1653 1641
e 1654 1641
e 527 1641
e 1655 1641
e 1656 1641
e 1657 1641
e 1658 1641
e 1659 1641
e 1660 1641
e 1661 1641
e 356 1641
e 1662 1641
e 1663 1641
e 1664 1641
e 1665 1641
e 1666 1641
e 1667 1641
e 1668 1641
e 1669 1641
e 1670 1641
e 1671 1641
e 1672 1641
e 1673 1641
e 1674 1641
e 1675 1641
e 1676 1641
e 1509 1641
e 1511 1641
e 1677 1641
e 1678 1641
e 1679 1641
e 1680 1641
e 1681 1641
e 1682 1641
e 1683 1641
e 200 1641
e 1684 1641
e 1685 1641
e 1686 1641
e 1687 1641
e 526 1641
e 1688 1641
e 1689 1641
e 1690 1641
e 1691 1641
e 1692 1641
e 1693 1641
e 1694 1641
e 1695 1641
e 1696 1641
e 1523 1641
e 1697 1641
e 1698 1641
e 1699 1641
e 1700 1641
e 1701 1641
e 1702 1641
e 1703 1641
e 1704 1641
e 1705 1641
e 1706 1641
e 1707 1641
e 529 1641
e 1708 1641
e 530 1641
e 1709 1641
e 1710 1641
e 1536 1641
e 1711 1641
e 1537 1641
e 1539 1641
e 1712 1641
e 1713 1641
e 1714 1641
e 1715 1641
e 531 1641
e 1544 1641
e 1545 1641
e 1643 1642
e 1644 1642
e 1645 1642
e 1646 1642
e 1647 1642
e 1648 1642
e 1649 1642
e 1650 1642
[truncated: 484,360 more chars]
