# Supplementary material for: An optimization algorithm for maximum quasi-clique problem based on information feedback model
Source: PeerJ Comput Sci. 2024 Jul 12;10:e2173. doi: 10.7717/peerj-cs.2173 (PMC11323172; doi:10.7717/peerj-cs.2173)
Supplement: Data S2 [file peerj-cs-10-2173-s003.zip › Data2/CSphd.mtx]

p edge 1882 1740
e 2 1
e 4 3
e 6 5
e 352 6
e 549 6
e 8 7
e 276 8
e 277 8
e 10 9
e 703 10
e 12 11
e 229 12
e 14 13
e 196 14
e 16 15
e 256 16
e 18 17
e 242 18
e 20 19
e 112 20
e 132 20
e 461 20
e 22 21
e 24 23
e 595 24
e 26 25
e 122 26
e 28 27
e 796 28
e 30 29
e 1040 30
e 32 31
e 878 32
e 34 33
e 18 34
e 36 35
e 38 37
e 805 38
e 40 39
e 635 40
e 42 41
e 2 42
e 44 43
e 46 45
e 264 46
e 48 47
e 162 48
e 50 49
e 359 50
e 52 51
e 804 52
e 54 53
e 1403 54
e 56 55
e 27 56
e 58 57
e 699 58
e 60 59
e 1251 60
e 62 61
e 64 63
e 66 65
e 1236 66
e 68 67
e 343 68
e 70 69
e 72 71
e 1184 72
e 74 73
e 22 74
e 18 75
e 77 76
e 603 77
e 79 78
e 461 79
e 81 80
e 975 81
e 83 82
e 365 83
e 85 84
e 132 85
e 87 86
e 460 87
e 89 88
e 1660 89
e 91 90
e 18 91
e 35 92
e 94 93
e 18 94
e 96 95
e 549 96
e 98 97
e 1065 98
e 100 99
e 56 100
e 102 101
e 552 102
e 104 103
e 279 104
e 106 105
e 2 106
e 16 107
e 109 108
e 111 110
e 635 111
e 113 112
e 115 114
e 116 114
e 18 117
e 119 118
e 6 119
e 121 120
e 123 122
e 1293 123
e 125 124
e 127 126
e 736 127
e 32 128
e 130 129
e 229 130
e 132 131
e 519 132
e 56 133
e 135 134
e 137 136
e 175 137
e 100 138
e 126 139
e 140 139
e 127 140
e 142 141
e 144 143
e 18 144
e 146 145
e 598 146
e 22 147
e 149 148
e 216 149
e 151 150
e 153 152
e 837 153
e 6 154
e 156 155
e 539 156
e 158 157
e 363 158
e 114 159
e 42 160
e 162 161
e 674 162
e 164 163
e 256 164
e 166 165
e 1037 166
e 56 167
e 169 168
e 18 169
e 701 169
e 171 170
e 617 171
e 173 172
e 18 173
e 175 174
e 1120 175
e 177 176
e 32 177
e 179 178
e 1393 179
e 164 180
e 12 181
e 183 182
e 1305 183
e 61 184
e 96 185
e 187 186
e 436 187
e 189 188
e 854 189
e 191 190
e 1308 191
e 193 192
e 256 193
e 132 194
e 196 195
e 381 196
e 603 196
e 198 197
e 580 198
e 200 199
e 1704 200
e 202 201
e 32 202
e 204 203
e 205 203
e 207 206
e 153 207
e 186 207
e 9 208
e 210 209
e 54 211
e 213 212
e 1275 213
e 1871 214
e 216 215
e 1719 216
e 218 217
e 132 218
e 220 219
e 380 220
e 222 221
e 918 222
e 224 223
e 239 224
e 124 225
e 227 226
e 229 228
e 580 229
e 231 230
e 207 232
e 234 233
e 250 234
e 236 235
e 329 236
e 196 237
e 239 238
e 549 239
e 241 240
e 446 241
e 137 242
e 244 243
e 1514 244
e 246 245
e 75 246
e 248 247
e 189 248
e 149 249
e 252 251
e 119 252
e 236 253
e 12 254
e 256 255
e 420 256
e 258 257
e 580 258
e 144 259
e 124 260
e 262 261
e 263 261
e 1194 262
e 132 264
e 266 265
e 1237 266
e 20 267
e 18 268
e 230 269
e 42 270
e 272 271
e 1882 272
e 274 273
e 130 275
e 733 276
e 614 277
e 279 278
e 338 279
e 46 280
e 35 281
e 175 282
e 284 283
e 286 285
e 561 286
e 288 287
e 293 288
e 279 289
e 291 290
e 293 292
e 295 294
e 297 296
e 299 298
e 96 300
e 302 301
e 560 302
e 304 303
e 52 305
e 307 306
e 1412 307
e 20 308
e 309 308
e 310 308
e 20 309
e 241 310
e 312 311
e 685 312
e 314 313
e 1080 314
e 316 315
e 318 317
e 461 318
e 320 319
e 891 320
e 322 321
e 324 323
e 1742 324
e 326 325
e 327 325
e 196 326
e 396 327
e 144 328
e 256 329
e 166 330
e 332 331
e 461 332
e 334 333
e 340 334
e 6 335
e 132 336
e 338 337
e 808 338
e 98 339
e 342 341
e 1508 342
e 46 343
e 345 344
e 1681 345
e 347 346
e 349 348
e 364 349
e 104 350
e 352 351
e 46 353
e 354 353
e 147 355
e 357 356
e 1041 357
e 1042 357
e 359 358
e 16 359
e 10 360
e 6 361
e 363 362
e 401 363
e 365 364
e 1664 365
e 367 366
e 162 367
e 132 368
e 370 369
e 628 370
e 372 371
e 579 372
e 580 372
e 374 373
e 259 375
e 377 376
e 701 377
e 216 378
e 380 379
e 523 380
e 1872 381
e 271 382
e 384 383
e 164 384
e 68 385
e 348 386
e 388 387
e 279 388
e 390 389
e 901 390
e 392 391
e 638 392
e 359 393
e 395 394
e 359 395
e 397 396
e 830 397
e 399 398
e 543 399
e 401 400
e 1628 401
e 403 402
e 87 403
e 264 403
e 405 404
e 1258 405
e 407 406
e 881 407
e 409 408
e 905 409
e 239 410
e 164 411
e 413 412
e 879 413
e 415 414
e 1251 415
e 417 416
e 1795 417
e 419 418
e 946 419
e 213 420
e 422 421
e 359 423
e 425 424
e 648 425
e 1837 425
e 427 426
e 884 427
e 429 428
e 359 430
e 432 431
e 326 433
e 1873 434
e 436 435
e 873 436
e 124 437
e 439 438
e 56 440
e 442 441
e 54 442
e 87 443
e 32 444
e 446 445
e 256 446
e 448 447
e 216 448
e 450 449
e 1454 450
e 377 451
e 10 452
e 454 453
e 171 454
e 456 455
e 175 456
e 458 457
e 207 459
e 209 461
e 463 462
e 856 463
e 357 464
e 173 465
e 104 466
e 468 467
e 216 468
e 46 469
e 471 470
e 1875 471
e 46 472
e 474 473
e 622 474
e 463 475
e 428 476
e 60 477
e 479 478
e 258 479
e 481 480
e 484 481
e 166 482
e 104 483
e 256 484
e 486 485
e 543 486
e 407 487
e 22 488
e 490 489
e 492 491
e 461 492
e 216 493
e 495 494
e 496 494
e 541 495
e 812 496
e 498 497
e 422 499
e 128 500
e 461 501
e 503 502
e 248 503
e 501 504
e 20 505
e 20 506
e 79 507
e 501 508
e 344 509
e 510 509
e 16 510
e 461 511
e 501 512
e 144 513
e 515 514
e 1589 515
e 32 516
e 314 517
e 461 518
e 520 519
e 156 521
e 216 522
e 454 524
e 525 524
e 10 526
e 42 527
e 130 528
e 530 529
e 852 530
e 1874 531
e 533 532
e 32 533
e 535 534
e 104 535
e 196 535
e 425 536
e 130 537
e 539 538
e 15 539
e 293 540
e 449 541
e 543 542
e 1356 543
e 32 544
e 546 545
e 96 546
e 42 547
e 264 547
e 549 548
e 1876 549
e 551 550
e 518 551
e 322 552
e 554 553
e 258 554
e 83 555
e 557 556
e 558 556
e 106 559
e 265 560
e 423 562
e 564 563
e 566 565
e 555 566
e 177 567
e 569 568
e 571 570
e 132 571
e 216 572
e 574 573
e 365 574
e 61 575
e 191 576
e 578 577
e 622 578
e 242 579
e 35 580
e 539 581
e 425 582
e 326 583
e 584 583
e 535 585
e 587 586
e 589 588
e 279 589
e 591 590
e 405 592
e 594 593
e 939 594
e 198 595
e 196 596
e 597 596
e 256 597
e 6 598
e 342 599
e 18 600
e 602 601
e 669 602
e 597 603
e 20 604
e 309 604
e 606 605
e 608 607
e 6 608
e 258 609
e 124 610
e 216 611
e 613 612
e 144 615
e 32 616
e 256 617
e 372 618
e 620 619
e 622 621
e 256 622
e 175 623
e 625 624
e 626 624
e 179 627
e 630 629
e 826 630
e 632 631
e 1177 632
e 634 633
e 531 635
e 556 636
e 637 636
e 639 638
e 216 639
e 641 640
e 1721 641
e 130 642
e 241 643
e 645 644
e 1592 645
e 264 646
e 648 647
e 1168 648
e 348 649
e 413 650
e 652 651
e 1004 652
e 1005 652
e 654 653
e 656 655
e 427 656
e 137 657
e 162 658
e 660 659
e 661 659
e 229 662
e 642 662
e 664 663
e 256 664
e 666 665
e 195 667
e 669 668
e 671 670
e 672 670
e 15 673
e 675 674
e 494 675
e 677 676
e 1162 677
e 679 678
e 635 680
e 682 681
e 922 682
e 106 683
e 685 684
e 18 685
e 162 686
e 18 687
e 173 688
e 164 689
e 691 690
e 107 691
e 693 692
e 97 693
e 177 694
e 87 695
e 258 696
e 698 697
e 1165 698
e 96 699
e 471 700
e 241 701
e 144 702
e 104 704
e 706 705
e 233 706
e 10 707
e 436 708
e 710 709
e 12 710
e 357 711
e 713 712
e 164 714
e 484 715
e 207 716
e 718 717
e 486 718
e 718 719
e 326 720
e 239 721
e 723 722
e 34 723
e 106 724
e 42 725
e 727 726
e 948 727
e 218 728
e 730 729
e 732 731
e 279 732
e 175 734
e 56 735
e 407 737
e 739 738
e 191 739
e 199 740
e 363 741
e 56 742
e 47 743
e 216 744
e 746 745
e 1114 746
e 171 747
e 749 748
e 489 750
e 288 751
e 753 752
e 121 753
e 755 754
e 955 755
e 162 756
e 758 757
e 377 759
e 403 759
e 207 760
e 279 761
e 763 762
e 162 763
e 480 764
e 8 765
e 144 766
e 768 767
e 770 769
e 454 770
e 691 771
e 188 772
e 774 773
e 560 774
e 776 775
e 196 776
e 241 776
e 9 777
e 779 778
e 461 780
e 638 781
e 384 782
e 685 782
e 279 783
e 680 784
e 216 785
e 216 786
e 104 787
e 367 788
e 790 789
e 258 791
e 793 792
e 556 793
e 177 794
e 518 795
e 797 796
e 279 798
e 800 799
e 1679 800
e 1680 800
e 802 801
e 941 802
e 804 803
e 288 804
e 807 806
e 1382 807
e 1333 808
e 259 809
e 811 810
e 1251 811
e 1262 812
e 814 813
e 132 814
e 193 815
e 12 816
e 818 817
e 132 818
e 820 819
e 405 821
e 454 822
e 824 823
e 216 824
e 826 825
e 1880 826
e 828 827
e 428 828
e 241 829
e 359 831
e 555 832
e 162 833
e 77 834
e 463 835
e 837 836
e 1695 837
e 839 838
e 258 840
e 66 841
e 96 842
e 6 843
e 845 844
e 783 846
e 724 847
e 800 848
e 850 849
e 179 850
e 852 851
e 384 853
e 855 854
e 1038 856
e 800 857
e 216 858
e 594 859
e 861 860
e 196 861
e 279 862
e 605 863
e 216 864
e 405 865
e 556 866
e 637 866
e 868 867
e 1108 868
e 72 869
e 871 870
e 811 872
e 875 874
e 216 876
e 42 877
e 880 879
e 463 880
e 445 881
e 293 882
e 216 883
e 861 885
e 388 886
e 888 887
e 367 888
e 32 889
e 193 890
e 255 891
e 730 892
e 390 893
e 32 894
e 216 895
e 417 896
e 898 897
e 427 899
e 663 900
e 132 901
e 903 902
e 698 904
e 1164 905
e 18 906
e 258 907
e 326 908
e 207 909
e 911 910
e 122 911
e 106 912
e 177 913
e 515 914
e 35 915
e 917 916
e 919 918
e 920 919
e 463 920
e 523 921
e 923 922
e 835 923
e 196 924
e 926 925
e 1447 926
e 649 927
e 216 928
e 662 929
e 931 930
e 332 931
e 20 932
e 363 933
e 793 934
e 471 935
e 937 936
e 367 938
e 597 939
e 12 940
e 288 941
e 807 942
e 795 943
e 945 944
e 826 946
e 947 946
e 597 948
e 603 949
e 951 950
e 970 951
e 953 952
e 1003 953
e 834 954
e 956 955
e 463 956
e 132 957
e 959 958
e 1439 959
e 551 960
e 239 961
e 351 962
e 415 963
e 216 964
e 966 965
e 207 966
e 850 967
e 969 968
e 971 970
e 401 971
e 973 972
e 1165 973
e 723 974
e 1700 975
e 18 976
e 247 977
e 248 977
e 216 978
e 218 979
e 42 980
e 982 981
e 258 982
e 826 983
e 106 984
e 216 985
e 258 986
e 258 987
e 989 988
e 216 990
e 992 991
e 651 992
e 941 993
e 995 994
e 861 996
e 18 997
e 999 998
e 1116 999
e 6 1000
e 1002 1001
e 555 1002
e 510 1003
e 164 1004
e 1082 1005
e 87 1006
e 256 1007
e 427 1008
e 716 1009
e 1011 1010
e 79 1012
e 179 1013
e 543 1014
e 716 1015
e 1017 1016
e 18 1017
e 10 1018
e 167 1019
e 34 1020
e 1022 1021
e 1034 1022
e 367 1023
e 367 1024
e 74 1025
e 66 1026
e 258 1027
e 603 1028
e 207 1029
e 314 1030
e 264 1031
e 510 1032
e 1034 1033
e 121 1034
e 1036 1035
e 754 1036
e 233 1037
e 1039 1038
e 198 1040
e 247 1043
e 248 1043
e 189 1044
e 200 1045
e 124 1046
e 1048 1047
e 643 1049
e 1050 1049
e 348 1050
e 1052 1051
e 501 1053
e 510 1054
e 776 1055
e 1057 1056
e 17 1058
e 471 1059
e 179 1060
e 216 1061
e 124 1062
e 1064 1063
e 326 1064
e 1834 1065
e 315 1066
e 1067 1066
e 1069 1068
e 359 1070
e 25 1071
e 312 1071
e 724 1072
e 1017 1073
e 1075 1074
e 196 1075
e 388 1076
e 990 1077
e 2 1078
e 1080 1079
e 463 1080
e 1082 1081
e 1531 1082
e 137 1083
e 623 1084
e 322 1085
e 921 1086
e 216 1087
e 207 1088
e 1059 1089
e 1090 1089
e 1004 1090
e 374 1091
e 20 1092
e 1094 1093
e 1096 1095
e 1098 1097
e 749 1098
e 962 1099
e 448 1100
e 763 1101
e 342 1102
e 875 1103
e 1104 1103
e 1106 1105
e 1562 1106
e 685 1107
e 647 1109
e 804 1110
e 239 1111
e 455 1112
e 858 1112
e 380 1113
e 160 1115
e 1117 1116
e 54 1118
e 737 1119
e 1639 1120
e 56 1121
e 367 1122
e 826 1123
e 1125 1124
e 854 1125
e 96 1126
e 20 1127
e 1129 1128
e 969 1130
e 66 1131
e 648 1132
e 1134 1133
e 850 1135
e 438 1136
e 677 1137
e 288 1138
e 196 1139
e 536 1140
e 132 1141
e 380 1142
e 1144 1143
e 615 1145
e 132 1146
e 405 1147
e 1149 1148
e 648 1150
e 315 1151
e 198 1152
e 179 1153
e 563 1154
e 1156 1155
e 388 1157
e 1159 1158
e 861 1160
e 510 1161
e 826 1163
e 83 1164
e 1166 1165
e 1878 1166
e 374 1167
e 962 1169
e 22 1170
e 875 1171
e 832 1172
e 948 1173
e 621 1174
e 132 1175
e 374 1176
e 1179 1178
e 597 1180
e 14 1181
e 615 1182
e 1184 1183
e 164 1185
e 241 1186
e 564 1187
e 1188 1187
e 463 1188
e 255 1189
e 10 1190
e 207 1191
e 156 1192
e 1194 1193
e 132 1195
e 556 1196
e 1114 1196
e 216 1197
e 461 1198
e 216 1199
e 454 1200
e 525 1200
e 1202 1201
e 1204 1203
e 6 1205
e 179 1206
e 207 1207
e 312 1208
e 1210 1209
e 1257 1210
e 166 1211
e 377 1212
e 18 1213
e 97 1214
e 34 1215
e 425 1216
e 894 1217
e 1218 1217
e 1084 1218
e 202 1219
e 1220 1219
e 42 1220
e 264 1220
e 222 1221
e 111 1222
e 382 1223
e 1049 1224
e 1226 1225
e 1228 1227
e 81 1229
e 539 1230
e 137 1231
e 124 1232
e 255 1233
e 255 1234
e 134 1235
e 293 1236
e 1571 1237
e 175 1238
e 196 1239
e 186 1240
e 533 1241
e 546 1241
e 241 1242
e 1244 1243
e 117 1245
e 727 1245
e 828 1246
e 288 1247
e 66 1248
e 327 1249
e 941 1250
e 427 1251
e 12 1252
e 1044 1253
e 91 1254
e 546 1255
e 1256 1255
e 1187 1257
e 1260 1259
e 193 1261
e 1879 1262
e 1264 1263
e 826 1264
e 12 1265
e 971 1266
e 454 1267
e 581 1268
e 1175 1269
e 264 1270
e 1271 1270
e 1273 1272
e 710 1274
e 1877 1275
e 216 1276
e 1278 1277
e 776 1279
e 1280 1279
e 6 1281
e 1283 1282
e 348 1283
e 867 1284
e 162 1285
e 359 1286
e 216 1287
e 876 1288
e 438 1289
e 89 1290
e 32 1291
e 662 1292
e 405 1294
e 691 1295
e 791 1296
e 56 1297
e 18 1298
e 1211 1299
e 454 1300
e 1302 1301
e 216 1303
e 96 1304
e 1187 1305
e 1307 1306
e 1577 1308
e 501 1309
e 68 1310
e 67 1311
e 258 1312
e 1314 1313
e 1418 1314
e 388 1315
e 111 1316
e 130 1317
e 1319 1318
e 543 1319
e 77 1320
e 1098 1321
e 1323 1322
e 1325 1324
e 315 1326
e 1328 1327
e 710 1329
e 42 1330
e 1332 1331
e 1360 1332
e 1588 1333
e 539 1334
e 1336 1335
e 1034 1337
e 46 1338
e 1339 1338
e 1689 1339
e 891 1340
e 1342 1341
e 556 1343
e 436 1344
e 12 1345
e 367 1346
e 130 1347
e 1349 1348
e 32 1350
e 46 1351
e 207 1352
e 44 1353
e 279 1354
e 531 1355
e 597 1355
e 597 1356
e 207 1357
e 177 1358
e 1319 1359
e 137 1361
e 293 1362
e 515 1363
e 992 1364
e 1164 1365
e 179 1366
e 1000 1366
e 834 1367
e 826 1368
e 293 1369
e 18 1370
e 106 1371
e 164 1372
e 12 1373
e 1137 1374
e 1376 1375
e 724 1377
e 207 1378
e 982 1379
e 216 1380
e 539 1381
e 659 1382
e 207 1383
e 239 1383
e 1355 1384
e 286 1385
e 549 1386
e 216 1387
e 279 1388
e 66 1389
e 680 1390
e 1184 1391
e 793 1392
e 46 1394
e 875 1395
e 77 1396
e 1397 1396
e 124 1398
e 1400 1399
e 216 1400
e 800 1401
e 248 1402
e 503 1402
e 288 1404
e 603 1405
e 1085 1406
e 1212 1407
e 1031 1408
e 1410 1409
e 471 1411
e 146 1413
e 22 1414
e 196 1415
e 1417 1416
e 1418 1416
e 83 1418
e 1420 1419
e 115 1420
e 716 1421
e 258 1422
e 650 1423
e 1425 1424
e 153 1425
e 198 1426
e 111 1427
e 106 1428
e 516 1429
e 46 1430
e 970 1431
e 783 1432
e 279 1433
e 132 1434
e 30 1435
e 224 1436
e 146 1437
e 367 1438
e 1441 1440
e 16 1441
e 395 1442
e 1444 1443
e 42 1445
e 191 1446
e 1784 1447
e 168 1448
e 1251 1449
e 805 1450
e 1064 1451
e 348 1452
e 850 1453
e 146 1455
e 196 1456
e 1314 1457
e 603 1458
e 868 1459
e 1461 1460
e 106 1462
e 638 1463
e 594 1464
e 132 1465
e 581 1466
e 1283 1467
e 312 1468
e 539 1469
e 195 1470
e 63 1471
e 214 1471
e 946 1472
e 130 1473
e 641 1474
e 198 1475
e 179 1476
e 216 1477
e 321 1478
e 20 1479
e 10 1480
e 348 1481
e 876 1482
e 18 1483
e 691 1484
e 826 1485
e 32 1486
e 252 1487
e 130 1488
e 52 1489
e 255 1490
e 8 1491
e 1492 1491
e 216 1493
e 1335 1494
e 179 1495
e 216 1496
e 18 1497
e 357 1498
e 35 1499
e 649 1500
e 1502 1501
e 216 1503
e 198 1504
e 54 1505
e 1507 1506
e 1510 1509
e 42 1511
e 603 1512
e 22 1513
e 258 1515
e 239 1516
e 536 1517
e 1519 1518
e 357 1519
e 6 1520
e 1106 1521
e 662 1522
e 1406 1523
e 793 1524
e 56 1525
e 413 1526
e 1528 1527
e 1811 1528
e 144 1529
e 214 1530
e 183 1532
e 49 1533
e 746 1534
e 216 1535
e 156 1536
e 793 1537
e 196 1538
e 1540 1539
e 35 1541
e 111 1542
e 1544 1543
e 1567 1544
e 132 1545
e 639 1546
e 52 1547
e 18 1548
e 258 1549
e 1550 1549
e 380 1551
e 1553 1552
e 638 1554
e 137 1555
e 352 1556
e 357 1557
e 218 1558
e 348 1559
e 239 1560
e 179 1561
e 535 1561
e 106 1562
e 740 1563
e 312 1564
e 381 1565
e 117 1566
e 216 1568
e 52 1569
e 216 1570
e 1223 1571
e 484 1572
e 1573 1572
e 1749 1573
e 1575 1574
e 427 1576
e 169 1578
e 258 1579
e 419 1580
e 718 1581
e 121 1582
e 1583 1582
e 121 1583
e 423 1584
e 1332 1585
e 374 1586
e 102 1587
e 166 1590
e 239 1591
e 20 1593
e 384 1594
e 242 1595
e 256 1596
e 551 1597
e 56 1598
e 795 1599
e 1601 1600
e 990 1602
e 826 1603
e 149 1604
e 117 1605
e 515 1606
e 671 1607
e 672 1607
e 1609 1608
e 1093 1609
e 1611 1610
e 66 1612
e 144 1613
e 1615 1614
e 96 1615
e 111 1616
e 193 1617
e 185 1618
e 638 1619
e 1040 1620
e 653 1621
e 352 1622
e 428 1623
e 326 1624
e 142 1625
e 710 1626
e 166 1627
e 1040 1629
e 826 1630
e 60 1631
e 183 1632
e 196 1633
e 171 1634
e 89 1635
e 783 1636
e 216 1637
e 1638 1637
e 602 1638
e 47 1640
e 104 1641
e 196 1641
e 147 1642
e 193 1643
e 539 1644
e 486 1645
e 111 1646
e 66 1647
e 30 1648
e 388 1648
e 442 1648
e 91 1649
e 1389 1650
e 218 1651
e 26 1652
e 1552 1653
e 46 1654
e 342 1655
e 114 1656
e 814 1656
e 826 1657
e 374 1658
e 288 1659
e 693 1661
e 1518 1661
e 539 1662
e 631 1663
e 1538 1665
e 111 1666
e 900 1667
e 1668 1667
e 79 1669
e 1671 1670
e 248 1672
e 377 1673
e 685 1674
e 1305 1675
e 461 1676
e 436 1677
e 603 1678
e 828 1682
e 153 1683
e 1881 1684
e 14 1685
e 1323 1686
e 156 1687
e 54 1688
e 134 1690
e 982 1691
e 216 1692
e 14 1693
e 367 1694
e 20 1696
e 309 1696
e 932 1696
e 216 1697
e 1699 1698
e 501 1699
e 50 1701
e 1303 1702
e 486 1703
e 1032 1705
e 603 1706
e 56 1707
e 175 1708
e 826 1709
e 419 1710
e 326 1711
e 1599 1712
e 1314 1713
e 1049 1714
e 551 1715
e 381 1716
e 1053 1717
e 1718 1717
e 156 1720
e 56 1722
e 826 1723
e 1314 1724
e 648 1725
e 1418 1726
e 962 1727
e 1729 1728
e 22 1730
e 20 1731
e 20 1732
e 461 1733
e 1044 1734
e 603 1735
e 492 1736
e 503 1737
e 1044 1738
e 454 1739
e 461 1740
e 279 1741
e 167 1743
e 105 1744
e 326 1744
e 551 1745
e 1283 1746
e 248 1747
e 1749 1748
e 255 1749
e 403 1750
e 461 1751
e 992 1752
e 10 1753
e 1165 1754
e 46 1755
e 861 1756
e 1758 1757
e 1760 1759
e 104 1761
e 966 1761
e 60 1762
e 352 1763
e 804 1764
e 9 1765
e 427 1766
e 1314 1767
e 66 1768
e 367 1769
e 310 1770
e 60 1771
e 653 1772
e 198 1773
e 1323 1774
e 1775 1774
e 381 1776
e 751 1777
e 563 1778
e 1551 1779
e 845 1780
e 124 1781
e 749 1782
e 732 1783
e 552 1785
e 66 1786
e 837 1787
e 602 1788
e 156 1789
e 710 1790
e 214 1791
e 1793 1792
e 533 1794
e 32 1796
e 800 1797
e 1799 1798
e 1415 1800
e 454 1801
e 1460 1802
e 948 1803
e 224 1804
e 852 1805
e 20 1806
e 342 1807
e 1809 1808
e 117 1810
e 1616 1812
e 403 1813
e 6 1814
e 315 1815
e 453 1816
e 1818 1817
e 52 1819
e 96 1820
e 293 1821
e 229 1822
e 130 1823
e 1825 1824
e 1826 1824
e 12 1827
e 14 1828
e 40 1829
e 32 1830
e 248 1831
e 106 1832
e 539 1833
e 1319 1835
e 216 1836
e 12 1838
e 1165 1839
e 384 1840
e 1507 1841
e 106 1842
e 162 1843
e 888 1844
e 624 1845
e 111 1846
e 96 1847
e 579 1848
e 852 1848
e 177 1849
e 10 1850
e 648 1851
e 1616 1852
e 515 1853
e 436 1854
e 789 1855
e 1792 1856
e 328 1857
e 258 1858
e 367 1859
e 20 1860
e 124 1861
e 334 1862
e 579 1863
e 461 1864
e 179 1865
e 1867 1866
e 91 1868
e 109 1869
e 20 1870
