# Supplementary material for: An optimization algorithm for maximum quasi-clique problem based on information feedback model
Source: PeerJ Comput Sci. 2024 Jul 12;10:e2173. doi: 10.7717/peerj-cs.2173 (PMC11323172; doi:10.7717/peerj-cs.2173)
Supplement: Data S2 [file peerj-cs-10-2173-s003.zip › Data2/delaunay_n10.mtx]

p edge 1024 3056
e 65 1
e 243 1
e 300 1
e 302 1
e 303 1
e 304 1
e 306 1
e 316 1
e 318 1
e 650 2
e 651 2
e 652 2
e 896 2
e 897 2
e 898 2
e 16 3
e 948 3
e 949 3
e 954 3
e 955 3
e 956 3
e 28 4
e 428 4
e 429 4
e 430 4
e 431 4
e 432 4
e 20 5
e 239 5
e 243 5
e 318 5
e 961 5
e 962 5
e 66 6
e 68 6
e 297 6
e 298 6
e 300 6
e 302 6
e 26 7
e 391 7
e 398 7
e 400 7
e 388 8
e 390 8
e 626 8
e 627 8
e 629 8
e 115 9
e 116 9
e 471 9
e 472 9
e 473 9
e 474 9
e 475 9
e 490 9
e 134 10
e 138 10
e 532 10
e 557 10
e 559 10
e 562 10
e 45 11
e 52 11
e 202 11
e 739 11
e 798 11
e 173 12
e 732 12
e 733 12
e 735 12
e 747 12
e 164 13
e 647 13
e 648 13
e 661 13
e 665 13
e 666 13
e 667 13
e 677 13
e 222 14
e 658 14
e 659 14
e 804 14
e 813 14
e 814 14
e 821 15
e 832 15
e 834 15
e 835 15
e 839 15
e 842 15
e 240 16
e 241 16
e 323 16
e 949 16
e 956 16
e 957 16
e 335 17
e 338 17
e 339 17
e 365 17
e 368 17
e 80 18
e 81 18
e 312 18
e 313 18
e 330 18
e 331 18
e 74 19
e 76 19
e 292 19
e 294 19
e 295 19
e 310 19
e 239 20
e 318 20
e 319 20
e 321 20
e 322 20
e 243 21
e 956 21
e 960 21
e 961 21
e 962 21
e 963 21
e 964 21
e 237 22
e 944 22
e 945 22
e 948 22
e 950 22
e 25 23
e 379 23
e 388 23
e 391 23
e 392 23
e 393 23
e 91 24
e 92 24
e 93 24
e 366 24
e 372 24
e 374 24
e 375 24
e 376 24
e 377 25
e 379 25
e 387 25
e 388 25
e 640 25
e 101 26
e 391 26
e 392 26
e 398 26
e 425 27
e 434 27
e 435 27
e 436 27
e 441 27
e 442 27
e 70 28
e 273 28
e 274 28
e 430 28
e 431 28
e 151 29
e 152 29
e 548 29
e 549 29
e 550 29
e 605 29
e 620 30
e 621 30
e 622 30
e 623 30
e 624 30
e 625 30
e 479 31
e 480 31
e 542 31
e 546 31
e 610 31
e 147 32
e 552 32
e 567 32
e 584 32
e 138 33
e 139 33
e 140 33
e 141 33
e 561 33
e 138 34
e 551 34
e 554 34
e 558 34
e 559 34
e 560 34
e 564 34
e 566 34
e 572 35
e 573 35
e 574 35
e 576 35
e 577 35
e 146 36
e 581 36
e 582 36
e 699 36
e 700 36
e 689 37
e 695 37
e 698 37
e 699 37
e 148 38
e 581 38
e 689 38
e 690 38
e 699 38
e 632 39
e 635 39
e 636 39
e 637 39
e 683 39
e 96 40
e 383 40
e 384 40
e 385 40
e 386 40
e 387 40
e 218 41
e 219 41
e 220 41
e 819 41
e 820 41
e 836 41
e 837 41
e 869 41
e 877 41
e 653 42
e 655 42
e 656 42
e 657 42
e 660 42
e 882 42
e 166 43
e 805 43
e 809 43
e 811 43
e 812 43
e 814 43
e 168 44
e 673 44
e 674 44
e 675 44
e 52 45
e 798 45
e 673 46
e 731 46
e 736 46
e 738 46
e 802 46
e 195 47
e 772 47
e 773 47
e 774 47
e 775 47
e 195 48
e 196 48
e 760 48
e 761 48
e 775 48
e 778 48
e 187 49
e 751 49
e 758 49
e 759 49
e 760 49
e 773 50
e 775 50
e 776 50
e 777 50
e 782 50
e 784 50
e 204 51
e 219 51
e 220 51
e 823 51
e 186 52
e 200 52
e 739 52
e 740 52
e 798 52
e 54 53
e 214 53
e 850 53
e 1007 53
e 1008 53
e 1009 53
e 55 54
e 849 54
e 850 54
e 852 54
e 1007 54
e 212 55
e 847 55
e 848 55
e 849 55
e 850 55
e 213 56
e 215 56
e 854 56
e 855 56
e 872 56
e 873 56
e 58 57
e 224 57
e 886 57
e 922 57
e 223 58
e 886 58
e 888 58
e 889 58
e 922 58
e 245 59
e 247 59
e 972 59
e 978 59
e 980 59
e 61 60
e 232 60
e 995 60
e 996 60
e 997 60
e 1000 60
e 232 61
e 861 61
e 862 61
e 997 61
e 1004 61
e 1005 61
e 1001 62
e 1002 62
e 1003 62
e 1007 62
e 1009 62
e 1010 62
e 255 63
e 1013 63
e 1022 63
e 1023 63
e 1024 63
e 252 64
e 253 64
e 1010 64
e 1011 64
e 1014 64
e 1015 64
e 66 65
e 243 65
e 261 65
e 299 65
e 300 65
e 301 65
e 262 66
e 264 66
e 298 66
e 299 66
e 300 66
e 301 66
e 259 67
e 260 67
e 261 67
e 262 67
e 265 67
e 266 67
e 268 67
e 281 68
e 282 68
e 291 68
e 294 68
e 297 68
e 298 68
e 70 69
e 257 69
e 258 69
e 267 69
e 273 69
e 266 70
e 267 70
e 270 70
e 272 70
e 273 70
e 274 70
e 275 70
e 73 71
e 106 71
e 107 71
e 284 71
e 286 71
e 356 71
e 416 71
e 88 72
e 283 72
e 288 72
e 289 72
e 290 72
e 291 72
e 292 72
e 350 72
e 282 73
e 283 73
e 284 73
e 286 73
e 289 73
e 290 73
e 293 74
e 295 74
e 309 74
e 310 74
e 76 75
e 295 75
e 303 75
e 304 75
e 294 76
e 295 76
e 296 76
e 303 76
e 78 77
e 292 77
e 344 77
e 347 77
e 350 77
e 341 78
e 344 78
e 348 78
e 350 78
e 80 79
e 329 79
e 330 79
e 332 79
e 340 79
e 341 79
e 342 79
e 345 79
e 329 80
e 330 80
e 331 80
e 312 81
e 317 81
e 325 81
e 327 81
e 328 81
e 330 81
e 336 82
e 911 82
e 913 82
e 945 82
e 946 82
e 947 82
e 84 83
e 86 83
e 338 83
e 339 83
e 343 83
e 363 83
e 85 84
e 339 84
e 340 84
e 342 84
e 343 84
e 342 85
e 343 85
e 349 85
e 351 85
e 87 86
e 343 86
e 352 86
e 363 86
e 364 86
e 88 87
e 105 87
e 288 87
e 352 87
e 355 87
e 364 87
e 288 88
e 350 88
e 351 88
e 352 88
e 100 89
e 101 89
e 358 89
e 359 89
e 360 89
e 357 90
e 358 90
e 360 90
e 361 90
e 362 90
e 363 90
e 364 90
e 394 90
e 361 91
e 362 91
e 363 91
e 366 91
e 376 91
e 373 92
e 374 92
e 375 92
e 94 93
e 366 93
e 367 93
e 369 93
e 370 93
e 372 93
e 369 94
e 370 94
e 371 94
e 912 94
e 96 95
e 381 95
e 382 95
e 384 95
e 641 95
e 897 95
e 898 95
e 899 95
e 378 96
e 381 96
e 384 96
e 387 96
e 98 97
e 377 97
e 378 97
e 387 97
e 99 98
e 375 98
e 377 98
e 378 98
e 380 98
e 375 99
e 376 99
e 377 99
e 379 99
e 393 99
e 394 99
e 101 100
e 359 100
e 392 100
e 393 100
e 103 101
e 358 101
e 392 101
e 395 101
e 397 101
e 398 101
e 396 102
e 397 102
e 399 102
e 401 102
e 409 102
e 412 102
e 104 103
e 356 103
e 357 103
e 358 103
e 395 103
e 411 103
e 414 103
e 354 104
e 355 104
e 356 104
e 357 104
e 288 105
e 353 105
e 354 105
e 355 105
e 107 106
e 416 106
e 277 107
e 284 107
e 285 107
e 416 107
e 417 107
e 418 107
e 274 108
e 277 108
e 419 108
e 420 108
e 421 108
e 407 109
e 413 109
e 423 109
e 424 109
e 425 109
e 442 109
e 257 110
e 273 110
e 431 110
e 433 110
e 435 110
e 438 110
e 449 110
e 493 110
e 112 111
e 406 111
e 407 111
e 408 111
e 442 111
e 406 112
e 440 112
e 441 112
e 442 112
e 444 112
e 446 112
e 114 113
e 454 113
e 491 113
e 493 113
e 454 114
e 455 114
e 456 114
e 483 114
e 490 114
e 491 114
e 456 115
e 457 115
e 472 115
e 490 115
e 118 116
e 467 116
e 469 116
e 471 116
e 474 116
e 475 116
e 402 117
e 403 117
e 409 117
e 468 117
e 623 117
e 121 118
e 469 118
e 475 118
e 478 118
e 611 118
e 612 118
e 152 119
e 545 119
e 546 119
e 551 119
e 554 119
e 555 119
e 556 119
e 136 120
e 522 120
e 533 120
e 535 120
e 536 120
e 475 121
e 476 121
e 477 121
e 478 121
e 479 121
e 123 122
e 539 122
e 541 122
e 542 122
e 543 122
e 500 123
e 501 123
e 502 123
e 537 123
e 539 123
e 540 123
e 541 123
e 480 124
e 481 124
e 482 124
e 484 124
e 485 124
e 540 124
e 541 124
e 126 125
e 503 125
e 504 125
e 538 125
e 127 126
e 498 126
e 503 126
e 504 126
e 506 126
e 508 126
e 130 127
e 503 127
e 508 127
e 509 127
e 511 127
e 129 128
e 136 128
e 520 128
e 521 128
e 523 128
e 524 128
e 517 129
e 519 129
e 520 129
e 524 129
e 526 129
e 507 130
e 508 130
e 509 130
e 510 130
e 140 131
e 527 131
e 528 131
e 529 131
e 530 131
e 561 131
e 562 131
e 133 132
e 523 132
e 525 132
e 528 132
e 531 132
e 561 132
e 523 133
e 524 133
e 525 133
e 138 134
e 140 134
e 562 134
e 532 135
e 533 135
e 534 135
e 535 135
e 557 135
e 521 136
e 522 136
e 523 136
e 536 136
e 537 136
e 139 137
e 560 137
e 564 137
e 570 137
e 572 137
e 139 138
e 140 138
e 559 138
e 560 138
e 141 139
e 560 139
e 563 139
e 572 139
e 561 140
e 562 140
e 142 141
e 561 141
e 563 141
e 143 142
e 561 142
e 563 142
e 574 142
e 563 143
e 572 143
e 574 143
e 569 144
e 575 144
e 577 144
e 578 144
e 579 144
e 580 144
e 569 145
e 570 145
e 571 145
e 572 145
e 573 145
e 585 145
e 567 146
e 581 146
e 582 146
e 584 146
e 585 146
e 549 147
e 552 147
e 583 147
e 584 147
e 586 147
e 589 147
e 581 148
e 592 148
e 690 148
e 158 149
e 600 149
e 605 149
e 606 149
e 607 149
e 614 149
e 550 150
e 587 150
e 604 150
e 605 150
e 606 150
e 152 151
e 547 151
e 605 151
e 607 151
e 609 151
e 545 152
e 546 152
e 547 152
e 548 152
e 154 153
e 155 153
e 478 153
e 608 153
e 609 153
e 611 153
e 621 153
e 478 154
e 547 154
e 609 154
e 610 154
e 607 155
e 608 155
e 609 155
e 157 156
e 613 156
e 617 156
e 619 156
e 620 156
e 625 156
e 627 156
e 628 156
e 389 157
e 390 157
e 625 157
e 626 157
e 627 157
e 600 158
e 614 158
e 616 158
e 161 159
e 596 159
e 597 159
e 598 159
e 636 159
e 683 159
e 685 159
e 383 160
e 385 160
e 641 160
e 642 160
e 643 160
e 162 161
e 595 161
e 596 161
e 685 161
e 687 161
e 688 161
e 685 162
e 686 162
e 687 162
e 665 163
e 677 163
e 678 163
e 680 163
e 685 163
e 686 163
e 666 164
e 667 164
e 668 164
e 669 164
e 670 164
e 670 165
e 671 165
e 672 165
e 800 165
e 803 165
e 804 165
e 800 166
e 803 166
e 805 166
e 814 166
e 183 167
e 737 167
e 745 167
e 746 167
e 747 167
e 748 167
e 169 168
e 673 168
e 675 168
e 694 168
e 731 168
e 675 169
e 676 169
e 692 169
e 693 169
e 694 169
e 171 170
e 675 170
e 676 170
e 677 170
e 678 170
e 172 171
e 676 171
e 678 171
e 679 171
e 692 171
e 679 172
e 687 172
e 688 172
e 692 172
e 694 173
e 695 173
e 731 173
e 732 173
e 733 173
e 713 174
e 714 174
e 715 174
e 716 174
e 717 174
e 176 175
e 696 175
e 698 175
e 702 175
e 710 175
e 178 176
e 580 176
e 582 176
e 698 176
e 700 176
e 702 176
e 703 176
e 704 176
e 701 177
e 705 177
e 706 177
e 707 177
e 709 177
e 575 178
e 576 178
e 580 178
e 704 178
e 706 178
e 709 178
e 719 178
e 180 179
e 181 179
e 749 179
e 751 179
e 181 180
e 723 180
e 750 180
e 751 180
e 752 180
e 182 181
e 723 181
e 725 181
e 749 181
e 723 182
e 725 182
e 726 182
e 727 182
e 184 183
e 725 183
e 747 183
e 748 183
e 725 184
e 726 184
e 734 184
e 735 184
e 747 184
e 186 185
e 199 185
e 200 185
e 741 185
e 742 185
e 781 185
e 187 186
e 200 186
e 739 186
e 742 186
e 743 186
e 744 186
e 745 186
e 196 187
e 743 187
e 744 187
e 746 187
e 751 187
e 760 187
e 777 187
e 191 188
e 755 188
e 757 188
e 758 188
e 763 188
e 190 189
e 514 189
e 574 189
e 576 189
e 719 189
e 754 189
e 756 189
e 767 189
e 753 190
e 754 190
e 756 190
e 756 191
e 757 191
e 763 191
e 766 191
e 194 192
e 755 192
e 761 192
e 763 192
e 764 193
e 765 193
e 767 193
e 768 193
e 769 193
e 761 194
e 762 194
e 763 194
e 761 195
e 762 195
e 770 195
e 772 195
e 775 195
e 760 196
e 775 196
e 777 196
e 198 197
e 203 197
e 779 197
e 793 197
e 794 197
e 795 197
e 796 197
e 798 197
e 740 198
e 779 198
e 798 198
e 200 199
e 740 199
e 741 199
e 779 199
e 780 199
e 781 199
e 740 200
e 741 200
e 202 201
e 203 201
e 797 201
e 798 201
e 799 201
e 739 202
e 797 202
e 798 202
e 801 202
e 793 203
e 798 203
e 799 203
e 807 203
e 808 203
e 206 204
e 207 204
e 220 204
e 823 204
e 824 204
e 791 205
e 806 205
e 807 205
e 808 205
e 810 205
e 825 205
e 207 206
e 791 206
e 824 206
e 825 206
e 826 206
e 220 207
e 791 207
e 792 207
e 822 207
e 828 207
e 830 207
e 789 208
e 827 208
e 829 208
e 830 208
e 211 209
e 822 209
e 827 209
e 830 209
e 832 209
e 833 210
e 835 210
e 842 210
e 844 210
e 827 211
e 831 211
e 832 211
e 835 211
e 214 212
e 846 212
e 847 212
e 850 212
e 849 213
e 852 213
e 853 213
e 854 213
e 857 213
e 873 213
e 874 213
e 846 214
e 850 214
e 1008 214
e 1012 214
e 1014 214
e 217 215
e 855 215
e 856 215
e 872 215
e 851 216
e 852 216
e 853 216
e 857 216
e 861 216
e 862 216
e 1007 216
e 218 217
e 838 217
e 856 217
e 869 217
e 872 217
e 834 218
e 837 218
e 838 218
e 869 218
e 220 219
e 820 219
e 823 219
e 822 220
e 832 220
e 836 220
e 224 221
e 230 221
e 923 221
e 925 221
e 657 222
e 658 222
e 659 222
e 660 222
e 661 222
e 881 223
e 884 223
e 885 223
e 886 223
e 888 223
e 890 223
e 230 224
e 886 224
e 921 224
e 922 224
e 925 224
e 645 225
e 646 225
e 649 225
e 650 225
e 637 226
e 638 226
e 644 226
e 646 226
e 683 226
e 684 226
e 229 227
e 905 227
e 906 227
e 916 227
e 920 227
e 921 227
e 941 227
e 943 227
e 911 228
e 942 228
e 943 228
e 944 228
e 945 228
e 238 229
e 916 229
e 942 229
e 943 229
e 919 230
e 920 230
e 921 230
e 923 230
e 924 230
e 250 231
e 863 231
e 931 231
e 992 231
e 993 231
e 860 232
e 861 232
e 865 232
e 868 232
e 871 232
e 995 232
e 952 233
e 968 233
e 971 233
e 972 233
e 973 233
e 974 233
e 235 234
e 236 234
e 933 234
e 935 234
e 951 234
e 237 235
e 238 235
e 933 235
e 936 235
e 937 235
e 951 235
e 935 236
e 951 236
e 952 236
e 970 236
e 238 237
e 942 237
e 944 237
e 950 237
e 951 237
e 916 238
e 937 238
e 938 238
e 941 238
e 942 238
e 321 239
e 960 239
e 961 239
e 241 240
e 323 240
e 958 240
e 956 241
e 958 241
e 959 241
e 955 242
e 956 242
e 963 242
e 964 242
e 967 242
e 256 243
e 318 243
e 962 243
e 963 243
e 965 243
e 976 243
e 979 243
e 245 244
e 974 244
e 975 244
e 976 244
e 979 244
e 247 245
e 972 245
e 974 245
e 975 245
e 256 246
e 977 246
e 979 246
e 980 246
e 982 246
e 975 247
e 979 247
e 980 247
e 987 248
e 988 248
e 989 248
e 990 248
e 985 249
e 987 249
e 989 249
e 999 249
e 931 250
e 932 250
e 990 250
e 991 250
e 993 250
e 994 250
e 996 250
e 253 251
e 1013 251
e 1015 251
e 1024 251
e 1011 252
e 1012 252
e 1014 252
e 1001 253
e 1010 253
e 1013 253
e 1015 253
e 1019 253
e 255 254
e 1019 254
e 1021 254
e 1013 255
e 1019 255
e 1021 255
e 1022 255
e 979 256
e 982 256
e 1014 256
e 1020 256
e 1023 256
e 1024 256
e 258 257
e 260 257
e 273 257
e 493 257
e 259 258
e 260 258
e 267 258
e 260 259
e 267 259
e 268 259
e 261 260
e 262 261
e 299 261
e 263 262
e 264 262
e 265 262
e 299 262
e 264 263
e 265 263
e 271 263
e 271 264
e 280 264
e 298 264
e 266 265
e 270 265
e 271 265
e 267 266
e 268 266
e 270 266
e 268 267
e 270 269
e 271 269
e 272 269
e 280 269
e 271 270
e 272 270
e 280 271
e 275 272
e 278 272
e 280 272
e 431 273
e 275 274
e 276 274
e 277 274
e 421 274
e 430 274
e 276 275
e 278 275
e 277 276
e 278 276
e 285 276
e 285 277
e 418 277
e 419 277
e 279 278
e 280 278
e 285 278
e 280 279
e 281 279
e 284 279
e 285 279
e 281 280
e 298 280
e 282 281
e 284 281
e 298 281
e 283 282
e 284 282
e 291 282
e 290 283
e 291 283
e 285 284
e 287 286
e 289 286
e 353 286
e 356 286
e 289 287
e 353 287
e 289 288
e 353 288
e 290 289
e 353 289
e 292 291
e 294 291
e 294 292
e 310 292
e 347 292
e 350 292
e 295 293
e 304 293
e 307 293
e 308 293
e 309 293
e 296 294
e 297 294
e 304 295
e 297 296
e 303 296
e 302 297
e 303 297
e 301 299
e 302 300
e 303 302
e 304 303
e 306 304
e 307 304
e 306 305
e 307 305
e 308 305
e 311 305
e 315 305
e 316 305
e 307 306
e 316 306
e 308 307
e 309 308
e 311 308
e 310 309
e 311 309
e 311 310
e 344 310
e 346 310
e 347 310
e 312 311
e 313 311
e 315 311
e 346 311
e 313 312
e 314 312
e 315 312
e 317 312
e 331 313
e 345 313
e 346 313
e 315 314
e 316 314
e 317 314
e 318 314
e 316 315
e 318 316
e 318 317
e 319 317
e 320 317
e 322 317
e 328 317
e 319 318
e 322 319
e 321 320
e 322 320
e 328 320
e 322 321
e 323 321
e 328 321
e 958 321
e 959 321
e 960 321
e 325 323
e 328 323
e 957 323
e 958 323
e 325 324
e 326 324
e 947 324
e 948 324
e 957 324
e 326 325
e 327 325
e 328 325
e 957 325
e 327 326
e 333 326
e 334 326
e 947 326
e 330 327
e 333 327
e 331 329
e 345 329
e 332 330
e 333 330
e 345 331
e 333 332
e 336 332
e 337 332
e 339 332
e 340 332
e 334 333
e 336 333
e 336 334
e 946 334
e 947 334
e 337 335
e 339 335
e 368 335
e 337 336
e 913 336
e 946 336
e 339 337
e 368 337
e 913 337
e 339 338
e 363 338
e 365 338
e 340 339
e 342 340
e 342 341
e 344 341
e 345 341
e 348 341
e 349 341
e 349 342
e 351 343
e 352 343
e 345 344
e 346 344
e 347 344
e 346 345
e 349 348
e 350 348
e 350 349
e 351 349
e 351 350
e 352 351
e 354 353
e 356 353
e 355 354
e 356 354
e 357 355
e 364 355
e 414 356
e 415 356
e 416 356
e 358 357
e 364 357
e 360 358
e 360 359
e 393 359
e 394 359
e 394 360
e 362 361
e 376 361
e 394 361
e 363 362
e 364 363
e 365 363
e 366 363
e 366 365
e 367 365
e 368 365
e 367 366
e 368 367
e 369 367
e 913 367
e 913 368
e 912 369
e 913 369
e 371 370
e 372 370
e 910 370
e 910 371
e 912 371
e 915 371
e 373 372
e 374 372
e 382 372
e 910 372
e 374 373
e 375 373
e 380 373
e 382 373
e 376 375
e 380 375
e 394 376
e 379 377
e 387 377
e 380 378
e 381 378
e 387 378
e 393 379
e 381 380
e 382 380
e 382 381
e 899 382
e 910 382
e 384 383
e 385 383
e 641 383
e 641 384
e 386 385
e 638 385
e 639 385
e 640 385
e 643 385
e 387 386
e 640 386
e 640 387
e 390 388
e 391 388
e 629 388
e 640 388
e 390 389
e 391 389
e 400 389
e 623 389
e 624 389
e 625 389
e 391 390
e 626 390
e 392 391
e 400 391
e 393 392
e 394 393
e 396 395
e 397 395
e 411 395
e 397 396
e 411 396
e 412 396
e 398 397
e 399 397
e 399 398
e 400 398
e 400 399
e 401 399
e 402 399
e 623 399
e 623 400
e 402 401
e 409 401
e 409 402
e 623 402
e 404 403
e 409 403
e 466 403
e 468 403
e 470 403
e 405 404
e 406 404
e 408 404
e 409 404
e 463 404
e 466 404
e 406 405
e 460 405
e 463 405
e 408 406
e 444 406
e 445 406
e 460 406
e 408 407
e 410 407
e 411 407
e 413 407
e 442 407
e 409 408
e 411 408
e 412 408
e 412 409
e 411 410
e 413 410
e 414 410
e 415 410
e 412 411
e 414 411
e 415 413
e 416 413
e 417 413
e 423 413
e 415 414
e 416 415
e 417 416
e 418 417
e 420 417
e 422 417
e 423 417
e 419 418
e 420 418
e 420 419
e 421 420
e 422 420
e 422 421
e 428 421
e 429 421
e 430 421
e 423 422
e 424 422
e 428 422
e 424 423
e 425 424
e 426 424
e 427 424
e 428 424
e 426 425
e 434 425
e 442 425
e 427 426
e 432 426
e 434 426
e 428 427
e 432 427
e 429 428
e 432 428
e 430 429
e 432 431
e 433 431
e 433 432
e 434 432
e 434 433
e 435 433
e 435 434
e 436 435
e 438 435
e 437 436
e 438 436
e 439 436
e 440 436
e 441 436
e 438 437
e 439 437
e 447 437
e 447 438
e 449 438
e 440 439
e 446 439
e 447 439
e 441 440
e 446 440
e 442 441
e 445 443
e 447 443
e 448 443
e 450 443
e 459 443
e 445 444
e 446 444
e 447 444
e 447 445
e 459 445
e 460 445
e 447 446
e 448 447
e 449 447
e 449 448
e 450 448
e 450 449
e 451 449
e 454 449
e 493 449
e 451 450
e 459 450
e 452 451
e 453 451
e 454 451
e 459 451
e 453 452
e 455 452
e 457 452
e 459 452
e 454 453
e 455 453
e 455 454
e 493 454
e 456 455
e 457 455
e 457 456
e 490 456
e 458 457
e 459 457
e 472 457
e 459 458
e 460 458
e 462 458
e 472 458
e 460 459
e 461 460
e 462 460
e 463 460
e 462 461
e 463 461
e 464 461
e 464 462
e 465 462
e 472 462
e 464 463
e 466 463
e 465 464
e 466 464
e 466 465
e 470 465
e 471 465
e 472 465
e 470 466
e 468 467
e 469 467
e 470 467
e 471 467
e 469 468
e 470 468
e 612 468
e 622 468
e 623 468
e 612 469
e 471 470
e 472 471
e 475 473
e 481 473
e 482 473
e 483 473
e 490 473
e 475 474
e 476 475
e 481 475
e 477 476
e 481 476
e 479 477
e 480 477
e 481 477
e 479 478
e 610 478
e 611 478
e 480 479
e 610 479
e 481 480
e 541 480
e 542 480
e 482 481
e 483 482
e 484 482
e 484 483
e 487 483
e 488 483
e 489 483
e 490 483
e 491 483
e 485 484
e 487 484
e 486 485
e 487 485
e 496 485
e 502 485
e 540 485
e 487 486
e 488 486
e 489 486
e 494 486
e 495 486
e 496 486
e 488 487
e 489 488
e 491 489
e 492 489
e 493 489
e 494 489
e 493 491
e 493 492
e 494 492
e 497 492
e 507 492
e 507 493
e 510 493
e 514 493
e 495 494
e 497 494
e 496 495
e 497 495
e 497 496
e 499 496
e 502 496
e 499 497
e 505 497
e 507 497
e 499 498
e 500 498
e 501 498
e 504 498
e 505 498
e 506 498
e 501 499
e 502 499
e 505 499
e 501 500
e 504 500
e 537 500
e 502 501
e 540 502
e 511 503
e 520 503
e 521 503
e 538 503
e 537 504
e 538 504
e 506 505
e 507 505
e 507 506
e 508 506
e 508 507
e 510 507
e 510 509
e 511 509
e 511 510
e 512 510
e 513 510
e 514 510
e 512 511
e 518 511
e 519 511
e 520 511
e 513 512
e 518 512
e 514 513
e 516 513
e 518 513
e 516 514
e 561 514
e 574 514
e 516 515
e 517 515
e 518 515
e 519 515
e 517 516
e 518 516
e 561 516
e 519 517
e 525 517
e 526 517
e 561 517
e 519 518
e 520 519
e 521 520
e 537 521
e 538 521
e 523 522
e 531 522
e 532 522
e 535 522
e 524 523
e 531 523
e 525 524
e 526 524
e 526 525
e 561 525
e 529 527
e 530 527
e 529 528
e 531 528
e 561 528
e 530 529
e 531 529
e 531 530
e 562 530
e 532 531
e 562 531
e 535 532
e 557 532
e 562 532
e 534 533
e 535 533
e 536 533
e 543 533
e 544 533
e 544 534
e 557 534
e 537 536
e 539 536
e 543 536
e 538 537
e 539 537
e 543 539
e 541 540
e 542 541
e 543 542
e 546 542
e 544 543
e 546 543
e 555 543
e 555 544
e 557 544
e 559 544
e 548 545
e 551 545
e 553 545
e 558 545
e 547 546
e 555 546
e 556 546
e 610 546
e 609 547
e 610 547
e 549 548
e 552 548
e 553 548
e 550 549
e 552 549
e 588 549
e 589 549
e 587 550
e 588 550
e 605 550
e 554 551
e 558 551
e 553 552
e 567 552
e 568 552
e 558 553
e 568 553
e 555 554
e 559 554
e 556 555
e 559 555
e 559 557
e 566 558
e 568 558
e 564 560
e 574 561
e 572 563
e 565 564
e 566 564
e 567 564
e 570 564
e 571 564
e 566 565
e 567 565
e 568 565
e 568 566
e 568 567
e 571 567
e 584 567
e 585 567
e 573 569
e 578 569
e 579 569
e 585 569
e 571 570
e 572 570
e 585 571
e 573 572
e 574 572
e 577 573
e 578 573
e 576 574
e 576 575
e 577 575
e 580 575
e 577 576
e 719 576
e 578 577
e 580 579
e 582 579
e 585 579
e 582 580
e 583 581
e 584 581
e 592 581
e 699 581
e 585 582
e 700 582
e 584 583
e 586 583
e 591 583
e 592 583
e 589 586
e 590 586
e 591 586
e 588 587
e 589 587
e 590 587
e 604 587
e 589 588
e 590 589
e 591 590
e 602 590
e 603 590
e 604 590
e 592 591
e 594 591
e 603 591
e 594 592
e 688 592
e 690 592
e 594 593
e 595 593
e 596 593
e 599 593
e 603 593
e 595 594
e 603 594
e 688 594
e 596 595
e 688 595
e 597 596
e 599 596
e 598 597
e 599 597
e 600 597
e 601 597
e 616 597
e 616 598
e 635 598
e 636 598
e 601 599
e 602 599
e 603 599
e 601 600
e 606 600
e 616 600
e 602 601
e 606 601
e 603 602
e 604 602
e 606 602
e 606 604
e 606 605
e 607 605
e 608 607
e 609 607
e 613 607
e 614 607
e 613 608
e 621 608
e 612 611
e 621 611
e 622 611
e 622 612
e 614 613
e 615 613
e 617 613
e 619 613
e 621 613
e 615 614
e 616 614
e 616 615
e 617 615
e 618 615
e 633 615
e 634 615
e 635 615
e 635 616
e 618 617
e 628 617
e 628 618
e 633 618
e 620 619
e 621 619
e 621 620
e 625 620
e 622 621
e 623 622
e 624 623
e 625 624
e 627 626
e 628 627
e 629 627
e 631 627
e 631 628
e 633 628
e 634 628
e 630 629
e 631 629
e 639 629
e 640 629
e 631 630
e 632 630
e 634 630
e 637 630
e 639 630
e 634 631
e 634 632
e 635 632
e 637 632
e 634 633
e 635 634
e 636 635
e 683 636
e 638 637
e 639 637
e 683 637
e 639 638
e 643 638
e 644 638
e 640 639
e 642 641
e 898 641
e 643 642
e 644 642
e 898 642
e 644 643
e 645 644
e 646 644
e 898 644
e 646 645
e 650 645
e 898 645
e 647 646
e 649 646
e 684 646
e 648 647
e 649 647
e 664 647
e 665 647
e 681 647
e 682 647
e 684 647
e 661 648
e 662 648
e 664 648
e 650 649
e 654 649
e 663 649
e 664 649
e 651 650
e 654 650
e 898 650
e 652 651
e 654 651
e 654 652
e 894 652
e 895 652
e 896 652
e 654 653
e 655 653
e 660 653
e 655 654
e 656 654
e 660 654
e 663 654
e 894 654
e 656 655
e 882 656
e 891 656
e 892 656
e 894 656
e 658 657
e 660 657
e 882 657
e 883 657
e 813 658
e 816 658
e 817 658
e 883 658
e 661 659
e 667 659
e 669 659
e 804 659
e 661 660
e 662 660
e 663 660
e 662 661
e 667 661
e 663 662
e 664 662
e 664 663
e 677 665
e 680 665
e 681 665
e 668 666
e 674 666
e 675 666
e 677 666
e 669 667
e 670 668
e 672 668
e 674 668
e 670 669
e 804 669
e 672 670
e 804 670
e 672 671
e 797 671
e 800 671
e 801 671
e 802 671
e 673 672
e 674 672
e 802 672
e 674 673
e 731 673
e 802 673
e 675 674
e 676 675
e 677 675
e 692 676
e 678 677
e 679 678
e 686 678
e 686 679
e 687 679
e 681 680
e 685 680
e 682 681
e 683 681
e 684 681
e 685 681
e 684 682
e 684 683
e 685 683
e 686 685
e 687 686
e 688 687
e 690 688
e 692 688
e 690 689
e 693 689
e 695 689
e 699 689
e 691 690
e 692 690
e 693 690
e 692 691
e 693 691
e 693 692
e 694 693
e 695 693
e 695 694
e 731 694
e 696 695
e 697 695
e 698 695
e 726 695
e 728 695
e 733 695
e 734 695
e 697 696
e 698 696
e 710 696
e 711 696
e 711 697
e 712 697
e 728 697
e 699 698
e 700 698
e 700 699
e 702 701
e 703 701
e 705 701
e 707 701
e 708 701
e 703 702
e 708 702
e 710 702
e 704 703
e 705 703
e 705 704
e 706 704
e 706 705
e 709 706
e 708 707
e 709 707
e 715 707
e 718 707
e 710 708
e 715 708
e 718 709
e 719 709
e 720 709
e 711 710
e 713 710
e 715 710
e 712 711
e 713 711
e 713 712
e 728 712
e 729 712
e 714 713
e 715 713
e 729 713
e 730 713
e 716 714
e 727 714
e 730 714
e 717 715
e 718 715
e 717 716
e 723 716
e 724 716
e 727 716
e 718 717
e 724 717
e 720 718
e 721 718
e 724 718
e 720 719
e 754 719
e 721 720
e 754 720
e 722 721
e 724 721
e 750 721
e 752 721
e 754 721
e 723 722
e 724 722
e 750 722
e 724 723
e 727 723
e 750 723
e 726 725
e 748 725
e 749 725
e 727 726
e 728 726
e 734 726
e 728 727
e 730 727
e 729 728
e 730 728
e 730 729
e 732 731
e 736 731
e 736 732
e 747 732
e 734 733
e 735 733
e 735 734
e 747 735
e 737 736
e 738 736
e 747 736
e 738 737
e 739 737
e 745 737
e 747 737
e 739 738
e 801 738
e 802 738
e 745 739
e 801 739
e 779 740
e 798 740
e 743 742
e 776 742
e 781 742
e 776 743
e 777 743
e 745 744
e 746 744
e 746 745
e 748 746
e 749 746
e 751 746
e 749 748
e 751 749
e 752 750
e 752 751
e 753 751
e 758 751
e 753 752
e 754 752
e 754 753
e 756 753
e 758 753
e 758 755
e 761 755
e 763 755
e 757 756
e 758 756
e 766 756
e 767 756
e 758 757
e 759 758
e 761 758
e 760 759
e 761 759
e 778 759
e 778 760
e 762 761
e 778 761
e 763 762
e 764 762
e 769 762
e 770 762
e 764 763
e 765 763
e 766 763
e 765 764
e 769 764
e 766 765
e 767 765
e 767 766
e 768 767
e 771 767
e 769 768
e 771 768
e 770 769
e 771 769
e 771 770
e 772 770
e 772 771
e 773 771
e 774 771
e 784 771
e 831 771
e 774 772
e 774 773
e 775 773
e 784 773
e 777 775
e 777 776
e 781 776
e 782 776
e 780 779
e 795 779
e 781 780
e 783 780
e 785 780
e 795 780
e 796 780
e 782 781
e 783 781
e 783 782
e 784 782
e 784 783
e 785 783
e 785 784
e 831 784
e 787 785
e 789 785
e 796 785
e 831 785
e 787 786
e 788 786
e 792 786
e 793 786
e 794 786
e 796 786
e 808 786
e 788 787
e 789 787
e 796 787
e 789 788
e 790 788
e 792 788
e 829 788
e 827 789
e 829 789
e 831 789
e 792 790
e 828 790
e 829 790
e 792 791
e 808 791
e 825 791
e 808 792
e 828 792
e 794 793
e 808 793
e 796 794
e 796 795
e 799 797
e 800 797
e 801 797
e 800 799
e 805 799
e 806 799
e 807 799
e 811 799
e 803 800
e 805 800
e 802 801
e 804 803
e 814 803
e 814 804
e 811 805
e 807 806
e 810 806
e 811 806
e 808 807
e 810 809
e 811 809
e 812 809
e 824 809
e 826 809
e 811 810
e 825 810
e 826 810
e 814 812
e 818 812
e 820 812
e 823 812
e 824 812
e 814 813
e 817 813
e 818 813
e 818 814
e 816 815
e 817 815
e 819 815
e 877 815
e 879 815
e 880 815
e 883 815
e 817 816
e 883 816
e 818 817
e 819 817
e 820 817
e 820 818
e 820 819
e 877 819
e 823 820
e 832 821
e 834 821
e 836 821
e 830 822
e 832 822
e 824 823
e 826 824
e 826 825
e 830 827
e 831 827
e 829 828
e 830 828
e 830 829
e 833 831
e 835 831
e 846 831
e 1014 831
e 835 832
e 836 832
e 835 833
e 844 833
e 846 833
e 836 834
e 837 834
e 838 834
e 839 834
e 842 835
e 837 836
e 839 838
e 856 838
e 840 839
e 841 839
e 842 839
e 856 839
e 841 840
e 843 840
e 855 840
e 856 840
e 842 841
e 843 841
e 843 842
e 844 842
e 844 843
e 845 843
e 847 843
e 855 843
e 846 844
e 847 844
e 847 845
e 848 845
e 854 845
e 855 845
e 847 846
e 1014 846
e 848 847
e 849 848
e 854 848
e 852 849
e 854 849
e 862 851
e 1006 851
e 1007 851
e 853 852
e 1007 852
e 857 853
e 855 854
e 856 855
e 861 857
e 874 857
e 859 858
e 860 858
e 870 858
e 871 858
e 873 858
e 860 859
e 861 859
e 873 859
e 874 859
e 861 860
e 871 860
e 862 861
e 874 861
e 1005 862
e 1006 862
e 864 863
e 866 863
e 928 863
e 992 863
e 993 863
e 865 864
e 866 864
e 867 864
e 993 864
e 994 864
e 867 865
e 868 865
e 994 865
e 995 865
e 867 866
e 923 866
e 924 866
e 927 866
e 928 866
e 868 867
e 923 867
e 871 868
e 923 868
e 870 869
e 871 869
e 872 869
e 875 869
e 877 869
e 871 870
e 872 870
e 873 870
e 875 871
e 923 871
e 873 872
e 874 873
e 876 875
e 877 875
e 878 875
e 923 875
e 925 875
e 878 876
e 879 876
e 925 876
e 878 877
e 879 877
e 879 878
e 880 879
e 885 879
e 925 879
e 881 880
e 883 880
e 884 880
e 885 880
e 882 881
e 883 881
e 884 881
e 890 881
e 892 881
e 883 882
e 892 882
e 885 884
e 886 885
e 925 885
e 925 886
e 888 887
e 889 887
e 903 887
e 904 887
e 905 887
e 889 888
e 890 888
e 893 888
e 904 888
e 905 889
e 922 889
e 891 890
e 892 890
e 893 890
e 892 891
e 893 891
e 894 891
e 894 893
e 895 893
e 904 893
e 895 894
e 896 895
e 904 895
e 897 896
e 899 896
e 900 896
e 901 896
e 904 896
e 898 897
e 899 897
e 900 899
e 910 899
e 901 900
e 909 900
e 910 900
e 915 900
e 902 901
e 904 901
e 907 901
e 909 901
e 903 902
e 904 902
e 907 902
e 904 903
e 905 903
e 907 903
e 906 905
e 907 905
e 921 905
e 922 905
e 907 906
e 908 906
e 909 906
e 943 906
e 909 907
e 909 908
e 914 908
e 915 908
e 943 908
e 915 909
e 915 910
e 913 911
e 914 911
e 943 911
e 945 911
e 913 912
e 914 912
e 915 912
e 914 913
e 915 914
e 943 914
e 941 916
e 918 917
e 919 917
e 924 917
e 926 917
e 927 917
e 919 918
e 920 918
e 926 918
e 940 918
e 941 918
e 920 919
e 924 919
e 921 920
e 941 920
e 922 921
e 924 923
e 925 923
e 927 924
e 927 926
e 928 926
e 940 926
e 928 927
e 940 928
e 992 928
e 930 929
e 931 929
e 936 929
e 937 929
e 938 929
e 940 929
e 992 929
e 931 930
e 932 930
e 933 930
e 936 930
e 932 931
e 992 931
e 933 932
e 934 932
e 990 932
e 934 933
e 935 933
e 936 933
e 971 933
e 971 934
e 972 934
e 978 934
e 988 934
e 990 934
e 952 935
e 971 935
e 937 936
e 938 937
e 939 938
e 940 938
e 941 938
e 940 939
e 941 939
e 941 940
e 992 940
e 943 942
e 944 942
e 945 944
e 947 945
e 948 945
e 947 946
e 948 947
e 949 948
e 950 948
e 954 948
e 957 948
e 957 949
e 951 950
e 953 950
e 954 950
e 953 951
e 969 951
e 970 951
e 970 952
e 971 952
e 973 952
e 954 953
e 955 953
e 967 953
e 969 953
e 955 954
e 956 955
e 967 955
e 959 956
e 960 956
e 964 956
e 959 958
e 960 959
e 961 960
e 962 961
e 964 963
e 965 963
e 967 963
e 966 965
e 967 965
e 974 965
e 976 965
e 967 966
e 968 966
e 969 966
e 974 966
e 969 967
e 969 968
e 970 968
e 973 968
e 974 968
e 970 969
e 973 970
e 972 971
e 974 972
e 978 972
e 976 974
e 979 975
e 979 976
e 979 977
e 980 977
e 980 978
e 986 978
e 988 978
e 980 979
e 981 980
e 982 980
e 986 980
e 982 981
e 983 981
e 984 981
e 985 981
e 986 981
e 999 981
e 1018 981
e 1018 982
e 1020 982
e 998 983
e 999 983
e 1016 983
e 1017 983
e 1018 983
e 985 984
e 986 984
e 986 985
e 987 985
e 988 985
e 999 985
e 988 986
e 988 987
e 989 987
e 990 988
e 990 989
e 991 989
e 999 989
e 1000 989
e 991 990
e 996 991
e 1000 991
e 994 993
e 995 994
e 996 994
e 996 995
e 1000 996
e 998 997
e 1000 997
e 1003 997
e 1004 997
e 999 998
e 1000 998
e 1003 998
e 1016 998
e 1000 999
e 1003 1001
e 1010 1001
e 1016 1001
e 1017 1001
e 1019 1001
e 1003 1002
e 1004 1002
e 1005 1002
e 1006 1002
e 1007 1002
e 1004 1003
e 1016 1003
e 1005 1004
e 1006 1005
e 1007 1006
e 1009 1007
e 1009 1008
e 1010 1008
e 1011 1008
e 1012 1008
e 1010 1009
e 1011 1010
e 1012 1011
e 1014 1012
e 1019 1013
e 1024 1013
e 1015 1014
e 1024 1014
e 1024 1015
e 1017 1016
e 1018 1017
e 1019 1017
e 1020 1017
e 1021 1017
e 1020 1018
e 1021 1019
e 1021 1020
e 1023 1020
e 1022 1021
e 1023 1021
e 1023 1022
e 1024 1023
