# Supplementary material for: An optimization algorithm for maximum quasi-clique problem based on information feedback model
Source: PeerJ Comput Sci. 2024 Jul 12;10:e2173. doi: 10.7717/peerj-cs.2173 (PMC11323172; doi:10.7717/peerj-cs.2173)
Supplement: Data S2 [file peerj-cs-10-2173-s003.zip › Data2/EX2.mtx]

p edge 560 4368
e 2 1
e 3 1
e 5 1
e 9 1
e 10 1
e 15 1
e 17 1
e 19 1
e 20 1
e 21 1
e 107 1
e 108 1
e 111 1
e 113 1
e 5 2
e 6 2
e 8 2
e 10 2
e 29 2
e 31 2
e 32 2
e 33 2
e 106 2
e 119 2
e 120 2
e 123 2
e 125 2
e 4 3
e 5 3
e 11 3
e 12 3
e 28 3
e 40 3
e 42 3
e 43 3
e 44 3
e 107 3
e 131 3
e 134 3
e 136 3
e 6 4
e 12 4
e 14 4
e 29 4
e 52 4
e 53 4
e 54 4
e 108 4
e 131 4
e 144 4
e 146 4
e 6 5
e 11 5
e 13 5
e 30 5
e 51 5
e 61 5
e 62 5
e 63 5
e 109 5
e 132 5
e 142 5
e 153 5
e 155 5
e 13 6
e 14 6
e 31 6
e 52 6
e 70 6
e 71 6
e 110 6
e 133 6
e 143 6
e 161 6
e 163 6
e 8 7
e 9 7
e 11 7
e 13 7
e 32 7
e 53 7
e 70 7
e 78 7
e 111 7
e 134 7
e 144 7
e 170 7
e 10 8
e 11 8
e 12 8
e 33 8
e 54 8
e 71 8
e 78 8
e 112 8
e 135 8
e 145 8
e 169 8
e 176 8
e 10 9
e 13 9
e 14 9
e 34 9
e 55 9
e 72 9
e 79 9
e 85 9
e 113 9
e 136 9
e 146 9
e 170 9
e 12 10
e 14 10
e 35 10
e 56 10
e 73 10
e 80 10
e 86 10
e 114 10
e 137 10
e 147 10
e 171 10
e 182 10
e 12 11
e 13 11
e 36 11
e 57 11
e 74 11
e 81 11
e 87 11
e 115 11
e 138 11
e 148 11
e 172 11
e 183 11
e 14 12
e 37 12
e 58 12
e 75 12
e 82 12
e 88 12
e 116 12
e 139 12
e 149 12
e 173 12
e 184 12
e 14 13
e 38 13
e 59 13
e 76 13
e 83 13
e 89 13
e 117 13
e 140 13
e 150 13
e 174 13
e 185 13
e 39 14
e 60 14
e 77 14
e 84 14
e 90 14
e 118 14
e 141 14
e 151 14
e 175 14
e 186 14
e 18 15
e 19 15
e 21 15
e 23 15
e 28 15
e 30 15
e 34 15
e 35 15
e 106 15
e 197 15
e 198 15
e 201 15
e 203 15
e 17 16
e 18 16
e 24 16
e 25 16
e 28 16
e 41 16
e 45 16
e 46 16
e 107 16
e 209 16
e 212 16
e 214 16
e 19 17
e 25 17
e 27 17
e 29 17
e 40 17
e 51 17
e 55 17
e 56 17
e 108 17
e 209 17
e 222 17
e 224 17
e 19 18
e 24 18
e 26 18
e 30 18
e 41 18
e 64 18
e 65 18
e 109 18
e 210 18
e 220 18
e 231 18
e 233 18
e 26 19
e 27 19
e 31 19
e 42 19
e 61 19
e 72 19
e 73 19
e 110 19
e 211 19
e 221 19
e 239 19
e 241 19
e 21 20
e 22 20
e 24 20
e 26 20
e 32 20
e 43 20
e 62 20
e 79 20
e 80 20
e 111 20
e 212 20
e 222 20
e 248 20
e 23 21
e 24 21
e 25 21
e 33 21
e 44 21
e 63 21
e 85 21
e 86 21
e 112 21
e 213 21
e 223 21
e 247 21
e 254 21
e 23 22
e 26 22
e 27 22
e 34 22
e 45 22
e 64 22
e 91 22
e 113 22
e 214 22
e 224 22
e 248 22
e 25 23
e 27 23
e 35 23
e 46 23
e 65 23
e 91 23
e 114 23
e 215 23
e 225 23
e 249 23
e 260 23
e 25 24
e 26 24
e 36 24
e 47 24
e 66 24
e 92 24
e 96 24
e 115 24
e 216 24
e 226 24
e 250 24
e 261 24
e 27 25
e 37 25
e 48 25
e 67 25
e 93 25
e 97 25
e 116 25
e 217 25
e 227 25
e 251 25
e 262 25
e 27 26
e 38 26
e 49 26
e 68 26
e 94 26
e 98 26
e 117 26
e 218 26
e 228 26
e 252 26
e 263 26
e 39 27
e 50 27
e 69 27
e 95 27
e 99 27
e 118 27
e 219 27
e 229 27
e 253 27
e 264 27
e 29 28
e 30 28
e 36 28
e 37 28
e 41 28
e 42 28
e 44 28
e 46 28
e 119 28
e 197 28
e 275 28
e 278 28
e 280 28
e 31 29
e 37 29
e 39 29
e 51 29
e 52 29
e 54 29
e 56 29
e 120 29
e 198 29
e 275 29
e 288 29
e 290 29
e 31 30
e 36 30
e 38 30
e 61 30
e 63 30
e 65 30
e 121 30
e 199 30
e 276 30
e 286 30
e 297 30
e 299 30
e 38 31
e 39 31
e 61 31
e 71 31
e 73 31
e 122 31
e 200 31
e 277 31
e 287 31
e 305 31
e 307 31
e 33 32
e 34 32
e 36 32
e 38 32
e 62 32
e 70 32
e 78 32
e 80 32
e 123 32
e 201 32
e 278 32
e 288 32
e 314 32
e 35 33
e 36 33
e 37 33
e 63 33
e 71 33
e 86 33
e 124 33
e 202 33
e 279 33
e 289 33
e 313 33
e 320 33
e 35 34
e 38 34
e 39 34
e 64 34
e 72 34
e 85 34
e 91 34
e 125 34
e 203 34
e 280 34
e 290 34
e 314 34
e 37 35
e 39 35
e 65 35
e 73 35
e 86 35
e 126 35
e 204 35
e 281 35
e 291 35
e 315 35
e 326 35
e 37 36
e 38 36
e 66 36
e 74 36
e 87 36
e 96 36
e 127 36
e 205 36
e 282 36
e 292 36
e 316 36
e 327 36
e 39 37
e 67 37
e 75 37
e 88 37
e 97 37
e 128 37
e 206 37
e 283 37
e 293 37
e 317 37
e 328 37
e 39 38
e 68 38
e 76 38
e 89 38
e 98 38
e 129 38
e 207 38
e 284 38
e 294 38
e 318 38
e 329 38
e 69 39
e 77 39
e 90 39
e 99 39
e 130 39
e 208 39
e 285 39
e 295 39
e 319 39
e 330 39
e 42 40
e 48 40
e 50 40
e 51 40
e 57 40
e 58 40
e 131 40
e 209 40
e 343 40
e 345 40
e 42 41
e 47 41
e 49 41
e 51 41
e 66 41
e 67 41
e 132 41
e 210 41
e 341 41
e 352 41
e 354 41
e 49 42
e 50 42
e 52 42
e 61 42
e 74 42
e 75 42
e 133 42
e 211 42
e 342 42
e 360 42
e 362 42
e 44 43
e 45 43
e 47 43
e 49 43
e 53 43
e 62 43
e 81 43
e 82 43
e 134 43
e 212 43
e 343 43
e 369 43
e 46 44
e 47 44
e 48 44
e 54 44
e 63 44
e 87 44
e 88 44
e 135 44
e 213 44
e 344 44
e 368 44
e 375 44
e 46 45
e 49 45
e 50 45
e 55 45
e 64 45
e 92 45
e 93 45
e 136 45
e 214 45
e 345 45
e 369 45
e 48 46
e 50 46
e 56 46
e 65 46
e 96 46
e 97 46
e 137 46
e 215 46
e 346 46
e 370 46
e 381 46
e 48 47
e 49 47
e 57 47
e 66 47
e 100 47
e 138 47
e 216 47
e 347 47
e 371 47
e 382 47
e 50 48
e 58 48
e 67 48
e 100 48
e 139 48
e 217 48
e 348 48
e 372 48
e 383 48
e 50 49
e 59 49
e 68 49
e 101 49
e 103 49
e 140 49
e 218 49
e 349 49
e 373 49
e 384 49
e 60 50
e 69 50
e 102 50
e 104 50
e 141 50
e 219 50
e 350 50
e 374 50
e 385 50
e 52 51
e 57 51
e 59 51
e 61 51
e 67 51
e 69 51
e 142 51
e 220 51
e 341 51
e 397 51
e 399 51
e 59 52
e 60 52
e 75 52
e 77 52
e 143 52
e 221 52
e 342 52
e 405 52
e 407 52
e 54 53
e 55 53
e 57 53
e 59 53
e 70 53
e 82 53
e 84 53
e 144 53
e 222 53
e 343 53
e 414 53
e 56 54
e 57 54
e 58 54
e 71 54
e 88 54
e 90 54
e 145 54
e 223 54
e 344 54
e 413 54
e 420 54
e 56 55
e 59 55
e 60 55
e 72 55
e 93 55
e 95 55
e 146 55
e 224 55
e 345 55
e 414 55
e 58 56
e 60 56
e 73 56
e 97 56
e 99 56
e 147 56
e 225 56
e 346 56
e 415 56
e 426 56
e 58 57
e 59 57
e 74 57
e 100 57
e 102 57
e 148 57
e 226 57
e 347 57
e 416 57
e 427 57
e 60 58
e 75 58
e 104 58
e 149 58
e 227 58
e 348 58
e 417 58
e 428 58
e 60 59
e 76 59
e 103 59
e 105 59
e 150 59
e 228 59
e 349 59
e 418 59
e 429 59
e 77 60
e 104 60
e 151 60
e 229 60
e 350 60
e 419 60
e 430 60
e 68 61
e 69 61
e 74 61
e 76 61
e 152 61
e 230 61
e 351 61
e 396 61
e 441 61
e 443 61
e 63 62
e 64 62
e 66 62
e 68 62
e 70 62
e 81 62
e 83 62
e 153 62
e 231 62
e 352 62
e 397 62
e 450 62
e 65 63
e 66 63
e 67 63
e 71 63
e 87 63
e 89 63
e 154 63
e 232 63
e 353 63
e 398 63
e 449 63
e 456 63
e 65 64
e 68 64
e 69 64
e 72 64
e 92 64
e 94 64
e 155 64
e 233 64
e 354 64
e 399 64
e 450 64
e 67 65
e 69 65
e 73 65
e 96 65
e 98 65
e 156 65
e 234 65
e 355 65
e 400 65
e 451 65
e 462 65
e 67 66
e 68 66
e 74 66
e 101 66
e 157 66
e 235 66
e 356 66
e 401 66
e 452 66
e 463 66
e 69 67
e 75 67
e 100 67
e 103 67
e 158 67
e 236 67
e 357 67
e 402 67
e 453 67
e 464 67
e 69 68
e 76 68
e 101 68
e 159 68
e 237 68
e 358 68
e 403 68
e 454 68
e 465 68
e 77 69
e 102 69
e 105 69
e 160 69
e 238 69
e 359 69
e 404 69
e 455 69
e 466 69
e 71 70
e 72 70
e 74 70
e 76 70
e 83 70
e 84 70
e 161 70
e 239 70
e 360 70
e 405 70
e 478 70
e 73 71
e 74 71
e 75 71
e 89 71
e 90 71
e 162 71
e 240 71
e 361 71
e 406 71
e 477 71
e 484 71
e 73 72
e 76 72
e 77 72
e 94 72
e 95 72
e 163 72
e 241 72
e 362 72
e 407 72
e 478 72
e 75 73
e 77 73
e 98 73
e 99 73
e 164 73
e 242 73
e 363 73
e 408 73
e 479 73
e 490 73
e 75 74
e 76 74
e 101 74
e 102 74
e 165 74
e 243 74
e 364 74
e 409 74
e 480 74
e 491 74
e 77 75
e 103 75
e 104 75
e 166 75
e 244 75
e 365 75
e 410 75
e 481 75
e 492 75
e 77 76
e 105 76
e 167 76
e 245 76
e 366 76
e 411 76
e 482 76
e 493 76
e 105 77
e 168 77
e 246 77
e 367 77
e 412 77
e 483 77
e 494 77
e 80 78
e 81 78
e 82 78
e 85 78
e 87 78
e 89 78
e 169 78
e 247 78
e 368 78
e 413 78
e 505 78
e 80 79
e 83 79
e 84 79
e 85 79
e 92 79
e 94 79
e 170 79
e 248 79
e 369 79
e 414 79
e 82 80
e 84 80
e 86 80
e 91 80
e 96 80
e 98 80
e 171 80
e 249 80
e 370 80
e 415 80
e 511 80
e 82 81
e 83 81
e 87 81
e 92 81
e 101 81
e 172 81
e 250 81
e 371 81
e 416 81
e 512 81
e 84 82
e 88 82
e 93 82
e 100 82
e 103 82
e 173 82
e 251 82
e 372 82
e 417 82
e 513 82
e 84 83
e 89 83
e 94 83
e 101 83
e 174 83
e 252 83
e 373 83
e 418 83
e 514 83
e 90 84
e 95 84
e 102 84
e 105 84
e 175 84
e 253 84
e 374 84
e 419 84
e 515 84
e 86 85
e 89 85
e 90 85
e 91 85
e 92 85
e 93 85
e 176 85
e 254 85
e 375 85
e 420 85
e 505 85
e 88 86
e 90 86
e 96 86
e 97 86
e 177 86
e 255 86
e 376 86
e 421 86
e 506 86
e 526 86
e 88 87
e 89 87
e 96 87
e 100 87
e 178 87
e 256 87
e 377 87
e 422 87
e 507 87
e 527 87
e 90 88
e 97 88
e 100 88
e 179 88
e 257 88
e 378 88
e 423 88
e 508 88
e 528 88
e 90 89
e 98 89
e 101 89
e 103 89
e 180 89
e 258 89
e 379 89
e 424 89
e 509 89
e 529 89
e 99 90
e 102 90
e 104 90
e 181 90
e 259 90
e 380 90
e 425 90
e 510 90
e 530 90
e 93 91
e 95 91
e 98 91
e 99 91
e 182 91
e 260 91
e 381 91
e 426 91
e 511 91
e 93 92
e 94 92
e 96 92
e 101 92
e 102 92
e 183 92
e 261 92
e 382 92
e 427 92
e 512 92
e 95 93
e 97 93
e 103 93
e 104 93
e 184 93
e 262 93
e 383 93
e 428 93
e 513 93
e 95 94
e 98 94
e 105 94
e 185 94
e 263 94
e 384 94
e 429 94
e 514 94
e 99 95
e 105 95
e 186 95
e 264 95
e 385 95
e 430 95
e 515 95
e 97 96
e 98 96
e 100 96
e 102 96
e 187 96
e 265 96
e 386 96
e 431 96
e 516 96
e 541 96
e 99 97
e 104 97
e 188 97
e 266 97
e 387 97
e 432 97
e 517 97
e 542 97
e 99 98
e 103 98
e 105 98
e 189 98
e 267 98
e 388 98
e 433 98
e 518 98
e 543 98
e 104 99
e 190 99
e 268 99
e 389 99
e 434 99
e 519 99
e 544 99
e 102 100
e 103 100
e 191 100
e 269 100
e 390 100
e 435 100
e 520 100
e 545 100
e 102 101
e 103 101
e 192 101
e 270 101
e 391 101
e 436 101
e 521 101
e 546 101
e 104 102
e 105 102
e 193 102
e 271 102
e 392 102
e 437 102
e 522 102
e 547 102
e 104 103
e 105 103
e 194 103
e 272 103
e 393 103
e 438 103
e 523 103
e 548 103
e 195 104
e 273 104
e 394 104
e 439 104
e 524 104
e 549 104
e 196 105
e 274 105
e 395 105
e 440 105
e 525 105
e 550 105
e 109 106
e 110 106
e 112 106
e 114 106
e 119 106
e 121 106
e 125 106
e 126 106
e 198 106
e 200 106
e 201 106
e 202 106
e 108 107
e 109 107
e 115 107
e 116 107
e 119 107
e 132 107
e 136 107
e 137 107
e 197 107
e 209 107
e 211 107
e 212 107
e 213 107
e 110 108
e 116 108
e 118 108
e 120 108
e 131 108
e 142 108
e 146 108
e 147 108
e 198 108
e 221 108
e 222 108
e 223 108
e 110 109
e 115 109
e 117 109
e 121 109
e 132 109
e 155 109
e 156 109
e 199 109
e 220 109
e 230 109
e 231 109
e 232 109
e 117 110
e 118 110
e 122 110
e 133 110
e 152 110
e 163 110
e 164 110
e 200 110
e 221 110
e 239 110
e 240 110
e 112 111
e 113 111
e 115 111
e 117 111
e 123 111
e 134 111
e 153 111
e 170 111
e 171 111
e 201 111
e 222 111
e 239 111
e 247 111
e 114 112
e 115 112
e 116 112
e 124 112
e 135 112
e 154 112
e 176 112
e 177 112
e 202 112
e 223 112
e 240 112
e 247 112
e 114 113
e 117 113
e 118 113
e 125 113
e 136 113
e 155 113
e 182 113
e 203 113
e 224 113
e 241 113
e 248 113
e 254 113
e 116 114
e 118 114
e 126 114
e 137 114
e 156 114
e 182 114
e 204 114
e 225 114
e 242 114
e 249 114
e 255 114
e 116 115
e 117 115
e 127 115
e 138 115
e 157 115
e 183 115
e 187 115
e 205 115
e 226 115
e 243 115
e 250 115
e 256 115
e 118 116
e 128 116
e 139 116
e 158 116
e 184 116
e 188 116
e 206 116
e 227 116
e 244 116
e 251 116
e 257 116
e 118 117
e 129 117
e 140 117
e 159 117
e 185 117
e 189 117
e 207 117
e 228 117
e 245 117
e 252 117
e 258 117
e 130 118
e 141 118
e 160 118
e 186 118
e 190 118
e 208 118
e 229 118
e 246 118
e 253 118
e 259 118
e 120 119
e 121 119
e 127 119
e 128 119
e 132 119
e 133 119
e 135 119
e 137 119
e 275 119
e 277 119
e 278 119
e 279 119
e 122 120
e 128 120
e 130 120
e 142 120
e 143 120
e 145 120
e 147 120
e 287 120
e 288 120
e 289 120
e 122 121
e 127 121
e 129 121
e 152 121
e 154 121
e 156 121
e 286 121
e 296 121
e 297 121
e 298 121
e 129 122
e 130 122
e 152 122
e 162 122
e 164 122
e 287 122
e 305 122
e 306 122
e 124 123
e 125 123
e 127 123
e 129 123
e 153 123
e 161 123
e 169 123
e 171 123
e 288 123
e 305 123
e 313 123
e 126 124
e 127 124
e 128 124
e 154 124
e 162 124
e 177 124
e 289 124
e 306 124
e 313 124
e 126 125
e 129 125
e 130 125
e 155 125
e 163 125
e 176 125
e 182 125
e 290 125
e 307 125
e 314 125
e 320 125
e 128 126
e 130 126
e 156 126
e 164 126
e 177 126
e 291 126
e 308 126
e 315 126
e 321 126
e 128 127
e 129 127
e 157 127
e 165 127
e 178 127
e 187 127
e 292 127
e 309 127
e 316 127
e 322 127
e 130 128
e 158 128
e 166 128
e 179 128
e 188 128
e 293 128
e 310 128
e 317 128
e 323 128
e 130 129
e 159 129
e 167 129
e 180 129
e 189 129
e 294 129
e 311 129
e 318 129
e 324 129
e 160 130
e 168 130
e 181 130
e 190 130
e 295 130
e 312 130
e 319 130
e 325 130
e 133 131
e 139 131
e 141 131
e 142 131
e 148 131
e 149 131
e 275 131
e 342 131
e 343 131
e 344 131
e 133 132
e 138 132
e 140 132
e 142 132
e 157 132
e 158 132
e 276 132
e 341 132
e 351 132
e 352 132
e 353 132
e 140 133
e 141 133
e 143 133
e 152 133
e 165 133
e 166 133
e 277 133
e 342 133
e 360 133
e 361 133
e 135 134
e 136 134
e 138 134
e 140 134
e 144 134
e 153 134
e 172 134
e 173 134
e 278 134
e 343 134
e 360 134
e 368 134
e 137 135
e 138 135
e 139 135
e 145 135
e 154 135
e 178 135
e 179 135
e 279 135
e 344 135
e 361 135
e 368 135
e 137 136
e 140 136
e 141 136
e 146 136
e 155 136
e 183 136
e 184 136
e 280 136
e 345 136
e 362 136
e 369 136
e 375 136
e 139 137
e 141 137
e 147 137
e 156 137
e 187 137
e 188 137
e 281 137
e 346 137
e 363 137
e 370 137
e 376 137
e 139 138
e 140 138
e 148 138
e 157 138
e 191 138
e 282 138
e 347 138
e 364 138
e 371 138
e 377 138
e 141 139
e 149 139
e 158 139
e 191 139
e 283 139
e 348 139
e 365 139
e 372 139
e 378 139
e 141 140
e 150 140
e 159 140
e 192 140
e 194 140
e 284 140
e 349 140
e 366 140
e 373 140
e 379 140
e 151 141
e 160 141
e 193 141
e 195 141
e 285 141
e 350 141
e 367 141
e 374 141
e 380 141
e 143 142
e 148 142
e 150 142
e 152 142
e 158 142
e 160 142
e 286 142
e 396 142
e 397 142
e 398 142
e 150 143
e 151 143
e 166 143
e 168 143
e 287 143
e 405 143
e 406 143
e 145 144
e 146 144
e 148 144
e 150 144
e 161 144
e 173 144
e 175 144
e 288 144
e 405 144
e 413 144
e 147 145
e 148 145
e 149 145
e 162 145
e 179 145
e 181 145
e 289 145
e 406 145
e 413 145
e 147 146
e 150 146
e 151 146
e 163 146
e 184 146
e 186 146
e 290 146
e 407 146
e 414 146
e 420 146
e 149 147
e 151 147
e 164 147
e 188 147
e 190 147
e 291 147
e 408 147
e 415 147
e 421 147
e 149 148
e 150 148
e 165 148
e 191 148
e 193 148
e 292 148
e 409 148
e 416 148
e 422 148
e 151 149
e 166 149
e 195 149
e 293 149
e 410 149
e 417 149
e 423 149
e 151 150
e 167 150
e 194 150
e 196 150
e 294 150
e 411 150
e 418 150
e 424 150
e 168 151
e 195 151
e 295 151
e 412 151
e 419 151
e 425 151
e 159 152
e 160 152
e 165 152
e 167 152
e 296 152
e 396 152
e 441 152
e 442 152
e 154 153
e 155 153
e 157 153
e 159 153
e 161 153
e 172 153
e 174 153
e 297 153
e 397 153
e 441 153
e 449 153
e 156 154
e 157 154
e 158 154
e 162 154
e 178 154
e 180 154
e 298 154
e 398 154
e 442 154
e 449 154
e 156 155
e 159 155
e 160 155
e 163 155
e 183 155
e 185 155
e 299 155
e 399 155
e 443 155
e 450 155
e 456 155
e 158 156
e 160 156
e 164 156
e 187 156
e 189 156
e 300 156
e 400 156
e 444 156
e 451 156
e 457 156
e 158 157
e 159 157
e 165 157
e 192 157
e 301 157
e 401 157
e 445 157
e 452 157
e 458 157
e 160 158
e 166 158
e 191 158
e 194 158
e 302 158
e 402 158
e 446 158
e 453 158
e 459 158
e 160 159
e 167 159
e 192 159
e 303 159
e 403 159
e 447 159
e 454 159
e 460 159
e 168 160
e 193 160
e 196 160
e 304 160
e 404 160
e 448 160
e 455 160
e 461 160
e 162 161
e 163 161
e 165 161
e 167 161
e 174 161
e 175 161
e 305 161
e 405 161
e 477 161
e 164 162
e 165 162
e 166 162
e 180 162
e 181 162
e 306 162
e 406 162
e 477 162
e 164 163
e 167 163
e 168 163
e 185 163
e 186 163
e 307 163
e 407 163
e 478 163
e 484 163
e 166 164
e 168 164
e 189 164
e 190 164
e 308 164
e 408 164
e 479 164
e 485 164
e 166 165
e 167 165
e 192 165
e 193 165
e 309 165
e 409 165
e 480 165
e 486 165
e 168 166
e 194 166
e 195 166
e 310 166
e 410 166
e 481 166
e 487 166
e 168 167
e 196 167
e 311 167
e 411 167
e 482 167
e 488 167
e 196 168
e 312 168
e 412 168
e 483 168
e 489 168
e 171 169
e 172 169
e 173 169
e 176 169
e 178 169
e 180 169
e 313 169
e 413 169
e 477 169
e 171 170
e 174 170
e 175 170
e 176 170
e 183 170
e 185 170
e 314 170
e 414 170
e 478 170
e 505 170
e 173 171
e 175 171
e 177 171
e 182 171
e 187 171
e 189 171
e 315 171
e 415 171
e 479 171
e 506 171
e 173 172
e 174 172
e 178 172
e 183 172
e 192 172
e 316 172
e 416 172
e 480 172
e 507 172
e 175 173
e 179 173
e 184 173
e 191 173
e 194 173
e 317 173
e 417 173
e 481 173
e 508 173
e 175 174
e 180 174
e 185 174
e 192 174
e 318 174
e 418 174
e 482 174
e 509 174
e 181 175
e 186 175
e 193 175
e 196 175
e 319 175
e 419 175
e 483 175
e 510 175
e 177 176
e 180 176
e 181 176
e 182 176
e 183 176
e 184 176
e 320 176
e 420 176
e 484 176
e 505 176
e 179 177
e 181 177
e 187 177
e 188 177
e 321 177
e 421 177
e 485 177
e 506 177
e 179 178
e 180 178
e 187 178
e 191 178
e 322 178
e 422 178
e 486 178
e 507 178
e 181 179
e 188 179
e 191 179
e 323 179
e 423 179
e 487 179
e 508 179
e 181 180
e 189 180
e 192 180
e 194 180
e 324 180
e 424 180
e 488 180
e 509 180
e 190 181
e 193 181
e 195 181
e 325 181
e 425 181
e 489 181
e 510 181
e 184 182
e 186 182
e 189 182
e 190 182
e 326 182
e 426 182
e 490 182
e 511 182
e 526 182
e 184 183
e 185 183
e 187 183
e 192 183
e 193 183
e 327 183
e 427 183
e 491 183
e 512 183
e 527 183
e 186 184
e 188 184
e 194 184
e 195 184
e 328 184
e 428 184
e 492 184
e 513 184
e 528 184
e 186 185
e 189 185
e 196 185
e 329 185
e 429 185
e 493 185
e 514 185
e 529 185
e 190 186
e 196 186
e 330 186
e 430 186
e 494 186
e 515 186
e 530 186
e 188 187
e 189 187
e 191 187
e 193 187
e 331 187
e 431 187
e 495 187
e 516 187
e 531 187
e 190 188
e 195 188
e 332 188
e 432 188
e 496 188
e 517 188
e 532 188
e 190 189
e 194 189
e 196 189
e 333 189
e 433 189
e 497 189
e 518 189
e 533 189
e 195 190
e 334 190
e 434 190
e 498 190
e 519 190
e 534 190
e 193 191
e 194 191
e 335 191
e 435 191
e 499 191
e 520 191
e 535 191
e 193 192
e 194 192
e 336 192
e 436 192
e 500 192
e 521 192
e 536 192
e 195 193
e 196 193
e 337 193
e 437 193
e 501 193
e 522 193
e 537 193
e 195 194
e 196 194
e 338 194
e 438 194
e 502 194
e 523 194
e 538 194
e 339 195
e 439 195
e 503 195
e 524 195
e 539 195
e 340 196
e 440 196
e 504 196
e 525 196
e 540 196
e 198 197
e 199 197
e 205 197
e 206 197
e 210 197
e 211 197
e 213 197
e 215 197
e 276 197
e 280 197
e 281 197
e 200 198
e 206 198
e 208 198
e 220 198
e 221 198
e 223 198
e 225 198
e 275 198
e 286 198
e 290 198
e 291 198
e 200 199
e 205 199
e 207 199
e 230 199
e 232 199
e 234 199
e 276 199
e 299 199
e 300 199
e 207 200
e 208 200
e 230 200
e 240 200
e 242 200
e 277 200
e 296 200
e 307 200
e 308 200
e 202 201
e 203 201
e 205 201
e 207 201
e 231 201
e 239 201
e 247 201
e 249 201
e 278 201
e 297 201
e 314 201
e 315 201
e 204 202
e 205 202
e 206 202
e 232 202
e 240 202
e 255 202
e 279 202
e 298 202
e 320 202
e 321 202
e 204 203
e 207 203
e 208 203
e 233 203
e 241 203
e 254 203
e 260 203
e 280 203
e 299 203
e 326 203
e 206 204
e 208 204
e 234 204
e 242 204
e 255 204
e 281 204
e 300 204
e 326 204
e 206 205
e 207 205
e 235 205
e 243 205
e 256 205
e 265 205
e 282 205
e 301 205
e 327 205
e 331 205
e 208 206
e 236 206
e 244 206
e 257 206
e 266 206
e 283 206
e 302 206
e 328 206
e 332 206
e 208 207
e 237 207
e 245 207
e 258 207
e 267 207
e 284 207
e 303 207
e 329 207
e 333 207
e 238 208
e 246 208
e 259 208
e 268 208
e 285 208
e 304 208
e 330 208
e 334 208
e 211 209
e 217 209
e 219 209
e 220 209
e 226 209
e 227 209
e 275 209
e 341 209
e 345 209
e 346 209
e 211 210
e 216 210
e 218 210
e 220 210
e 235 210
e 236 210
e 276 210
e 354 210
e 355 210
e 218 211
e 219 211
e 221 211
e 230 211
e 243 211
e 244 211
e 277 211
e 351 211
e 362 211
e 363 211
e 213 212
e 214 212
e 216 212
e 218 212
e 222 212
e 231 212
e 250 212
e 251 212
e 278 212
e 352 212
e 369 212
e 370 212
e 215 213
e 216 213
e 217 213
e 223 213
e 232 213
e 256 213
e 257 213
e 279 213
e 353 213
e 375 213
e 376 213
e 215 214
e 218 214
e 219 214
e 224 214
e 233 214
e 261 214
e 262 214
e 280 214
e 354 214
e 381 214
e 217 215
e 219 215
e 225 215
e 234 215
e 265 215
e 266 215
e 281 215
e 355 215
e 381 215
e 217 216
e 218 216
e 226 216
e 235 216
e 269 216
e 282 216
e 356 216
e 382 216
e 386 216
e 219 217
e 227 217
e 236 217
e 269 217
e 283 217
e 357 217
e 383 217
e 387 217
e 219 218
e 228 218
e 237 218
e 270 218
e 272 218
e 284 218
e 358 218
e 384 218
e 388 218
e 229 219
e 238 219
e 271 219
e 273 219
e 285 219
e 359 219
e 385 219
e 389 219
e 221 220
e 226 220
e 228 220
e 230 220
e 236 220
e 238 220
e 286 220
e 341 220
e 399 220
e 400 220
e 228 221
e 229 221
e 244 221
e 246 221
e 287 221
e 342 221
e 396 221
e 407 221
e 408 221
e 223 222
e 224 222
e 226 222
e 228 222
e 239 222
e 251 222
e 253 222
e 288 222
e 343 222
e 397 222
e 414 222
e 415 222
e 225 223
e 226 223
e 227 223
e 240 223
e 257 223
e 259 223
e 289 223
e 344 223
e 398 223
e 420 223
e 421 223
e 225 224
e 228 224
e 229 224
e 241 224
e 262 224
e 264 224
e 290 224
e 345 224
e 399 224
e 426 224
e 227 225
e 229 225
e 242 225
e 266 225
e 268 225
e 291 225
e 346 225
e 400 225
e 426 225
e 227 226
e 228 226
e 243 226
e 269 226
e 271 226
e 292 226
e 347 226
e 401 226
e 427 226
e 431 226
e 229 227
e 244 227
e 273 227
e 293 227
e 348 227
e 402 227
e 428 227
e 432 227
e 229 228
e 245 228
e 272 228
e 274 228
e 294 228
e 349 228
e 403 228
e 429 228
e 433 228
e 246 229
e 273 229
e 295 229
e 350 229
e 404 229
e 430 229
e 434 229
e 237 230
e 238 230
e 243 230
e 245 230
e 296 230
e 351 230
e 443 230
e 444 230
e 232 231
e 233 231
e 235 231
e 237 231
e 239 231
e 250 231
e 252 231
e 297 231
e 352 231
e 450 231
e 451 231
e 234 232
e 235 232
e 236 232
e 240 232
e 256 232
e 258 232
e 298 232
e 353 232
e 456 232
e 457 232
e 234 233
e 237 233
e 238 233
e 241 233
e 261 233
e 263 233
e 299 233
e 354 233
e 462 233
e 236 234
e 238 234
e 242 234
e 265 234
e 267 234
e 300 234
e 355 234
e 462 234
e 236 235
e 237 235
e 243 235
e 270 235
e 301 235
e 356 235
e 463 235
e 467 235
e 238 236
e 244 236
e 269 236
e 272 236
e 302 236
e 357 236
e 464 236
e 468 236
e 238 237
e 245 237
e 270 237
e 303 237
e 358 237
e 465 237
e 469 237
e 246 238
e 271 238
e 274 238
e 304 238
e 359 238
e 466 238
e 470 238
e 240 239
e 241 239
e 243 239
e 245 239
e 252 239
e 253 239
e 305 239
e 360 239
e 441 239
e 478 239
e 479 239
e 242 240
e 243 240
e 244 240
e 258 240
e 259 240
e 306 240
e 361 240
e 442 240
e 484 240
e 485 240
e 242 241
e 245 241
e 246 241
e 263 241
e 264 241
e 307 241
e 362 241
e 443 241
e 490 241
e 244 242
e 246 242
e 267 242
e 268 242
e 308 242
e 363 242
e 444 242
e 490 242
e 244 243
e 245 243
e 270 243
e 271 243
e 309 243
e 364 243
e 445 243
e 491 243
e 495 243
e 246 244
e 272 244
e 273 244
e 310 244
e 365 244
e 446 244
e 492 244
e 496 244
e 246 245
e 274 245
e 311 245
e 366 245
e 447 245
e 493 245
e 497 245
e 274 246
e 312 246
e 367 246
e 448 246
e 494 246
e 498 246
e 249 247
e 250 247
e 251 247
e 254 247
e 256 247
e 258 247
e 313 247
e 368 247
e 449 247
e 505 247
e 506 247
e 249 248
e 252 248
e 253 248
e 254 248
e 261 248
e 263 248
e 314 248
e 369 248
e 450 248
e 511 248
e 251 249
e 253 249
e 255 249
e 260 249
e 265 249
e 267 249
e 315 249
e 370 249
e 451 249
e 511 249
e 251 250
e 252 250
e 256 250
e 261 250
e 270 250
e 316 250
e 371 250
e 452 250
e 512 250
e 516 250
e 253 251
e 257 251
e 262 251
e 269 251
e 272 251
e 317 251
e 372 251
e 453 251
e 513 251
e 517 251
e 253 252
e 258 252
e 263 252
e 270 252
e 318 252
e 373 252
e 454 252
e 514 252
e 518 252
e 259 253
e 264 253
e 271 253
e 274 253
e 319 253
e 374 253
e 455 253
e 515 253
e 519 253
e 255 254
e 258 254
e 259 254
e 260 254
e 261 254
e 262 254
e 320 254
e 375 254
e 456 254
e 526 254
e 257 255
e 259 255
e 265 255
e 266 255
e 321 255
e 376 255
e 457 255
e 526 255
e 257 256
e 258 256
e 265 256
e 269 256
e 322 256
e 377 256
e 458 256
e 527 256
e 531 256
e 259 257
e 266 257
e 269 257
e 323 257
e 378 257
e 459 257
e 528 257
e 532 257
e 259 258
e 267 258
e 270 258
e 272 258
e 324 258
e 379 258
e 460 258
e 529 258
e 533 258
e 268 259
e 271 259
e 273 259
e 325 259
e 380 259
e 461 259
e 530 259
e 534 259
e 262 260
e 264 260
e 267 260
e 268 260
e 326 260
e 381 260
e 462 260
e 262 261
e 263 261
e 265 261
e 270 261
e 271 261
e 327 261
e 382 261
e 463 261
e 541 261
e 264 262
e 266 262
e 272 262
e 273 262
e 328 262
e 383 262
e 464 262
e 542 262
e 264 263
e 267 263
e 274 263
e 329 263
e 384 263
e 465 263
e 543 263
e 268 264
e 274 264
e 330 264
e 385 264
e 466 264
e 544 264
e 266 265
e 267 265
e 269 265
e 271 265
e 331 265
e 386 265
e 467 265
e 541 265
e 268 266
e 273 266
e 332 266
e 387 266
e 468 266
e 542 266
e 268 267
e 272 267
e 274 267
e 333 267
e 388 267
e 469 267
e 543 267
e 273 268
e 334 268
e 389 268
e 470 268
e 544 268
e 271 269
e 272 269
e 335 269
e 390 269
e 471 269
e 545 269
e 551 269
e 271 270
e 272 270
e 336 270
e 391 270
e 472 270
e 546 270
e 552 270
e 273 271
e 274 271
e 337 271
e 392 271
e 473 271
e 547 271
e 553 271
e 273 272
e 274 272
e 338 272
e 393 272
e 474 272
e 548 272
e 554 272
e 339 273
e 394 273
e 475 273
e 549 273
e 555 273
e 340 274
e 395 274
e 476 274
e 550 274
e 556 274
e 277 275
e 283 275
e 285 275
e 286 275
e 292 275
e 293 275
e 341 275
e 342 275
e 344 275
e 346 275
e 277 276
e 282 276
e 284 276
e 286 276
e 301 276
e 302 276
e 351 276
e 353 276
e 355 276
e 284 277
e 285 277
e 287 277
e 296 277
e 309 277
e 310 277
e 351 277
e 361 277
e 363 277
e 279 278
e 280 278
e 282 278
e 284 278
e 288 278
e 297 278
e 316 278
e 317 278
e 352 278
e 360 278
e 368 278
e 370 278
e 281 279
e 282 279
e 283 279
e 289 279
e 298 279
e 322 279
e 323 279
e 353 279
e 361 279
e 376 279
e 281 280
e 284 280
e 285 280
e 290 280
e 299 280
e 327 280
e 328 280
e 354 280
e 362 280
e 375 280
e 381 280
e 283 281
e 285 281
e 291 281
e 300 281
e 331 281
e 332 281
e 355 281
e 363 281
e 376 281
e 283 282
e 284 282
e 292 282
e 301 282
e 335 282
e 356 282
e 364 282
e 377 282
e 386 282
e 285 283
e 293 283
e 302 283
e 335 283
e 357 283
e 365 283
e 378 283
e 387 283
e 285 284
e 294 284
e 303 284
e 336 284
e 338 284
e 358 284
e 366 284
e 379 284
e 388 284
e 295 285
e 304 285
e 337 285
e 339 285
e 359 285
e 367 285
e 380 285
e 389 285
e 287 286
e 292 286
e 294 286
e 296 286
e 302 286
e 304 286
e 396 286
e 398 286
e 400 286
e 294 287
e 295 287
e 310 287
e 312 287
e 396 287
e 406 287
e 408 287
e 289 288
e 290 288
e 292 288
e 294 288
e 305 288
e 317 288
e 319 288
e 397 288
e 405 288
e 413 288
e 415 288
e 291 289
e 292 289
e 293 289
e 306 289
e 323 289
e 325 289
e 398 289
e 406 289
e 421 289
e 291 290
e 294 290
e 295 290
e 307 290
e 328 290
e 330 290
e 399 290
e 407 290
e 420 290
e 426 290
e 293 291
e 295 291
e 308 291
e 332 291
e 334 291
e 400 291
e 408 291
e 421 291
e 293 292
e 294 292
e 309 292
e 335 292
e 337 292
e 401 292
e 409 292
e 422 292
e 431 292
e 295 293
e 310 293
e 339 293
e 402 293
e 410 293
e 423 293
e 432 293
e 295 294
e 311 294
e 338 294
e 340 294
e 403 294
e 411 294
e 424 294
e 433 294
e 312 295
e 339 295
e 404 295
e 412 295
e 425 295
e 434 295
e 303 296
e 304 296
e 309 296
e 311 296
e 442 296
e 444 296
e 298 297
e 299 297
e 301 297
e 303 297
e 305 297
e 316 297
e 318 297
e 441 297
e 449 297
e 451 297
e 300 298
e 301 298
e 302 298
e 306 298
e 322 298
e 324 298
e 442 298
e 457 298
e 300 299
e 303 299
e 304 299
e 307 299
e 327 299
e 329 299
e 443 299
e 456 299
e 462 299
e 302 300
e 304 300
e 308 300
e 331 300
e 333 300
e 444 300
e 457 300
e 302 301
e 303 301
e 309 301
e 336 301
e 445 301
e 458 301
e 467 301
e 304 302
e 310 302
e 335 302
e 338 302
e 446 302
e 459 302
e 468 302
e 304 303
e 311 303
e 336 303
e 447 303
e 460 303
e 469 303
e 312 304
e 337 304
e 340 304
e 448 304
e 461 304
e 470 304
e 306 305
e 307 305
e 309 305
e 311 305
e 318 305
e 319 305
e 441 305
e 477 305
e 479 305
e 308 306
e 309 306
e 310 306
e 324 306
e 325 306
e 442 306
e 485 306
e 308 307
e 311 307
e 312 307
e 329 307
e 330 307
e 443 307
e 484 307
e 490 307
e 310 308
e 312 308
e 333 308
e 334 308
e 444 308
e 485 308
e 310 309
e 311 309
e 336 309
e 337 309
e 445 309
e 486 309
e 495 309
e 312 310
e 338 310
e 339 310
e 446 310
e 487 310
e 496 310
e 312 311
e 340 311
e 447 311
e 488 311
e 497 311
e 340 312
e 448 312
e 489 312
e 498 312
e 315 313
e 316 313
e 317 313
e 320 313
e 322 313
e 324 313
e 449 313
e 477 313
e 506 313
e 315 314
e 318 314
e 319 314
e 320 314
e 327 314
e 329 314
e 450 314
e 478 314
e 505 314
e 511 314
e 317 315
e 319 315
e 321 315
e 326 315
e 331 315
e 333 315
e 451 315
e 479 315
e 506 315
e 317 316
e 318 316
e 322 316
e 327 316
e 336 316
e 452 316
e 480 316
e 507 316
e 516 316
e 319 317
e 323 317
e 328 317
e 335 317
e 338 317
e 453 317
e 481 317
e 508 317
e 517 317
e 319 318
e 324 318
e 329 318
e 336 318
e 454 318
e 482 318
e 509 318
e 518 318
e 325 319
e 330 319
e 337 319
e 340 319
e 455 319
e 483 319
e 510 319
e 519 319
e 321 320
e 324 320
e 325 320
e 326 320
e 327 320
e 328 320
e 456 320
e 484 320
e 526 320
e 323 321
e 325 321
e 331 321
e 332 321
e 457 321
e 485 321
e 323 322
e 324 322
e 331 322
e 335 322
e 458 322
e 486 322
e 531 322
e 325 323
e 332 323
e 335 323
e 459 323
e 487 323
e 532 323
e 325 324
e 333 324
e 336 324
e 338 324
e 460 324
e 488 324
e 533 324
e 334 325
e 337 325
e 339 325
e 461 325
e 489 325
e 534 325
e 328 326
e 330 326
e 333 326
e 334 326
e 462 326
e 490 326
e 526 326
e 328 327
e 329 327
e 331 327
e 336 327
e 337 327
e 463 327
e 491 327
e 527 327
e 541 327
e 330 328
e 332 328
e 338 328
e 339 328
e 464 328
e 492 328
e 528 328
e 542 328
e 330 329
e 333 329
e 340 329
e 465 329
e 493 329
e 529 329
e 543 329
e 334 330
e 340 330
e 466 330
e 494 330
e 530 330
e 544 330
e 332 331
e 333 331
e 335 331
e 337 331
e 467 331
e 495 331
e 531 331
e 334 332
e 339 332
e 468 332
e 496 332
e 532 332
e 334 333
e 338 333
e 340 333
e 469 333
e 497 333
e 533 333
e 339 334
e 470 334
e 498 334
e 534 334
e 337 335
e 338 335
e 471 335
e 499 335
e 535 335
e 551 335
e 337 336
e 338 336
e 472 336
e 500 336
e 536 336
e 552 336
e 339 337
e 340 337
e 473 337
e 501 337
e 537 337
e 553 337
e 339 338
e 340 338
e 474 338
e 502 338
e 538 338
e 554 338
e 475 339
e 503 339
e 539 339
e 555 339
e 476 340
e 504 340
e 540 340
e 556 340
e 342 341
e 347 341
e 349 341
e 351 341
e 357 341
e 359 341
e 401 341
e 402 341
e 349 342
e 350 342
e 365 342
e 367 342
e 396 342
e 409 342
e 410 342
e 344 343
e 345 343
e 347 343
e 349 343
e 360 343
e 372 343
e 374 343
e 397 343
e 416 343
e 417 343
e 346 344
e 347 344
e 348 344
e 361 344
e 378 344
e 380 344
e 398 344
e 422 344
e 423 344
e 346 345
e 349 345
e 350 345
e 362 345
e 383 345
e 385 345
e 399 345
e 427 345
e 428 345
e 348 346
e 350 346
e 363 346
e 387 346
e 389 346
e 400 346
e 431 346
e 432 346
e 348 347
e 349 347
e 364 347
e 390 347
e 392 347
e 401 347
e 435 347
e 350 348
e 365 348
e 394 348
e 402 348
e 435 348
e 350 349
e 366 349
e 393 349
e 395 349
e 403 349
e 436 349
e 438 349
e 367 350
e 394 350
e 404 350
e 437 350
e 439 350
e 358 351
e 359 351
e 364 351
e 366 351
e 396 351
e 445 351
e 446 351
e 353 352
e 354 352
e 356 352
e 358 352
e 360 352
e 371 352
e 373 352
e 397 352
e 452 352
e 453 352
e 355 353
e 356 353
e 357 353
e 361 353
e 377 353
e 379 353
e 398 353
e 458 353
e 459 353
e 355 354
e 358 354
e 359 354
e 362 354
e 382 354
e 384 354
e 399 354
e 463 354
e 464 354
e 357 355
e 359 355
e 363 355
e 386 355
e 388 355
e 400 355
e 467 355
e 468 355
e 357 356
e 358 356
e 364 356
e 391 356
e 401 356
e 471 356
e 359 357
e 365 357
e 390 357
e 393 357
e 402 357
e 471 357
e 359 358
e 366 358
e 391 358
e 403 358
e 472 358
e 474 358
e 367 359
e 392 359
e 395 359
e 404 359
e 473 359
e 475 359
e 361 360
e 362 360
e 364 360
e 366 360
e 373 360
e 374 360
e 405 360
e 441 360
e 480 360
e 481 360
e 363 361
e 364 361
e 365 361
e 379 361
e 380 361
e 406 361
e 442 361
e 486 361
e 487 361
e 363 362
e 366 362
e 367 362
e 384 362
e 385 362
e 407 362
e 443 362
e 491 362
e 492 362
e 365 363
e 367 363
e 388 363
e 389 363
e 408 363
e 444 363
e 495 363
e 496 363
e 365 364
e 366 364
e 391 364
e 392 364
e 409 364
e 445 364
e 499 364
e 367 365
e 393 365
e 394 365
e 410 365
e 446 365
e 499 365
e 367 366
e 395 366
e 411 366
e 447 366
e 500 366
e 502 366
e 395 367
e 412 367
e 448 367
e 501 367
e 503 367
e 370 368
e 371 368
e 372 368
e 375 368
e 377 368
e 379 368
e 413 368
e 449 368
e 507 368
e 508 368
e 370 369
e 373 369
e 374 369
e 375 369
e 382 369
e 384 369
e 414 369
e 450 369
e 512 369
e 513 369
e 372 370
e 374 370
e 376 370
e 381 370
e 386 370
e 388 370
e 415 370
e 451 370
e 516 370
e 517 370
e 372 371
e 373 371
e 377 371
e 382 371
e 391 371
e 416 371
e 452 371
e 520 371
e 374 372
e 378 372
e 383 372
e 390 372
e 393 372
e 417 372
e 453 372
e 520 372
e 374 373
e 379 373
e 384 373
e 391 373
e 418 373
e 454 373
e 521 373
e 523 373
e 380 374
e 385 374
e 392 374
e 395 374
e 419 374
e 455 374
e 522 374
e 524 374
e 376 375
e 379 375
e 380 375
e 381 375
e 382 375
e 383 375
e 420 375
e 456 375
e 527 375
e 528 375
e 378 376
e 380 376
e 386 376
e 387 376
e 421 376
e 457 376
e 531 376
e 532 376
e 378 377
e 379 377
e 386 377
e 390 377
e 422 377
e 458 377
e 535 377
e 380 378
e 387 378
e 390 378
e 423 378
e 459 378
e 535 378
e 380 379
e 388 379
e 391 379
e 393 379
e 424 379
e 460 379
e 536 379
e 538 379
e 389 380
e 392 380
e 394 380
e 425 380
e 461 380
e 537 380
e 539 380
e 383 381
e 385 381
e 388 381
e 389 381
e 426 381
e 462 381
e 541 381
e 542 381
e 383 382
e 384 382
e 386 382
e 391 382
e 392 382
e 427 382
e 463 382
e 545 382
e 385 383
e 387 383
e 393 383
e 394 383
e 428 383
e 464 383
e 545 383
e 385 384
e 388 384
e 395 384
e 429 384
e 465 384
e 546 384
e 548 384
e 389 385
e 395 385
e 430 385
e 466 385
e 547 385
e 549 385
e 387 386
e 388 386
e 390 386
e 392 386
e 431 386
e 467 386
e 551 386
e 389 387
e 394 387
e 432 387
e 468 387
e 551 387
e 389 388
e 393 388
e 395 388
e 433 388
e 469 388
e 552 388
e 554 388
e 394 389
e 434 389
e 470 389
e 553 389
e 555 389
e 392 390
e 393 390
e 435 390
e 471 390
e 392 391
e 393 391
e 436 391
e 472 391
e 557 391
e 394 392
e 395 392
e 437 392
e 473 392
e 558 392
e 394 393
e 395 393
e 438 393
e 474 393
e 557 393
e 439 394
e 475 394
e 558 394
e 440 395
e 476 395
e 559 395
e 560 395
e 403 396
e 404 396
e 409 396
e 411 396
e 446 396
e 448 396
e 398 397
e 399 397
e 401 397
e 403 397
e 405 397
e 416 397
e 418 397
e 441 397
e 453 397
e 455 397
e 400 398
e 401 398
e 402 398
e 406 398
e 422 398
e 424 398
e 442 398
e 459 398
e 461 398
e 400 399
e 403 399
e 404 399
e 407 399
e 427 399
e 429 399
e 443 399
e 464 399
e 466 399
e 402 400
e 404 400
e 408 400
e 431 400
e 433 400
e 444 400
e 468 400
e 470 400
e 402 401
e 403 401
e 409 401
e 436 401
e 445 401
e 471 401
e 473 401
e 404 402
e 410 402
e 435 402
e 438 402
e 446 402
e 475 402
e 404 403
e 411 403
e 436 403
e 447 403
e 474 403
e 476 403
e 412 404
e 437 404
e 440 404
e 448 404
e 475 404
e 406 405
e 407 405
e 409 405
e 411 405
e 418 405
e 419 405
e 481 405
e 483 405
e 408 406
e 409 406
e 410 406
e 424 406
e 425 406
e 487 406
e 489 406
e 408 407
e 411 407
e 412 407
e 429 407
e 430 407
e 492 407
e 494 407
e 410 408
e 412 408
e 433 408
e 434 408
e 496 408
e 498 408
e 410 409
e 411 409
e 436 409
e 437 409
e 499 409
e 501 409
e 412 410
e 438 410
e 439 410
e 503 410
e 412 411
e 440 411
e 502 411
e 504 411
e 440 412
e 503 412
e 415 413
e 416 413
e 417 413
e 420 413
e 422 413
e 424 413
e 477 413
e 508 413
e 510 413
e 415 414
e 418 414
e 419 414
e 420 414
e 427 414
e 429 414
e 478 414
e 513 414
e 515 414
e 417 415
e 419 415
e 421 415
e 426 415
e 431 415
e 433 415
e 479 415
e 517 415
e 519 415
e 417 416
e 418 416
e 422 416
e 427 416
e 436 416
e 480 416
e 520 416
e 522 416
e 419 417
e 423 417
e 428 417
e 435 417
e 438 417
e 481 417
e 524 417
e 419 418
e 424 418
e 429 418
e 436 418
e 482 418
e 523 418
e 525 418
e 425 419
e 430 419
e 437 419
e 440 419
e 483 419
e 524 419
e 421 420
e 424 420
e 425 420
e 426 420
e 427 420
e 428 420
e 484 420
e 528 420
e 530 420
e 423 421
e 425 421
e 431 421
e 432 421
e 485 421
e 532 421
e 534 421
e 423 422
e 424 422
e 431 422
e 435 422
e 486 422
e 535 422
e 537 422
e 425 423
e 432 423
e 435 423
e 487 423
e 539 423
e 425 424
e 433 424
e 436 424
e 438 424
e 488 424
e 538 424
e 540 424
e 434 425
e 437 425
e 439 425
e 489 425
e 539 425
e 428 426
e 430 426
e 433 426
e 434 426
e 490 426
e 542 426
e 544 426
e 428 427
e 429 427
e 431 427
e 436 427
e 437 427
e 491 427
e 545 427
e 547 427
e 430 428
e 432 428
e 438 428
e 439 428
e 492 428
e 549 428
e 430 429
e 433 429
e 440 429
e 493 429
e 548 429
e 550 429
e 434 430
e 440 430
e 494 430
e 549 430
e 432 431
e 433 431
e 435 431
e 437 431
e 495 431
e 551 431
e 553 431
e 434 432
e 439 432
e 496 432
e 555 432
e 434 433
e 438 433
e 440 433
e 497 433
e 554 433
e 556 433
e 439 434
e 498 434
e 555 434
e 437 435
e 438 435
e 499 435
e 558 435
e 437 436
e 438 436
e 500 436
e 557 436
e 559 436
e 439 437
e 440 437
e 501 437
e 558 437
e 439 438
e 440 438
e 502 438
e 560 438
e 503 439
e 504 440
e 560 440
e 442 441
e 443 441
e 445 441
e 447 441
e 454 441
e 455 441
e 480 441
e 482 441
e 444 442
e 445 442
e 446 442
e 460 442
e 461 442
e 486 442
e 488 442
e 444 443
e 447 443
e 448 443
e 465 443
e 466 443
e 491 443
e 493 443
e 446 444
e 448 444
e 469 444
e 470 444
e 495 444
e 497 444
e 446 445
e 447 445
e 472 445
e 473 445
e 500 445
e 448 446
e 474 446
e 475 446
e 499 446
e 502 446
e 448 447
e 476 447
e 500 447
e 476 448
e 501 448
e 504 448
e 451 449
e 452 449
e 453 449
e 456 449
e 458 449
e 460 449
e 477 449
e 507 449
e 509 449
e 451 450
e 454 450
e 455 450
e 456 450
e 463 450
e 465 450
e 478 450
e 512 450
e 514 450
e 453 451
e 455 451
e 457 451
e 462 451
e 467 451
e 469 451
e 479 451
e 516 451
e 518 451
e 453 452
e 454 452
e 458 452
e 463 452
e 472 452
e 480 452
e 521 452
e 455 453
e 459 453
e 464 453
e 471 453
e 474 453
e 481 453
e 520 453
e 523 453
e 455 454
e 460 454
e 465 454
e 472 454
e 482 454
e 521 454
e 461 455
e 466 455
e 473 455
e 476 455
e 483 455
e 522 455
e 525 455
e 457 456
e 460 456
e 461 456
e 462 456
e 463 456
e 464 456
e 484 456
e 527 456
e 529 456
e 459 457
e 461 457
e 467 457
e 468 457
e 485 457
e 531 457
e 533 457
e 459 458
e 460 458
e 467 458
e 471 458
e 486 458
e 536 458
e 461 459
e 468 459
e 471 459
e 487 459
e 535 459
e 538 459
e 461 460
e 469 460
e 472 460
e 474 460
e 488 460
e 536 460
e 470 461
e 473 461
e 475 461
e 489 461
e 537 461
e 540 461
e 464 462
e 466 462
e 469 462
e 470 462
e 490 462
e 541 462
e 543 462
e 464 463
e 465 463
e 467 463
e 472 463
e 473 463
e 491 463
e 546 463
e 466 464
e 468 464
e 474 464
e 475 464
e 492 464
e 545 464
e 548 464
e 466 465
e 469 465
e 476 465
e 493 465
e 546 465
e 470 466
e 476 466
e 494 466
e 547 466
e 550 466
e 468 467
e 469 467
e 471 467
e 473 467
e 495 467
e 552 467
e 470 468
e 475 468
e 496 468
e 551 468
e 554 468
e 470 469
e 474 469
e 476 469
e 497 469
e 552 469
e 475 470
e 498 470
e 553 470
e 556 470
e 473 471
e 474 471
e 499 471
e 557 471
e 473 472
e 474 472
e 500 472
e 475 473
e 476 473
e 501 473
e 559 473
e 475 474
e 476 474
e 502 474
e 557 474
e 503 475
e 558 475
e 560 475
e 504 476
e 559 476
e 479 477
e 480 477
e 481 477
e 484 477
e 486 477
e 488 477
e 509 477
e 510 477
e 479 478
e 482 478
e 483 478
e 484 478
e 491 478
e 493 478
e 514 478
e 515 478
e 481 479
e 483 479
e 485 479
e 490 479
e 495 479
e 497 479
e 518 479
e 519 479
e 481 480
e 482 480
e 486 480
e 491 480
e 500 480
e 521 480
e 522 480
e 483 481
e 487 481
e 492 481
e 499 481
e 502 481
e 523 481
e 524 481
e 483 482
e 488 482
e 493 482
e 500 482
e 525 482
e 489 483
e 494 483
e 501 483
e 504 483
e 525 483
e 485 484
e 488 484
e 489 484
e 490 484
e 491 484
e 492 484
e 529 484
e 530 484
e 487 485
e 489 485
e 495 485
e 496 485
e 533 485
e 534 485
e 487 486
e 488 486
e 495 486
e 499 486
e 536 486
e 537 486
e 489 487
e 496 487
e 499 487
e 538 487
e 539 487
e 489 488
e 497 488
e 500 488
e 502 488
e 540 488
e 498 489
e 501 489
e 503 489
e 540 489
e 492 490
e 494 490
e 497 490
e 498 490
e 543 490
e 544 490
e 492 491
e 493 491
e 495 491
e 500 491
e 501 491
e 546 491
e 547 491
e 494 492
e 496 492
e 502 492
e 503 492
e 548 492
e 549 492
e 494 493
e 497 493
e 504 493
e 550 493
e 498 494
e 504 494
e 550 494
e 496 495
e 497 495
e 499 495
e 501 495
e 552 495
e 553 495
e 498 496
e 503 496
e 554 496
e 555 496
e 498 497
e 502 497
e 504 497
e 556 497
e 503 498
e 556 498
e 501 499
e 502 499
e 557 499
e 558 499
e 501 500
e 502 500
e 559 500
e 503 501
e 504 501
e 559 501
e 503 502
e 504 502
e 560 502
e 560 503
e 506 505
e 509 505
e 510 505
e 511 505
e 512 505
e 513 505
e 527 505
e 529 505
e 508 506
e 510 506
e 516 506
e 517 506
e 526 506
e 531 506
e 533 506
e 508 507
e 509 507
e 516 507
e 520 507
e 527 507
e 536 507
e 510 508
e 517 508
e 520 508
e 528 508
e 535 508
e 538 508
e 510 509
e 518 509
e 521 509
e 523 509
e 529 509
e 536 509
e 519 510
e 522 510
e 524 510
e 530 510
e 537 510
e 540 510
e 513 511
e 515 511
e 518 511
e 519 511
e 526 511
e 541 511
e 543 511
e 513 512
e 514 512
e 516 512
e 521 512
e 522 512
e 527 512
e 546 512
e 515 513
e 517 513
e 523 513
e 524 513
e 528 513
e 545 513
e 548 513
e 515 514
e 518 514
e 525 514
e 529 514
e 546 514
e 519 515
e 525 515
e 530 515
e 547 515
e 550 515
e 517 516
e 518 516
e 520 516
e 522 516
e 531 516
e 541 516
e 552 516
e 519 517
e 524 517
e 532 517
e 542 517
e 551 517
e 554 517
e 519 518
e 523 518
e 525 518
e 533 518
e 543 518
e 552 518
e 524 519
e 534 519
e 544 519
e 553 519
e 556 519
e 522 520
e 523 520
e 535 520
e 545 520
e 557 520
e 522 521
e 523 521
e 536 521
e 546 521
e 524 522
e 525 522
e 537 522
e 547 522
e 559 522
e 524 523
e 525 523
e 538 523
e 548 523
e 557 523
e 539 524
e 549 524
e 558 524
e 560 524
e 540 525
e 550 525
e 559 525
e 528 526
e 530 526
e 533 526
e 534 526
e 541 526
e 542 526
e 528 527
e 529 527
e 531 527
e 536 527
e 537 527
e 541 527
e 545 527
e 530 528
e 532 528
e 538 528
e 539 528
e 542 528
e 545 528
e 530 529
e 533 529
e 540 529
e 543 529
e 546 529
e 548 529
e 534 530
e 540 530
e 544 530
e 547 530
e 549 530
e 532 531
e 533 531
e 535 531
e 537 531
e 551 531
e 534 532
e 539 532
e 551 532
e 534 533
e 538 533
e 540 533
e 552 533
e 554 533
e 539 534
e 553 534
e 555 534
e 537 535
e 538 535
e 551 535
e 537 536
e 538 536
e 552 536
e 557 536
e 539 537
e 540 537
e 553 537
e 558 537
e 539 538
e 540 538
e 554 538
e 557 538
e 555 539
e 558 539
e 556 540
e 559 540
e 560 540
e 542 541
e 543 541
e 545 541
e 547 541
e 552 541
e 553 541
e 544 542
e 549 542
e 554 542
e 555 542
e 544 543
e 548 543
e 550 543
e 556 543
e 549 544
e 556 544
e 547 545
e 548 545
e 551 545
e 557 545
e 558 545
e 547 546
e 548 546
e 552 546
e 559 546
e 549 547
e 550 547
e 553 547
e 559 547
e 549 548
e 550 548
e 554 548
e 560 548
e 555 549
e 560 549
e 556 550
e 553 551
e 554 551
e 558 551
e 553 552
e 554 552
e 557 552
e 559 552
e 555 553
e 556 553
e 558 553
e 555 554
e 556 554
e 560 554
e 560 556
e 558 557
e 559 557
e 560 558
e 560 559
