# Supplementary material for: An optimization algorithm for maximum quasi-clique problem based on information feedback model
Source: PeerJ Comput Sci. 2024 Jul 12;10:e2173. doi: 10.7717/peerj-cs.2173 (PMC11323172; doi:10.7717/peerj-cs.2173)
Supplement: Data S2 [file peerj-cs-10-2173-s003.zip › Data2/G44.mtx]

p edge 1000 9990
e 41 1
e 57 1
e 65 1
e 74 1
e 87 1
e 103 1
e 184 1
e 269 1
e 288 1
e 291 1
e 315 1
e 323 1
e 343 1
e 507 1
e 518 1
e 519 1
e 524 1
e 583 1
e 637 1
e 680 1
e 724 1
e 741 1
e 787 1
e 802 1
e 828 1
e 861 1
e 863 1
e 877 1
e 987 1
e 75 2
e 124 2
e 301 2
e 308 2
e 367 2
e 415 2
e 470 2
e 478 2
e 542 2
e 628 2
e 655 2
e 672 2
e 691 2
e 741 2
e 746 2
e 764 2
e 920 2
e 958 2
e 983 2
e 131 3
e 197 3
e 212 3
e 257 3
e 302 3
e 346 3
e 356 3
e 402 3
e 507 3
e 571 3
e 590 3
e 708 3
e 721 3
e 726 3
e 782 3
e 897 3
e 982 3
e 987 3
e 22 4
e 24 4
e 103 4
e 127 4
e 198 4
e 276 4
e 392 4
e 425 4
e 458 4
e 467 4
e 475 4
e 518 4
e 548 4
e 552 4
e 603 4
e 727 4
e 742 4
e 879 4
e 928 4
e 941 4
e 18 5
e 37 5
e 57 5
e 223 5
e 243 5
e 287 5
e 316 5
e 374 5
e 439 5
e 485 5
e 532 5
e 538 5
e 553 5
e 576 5
e 590 5
e 606 5
e 627 5
e 628 5
e 756 5
e 52 6
e 99 6
e 218 6
e 255 6
e 258 6
e 388 6
e 399 6
e 428 6
e 620 6
e 648 6
e 690 6
e 694 6
e 704 6
e 715 6
e 756 6
e 761 6
e 819 6
e 821 6
e 861 6
e 952 6
e 972 6
e 91 7
e 182 7
e 286 7
e 390 7
e 454 7
e 483 7
e 486 7
e 670 7
e 696 7
e 699 7
e 703 7
e 771 7
e 792 7
e 834 7
e 887 7
e 896 7
e 976 7
e 45 8
e 65 8
e 67 8
e 116 8
e 227 8
e 286 8
e 371 8
e 427 8
e 441 8
e 465 8
e 491 8
e 583 8
e 711 8
e 726 8
e 799 8
e 865 8
e 964 8
e 988 8
e 44 9
e 69 9
e 74 9
e 115 9
e 117 9
e 171 9
e 190 9
e 313 9
e 391 9
e 422 9
e 447 9
e 450 9
e 520 9
e 541 9
e 592 9
e 596 9
e 636 9
e 646 9
e 649 9
e 664 9
e 667 9
e 671 9
e 733 9
e 753 9
e 755 9
e 780 9
e 842 9
e 950 9
e 65 10
e 198 10
e 204 10
e 293 10
e 370 10
e 697 10
e 702 10
e 816 10
e 828 10
e 995 10
e 148 11
e 190 11
e 324 11
e 328 11
e 359 11
e 484 11
e 485 11
e 515 11
e 595 11
e 712 11
e 722 11
e 802 11
e 881 11
e 891 11
e 911 11
e 921 11
e 66 12
e 116 12
e 149 12
e 164 12
e 221 12
e 271 12
e 429 12
e 471 12
e 526 12
e 574 12
e 581 12
e 600 12
e 650 12
e 691 12
e 757 12
e 771 12
e 795 12
e 870 12
e 130 13
e 203 13
e 254 13
e 339 13
e 480 13
e 556 13
e 612 13
e 680 13
e 737 13
e 741 13
e 784 13
e 832 13
e 847 13
e 853 13
e 886 13
e 929 13
e 994 13
e 1000 13
e 47 14
e 106 14
e 122 14
e 170 14
e 210 14
e 215 14
e 226 14
e 384 14
e 399 14
e 419 14
e 442 14
e 450 14
e 526 14
e 548 14
e 588 14
e 617 14
e 714 14
e 855 14
e 912 14
e 956 14
e 962 14
e 54 15
e 163 15
e 182 15
e 194 15
e 200 15
e 379 15
e 401 15
e 428 15
e 454 15
e 523 15
e 614 15
e 736 15
e 754 15
e 808 15
e 859 15
e 907 15
e 991 15
e 51 16
e 82 16
e 100 16
e 145 16
e 190 16
e 204 16
e 222 16
e 338 16
e 477 16
e 500 16
e 604 16
e 657 16
e 695 16
e 726 16
e 732 16
e 764 16
e 771 16
e 782 16
e 908 16
e 968 16
e 31 17
e 60 17
e 95 17
e 113 17
e 160 17
e 222 17
e 232 17
e 322 17
e 333 17
e 334 17
e 337 17
e 339 17
e 354 17
e 384 17
e 419 17
e 438 17
e 439 17
e 576 17
e 585 17
e 602 17
e 624 17
e 656 17
e 669 17
e 699 17
e 734 17
e 790 17
e 808 17
e 812 17
e 910 17
e 57 18
e 58 18
e 65 18
e 130 18
e 135 18
e 178 18
e 211 18
e 217 18
e 256 18
e 353 18
e 420 18
e 568 18
e 613 18
e 687 18
e 776 18
e 784 18
e 799 18
e 852 18
e 856 18
e 916 18
e 935 18
e 25 19
e 80 19
e 82 19
e 143 19
e 229 19
e 249 19
e 424 19
e 441 19
e 465 19
e 502 19
e 569 19
e 588 19
e 760 19
e 785 19
e 828 19
e 885 19
e 918 19
e 929 19
e 935 19
e 962 19
e 990 19
e 995 19
e 32 20
e 149 20
e 185 20
e 209 20
e 243 20
e 349 20
e 451 20
e 468 20
e 553 20
e 600 20
e 601 20
e 604 20
e 621 20
e 627 20
e 797 20
e 818 20
e 834 20
e 998 20
e 33 21
e 67 21
e 113 21
e 162 21
e 164 21
e 165 21
e 190 21
e 208 21
e 320 21
e 360 21
e 470 21
e 527 21
e 548 21
e 570 21
e 588 21
e 706 21
e 710 21
e 29 22
e 34 22
e 142 22
e 143 22
e 168 22
e 187 22
e 259 22
e 267 22
e 440 22
e 503 22
e 635 22
e 740 22
e 840 22
e 843 22
e 913 22
e 953 22
e 980 22
e 42 23
e 51 23
e 142 23
e 169 23
e 175 23
e 206 23
e 370 23
e 419 23
e 450 23
e 525 23
e 529 23
e 629 23
e 644 23
e 663 23
e 674 23
e 685 23
e 695 23
e 702 23
e 747 23
e 767 23
e 794 23
e 816 23
e 901 23
e 934 23
e 25 24
e 66 24
e 86 24
e 94 24
e 165 24
e 187 24
e 273 24
e 446 24
e 449 24
e 589 24
e 606 24
e 608 24
e 660 24
e 687 24
e 705 24
e 725 24
e 835 24
e 881 24
e 40 25
e 106 25
e 160 25
e 206 25
e 311 25
e 334 25
e 400 25
e 442 25
e 515 25
e 525 25
e 556 25
e 666 25
e 679 25
e 717 25
e 790 25
e 802 25
e 880 25
e 883 25
e 931 25
e 994 25
e 76 26
e 179 26
e 215 26
e 222 26
e 231 26
e 233 26
e 319 26
e 439 26
e 475 26
e 511 26
e 513 26
e 621 26
e 652 26
e 673 26
e 723 26
e 816 26
e 849 26
e 934 26
e 983 26
e 65 27
e 138 27
e 162 27
e 172 27
e 240 27
e 263 27
e 334 27
e 369 27
e 427 27
e 460 27
e 514 27
e 653 27
e 711 27
e 757 27
e 772 27
e 842 27
e 843 27
e 953 27
e 964 27
e 965 27
e 128 28
e 139 28
e 190 28
e 272 28
e 452 28
e 522 28
e 670 28
e 735 28
e 820 28
e 858 28
e 921 28
e 967 28
e 45 29
e 90 29
e 92 29
e 96 29
e 142 29
e 198 29
e 265 29
e 361 29
e 368 29
e 387 29
e 413 29
e 457 29
e 504 29
e 507 29
e 524 29
e 569 29
e 587 29
e 841 29
e 975 29
e 35 30
e 54 30
e 195 30
e 243 30
e 290 30
e 458 30
e 497 30
e 518 30
e 606 30
e 628 30
e 637 30
e 662 30
e 691 30
e 735 30
e 751 30
e 777 30
e 784 30
e 795 30
e 922 30
e 939 30
e 998 30
e 35 31
e 107 31
e 114 31
e 128 31
e 207 31
e 219 31
e 241 31
e 321 31
e 361 31
e 401 31
e 410 31
e 486 31
e 629 31
e 653 31
e 660 31
e 707 31
e 756 31
e 796 31
e 821 31
e 999 31
e 81 32
e 98 32
e 115 32
e 211 32
e 244 32
e 252 32
e 349 32
e 385 32
e 490 32
e 648 32
e 696 32
e 707 32
e 712 32
e 754 32
e 769 32
e 791 32
e 843 32
e 855 32
e 957 32
e 199 33
e 215 33
e 250 33
e 324 33
e 354 33
e 408 33
e 411 33
e 424 33
e 471 33
e 477 33
e 516 33
e 553 33
e 566 33
e 606 33
e 648 33
e 694 33
e 745 33
e 756 33
e 780 33
e 832 33
e 880 33
e 972 33
e 991 33
e 74 34
e 169 34
e 279 34
e 325 34
e 393 34
e 470 34
e 473 34
e 565 34
e 573 34
e 622 34
e 679 34
e 735 34
e 835 34
e 75 35
e 116 35
e 184 35
e 195 35
e 212 35
e 225 35
e 229 35
e 309 35
e 313 35
e 424 35
e 476 35
e 495 35
e 517 35
e 589 35
e 716 35
e 744 35
e 745 35
e 805 35
e 900 35
e 920 35
e 975 35
e 96 36
e 145 36
e 146 36
e 155 36
e 221 36
e 222 36
e 300 36
e 342 36
e 470 36
e 516 36
e 546 36
e 556 36
e 559 36
e 651 36
e 665 36
e 679 36
e 688 36
e 696 36
e 703 36
e 732 36
e 754 36
e 867 36
e 60 37
e 86 37
e 91 37
e 106 37
e 143 37
e 171 37
e 180 37
e 335 37
e 383 37
e 423 37
e 434 37
e 504 37
e 552 37
e 597 37
e 625 37
e 638 37
e 704 37
e 770 37
e 778 37
e 816 37
e 823 37
e 871 37
e 130 38
e 180 38
e 302 38
e 362 38
e 385 38
e 454 38
e 506 38
e 669 38
e 745 38
e 746 38
e 751 38
e 755 38
e 884 38
e 932 38
e 939 38
e 982 38
e 119 39
e 128 39
e 171 39
e 205 39
e 301 39
e 371 39
e 392 39
e 441 39
e 493 39
e 512 39
e 569 39
e 606 39
e 607 39
e 767 39
e 778 39
e 808 39
e 919 39
e 947 39
e 102 40
e 151 40
e 156 40
e 184 40
e 231 40
e 350 40
e 375 40
e 520 40
e 546 40
e 667 40
e 668 40
e 761 40
e 795 40
e 898 40
e 924 40
e 92 41
e 152 41
e 159 41
e 179 41
e 198 41
e 235 41
e 311 41
e 353 41
e 375 41
e 414 41
e 422 41
e 428 41
e 455 41
e 572 41
e 577 41
e 581 41
e 594 41
e 641 41
e 681 41
e 685 41
e 710 41
e 714 41
e 727 41
e 754 41
e 857 41
e 884 41
e 921 41
e 70 42
e 135 42
e 164 42
e 179 42
e 295 42
e 302 42
e 326 42
e 393 42
e 560 42
e 574 42
e 590 42
e 634 42
e 672 42
e 713 42
e 767 42
e 815 42
e 819 42
e 838 42
e 877 42
e 964 42
e 60 43
e 160 43
e 168 43
e 226 43
e 275 43
e 342 43
e 349 43
e 428 43
e 668 43
e 720 43
e 790 43
e 795 43
e 948 43
e 963 43
e 989 43
e 51 44
e 106 44
e 187 44
e 196 44
e 236 44
e 255 44
e 258 44
e 295 44
e 305 44
e 314 44
e 328 44
e 336 44
e 413 44
e 452 44
e 483 44
e 486 44
e 607 44
e 717 44
e 736 44
e 796 44
e 813 44
e 815 44
e 853 44
e 888 44
e 939 44
e 951 44
e 52 45
e 72 45
e 83 45
e 144 45
e 151 45
e 226 45
e 463 45
e 489 45
e 510 45
e 525 45
e 528 45
e 533 45
e 542 45
e 601 45
e 648 45
e 690 45
e 755 45
e 763 45
e 783 45
e 858 45
e 867 45
e 957 45
e 964 45
e 974 45
e 989 45
e 1000 45
e 69 46
e 95 46
e 99 46
e 155 46
e 187 46
e 199 46
e 223 46
e 225 46
e 279 46
e 291 46
e 371 46
e 409 46
e 423 46
e 505 46
e 582 46
e 593 46
e 600 46
e 603 46
e 607 46
e 649 46
e 686 46
e 712 46
e 748 46
e 750 46
e 814 46
e 826 46
e 885 46
e 951 46
e 956 46
e 958 46
e 964 46
e 120 47
e 123 47
e 176 47
e 220 47
e 263 47
e 286 47
e 473 47
e 591 47
e 606 47
e 607 47
e 619 47
e 649 47
e 685 47
e 58 48
e 66 48
e 98 48
e 105 48
e 195 48
e 225 48
e 353 48
e 391 48
e 503 48
e 564 48
e 587 48
e 657 48
e 666 48
e 670 48
e 879 48
e 891 48
e 949 48
e 951 48
e 975 48
e 212 49
e 238 49
e 294 49
e 314 49
e 436 49
e 534 49
e 544 49
e 563 49
e 707 49
e 768 49
e 898 49
e 905 49
e 918 49
e 919 49
e 960 49
e 970 49
e 980 49
e 87 50
e 288 50
e 292 50
e 326 50
e 333 50
e 368 50
e 389 50
e 461 50
e 807 50
e 835 50
e 851 50
e 865 50
e 891 50
e 959 50
e 116 51
e 184 51
e 194 51
e 203 51
e 222 51
e 240 51
e 261 51
e 268 51
e 269 51
e 279 51
e 294 51
e 299 51
e 325 51
e 372 51
e 398 51
e 439 51
e 474 51
e 480 51
e 538 51
e 543 51
e 617 51
e 621 51
e 769 51
e 811 51
e 833 51
e 860 51
e 981 51
e 985 51
e 992 51
e 148 52
e 186 52
e 203 52
e 214 52
e 268 52
e 272 52
e 316 52
e 429 52
e 450 52
e 719 52
e 756 52
e 790 52
e 972 52
e 61 53
e 150 53
e 229 53
e 361 53
e 378 53
e 403 53
e 433 53
e 455 53
e 499 53
e 589 53
e 667 53
e 723 53
e 848 53
e 895 53
e 946 53
e 994 53
e 112 54
e 118 54
e 121 54
e 126 54
e 318 54
e 376 54
e 474 54
e 498 54
e 536 54
e 551 54
e 778 54
e 781 54
e 809 54
e 835 54
e 838 54
e 887 54
e 960 54
e 977 54
e 996 54
e 74 55
e 81 55
e 102 55
e 116 55
e 128 55
e 129 55
e 170 55
e 300 55
e 308 55
e 346 55
e 427 55
e 506 55
e 521 55
e 555 55
e 587 55
e 646 55
e 675 55
e 690 55
e 703 55
e 755 55
e 861 55
e 944 55
e 66 56
e 208 56
e 230 56
e 317 56
e 357 56
e 436 56
e 451 56
e 502 56
e 576 56
e 635 56
e 684 56
e 704 56
e 813 56
e 920 56
e 924 56
e 999 56
e 59 57
e 118 57
e 149 57
e 202 57
e 260 57
e 284 57
e 313 57
e 336 57
e 347 57
e 360 57
e 486 57
e 574 57
e 696 57
e 878 57
e 978 57
e 62 58
e 157 58
e 198 58
e 257 58
e 267 58
e 302 58
e 305 58
e 377 58
e 425 58
e 427 58
e 533 58
e 582 58
e 626 58
e 761 58
e 819 58
e 857 58
e 873 58
e 874 58
e 891 58
e 103 59
e 168 59
e 204 59
e 269 59
e 289 59
e 290 59
e 303 59
e 316 59
e 351 59
e 356 59
e 425 59
e 458 59
e 625 59
e 742 59
e 862 59
e 66 60
e 189 60
e 225 60
e 321 60
e 518 60
e 583 60
e 606 60
e 685 60
e 799 60
e 952 60
e 985 60
e 120 61
e 144 61
e 204 61
e 254 61
e 282 61
e 307 61
e 419 61
e 466 61
e 498 61
e 511 61
e 566 61
e 615 61
e 626 61
e 628 61
e 680 61
e 724 61
e 821 61
e 823 61
e 873 61
e 953 61
e 990 61
e 92 62
e 168 62
e 187 62
e 212 62
e 233 62
e 286 62
e 426 62
e 467 62
e 588 62
e 616 62
e 705 62
e 808 62
e 871 62
e 911 62
e 970 62
e 67 63
e 70 63
e 142 63
e 161 63
e 174 63
e 224 63
e 240 63
e 315 63
e 334 63
e 345 63
e 362 63
e 366 63
e 393 63
e 453 63
e 458 63
e 460 63
e 466 63
e 535 63
e 564 63
e 578 63
e 782 63
e 804 63
e 806 63
e 831 63
e 900 63
e 973 63
e 978 63
e 998 63
e 999 63
e 67 64
e 101 64
e 110 64
e 130 64
e 143 64
e 224 64
e 324 64
e 337 64
e 466 64
e 533 64
e 535 64
e 603 64
e 607 64
e 765 64
e 790 64
e 802 64
e 922 64
e 994 64
e 67 65
e 108 65
e 207 65
e 208 65
e 284 65
e 307 65
e 319 65
e 346 65
e 378 65
e 446 65
e 626 65
e 717 65
e 747 65
e 813 65
e 845 65
e 141 66
e 174 66
e 283 66
e 284 66
e 565 66
e 596 66
e 610 66
e 611 66
e 617 66
e 815 66
e 884 66
e 891 66
e 899 66
e 981 66
e 79 67
e 189 67
e 247 67
e 584 67
e 593 67
e 666 67
e 695 67
e 727 67
e 795 67
e 882 67
e 911 67
e 964 67
e 155 68
e 168 68
e 172 68
e 173 68
e 219 68
e 224 68
e 265 68
e 344 68
e 379 68
e 394 68
e 433 68
e 457 68
e 520 68
e 558 68
e 589 68
e 613 68
e 628 68
e 632 68
e 646 68
e 648 68
e 815 68
e 883 68
e 898 68
e 939 68
e 103 69
e 246 69
e 318 69
e 383 69
e 388 69
e 528 69
e 531 69
e 541 69
e 561 69
e 585 69
e 594 69
e 688 69
e 719 69
e 720 69
e 724 69
e 728 69
e 783 69
e 826 69
e 839 69
e 935 69
e 111 70
e 140 70
e 204 70
e 219 70
e 258 70
e 380 70
e 384 70
e 417 70
e 590 70
e 646 70
e 687 70
e 757 70
e 775 70
e 785 70
e 807 70
e 927 70
e 972 70
e 160 71
e 163 71
e 181 71
e 273 71
e 276 71
e 297 71
e 305 71
e 334 71
e 360 71
e 421 71
e 453 71
e 548 71
e 640 71
e 653 71
e 710 71
e 767 71
e 780 71
e 814 71
e 881 71
e 96 72
e 234 72
e 241 72
e 307 72
e 343 72
e 350 72
e 438 72
e 469 72
e 492 72
e 512 72
e 562 72
e 693 72
e 734 72
e 740 72
e 858 72
e 897 72
e 909 72
e 997 72
e 134 73
e 152 73
e 162 73
e 174 73
e 252 73
e 268 73
e 358 73
e 486 73
e 502 73
e 512 73
e 556 73
e 704 73
e 720 73
e 753 73
e 993 73
e 114 74
e 117 74
e 131 74
e 194 74
e 251 74
e 351 74
e 420 74
e 509 74
e 514 74
e 562 74
e 625 74
e 654 74
e 695 74
e 775 74
e 816 74
e 851 74
e 946 74
e 977 74
e 96 75
e 163 75
e 237 75
e 376 75
e 384 75
e 394 75
e 424 75
e 507 75
e 526 75
e 543 75
e 617 75
e 694 75
e 700 75
e 733 75
e 762 75
e 811 75
e 891 75
e 921 75
e 925 75
e 955 75
e 963 75
e 978 75
e 140 76
e 169 76
e 175 76
e 192 76
e 251 76
e 284 76
e 310 76
e 316 76
e 334 76
e 368 76
e 405 76
e 506 76
e 628 76
e 675 76
e 735 76
e 736 76
e 777 76
e 790 76
e 840 76
e 913 76
e 922 76
e 932 76
e 939 76
e 998 76
e 89 77
e 121 77
e 354 77
e 362 77
e 399 77
e 463 77
e 522 77
e 523 77
e 576 77
e 600 77
e 657 77
e 698 77
e 702 77
e 748 77
e 928 77
e 938 77
e 996 77
e 87 78
e 107 78
e 122 78
e 173 78
e 191 78
e 198 78
e 259 78
e 473 78
e 476 78
e 514 78
e 543 78
e 635 78
e 668 78
e 740 78
e 750 78
e 834 78
e 844 78
e 845 78
e 108 79
e 116 79
e 129 79
e 231 79
e 246 79
e 280 79
e 359 79
e 373 79
e 485 79
e 538 79
e 608 79
e 637 79
e 655 79
e 714 79
e 727 79
e 938 79
e 105 80
e 158 80
e 173 80
e 226 80
e 239 80
e 247 80
e 287 80
e 310 80
e 312 80
e 366 80
e 426 80
e 535 80
e 537 80
e 544 80
e 565 80
e 676 80
e 759 80
e 796 80
e 802 80
e 814 80
e 894 80
e 989 80
e 89 81
e 107 81
e 135 81
e 141 81
e 167 81
e 247 81
e 277 81
e 287 81
e 363 81
e 382 81
e 560 81
e 791 81
e 828 81
e 840 81
e 848 81
e 999 81
e 118 82
e 238 82
e 517 82
e 548 82
e 611 82
e 762 82
e 811 82
e 823 82
e 835 82
e 852 82
e 936 82
e 148 83
e 151 83
e 171 83
e 239 83
e 323 83
e 347 83
e 374 83
e 413 83
e 525 83
e 532 83
e 550 83
e 552 83
e 673 83
e 683 83
e 685 83
e 721 83
e 767 83
e 820 83
e 831 83
e 855 83
e 879 83
e 886 83
e 927 83
e 131 84
e 134 84
e 138 84
e 162 84
e 177 84
e 218 84
e 249 84
e 311 84
e 326 84
e 700 84
e 786 84
e 809 84
e 814 84
e 913 84
e 915 84
e 939 84
e 977 84
e 150 85
e 173 85
e 212 85
e 246 85
e 293 85
e 341 85
e 343 85
e 362 85
e 488 85
e 596 85
e 678 85
e 766 85
e 787 85
e 886 85
e 996 85
e 150 86
e 162 86
e 232 86
e 277 86
e 292 86
e 331 86
e 413 86
e 542 86
e 585 86
e 603 86
e 620 86
e 656 86
e 702 86
e 743 86
e 747 86
e 803 86
e 863 86
e 960 86
e 976 86
e 102 87
e 120 87
e 314 87
e 456 87
e 567 87
e 625 87
e 654 87
e 697 87
e 703 87
e 733 87
e 738 87
e 759 87
e 917 87
e 922 87
e 940 87
e 130 88
e 153 88
e 179 88
e 196 88
e 283 88
e 284 88
e 298 88
e 393 88
e 451 88
e 596 88
e 734 88
e 781 88
e 908 88
e 922 88
e 935 88
e 123 89
e 136 89
e 194 89
e 300 89
e 385 89
e 413 89
e 503 89
e 532 89
e 543 89
e 717 89
e 789 89
e 792 89
e 825 89
e 892 89
e 937 89
e 942 89
e 960 89
e 97 90
e 105 90
e 156 90
e 204 90
e 224 90
e 266 90
e 280 90
e 286 90
e 369 90
e 483 90
e 585 90
e 622 90
e 706 90
e 720 90
e 776 90
e 801 90
e 809 90
e 852 90
e 861 90
e 863 90
e 935 90
e 962 90
e 968 90
e 113 91
e 133 91
e 201 91
e 202 91
e 244 91
e 282 91
e 305 91
e 307 91
e 400 91
e 460 91
e 492 91
e 636 91
e 646 91
e 669 91
e 673 91
e 674 91
e 744 91
e 749 91
e 751 91
e 794 91
e 813 91
e 829 91
e 831 91
e 908 91
e 95 92
e 134 92
e 171 92
e 182 92
e 206 92
e 380 92
e 392 92
e 450 92
e 598 92
e 816 92
e 850 92
e 917 92
e 980 92
e 96 93
e 109 93
e 143 93
e 172 93
e 261 93
e 316 93
e 352 93
e 563 93
e 589 93
e 590 93
e 623 93
e 633 93
e 653 93
e 669 93
e 692 93
e 710 93
e 756 93
e 812 93
e 826 93
e 828 93
e 851 93
e 868 93
e 944 93
e 158 94
e 172 94
e 367 94
e 392 94
e 445 94
e 455 94
e 467 94
e 589 94
e 595 94
e 630 94
e 749 94
e 786 94
e 852 94
e 915 94
e 948 94
e 950 94
e 116 95
e 125 95
e 146 95
e 150 95
e 180 95
e 372 95
e 385 95
e 394 95
e 537 95
e 576 95
e 609 95
e 655 95
e 717 95
e 819 95
e 966 95
e 128 96
e 174 96
e 187 96
e 309 96
e 504 96
e 506 96
e 527 96
e 557 96
e 681 96
e 692 96
e 724 96
e 809 96
e 853 96
e 860 96
e 920 96
e 940 96
e 974 96
e 980 96
e 113 97
e 156 97
e 276 97
e 597 97
e 680 97
e 820 97
e 867 97
e 938 97
e 939 97
e 102 98
e 181 98
e 197 98
e 201 98
e 273 98
e 342 98
e 388 98
e 531 98
e 560 98
e 637 98
e 647 98
e 649 98
e 692 98
e 753 98
e 781 98
e 899 98
e 903 98
e 916 98
e 984 98
e 102 99
e 143 99
e 184 99
e 214 99
e 215 99
e 225 99
e 251 99
e 310 99
e 365 99
e 378 99
e 392 99
e 400 99
e 492 99
e 493 99
e 700 99
e 755 99
e 768 99
e 794 99
e 877 99
e 939 99
e 105 100
e 160 100
e 171 100
e 173 100
e 224 100
e 372 100
e 384 100
e 400 100
e 444 100
e 524 100
e 563 100
e 565 100
e 729 100
e 781 100
e 830 100
e 852 100
e 854 100
e 878 100
e 880 100
e 911 100
e 922 100
e 979 100
e 152 101
e 179 101
e 232 101
e 292 101
e 335 101
e 481 101
e 492 101
e 514 101
e 549 101
e 577 101
e 598 101
e 732 101
e 799 101
e 847 101
e 856 101
e 916 101
e 987 101
e 127 102
e 201 102
e 224 102
e 314 102
e 371 102
e 411 102
e 432 102
e 445 102
e 607 102
e 756 102
e 866 102
e 125 103
e 196 103
e 298 103
e 317 103
e 349 103
e 361 103
e 449 103
e 529 103
e 542 103
e 575 103
e 576 103
e 591 103
e 600 103
e 677 103
e 688 103
e 708 103
e 777 103
e 781 103
e 813 103
e 944 103
e 956 103
e 962 103
e 972 103
e 975 103
e 131 104
e 137 104
e 183 104
e 231 104
e 276 104
e 368 104
e 381 104
e 482 104
e 671 104
e 703 104
e 835 104
e 885 104
e 124 105
e 284 105
e 348 105
e 394 105
e 402 105
e 502 105
e 505 105
e 511 105
e 531 105
e 541 105
e 557 105
e 593 105
e 657 105
e 689 105
e 719 105
e 726 105
e 800 105
e 819 105
e 838 105
e 846 105
e 888 105
e 974 105
e 137 106
e 216 106
e 243 106
e 250 106
e 331 106
e 399 106
e 434 106
e 537 106
e 573 106
e 585 106
e 606 106
e 657 106
e 704 106
e 722 106
e 785 106
e 795 106
e 841 106
e 843 106
e 930 106
e 991 106
e 268 107
e 278 107
e 293 107
e 382 107
e 474 107
e 509 107
e 591 107
e 593 107
e 661 107
e 682 107
e 711 107
e 739 107
e 742 107
e 753 107
e 803 107
e 834 107
e 895 107
e 927 107
e 952 107
e 959 107
e 985 107
e 109 108
e 112 108
e 143 108
e 207 108
e 240 108
e 322 108
e 351 108
e 380 108
e 381 108
e 398 108
e 465 108
e 525 108
e 575 108
e 714 108
e 719 108
e 727 108
e 728 108
e 749 108
e 774 108
e 860 108
e 892 108
e 999 108
e 153 109
e 164 109
e 335 109
e 351 109
e 359 109
e 375 109
e 435 109
e 463 109
e 501 109
e 633 109
e 680 109
e 691 109
e 735 109
e 836 109
e 892 109
e 912 109
e 922 109
e 951 109
e 995 109
e 143 110
e 144 110
e 166 110
e 192 110
e 244 110
e 274 110
e 313 110
e 406 110
e 571 110
e 577 110
e 613 110
e 648 110
e 669 110
e 686 110
e 749 110
e 849 110
e 850 110
e 855 110
e 870 110
e 877 110
e 883 110
e 936 110
e 947 110
e 972 110
e 163 111
e 330 111
e 336 111
e 369 111
e 374 111
e 445 111
e 455 111
e 474 111
e 516 111
e 560 111
e 627 111
e 652 111
e 785 111
e 940 111
e 1000 111
e 170 112
e 182 112
e 193 112
e 278 112
e 305 112
e 398 112
e 471 112
e 495 112
e 512 112
e 540 112
e 565 112
e 801 112
e 811 112
e 880 112
e 231 113
e 284 113
e 307 113
e 354 113
e 359 113
e 395 113
e 417 113
e 462 113
e 467 113
e 604 113
e 647 113
e 658 113
e 762 113
e 829 113
e 851 113
e 870 113
e 919 113
e 948 113
e 973 113
e 151 114
e 281 114
e 315 114
e 317 114
e 350 114
e 374 114
e 501 114
e 562 114
e 574 114
e 739 114
e 759 114
e 768 114
e 790 114
e 857 114
e 927 114
e 270 115
e 279 115
e 282 115
e 301 115
e 302 115
e 311 115
e 350 115
e 445 115
e 462 115
e 561 115
e 566 115
e 677 115
e 681 115
e 730 115
e 752 115
e 966 115
e 986 115
e 154 116
e 256 116
e 268 116
e 323 116
e 324 116
e 547 116
e 548 116
e 559 116
e 581 116
e 596 116
e 642 116
e 675 116
e 687 116
e 699 116
e 728 116
e 937 116
e 996 116
e 215 117
e 257 117
e 299 117
e 308 117
e 353 117
e 449 117
e 475 117
e 477 117
e 478 117
e 490 117
e 501 117
e 522 117
e 540 117
e 550 117
e 662 117
e 709 117
e 725 117
e 846 117
e 902 117
e 935 117
e 178 118
e 198 118
e 215 118
e 261 118
e 263 118
e 290 118
e 454 118
e 478 118
e 497 118
e 612 118
e 618 118
e 725 118
e 816 118
e 870 118
e 961 118
e 986 118
e 987 118
e 992 118
e 138 119
e 151 119
e 182 119
e 495 119
e 543 119
e 565 119
e 601 119
e 602 119
e 617 119
e 625 119
e 703 119
e 806 119
e 860 119
e 867 119
e 883 119
e 893 119
e 953 119
e 954 119
e 982 119
e 156 120
e 227 120
e 253 120
e 318 120
e 404 120
e 415 120
e 472 120
e 505 120
e 535 120
e 543 120
e 706 120
e 744 120
e 830 120
e 846 120
e 861 120
e 876 120
e 963 120
e 967 120
e 214 121
e 259 121
e 286 121
e 313 121
e 380 121
e 444 121
e 492 121
e 516 121
e 535 121
e 626 121
e 652 121
e 660 121
e 666 121
e 765 121
e 816 121
e 823 121
e 956 121
e 966 121
e 243 122
e 245 122
e 285 122
e 295 122
e 325 122
e 349 122
e 439 122
e 445 122
e 520 122
e 541 122
e 622 122
e 628 122
e 751 122
e 802 122
e 862 122
e 864 122
e 926 122
e 977 122
e 998 122
e 141 123
e 210 123
e 272 123
e 303 123
e 361 123
e 389 123
e 528 123
e 532 123
e 580 123
e 669 123
e 676 123
e 678 123
e 715 123
e 723 123
e 851 123
e 964 123
e 125 124
e 182 124
e 206 124
e 250 124
e 272 124
e 320 124
e 387 124
e 402 124
e 445 124
e 449 124
e 465 124
e 486 124
e 502 124
e 513 124
e 619 124
e 711 124
e 773 124
e 847 124
e 929 124
e 939 124
e 940 124
e 997 124
e 174 125
e 208 125
e 213 125
e 225 125
e 290 125
e 343 125
e 387 125
e 431 125
e 456 125
e 471 125
e 501 125
e 534 125
e 589 125
e 618 125
e 681 125
e 707 125
e 712 125
e 766 125
e 836 125
e 864 125
e 937 125
e 183 126
e 239 126
e 257 126
e 329 126
e 367 126
e 370 126
e 373 126
e 401 126
e 449 126
e 452 126
e 485 126
e 543 126
e 551 126
e 612 126
e 643 126
e 661 126
e 708 126
e 765 126
e 784 126
e 797 126
e 965 126
e 155 127
e 201 127
e 254 127
e 312 127
e 340 127
e 416 127
e 433 127
e 595 127
e 596 127
e 612 127
e 616 127
e 632 127
e 662 127
e 669 127
e 681 127
e 706 127
e 709 127
e 735 127
e 743 127
e 815 127
e 852 127
e 853 127
e 867 127
e 870 127
e 921 127
e 924 127
e 308 128
e 492 128
e 539 128
e 657 128
e 666 128
e 682 128
e 686 128
e 702 128
e 750 128
e 848 128
e 853 128
e 856 128
e 858 128
e 891 128
e 938 128
e 966 128
e 984 128
e 991 128
e 1000 128
e 215 129
e 392 129
e 405 129
e 446 129
e 449 129
e 461 129
e 468 129
e 581 129
e 639 129
e 782 129
e 882 129
e 947 129
e 179 130
e 188 130
e 204 130
e 217 130
e 257 130
e 272 130
e 297 130
e 339 130
e 368 130
e 419 130
e 470 130
e 543 130
e 586 130
e 639 130
e 707 130
e 709 130
e 717 130
e 731 130
e 783 130
e 785 130
e 786 130
e 834 130
e 856 130
e 865 130
e 936 130
e 938 130
e 976 130
e 984 130
e 168 131
e 226 131
e 300 131
e 344 131
e 381 131
e 429 131
e 451 131
e 533 131
e 601 131
e 656 131
e 876 131
e 920 131
e 945 131
e 184 132
e 344 132
e 416 132
e 461 132
e 656 132
e 694 132
e 705 132
e 710 132
e 714 132
e 740 132
e 741 132
e 835 132
e 861 132
e 166 133
e 218 133
e 327 133
e 332 133
e 361 133
e 362 133
e 411 133
e 577 133
e 645 133
e 692 133
e 747 133
e 764 133
e 784 133
e 808 133
e 903 133
e 968 133
e 976 133
e 980 133
e 156 134
e 166 134
e 191 134
e 271 134
e 363 134
e 367 134
e 396 134
e 409 134
e 490 134
e 546 134
e 652 134
e 668 134
e 698 134
e 703 134
e 716 134
e 930 134
e 942 134
e 957 134
e 193 135
e 203 135
e 228 135
e 334 135
e 362 135
e 371 135
e 435 135
e 450 135
e 463 135
e 495 135
e 642 135
e 717 135
e 774 135
e 808 135
e 943 135
e 965 135
e 974 135
e 979 135
e 205 136
e 305 136
e 309 136
e 452 136
e 473 136
e 485 136
e 538 136
e 601 136
e 659 136
e 674 136
e 750 136
e 802 136
e 888 136
e 952 136
e 151 137
e 160 137
e 245 137
e 312 137
e 326 137
e 452 137
e 453 137
e 515 137
e 578 137
e 586 137
e 618 137
e 680 137
e 741 137
e 755 137
e 790 137
e 862 137
e 950 137
e 989 137
e 197 138
e 318 138
e 367 138
e 620 138
e 627 138
e 643 138
e 693 138
e 702 138
e 716 138
e 720 138
e 735 138
e 204 139
e 236 139
e 301 139
e 325 139
e 399 139
e 404 139
e 602 139
e 615 139
e 634 139
e 657 139
e 670 139
e 705 139
e 730 139
e 816 139
e 820 139
e 852 139
e 910 139
e 912 139
e 926 139
e 978 139
e 219 140
e 234 140
e 322 140
e 358 140
e 389 140
e 396 140
e 407 140
e 417 140
e 440 140
e 534 140
e 549 140
e 599 140
e 642 140
e 676 140
e 690 140
e 734 140
e 756 140
e 764 140
e 803 140
e 849 140
e 889 140
e 924 140
e 978 140
e 992 140
e 158 141
e 161 141
e 209 141
e 234 141
e 257 141
e 363 141
e 427 141
e 511 141
e 520 141
e 523 141
e 552 141
e 568 141
e 617 141
e 627 141
e 690 141
e 780 141
e 821 141
e 825 141
e 851 141
e 897 141
e 988 141
e 184 142
e 213 142
e 218 142
e 219 142
e 232 142
e 261 142
e 357 142
e 448 142
e 453 142
e 490 142
e 507 142
e 509 142
e 540 142
e 596 142
e 619 142
e 663 142
e 668 142
e 689 142
e 692 142
e 792 142
e 933 142
e 180 143
e 217 143
e 250 143
e 339 143
e 345 143
e 351 143
e 406 143
e 410 143
e 433 143
e 476 143
e 479 143
e 509 143
e 517 143
e 526 143
e 628 143
e 637 143
e 693 143
e 794 143
e 854 143
e 914 143
e 928 143
e 945 143
e 975 143
e 994 143
e 148 144
e 210 144
e 283 144
e 285 144
e 409 144
e 423 144
e 434 144
e 454 144
e 498 144
e 595 144
e 678 144
e 696 144
e 776 144
e 796 144
e 911 144
e 988 144
e 181 145
e 184 145
e 255 145
e 398 145
e 472 145
e 549 145
e 554 145
e 599 145
e 658 145
e 670 145
e 740 145
e 745 145
e 750 145
e 751 145
e 830 145
e 869 145
e 955 145
e 205 146
e 221 146
e 270 146
e 330 146
e 353 146
e 552 146
e 576 146
e 595 146
e 774 146
e 811 146
e 823 146
e 857 146
e 882 146
e 885 146
e 947 146
e 150 147
e 228 147
e 297 147
e 318 147
e 340 147
e 558 147
e 579 147
e 631 147
e 634 147
e 643 147
e 681 147
e 690 147
e 781 147
e 182 148
e 230 148
e 266 148
e 463 148
e 559 148
e 595 148
e 604 148
e 641 148
e 654 148
e 717 148
e 724 148
e 796 148
e 814 148
e 942 148
e 947 148
e 978 148
e 247 149
e 352 149
e 422 149
e 453 149
e 454 149
e 505 149
e 532 149
e 551 149
e 592 149
e 677 149
e 705 149
e 767 149
e 878 149
e 928 149
e 177 150
e 201 150
e 230 150
e 239 150
e 249 150
e 300 150
e 375 150
e 397 150
e 472 150
e 532 150
e 586 150
e 671 150
e 694 150
e 743 150
e 774 150
e 805 150
e 855 150
e 890 150
e 939 150
e 942 150
e 973 150
e 991 150
e 158 151
e 185 151
e 231 151
e 244 151
e 309 151
e 333 151
e 360 151
e 416 151
e 531 151
e 628 151
e 728 151
e 734 151
e 821 151
e 837 151
e 916 151
e 984 151
e 163 152
e 174 152
e 179 152
e 181 152
e 274 152
e 364 152
e 367 152
e 373 152
e 397 152
e 405 152
e 410 152
e 492 152
e 535 152
e 555 152
e 577 152
e 684 152
e 765 152
e 807 152
e 831 152
e 865 152
e 948 152
e 967 152
e 985 152
e 254 153
e 299 153
e 321 153
e 322 153
e 431 153
e 533 153
e 603 153
e 667 153
e 674 153
e 745 153
e 770 153
e 845 153
e 863 153
e 991 153
e 176 154
e 370 154
e 375 154
e 377 154
e 486 154
e 487 154
e 504 154
e 515 154
e 655 154
e 690 154
e 907 154
e 957 154
e 159 155
e 238 155
e 289 155
e 416 155
e 433 155
e 447 155
e 503 155
e 550 155
e 583 155
e 620 155
e 670 155
e 717 155
e 728 155
e 767 155
e 771 155
e 811 155
e 839 155
e 889 155
e 911 155
e 918 155
e 922 155
e 944 155
e 963 155
e 173 156
e 201 156
e 209 156
e 233 156
e 282 156
e 298 156
e 305 156
e 397 156
e 439 156
e 500 156
e 514 156
e 558 156
e 640 156
e 652 156
e 653 156
e 743 156
e 833 156
e 860 156
e 888 156
e 901 156
e 966 156
e 991 156
e 163 157
e 193 157
e 371 157
e 444 157
e 479 157
e 530 157
e 553 157
e 584 157
e 668 157
e 718 157
e 773 157
e 779 157
e 780 157
e 786 157
e 832 157
e 841 157
e 935 157
e 936 157
e 962 157
e 968 157
e 977 157
e 179 158
e 244 158
e 281 158
e 290 158
e 296 158
e 436 158
e 509 158
e 560 158
e 769 158
e 815 158
e 916 158
e 948 158
e 970 158
e 195 159
e 221 159
e 257 159
e 384 159
e 416 159
e 467 159
e 524 159
e 564 159
e 622 159
e 644 159
e 677 159
e 696 159
e 716 159
e 749 159
e 774 159
e 780 159
e 795 159
e 803 159
e 843 159
e 922 159
e 981 159
e 163 160
e 170 160
e 194 160
e 195 160
e 238 160
e 281 160
e 373 160
e 405 160
e 449 160
e 507 160
e 528 160
e 586 160
e 590 160
e 661 160
e 675 160
e 718 160
e 723 160
e 729 160
e 742 160
e 746 160
e 869 160
e 891 160
e 910 160
e 203 161
e 210 161
e 216 161
e 253 161
e 292 161
e 327 161
e 387 161
e 409 161
e 549 161
e 601 161
e 642 161
e 667 161
e 681 161
e 783 161
e 791 161
e 840 161
e 875 161
e 923 161
e 971 161
e 184 162
e 275 162
e 300 162
e 387 162
e 415 162
e 456 162
e 462 162
e 464 162
e 471 162
e 483 162
e 588 162
e 607 162
e 623 162
e 719 162
e 847 162
e 865 162
e 184 163
e 192 163
e 231 163
e 409 163
e 433 163
e 663 163
e 728 163
e 753 163
e 892 163
e 981 163
e 175 164
e 206 164
e 223 164
e 247 164
e 257 164
e 279 164
e 311 164
e 352 164
e 382 164
e 389 164
e 398 164
e 579 164
e 601 164
e 603 164
e 618 164
e 655 164
e 685 164
e 727 164
e 898 164
e 909 164
e 951 164
e 956 164
e 957 164
e 964 164
e 174 165
e 345 165
e 386 165
e 413 165
e 456 165
e 458 165
e 601 165
e 634 165
e 718 165
e 756 165
e 798 165
e 855 165
e 878 165
e 879 165
e 899 165
e 942 165
e 962 165
e 976 165
e 211 166
e 233 166
e 302 166
e 307 166
e 372 166
e 395 166
e 496 166
e 508 166
e 516 166
e 580 166
e 601 166
e 616 166
e 641 166
e 650 166
e 700 166
e 729 166
e 760 166
e 762 166
e 800 166
e 808 166
e 860 166
e 923 166
e 939 166
e 970 166
e 203 167
e 226 167
e 258 167
e 290 167
e 317 167
e 320 167
e 436 167
e 479 167
e 483 167
e 549 167
e 575 167
e 629 167
e 656 167
e 779 167
e 826 167
e 829 167
e 843 167
e 858 167
e 938 167
e 238 168
e 246 168
e 283 168
e 296 168
e 373 168
e 403 168
e 409 168
e 416 168
e 425 168
e 455 168
e 496 168
e 647 168
e 711 168
e 734 168
e 740 168
e 750 168
e 802 168
e 897 168
e 906 168
e 925 168
e 200 169
e 204 169
e 225 169
e 280 169
e 289 169
e 381 169
e 390 169
e 423 169
e 539 169
e 641 169
e 676 169
e 800 169
e 801 169
e 847 169
e 943 169
e 198 170
e 212 170
e 214 170
e 223 170
e 291 170
e 300 170
e 327 170
e 503 170
e 636 170
e 699 170
e 757 170
e 941 170
e 216 171
e 439 171
e 486 171
e 503 171
e 561 171
e 588 171
e 592 171
e 668 171
e 730 171
e 799 171
e 820 171
e 984 171
e 260 172
e 280 172
e 281 172
e 282 172
e 314 172
e 336 172
e 480 172
e 497 172
e 508 172
e 528 172
e 538 172
e 589 172
e 651 172
e 658 172
e 718 172
e 732 172
e 760 172
e 771 172
e 957 172
e 978 172
e 985 172
e 986 172
e 251 173
e 333 173
e 372 173
e 546 173
e 560 173
e 610 173
e 761 173
e 773 173
e 821 173
e 833 173
e 870 173
e 871 173
e 916 173
e 981 173
e 213 174
e 252 174
e 341 174
e 425 174
e 494 174
e 512 174
e 531 174
e 556 174
e 608 174
e 750 174
e 784 174
e 920 174
e 927 174
e 180 175
e 228 175
e 239 175
e 298 175
e 315 175
e 399 175
e 426 175
e 427 175
e 561 175
e 652 175
e 741 175
e 776 175
e 779 175
e 851 175
e 276 176
e 399 176
e 437 176
e 439 176
e 565 176
e 621 176
e 629 176
e 662 176
e 701 176
e 743 176
e 757 176
e 876 176
e 904 176
e 959 176
e 961 176
e 183 177
e 195 177
e 235 177
e 251 177
e 273 177
e 279 177
e 471 177
e 475 177
e 585 177
e 595 177
e 649 177
e 823 177
e 870 177
e 909 177
e 913 177
e 963 177
e 186 178
e 301 178
e 352 178
e 433 178
e 448 178
e 468 178
e 481 178
e 515 178
e 571 178
e 626 178
e 627 178
e 647 178
e 672 178
e 812 178
e 181 179
e 319 179
e 327 179
e 341 179
e 354 179
e 530 179
e 550 179
e 587 179
e 625 179
e 706 179
e 830 179
e 848 179
e 923 179
e 984 179
e 200 180
e 258 180
e 259 180
e 260 180
e 309 180
e 371 180
e 376 180
e 455 180
e 487 180
e 520 180
e 584 180
e 656 180
e 722 180
e 760 180
e 803 180
e 873 180
e 936 180
e 971 180
e 975 180
e 205 181
e 256 181
e 274 181
e 292 181
e 382 181
e 396 181
e 437 181
e 449 181
e 463 181
e 474 181
e 477 181
e 544 181
e 568 181
e 590 181
e 779 181
e 869 181
e 909 181
e 963 181
e 208 182
e 282 182
e 293 182
e 423 182
e 514 182
e 523 182
e 547 182
e 625 182
e 736 182
e 778 182
e 843 182
e 940 182
e 943 182
e 944 182
e 959 182
e 972 182
e 197 183
e 202 183
e 400 183
e 438 183
e 458 183
e 525 183
e 575 183
e 621 183
e 647 183
e 727 183
e 740 183
e 909 183
e 969 183
e 994 183
e 191 184
e 193 184
e 198 184
e 337 184
e 394 184
e 428 184
e 458 184
e 489 184
e 498 184
e 556 184
e 576 184
e 654 184
e 686 184
e 794 184
e 804 184
e 944 184
e 206 185
e 235 185
e 281 185
e 319 185
e 354 185
e 365 185
e 371 185
e 382 185
e 454 185
e 500 185
e 512 185
e 532 185
e 560 185
e 673 185
e 687 185
e 722 185
e 756 185
e 783 185
e 822 185
e 845 185
e 853 185
e 929 185
e 989 185
e 991 185
e 187 186
e 204 186
e 255 186
e 294 186
e 301 186
e 365 186
e 477 186
e 481 186
e 493 186
e 532 186
e 630 186
e 636 186
e 728 186
e 848 186
e 857 186
e 934 186
e 959 186
e 999 186
e 1000 186
e 206 187
e 251 187
e 263 187
e 372 187
e 414 187
e 448 187
e 462 187
e 549 187
e 663 187
e 699 187
e 802 187
e 848 187
e 861 187
e 869 187
e 877 187
e 888 187
e 912 187
e 929 187
e 954 187
e 975 187
e 201 188
e 303 188
e 304 188
e 348 188
e 354 188
e 363 188
e 413 188
e 516 188
e 575 188
e 624 188
e 635 188
e 643 188
e 658 188
e 689 188
e 704 188
e 784 188
e 795 188
e 803 188
e 834 188
e 938 188
e 940 188
e 955 188
e 229 189
e 262 189
e 297 189
e 331 189
e 392 189
e 414 189
e 420 189
e 522 189
e 586 189
e 787 189
e 840 189
e 898 189
e 913 189
e 948 189
e 949 189
e 229 190
e 279 190
e 353 190
e 399 190
e 436 190
e 475 190
e 588 190
e 594 190
e 595 190
e 619 190
e 662 190
e 671 190
e 680 190
e 684 190
e 783 190
e 798 190
e 840 190
e 858 190
e 870 190
e 904 190
e 313 191
e 342 191
e 354 191
e 378 191
e 465 191
e 472 191
e 487 191
e 532 191
e 635 191
e 639 191
e 654 191
e 757 191
e 778 191
e 823 191
e 841 191
e 875 191
e 950 191
e 341 192
e 439 192
e 487 192
e 511 192
e 534 192
e 540 192
e 570 192
e 633 192
e 840 192
e 911 192
e 955 192
e 290 193
e 323 193
e 342 193
e 347 193
e 373 193
e 385 193
e 505 193
e 532 193
e 592 193
e 737 193
e 760 193
e 825 193
e 865 193
e 958 193
e 962 193
e 985 193
e 988 193
e 224 194
e 274 194
e 306 194
e 453 194
e 461 194
e 491 194
e 495 194
e 521 194
e 559 194
e 597 194
e 598 194
e 612 194
e 648 194
e 677 194
e 736 194
e 933 194
e 966 194
e 986 194
e 227 195
e 238 195
e 269 195
e 304 195
e 309 195
e 438 195
e 452 195
e 773 195
e 852 195
e 861 195
e 864 195
e 947 195
e 951 195
e 991 195
e 213 196
e 328 196
e 358 196
e 377 196
e 420 196
e 693 196
e 773 196
e 864 196
e 262 197
e 305 197
e 346 197
e 382 197
e 415 197
e 462 197
e 602 197
e 618 197
e 658 197
e 661 197
e 666 197
e 700 197
e 778 197
e 806 197
e 899 197
e 983 197
e 254 198
e 272 198
e 290 198
e 492 198
e 698 198
e 724 198
e 775 198
e 777 198
e 845 198
e 895 198
e 998 198
e 201 199
e 353 199
e 383 199
e 392 199
e 505 199
e 530 199
e 569 199
e 588 199
e 623 199
e 852 199
e 932 199
e 943 199
e 972 199
e 988 199
e 236 200
e 424 200
e 455 200
e 475 200
e 529 200
e 607 200
e 613 200
e 706 200
e 789 200
e 790 200
e 792 200
e 814 200
e 821 200
e 855 200
e 899 200
e 912 200
e 276 201
e 332 201
e 356 201
e 364 201
e 381 201
e 476 201
e 716 201
e 839 201
e 985 201
e 992 201
e 997 201
e 252 202
e 297 202
e 299 202
e 330 202
e 344 202
e 357 202
e 422 202
e 450 202
e 491 202
e 516 202
e 541 202
e 563 202
e 566 202
e 767 202
e 800 202
e 824 202
e 825 202
e 941 202
e 992 202
e 235 203
e 267 203
e 290 203
e 332 203
e 406 203
e 497 203
e 563 203
e 629 203
e 722 203
e 794 203
e 820 203
e 889 203
e 242 204
e 256 204
e 274 204
e 323 204
e 327 204
e 334 204
e 348 204
e 371 204
e 410 204
e 466 204
e 557 204
e 561 204
e 582 204
e 706 204
e 743 204
e 876 204
e 882 204
e 981 204
e 271 205
e 272 205
e 281 205
e 344 205
e 459 205
e 472 205
e 523 205
e 540 205
e 586 205
e 591 205
e 605 205
e 618 205
e 704 205
e 706 205
e 721 205
e 749 205
e 772 205
e 779 205
e 813 205
e 855 205
e 919 205
e 226 206
e 389 206
e 624 206
e 725 206
e 732 206
e 735 206
e 803 206
e 813 206
e 941 206
e 979 206
e 469 207
e 484 207
e 486 207
e 499 207
e 505 207
e 537 207
e 538 207
e 560 207
e 561 207
e 615 207
e 753 207
e 755 207
e 882 207
e 896 207
e 919 207
e 254 208
e 286 208
e 369 208
e 468 208
e 538 208
e 590 208
e 624 208
e 715 208
e 745 208
e 768 208
e 788 208
e 865 208
e 263 209
e 291 209
e 323 209
e 419 209
e 454 209
e 471 209
e 510 209
e 532 209
e 558 209
e 584 209
e 591 209
e 671 209
e 784 209
e 808 209
e 811 209
e 812 209
e 899 209
e 916 209
e 959 209
e 964 209
e 213 210
e 237 210
e 260 210
e 261 210
e 285 210
e 333 210
e 363 210
e 366 210
e 398 210
e 399 210
e 409 210
e 460 210
e 564 210
e 710 210
e 745 210
e 819 210
e 841 210
e 889 210
e 892 210
e 894 210
e 912 210
e 245 211
e 248 211
e 259 211
e 351 211
e 359 211
e 369 211
e 445 211
e 470 211
e 473 211
e 510 211
e 633 211
e 680 211
e 709 211
e 710 211
e 726 211
e 836 211
e 856 211
e 912 211
e 966 211
e 309 212
e 320 212
e 366 212
e 420 212
e 446 212
e 524 212
e 582 212
e 621 212
e 632 212
e 751 212
e 780 212
e 889 212
e 966 212
e 997 212
e 357 213
e 381 213
e 442 213
e 459 213
e 491 213
e 519 213
e 590 213
e 652 213
e 762 213
e 773 213
e 793 213
e 813 213
e 872 213
e 874 213
e 930 213
e 949 213
e 249 214
e 250 214
e 331 214
e 345 214
e 371 214
e 383 214
e 395 214
e 397 214
e 448 214
e 467 214
e 490 214
e 616 214
e 632 214
e 695 214
e 239 215
e 291 215
e 415 215
e 473 215
e 475 215
e 545 215
e 607 215
e 670 215
e 820 215
e 850 215
e 938 215
e 986 215
e 246 216
e 275 216
e 357 216
e 411 216
e 466 216
e 482 216
e 654 216
e 725 216
e 742 216
e 874 216
e 953 216
e 955 216
e 962 216
e 996 216
e 249 217
e 316 217
e 344 217
e 405 217
e 407 217
e 461 217
e 471 217
e 592 217
e 630 217
e 660 217
e 780 217
e 827 217
e 831 217
e 868 217
e 911 217
e 921 217
e 992 217
e 225 218
e 350 218
e 407 218
e 450 218
e 472 218
e 528 218
e 539 218
e 598 218
e 602 218
e 703 218
e 716 218
e 753 218
e 760 218
e 937 218
e 239 219
e 367 219
e 444 219
e 451 219
e 477 219
e 522 219
e 620 219
e 630 219
e 668 219
e 677 219
e 692 219
e 778 219
e 929 219
e 955 219
e 958 219
e 966 219
e 234 220
e 245 220
e 268 220
e 304 220
e 533 220
e 537 220
e 557 220
e 575 220
e 773 220
e 802 220
e 811 220
e 823 220
e 824 220
e 940 220
e 255 221
e 407 221
e 434 221
e 443 221
e 548 221
e 712 221
e 763 221
e 810 221
e 846 221
e 868 221
e 871 221
e 929 221
e 970 221
e 292 222
e 299 222
e 387 222
e 394 222
e 410 222
e 421 222
e 427 222
e 434 222
e 483 222
e 497 222
e 507 222
e 510 222
e 648 222
e 685 222
e 731 222
e 792 222
e 875 222
e 361 223
e 395 223
e 407 223
e 467 223
e 776 223
e 835 223
e 852 223
e 955 223
e 965 223
e 969 223
e 226 224
e 276 224
e 404 224
e 421 224
e 631 224
e 664 224
e 731 224
e 875 224
e 946 224
e 963 224
e 238 225
e 307 225
e 319 225
e 350 225
e 373 225
e 564 225
e 580 225
e 620 225
e 652 225
e 690 225
e 743 225
e 756 225
e 782 225
e 853 225
e 953 225
e 283 226
e 406 226
e 412 226
e 500 226
e 535 226
e 557 226
e 564 226
e 581 226
e 677 226
e 698 226
e 741 226
e 746 226
e 771 226
e 814 226
e 838 226
e 866 226
e 242 227
e 295 227
e 316 227
e 326 227
e 360 227
e 395 227
e 401 227
e 418 227
e 457 227
e 480 227
e 538 227
e 579 227
e 680 227
e 776 227
e 787 227
e 830 227
e 954 227
e 391 228
e 443 228
e 471 228
e 660 228
e 711 228
e 717 228
e 791 228
e 843 228
e 862 228
e 251 229
e 258 229
e 269 229
e 404 229
e 478 229
e 489 229
e 490 229
e 641 229
e 674 229
e 684 229
e 863 229
e 945 229
e 255 230
e 277 230
e 376 230
e 394 230
e 468 230
e 490 230
e 500 230
e 506 230
e 563 230
e 802 230
e 806 230
e 880 230
e 890 230
e 952 230
e 311 231
e 324 231
e 349 231
e 447 231
e 462 231
e 505 231
e 601 231
e 621 231
e 697 231
e 710 231
e 750 231
e 786 231
e 797 231
e 836 231
e 897 231
e 908 231
e 964 231
e 977 231
e 239 232
e 248 232
e 321 232
e 322 232
e 378 232
e 388 232
e 396 232
e 406 232
e 428 232
e 438 232
e 495 232
e 519 232
e 549 232
e 570 232
e 703 232
e 770 232
e 820 232
e 833 232
e 846 232
e 329 233
e 365 233
e 374 233
e 612 233
e 796 233
e 822 233
e 835 233
e 892 233
e 291 234
e 296 234
e 332 234
e 348 234
e 365 234
e 420 234
e 530 234
e 603 234
e 610 234
e 669 234
e 695 234
e 757 234
e 765 234
e 835 234
e 962 234
e 981 234
e 989 234
e 352 235
e 369 235
e 386 235
e 397 235
e 443 235
e 507 235
e 721 235
e 827 235
e 865 235
e 867 235
e 965 235
e 984 235
e 994 235
e 266 236
e 286 236
e 307 236
e 358 236
e 383 236
e 386 236
e 390 236
e 430 236
e 460 236
e 562 236
e 565 236
e 599 236
e 618 236
e 645 236
e 669 236
e 719 236
e 773 236
e 826 236
e 918 236
e 283 237
e 411 237
e 439 237
e 453 237
e 475 237
e 488 237
e 490 237
e 498 237
e 541 237
e 772 237
e 813 237
e 362 238
e 424 238
e 437 238
e 454 238
e 459 238
e 500 238
e 506 238
e 507 238
e 516 238
e 518 238
e 548 238
e 560 238
e 566 238
e 689 238
e 700 238
e 757 238
e 787 238
e 808 238
e 841 238
e 859 238
e 860 238
e 874 238
e 926 238
e 929 238
e 963 238
e 338 239
e 376 239
e 394 239
e 508 239
e 535 239
e 581 239
e 609 239
e 611 239
e 627 239
e 710 239
e 763 239
e 783 239
e 817 239
e 869 239
e 996 239
e 256 240
e 504 240
e 515 240
e 582 240
e 627 240
e 676 240
e 682 240
e 683 240
e 703 240
e 727 240
e 736 240
e 738 240
e 772 240
e 777 240
e 832 240
e 858 240
e 942 240
e 1000 240
e 243 241
e 362 241
e 366 241
e 443 241
e 556 241
e 763 241
e 805 241
e 854 241
e 893 241
e 901 241
e 905 241
e 919 241
e 950 241
e 951 241
e 253 242
e 282 242
e 396 242
e 421 242
e 603 242
e 615 242
e 623 242
e 639 242
e 959 242
e 998 242
e 245 243
e 305 243
e 379 243
e 380 243
e 461 243
e 585 243
e 606 243
e 751 243
e 838 243
e 930 243
e 1000 243
e 397 244
e 445 244
e 495 244
e 533 244
e 551 244
e 564 244
e 569 244
e 576 244
e 668 244
e 798 244
e 823 244
e 828 244
e 830 244
e 848 244
e 913 244
e 291 245
e 295 245
e 313 245
e 329 245
e 358 245
e 399 245
e 413 245
e 491 245
e 546 245
e 661 245
e 751 245
e 770 245
e 771 245
e 778 245
e 810 245
e 818 245
e 857 245
e 866 245
e 888 245
e 906 245
e 909 245
e 937 245
e 330 246
e 385 246
e 401 246
e 461 246
e 473 246
e 505 246
e 519 246
e 531 246
e 576 246
e 593 246
e 631 246
e 655 246
e 726 246
e 794 246
e 796 246
e 810 246
e 856 246
e 872 246
e 948 246
e 263 247
e 277 247
e 288 247
e 311 247
e 321 247
e 385 247
e 409 247
e 419 247
e 458 247
e 463 247
e 501 247
e 763 247
e 786 247
e 884 247
e 904 247
e 983 247
e 279 248
e 298 248
e 326 248
e 365 248
e 532 248
e 589 248
e 605 248
e 634 248
e 756 248
e 816 248
e 831 248
e 840 248
e 851 248
e 918 248
e 996 248
e 298 249
e 309 249
e 356 249
e 406 249
e 409 249
e 453 249
e 456 249
e 533 249
e 548 249
e 576 249
e 606 249
e 668 249
e 719 249
e 724 249
e 742 249
e 747 249
e 770 249
e 776 249
e 840 249
e 267 250
e 339 250
e 359 250
e 417 250
e 478 250
e 507 250
e 511 250
e 637 250
e 645 250
e 705 250
e 766 250
e 795 250
e 829 250
e 846 250
e 849 250
e 865 250
e 929 250
e 939 250
e 943 250
e 957 250
e 349 251
e 354 251
e 417 251
e 496 251
e 519 251
e 628 251
e 675 251
e 733 251
e 766 251
e 811 251
e 824 251
e 906 251
e 921 251
e 995 251
e 264 252
e 294 252
e 379 252
e 392 252
e 523 252
e 580 252
e 596 252
e 631 252
e 682 252
e 729 252
e 775 252
e 780 252
e 804 252
e 841 252
e 940 252
e 263 253
e 292 253
e 327 253
e 436 253
e 446 253
e 464 253
e 468 253
e 590 253
e 600 253
e 707 253
e 798 253
e 882 253
e 970 253
e 258 254
e 367 254
e 386 254
e 455 254
e 457 254
e 528 254
e 647 254
e 655 254
e 687 254
e 712 254
e 844 254
e 847 254
e 876 254
e 971 254
e 264 255
e 298 255
e 333 255
e 349 255
e 540 255
e 584 255
e 620 255
e 642 255
e 698 255
e 795 255
e 889 255
e 905 255
e 283 256
e 370 256
e 388 256
e 404 256
e 442 256
e 463 256
e 484 256
e 686 256
e 730 256
e 788 256
e 908 256
e 305 257
e 346 257
e 355 257
e 378 257
e 432 257
e 520 257
e 563 257
e 595 257
e 614 257
e 677 257
e 750 257
e 758 257
e 804 257
e 813 257
e 844 257
e 948 257
e 321 258
e 351 258
e 385 258
e 423 258
e 648 258
e 680 258
e 755 258
e 762 258
e 810 258
e 827 258
e 842 258
e 899 258
e 901 258
e 971 258
e 996 258
e 281 259
e 358 259
e 361 259
e 389 259
e 422 259
e 430 259
e 440 259
e 482 259
e 507 259
e 534 259
e 787 259
e 806 259
e 849 259
e 876 259
e 906 259
e 991 259
e 296 260
e 299 260
e 329 260
e 337 260
e 475 260
e 569 260
e 608 260
e 714 260
e 795 260
e 797 260
e 811 260
e 825 260
e 885 260
e 890 260
e 893 260
e 340 261
e 396 261
e 437 261
e 442 261
e 457 261
e 471 261
e 472 261
e 538 261
e 549 261
e 622 261
e 625 261
e 648 261
e 724 261
e 756 261
e 830 261
e 837 261
e 892 261
e 912 261
e 972 261
e 280 262
e 345 262
e 408 262
e 525 262
e 693 262
e 702 262
e 709 262
e 722 262
e 812 262
e 820 262
e 886 262
e 938 262
e 974 262
e 989 262
e 352 263
e 473 263
e 572 263
e 633 263
e 652 263
e 671 263
e 690 263
e 695 263
e 724 263
e 752 263
e 759 263
e 767 263
e 835 263
e 836 263
e 849 263
e 938 263
e 941 263
e 963 263
e 983 263
e 984 263
e 989 263
e 291 264
e 335 264
e 386 264
e 465 264
e 509 264
e 512 264
e 516 264
e 565 264
e 566 264
e 567 264
e 642 264
e 652 264
e 694 264
e 726 264
e 814 264
e 819 264
e 832 264
e 841 264
e 869 264
e 897 264
e 960 264
e 291 265
e 311 265
e 378 265
e 392 265
e 413 265
e 484 265
e 559 265
e 562 265
e 587 265
e 646 265
e 682 265
e 795 265
e 851 265
e 878 265
e 885 265
e 924 265
e 969 265
e 275 266
e 341 266
e 360 266
e 361 266
e 378 266
e 387 266
e 443 266
e 548 266
e 618 266
e 634 266
e 653 266
e 654 266
e 662 266
e 668 266
e 721 266
e 874 266
e 916 266
e 921 266
e 922 266
e 937 266
e 991 266
e 365 267
e 488 267
e 489 267
e 515 267
e 547 267
e 587 267
e 616 267
e 633 267
e 693 267
e 825 267
e 868 267
e 891 267
e 936 267
e 944 267
e 949 267
e 956 267
e 960 267
e 271 268
e 299 268
e 334 268
e 342 268
e 366 268
e 382 268
e 427 268
e 436 268
e 500 268
e 513 268
e 528 268
e 564 268
e 588 268
e 614 268
e 621 268
e 644 268
e 798 268
e 856 268
e 879 268
e 401 269
e 405 269
e 407 269
e 459 269
e 564 269
e 569 269
e 594 269
e 665 269
e 944 269
e 324 270
e 347 270
e 360 270
e 400 270
e 411 270
e 424 270
e 511 270
e 515 270
e 547 270
e 621 270
e 636 270
e 691 270
e 744 270
e 748 270
e 804 270
e 832 270
e 879 270
e 896 270
e 900 270
e 298 271
e 312 271
e 334 271
e 354 271
e 371 271
e 422 271
e 470 271
e 578 271
e 611 271
e 644 271
e 704 271
e 747 271
e 762 271
e 851 271
e 275 272
e 293 272
e 434 272
e 492 272
e 515 272
e 588 272
e 668 272
e 674 272
e 691 272
e 791 272
e 807 272
e 835 272
e 859 272
e 923 272
e 352 273
e 374 273
e 574 273
e 631 273
e 740 273
e 741 273
e 782 273
e 796 273
e 828 273
e 853 273
e 868 273
e 898 273
e 974 273
e 999 273
e 288 274
e 381 274
e 419 274
e 513 274
e 526 274
e 621 274
e 798 274
e 294 275
e 319 275
e 367 275
e 370 275
e 375 275
e 448 275
e 583 275
e 601 275
e 602 275
e 668 275
e 735 275
e 750 275
e 882 275
e 958 275
e 982 275
e 294 276
e 335 276
e 406 276
e 434 276
e 485 276
e 514 276
e 556 276
e 668 276
e 772 276
e 911 276
e 921 276
e 938 276
e 399 277
e 478 277
e 519 277
e 620 277
e 742 277
e 754 277
e 768 277
e 846 277
e 851 277
e 876 277
e 918 277
e 931 277
e 311 278
e 380 278
e 450 278
e 529 278
e 547 278
e 608 278
e 775 278
e 807 278
e 889 278
e 954 278
e 340 279
e 341 279
e 518 279
e 587 279
e 615 279
e 709 279
e 777 279
e 931 279
e 979 279
e 321 280
e 347 280
e 379 280
e 395 280
e 404 280
e 407 280
e 440 280
e 624 280
e 636 280
e 770 280
e 781 280
e 856 280
e 872 280
e 912 280
e 999 280
e 284 281
e 314 281
e 362 281
e 400 281
e 421 281
e 596 281
e 618 281
e 643 281
e 669 281
e 677 281
e 745 281
e 774 281
e 791 281
e 817 281
e 923 281
e 924 281
e 303 282
e 305 282
e 318 282
e 422 282
e 465 282
e 493 282
e 548 282
e 552 282
e 572 282
e 659 282
e 677 282
e 809 282
e 967 282
e 292 283
e 369 283
e 403 283
e 428 283
e 439 283
e 452 283
e 462 283
e 465 283
e 497 283
e 504 283
e 608 283
e 739 283
e 813 283
e 833 283
e 880 283
e 911 283
e 925 283
e 945 283
e 949 283
e 959 283
e 982 283
e 306 284
e 373 284
e 408 284
e 423 284
e 458 284
e 534 284
e 549 284
e 587 284
e 633 284
e 669 284
e 675 284
e 678 284
e 687 284
e 717 284
e 812 284
e 887 284
e 945 284
e 946 284
e 383 285
e 450 285
e 453 285
e 583 285
e 586 285
e 595 285
e 628 285
e 651 285
e 720 285
e 747 285
e 791 285
e 794 285
e 797 285
e 800 285
e 866 285
e 875 285
e 928 285
e 956 285
e 291 286
e 294 286
e 398 286
e 447 286
e 467 286
e 492 286
e 506 286
e 594 286
e 598 286
e 609 286
e 622 286
e 636 286
e 645 286
e 671 286
e 703 286
e 765 286
e 822 286
e 825 286
e 836 286
e 840 286
e 844 286
e 906 286
e 953 286
e 957 286
e 298 287
e 441 287
e 476 287
e 490 287
e 523 287
e 768 287
e 839 287
e 863 287
e 967 287
e 451 288
e 515 288
e 517 288
e 564 288
e 590 288
e 609 288
e 687 288
e 688 288
e 775 288
e 807 288
e 856 288
e 932 288
e 958 288
e 296 289
e 333 289
e 357 289
e 371 289
e 416 289
e 496 289
e 646 289
e 673 289
e 679 289
e 720 289
e 763 289
e 801 289
e 853 289
e 863 289
e 878 289
e 894 289
e 929 289
e 1000 289
e 323 290
e 324 290
e 390 290
e 423 290
e 484 290
e 491 290
e 578 290
e 619 290
e 664 290
e 671 290
e 683 290
e 804 290
e 822 290
e 831 290
e 840 290
e 920 290
e 952 290
e 998 290
e 349 291
e 524 291
e 551 291
e 576 291
e 627 291
e 738 291
e 863 291
e 876 291
e 890 291
e 902 291
e 957 291
e 970 291
e 337 292
e 398 292
e 428 292
e 466 292
e 471 292
e 475 292
e 506 292
e 508 292
e 515 292
e 655 292
e 671 292
e 833 292
e 895 292
e 965 292
e 994 292
e 321 293
e 364 293
e 442 293
e 602 293
e 605 293
e 747 293
e 818 293
e 852 293
e 977 293
e 979 293
e 378 294
e 616 294
e 637 294
e 695 294
e 708 294
e 727 294
e 755 294
e 783 294
e 824 294
e 862 294
e 897 294
e 923 294
e 954 294
e 977 294
e 413 295
e 437 295
e 457 295
e 640 295
e 678 295
e 741 295
e 748 295
e 749 295
e 813 295
e 839 295
e 924 295
e 982 295
e 326 296
e 429 296
e 494 296
e 557 296
e 736 296
e 766 296
e 884 296
e 885 296
e 892 296
e 898 296
e 924 296
e 999 296
e 334 297
e 368 297
e 396 297
e 400 297
e 444 297
e 516 297
e 556 297
e 562 297
e 600 297
e 602 297
e 613 297
e 654 297
e 717 297
e 718 297
e 749 297
e 830 297
e 831 297
e 894 297
e 413 298
e 429 298
e 431 298
e 453 298
e 491 298
e 510 298
e 584 298
e 768 298
e 839 298
e 840 298
e 845 298
e 936 298
e 953 298
e 964 298
e 316 299
e 395 299
e 454 299
e 473 299
e 478 299
e 496 299
e 511 299
e 544 299
e 651 299
e 668 299
e 684 299
e 713 299
e 786 299
e 796 299
e 808 299
e 835 299
e 320 300
e 322 300
e 506 300
e 687 300
e 723 300
e 738 300
e 799 300
e 832 300
e 978 300
e 358 301
e 363 301
e 366 301
e 393 301
e 403 301
e 409 301
e 412 301
e 441 301
e 447 301
e 462 301
e 559 301
e 602 301
e 638 301
e 641 301
e 735 301
e 738 301
e 743 301
e 756 301
e 815 301
e 824 301
e 841 301
e 903 301
e 987 301
e 353 302
e 434 302
e 515 302
e 540 302
e 562 302
e 640 302
e 645 302
e 690 302
e 726 302
e 757 302
e 762 302
e 779 302
e 795 302
e 881 302
e 921 302
e 929 302
e 338 303
e 503 303
e 519 303
e 543 303
e 591 303
e 615 303
e 729 303
e 889 303
e 896 303
e 363 304
e 402 304
e 457 304
e 522 304
e 683 304
e 856 304
e 862 304
e 869 304
e 925 304
e 944 304
e 982 304
e 312 305
e 448 305
e 468 305
e 472 305
e 482 305
e 499 305
e 515 305
e 525 305
e 590 305
e 702 305
e 755 305
e 769 305
e 858 305
e 874 305
e 890 305
e 917 305
e 953 305
e 964 305
e 363 306
e 376 306
e 495 306
e 527 306
e 586 306
e 681 306
e 736 306
e 772 306
e 819 306
e 856 306
e 336 307
e 390 307
e 430 307
e 487 307
e 549 307
e 590 307
e 700 307
e 734 307
e 736 307
e 799 307
e 807 307
e 849 307
e 919 307
e 926 307
e 946 307
e 358 308
e 363 308
e 395 308
e 521 308
e 544 308
e 642 308
e 685 308
e 712 308
e 722 308
e 795 308
e 799 308
e 898 308
e 919 308
e 927 308
e 949 308
e 953 308
e 963 308
e 964 308
e 326 309
e 358 309
e 369 309
e 411 309
e 426 309
e 467 309
e 476 309
e 482 309
e 501 309
e 509 309
e 518 309
e 528 309
e 722 309
e 727 309
e 828 309
e 830 309
e 913 309
e 997 309
e 323 310
e 342 310
e 343 310
e 352 310
e 379 310
e 411 310
e 454 310
e 549 310
e 584 310
e 614 310
e 663 310
e 675 310
e 741 310
e 784 310
e 849 310
e 866 310
e 912 310
e 357 311
e 388 311
e 390 311
e 423 311
e 425 311
e 436 311
e 442 311
e 473 311
e 502 311
e 571 311
e 654 311
e 805 311
e 868 311
e 885 311
e 970 311
e 332 312
e 367 312
e 373 312
e 380 312
e 537 312
e 633 312
e 641 312
e 644 312
e 654 312
e 672 312
e 702 312
e 725 312
e 742 312
e 752 312
e 773 312
e 803 312
e 845 312
e 854 312
e 908 312
e 982 312
e 999 312
e 331 313
e 337 313
e 352 313
e 373 313
e 386 313
e 396 313
e 412 313
e 414 313
e 492 313
e 498 313
e 572 313
e 637 313
e 639 313
e 670 313
e 727 313
e 750 313
e 799 313
e 811 313
e 912 313
e 409 314
e 419 314
e 459 314
e 543 314
e 565 314
e 573 314
e 657 314
e 776 314
e 803 314
e 816 314
e 833 314
e 841 314
e 335 315
e 336 315
e 349 315
e 354 315
e 391 315
e 456 315
e 537 315
e 584 315
e 738 315
e 751 315
e 769 315
e 783 315
e 796 315
e 813 315
e 846 315
e 918 315
e 921 315
e 922 315
e 982 315
e 988 315
e 374 316
e 375 316
e 441 316
e 471 316
e 512 316
e 624 316
e 644 316
e 651 316
e 652 316
e 689 316
e 701 316
e 793 316
e 833 316
e 842 316
e 881 316
e 888 316
e 910 316
e 330 317
e 427 317
e 510 317
e 511 317
e 539 317
e 577 317
e 607 317
e 663 317
e 676 317
e 694 317
e 720 317
e 757 317
e 772 317
e 778 317
e 813 317
e 818 317
e 907 317
e 933 317
e 324 318
e 347 318
e 390 318
e 425 318
e 470 318
e 557 318
e 633 318
e 637 318
e 799 318
e 853 318
e 909 318
e 926 318
e 961 318
e 372 319
e 430 319
e 432 319
e 446 319
e 467 319
e 475 319
e 627 319
e 628 319
e 770 319
e 773 319
e 795 319
e 843 319
e 862 319
e 897 319
e 922 319
e 935 319
e 954 319
e 388 320
e 492 320
e 499 320
e 556 320
e 558 320
e 578 320
e 641 320
e 709 320
e 837 320
e 855 320
e 877 320
e 950 320
e 325 321
e 378 321
e 399 321
e 426 321
e 482 321
e 518 321
e 528 321
e 563 321
e 579 321
e 595 321
e 633 321
e 651 321
e 743 321
e 767 321
e 781 321
e 795 321
e 921 321
e 931 321
e 997 321
e 380 322
e 457 322
e 470 322
e 471 322
e 597 322
e 653 322
e 659 322
e 668 322
e 746 322
e 803 322
e 850 322
e 856 322
e 970 322
e 371 323
e 419 323
e 448 323
e 449 323
e 523 323
e 600 323
e 617 323
e 742 323
e 814 323
e 817 323
e 919 323
e 945 323
e 451 324
e 496 324
e 540 324
e 624 324
e 641 324
e 665 324
e 746 324
e 772 324
e 900 324
e 925 324
e 964 324
e 488 325
e 489 325
e 518 325
e 584 325
e 598 325
e 623 325
e 699 325
e 714 325
e 816 325
e 839 325
e 909 325
e 337 326
e 396 326
e 425 326
e 493 326
e 499 326
e 501 326
e 622 326
e 646 326
e 713 326
e 793 326
e 926 326
e 930 326
e 338 327
e 404 327
e 413 327
e 421 327
e 427 327
e 460 327
e 474 327
e 494 327
e 571 327
e 572 327
e 593 327
e 603 327
e 661 327
e 710 327
e 725 327
e 765 327
e 780 327
e 824 327
e 838 327
e 945 327
e 955 327
e 971 327
e 980 327
e 416 328
e 487 328
e 616 328
e 650 328
e 878 328
e 940 328
e 987 328
e 339 329
e 388 329
e 416 329
e 429 329
e 433 329
e 462 329
e 558 329
e 565 329
e 658 329
e 665 329
e 668 329
e 687 329
e 747 329
e 756 329
e 768 329
e 773 329
e 870 329
e 887 329
e 920 329
e 958 329
e 969 329
e 983 329
e 380 330
e 530 330
e 674 330
e 675 330
e 685 330
e 699 330
e 772 330
e 779 330
e 780 330
e 864 330
e 871 330
e 873 330
e 876 330
e 932 330
e 1000 330
e 417 331
e 429 331
e 445 331
e 450 331
e 482 331
e 506 331
e 561 331
e 585 331
e 630 331
e 646 331
e 749 331
e 829 331
e 854 331
e 917 331
e 960 331
e 970 331
e 354 332
e 420 332
e 444 332
e 514 332
e 611 332
e 729 332
e 754 332
e 814 332
e 884 332
e 890 332
e 930 332
e 973 332
e 993 332
e 384 333
e 413 333
e 618 333
e 810 333
e 889 333
e 908 333
e 923 333
e 378 334
e 452 334
e 490 334
e 491 334
e 620 334
e 629 334
e 645 334
e 655 334
e 734 334
e 782 334
e 792 334
e 845 334
e 872 334
e 388 335
e 500 335
e 502 335
e 634 335
e 696 335
e 745 335
e 792 335
e 807 335
e 822 335
e 915 335
e 983 335
e 985 335
e 381 336
e 409 336
e 420 336
e 492 336
e 508 336
e 515 336
e 555 336
e 586 336
e 676 336
e 713 336
e 729 336
e 738 336
e 740 336
e 807 336
e 813 336
e 891 336
e 937 336
e 995 336
e 385 337
e 487 337
e 572 337
e 694 337
e 705 337
e 738 337
e 812 337
e 817 337
e 824 337
e 884 337
e 934 337
e 996 337
e 403 338
e 429 338
e 443 338
e 494 338
e 527 338
e 597 338
e 659 338
e 712 338
e 795 338
e 822 338
e 852 338
e 878 338
e 929 338
e 964 338
e 356 339
e 460 339
e 516 339
e 518 339
e 540 339
e 632 339
e 655 339
e 740 339
e 811 339
e 843 339
e 850 339
e 865 339
e 871 339
e 891 339
e 995 339
e 353 340
e 483 340
e 492 340
e 501 340
e 527 340
e 536 340
e 584 340
e 600 340
e 736 340
e 776 340
e 816 340
e 837 340
e 967 340
e 991 340
e 443 341
e 450 341
e 491 341
e 505 341
e 597 341
e 629 341
e 665 341
e 695 341
e 721 341
e 729 341
e 739 341
e 758 341
e 847 341
e 883 341
e 353 342
e 404 342
e 412 342
e 429 342
e 505 342
e 526 342
e 599 342
e 653 342
e 661 342
e 877 342
e 879 342
e 908 342
e 975 342
e 425 343
e 428 343
e 480 343
e 499 343
e 575 343
e 681 343
e 738 343
e 760 343
e 834 343
e 848 343
e 387 344
e 446 344
e 465 344
e 475 344
e 515 344
e 559 344
e 565 344
e 605 344
e 610 344
e 682 344
e 734 344
e 780 344
e 821 344
e 849 344
e 872 344
e 903 344
e 405 345
e 429 345
e 433 345
e 451 345
e 474 345
e 483 345
e 492 345
e 517 345
e 698 345
e 772 345
e 874 345
e 914 345
e 353 346
e 359 346
e 496 346
e 553 346
e 565 346
e 593 346
e 596 346
e 616 346
e 747 346
e 782 346
e 961 346
e 405 347
e 459 347
e 465 347
e 624 347
e 653 347
e 674 347
e 722 347
e 749 347
e 814 347
e 855 347
e 884 347
e 485 348
e 633 348
e 637 348
e 647 348
e 662 348
e 669 348
e 675 348
e 866 348
e 888 348
e 893 348
e 900 348
e 901 348
e 966 348
e 409 349
e 441 349
e 508 349
e 510 349
e 534 349
e 596 349
e 609 349
e 779 349
e 787 349
e 819 349
e 839 349
e 854 349
e 901 349
e 974 349
e 421 350
e 440 350
e 459 350
e 477 350
e 497 350
e 525 350
e 560 350
e 648 350
e 710 350
e 746 350
e 783 350
e 813 350
e 884 350
e 968 350
e 374 351
e 409 351
e 524 351
e 589 351
e 596 351
e 599 351
e 632 351
e 650 351
e 656 351
e 671 351
e 732 351
e 750 351
e 752 351
e 758 351
e 812 351
e 934 351
e 936 351
e 953 351
e 977 351
e 380 352
e 407 352
e 449 352
e 466 352
e 484 352
e 509 352
e 530 352
e 554 352
e 610 352
e 747 352
e 765 352
e 805 352
e 834 352
e 844 352
e 879 352
e 960 352
e 396 353
e 412 353
e 417 353
e 418 353
e 448 353
e 488 353
e 496 353
e 501 353
e 578 353
e 614 353
e 628 353
e 645 353
e 743 353
e 760 353
e 778 353
e 798 353
e 916 353
e 956 353
e 360 354
e 393 354
e 522 354
e 523 354
e 565 354
e 582 354
e 624 354
e 636 354
e 667 354
e 718 354
e 723 354
e 748 354
e 756 354
e 455 355
e 458 355
e 543 355
e 711 355
e 745 355
e 802 355
e 856 355
e 864 355
e 889 355
e 919 355
e 564 356
e 575 356
e 600 356
e 633 356
e 680 356
e 762 356
e 773 356
e 825 356
e 828 356
e 859 356
e 880 356
e 897 356
e 954 356
e 971 356
e 506 357
e 544 357
e 631 357
e 642 357
e 698 357
e 943 357
e 980 357
e 515 358
e 519 358
e 567 358
e 624 358
e 712 358
e 725 358
e 731 358
e 744 358
e 745 358
e 754 358
e 764 358
e 906 358
e 947 358
e 959 358
e 373 359
e 443 359
e 516 359
e 551 359
e 576 359
e 582 359
e 618 359
e 638 359
e 719 359
e 822 359
e 930 359
e 368 360
e 401 360
e 501 360
e 561 360
e 609 360
e 676 360
e 694 360
e 805 360
e 851 360
e 855 360
e 878 360
e 412 361
e 461 361
e 488 361
e 656 361
e 660 361
e 665 361
e 669 361
e 689 361
e 690 361
e 815 361
e 816 361
e 899 361
e 965 361
e 992 361
e 998 361
e 426 362
e 508 362
e 526 362
e 529 362
e 531 362
e 601 362
e 634 362
e 707 362
e 904 362
e 911 362
e 971 362
e 979 362
e 367 363
e 377 363
e 441 363
e 444 363
e 457 363
e 549 363
e 599 363
e 656 363
e 714 363
e 744 363
e 787 363
e 826 363
e 888 363
e 918 363
e 953 363
e 402 364
e 500 364
e 502 364
e 505 364
e 559 364
e 606 364
e 700 364
e 724 364
e 911 364
e 547 365
e 551 365
e 572 365
e 600 365
e 604 365
e 755 365
e 788 365
e 819 365
e 892 365
e 980 365
e 416 366
e 423 366
e 428 366
e 455 366
e 486 366
e 531 366
e 543 366
e 587 366
e 673 366
e 769 366
e 923 366
e 940 366
e 988 366
e 375 367
e 384 367
e 432 367
e 566 367
e 592 367
e 622 367
e 636 367
e 643 367
e 676 367
e 677 367
e 768 367
e 796 367
e 850 367
e 854 367
e 876 367
e 881 367
e 468 368
e 500 368
e 532 368
e 552 368
e 576 368
e 577 368
e 583 368
e 695 368
e 714 368
e 741 368
e 742 368
e 852 368
e 957 368
e 964 368
e 996 368
e 998 368
e 1000 368
e 454 369
e 486 369
e 516 369
e 533 369
e 561 369
e 574 369
e 584 369
e 607 369
e 635 369
e 715 369
e 738 369
e 752 369
e 787 369
e 814 369
e 890 369
e 914 369
e 977 369
e 997 369
e 407 370
e 425 370
e 426 370
e 433 370
e 461 370
e 463 370
e 516 370
e 550 370
e 607 370
e 608 370
e 639 370
e 679 370
e 476 371
e 541 371
e 569 371
e 646 371
e 655 371
e 763 371
e 766 371
e 857 371
e 910 371
e 948 371
e 970 371
e 981 371
e 405 372
e 424 372
e 523 372
e 538 372
e 553 372
e 557 372
e 617 372
e 625 372
e 640 372
e 701 372
e 782 372
e 873 372
e 882 372
e 991 372
e 389 373
e 469 373
e 600 373
e 606 373
e 608 373
e 629 373
e 683 373
e 688 373
e 757 373
e 787 373
e 830 373
e 867 373
e 917 373
e 961 373
e 964 373
e 965 373
e 975 373
e 997 373
e 390 374
e 400 374
e 432 374
e 606 374
e 653 374
e 688 374
e 785 374
e 880 374
e 987 374
e 402 375
e 508 375
e 528 375
e 592 375
e 663 375
e 684 375
e 773 375
e 967 375
e 997 375
e 382 376
e 395 376
e 423 376
e 458 376
e 505 376
e 510 376
e 597 376
e 676 376
e 685 376
e 774 376
e 785 376
e 829 376
e 850 376
e 992 376
e 392 377
e 432 377
e 436 377
e 471 377
e 486 377
e 533 377
e 537 377
e 545 377
e 546 377
e 570 377
e 576 377
e 598 377
e 640 377
e 913 377
e 990 377
e 402 378
e 454 378
e 628 378
e 720 378
e 761 378
e 793 378
e 829 378
e 920 378
e 927 378
e 973 378
e 979 378
e 386 379
e 488 379
e 649 379
e 679 379
e 750 379
e 754 379
e 869 379
e 895 379
e 978 379
e 426 380
e 463 380
e 472 380
e 499 380
e 518 380
e 564 380
e 566 380
e 590 380
e 654 380
e 658 380
e 670 380
e 696 380
e 706 380
e 821 380
e 826 380
e 854 380
e 856 380
e 900 380
e 962 380
e 999 380
e 481 381
e 590 381
e 650 381
e 717 381
e 730 381
e 894 381
e 994 381
e 390 382
e 498 382
e 508 382
e 524 382
e 535 382
e 575 382
e 585 382
e 666 382
e 689 382
e 929 382
e 994 382
e 500 383
e 565 383
e 705 383
e 732 383
e 736 383
e 769 383
e 775 383
e 891 383
e 983 383
e 487 384
e 535 384
e 632 384
e 635 384
e 715 384
e 724 384
e 731 384
e 770 384
e 816 384
e 821 384
e 874 384
e 954 384
e 983 384
e 994 384
e 996 384
e 998 384
e 393 385
e 397 385
e 443 385
e 458 385
e 525 385
e 534 385
e 554 385
e 574 385
e 613 385
e 684 385
e 709 385
e 841 385
e 888 385
e 932 385
e 962 385
e 401 386
e 466 386
e 468 386
e 522 386
e 740 386
e 742 386
e 782 386
e 784 386
e 957 386
e 445 387
e 462 387
e 496 387
e 550 387
e 572 387
e 669 387
e 706 387
e 850 387
e 859 387
e 868 387
e 977 387
e 430 388
e 448 388
e 473 388
e 509 388
e 586 388
e 727 388
e 889 388
e 923 388
e 942 388
e 986 388
e 505 389
e 726 389
e 839 389
e 896 389
e 899 389
e 397 390
e 449 390
e 471 390
e 514 390
e 534 390
e 674 390
e 731 390
e 879 390
e 906 390
e 408 391
e 552 391
e 754 391
e 497 392
e 505 392
e 510 392
e 586 392
e 626 392
e 741 392
e 780 392
e 804 392
e 824 392
e 922 392
e 951 392
e 952 392
e 408 393
e 528 393
e 532 393
e 620 393
e 790 393
e 933 393
e 951 393
e 442 394
e 446 394
e 525 394
e 585 394
e 671 394
e 709 394
e 731 394
e 812 394
e 864 394
e 942 394
e 944 394
e 999 394
e 406 395
e 435 395
e 507 395
e 509 395
e 560 395
e 619 395
e 645 395
e 653 395
e 729 395
e 751 395
e 820 395
e 834 395
e 921 395
e 948 395
e 971 395
e 501 396
e 584 396
e 670 396
e 685 396
e 689 396
e 696 396
e 726 396
e 760 396
e 818 396
e 866 396
e 882 396
e 981 396
e 434 397
e 466 397
e 469 397
e 473 397
e 486 397
e 492 397
e 605 397
e 620 397
e 682 397
e 767 397
e 826 397
e 830 397
e 860 397
e 902 397
e 925 397
e 941 397
e 447 398
e 479 398
e 495 398
e 550 398
e 553 398
e 589 398
e 666 398
e 774 398
e 775 398
e 780 398
e 786 398
e 858 398
e 886 398
e 525 399
e 535 399
e 554 399
e 648 399
e 736 399
e 818 399
e 823 399
e 913 399
e 918 399
e 937 399
e 502 400
e 607 400
e 670 400
e 781 400
e 611 401
e 687 401
e 713 401
e 719 401
e 751 401
e 878 401
e 446 402
e 470 402
e 482 402
e 492 402
e 520 402
e 580 402
e 581 402
e 583 402
e 619 402
e 657 402
e 715 402
e 748 402
e 772 402
e 804 402
e 819 402
e 859 402
e 962 402
e 447 403
e 457 403
e 462 403
e 486 403
e 562 403
e 607 403
e 646 403
e 664 403
e 710 403
e 825 403
e 836 403
e 916 403
e 985 403
e 448 404
e 480 404
e 507 404
e 547 404
e 599 404
e 621 404
e 637 404
e 687 404
e 781 404
e 784 404
e 801 404
e 809 404
e 852 404
e 903 404
e 923 404
e 983 404
e 993 404
e 427 405
e 521 405
e 696 405
e 719 405
e 800 405
e 974 405
e 437 406
e 463 406
e 471 406
e 530 406
e 568 406
e 589 406
e 633 406
e 688 406
e 701 406
e 744 406
e 887 406
e 898 406
e 907 406
e 911 406
e 934 406
e 958 406
e 975 406
e 412 407
e 436 407
e 524 407
e 556 407
e 611 407
e 616 407
e 722 407
e 730 407
e 767 407
e 887 407
e 888 407
e 922 407
e 947 407
e 413 408
e 490 408
e 553 408
e 633 408
e 701 408
e 727 408
e 809 408
e 908 408
e 939 408
e 503 409
e 509 409
e 537 409
e 547 409
e 571 409
e 666 409
e 705 409
e 740 409
e 803 409
e 815 409
e 838 409
e 918 409
e 928 409
e 942 409
e 982 409
e 508 410
e 537 410
e 550 410
e 579 410
e 597 410
e 610 410
e 635 410
e 730 410
e 760 410
e 414 411
e 450 411
e 499 411
e 613 411
e 655 411
e 677 411
e 678 411
e 686 411
e 703 411
e 776 411
e 786 411
e 959 411
e 993 411
e 437 412
e 439 412
e 487 412
e 493 412
e 497 412
e 587 412
e 636 412
e 649 412
e 684 412
e 707 412
e 751 412
e 754 412
e 814 412
e 824 412
e 846 412
e 860 412
e 896 412
e 991 412
e 515 413
e 645 413
e 698 413
e 712 413
e 743 413
e 760 413
e 840 413
e 850 413
e 870 413
e 922 413
e 940 413
e 968 413
e 991 413
e 470 414
e 473 414
e 489 414
e 809 414
e 818 414
e 445 415
e 461 415
e 576 415
e 766 415
e 843 415
e 919 415
e 922 415
e 935 415
e 975 415
e 982 415
e 431 416
e 496 416
e 530 416
e 545 416
e 549 416
e 604 416
e 610 416
e 668 416
e 683 416
e 722 416
e 784 416
e 790 416
e 901 416
e 491 417
e 496 417
e 575 417
e 604 417
e 632 417
e 658 417
e 679 417
e 704 417
e 758 417
e 814 417
e 859 417
e 884 417
e 425 418
e 455 418
e 530 418
e 718 418
e 723 418
e 743 418
e 803 418
e 847 418
e 870 418
e 872 418
e 902 418
e 968 418
e 447 419
e 450 419
e 452 419
e 490 419
e 504 419
e 525 419
e 579 419
e 593 419
e 608 419
e 640 419
e 735 419
e 783 419
e 814 419
e 904 419
e 914 419
e 919 419
e 920 419
e 976 419
e 550 420
e 553 420
e 612 420
e 631 420
e 681 420
e 682 420
e 890 420
e 994 420
e 424 421
e 618 421
e 690 421
e 717 421
e 744 421
e 913 421
e 932 421
e 942 421
e 502 422
e 566 422
e 654 422
e 660 422
e 671 422
e 687 422
e 745 422
e 775 422
e 793 422
e 805 422
e 826 422
e 836 422
e 899 422
e 932 422
e 975 422
e 980 422
e 428 423
e 565 423
e 586 423
e 592 423
e 608 423
e 688 423
e 693 423
e 789 423
e 876 423
e 949 423
e 958 423
e 976 423
e 979 423
e 439 424
e 442 424
e 481 424
e 509 424
e 517 424
e 568 424
e 574 424
e 637 424
e 740 424
e 804 424
e 832 424
e 835 424
e 981 424
e 432 425
e 504 425
e 510 425
e 514 425
e 626 425
e 641 425
e 676 425
e 739 425
e 747 425
e 763 425
e 771 425
e 777 425
e 823 425
e 885 425
e 485 426
e 640 426
e 645 426
e 692 426
e 696 426
e 709 426
e 788 426
e 808 426
e 837 426
e 930 426
e 941 426
e 961 426
e 445 427
e 456 427
e 517 427
e 518 427
e 547 427
e 618 427
e 674 427
e 696 427
e 787 427
e 801 427
e 856 427
e 876 427
e 879 427
e 882 427
e 890 427
e 934 427
e 492 428
e 501 428
e 560 428
e 589 428
e 610 428
e 617 428
e 636 428
e 661 428
e 662 428
e 669 428
e 673 428
e 773 428
e 838 428
e 890 428
e 929 428
e 440 429
e 534 429
e 554 429
e 566 429
e 567 429
e 633 429
e 785 429
e 827 429
e 851 429
e 857 429
e 885 429
e 914 429
e 976 429
e 540 430
e 572 430
e 692 430
e 921 430
e 933 430
e 506 431
e 538 431
e 570 431
e 652 431
e 821 431
e 845 431
e 897 431
e 914 431
e 450 432
e 503 432
e 521 432
e 528 432
e 535 432
e 545 432
e 564 432
e 578 432
e 741 432
e 780 432
e 924 432
e 452 433
e 497 433
e 502 433
e 613 433
e 771 433
e 799 433
e 862 433
e 981 433
e 999 433
e 460 434
e 467 434
e 501 434
e 539 434
e 654 434
e 689 434
e 719 434
e 791 434
e 827 434
e 955 434
e 451 435
e 590 435
e 702 435
e 757 435
e 871 435
e 897 435
e 929 435
e 967 435
e 581 436
e 588 436
e 701 436
e 702 436
e 739 436
e 788 436
e 880 436
e 995 436
e 438 437
e 463 437
e 519 437
e 537 437
e 669 437
e 718 437
e 768 437
e 801 437
e 812 437
e 862 437
e 893 437
e 924 437
e 928 437
e 982 437
e 440 438
e 443 438
e 561 438
e 661 438
e 664 438
e 757 438
e 770 438
e 993 438
e 540 439
e 562 439
e 613 439
e 616 439
e 629 439
e 675 439
e 681 439
e 734 439
e 750 439
e 879 439
e 887 439
e 903 439
e 936 439
e 955 439
e 994 439
e 498 440
e 615 440
e 624 440
e 652 440
e 732 440
e 913 440
e 939 440
e 981 440
e 464 441
e 575 441
e 718 441
e 743 441
e 820 441
e 927 441
e 943 441
e 944 441
e 952 441
e 982 441
e 462 442
e 549 442
e 641 442
e 658 442
e 693 442
e 807 442
e 818 442
e 827 442
e 854 442
e 916 442
e 934 442
e 948 442
e 474 443
e 641 443
e 678 443
e 747 443
e 811 443
e 833 443
e 899 443
e 924 443
e 963 443
e 462 444
e 464 444
e 520 444
e 711 444
e 727 444
e 796 444
e 806 444
e 832 444
e 890 444
e 998 444
e 999 444
e 504 445
e 679 445
e 770 445
e 798 445
e 830 445
e 967 445
e 549 446
e 564 446
e 572 446
e 743 446
e 794 446
e 796 446
e 469 447
e 539 447
e 545 447
e 639 447
e 663 447
e 807 447
e 856 447
e 871 447
e 963 447
e 970 447
e 454 448
e 661 448
e 665 448
e 713 448
e 807 448
e 809 448
e 871 448
e 908 448
e 943 448
e 945 448
e 960 448
e 468 449
e 584 449
e 605 449
e 618 449
e 705 449
e 779 449
e 869 449
e 924 449
e 960 449
e 971 449
e 504 450
e 765 450
e 803 450
e 814 450
e 828 450
e 893 450
e 961 450
e 464 451
e 490 451
e 536 451
e 643 451
e 656 451
e 724 451
e 781 451
e 803 451
e 468 452
e 493 452
e 581 452
e 637 452
e 750 452
e 798 452
e 836 452
e 949 452
e 470 453
e 498 453
e 597 453
e 636 453
e 763 453
e 787 453
e 794 453
e 799 453
e 832 453
e 968 453
e 461 454
e 551 454
e 651 454
e 715 454
e 742 454
e 754 454
e 767 454
e 798 454
e 854 454
e 920 454
e 952 454
e 526 455
e 590 455
e 617 455
e 709 455
e 735 455
e 828 455
e 831 455
e 878 455
e 914 455
e 943 455
e 965 455
e 999 455
e 550 456
e 565 456
e 656 456
e 667 456
e 683 456
e 694 456
e 709 456
e 814 456
e 847 456
e 903 456
e 927 456
e 603 457
e 686 457
e 788 457
e 804 457
e 939 457
e 498 458
e 562 458
e 581 458
e 583 458
e 622 458
e 660 458
e 661 458
e 687 458
e 781 458
e 867 458
e 913 458
e 962 458
e 966 458
e 999 458
e 479 459
e 526 459
e 535 459
e 553 459
e 569 459
e 572 459
e 660 459
e 720 459
e 726 459
e 732 459
e 744 459
e 756 459
e 772 459
e 777 459
e 789 459
e 790 459
e 801 459
e 832 459
e 857 459
e 861 459
e 904 459
e 927 459
e 936 459
e 511 460
e 571 460
e 587 460
e 710 460
e 738 460
e 782 460
e 835 460
e 919 460
e 981 460
e 982 460
e 510 461
e 547 461
e 555 461
e 608 461
e 618 461
e 645 461
e 670 461
e 771 461
e 779 461
e 816 461
e 899 461
e 916 461
e 980 461
e 983 461
e 503 462
e 506 462
e 553 462
e 678 462
e 767 462
e 803 462
e 819 462
e 991 462
e 488 463
e 545 463
e 567 463
e 615 463
e 651 463
e 666 463
e 672 463
e 733 463
e 834 463
e 868 463
e 880 463
e 933 463
e 950 463
e 975 463
e 490 464
e 511 464
e 600 464
e 621 464
e 640 464
e 706 464
e 799 464
e 804 464
e 826 464
e 978 464
e 502 465
e 592 465
e 611 465
e 615 465
e 624 465
e 643 465
e 709 465
e 797 465
e 799 465
e 844 465
e 946 465
e 991 465
e 502 466
e 522 466
e 638 466
e 698 466
e 752 466
e 753 466
e 755 466
e 964 466
e 981 466
e 485 467
e 496 467
e 634 467
e 647 467
e 809 467
e 831 467
e 835 467
e 864 467
e 877 467
e 894 467
e 908 467
e 932 467
e 952 467
e 535 468
e 558 468
e 599 468
e 680 468
e 695 468
e 728 468
e 992 468
e 533 469
e 592 469
e 720 469
e 730 469
e 751 469
e 809 469
e 819 469
e 874 469
e 484 470
e 529 470
e 632 470
e 634 470
e 680 470
e 688 470
e 827 470
e 885 470
e 893 470
e 931 470
e 943 470
e 950 470
e 967 470
e 475 471
e 516 471
e 528 471
e 663 471
e 753 471
e 798 471
e 813 471
e 873 471
e 881 471
e 980 471
e 984 471
e 999 471
e 603 472
e 642 472
e 667 472
e 687 472
e 711 472
e 894 472
e 929 472
e 954 472
e 996 472
e 998 472
e 509 473
e 561 473
e 618 473
e 680 473
e 694 473
e 697 473
e 773 473
e 823 473
e 861 473
e 908 473
e 995 473
e 520 474
e 528 474
e 575 474
e 614 474
e 641 474
e 669 474
e 723 474
e 741 474
e 789 474
e 842 474
e 855 474
e 866 474
e 887 474
e 905 474
e 967 474
e 990 474
e 522 475
e 639 475
e 680 475
e 723 475
e 793 475
e 809 475
e 924 475
e 479 476
e 480 476
e 505 476
e 540 476
e 575 476
e 590 476
e 599 476
e 618 476
e 703 476
e 794 476
e 817 476
e 830 476
e 914 476
e 972 476
e 510 477
e 516 477
e 581 477
e 592 477
e 595 477
e 605 477
e 621 477
e 637 477
e 670 477
e 692 477
e 820 477
e 874 477
e 886 477
e 943 477
e 944 477
e 945 477
e 954 477
e 994 477
e 999 477
e 573 478
e 581 478
e 799 478
e 822 478
e 868 478
e 951 478
e 509 479
e 656 479
e 695 479
e 697 479
e 704 479
e 816 479
e 900 479
e 507 480
e 522 480
e 534 480
e 590 480
e 663 480
e 688 480
e 724 480
e 742 480
e 777 480
e 847 480
e 866 480
e 871 480
e 927 480
e 489 481
e 545 481
e 557 481
e 625 481
e 674 481
e 705 481
e 810 481
e 853 481
e 974 481
e 991 481
e 513 482
e 519 482
e 552 482
e 584 482
e 776 482
e 880 482
e 922 482
e 946 482
e 993 482
e 612 483
e 621 483
e 647 483
e 842 483
e 845 483
e 923 483
e 933 483
e 940 483
e 985 483
e 488 484
e 497 484
e 604 484
e 624 484
e 638 484
e 677 484
e 808 484
e 852 484
e 894 484
e 926 484
e 561 485
e 603 485
e 610 485
e 636 485
e 759 485
e 844 485
e 851 485
e 867 485
e 868 485
e 884 485
e 930 485
e 674 486
e 731 486
e 751 486
e 837 486
e 891 486
e 575 487
e 782 487
e 788 487
e 892 487
e 894 487
e 924 487
e 949 487
e 956 487
e 543 488
e 560 488
e 596 488
e 667 488
e 795 488
e 806 488
e 819 488
e 829 488
e 859 488
e 937 488
e 995 488
e 1000 488
e 674 489
e 773 489
e 842 489
e 854 489
e 858 489
e 871 489
e 892 489
e 910 489
e 913 489
e 509 490
e 531 490
e 843 490
e 859 490
e 862 490
e 953 490
e 496 491
e 504 491
e 638 491
e 644 491
e 648 491
e 669 491
e 721 491
e 744 491
e 778 491
e 851 491
e 853 491
e 902 491
e 905 491
e 974 491
e 556 492
e 587 492
e 602 492
e 605 492
e 637 492
e 649 492
e 702 492
e 729 492
e 735 492
e 746 492
e 913 492
e 932 492
e 937 492
e 966 492
e 563 493
e 659 493
e 676 493
e 500 494
e 574 494
e 590 494
e 648 494
e 735 494
e 738 494
e 802 494
e 946 494
e 989 494
e 1000 494
e 515 495
e 547 495
e 565 495
e 645 495
e 747 495
e 765 495
e 838 495
e 860 495
e 927 495
e 936 495
e 945 495
e 989 495
e 533 496
e 588 496
e 633 496
e 643 496
e 692 496
e 695 496
e 698 496
e 712 496
e 733 496
e 738 496
e 775 496
e 797 496
e 903 496
e 908 496
e 910 496
e 950 496
e 959 496
e 971 496
e 554 497
e 558 497
e 598 497
e 604 497
e 648 497
e 675 497
e 749 497
e 779 497
e 858 497
e 990 497
e 544 498
e 691 498
e 874 498
e 506 499
e 609 499
e 654 499
e 659 499
e 703 499
e 730 499
e 834 499
e 852 499
e 906 499
e 926 499
e 957 499
e 517 500
e 600 500
e 645 500
e 703 500
e 724 500
e 764 500
e 819 500
e 829 500
e 871 500
e 930 500
e 978 500
e 988 500
e 600 501
e 628 501
e 722 501
e 825 501
e 844 501
e 889 501
e 897 501
e 905 501
e 555 502
e 595 502
e 625 502
e 628 502
e 701 502
e 731 502
e 789 502
e 823 502
e 842 502
e 938 502
e 978 502
e 993 502
e 558 503
e 564 503
e 590 503
e 605 503
e 728 503
e 978 503
e 529 504
e 575 504
e 616 504
e 631 504
e 703 504
e 717 504
e 745 504
e 751 504
e 833 504
e 857 504
e 864 504
e 879 504
e 912 504
e 976 504
e 978 504
e 511 505
e 524 505
e 676 505
e 706 505
e 739 505
e 749 505
e 970 505
e 984 505
e 986 505
e 543 506
e 548 506
e 558 506
e 616 506
e 617 506
e 626 506
e 692 506
e 705 506
e 706 506
e 715 506
e 722 506
e 879 506
e 887 506
e 910 506
e 976 506
e 513 507
e 645 507
e 691 507
e 748 507
e 898 507
e 993 507
e 567 508
e 605 508
e 617 508
e 629 508
e 666 508
e 698 508
e 846 508
e 875 508
e 892 508
e 952 508
e 514 509
e 515 509
e 538 509
e 572 509
e 600 509
e 604 509
e 733 509
e 756 509
e 796 509
e 874 509
e 876 509
e 919 509
e 941 509
e 943 509
e 974 509
e 640 510
e 869 510
e 896 510
e 922 510
e 619 511
e 555 512
e 628 512
e 670 512
e 807 512
e 991 512
e 517 513
e 572 513
e 700 513
e 706 513
e 708 513
e 771 513
e 800 513
e 915 513
e 682 514
e 702 514
e 770 514
e 790 514
e 810 514
e 835 514
e 936 514
e 979 514
e 529 515
e 539 515
e 542 515
e 595 515
e 665 515
e 692 515
e 767 515
e 882 515
e 901 515
e 909 515
e 920 515
e 951 515
e 534 516
e 536 516
e 573 516
e 690 516
e 858 516
e 872 516
e 987 516
e 996 516
e 521 517
e 669 517
e 785 517
e 903 517
e 995 517
e 535 518
e 567 518
e 583 518
e 611 518
e 725 518
e 760 518
e 926 518
e 574 519
e 607 519
e 669 519
e 749 519
e 784 519
e 881 519
e 902 519
e 947 519
e 982 519
e 984 519
e 540 520
e 541 520
e 680 520
e 758 520
e 793 520
e 878 520
e 895 520
e 967 520
e 1000 520
e 571 521
e 597 521
e 612 521
e 615 521
e 669 521
e 724 521
e 735 521
e 750 521
e 844 521
e 856 521
e 911 521
e 960 521
e 965 521
e 970 521
e 971 521
e 991 521
e 526 522
e 576 522
e 638 522
e 663 522
e 682 522
e 761 522
e 835 522
e 843 522
e 852 522
e 912 522
e 982 522
e 555 523
e 632 523
e 697 523
e 708 523
e 757 523
e 762 523
e 881 523
e 915 523
e 954 523
e 978 523
e 561 524
e 645 524
e 796 524
e 820 524
e 862 524
e 879 524
e 929 524
e 934 524
e 940 524
e 985 524
e 992 524
e 575 525
e 610 525
e 659 525
e 772 525
e 791 525
e 822 525
e 839 525
e 898 525
e 940 525
e 538 526
e 704 526
e 814 526
e 555 527
e 564 527
e 653 527
e 773 527
e 802 527
e 810 527
e 814 527
e 874 527
e 953 527
e 981 527
e 985 527
e 643 528
e 662 528
e 698 528
e 714 528
e 801 528
e 960 528
e 980 528
e 530 529
e 658 529
e 821 529
e 889 529
e 892 529
e 924 529
e 577 530
e 583 530
e 589 530
e 596 530
e 619 530
e 745 530
e 773 530
e 873 530
e 951 530
e 957 530
e 969 530
e 559 531
e 623 531
e 635 531
e 672 531
e 696 531
e 715 531
e 734 531
e 746 531
e 784 531
e 637 532
e 648 532
e 666 532
e 667 532
e 739 532
e 743 532
e 805 532
e 871 532
e 962 532
e 556 533
e 590 533
e 637 533
e 653 533
e 732 533
e 762 533
e 771 533
e 804 533
e 805 533
e 831 533
e 917 533
e 921 533
e 535 534
e 626 534
e 745 534
e 812 534
e 845 534
e 909 534
e 958 534
e 595 535
e 694 535
e 702 535
e 835 535
e 883 535
e 541 536
e 686 536
e 719 536
e 857 536
e 980 536
e 610 537
e 703 537
e 712 537
e 779 537
e 783 537
e 844 537
e 870 537
e 997 537
e 635 538
e 816 538
e 888 538
e 902 538
e 995 538
e 579 539
e 607 539
e 705 539
e 749 539
e 751 539
e 764 539
e 813 539
e 898 539
e 933 539
e 599 540
e 652 540
e 671 540
e 682 540
e 686 540
e 736 540
e 760 540
e 832 540
e 902 540
e 916 540
e 946 540
e 638 541
e 757 541
e 810 541
e 823 541
e 840 541
e 893 541
e 925 541
e 961 541
e 986 541
e 608 542
e 804 542
e 851 542
e 889 542
e 891 542
e 991 542
e 564 543
e 566 543
e 685 543
e 784 543
e 869 543
e 877 543
e 909 543
e 911 543
e 594 544
e 615 544
e 678 544
e 761 544
e 773 544
e 838 544
e 873 544
e 985 544
e 610 545
e 633 545
e 752 545
e 837 545
e 896 545
e 955 545
e 569 546
e 664 546
e 731 546
e 735 546
e 745 546
e 747 546
e 814 546
e 821 546
e 865 546
e 890 546
e 898 546
e 930 546
e 554 547
e 873 547
e 572 548
e 598 548
e 610 548
e 693 548
e 754 548
e 759 548
e 769 548
e 855 548
e 877 548
e 893 548
e 938 548
e 941 548
e 984 548
e 591 549
e 595 549
e 630 549
e 677 549
e 679 549
e 701 549
e 857 549
e 888 549
e 918 549
e 965 549
e 984 549
e 606 550
e 698 550
e 779 550
e 894 550
e 566 551
e 568 551
e 611 551
e 639 551
e 673 551
e 701 551
e 726 551
e 799 551
e 873 551
e 904 551
e 976 551
e 983 551
e 598 552
e 707 552
e 833 552
e 940 552
e 943 552
e 981 552
e 982 552
e 587 553
e 706 553
e 716 553
e 941 553
e 999 553
e 556 554
e 678 554
e 705 554
e 727 554
e 728 554
e 798 554
e 813 554
e 911 554
e 559 555
e 627 555
e 646 555
e 698 555
e 850 555
e 861 555
e 891 555
e 916 555
e 917 555
e 621 556
e 652 556
e 655 556
e 789 556
e 800 556
e 824 556
e 861 556
e 912 556
e 969 556
e 601 557
e 697 557
e 773 557
e 774 557
e 792 557
e 807 557
e 897 557
e 942 557
e 954 557
e 566 558
e 611 558
e 730 558
e 802 558
e 858 558
e 936 558
e 1000 558
e 590 559
e 608 559
e 609 559
e 794 559
e 799 559
e 949 559
e 957 559
e 716 560
e 979 560
e 662 561
e 689 561
e 694 561
e 724 561
e 747 561
e 781 561
e 791 561
e 937 561
e 949 561
e 962 561
e 966 561
e 650 562
e 747 562
e 751 562
e 754 562
e 801 562
e 826 562
e 866 562
e 914 562
e 943 562
e 977 562
e 585 563
e 614 563
e 735 563
e 779 563
e 602 564
e 656 564
e 691 564
e 706 564
e 791 564
e 801 564
e 850 564
e 907 564
e 671 565
e 688 565
e 801 565
e 851 565
e 891 565
e 955 565
e 572 566
e 594 566
e 626 566
e 636 566
e 659 566
e 704 566
e 773 566
e 786 566
e 897 566
e 907 566
e 921 566
e 974 566
e 600 567
e 621 567
e 635 567
e 809 567
e 826 567
e 856 567
e 944 567
e 967 567
e 588 568
e 596 568
e 626 568
e 632 568
e 642 568
e 695 568
e 878 568
e 882 568
e 922 568
e 927 568
e 935 568
e 949 568
e 608 569
e 619 569
e 720 569
e 737 569
e 794 569
e 889 569
e 942 569
e 954 569
e 606 570
e 695 570
e 704 570
e 706 570
e 708 570
e 732 570
e 813 570
e 821 570
e 988 570
e 649 571
e 958 571
e 982 571
e 983 571
e 989 571
e 599 572
e 708 572
e 742 572
e 839 572
e 864 572
e 890 572
e 960 572
e 625 573
e 856 573
e 876 573
e 1000 573
e 591 574
e 686 574
e 714 574
e 722 574
e 896 574
e 950 574
e 665 575
e 718 575
e 725 575
e 849 575
e 869 575
e 886 575
e 922 575
e 966 575
e 595 576
e 618 576
e 745 576
e 879 576
e 586 577
e 603 577
e 613 577
e 634 577
e 696 577
e 775 577
e 788 577
e 805 577
e 874 577
e 583 578
e 607 578
e 686 578
e 751 578
e 772 578
e 810 578
e 628 579
e 697 579
e 753 579
e 766 579
e 772 579
e 845 579
e 849 579
e 860 579
e 869 579
e 874 579
e 938 579
e 591 580
e 692 580
e 739 580
e 781 580
e 814 580
e 815 580
e 864 580
e 604 581
e 636 581
e 659 581
e 664 581
e 736 581
e 788 581
e 799 581
e 621 582
e 631 582
e 633 582
e 667 582
e 680 582
e 694 582
e 746 582
e 785 582
e 799 582
e 822 582
e 928 582
e 942 582
e 946 582
e 996 582
e 623 583
e 647 583
e 648 583
e 690 583
e 763 583
e 767 583
e 786 583
e 926 583
e 928 583
e 949 583
e 958 583
e 640 584
e 739 584
e 769 584
e 869 584
e 885 584
e 928 584
e 933 584
e 958 584
e 977 584
e 589 585
e 603 585
e 653 585
e 807 585
e 819 585
e 647 586
e 658 586
e 829 586
e 831 586
e 841 586
e 856 586
e 946 586
e 952 586
e 953 586
e 647 587
e 806 587
e 843 587
e 954 587
e 994 587
e 618 588
e 620 588
e 625 588
e 644 588
e 719 588
e 766 588
e 784 588
e 811 588
e 850 588
e 914 588
e 920 588
e 634 589
e 715 589
e 719 589
e 735 589
e 869 589
e 968 589
e 595 590
e 600 590
e 635 590
e 642 590
e 644 590
e 738 590
e 746 590
e 783 590
e 802 590
e 825 590
e 878 590
e 897 590
e 910 590
e 953 590
e 641 591
e 690 591
e 691 591
e 767 591
e 841 591
e 886 591
e 894 591
e 896 591
e 968 591
e 987 591
e 606 592
e 639 592
e 737 592
e 754 592
e 822 592
e 825 592
e 608 593
e 617 593
e 627 593
e 722 593
e 877 593
e 917 593
e 605 594
e 631 594
e 668 594
e 677 594
e 706 594
e 754 594
e 644 595
e 645 595
e 654 595
e 730 595
e 877 595
e 880 595
e 904 595
e 945 595
e 953 595
e 749 596
e 768 596
e 773 596
e 828 596
e 858 596
e 905 596
e 908 596
e 921 596
e 963 596
e 605 597
e 626 597
e 629 597
e 807 597
e 810 597
e 870 597
e 903 597
e 945 597
e 961 597
e 977 597
e 980 597
e 990 597
e 639 598
e 803 598
e 836 598
e 838 598
e 997 598
e 734 599
e 738 599
e 745 599
e 796 599
e 899 599
e 908 599
e 932 599
e 961 599
e 645 600
e 646 600
e 652 600
e 660 600
e 694 600
e 788 600
e 796 600
e 808 600
e 876 600
e 896 600
e 905 600
e 910 600
e 667 601
e 687 601
e 858 601
e 874 601
e 637 602
e 735 602
e 745 602
e 789 602
e 866 602
e 904 602
e 611 603
e 695 603
e 750 603
e 765 603
e 822 603
e 843 603
e 903 603
e 908 603
e 962 603
e 985 603
e 621 604
e 638 604
e 658 604
e 757 604
e 794 604
e 818 604
e 845 604
e 857 604
e 934 604
e 945 604
e 955 604
e 960 604
e 650 605
e 674 605
e 681 605
e 684 605
e 769 605
e 784 605
e 809 605
e 813 605
e 827 605
e 868 605
e 892 605
e 952 605
e 999 605
e 619 606
e 692 606
e 904 606
e 618 607
e 712 607
e 725 607
e 779 607
e 923 607
e 929 607
e 620 608
e 731 608
e 738 608
e 754 608
e 764 608
e 781 608
e 792 608
e 818 608
e 846 608
e 862 608
e 902 608
e 911 608
e 943 608
e 962 608
e 968 608
e 637 609
e 651 609
e 673 609
e 722 609
e 867 609
e 882 609
e 919 609
e 680 610
e 756 610
e 977 610
e 667 611
e 675 611
e 722 611
e 750 611
e 757 611
e 761 611
e 818 611
e 859 611
e 866 611
e 887 611
e 892 611
e 682 612
e 689 612
e 692 612
e 725 612
e 762 612
e 814 612
e 857 612
e 870 612
e 943 612
e 988 612
e 632 613
e 651 613
e 677 613
e 796 613
e 831 613
e 875 613
e 884 613
e 885 613
e 897 613
e 899 613
e 912 613
e 689 614
e 758 614
e 765 614
e 766 614
e 878 614
e 931 614
e 625 615
e 657 615
e 731 615
e 738 615
e 792 615
e 804 615
e 927 615
e 938 615
e 943 615
e 951 615
e 975 615
e 993 615
e 760 616
e 772 616
e 867 616
e 901 616
e 979 616
e 643 617
e 645 617
e 807 617
e 810 617
e 839 617
e 878 617
e 923 617
e 925 617
e 982 617
e 996 617
e 715 618
e 752 618
e 753 618
e 897 618
e 953 618
e 646 619
e 663 619
e 730 619
e 834 619
e 930 619
e 933 619
e 954 619
e 961 619
e 624 620
e 630 620
e 645 620
e 773 620
e 818 620
e 885 620
e 973 620
e 997 620
e 634 621
e 654 621
e 660 621
e 686 621
e 720 621
e 722 621
e 803 621
e 806 621
e 822 621
e 885 621
e 887 621
e 944 621
e 714 622
e 719 622
e 726 622
e 733 622
e 786 622
e 793 622
e 795 622
e 796 622
e 926 622
e 941 622
e 965 622
e 972 622
e 720 623
e 737 623
e 741 623
e 813 623
e 814 623
e 946 623
e 977 623
e 995 623
e 835 624
e 877 624
e 895 624
e 964 624
e 967 624
e 983 624
e 760 625
e 827 625
e 840 625
e 880 625
e 958 625
e 993 625
e 909 626
e 933 626
e 700 627
e 720 627
e 952 627
e 972 627
e 979 627
e 688 628
e 690 628
e 849 628
e 894 628
e 936 628
e 997 628
e 639 629
e 921 629
e 943 629
e 669 630
e 680 630
e 760 630
e 767 630
e 820 630
e 934 630
e 935 630
e 968 630
e 993 630
e 641 631
e 723 631
e 741 631
e 752 631
e 808 631
e 839 631
e 843 631
e 859 631
e 964 631
e 728 632
e 763 632
e 802 632
e 821 632
e 836 632
e 899 632
e 926 632
e 942 632
e 960 632
e 988 632
e 994 632
e 639 633
e 663 633
e 691 633
e 710 633
e 751 633
e 868 633
e 953 633
e 660 634
e 685 634
e 710 634
e 717 634
e 796 634
e 800 634
e 829 634
e 835 634
e 921 634
e 941 634
e 642 635
e 675 635
e 757 635
e 795 635
e 799 635
e 844 635
e 850 635
e 861 635
e 916 635
e 958 635
e 969 635
e 975 635
e 989 635
e 999 635
e 766 636
e 770 636
e 771 636
e 798 636
e 805 636
e 809 636
e 910 636
e 663 637
e 776 637
e 815 637
e 835 637
e 895 637
e 981 637
e 679 638
e 767 638
e 804 638
e 820 638
e 843 638
e 888 638
e 901 638
e 907 638
e 965 638
e 977 638
e 643 639
e 651 639
e 694 639
e 705 639
e 721 639
e 764 639
e 847 639
e 925 639
e 687 640
e 749 640
e 752 640
e 811 640
e 881 640
e 888 640
e 919 640
e 962 640
e 989 640
e 996 640
e 650 641
e 696 641
e 754 641
e 764 641
e 812 641
e 904 641
e 908 641
e 970 641
e 653 642
e 676 642
e 720 642
e 744 642
e 756 642
e 776 642
e 781 642
e 824 642
e 905 642
e 658 643
e 678 643
e 752 643
e 767 643
e 778 643
e 870 643
e 900 643
e 923 643
e 927 643
e 682 644
e 695 644
e 708 644
e 710 644
e 730 644
e 757 644
e 776 644
e 795 644
e 859 644
e 872 644
e 978 644
e 672 645
e 704 645
e 711 645
e 733 645
e 787 645
e 811 645
e 825 645
e 841 645
e 848 645
e 852 645
e 902 645
e 904 645
e 993 645
e 995 645
e 693 646
e 729 646
e 744 646
e 773 646
e 801 646
e 846 646
e 936 646
e 970 646
e 979 646
e 982 646
e 660 647
e 743 647
e 901 647
e 726 648
e 758 648
e 778 648
e 820 648
e 884 648
e 903 648
e 987 648
e 699 649
e 700 649
e 718 649
e 761 649
e 806 649
e 853 649
e 872 649
e 874 649
e 900 649
e 919 649
e 961 649
e 672 650
e 699 650
e 821 650
e 844 650
e 863 650
e 891 650
e 938 650
e 939 650
e 946 650
e 948 650
e 658 651
e 719 651
e 733 651
e 768 651
e 827 651
e 914 651
e 967 651
e 668 652
e 698 652
e 734 652
e 836 652
e 843 652
e 847 652
e 922 652
e 965 652
e 654 653
e 691 653
e 706 653
e 729 653
e 761 653
e 838 653
e 846 653
e 753 654
e 775 654
e 831 654
e 886 654
e 939 654
e 706 655
e 712 655
e 719 655
e 754 655
e 873 655
e 931 655
e 935 655
e 955 655
e 674 656
e 981 656
e 997 656
e 690 657
e 699 657
e 704 657
e 758 657
e 806 657
e 884 657
e 913 657
e 956 657
e 972 657
e 689 658
e 764 658
e 803 658
e 807 658
e 879 658
e 712 659
e 732 659
e 752 659
e 969 659
e 671 660
e 808 660
e 810 660
e 906 660
e 975 660
e 746 661
e 857 661
e 872 661
e 896 661
e 960 661
e 709 662
e 752 662
e 833 662
e 977 662
e 993 662
e 674 663
e 724 663
e 879 663
e 994 663
e 760 664
e 880 664
e 960 664
e 669 665
e 716 665
e 753 665
e 860 665
e 883 665
e 680 666
e 708 666
e 732 666
e 767 666
e 810 666
e 844 666
e 848 666
e 936 666
e 984 666
e 670 667
e 754 667
e 761 667
e 791 667
e 830 667
e 856 667
e 947 667
e 955 667
e 863 668
e 866 668
e 922 668
e 936 668
e 946 668
e 962 668
e 755 669
e 866 669
e 917 669
e 980 669
e 673 670
e 801 670
e 805 670
e 832 670
e 846 670
e 911 670
e 945 670
e 980 670
e 674 671
e 703 671
e 719 671
e 796 671
e 815 671
e 818 671
e 850 671
e 880 671
e 685 672
e 689 672
e 702 672
e 834 672
e 860 672
e 956 672
e 970 672
e 692 673
e 698 673
e 700 673
e 760 673
e 776 673
e 779 673
e 782 673
e 839 673
e 907 673
e 932 673
e 947 673
e 682 674
e 687 674
e 733 674
e 753 674
e 769 674
e 819 674
e 858 674
e 913 674
e 763 675
e 824 675
e 826 675
e 831 675
e 984 675
e 748 676
e 799 676
e 820 676
e 884 676
e 942 676
e 971 676
e 766 677
e 834 677
e 887 677
e 958 677
e 994 677
e 806 678
e 829 678
e 686 679
e 705 679
e 821 679
e 850 679
e 860 679
e 904 679
e 695 680
e 723 680
e 729 680
e 769 680
e 780 680
e 801 680
e 900 680
e 909 680
e 911 680
e 919 680
e 688 681
e 691 681
e 705 681
e 825 681
e 860 681
e 715 682
e 955 682
e 972 682
e 982 682
e 994 682
e 732 683
e 802 683
e 810 683
e 859 683
e 935 683
e 780 684
e 800 684
e 931 684
e 945 684
e 958 684
e 726 685
e 742 685
e 778 685
e 786 685
e 876 685
e 882 685
e 887 685
e 929 685
e 987 685
e 939 686
e 696 687
e 830 687
e 876 687
e 959 687
e 970 687
e 977 687
e 997 687
e 703 688
e 713 688
e 827 688
e 851 688
e 908 688
e 909 688
e 996 688
e 766 689
e 842 689
e 895 689
e 973 689
e 996 689
e 810 690
e 830 690
e 833 690
e 947 690
e 743 691
e 771 691
e 777 691
e 901 691
e 924 691
e 1000 691
e 792 692
e 879 692
e 951 692
e 985 692
e 988 692
e 722 693
e 921 693
e 928 693
e 991 693
e 708 694
e 838 694
e 886 694
e 995 694
e 747 695
e 757 695
e 800 695
e 805 695
e 851 695
e 903 695
e 980 695
e 701 696
e 805 696
e 845 696
e 857 696
e 925 696
e 946 696
e 951 696
e 716 697
e 973 697
e 734 698
e 776 698
e 789 698
e 942 698
e 708 699
e 819 699
e 825 699
e 993 699
e 707 700
e 742 700
e 784 700
e 825 700
e 841 700
e 851 700
e 853 701
e 887 701
e 706 702
e 741 702
e 987 702
e 785 703
e 793 703
e 799 703
e 832 703
e 846 703
e 869 703
e 873 703
e 892 703
e 922 703
e 941 703
e 946 703
e 978 703
e 984 703
e 738 704
e 758 704
e 848 704
e 854 704
e 867 704
e 725 705
e 730 705
e 806 705
e 823 705
e 838 705
e 886 705
e 892 705
e 898 705
e 977 705
e 790 706
e 827 706
e 848 706
e 908 706
e 722 707
e 791 707
e 804 707
e 820 707
e 827 707
e 897 707
e 948 707
e 992 707
e 745 708
e 878 708
e 920 708
e 930 708
e 958 708
e 982 708
e 995 708
e 713 709
e 716 709
e 792 709
e 795 709
e 861 709
e 872 709
e 930 709
e 971 709
e 762 710
e 772 710
e 908 710
e 960 710
e 997 710
e 755 711
e 791 711
e 878 711
e 785 712
e 794 712
e 842 712
e 869 712
e 872 712
e 999 712
e 795 713
e 825 713
e 834 713
e 863 713
e 999 713
e 738 714
e 825 714
e 834 714
e 873 714
e 883 714
e 899 714
e 917 714
e 958 714
e 959 714
e 999 714
e 735 715
e 791 715
e 794 715
e 835 715
e 913 715
e 933 715
e 996 715
e 772 716
e 825 716
e 892 716
e 906 716
e 919 716
e 929 716
e 938 716
e 762 717
e 821 717
e 895 717
e 890 718
e 728 719
e 742 719
e 834 719
e 864 719
e 859 720
e 943 720
e 762 721
e 772 721
e 821 721
e 831 721
e 862 721
e 866 721
e 896 721
e 966 721
e 986 721
e 864 722
e 946 722
e 974 722
e 731 723
e 740 723
e 750 723
e 774 723
e 859 723
e 868 723
e 922 723
e 974 723
e 855 724
e 866 724
e 926 724
e 762 725
e 962 725
e 739 726
e 842 726
e 808 727
e 847 727
e 892 727
e 931 727
e 986 727
e 746 728
e 751 728
e 754 728
e 758 728
e 875 728
e 887 728
e 947 728
e 975 728
e 738 729
e 767 729
e 859 729
e 890 729
e 903 729
e 937 729
e 939 729
e 947 729
e 959 729
e 1000 729
e 825 730
e 907 730
e 990 730
e 992 730
e 772 731
e 871 731
e 921 731
e 941 731
e 954 731
e 754 732
e 845 732
e 858 732
e 922 732
e 923 732
e 965 732
e 753 733
e 754 733
e 769 733
e 817 733
e 851 733
e 863 733
e 884 733
e 885 733
e 961 733
e 970 733
e 752 734
e 803 734
e 821 734
e 846 734
e 892 734
e 897 734
e 972 734
e 987 734
e 831 735
e 908 735
e 750 736
e 772 736
e 820 736
e 845 736
e 847 736
e 966 736
e 826 737
e 860 737
e 919 737
e 739 738
e 743 738
e 769 738
e 821 738
e 899 738
e 961 738
e 975 738
e 744 739
e 749 739
e 753 739
e 805 739
e 812 739
e 821 739
e 869 739
e 897 739
e 980 739
e 763 740
e 816 740
e 874 740
e 933 740
e 752 741
e 765 741
e 822 741
e 824 741
e 847 741
e 853 741
e 936 741
e 774 742
e 776 742
e 887 742
e 895 742
e 746 743
e 805 743
e 808 743
e 811 743
e 856 743
e 906 743
e 960 743
e 776 744
e 815 744
e 901 744
e 916 744
e 929 744
e 788 745
e 850 745
e 883 745
e 908 745
e 911 745
e 771 746
e 798 746
e 846 746
e 855 746
e 997 746
e 959 747
e 784 748
e 926 748
e 983 748
e 766 749
e 779 749
e 800 749
e 813 749
e 827 749
e 867 749
e 880 749
e 907 750
e 923 750
e 953 750
e 959 750
e 998 750
e 759 751
e 852 751
e 908 751
e 930 751
e 956 751
e 753 752
e 757 752
e 773 752
e 791 752
e 843 752
e 907 752
e 968 752
e 984 752
e 904 753
e 999 753
e 769 754
e 883 754
e 891 754
e 903 754
e 916 754
e 836 755
e 855 755
e 945 755
e 989 755
e 818 756
e 828 756
e 838 756
e 847 756
e 854 756
e 868 756
e 877 756
e 915 756
e 929 756
e 939 756
e 849 757
e 967 757
e 969 757
e 989 757
e 799 758
e 995 758
e 806 759
e 808 759
e 815 759
e 832 759
e 920 759
e 940 759
e 956 759
e 769 760
e 794 760
e 806 760
e 898 760
e 908 760
e 983 760
e 992 760
e 765 761
e 847 761
e 855 761
e 883 761
e 889 761
e 914 761
e 982 761
e 772 762
e 788 762
e 789 762
e 804 762
e 873 762
e 918 762
e 950 762
e 997 762
e 781 763
e 824 763
e 887 763
e 921 763
e 948 763
e 785 764
e 800 764
e 824 764
e 876 764
e 881 764
e 891 764
e 922 764
e 950 764
e 957 764
e 852 765
e 865 765
e 897 765
e 953 765
e 896 766
e 900 766
e 986 766
e 840 767
e 868 767
e 905 767
e 921 767
e 810 768
e 833 768
e 852 768
e 890 768
e 944 768
e 772 769
e 796 769
e 800 769
e 978 769
e 969 770
e 982 770
e 828 771
e 884 771
e 903 771
e 773 772
e 847 772
e 935 772
e 797 773
e 800 773
e 805 773
e 833 773
e 834 773
e 877 773
e 899 773
e 804 774
e 846 774
e 918 774
e 937 774
e 949 774
e 981 774
e 986 774
e 999 774
e 786 775
e 878 775
e 889 775
e 972 775
e 788 776
e 858 776
e 925 776
e 985 776
e 838 777
e 866 777
e 930 777
e 943 777
e 991 777
e 780 778
e 792 778
e 831 778
e 871 778
e 883 778
e 789 779
e 809 779
e 821 779
e 959 779
e 806 780
e 861 780
e 913 780
e 800 781
e 809 781
e 815 781
e 928 781
e 932 781
e 791 783
e 793 783
e 825 783
e 854 783
e 888 783
e 889 783
e 901 783
e 961 783
e 967 783
e 819 784
e 959 784
e 974 784
e 979 784
e 833 785
e 848 785
e 948 785
e 829 786
e 883 786
e 920 786
e 940 786
e 801 787
e 839 787
e 924 787
e 938 787
e 972 787
e 1000 787
e 789 788
e 807 788
e 926 788
e 937 788
e 963 788
e 984 788
e 793 789
e 821 789
e 906 789
e 976 789
e 979 789
e 981 789
e 851 790
e 930 790
e 953 790
e 955 790
e 961 790
e 985 790
e 865 791
e 882 791
e 899 791
e 925 791
e 966 791
e 999 791
e 810 792
e 822 792
e 903 792
e 936 792
e 833 793
e 849 793
e 877 793
e 974 793
e 933 794
e 965 794
e 980 794
e 988 795
e 819 796
e 851 796
e 883 796
e 983 796
e 860 797
e 904 797
e 967 797
e 987 797
e 990 797
e 808 798
e 812 798
e 886 798
e 945 798
e 969 798
e 826 799
e 853 799
e 861 799
e 933 799
e 974 799
e 889 800
e 806 801
e 820 801
e 931 801
e 987 801
e 844 802
e 862 802
e 987 802
e 805 803
e 814 803
e 817 803
e 863 803
e 880 803
e 907 803
e 848 804
e 935 804
e 978 804
e 981 804
e 881 805
e 909 805
e 931 805
e 974 805
e 831 806
e 861 806
e 888 806
e 943 806
e 981 806
e 834 807
e 863 807
e 892 807
e 972 807
e 818 809
e 882 810
e 892 810
e 914 810
e 952 810
e 863 811
e 883 811
e 976 811
e 992 811
e 904 812
e 991 812
e 831 813
e 920 813
e 945 813
e 987 813
e 858 814
e 962 814
e 966 814
e 864 815
e 884 815
e 946 815
e 993 815
e 825 816
e 886 816
e 907 816
e 951 816
e 957 816
e 970 816
e 925 817
e 944 817
e 995 817
e 819 818
e 903 818
e 825 819
e 951 819
e 955 819
e 979 819
e 849 820
e 946 820
e 973 820
e 825 821
e 833 821
e 986 821
e 829 822
e 835 822
e 927 822
e 988 822
e 869 823
e 871 823
e 900 823
e 966 823
e 976 823
e 983 823
e 829 824
e 850 824
e 900 824
e 940 824
e 835 825
e 902 825
e 828 826
e 894 826
e 921 826
e 858 827
e 867 827
e 925 827
e 980 827
e 921 828
e 949 828
e 975 828
e 978 828
e 995 828
e 866 829
e 932 829
e 843 830
e 882 830
e 889 830
e 845 831
e 934 831
e 956 831
e 926 832
e 978 832
e 931 833
e 851 834
e 865 834
e 897 834
e 908 834
e 844 835
e 889 835
e 913 836
e 946 836
e 987 836
e 908 837
e 941 837
e 969 837
e 978 837
e 875 838
e 878 838
e 896 838
e 932 838
e 841 839
e 924 839
e 964 839
e 983 839
e 890 840
e 892 840
e 903 840
e 950 840
e 975 840
e 997 840
e 851 841
e 884 841
e 982 841
e 984 841
e 988 841
e 998 841
e 926 842
e 867 843
e 923 843
e 968 843
e 974 843
e 857 844
e 958 844
e 928 845
e 872 846
e 904 847
e 929 847
e 863 848
e 917 848
e 935 848
e 865 849
e 886 849
e 908 849
e 929 849
e 969 849
e 980 849
e 939 850
e 942 850
e 916 851
e 921 851
e 964 851
e 967 851
e 998 851
e 858 852
e 862 852
e 878 852
e 905 852
e 885 853
e 920 853
e 922 853
e 1000 853
e 866 854
e 897 854
e 922 854
e 941 854
e 955 854
e 962 854
e 967 854
e 983 854
e 940 855
e 969 855
e 988 855
e 979 856
e 862 857
e 994 857
e 868 858
e 885 858
e 906 858
e 934 858
e 937 858
e 969 858
e 940 859
e 874 860
e 916 860
e 979 860
e 887 861
e 913 861
e 873 862
e 924 862
e 972 862
e 928 863
e 947 863
e 980 863
e 885 864
e 925 864
e 944 864
e 993 864
e 890 866
e 957 866
e 912 867
e 934 867
e 909 868
e 970 869
e 895 870
e 989 870
e 955 873
e 980 873
e 908 874
e 936 874
e 941 874
e 895 875
e 916 875
e 931 875
e 879 876
e 880 876
e 978 877
e 985 877
e 998 877
e 936 878
e 999 878
e 890 879
e 904 879
e 940 879
e 988 880
e 944 881
e 972 881
e 917 882
e 966 882
e 899 883
e 969 883
e 941 884
e 984 884
e 890 885
e 927 885
e 939 885
e 938 887
e 975 888
e 941 889
e 939 890
e 984 890
e 900 892
e 954 892
e 966 892
e 935 893
e 986 893
e 899 894
e 962 894
e 972 894
e 978 894
e 937 895
e 947 895
e 905 896
e 955 896
e 969 896
e 900 897
e 915 897
e 929 897
e 981 897
e 901 899
e 934 899
e 949 899
e 990 899
e 932 900
e 954 900
e 970 900
e 982 900
e 983 900
e 998 900
e 954 901
e 904 902
e 938 902
e 952 902
e 962 902
e 988 903
e 922 904
e 921 906
e 968 906
e 998 906
e 999 906
e 913 907
e 977 907
e 934 908
e 944 909
e 993 909
e 923 910
e 967 910
e 996 910
e 968 911
e 963 912
e 973 912
e 980 913
e 941 916
e 954 916
e 947 917
e 955 917
e 964 919
e 972 919
e 990 919
e 957 921
e 974 922
e 989 922
e 946 924
e 954 924
e 985 924
e 939 925
e 949 925
e 951 925
e 956 925
e 964 927
e 965 927
e 953 928
e 990 928
e 955 929
e 979 929
e 964 930
e 983 930
e 946 931
e 981 933
e 991 935
e 987 936
e 941 937
e 988 937
e 999 937
e 977 938
e 951 939
e 945 943
e 971 943
e 973 944
e 975 946
e 972 948
e 964 950
e 952 951
e 966 953
e 958 955
e 997 956
e 986 960
e 985 961
e 995 963
e 990 965
e 998 965
e 989 966
e 974 969
e 992 970
e 995 973
e 983 978
e 984 982
e 986 985
e 987 985
e 999 985
e 987 986
e 989 987
e 1000 993
e 998 997
