# Supplementary material for: An optimization algorithm for maximum quasi-clique problem based on information feedback model
Source: PeerJ Comput Sci. 2024 Jul 12;10:e2173. doi: 10.7717/peerj-cs.2173 (PMC11323172; doi:10.7717/peerj-cs.2173)
Supplement: Data S2 [file peerj-cs-10-2173-s003.zip › Data2/ia-email-univ.mtx]

p edge 1133 5451
e 2 1
e 3 1
e 4 1
e 5 1
e 6 1
e 7 1
e 8 1
e 9 1
e 10 1
e 11 1
e 12 1
e 13 1
e 14 1
e 15 1
e 16 1
e 17 1
e 18 1
e 19 1
e 20 1
e 21 1
e 22 1
e 23 1
e 24 1
e 25 1
e 26 1
e 27 1
e 28 1
e 29 1
e 30 1
e 31 1
e 3 2
e 4 2
e 6 2
e 7 2
e 8 2
e 9 2
e 10 2
e 11 2
e 13 2
e 16 2
e 18 2
e 19 2
e 20 2
e 22 2
e 24 2
e 32 2
e 33 2
e 34 2
e 35 2
e 36 2
e 37 2
e 38 2
e 4 3
e 6 3
e 7 3
e 8 3
e 9 3
e 11 3
e 12 3
e 13 3
e 16 3
e 18 3
e 19 3
e 20 3
e 21 3
e 22 3
e 23 3
e 27 3
e 28 3
e 34 3
e 39 3
e 40 3
e 41 3
e 42 3
e 43 3
e 44 3
e 45 3
e 46 3
e 47 3
e 48 3
e 49 3
e 50 3
e 51 3
e 52 3
e 53 3
e 54 3
e 55 3
e 56 3
e 11 4
e 22 4
e 46 4
e 57 4
e 58 4
e 59 4
e 60 4
e 61 4
e 62 4
e 63 4
e 64 4
e 65 4
e 66 4
e 67 4
e 68 4
e 69 4
e 70 4
e 71 4
e 72 4
e 6 5
e 13 5
e 73 5
e 74 5
e 75 5
e 76 5
e 77 5
e 78 5
e 79 5
e 7 6
e 8 6
e 13 6
e 16 6
e 18 6
e 22 6
e 27 6
e 28 6
e 34 6
e 80 6
e 81 6
e 82 6
e 83 6
e 84 6
e 85 6
e 86 6
e 87 6
e 9 7
e 10 7
e 13 7
e 15 7
e 16 7
e 19 7
e 22 7
e 28 7
e 76 7
e 88 7
e 89 7
e 90 7
e 91 7
e 92 7
e 93 7
e 94 7
e 95 7
e 96 7
e 97 7
e 98 7
e 99 7
e 100 7
e 22 8
e 28 8
e 101 8
e 102 8
e 10 9
e 13 9
e 16 9
e 21 9
e 22 9
e 24 9
e 30 9
e 41 9
e 103 9
e 104 9
e 105 9
e 106 9
e 107 9
e 16 10
e 24 10
e 30 10
e 34 10
e 70 10
e 108 10
e 109 10
e 110 10
e 111 10
e 112 10
e 113 10
e 114 10
e 115 10
e 116 10
e 117 10
e 118 10
e 119 10
e 120 10
e 121 10
e 122 10
e 123 10
e 124 10
e 125 10
e 126 10
e 127 10
e 128 10
e 129 10
e 130 10
e 18 11
e 19 11
e 20 11
e 22 11
e 25 11
e 27 11
e 45 11
e 73 11
e 131 11
e 132 11
e 133 11
e 134 11
e 135 11
e 136 11
e 137 11
e 138 11
e 84 12
e 139 12
e 140 12
e 141 12
e 142 12
e 143 12
e 144 12
e 145 12
e 146 12
e 147 12
e 148 12
e 149 12
e 150 12
e 151 12
e 152 12
e 153 12
e 14 13
e 16 13
e 18 13
e 22 13
e 24 13
e 28 13
e 45 13
e 69 13
e 76 13
e 106 13
e 153 13
e 154 13
e 155 13
e 156 13
e 157 13
e 158 13
e 159 13
e 160 13
e 15 14
e 16 14
e 24 14
e 33 14
e 34 14
e 80 14
e 107 14
e 110 14
e 112 14
e 123 14
e 124 14
e 136 14
e 161 14
e 162 14
e 163 14
e 164 14
e 165 14
e 166 14
e 167 14
e 168 14
e 169 14
e 170 14
e 171 14
e 172 14
e 173 14
e 174 14
e 175 14
e 176 14
e 177 14
e 178 14
e 179 14
e 180 14
e 181 14
e 182 14
e 23 15
e 33 15
e 34 15
e 76 15
e 93 15
e 124 15
e 168 15
e 183 15
e 184 15
e 185 15
e 186 15
e 187 15
e 188 15
e 189 15
e 190 15
e 191 15
e 24 16
e 30 16
e 33 16
e 34 16
e 56 16
e 77 16
e 105 16
e 108 16
e 123 16
e 127 16
e 129 16
e 192 16
e 193 16
e 194 16
e 195 16
e 196 16
e 197 16
e 198 16
e 199 16
e 200 16
e 201 16
e 202 16
e 203 16
e 204 16
e 205 16
e 206 16
e 207 16
e 208 16
e 209 16
e 210 16
e 211 16
e 212 16
e 213 16
e 214 16
e 215 16
e 216 16
e 217 16
e 218 16
e 219 16
e 220 16
e 221 16
e 222 16
e 24 17
e 34 17
e 115 17
e 223 17
e 224 17
e 225 17
e 19 18
e 21 18
e 22 18
e 23 18
e 25 18
e 26 18
e 27 18
e 38 18
e 39 18
e 226 18
e 227 18
e 228 18
e 20 19
e 27 19
e 38 19
e 41 19
e 70 19
e 82 19
e 86 19
e 120 19
e 137 19
e 186 19
e 229 19
e 230 19
e 231 19
e 232 19
e 233 19
e 234 19
e 235 19
e 236 19
e 237 19
e 238 19
e 239 19
e 240 19
e 22 20
e 41 20
e 43 20
e 50 20
e 81 20
e 106 20
e 228 20
e 233 20
e 241 20
e 242 20
e 243 20
e 244 20
e 23 21
e 25 21
e 39 21
e 40 21
e 41 21
e 46 21
e 47 21
e 50 21
e 54 21
e 55 21
e 59 21
e 91 21
e 103 21
e 104 21
e 105 21
e 107 21
e 157 21
e 206 21
e 210 21
e 214 21
e 223 21
e 239 21
e 245 21
e 246 21
e 247 21
e 248 21
e 249 21
e 250 21
e 251 21
e 252 21
e 253 21
e 254 21
e 255 21
e 256 21
e 257 21
e 258 21
e 259 21
e 260 21
e 261 21
e 27 22
e 32 22
e 38 22
e 25 23
e 38 23
e 39 23
e 42 23
e 43 23
e 44 23
e 45 23
e 46 23
e 50 23
e 54 23
e 80 23
e 97 23
e 134 23
e 135 23
e 143 23
e 182 23
e 196 23
e 203 23
e 227 23
e 230 23
e 240 23
e 246 23
e 255 23
e 262 23
e 263 23
e 264 23
e 265 23
e 266 23
e 267 23
e 268 23
e 269 23
e 270 23
e 271 23
e 272 23
e 273 23
e 274 23
e 275 23
e 276 23
e 277 23
e 278 23
e 279 23
e 280 23
e 281 23
e 282 23
e 283 23
e 284 23
e 30 24
e 33 24
e 34 24
e 58 24
e 70 24
e 108 24
e 109 24
e 110 24
e 112 24
e 115 24
e 116 24
e 119 24
e 120 24
e 121 24
e 124 24
e 167 24
e 168 24
e 174 24
e 176 24
e 182 24
e 263 24
e 285 24
e 286 24
e 287 24
e 288 24
e 289 24
e 290 24
e 291 24
e 292 24
e 293 24
e 294 24
e 295 24
e 296 24
e 297 24
e 26 25
e 39 25
e 60 25
e 62 25
e 126 25
e 227 25
e 238 25
e 265 25
e 287 25
e 298 25
e 299 25
e 300 25
e 301 25
e 302 25
e 303 25
e 38 27
e 70 27
e 86 27
e 95 27
e 186 27
e 230 27
e 232 27
e 235 27
e 238 27
e 275 27
e 304 27
e 305 27
e 306 27
e 307 27
e 34 28
e 182 28
e 233 28
e 280 28
e 308 28
e 309 28
e 147 29
e 310 29
e 311 29
e 312 29
e 313 29
e 314 29
e 315 29
e 316 29
e 34 30
e 49 30
e 178 30
e 194 30
e 196 30
e 200 30
e 201 30
e 211 30
e 218 30
e 317 30
e 318 30
e 319 30
e 320 30
e 321 30
e 322 30
e 323 30
e 324 30
e 325 30
e 326 30
e 327 30
e 328 30
e 45 31
e 54 31
e 104 31
e 157 31
e 202 31
e 241 31
e 245 31
e 251 31
e 259 31
e 329 31
e 330 31
e 331 31
e 332 31
e 333 31
e 334 31
e 335 31
e 336 31
e 337 31
e 338 31
e 339 31
e 340 31
e 341 32
e 34 33
e 120 33
e 169 33
e 55 34
e 70 34
e 108 34
e 182 34
e 308 34
e 342 34
e 343 34
e 51 38
e 231 38
e 233 38
e 237 38
e 241 38
e 254 38
e 270 38
e 275 38
e 330 38
e 344 38
e 345 38
e 346 38
e 347 38
e 348 38
e 349 38
e 350 38
e 351 38
e 352 38
e 353 38
e 41 39
e 42 39
e 43 39
e 45 39
e 46 39
e 50 39
e 52 39
e 105 39
e 107 39
e 227 39
e 240 39
e 245 39
e 246 39
e 250 39
e 265 39
e 313 39
e 314 39
e 332 39
e 354 39
e 355 39
e 356 39
e 357 39
e 358 39
e 42 40
e 46 40
e 47 40
e 49 40
e 54 40
e 55 40
e 56 40
e 58 40
e 105 40
e 157 40
e 203 40
e 268 40
e 293 40
e 336 40
e 354 40
e 355 40
e 359 40
e 360 40
e 361 40
e 362 40
e 363 40
e 364 40
e 365 40
e 366 40
e 367 40
e 46 41
e 47 41
e 48 41
e 50 41
e 51 41
e 54 41
e 62 41
e 87 41
e 94 41
e 103 41
e 106 41
e 134 41
e 135 41
e 191 41
e 194 41
e 210 41
e 235 41
e 238 41
e 245 41
e 246 41
e 247 41
e 250 41
e 260 41
e 262 41
e 270 41
e 332 41
e 334 41
e 353 41
e 354 41
e 355 41
e 358 41
e 368 41
e 369 41
e 370 41
e 371 41
e 372 41
e 373 41
e 374 41
e 375 41
e 376 41
e 377 41
e 378 41
e 379 41
e 44 42
e 45 42
e 50 42
e 84 42
e 104 42
e 105 42
e 134 42
e 157 42
e 245 42
e 271 42
e 303 42
e 314 42
e 332 42
e 333 42
e 335 42
e 337 42
e 338 42
e 354 42
e 355 42
e 356 42
e 372 42
e 378 42
e 380 42
e 381 42
e 382 42
e 383 42
e 384 42
e 385 42
e 386 42
e 387 42
e 388 42
e 389 42
e 390 42
e 391 42
e 392 42
e 393 42
e 394 42
e 395 42
e 396 42
e 397 42
e 398 42
e 399 42
e 400 42
e 401 42
e 402 42
e 403 42
e 404 42
e 46 43
e 230 43
e 240 43
e 269 43
e 282 43
e 405 43
e 52 44
e 135 44
e 332 44
e 341 44
e 383 44
e 386 44
e 406 44
e 407 44
e 408 44
e 409 44
e 410 44
e 411 44
e 412 44
e 413 44
e 414 44
e 50 45
e 54 45
e 73 45
e 133 45
e 191 45
e 227 45
e 251 45
e 259 45
e 333 45
e 349 45
e 355 45
e 362 45
e 399 45
e 415 45
e 416 45
e 417 45
e 418 45
e 419 45
e 420 45
e 421 45
e 422 45
e 423 45
e 424 45
e 425 45
e 48 46
e 52 46
e 57 46
e 58 46
e 59 46
e 62 46
e 64 46
e 66 46
e 68 46
e 69 46
e 71 46
e 72 46
e 81 46
e 241 46
e 246 46
e 282 46
e 351 46
e 354 46
e 373 46
e 399 46
e 414 46
e 426 46
e 427 46
e 428 46
e 429 46
e 430 46
e 431 46
e 432 46
e 104 47
e 337 47
e 433 47
e 296 48
e 332 48
e 367 48
e 434 48
e 54 49
e 55 49
e 56 49
e 76 49
e 79 49
e 92 49
e 105 49
e 116 49
e 128 49
e 185 49
e 201 49
e 202 49
e 206 49
e 213 49
e 241 49
e 269 49
e 274 49
e 293 49
e 303 49
e 317 49
e 321 49
e 322 49
e 325 49
e 327 49
e 328 49
e 344 49
e 361 49
e 363 49
e 390 49
e 435 49
e 436 49
e 437 49
e 438 49
e 439 49
e 440 49
e 441 49
e 442 49
e 52 50
e 81 50
e 191 50
e 228 50
e 241 50
e 245 50
e 259 50
e 271 50
e 314 50
e 324 50
e 333 50
e 338 50
e 354 50
e 367 50
e 368 50
e 404 50
e 443 50
e 444 50
e 54 51
e 56 51
e 105 51
e 257 51
e 269 51
e 278 51
e 338 51
e 340 51
e 353 51
e 354 51
e 366 51
e 368 51
e 445 51
e 446 51
e 447 51
e 448 51
e 449 51
e 450 51
e 451 51
e 81 52
e 128 52
e 133 52
e 135 52
e 146 52
e 157 52
e 182 52
e 228 52
e 241 52
e 248 52
e 254 52
e 269 52
e 287 52
e 316 52
e 333 52
e 335 52
e 340 52
e 351 52
e 362 52
e 365 52
e 367 52
e 402 52
e 413 52
e 452 52
e 453 52
e 454 52
e 455 52
e 456 52
e 457 52
e 458 52
e 459 52
e 460 52
e 461 52
e 72 53
e 76 54
e 87 54
e 124 54
e 183 54
e 185 54
e 187 54
e 189 54
e 191 54
e 268 54
e 316 54
e 329 54
e 331 54
e 333 54
e 346 54
e 354 54
e 378 54
e 454 54
e 462 54
e 463 54
e 464 54
e 465 54
e 466 54
e 467 54
e 56 55
e 105 55
e 128 55
e 201 55
e 259 55
e 317 55
e 324 55
e 360 55
e 468 55
e 469 55
e 77 56
e 105 56
e 128 56
e 133 56
e 194 56
e 196 56
e 201 56
e 202 56
e 207 56
e 210 56
e 212 56
e 213 56
e 214 56
e 251 56
e 289 56
e 293 56
e 327 56
e 332 56
e 335 56
e 360 56
e 364 56
e 390 56
e 392 56
e 437 56
e 470 56
e 471 56
e 472 56
e 473 56
e 474 56
e 58 57
e 59 57
e 62 57
e 64 57
e 65 57
e 66 57
e 69 57
e 72 57
e 231 57
e 282 57
e 373 57
e 420 57
e 426 57
e 475 57
e 476 57
e 477 57
e 478 57
e 479 57
e 480 57
e 481 57
e 482 57
e 483 57
e 484 57
e 485 57
e 486 57
e 487 57
e 59 58
e 62 58
e 64 58
e 66 58
e 67 58
e 69 58
e 72 58
e 107 58
e 112 58
e 124 58
e 192 58
e 206 58
e 255 58
e 282 58
e 286 58
e 351 58
e 373 58
e 393 58
e 426 58
e 439 58
e 488 58
e 489 58
e 490 58
e 491 58
e 492 58
e 493 58
e 494 58
e 495 58
e 62 59
e 64 59
e 66 59
e 69 59
e 71 59
e 72 59
e 256 59
e 282 59
e 426 59
e 430 59
e 496 59
e 497 59
e 498 59
e 499 59
e 485 60
e 64 61
e 68 61
e 132 61
e 244 61
e 470 61
e 485 61
e 500 61
e 501 61
e 502 61
e 63 62
e 64 62
e 66 62
e 67 62
e 71 62
e 72 62
e 140 62
e 145 62
e 150 62
e 185 62
e 203 62
e 267 62
e 341 62
e 371 62
e 373 62
e 476 62
e 503 62
e 504 62
e 505 62
e 71 63
e 150 63
e 427 63
e 476 63
e 506 63
e 507 63
e 508 63
e 509 63
e 65 64
e 68 64
e 69 64
e 72 64
e 90 64
e 282 64
e 483 64
e 485 64
e 506 64
e 510 64
e 68 65
e 90 65
e 282 65
e 430 65
e 475 65
e 476 65
e 477 65
e 481 65
e 483 65
e 485 65
e 510 65
e 511 65
e 512 65
e 513 65
e 514 65
e 69 66
e 71 66
e 72 66
e 282 66
e 316 66
e 368 66
e 426 66
e 515 66
e 238 67
e 282 67
e 286 67
e 430 67
e 485 67
e 490 67
e 491 67
e 516 67
e 517 67
e 518 67
e 519 67
e 69 68
e 90 68
e 282 68
e 373 68
e 430 68
e 470 68
e 485 68
e 500 68
e 510 68
e 511 68
e 520 68
e 72 69
e 90 69
e 219 69
e 349 69
e 362 69
e 426 69
e 432 69
e 444 69
e 466 69
e 500 69
e 506 69
e 509 69
e 521 69
e 522 69
e 523 69
e 524 69
e 525 69
e 526 69
e 527 69
e 528 69
e 529 69
e 82 70
e 108 70
e 117 70
e 169 70
e 170 70
e 182 70
e 233 70
e 239 70
e 280 70
e 330 70
e 355 70
e 444 70
e 492 70
e 495 70
e 530 70
e 531 70
e 532 70
e 134 71
e 233 71
e 427 71
e 429 71
e 508 71
e 511 71
e 533 71
e 140 72
e 268 72
e 282 72
e 285 72
e 339 72
e 351 72
e 353 72
e 356 72
e 369 72
e 373 72
e 396 72
e 423 72
e 426 72
e 455 72
e 500 72
e 507 72
e 510 72
e 511 72
e 534 72
e 535 72
e 536 72
e 537 72
e 538 72
e 539 72
e 540 72
e 541 72
e 542 72
e 89 73
e 133 73
e 260 73
e 270 73
e 376 73
e 378 73
e 413 73
e 420 73
e 422 73
e 447 73
e 467 73
e 528 73
e 543 73
e 544 73
e 545 73
e 546 73
e 547 73
e 548 73
e 101 74
e 128 74
e 134 74
e 186 74
e 194 74
e 196 74
e 206 74
e 233 74
e 254 74
e 287 74
e 466 74
e 504 74
e 505 74
e 549 74
e 550 74
e 551 74
e 552 74
e 553 74
e 554 74
e 555 74
e 148 75
e 152 75
e 267 75
e 354 75
e 468 75
e 556 75
e 557 75
e 558 75
e 559 75
e 560 75
e 561 75
e 80 76
e 84 76
e 105 76
e 117 76
e 119 76
e 124 76
e 147 76
e 150 76
e 183 76
e 185 76
e 186 76
e 187 76
e 189 76
e 190 76
e 233 76
e 267 76
e 269 76
e 316 76
e 341 76
e 352 76
e 396 76
e 462 76
e 466 76
e 467 76
e 553 76
e 562 76
e 563 76
e 564 76
e 565 76
e 566 76
e 567 76
e 568 76
e 569 76
e 570 76
e 571 76
e 572 76
e 573 76
e 147 77
e 196 77
e 323 77
e 420 77
e 574 77
e 113 78
e 120 78
e 121 78
e 161 78
e 162 78
e 176 78
e 181 78
e 183 78
e 197 78
e 333 78
e 575 78
e 105 79
e 128 79
e 133 79
e 136 79
e 201 79
e 322 79
e 336 79
e 400 79
e 576 79
e 577 79
e 85 80
e 105 80
e 116 80
e 120 80
e 127 80
e 161 80
e 176 80
e 184 80
e 194 80
e 269 80
e 274 80
e 361 80
e 400 80
e 401 80
e 577 80
e 578 80
e 579 80
e 580 80
e 581 80
e 582 80
e 583 80
e 584 80
e 94 81
e 134 81
e 155 81
e 204 81
e 228 81
e 241 81
e 243 81
e 260 81
e 308 81
e 333 81
e 405 81
e 452 81
e 454 81
e 460 81
e 554 81
e 585 81
e 586 81
e 587 81
e 588 81
e 94 82
e 113 82
e 176 82
e 180 82
e 182 82
e 201 82
e 233 82
e 234 82
e 237 82
e 269 82
e 275 82
e 277 82
e 301 82
e 306 82
e 381 82
e 405 82
e 460 82
e 520 82
e 588 82
e 589 82
e 143 83
e 239 83
e 243 83
e 388 83
e 590 83
e 140 84
e 141 84
e 143 84
e 146 84
e 150 84
e 152 84
e 153 84
e 332 84
e 354 84
e 573 84
e 591 84
e 128 85
e 130 85
e 193 85
e 198 85
e 205 85
e 212 85
e 215 85
e 219 85
e 222 85
e 291 85
e 327 85
e 328 85
e 398 85
e 401 85
e 518 85
e 592 85
e 593 85
e 594 85
e 595 85
e 596 85
e 94 86
e 95 86
e 233 86
e 378 86
e 429 86
e 454 86
e 597 86
e 598 86
e 134 87
e 183 87
e 567 87
e 92 88
e 193 88
e 198 88
e 204 88
e 219 88
e 259 88
e 518 88
e 594 88
e 599 88
e 600 88
e 601 88
e 93 89
e 454 89
e 464 89
e 602 89
e 603 89
e 604 89
e 282 90
e 285 90
e 396 90
e 426 90
e 427 90
e 430 90
e 485 90
e 507 90
e 510 90
e 603 90
e 604 90
e 605 90
e 606 90
e 607 90
e 608 90
e 609 90
e 610 90
e 233 91
e 256 91
e 269 91
e 369 91
e 444 91
e 611 91
e 612 91
e 613 91
e 614 91
e 615 91
e 157 92
e 201 92
e 259 92
e 284 92
e 574 92
e 616 92
e 617 92
e 618 92
e 619 92
e 620 92
e 118 93
e 189 93
e 191 93
e 454 93
e 465 93
e 602 93
e 603 93
e 621 93
e 622 93
e 623 93
e 624 93
e 625 93
e 626 93
e 627 93
e 628 93
e 629 93
e 99 94
e 131 94
e 137 94
e 231 94
e 233 94
e 237 94
e 241 94
e 266 94
e 351 94
e 376 94
e 457 94
e 568 94
e 597 94
e 598 94
e 606 94
e 630 94
e 631 94
e 632 94
e 633 94
e 454 95
e 632 95
e 100 96
e 376 96
e 457 96
e 610 96
e 612 96
e 634 96
e 598 98
e 627 98
e 635 98
e 636 98
e 135 99
e 189 99
e 602 99
e 598 100
e 128 101
e 132 101
e 196 101
e 265 101
e 271 101
e 404 101
e 468 101
e 554 101
e 582 101
e 637 101
e 638 101
e 339 102
e 370 102
e 246 103
e 614 103
e 639 103
e 105 104
e 128 104
e 135 104
e 154 104
e 201 104
e 218 104
e 327 104
e 333 104
e 404 104
e 501 104
e 640 104
e 116 105
e 128 105
e 129 105
e 183 105
e 196 105
e 198 105
e 200 105
e 201 105
e 202 105
e 203 105
e 204 105
e 205 105
e 206 105
e 210 105
e 213 105
e 214 105
e 216 105
e 217 105
e 218 105
e 227 105
e 236 105
e 251 105
e 259 105
e 274 105
e 284 105
e 291 105
e 307 105
e 321 105
e 331 105
e 333 105
e 335 105
e 361 105
e 378 105
e 390 105
e 400 105
e 414 105
e 420 105
e 437 105
e 439 105
e 446 105
e 468 105
e 472 105
e 503 105
e 545 105
e 578 105
e 596 105
e 641 105
e 642 105
e 643 105
e 644 105
e 645 105
e 646 105
e 647 105
e 648 105
e 649 105
e 650 105
e 651 105
e 134 106
e 137 106
e 268 106
e 339 106
e 358 106
e 391 106
e 415 106
e 425 106
e 452 106
e 458 106
e 467 106
e 538 106
e 588 106
e 652 106
e 653 106
e 654 106
e 655 106
e 656 106
e 657 106
e 658 106
e 659 106
e 660 106
e 661 106
e 662 106
e 663 106
e 664 106
e 665 106
e 128 107
e 182 107
e 196 107
e 200 107
e 206 107
e 217 107
e 252 107
e 263 107
e 666 107
e 667 107
e 668 107
e 120 108
e 296 108
e 117 110
e 119 110
e 124 110
e 182 110
e 532 110
e 569 110
e 669 110
e 114 112
e 120 112
e 163 112
e 165 112
e 167 112
e 168 112
e 170 112
e 179 112
e 181 112
e 271 112
e 280 112
e 333 112
e 355 112
e 670 112
e 671 112
e 120 113
e 124 113
e 134 113
e 162 113
e 163 113
e 168 113
e 176 113
e 181 113
e 532 113
e 672 113
e 117 114
e 179 114
e 569 114
e 669 114
e 224 115
e 225 115
e 255 115
e 287 115
e 367 115
e 454 115
e 668 115
e 673 115
e 674 115
e 675 115
e 127 116
e 128 116
e 194 116
e 198 116
e 201 116
e 204 116
e 205 116
e 206 116
e 210 116
e 213 116
e 214 116
e 215 116
e 269 116
e 274 116
e 289 116
e 305 116
e 307 116
e 344 116
e 390 116
e 435 116
e 439 116
e 446 116
e 468 116
e 470 116
e 593 116
e 642 116
e 648 116
e 676 116
e 677 116
e 678 116
e 679 116
e 680 116
e 681 116
e 119 117
e 120 117
e 124 117
e 133 117
e 135 117
e 161 117
e 167 117
e 185 117
e 532 117
e 569 117
e 682 117
e 205 118
e 441 118
e 469 118
e 517 118
e 629 118
e 683 118
e 684 118
e 124 119
e 169 119
e 569 119
e 669 119
e 161 120
e 163 120
e 165 120
e 166 120
e 168 120
e 169 120
e 170 120
e 172 120
e 174 120
e 176 120
e 178 120
e 179 120
e 181 120
e 182 120
e 233 120
e 297 120
e 332 120
e 532 120
e 563 120
e 569 120
e 669 120
e 685 120
e 163 121
e 165 121
e 166 121
e 168 121
e 169 121
e 172 121
e 174 121
e 178 121
e 563 121
e 252 122
e 287 122
e 290 122
e 329 122
e 331 122
e 355 122
e 429 122
e 543 122
e 545 122
e 686 122
e 687 122
e 688 122
e 689 122
e 176 124
e 183 124
e 555 124
e 569 124
e 690 124
e 691 124
e 137 125
e 182 125
e 255 125
e 287 125
e 329 125
e 367 125
e 429 125
e 692 125
e 693 125
e 694 125
e 684 126
e 199 127
e 208 127
e 219 127
e 274 127
e 446 127
e 594 127
e 647 127
e 648 127
e 649 127
e 695 127
e 696 127
e 137 128
e 182 128
e 194 128
e 196 128
e 201 128
e 206 128
e 207 128
e 217 128
e 231 128
e 243 128
e 274 128
e 289 128
e 293 128
e 303 128
e 305 128
e 321 128
e 324 128
e 325 128
e 429 128
e 435 128
e 439 128
e 680 128
e 697 128
e 200 129
e 317 129
e 641 129
e 643 129
e 194 130
e 205 130
e 327 130
e 401 130
e 437 130
e 468 130
e 672 130
e 698 130
e 699 130
e 134 131
e 135 131
e 137 131
e 155 131
e 234 131
e 297 131
e 330 131
e 460 131
e 481 131
e 536 131
e 585 131
e 611 131
e 614 131
e 677 131
e 700 131
e 701 131
e 702 131
e 703 131
e 704 131
e 244 132
e 259 132
e 313 132
e 331 132
e 470 132
e 501 132
e 547 132
e 617 132
e 638 132
e 134 133
e 213 133
e 234 133
e 282 133
e 446 133
e 475 133
e 565 133
e 135 134
e 140 134
e 155 134
e 227 134
e 240 134
e 254 134
e 314 134
e 338 134
e 351 134
e 368 134
e 372 134
e 377 134
e 418 134
e 445 134
e 448 134
e 481 134
e 487 134
e 585 134
e 586 134
e 607 134
e 663 134
e 691 134
e 705 134
e 706 134
e 707 134
e 708 134
e 709 134
e 148 135
e 155 135
e 184 135
e 196 135
e 227 135
e 311 135
e 332 135
e 340 135
e 367 135
e 387 135
e 394 135
e 397 135
e 431 135
e 457 135
e 467 135
e 480 135
e 504 135
e 524 135
e 545 135
e 568 135
e 586 135
e 598 135
e 606 135
e 693 135
e 710 135
e 711 135
e 712 135
e 713 135
e 714 135
e 715 135
e 213 136
e 302 136
e 313 136
e 533 136
e 565 136
e 576 136
e 612 136
e 682 136
e 716 136
e 717 136
e 718 136
e 138 137
e 182 137
e 214 137
e 230 137
e 233 137
e 238 137
e 239 137
e 243 137
e 269 137
e 321 137
e 332 137
e 362 137
e 376 137
e 413 137
e 420 137
e 443 137
e 452 137
e 454 137
e 459 137
e 520 137
e 554 137
e 585 137
e 588 137
e 662 137
e 711 137
e 230 138
e 240 138
e 146 139
e 147 139
e 142 140
e 143 140
e 145 140
e 146 140
e 147 140
e 148 140
e 149 140
e 150 140
e 152 140
e 267 140
e 299 140
e 300 140
e 312 140
e 313 140
e 314 140
e 329 140
e 332 140
e 333 140
e 349 140
e 354 140
e 396 140
e 504 140
e 505 140
e 573 140
e 649 140
e 719 140
e 720 140
e 721 140
e 722 140
e 142 141
e 146 141
e 152 141
e 354 141
e 719 141
e 723 141
e 143 142
e 146 142
e 147 142
e 148 142
e 150 142
e 152 142
e 313 142
e 332 142
e 354 142
e 355 142
e 404 142
e 443 142
e 504 142
e 578 142
e 591 142
e 649 142
e 723 142
e 724 142
e 146 143
e 147 143
e 239 143
e 276 143
e 299 143
e 332 143
e 381 143
e 396 143
e 410 143
e 411 143
e 413 143
e 504 143
e 590 143
e 591 143
e 633 143
e 723 143
e 725 143
e 726 143
e 727 143
e 728 143
e 729 143
e 730 143
e 731 143
e 364 144
e 387 144
e 556 144
e 559 144
e 732 144
e 733 144
e 734 144
e 146 145
e 150 145
e 152 145
e 185 145
e 237 145
e 241 145
e 267 145
e 331 145
e 354 145
e 371 145
e 372 145
e 416 145
e 573 145
e 735 145
e 736 145
e 147 146
e 148 146
e 149 146
e 150 146
e 152 146
e 185 146
e 229 146
e 239 146
e 316 146
e 332 146
e 354 146
e 362 146
e 371 146
e 428 146
e 505 146
e 573 146
e 737 146
e 150 147
e 152 147
e 183 147
e 239 147
e 314 147
e 354 147
e 396 147
e 507 147
e 573 147
e 720 147
e 738 147
e 739 147
e 152 148
e 206 148
e 364 148
e 378 148
e 573 148
e 719 148
e 150 149
e 152 149
e 185 149
e 267 149
e 371 149
e 505 149
e 573 149
e 692 149
e 721 149
e 737 149
e 152 150
e 183 150
e 241 150
e 243 150
e 354 150
e 404 150
e 540 150
e 573 150
e 578 150
e 241 151
e 185 152
e 243 152
e 267 152
e 300 152
e 371 152
e 557 152
e 559 152
e 573 152
e 723 152
e 735 152
e 737 152
e 739 152
e 740 152
e 741 152
e 742 152
e 356 153
e 396 153
e 412 153
e 590 153
e 591 153
e 743 153
e 744 153
e 745 153
e 746 153
e 747 153
e 748 153
e 218 154
e 237 155
e 344 155
e 346 155
e 362 155
e 375 155
e 377 155
e 378 155
e 415 155
e 418 155
e 445 155
e 585 155
e 586 155
e 677 155
e 268 156
e 269 156
e 662 156
e 687 156
e 702 156
e 246 157
e 332 157
e 333 157
e 335 157
e 741 157
e 749 157
e 183 158
e 391 158
e 395 158
e 649 158
e 661 158
e 750 158
e 751 158
e 752 158
e 753 158
e 754 158
e 755 158
e 434 159
e 756 159
e 757 160
e 758 160
e 759 160
e 183 161
e 185 161
e 190 161
e 584 161
e 176 162
e 196 162
e 197 162
e 198 162
e 297 162
e 327 162
e 401 162
e 584 162
e 699 162
e 322 163
e 351 163
e 489 163
e 633 163
e 760 163
e 165 164
e 167 164
e 168 164
e 173 164
e 271 164
e 322 164
e 166 165
e 167 165
e 168 165
e 172 165
e 174 165
e 239 165
e 297 165
e 563 165
e 168 166
e 178 166
e 182 166
e 361 166
e 492 166
e 237 167
e 532 167
e 237 168
e 322 168
e 532 168
e 563 168
e 691 168
e 490 170
e 501 171
e 584 171
e 297 172
e 563 172
e 181 176
e 182 176
e 196 176
e 197 176
e 198 176
e 220 176
e 327 176
e 390 176
e 584 176
e 761 176
e 182 177
e 584 177
e 244 178
e 280 179
e 669 179
e 197 181
e 314 181
e 344 181
e 549 181
e 231 182
e 234 182
e 237 182
e 241 182
e 277 182
e 287 182
e 292 182
e 296 182
e 532 182
e 563 182
e 762 182
e 763 182
e 185 183
e 187 183
e 189 183
e 190 183
e 191 183
e 341 183
e 359 183
e 367 183
e 381 183
e 384 183
e 393 183
e 551 183
e 566 183
e 567 183
e 602 183
e 604 183
e 625 183
e 700 183
e 715 183
e 724 183
e 726 183
e 764 183
e 765 183
e 766 183
e 185 184
e 189 184
e 191 184
e 206 184
e 269 184
e 572 184
e 579 184
e 190 185
e 267 185
e 300 185
e 329 185
e 331 185
e 354 185
e 364 185
e 371 185
e 389 185
e 416 185
e 559 185
e 569 185
e 573 185
e 578 185
e 736 185
e 742 185
e 767 185
e 414 186
e 429 186
e 549 186
e 580 186
e 603 186
e 638 186
e 639 186
e 711 186
e 768 186
e 396 187
e 466 187
e 567 187
e 589 187
e 766 187
e 455 188
e 467 188
e 562 188
e 578 188
e 588 188
e 654 188
e 660 188
e 663 188
e 769 188
e 770 188
e 771 188
e 772 188
e 191 189
e 454 189
e 464 189
e 578 189
e 602 189
e 622 189
e 623 189
e 773 189
e 774 189
e 566 190
e 567 190
e 573 190
e 316 191
e 454 191
e 464 191
e 622 191
e 206 192
e 224 192
e 248 192
e 288 192
e 323 192
e 446 192
e 503 192
e 698 192
e 775 192
e 776 192
e 196 193
e 204 193
e 212 193
e 215 193
e 219 193
e 222 193
e 328 193
e 361 193
e 363 193
e 401 193
e 446 193
e 518 193
e 592 193
e 594 193
e 599 193
e 600 193
e 601 193
e 775 193
e 196 194
e 204 194
e 210 194
e 263 194
e 293 194
e 317 194
e 325 194
e 361 194
e 390 194
e 400 194
e 439 194
e 649 194
e 705 194
e 777 194
e 255 195
e 489 195
e 671 195
e 675 195
e 694 195
e 778 195
e 197 196
e 201 196
e 204 196
e 207 196
e 210 196
e 212 196
e 214 196
e 218 196
e 220 196
e 237 196
e 263 196
e 269 196
e 274 196
e 289 196
e 317 196
e 327 196
e 333 196
e 361 196
e 364 196
e 390 196
e 439 196
e 446 196
e 472 196
e 473 196
e 599 196
e 678 196
e 691 196
e 695 196
e 777 196
e 779 196
e 780 196
e 781 196
e 204 197
e 212 197
e 220 197
e 289 197
e 327 197
e 390 197
e 780 197
e 782 197
e 204 198
e 205 198
e 206 198
e 207 198
e 212 198
e 215 198
e 219 198
e 222 198
e 327 198
e 401 198
e 441 198
e 512 198
e 584 198
e 594 198
e 629 198
e 642 198
e 647 198
e 695 198
e 698 198
e 775 198
e 780 198
e 783 198
e 215 199
e 216 199
e 218 199
e 221 199
e 286 199
e 289 199
e 363 199
e 649 199
e 687 199
e 725 199
e 780 199
e 784 199
e 785 199
e 786 199
e 205 200
e 219 200
e 259 200
e 271 200
e 284 200
e 333 200
e 470 200
e 545 200
e 596 200
e 617 200
e 641 200
e 642 200
e 643 200
e 645 200
e 646 200
e 647 200
e 692 200
e 787 200
e 788 200
e 202 201
e 206 201
e 218 201
e 233 201
e 258 201
e 274 201
e 291 201
e 293 201
e 325 201
e 335 201
e 336 201
e 361 201
e 438 201
e 474 201
e 650 201
e 214 202
e 251 202
e 258 202
e 321 202
e 335 202
e 348 202
e 399 202
e 474 202
e 586 202
e 206 203
e 263 203
e 291 203
e 323 203
e 332 203
e 371 203
e 416 203
e 503 203
e 573 203
e 789 203
e 205 204
e 207 204
e 209 204
e 210 204
e 211 204
e 213 204
e 214 204
e 216 204
e 217 204
e 218 204
e 233 204
e 251 204
e 263 204
e 272 204
e 274 204
e 291 204
e 293 204
e 328 204
e 335 204
e 361 204
e 378 204
e 390 204
e 438 204
e 446 204
e 472 204
e 503 204
e 594 204
e 790 204
e 791 204
e 207 205
e 208 205
e 210 205
e 211 205
e 212 205
e 215 205
e 216 205
e 217 205
e 219 205
e 222 205
e 274 205
e 289 205
e 291 205
e 336 205
e 390 205
e 401 205
e 446 205
e 594 205
e 648 205
e 698 205
e 783 205
e 792 205
e 210 206
e 213 206
e 214 206
e 215 206
e 222 206
e 263 206
e 322 206
e 327 206
e 361 206
e 400 206
e 439 206
e 446 206
e 695 206
e 212 207
e 213 207
e 216 207
e 327 207
e 364 207
e 390 207
e 473 207
e 629 207
e 698 207
e 212 208
e 219 208
e 274 208
e 343 208
e 446 208
e 468 208
e 596 208
e 648 208
e 792 208
e 215 209
e 218 209
e 404 209
e 596 209
e 214 210
e 233 210
e 274 210
e 322 210
e 361 210
e 400 210
e 404 210
e 425 210
e 439 210
e 446 210
e 642 210
e 672 210
e 676 210
e 698 210
e 212 211
e 215 211
e 219 211
e 289 211
e 401 211
e 578 211
e 680 211
e 698 211
e 781 211
e 792 211
e 213 212
e 215 212
e 216 212
e 219 212
e 222 212
e 327 212
e 328 212
e 401 212
e 441 212
e 472 212
e 560 212
e 698 212
e 792 212
e 793 212
e 794 212
e 795 212
e 284 213
e 286 213
e 307 213
e 364 213
e 366 213
e 437 213
e 472 213
e 474 213
e 677 213
e 793 213
e 796 213
e 797 213
e 243 214
e 263 214
e 274 214
e 293 214
e 361 214
e 429 214
e 438 214
e 503 214
e 650 214
e 688 214
e 692 214
e 216 215
e 218 215
e 219 215
e 221 215
e 222 215
e 289 215
e 363 215
e 401 215
e 518 215
e 592 215
e 594 215
e 642 215
e 698 215
e 780 215
e 786 215
e 218 216
e 219 216
e 221 216
e 289 216
e 390 216
e 439 216
e 599 216
e 642 216
e 696 216
e 780 216
e 786 216
e 798 216
e 221 217
e 243 217
e 293 217
e 501 217
e 545 217
e 775 217
e 794 217
e 274 218
e 335 218
e 363 218
e 439 218
e 532 218
e 578 218
e 599 218
e 629 218
e 640 218
e 780 218
e 799 218
e 222 219
e 289 219
e 401 219
e 472 219
e 592 219
e 595 219
e 650 219
e 692 219
e 695 219
e 696 219
e 698 219
e 725 219
e 790 219
e 792 219
e 800 219
e 801 219
e 390 220
e 802 220
e 289 221
e 363 221
e 555 221
e 599 221
e 647 221
e 780 221
e 786 221
e 592 222
e 594 222
e 742 222
e 803 222
e 804 222
e 495 223
e 549 223
e 678 223
e 805 223
e 355 224
e 495 224
e 674 224
e 675 224
e 806 224
e 806 225
e 528 226
e 324 227
e 368 227
e 378 227
e 410 227
e 518 227
e 532 227
e 578 227
e 807 227
e 241 228
e 271 228
e 314 228
e 340 228
e 399 228
e 404 228
e 808 228
e 454 229
e 233 230
e 239 230
e 240 230
e 298 230
e 443 230
e 613 230
e 775 230
e 809 230
e 240 231
e 243 231
e 254 231
e 334 231
e 346 231
e 810 231
e 235 233
e 238 233
e 239 233
e 240 233
e 243 233
e 254 233
e 255 233
e 282 233
e 305 233
e 306 233
e 378 233
e 439 233
e 444 233
e 534 233
e 585 233
e 590 233
e 607 233
e 633 233
e 660 233
e 692 233
e 711 233
e 811 233
e 812 233
e 813 233
e 814 233
e 815 233
e 816 233
e 376 234
e 817 234
e 257 235
e 305 235
e 415 235
e 452 235
e 456 235
e 458 235
e 541 235
e 568 235
e 662 235
e 818 235
e 269 237
e 305 237
e 316 237
e 340 237
e 355 237
e 444 237
e 464 237
e 503 237
e 532 237
e 585 237
e 624 237
e 631 237
e 633 237
e 702 237
e 705 237
e 707 237
e 819 237
e 820 237
e 821 237
e 822 237
e 428 238
e 447 238
e 453 238
e 460 238
e 487 238
e 513 238
e 564 238
e 709 238
e 823 238
e 824 238
e 243 239
e 306 239
e 330 239
e 434 239
e 504 239
e 590 239
e 591 239
e 812 239
e 813 239
e 825 239
e 248 240
e 306 240
e 405 240
e 440 240
e 443 240
e 444 240
e 776 240
e 826 240
e 243 241
e 269 241
e 316 241
e 340 241
e 367 241
e 392 241
e 415 241
e 452 241
e 456 241
e 466 241
e 475 241
e 484 241
e 585 241
e 588 241
e 827 241
e 418 242
e 578 242
e 828 242
e 303 243
e 332 243
e 373 243
e 396 243
e 431 243
e 452 243
e 504 243
e 588 243
e 591 243
e 633 243
e 826 243
e 829 243
e 830 243
e 831 243
e 378 244
e 470 244
e 501 244
e 832 244
e 246 245
e 248 245
e 250 245
e 335 245
e 354 245
e 250 246
e 362 246
e 399 246
e 585 246
e 331 248
e 379 248
e 392 248
e 443 248
e 512 248
e 555 248
e 775 248
e 809 248
e 833 248
e 834 248
e 306 249
e 252 250
e 284 250
e 367 250
e 429 250
e 687 250
e 702 250
e 258 251
e 331 251
e 333 251
e 335 251
e 420 251
e 437 251
e 835 251
e 306 252
e 321 252
e 433 252
e 711 252
e 259 254
e 269 254
e 334 254
e 338 254
e 346 254
e 585 254
e 677 254
e 810 254
e 277 255
e 287 255
e 333 255
e 355 255
e 367 255
e 489 255
e 694 255
e 836 255
e 837 255
e 838 255
e 839 255
e 269 256
e 499 256
e 572 256
e 612 256
e 614 256
e 659 256
e 716 256
e 769 256
e 840 256
e 841 256
e 842 256
e 316 257
e 354 257
e 369 257
e 423 257
e 458 257
e 568 257
e 660 257
e 843 257
e 844 257
e 348 258
e 293 259
e 305 259
e 333 259
e 420 259
e 472 259
e 666 259
e 672 259
e 418 260
e 458 260
e 718 260
e 755 260
e 845 260
e 846 260
e 368 262
e 377 262
e 288 263
e 439 263
e 446 263
e 503 263
e 447 264
e 564 264
e 847 264
e 848 264
e 849 264
e 272 265
e 284 265
e 307 265
e 850 265
e 376 266
e 598 266
e 300 267
e 341 267
e 503 267
e 556 267
e 557 267
e 573 267
e 710 267
e 719 267
e 851 267
e 852 267
e 316 268
e 340 268
e 354 268
e 358 268
e 362 268
e 365 268
e 368 268
e 369 268
e 395 268
e 415 268
e 425 268
e 452 268
e 568 268
e 657 268
e 659 268
e 663 268
e 767 268
e 853 268
e 588 269
e 614 269
e 701 269
e 702 269
e 711 269
e 854 269
e 855 269
e 351 270
e 378 270
e 399 270
e 585 270
e 620 270
e 632 270
e 815 270
e 816 270
e 829 270
e 856 270
e 857 270
e 858 270
e 314 271
e 333 271
e 355 271
e 356 271
e 372 271
e 392 271
e 398 271
e 404 271
e 434 271
e 750 271
e 836 271
e 859 271
e 860 271
e 861 271
e 355 273
e 501 273
e 689 273
e 862 273
e 327 274
e 382 274
e 390 274
e 437 274
e 439 274
e 446 274
e 470 274
e 593 274
e 594 274
e 695 274
e 863 274
e 279 275
e 353 275
e 378 275
e 415 275
e 451 275
e 458 275
e 864 275
e 299 276
e 333 276
e 388 276
e 393 276
e 413 276
e 414 276
e 458 276
e 591 276
e 756 276
e 859 276
e 865 276
e 866 276
e 323 277
e 694 277
e 867 277
e 554 278
e 564 278
e 824 278
e 847 278
e 848 278
e 868 278
e 869 278
e 870 278
e 871 278
e 372 279
e 415 279
e 417 279
e 451 279
e 568 279
e 598 279
e 654 279
e 872 279
e 372 280
e 392 280
e 532 280
e 671 280
e 694 280
e 339 281
e 426 282
e 427 282
e 430 282
e 444 282
e 485 282
e 510 282
e 355 283
e 495 283
e 329 284
e 393 284
e 420 284
e 429 284
e 434 284
e 542 284
e 543 284
e 591 284
e 686 284
e 725 284
e 729 284
e 485 285
e 500 285
e 506 285
e 508 285
e 540 285
e 289 286
e 295 287
e 346 287
e 367 287
e 489 287
e 565 287
e 839 287
e 873 287
e 874 287
e 875 287
e 876 287
e 877 287
e 878 287
e 879 287
e 327 289
e 401 289
e 584 289
e 780 289
e 781 289
e 786 289
e 355 290
e 495 290
e 668 290
e 671 290
e 693 290
e 694 290
e 837 290
e 838 290
e 880 290
e 322 291
e 336 291
e 446 291
e 547 291
e 592 291
e 725 291
e 414 293
e 783 293
e 495 295
e 875 295
e 308 296
e 881 296
e 441 297
e 584 297
e 699 297
e 877 297
e 882 297
e 429 298
e 443 298
e 590 298
e 883 298
e 884 298
e 316 299
e 332 299
e 333 299
e 386 299
e 389 299
e 393 299
e 396 299
e 398 299
e 409 299
e 410 299
e 429 299
e 431 299
e 434 299
e 504 299
e 542 299
e 552 299
e 571 299
e 590 299
e 725 299
e 726 299
e 729 299
e 730 299
e 756 299
e 788 299
e 884 299
e 885 299
e 886 299
e 887 299
e 888 299
e 371 300
e 392 300
e 414 300
e 545 300
e 573 300
e 688 300
e 331 301
e 482 301
e 847 301
e 849 301
e 811 302
e 322 303
e 341 303
e 380 303
e 381 303
e 382 303
e 383 303
e 384 303
e 385 303
e 386 303
e 387 303
e 393 303
e 439 303
e 468 303
e 889 303
e 890 303
e 891 303
e 892 303
e 893 303
e 894 303
e 895 303
e 896 303
e 329 304
e 897 304
e 307 305
e 308 305
e 330 305
e 393 305
e 438 305
e 520 305
e 676 305
e 729 305
e 311 306
e 687 306
e 749 306
e 898 306
e 899 306
e 900 306
e 435 307
e 438 307
e 901 307
e 339 308
e 358 308
e 378 308
e 425 308
e 452 308
e 456 308
e 458 308
e 534 308
e 541 308
e 551 308
e 658 308
e 761 308
e 817 308
e 844 308
e 881 308
e 413 309
e 479 309
e 311 310
e 312 310
e 902 310
e 903 310
e 312 311
e 314 311
e 329 311
e 899 311
e 329 312
e 555 312
e 860 312
e 904 312
e 905 312
e 906 312
e 907 312
e 908 312
e 315 313
e 350 313
e 378 313
e 397 313
e 404 313
e 457 313
e 711 313
e 712 313
e 718 313
e 765 313
e 795 313
e 909 313
e 910 313
e 911 313
e 438 314
e 458 314
e 466 314
e 523 314
e 527 314
e 558 314
e 902 314
e 912 314
e 348 315
e 396 315
e 457 315
e 468 315
e 611 315
e 712 315
e 795 315
e 339 316
e 349 316
e 354 316
e 358 316
e 368 316
e 378 316
e 409 316
e 415 316
e 495 316
e 515 316
e 532 316
e 562 316
e 662 316
e 707 316
e 827 316
e 913 316
e 914 316
e 321 317
e 322 317
e 599 317
e 780 317
e 915 319
e 321 320
e 323 320
e 326 320
e 517 320
e 697 320
e 322 321
e 323 321
e 324 321
e 325 321
e 363 321
e 429 321
e 435 321
e 442 321
e 692 321
e 697 321
e 916 321
e 325 322
e 336 322
e 390 322
e 400 322
e 438 322
e 439 322
e 442 322
e 446 322
e 568 322
e 915 322
e 917 322
e 326 323
e 640 323
e 697 323
e 325 324
e 372 324
e 666 324
e 328 325
e 363 325
e 629 326
e 681 326
e 918 326
e 390 327
e 401 327
e 578 327
e 584 327
e 592 327
e 595 327
e 629 327
e 780 327
e 363 328
e 331 329
e 332 329
e 333 329
e 335 329
e 355 329
e 384 329
e 415 329
e 420 329
e 433 329
e 542 329
e 543 329
e 581 329
e 673 329
e 375 330
e 378 330
e 585 330
e 711 330
e 881 330
e 919 330
e 333 331
e 336 331
e 339 331
e 384 331
e 420 331
e 423 331
e 433 331
e 543 331
e 564 331
e 775 331
e 827 331
e 381 332
e 383 332
e 386 332
e 389 332
e 393 332
e 396 332
e 407 332
e 412 332
e 431 332
e 434 332
e 504 332
e 543 332
e 591 332
e 724 332
e 730 332
e 893 332
e 895 332
e 905 332
e 920 332
e 335 333
e 336 333
e 337 333
e 364 333
e 372 333
e 381 333
e 384 333
e 390 333
e 410 333
e 420 333
e 434 333
e 457 333
e 466 333
e 470 333
e 489 333
e 513 333
e 532 333
e 543 333
e 545 333
e 558 333
e 564 333
e 574 333
e 641 333
e 658 333
e 743 333
e 861 333
e 870 333
e 921 333
e 922 333
e 354 334
e 368 334
e 376 334
e 457 334
e 608 334
e 612 334
e 634 334
e 810 334
e 923 334
e 924 334
e 925 334
e 420 335
e 532 335
e 543 335
e 650 335
e 926 335
e 469 336
e 620 336
e 908 336
e 356 337
e 383 337
e 409 337
e 433 337
e 468 337
e 503 337
e 778 337
e 927 337
e 354 338
e 429 338
e 587 338
e 603 338
e 638 338
e 661 338
e 340 339
e 344 339
e 354 339
e 368 339
e 484 339
e 545 339
e 554 339
e 565 339
e 576 339
e 761 339
e 928 339
e 929 339
e 930 339
e 931 339
e 932 339
e 933 339
e 354 340
e 362 340
e 365 340
e 658 340
e 761 340
e 846 340
e 934 340
e 935 340
e 357 341
e 364 341
e 371 341
e 380 341
e 382 341
e 384 341
e 385 341
e 389 341
e 393 341
e 413 341
e 416 341
e 512 341
e 571 341
e 573 341
e 578 341
e 736 341
e 884 341
e 889 341
e 890 341
e 891 341
e 892 341
e 896 341
e 908 341
e 936 341
e 937 341
e 938 341
e 881 342
e 400 343
e 446 343
e 698 343
e 415 344
e 466 344
e 489 344
e 541 344
e 549 344
e 564 344
e 568 344
e 660 344
e 677 344
e 939 344
e 350 345
e 368 346
e 375 346
e 399 346
e 418 346
e 551 346
e 356 347
e 590 347
e 743 347
e 746 347
e 748 347
e 940 347
e 941 347
e 942 347
e 943 347
e 944 347
e 945 347
e 946 347
e 445 348
e 585 348
e 611 348
e 362 349
e 523 349
e 947 349
e 366 350
e 711 350
e 948 350
e 949 350
e 368 351
e 554 351
e 632 351
e 687 351
e 705 351
e 727 351
e 829 351
e 844 351
e 870 351
e 455 352
e 467 352
e 562 352
e 588 352
e 654 352
e 656 352
e 660 352
e 769 352
e 950 352
e 951 352
e 952 352
e 953 352
e 392 353
e 501 353
e 538 353
e 568 353
e 578 353
e 841 353
e 954 353
e 356 354
e 358 354
e 365 354
e 368 354
e 371 354
e 399 354
e 415 354
e 505 354
e 573 354
e 720 354
e 767 354
e 859 354
e 930 354
e 955 354
e 356 355
e 357 355
e 367 355
e 392 355
e 402 355
e 416 355
e 468 355
e 489 355
e 495 355
e 501 355
e 532 355
e 666 355
e 668 355
e 671 355
e 691 355
e 693 355
e 694 355
e 838 355
e 874 355
e 956 355
e 957 355
e 958 355
e 959 355
e 389 356
e 392 356
e 399 356
e 407 356
e 410 356
e 414 356
e 468 356
e 470 356
e 543 356
e 552 356
e 586 356
e 590 356
e 591 356
e 724 356
e 725 356
e 744 356
e 745 356
e 747 356
e 750 356
e 905 356
e 945 356
e 946 356
e 960 356
e 961 356
e 383 357
e 416 357
e 889 357
e 891 357
e 896 357
e 369 358
e 378 358
e 425 358
e 452 358
e 515 358
e 548 358
e 707 358
e 750 358
e 769 358
e 921 358
e 962 358
e 521 359
e 711 359
e 765 359
e 361 360
e 472 360
e 400 361
e 436 361
e 796 361
e 432 362
e 466 362
e 523 362
e 544 362
e 963 362
e 441 363
e 786 363
e 472 364
e 369 365
e 767 365
e 954 365
e 962 365
e 468 367
e 470 367
e 489 367
e 495 367
e 532 367
e 672 367
e 675 367
e 687 367
e 688 367
e 693 367
e 767 367
e 838 367
e 879 367
e 964 367
e 965 367
e 966 367
e 369 368
e 372 368
e 392 368
e 415 368
e 660 368
e 864 368
e 929 368
e 953 368
e 962 368
e 452 369
e 579 369
e 954 369
e 395 370
e 417 370
e 609 370
e 872 370
e 416 371
e 503 371
e 736 371
e 378 372
e 467 372
e 538 372
e 730 372
e 429 373
e 704 373
e 391 375
e 378 376
e 397 376
e 403 376
e 417 376
e 421 376
e 429 376
e 454 376
e 457 376
e 606 376
e 608 376
e 610 376
e 612 376
e 630 376
e 634 376
e 734 376
e 872 376
e 967 376
e 968 376
e 969 376
e 970 376
e 971 376
e 429 377
e 445 377
e 585 377
e 882 377
e 972 377
e 973 377
e 389 378
e 390 378
e 391 378
e 413 378
e 454 378
e 467 378
e 585 378
e 588 378
e 648 378
e 661 378
e 662 378
e 713 378
e 750 378
e 753 378
e 974 378
e 975 378
e 659 379
e 809 379
e 833 379
e 381 380
e 382 380
e 385 380
e 387 380
e 784 380
e 976 380
e 382 381
e 383 381
e 384 381
e 385 381
e 386 381
e 387 381
e 393 381
e 413 381
e 504 381
e 552 381
e 591 381
e 730 381
e 784 381
e 890 381
e 892 381
e 383 382
e 384 382
e 385 382
e 386 382
e 387 382
e 578 382
e 593 382
e 784 382
e 890 382
e 936 382
e 977 382
e 384 383
e 386 383
e 387 383
e 504 383
e 884 383
e 385 384
e 386 384
e 387 384
e 393 384
e 407 384
e 409 384
e 543 384
e 578 384
e 784 384
e 796 384
e 891 384
e 892 384
e 896 384
e 938 384
e 386 385
e 387 385
e 393 385
e 726 385
e 784 385
e 890 385
e 896 385
e 387 386
e 504 386
e 730 386
e 591 387
e 938 387
e 396 388
e 404 388
e 591 388
e 833 388
e 859 388
e 890 388
e 958 388
e 396 389
e 410 389
e 413 389
e 431 389
e 434 389
e 542 389
e 552 389
e 571 389
e 633 389
e 724 389
e 726 389
e 729 389
e 756 389
e 788 389
e 809 389
e 884 389
e 885 389
e 886 389
e 887 389
e 888 389
e 978 389
e 446 390
e 584 390
e 725 390
e 781 390
e 786 390
e 802 390
e 418 391
e 458 391
e 657 391
e 752 391
e 835 391
e 840 391
e 979 391
e 538 392
e 846 392
e 902 392
e 953 392
e 980 392
e 439 393
e 443 393
e 504 393
e 730 393
e 892 393
e 893 393
e 894 393
e 895 393
e 920 393
e 976 393
e 981 393
e 982 393
e 983 393
e 661 395
e 752 395
e 753 395
e 767 395
e 846 395
e 984 395
e 410 396
e 412 396
e 434 396
e 466 396
e 504 396
e 542 396
e 552 396
e 571 396
e 724 396
e 743 396
e 745 396
e 747 396
e 748 396
e 756 396
e 890 396
e 892 396
e 943 396
e 944 396
e 958 396
e 985 396
e 986 396
e 421 397
e 457 397
e 468 397
e 756 398
e 942 398
e 958 398
e 976 398
e 572 399
e 701 399
e 840 399
e 960 399
e 574 400
e 581 400
e 436 401
e 441 401
e 584 401
e 698 401
e 699 401
e 798 401
e 802 401
e 987 401
e 434 402
e 657 402
e 905 402
e 988 402
e 989 402
e 468 403
e 545 403
e 578 403
e 697 403
e 968 403
e 434 404
e 573 404
e 677 404
e 990 404
e 429 405
e 407 406
e 408 406
e 731 406
e 408 407
e 410 407
e 411 407
e 552 407
e 730 407
e 775 407
e 991 407
e 992 407
e 409 408
e 646 408
e 725 408
e 731 408
e 775 408
e 904 408
e 908 408
e 410 409
e 411 409
e 431 409
e 434 409
e 591 409
e 705 409
e 726 409
e 729 409
e 859 409
e 892 409
e 411 410
e 413 410
e 431 410
e 434 410
e 542 410
e 543 410
e 726 410
e 788 410
e 892 410
e 937 410
e 993 410
e 540 411
e 552 411
e 773 411
e 413 412
e 552 412
e 590 412
e 724 412
e 726 412
e 743 412
e 745 412
e 943 412
e 552 413
e 590 413
e 724 413
e 884 413
e 983 413
e 434 414
e 749 414
e 452 415
e 507 415
e 535 415
e 538 415
e 549 415
e 568 415
e 652 415
e 662 415
e 705 415
e 827 415
e 914 415
e 573 416
e 851 416
e 457 417
e 612 417
e 750 417
e 872 417
e 484 418
e 523 418
e 605 418
e 755 418
e 994 418
e 995 418
e 460 419
e 486 419
e 513 419
e 564 419
e 808 419
e 848 419
e 543 420
e 574 420
e 775 420
e 609 421
e 447 422
e 554 422
e 564 422
e 824 422
e 957 422
e 996 422
e 660 423
e 997 423
e 430 425
e 659 425
e 817 425
e 840 425
e 929 425
e 476 427
e 500 427
e 507 427
e 508 427
e 509 427
e 517 427
e 864 427
e 868 427
e 908 427
e 998 427
e 999 427
e 1000 427
e 454 429
e 460 429
e 520 429
e 543 429
e 546 429
e 554 429
e 632 429
e 775 429
e 817 429
e 884 429
e 898 429
e 919 429
e 1001 429
e 1002 429
e 485 430
e 497 430
e 499 430
e 500 430
e 510 430
e 756 431
e 892 431
e 904 431
e 1003 431
e 610 432
e 822 432
e 860 432
e 907 432
e 932 432
e 963 432
e 1004 432
e 1005 432
e 543 433
e 687 433
e 802 433
e 927 433
e 468 434
e 504 434
e 540 434
e 542 434
e 552 434
e 571 434
e 636 434
e 687 434
e 724 434
e 726 434
e 729 434
e 748 434
e 756 434
e 788 434
e 884 434
e 885 434
e 886 434
e 887 434
e 888 434
e 993 434
e 691 435
e 439 437
e 501 438
e 552 438
e 725 438
e 729 438
e 650 439
e 1006 439
e 444 440
e 640 440
e 517 441
e 584 441
e 698 441
e 699 441
e 806 441
e 882 441
e 444 443
e 504 443
e 539 443
e 749 443
e 775 443
e 809 443
e 834 443
e 448 445
e 451 445
e 461 445
e 568 445
e 586 445
e 588 445
e 468 446
e 594 446
e 641 446
e 695 446
e 915 446
e 475 447
e 477 447
e 482 447
e 484 447
e 564 447
e 816 447
e 824 447
e 996 447
e 1007 447
e 456 449
e 459 450
e 731 450
e 500 451
e 507 451
e 538 451
e 662 451
e 772 451
e 836 451
e 950 451
e 1008 451
e 455 452
e 456 452
e 515 452
e 588 452
e 652 452
e 654 452
e 656 452
e 657 452
e 662 452
e 663 452
e 688 452
e 914 452
e 1009 452
e 1010 452
e 1011 452
e 484 453
e 564 453
e 687 453
e 464 454
e 578 454
e 598 454
e 603 454
e 604 454
e 621 454
e 622 454
e 623 454
e 624 454
e 625 454
e 704 454
e 708 454
e 821 454
e 1012 454
e 1013 454
e 1014 454
e 515 455
e 588 455
e 654 455
e 660 455
e 761 456
e 817 456
e 1009 456
e 468 457
e 923 457
e 548 458
e 603 458
e 632 458
e 707 458
e 840 458
e 1001 458
e 1015 458
e 1016 458
e 700 459
e 701 459
e 840 459
e 842 459
e 980 459
e 1017 459
e 1018 459
e 1019 459
e 471 460
e 477 460
e 484 460
e 486 460
e 487 460
e 513 460
e 533 460
e 554 460
e 564 460
e 757 460
e 848 460
e 922 460
e 995 460
e 1002 460
e 1020 460
e 1021 460
e 1022 460
e 1023 460
e 1024 460
e 1025 460
e 1026 460
e 1027 460
e 632 461
e 818 462
e 990 462
e 1009 462
e 1028 462
e 603 464
e 624 464
e 625 464
e 626 464
e 774 464
e 821 464
e 1013 464
e 1029 464
e 545 465
e 602 465
e 523 466
e 549 466
e 638 466
e 711 466
e 765 466
e 1030 466
e 1031 466
e 468 467
e 470 467
e 549 467
e 588 467
e 654 467
e 660 467
e 769 467
e 770 467
e 819 467
e 952 467
e 1010 467
e 489 468
e 552 468
e 558 468
e 573 468
e 649 468
e 836 468
e 912 468
e 932 468
e 965 468
e 1032 468
e 1033 468
e 500 470
e 501 470
e 521 470
e 810 470
e 836 470
e 513 471
e 545 471
e 757 471
e 808 471
e 848 471
e 1034 471
e 696 472
e 483 475
e 554 475
e 709 475
e 849 475
e 1007 475
e 1020 475
e 1035 475
e 480 476
e 485 476
e 508 476
e 757 476
e 870 476
e 483 477
e 486 477
e 933 477
e 995 477
e 996 477
e 1020 477
e 1036 477
e 564 478
e 480 479
e 481 479
e 554 479
e 564 479
e 849 479
e 957 479
e 1037 479
e 483 480
e 675 480
e 811 480
e 875 480
e 957 480
e 996 480
e 1037 480
e 487 481
e 554 481
e 564 481
e 663 481
e 691 481
e 706 481
e 709 481
e 847 481
e 1038 481
e 1039 481
e 849 482
e 868 482
e 995 482
e 484 483
e 486 483
e 487 483
e 491 483
e 497 483
e 499 483
e 522 483
e 564 483
e 607 483
e 709 483
e 869 483
e 995 483
e 1008 483
e 1022 483
e 1035 483
e 1040 483
e 1041 483
e 1042 483
e 1043 483
e 486 484
e 549 484
e 564 484
e 709 484
e 870 484
e 871 484
e 995 484
e 1024 484
e 508 485
e 510 485
e 605 485
e 513 486
e 565 486
e 757 486
e 848 486
e 922 486
e 995 486
e 1020 486
e 1023 486
e 1036 486
e 564 487
e 757 487
e 1026 487
e 1044 487
e 1045 487
e 495 489
e 675 489
e 689 489
e 694 489
e 874 489
e 878 489
e 1046 489
e 491 490
e 497 491
e 517 491
e 522 491
e 607 491
e 632 491
e 1041 491
e 668 495
e 689 495
e 694 495
e 806 495
e 874 495
e 875 495
e 878 495
e 1047 495
e 979 496
e 607 497
e 1041 497
e 499 498
e 700 498
e 764 498
e 979 498
e 1048 498
e 701 499
e 1001 499
e 1049 499
e 506 500
e 507 500
e 508 500
e 537 500
e 539 500
e 562 500
e 607 500
e 730 500
e 549 501
e 638 501
e 643 501
e 660 501
e 818 501
e 821 501
e 505 503
e 573 503
e 651 503
e 549 504
e 552 504
e 724 504
e 726 504
e 730 504
e 833 504
e 892 504
e 893 504
e 895 504
e 920 504
e 981 504
e 1050 504
e 573 505
e 736 505
e 741 505
e 509 506
e 525 506
e 509 507
e 517 507
e 540 507
e 562 507
e 607 507
e 890 507
e 942 507
e 999 507
e 509 508
e 511 508
e 607 508
e 718 508
e 755 508
e 521 509
e 712 509
e 1050 509
e 698 512
e 775 512
e 809 512
e 833 512
e 834 512
e 889 512
e 896 512
e 904 512
e 908 512
e 992 512
e 1051 512
e 564 513
e 757 513
e 808 513
e 848 513
e 1034 513
e 1052 514
e 771 515
e 532 518
e 592 518
e 594 518
e 599 518
e 600 518
e 601 518
e 836 518
e 529 521
e 578 521
e 711 521
e 765 521
e 1016 521
e 607 522
e 528 523
e 546 523
e 570 523
e 765 523
e 822 523
e 1053 523
e 578 524
e 529 527
e 558 527
e 902 527
e 912 527
e 1054 527
e 549 528
e 765 528
e 822 528
e 558 529
e 903 529
e 950 530
e 881 531
e 654 532
e 680 532
e 687 532
e 705 532
e 831 532
e 1055 532
e 612 533
e 757 533
e 1056 535
e 950 538
e 1057 538
e 549 541
e 1009 541
e 552 542
e 725 542
e 726 542
e 729 542
e 756 542
e 833 542
e 886 542
e 888 542
e 558 543
e 581 543
e 617 543
e 687 543
e 709 543
e 721 543
e 1034 543
e 581 545
e 641 545
e 709 545
e 721 545
e 569 546
e 1053 546
e 1058 546
e 551 549
e 564 549
e 568 549
e 660 549
e 765 549
e 816 549
e 831 549
e 1059 549
e 765 551
e 571 552
e 590 552
e 725 552
e 726 552
e 729 552
e 730 552
e 756 552
e 788 552
e 884 552
e 885 552
e 886 552
e 887 552
e 888 552
e 568 553
e 663 553
e 853 553
e 1060 553
e 1061 553
e 564 554
e 565 554
e 709 554
e 824 554
e 849 554
e 868 554
e 869 554
e 928 554
e 1007 554
e 1062 554
e 592 555
e 687 555
e 775 555
e 833 555
e 834 555
e 860 555
e 1009 555
e 1063 555
e 573 556
e 573 557
e 720 557
e 721 557
e 902 558
e 903 558
e 912 558
e 1054 558
e 741 559
e 1064 560
e 860 561
e 902 561
e 912 561
e 1054 561
e 1065 561
e 1066 561
e 568 562
e 578 562
e 588 562
e 654 562
e 660 562
e 677 562
e 769 562
e 578 564
e 660 564
e 709 564
e 762 564
e 808 564
e 824 564
e 848 564
e 849 564
e 868 564
e 869 564
e 957 564
e 995 564
e 996 564
e 1026 564
e 816 565
e 824 565
e 1038 565
e 567 566
e 882 566
e 598 568
e 656 568
e 660 568
e 954 568
e 1061 568
e 669 569
e 595 571
e 726 571
e 756 571
e 788 571
e 885 571
e 886 571
e 887 571
e 888 571
e 612 572
e 659 572
e 960 572
e 980 572
e 710 573
e 851 573
e 603 578
e 604 578
e 611 578
e 656 578
e 659 578
e 671 578
e 715 578
e 811 578
e 866 578
e 891 578
e 1067 578
e 1068 578
e 1069 578
e 1070 578
e 1071 578
e 844 579
e 686 581
e 757 582
e 699 584
e 780 584
e 806 584
e 663 585
e 677 585
e 691 585
e 700 585
e 706 585
e 983 585
e 638 586
e 883 586
e 1031 587
e 1072 587
e 654 588
e 655 588
e 656 588
e 660 588
e 687 588
e 769 588
e 770 588
e 772 588
e 819 588
e 951 588
e 952 588
e 953 588
e 954 588
e 1073 588
e 662 589
e 591 590
e 724 590
e 730 590
e 743 590
e 744 590
e 747 590
e 748 590
e 756 590
e 940 590
e 945 590
e 946 590
e 961 590
e 724 591
e 725 591
e 726 591
e 743 591
e 744 591
e 746 591
e 945 591
e 594 592
e 595 592
e 650 592
e 725 592
e 895 592
e 1074 592
e 695 593
e 745 593
e 1075 593
e 1076 593
e 599 594
e 600 594
e 601 594
e 648 594
e 695 594
e 725 595
e 742 596
e 786 596
e 598 597
e 603 598
e 621 598
e 623 598
e 654 598
e 708 598
e 715 598
e 741 598
e 925 598
e 953 598
e 1032 598
e 1062 598
e 1077 598
e 601 599
e 780 599
e 786 599
e 725 600
e 742 600
e 965 600
e 1046 601
e 622 602
e 623 602
e 621 603
e 630 603
e 741 603
e 855 603
e 621 604
e 872 606
e 1041 607
e 634 608
e 924 608
e 985 608
e 872 609
e 612 610
e 822 610
e 967 610
e 1078 610
e 1079 610
e 614 611
e 1001 611
e 923 612
e 968 612
e 985 612
e 1080 612
e 1081 612
e 1082 612
e 1083 612
e 1084 612
e 1019 613
e 700 614
e 854 614
e 1085 617
e 737 621
e 623 622
e 1013 622
e 821 624
e 677 625
e 636 627
e 640 629
e 683 629
e 872 630
e 730 633
e 859 633
e 872 634
e 924 634
e 969 634
e 985 634
e 1078 634
e 737 636
e 1014 636
e 677 638
e 642 641
e 643 641
e 645 641
e 646 641
e 643 642
e 645 643
e 783 647
e 786 647
e 787 647
e 695 648
e 792 648
e 660 649
e 773 649
e 783 649
e 696 650
e 698 650
e 775 650
e 1086 651
e 853 653
e 656 654
e 660 654
e 769 654
e 770 654
e 772 654
e 769 656
e 953 656
e 661 657
e 752 657
e 825 657
e 846 657
e 979 657
e 935 658
e 987 658
e 1087 658
e 1088 658
e 1089 658
e 853 659
e 664 660
e 677 660
e 769 660
e 772 660
e 962 660
e 1060 660
e 704 661
e 752 661
e 754 661
e 984 661
e 1084 661
e 715 662
e 691 663
e 706 663
e 1090 663
e 1091 664
e 990 665
e 694 668
e 880 668
e 778 671
e 836 671
e 1092 671
e 694 675
e 875 675
e 1047 675
e 1093 680
e 692 687
e 698 687
e 703 687
e 704 687
e 1001 687
e 1007 687
e 1067 687
e 884 688
e 694 689
e 706 691
e 853 691
e 975 691
e 884 692
e 1086 693
e 1094 694
e 696 695
e 786 695
e 775 697
e 790 697
e 790 698
e 797 698
e 801 698
e 806 699
e 879 699
e 987 699
e 1095 699
e 840 700
e 840 701
e 1096 701
e 783 703
e 775 704
e 996 705
e 1097 705
e 755 706
e 847 706
e 994 706
e 1038 706
e 1039 706
e 1043 706
e 1098 706
e 825 707
e 853 707
e 954 707
e 1010 707
e 816 709
e 849 709
e 1035 709
e 1038 709
e 1098 709
e 721 710
e 732 710
e 733 710
e 851 710
e 861 711
e 900 711
e 1050 711
e 795 712
e 988 714
e 1099 714
e 950 715
e 812 718
e 908 719
e 737 723
e 744 724
e 746 724
e 747 724
e 940 724
e 941 724
e 945 724
e 946 724
e 958 724
e 986 724
e 1100 724
e 726 725
e 729 725
e 730 725
e 787 725
e 798 725
e 729 726
e 756 726
e 788 726
e 885 726
e 886 726
e 887 726
e 888 726
e 978 726
e 731 728
e 976 728
e 992 728
e 1003 728
e 859 729
e 756 730
e 945 730
e 981 730
e 982 730
e 983 730
e 974 731
e 992 731
e 1003 731
e 821 734
e 937 736
e 793 738
e 965 742
e 746 743
e 748 743
e 944 743
e 945 743
e 745 744
e 746 744
e 748 744
e 783 744
e 945 744
e 746 745
e 748 745
e 940 745
e 945 745
e 748 746
e 945 746
e 940 748
e 1075 748
e 872 750
e 754 753
e 812 754
e 775 756
e 788 756
e 885 756
e 886 756
e 887 756
e 888 756
e 808 757
e 848 757
e 1020 757
e 1025 757
e 1026 757
e 1027 757
e 1045 757
e 1101 757
e 930 761
e 935 761
e 1048 764
e 795 765
e 822 765
e 1053 765
e 1102 765
e 774 766
e 1103 768
e 770 769
e 953 769
e 819 770
e 975 770
e 1073 770
e 953 771
e 1104 771
e 819 772
e 976 773
e 896 774
e 809 775
e 833 775
e 834 775
e 884 775
e 786 780
e 786 783
e 885 784
e 890 784
e 891 784
e 895 784
e 936 784
e 885 788
e 886 788
e 887 788
e 888 788
e 1005 793
e 1067 793
e 1069 793
e 1078 793
e 1105 793
e 809 794
e 903 795
e 1066 795
e 926 799
e 1106 802
e 850 807
e 848 808
e 1023 808
e 1034 808
e 1097 808
e 833 809
e 834 809
e 957 811
e 1037 811
e 846 812
e 825 814
e 823 816
e 847 816
e 849 816
e 990 818
e 952 819
e 953 819
e 1058 819
e 853 820
e 1053 822
e 868 824
e 870 824
e 1036 824
e 1107 824
e 1062 828
e 976 831
e 834 833
e 908 833
e 1108 834
e 859 836
e 1010 836
e 1109 836
e 1110 836
e 1111 836
e 838 837
e 880 837
e 980 840
e 1035 847
e 1039 847
e 1043 847
e 1098 847
e 1034 848
e 1045 848
e 1098 848
e 1035 849
e 1037 849
e 1043 849
e 1098 849
e 929 853
e 869 854
e 868 855
e 869 855
e 871 855
e 923 855
e 1112 855
e 1113 859
e 907 860
e 963 860
e 1005 860
e 988 861
e 989 861
e 1050 861
e 976 865
e 1113 865
e 869 868
e 870 868
e 1112 868
e 1112 869
e 871 870
e 1035 870
e 1038 870
e 1114 870
e 1115 874
e 1095 878
e 1116 884
e 886 885
e 887 885
e 888 885
e 887 886
e 888 886
e 888 887
e 891 889
e 896 889
e 936 889
e 978 890
e 1117 890
e 896 891
e 907 891
e 895 894
e 920 894
e 976 894
e 981 894
e 982 894
e 983 894
e 1011 894
e 920 895
e 976 895
e 981 895
e 983 895
e 924 896
e 936 896
e 1118 898
e 900 899
e 1058 900
e 912 902
e 1066 902
e 908 904
e 1051 904
e 911 907
e 1004 907
e 1005 907
e 1067 907
e 1069 907
e 992 908
e 1003 908
e 1005 910
e 1067 910
e 1069 910
e 1078 910
e 1105 910
e 1054 912
e 1065 912
e 1066 912
e 1119 919
e 981 920
e 983 920
e 1090 921
e 1002 922
e 1023 923
e 985 924
e 1062 928
e 1120 930
e 1011 931
e 1121 931
e 963 932
e 1005 932
e 987 935
e 1087 935
e 941 940
e 946 940
e 942 941
e 958 942
e 952 950
e 962 954
e 995 957
e 996 957
e 1037 957
e 986 958
e 1063 958
e 1100 958
e 1122 960
e 1080 968
e 1084 968
e 981 976
e 983 976
e 1123 979
e 1068 980
e 983 981
e 1124 981
e 1087 987
e 1050 988
e 1050 989
e 1009 990
e 1003 992
e 996 995
e 1026 995
e 1043 995
e 1112 995
e 1123 997
e 1125 998
e 1049 1001
e 1126 1001
e 1005 1004
e 1067 1004
e 1069 1004
e 1105 1004
e 1067 1005
e 1069 1005
e 1070 1005
e 1105 1005
e 1127 1009
e 1019 1017
e 1068 1017
e 1068 1019
e 1128 1023
e 1097 1024
e 1045 1026
e 1069 1032
e 1078 1032
e 1038 1035
e 1039 1035
e 1043 1035
e 1098 1035
e 1043 1039
e 1098 1039
e 1098 1043
e 1112 1045
e 1129 1053
e 1105 1066
e 1069 1067
e 1070 1067
e 1078 1067
e 1105 1067
e 1070 1069
e 1078 1069
e 1105 1069
e 1105 1070
e 1130 1073
e 1079 1078
e 1084 1080
e 1131 1080
e 1132 1087
e 1089 1088
e 1133 1096
e 1112 1098
