# Supplementary material for: An optimization algorithm for maximum quasi-clique problem based on information feedback model
Source: PeerJ Comput Sci. 2024 Jul 12;10:e2173. doi: 10.7717/peerj-cs.2173 (PMC11323172; doi:10.7717/peerj-cs.2173)
Supplement: Data S2 [file peerj-cs-10-2173-s003.zip › Data2/ia-fb-messages.mtx]

p edge 1266 6451
e 157 1
e 224 1
e 624 1
e 1171 1
e 1240 1
e 3 2
e 30 2
e 44 2
e 271 2
e 423 2
e 652 2
e 53 3
e 85 3
e 125 3
e 169 3
e 205 3
e 216 3
e 236 3
e 301 3
e 321 3
e 451 3
e 554 3
e 564 3
e 702 3
e 941 3
e 948 3
e 986 3
e 996 3
e 997 3
e 1058 3
e 1079 3
e 1096 3
e 1097 3
e 1208 3
e 625 4
e 204 5
e 271 5
e 26 6
e 52 6
e 88 6
e 112 6
e 177 6
e 331 6
e 408 6
e 417 6
e 456 6
e 470 6
e 522 6
e 847 6
e 859 6
e 884 6
e 898 6
e 899 6
e 907 6
e 923 6
e 962 6
e 1020 6
e 1068 6
e 1105 6
e 1116 6
e 1151 6
e 1216 6
e 1263 6
e 95 7
e 156 7
e 187 7
e 207 7
e 217 7
e 226 7
e 242 7
e 244 7
e 405 7
e 437 7
e 508 7
e 513 7
e 522 7
e 551 7
e 624 7
e 683 7
e 689 7
e 703 7
e 707 7
e 762 7
e 785 7
e 814 7
e 927 7
e 948 7
e 1039 7
e 1046 7
e 1203 7
e 1261 7
e 214 8
e 291 8
e 411 8
e 491 8
e 571 8
e 641 8
e 743 8
e 790 8
e 822 8
e 989 8
e 1154 8
e 989 9
e 14 10
e 46 10
e 82 10
e 138 10
e 375 10
e 785 10
e 973 10
e 996 10
e 1059 10
e 89 11
e 99 11
e 223 11
e 342 11
e 404 11
e 423 11
e 573 11
e 708 11
e 798 11
e 948 11
e 997 11
e 1068 11
e 1106 11
e 1151 11
e 44 12
e 75 12
e 143 12
e 224 12
e 453 12
e 641 12
e 699 12
e 976 12
e 1017 12
e 1069 12
e 1139 12
e 16 13
e 100 13
e 125 13
e 132 13
e 157 13
e 273 13
e 342 13
e 397 13
e 417 13
e 432 13
e 460 13
e 473 13
e 480 13
e 492 13
e 622 13
e 624 13
e 699 13
e 703 13
e 797 13
e 825 13
e 893 13
e 961 13
e 1149 13
e 1151 13
e 1240 13
e 1249 13
e 20 14
e 58 14
e 83 14
e 89 14
e 97 14
e 103 14
e 131 14
e 149 14
e 150 14
e 153 14
e 181 14
e 220 14
e 221 14
e 224 14
e 258 14
e 289 14
e 319 14
e 369 14
e 405 14
e 469 14
e 472 14
e 492 14
e 501 14
e 593 14
e 596 14
e 617 14
e 619 14
e 668 14
e 681 14
e 731 14
e 733 14
e 739 14
e 821 14
e 858 14
e 907 14
e 920 14
e 960 14
e 961 14
e 978 14
e 991 14
e 992 14
e 1010 14
e 1049 14
e 1069 14
e 1071 14
e 1087 14
e 1106 14
e 1123 14
e 1165 14
e 1171 14
e 1202 14
e 1208 14
e 1218 14
e 204 15
e 272 15
e 326 15
e 1055 15
e 1161 15
e 122 17
e 376 17
e 492 17
e 1239 17
e 136 18
e 346 18
e 744 18
e 973 18
e 1240 18
e 24 19
e 32 19
e 624 19
e 689 19
e 829 19
e 921 19
e 1097 19
e 21 20
e 510 20
e 514 20
e 517 20
e 587 20
e 609 20
e 666 20
e 886 20
e 889 20
e 897 20
e 960 20
e 992 20
e 1058 20
e 1132 20
e 1171 20
e 348 21
e 430 21
e 866 22
e 945 22
e 982 22
e 1139 22
e 1222 22
e 1237 22
e 123 23
e 409 23
e 637 23
e 921 23
e 923 23
e 1125 23
e 30 24
e 99 24
e 153 24
e 157 24
e 224 24
e 320 24
e 350 24
e 356 24
e 397 24
e 405 24
e 407 24
e 428 24
e 469 24
e 516 24
e 579 24
e 587 24
e 624 24
e 650 24
e 668 24
e 685 24
e 733 24
e 736 24
e 739 24
e 760 24
e 815 24
e 821 24
e 933 24
e 944 24
e 1023 24
e 1069 24
e 1084 24
e 1085 24
e 1132 24
e 1165 24
e 1171 24
e 1209 24
e 1212 24
e 1227 24
e 1242 24
e 1252 24
e 492 25
e 508 25
e 521 25
e 522 25
e 641 25
e 689 25
e 726 25
e 889 25
e 986 25
e 35 26
e 76 26
e 84 26
e 367 26
e 549 26
e 759 26
e 823 26
e 859 26
e 907 26
e 973 26
e 1055 26
e 1098 26
e 1118 26
e 1220 26
e 35 27
e 52 27
e 69 27
e 144 27
e 191 27
e 241 27
e 380 27
e 494 27
e 541 27
e 549 27
e 798 27
e 823 27
e 973 27
e 1131 27
e 101 28
e 117 28
e 432 28
e 917 28
e 973 28
e 1091 28
e 1166 28
e 40 29
e 46 29
e 273 29
e 491 29
e 573 29
e 609 29
e 791 29
e 866 29
e 1005 29
e 1068 29
e 1149 29
e 88 30
e 103 30
e 115 30
e 121 30
e 123 30
e 127 30
e 137 30
e 138 30
e 156 30
e 262 30
e 275 30
e 301 30
e 302 30
e 343 30
e 358 30
e 376 30
e 386 30
e 412 30
e 430 30
e 448 30
e 456 30
e 461 30
e 473 30
e 492 30
e 514 30
e 522 30
e 523 30
e 527 30
e 538 30
e 543 30
e 545 30
e 553 30
e 554 30
e 573 30
e 575 30
e 587 30
e 590 30
e 608 30
e 633 30
e 638 30
e 666 30
e 677 30
e 683 30
e 695 30
e 703 30
e 705 30
e 712 30
e 744 30
e 780 30
e 793 30
e 810 30
e 814 30
e 818 30
e 841 30
e 847 30
e 857 30
e 865 30
e 882 30
e 910 30
e 921 30
e 922 30
e 928 30
e 947 30
e 948 30
e 974 30
e 1009 30
e 1012 30
e 1014 30
e 1064 30
e 1126 30
e 1139 30
e 1141 30
e 1166 30
e 1173 30
e 1182 30
e 1183 30
e 1189 30
e 1201 30
e 1203 30
e 1216 30
e 1239 30
e 1263 30
e 32 31
e 93 32
e 129 32
e 153 32
e 272 32
e 430 32
e 495 32
e 549 32
e 623 32
e 627 32
e 716 32
e 976 32
e 1021 32
e 1166 32
e 1192 32
e 1242 32
e 744 33
e 46 34
e 321 34
e 51 35
e 52 35
e 58 35
e 69 35
e 112 35
e 144 35
e 154 35
e 195 35
e 201 35
e 206 35
e 253 35
e 271 35
e 275 35
e 342 35
e 376 35
e 380 35
e 382 35
e 386 35
e 400 35
e 434 35
e 482 35
e 483 35
e 490 35
e 492 35
e 506 35
e 522 35
e 523 35
e 537 35
e 561 35
e 578 35
e 589 35
e 608 35
e 640 35
e 668 35
e 680 35
e 681 35
e 682 35
e 689 35
e 699 35
e 713 35
e 781 35
e 790 35
e 807 35
e 829 35
e 834 35
e 852 35
e 884 35
e 889 35
e 921 35
e 947 35
e 952 35
e 962 35
e 970 35
e 973 35
e 992 35
e 1011 35
e 1014 35
e 1020 35
e 1055 35
e 1058 35
e 1060 35
e 1068 35
e 1079 35
e 1094 35
e 1097 35
e 1110 35
e 1127 35
e 1138 35
e 1156 35
e 1157 35
e 1161 35
e 1162 35
e 1201 35
e 1203 35
e 1216 35
e 1235 35
e 1239 35
e 1240 35
e 1253 35
e 1263 35
e 69 36
e 622 36
e 670 36
e 671 36
e 761 36
e 150 37
e 326 37
e 373 37
e 643 37
e 823 37
e 917 37
e 934 37
e 973 37
e 1078 37
e 1100 37
e 1237 37
e 179 38
e 376 39
e 437 39
e 624 39
e 984 39
e 996 39
e 1058 39
e 46 40
e 357 41
e 89 42
e 223 42
e 271 42
e 426 42
e 553 42
e 587 42
e 641 42
e 810 42
e 944 42
e 948 42
e 961 42
e 980 42
e 1177 42
e 1264 42
e 52 43
e 343 43
e 538 43
e 975 43
e 52 44
e 128 44
e 154 44
e 167 44
e 177 44
e 201 44
e 208 44
e 227 44
e 275 44
e 311 44
e 334 44
e 343 44
e 360 44
e 384 44
e 386 44
e 434 44
e 437 44
e 492 44
e 502 44
e 522 44
e 540 44
e 608 44
e 630 44
e 640 44
e 695 44
e 720 44
e 785 44
e 802 44
e 834 44
e 921 44
e 922 44
e 951 44
e 952 44
e 967 44
e 984 44
e 1058 44
e 1183 44
e 1193 44
e 1203 44
e 1239 44
e 100 45
e 460 45
e 808 45
e 55 46
e 99 46
e 111 46
e 117 46
e 181 46
e 220 46
e 294 46
e 391 46
e 399 46
e 495 46
e 510 46
e 549 46
e 624 46
e 714 46
e 736 46
e 748 46
e 821 46
e 823 46
e 889 46
e 982 46
e 989 46
e 1071 46
e 1073 46
e 1080 46
e 1091 46
e 1095 46
e 1152 46
e 1160 46
e 1175 46
e 1217 46
e 1231 46
e 1237 46
e 393 47
e 343 48
e 923 48
e 1097 48
e 938 49
e 1240 49
e 52 50
e 191 50
e 373 50
e 788 50
e 456 51
e 58 52
e 68 52
e 69 52
e 75 52
e 84 52
e 131 52
e 144 52
e 150 52
e 161 52
e 191 52
e 195 52
e 206 52
e 239 52
e 241 52
e 255 52
e 267 52
e 286 52
e 298 52
e 304 52
e 316 52
e 332 52
e 333 52
e 346 52
e 367 52
e 369 52
e 445 52
e 446 52
e 482 52
e 571 52
e 585 52
e 622 52
e 649 52
e 698 52
e 700 52
e 749 52
e 759 52
e 780 52
e 798 52
e 801 52
e 803 52
e 804 52
e 806 52
e 823 52
e 842 52
e 846 52
e 859 52
e 917 52
e 950 52
e 961 52
e 970 52
e 992 52
e 1031 52
e 1051 52
e 1055 52
e 1060 52
e 1063 52
e 1141 52
e 1147 52
e 1163 52
e 1220 52
e 1235 52
e 1237 52
e 1252 52
e 1253 52
e 1257 52
e 1261 52
e 69 53
e 150 53
e 168 53
e 1060 53
e 1131 53
e 1202 53
e 258 54
e 599 54
e 1116 54
e 1157 54
e 83 56
e 87 56
e 138 56
e 475 56
e 537 56
e 554 56
e 619 56
e 634 56
e 775 56
e 807 56
e 897 56
e 941 56
e 1086 56
e 1204 56
e 1247 56
e 345 57
e 865 57
e 125 58
e 201 58
e 343 58
e 358 58
e 380 58
e 409 58
e 466 58
e 492 58
e 551 58
e 581 58
e 587 58
e 814 58
e 893 58
e 962 58
e 996 58
e 1014 58
e 1036 58
e 1050 58
e 1068 58
e 1094 58
e 1097 58
e 1203 58
e 607 59
e 640 59
e 1022 59
e 272 60
e 1055 60
e 1073 60
e 358 61
e 869 61
e 1070 61
e 91 62
e 321 62
e 470 62
e 578 62
e 823 63
e 828 63
e 1093 63
e 84 64
e 136 64
e 142 64
e 224 64
e 273 64
e 367 64
e 404 64
e 409 64
e 491 64
e 534 64
e 603 64
e 668 64
e 823 64
e 973 64
e 982 64
e 1163 64
e 1243 64
e 1252 65
e 350 66
e 304 67
e 472 67
e 763 67
e 823 67
e 973 67
e 230 68
e 376 68
e 1097 68
e 1253 68
e 125 69
e 343 69
e 376 69
e 402 69
e 514 69
e 618 69
e 781 69
e 814 69
e 852 69
e 884 69
e 921 69
e 951 69
e 996 69
e 1041 69
e 1097 69
e 1168 69
e 1249 69
e 1253 69
e 1097 70
e 382 71
e 823 71
e 358 72
e 916 72
e 969 72
e 984 72
e 1000 72
e 1193 72
e 1203 72
e 1235 72
e 1203 73
e 236 74
e 634 74
e 688 74
e 974 74
e 186 76
e 492 76
e 513 76
e 893 76
e 1019 76
e 78 77
e 115 77
e 169 77
e 437 77
e 454 77
e 489 77
e 771 77
e 1058 77
e 1122 77
e 790 79
e 809 79
e 946 80
e 972 80
e 1063 80
e 149 81
e 223 81
e 624 81
e 798 81
e 1147 81
e 1252 81
e 187 82
e 522 82
e 89 83
e 93 83
e 117 83
e 131 83
e 181 83
e 188 83
e 216 83
e 221 83
e 413 83
e 436 83
e 437 83
e 472 83
e 476 83
e 510 83
e 533 83
e 733 83
e 786 83
e 836 83
e 894 83
e 907 83
e 941 83
e 960 83
e 966 83
e 985 83
e 1032 83
e 1039 83
e 1040 83
e 1058 83
e 1060 83
e 1073 83
e 1084 83
e 1171 83
e 1221 83
e 136 84
e 153 84
e 167 84
e 187 84
e 201 84
e 217 84
e 253 84
e 275 84
e 432 84
e 475 84
e 522 84
e 547 84
e 577 84
e 578 84
e 601 84
e 666 84
e 689 84
e 703 84
e 780 84
e 786 84
e 899 84
e 967 84
e 973 84
e 996 84
e 1014 84
e 1063 84
e 1097 84
e 1249 84
e 1253 84
e 1263 84
e 273 85
e 342 85
e 394 85
e 408 85
e 498 85
e 516 85
e 529 85
e 620 85
e 624 85
e 877 85
e 886 85
e 907 85
e 920 85
e 946 85
e 1010 85
e 1034 85
e 1080 85
e 1105 85
e 1151 85
e 1167 85
e 1210 85
e 1240 85
e 87 86
e 88 86
e 480 86
e 699 86
e 825 86
e 886 86
e 88 87
e 89 87
e 99 87
e 100 87
e 103 87
e 171 87
e 217 87
e 236 87
e 253 87
e 268 87
e 273 87
e 289 87
e 297 87
e 304 87
e 319 87
e 326 87
e 358 87
e 380 87
e 446 87
e 470 87
e 480 87
e 587 87
e 611 87
e 615 87
e 665 87
e 688 87
e 749 87
e 774 87
e 790 87
e 907 87
e 924 87
e 973 87
e 982 87
e 984 87
e 1010 87
e 1051 87
e 1054 87
e 1073 87
e 1078 87
e 1121 87
e 1139 87
e 1148 87
e 1157 87
e 1163 87
e 1248 87
e 89 88
e 117 88
e 131 88
e 150 88
e 186 88
e 191 88
e 194 88
e 416 88
e 434 88
e 472 88
e 480 88
e 506 88
e 507 88
e 549 88
e 559 88
e 643 88
e 685 88
e 776 88
e 823 88
e 835 88
e 877 88
e 902 88
e 936 88
e 951 88
e 961 88
e 970 88
e 1016 88
e 1157 88
e 1163 88
e 1202 88
e 1208 88
e 1218 88
e 1220 88
e 1231 88
e 1240 88
e 1252 88
e 112 89
e 121 89
e 131 89
e 170 89
e 179 89
e 203 89
e 204 89
e 217 89
e 220 89
e 224 89
e 246 89
e 247 89
e 289 89
e 349 89
e 378 89
e 414 89
e 417 89
e 422 89
e 473 89
e 502 89
e 543 89
e 567 89
e 573 89
e 592 89
e 610 89
e 677 89
e 703 89
e 744 89
e 778 89
e 790 89
e 857 89
e 877 89
e 879 89
e 897 89
e 907 89
e 921 89
e 925 89
e 942 89
e 952 89
e 961 89
e 972 89
e 982 89
e 984 89
e 991 89
e 992 89
e 1019 89
e 1032 89
e 1050 89
e 1058 89
e 1073 89
e 1094 89
e 1110 89
e 1129 89
e 1151 89
e 1180 89
e 1202 89
e 1203 89
e 1231 89
e 1235 89
e 1236 89
e 1251 89
e 1260 89
e 1263 89
e 241 90
e 254 90
e 300 90
e 969 90
e 970 90
e 1098 90
e 1208 90
e 1227 90
e 1252 90
e 432 91
e 523 92
e 537 92
e 1019 92
e 124 93
e 135 93
e 137 93
e 152 93
e 204 93
e 214 93
e 216 93
e 222 93
e 286 93
e 362 93
e 412 93
e 437 93
e 473 93
e 492 93
e 504 93
e 530 93
e 554 93
e 610 93
e 638 93
e 666 93
e 941 93
e 985 93
e 1058 93
e 1138 93
e 367 94
e 668 94
e 780 94
e 936 94
e 1020 94
e 1240 94
e 549 95
e 569 95
e 437 96
e 1253 96
e 153 97
e 1094 98
e 121 99
e 135 99
e 206 99
e 220 99
e 361 99
e 389 99
e 397 99
e 418 99
e 428 99
e 476 99
e 522 99
e 523 99
e 527 99
e 537 99
e 567 99
e 570 99
e 620 99
e 624 99
e 641 99
e 650 99
e 651 99
e 857 99
e 865 99
e 907 99
e 921 99
e 948 99
e 978 99
e 980 99
e 1032 99
e 1094 99
e 1106 99
e 1138 99
e 1165 99
e 1170 99
e 1171 99
e 1212 99
e 1242 99
e 1259 99
e 1264 99
e 483 100
e 624 100
e 666 100
e 1053 100
e 115 101
e 216 101
e 275 101
e 384 101
e 406 101
e 437 101
e 485 101
e 573 101
e 587 101
e 608 101
e 666 101
e 749 101
e 834 101
e 941 101
e 973 101
e 1182 101
e 742 102
e 790 102
e 117 103
e 126 103
e 198 103
e 236 103
e 394 103
e 494 103
e 573 103
e 624 103
e 744 103
e 823 103
e 830 103
e 973 103
e 1073 103
e 1109 103
e 1208 103
e 1235 103
e 1237 103
e 1264 103
e 273 104
e 342 104
e 357 104
e 360 104
e 508 104
e 607 104
e 744 104
e 771 104
e 886 104
e 973 104
e 994 104
e 1212 104
e 522 105
e 695 105
e 946 105
e 334 106
e 1214 106
e 298 107
e 376 107
e 923 107
e 277 108
e 491 108
e 618 108
e 876 108
e 956 108
e 1240 108
e 744 109
e 761 109
e 689 110
e 127 111
e 131 111
e 140 111
e 221 111
e 290 111
e 370 111
e 840 111
e 1136 111
e 434 112
e 491 112
e 567 112
e 899 112
e 921 112
e 923 112
e 924 112
e 957 112
e 1150 112
e 1251 112
e 204 113
e 236 113
e 641 113
e 974 113
e 666 114
e 893 114
e 996 114
e 117 115
e 517 115
e 728 115
e 775 115
e 836 115
e 941 115
e 960 115
e 1032 115
e 1163 115
e 204 116
e 523 116
e 734 116
e 737 116
e 123 117
e 128 117
e 137 117
e 138 117
e 140 117
e 156 117
e 174 117
e 182 117
e 184 117
e 227 117
e 261 117
e 283 117
e 284 117
e 298 117
e 301 117
e 314 117
e 397 117
e 398 117
e 412 117
e 431 117
e 434 117
e 437 117
e 473 117
e 492 117
e 513 117
e 522 117
e 523 117
e 527 117
e 573 117
e 575 117
e 588 117
e 590 117
e 632 117
e 637 117
e 638 117
e 640 117
e 666 117
e 683 117
e 695 117
e 705 117
e 732 117
e 734 117
e 746 117
e 757 117
e 789 117
e 793 117
e 839 117
e 862 117
e 865 117
e 872 117
e 884 117
e 921 117
e 922 117
e 923 117
e 924 117
e 946 117
e 948 117
e 963 117
e 967 117
e 1019 117
e 1024 117
e 1028 117
e 1036 117
e 1065 117
e 1068 117
e 1078 117
e 1108 117
e 1126 117
e 1138 117
e 1156 117
e 1168 117
e 1189 117
e 1223 117
e 1236 117
e 1253 117
e 1263 117
e 244 118
e 417 118
e 445 118
e 547 118
e 921 118
e 935 118
e 948 118
e 952 118
e 1010 118
e 1043 118
e 1094 119
e 123 120
e 706 120
e 794 120
e 798 120
e 884 120
e 1004 120
e 1129 120
e 1252 120
e 446 121
e 1171 121
e 1205 121
e 1252 121
e 216 122
e 224 122
e 480 122
e 790 122
e 897 122
e 941 122
e 131 123
e 150 123
e 168 123
e 195 123
e 444 123
e 445 123
e 475 123
e 537 123
e 605 123
e 627 123
e 823 123
e 886 123
e 956 123
e 970 123
e 1035 123
e 1129 123
e 1143 123
e 1147 123
e 1163 123
e 1165 123
e 1193 123
e 131 124
e 149 124
e 150 124
e 185 124
e 204 124
e 210 124
e 342 124
e 405 124
e 469 124
e 491 124
e 510 124
e 581 124
e 619 124
e 684 124
e 714 124
e 733 124
e 736 124
e 748 124
e 865 124
e 889 124
e 907 124
e 934 124
e 935 124
e 960 124
e 989 124
e 1004 124
e 1006 124
e 1055 124
e 1076 124
e 1086 124
e 1123 124
e 1160 124
e 1171 124
e 1208 124
e 1212 124
e 1220 124
e 1266 124
e 136 125
e 161 125
e 191 125
e 206 125
e 367 125
e 423 125
e 424 125
e 670 125
e 760 125
e 779 125
e 806 125
e 823 125
e 850 125
e 889 125
e 907 125
e 917 125
e 936 125
e 980 125
e 1237 125
e 1252 125
e 181 126
e 365 126
e 585 126
e 742 126
e 743 126
e 973 126
e 1045 126
e 131 127
e 140 127
e 224 127
e 290 127
e 318 127
e 494 127
e 620 127
e 627 127
e 641 127
e 681 127
e 742 127
e 973 127
e 982 127
e 987 127
e 1032 127
e 1073 127
e 1080 127
e 1171 127
e 1252 127
e 134 128
e 204 128
e 486 128
e 520 128
e 625 128
e 889 128
e 941 128
e 1160 128
e 170 129
e 840 129
e 1200 129
e 522 130
e 579 130
e 889 130
e 1086 130
e 132 131
e 135 131
e 136 131
e 137 131
e 138 131
e 140 131
e 217 131
e 244 131
e 277 131
e 282 131
e 283 131
e 313 131
e 328 131
e 342 131
e 345 131
e 363 131
e 372 131
e 386 131
e 397 131
e 403 131
e 409 131
e 412 131
e 427 131
e 434 131
e 460 131
e 470 131
e 473 131
e 502 131
e 509 131
e 523 131
e 537 131
e 543 131
e 551 131
e 567 131
e 573 131
e 575 131
e 587 131
e 603 131
e 607 131
e 613 131
e 619 131
e 647 131
e 683 131
e 695 131
e 703 131
e 723 131
e 743 131
e 744 131
e 762 131
e 771 131
e 793 131
e 814 131
e 816 131
e 818 131
e 838 131
e 839 131
e 840 131
e 865 131
e 868 131
e 921 131
e 943 131
e 952 131
e 960 131
e 972 131
e 984 131
e 998 131
e 1013 131
e 1049 131
e 1094 131
e 1113 131
e 1129 131
e 1135 131
e 1137 131
e 1151 131
e 1182 131
e 1201 131
e 1202 131
e 1208 131
e 1211 131
e 1259 131
e 1263 131
e 151 132
e 495 132
e 547 132
e 592 132
e 624 132
e 684 132
e 731 132
e 973 132
e 1002 132
e 1165 132
e 1208 132
e 1212 132
e 151 133
e 571 134
e 695 134
e 733 134
e 973 134
e 1004 134
e 1016 134
e 220 135
e 273 135
e 317 135
e 394 135
e 537 135
e 620 135
e 624 135
e 625 135
e 641 135
e 1214 135
e 142 136
e 150 136
e 236 136
e 241 136
e 248 136
e 269 136
e 367 136
e 472 136
e 491 136
e 506 136
e 603 136
e 627 136
e 681 136
e 759 136
e 813 136
e 973 136
e 982 136
e 1004 136
e 1026 136
e 1031 136
e 1106 136
e 1128 136
e 1139 136
e 1144 136
e 1171 136
e 157 137
e 294 137
e 513 137
e 650 137
e 744 137
e 778 137
e 907 137
e 960 137
e 974 137
e 1069 137
e 1088 137
e 1093 137
e 1127 137
e 1135 137
e 1151 137
e 1172 137
e 1240 137
e 1251 137
e 1263 137
e 220 138
e 289 138
e 369 138
e 445 138
e 495 138
e 596 138
e 743 138
e 764 138
e 890 138
e 1027 138
e 1073 138
e 1160 138
e 1171 138
e 791 139
e 143 140
e 224 140
e 236 140
e 290 140
e 494 140
e 535 140
e 620 140
e 625 140
e 670 140
e 714 140
e 736 140
e 742 140
e 1032 140
e 1055 140
e 1091 140
e 967 141
e 996 141
e 150 142
e 152 142
e 204 142
e 283 142
e 289 142
e 348 142
e 428 142
e 500 142
e 537 142
e 603 142
e 790 142
e 862 142
e 897 142
e 1010 142
e 1032 142
e 1055 142
e 1060 142
e 1110 142
e 1128 142
e 1240 142
e 1243 142
e 1245 142
e 208 143
e 214 143
e 740 143
e 789 143
e 185 144
e 236 144
e 326 144
e 353 144
e 357 144
e 376 144
e 383 144
e 393 144
e 422 144
e 445 144
e 481 144
e 504 144
e 513 144
e 561 144
e 573 144
e 618 144
e 689 144
e 735 144
e 744 144
e 790 144
e 853 144
e 967 144
e 992 144
e 1009 144
e 1012 144
e 1020 144
e 1050 144
e 1097 144
e 1129 144
e 1133 144
e 1150 144
e 1173 144
e 1248 144
e 1264 144
e 179 145
e 181 145
e 216 145
e 234 145
e 489 145
e 668 145
e 726 145
e 728 145
e 890 145
e 924 145
e 925 145
e 988 145
e 991 145
e 1106 145
e 191 146
e 195 146
e 245 146
e 378 146
e 960 146
e 1032 146
e 151 147
e 515 148
e 1173 148
e 217 149
e 219 149
e 220 149
e 283 149
e 370 149
e 397 149
e 453 149
e 492 149
e 522 149
e 527 149
e 546 149
e 601 149
e 713 149
e 921 149
e 1069 149
e 1073 149
e 1094 149
e 1098 149
e 1106 149
e 1253 149
e 168 150
e 174 150
e 186 150
e 217 150
e 234 150
e 244 150
e 247 150
e 275 150
e 331 150
e 343 150
e 349 150
e 358 150
e 360 150
e 402 150
e 403 150
e 404 150
e 417 150
e 422 150
e 423 150
e 434 150
e 437 150
e 443 150
e 483 150
e 490 150
e 492 150
e 502 150
e 506 150
e 513 150
e 514 150
e 527 150
e 537 150
e 543 150
e 551 150
e 558 150
e 561 150
e 577 150
e 578 150
e 587 150
e 603 150
e 608 150
e 618 150
e 637 150
e 668 150
e 674 150
e 683 150
e 695 150
e 720 150
e 721 150
e 738 150
e 744 150
e 781 150
e 814 150
e 825 150
e 855 150
e 884 150
e 917 150
e 921 150
e 946 150
e 948 150
e 952 150
e 967 150
e 969 150
e 972 150
e 973 150
e 984 150
e 1014 150
e 1035 150
e 1050 150
e 1054 150
e 1097 150
e 1098 150
e 1103 150
e 1120 150
e 1126 150
e 1201 150
e 1203 150
e 1216 150
e 1220 150
e 1239 150
e 1240 150
e 1243 150
e 1252 150
e 1253 150
e 1263 150
e 592 151
e 1165 151
e 424 152
e 713 152
e 973 152
e 174 153
e 320 153
e 321 153
e 328 153
e 349 153
e 362 153
e 460 153
e 506 153
e 513 153
e 522 153
e 554 153
e 577 153
e 578 153
e 592 153
e 651 153
e 671 153
e 677 153
e 703 153
e 711 153
e 723 153
e 733 153
e 814 153
e 937 153
e 943 153
e 1024 153
e 1041 153
e 1116 153
e 1171 153
e 1183 153
e 1203 153
e 1240 153
e 1242 153
e 1249 153
e 1263 153
e 237 154
e 298 154
e 316 154
e 472 154
e 535 154
e 625 154
e 973 154
e 978 154
e 1114 154
e 1237 154
e 236 155
e 492 155
e 990 155
e 1020 155
e 1043 155
e 1103 155
e 1173 155
e 495 156
e 624 156
e 646 156
e 961 156
e 242 157
e 349 157
e 483 157
e 513 157
e 554 157
e 577 157
e 683 157
e 814 157
e 943 157
e 1094 157
e 1095 157
e 1098 157
e 1137 157
e 271 158
e 160 159
e 589 159
e 376 161
e 1014 161
e 1158 161
e 1148 162
e 504 163
e 537 163
e 607 163
e 1240 163
e 402 164
e 417 164
e 683 164
e 868 164
e 1128 165
e 334 166
e 622 166
e 1166 166
e 316 167
e 334 167
e 353 167
e 472 167
e 868 167
e 886 167
e 979 167
e 1151 167
e 1240 167
e 379 168
e 573 168
e 942 168
e 952 168
e 958 168
e 1097 168
e 1100 168
e 1103 168
e 224 169
e 241 169
e 273 169
e 318 169
e 323 169
e 835 169
e 885 169
e 1035 169
e 367 171
e 889 171
e 445 172
e 744 173
e 886 173
e 183 174
e 405 174
e 568 174
e 652 174
e 748 174
e 761 174
e 871 174
e 875 174
e 1084 174
e 1123 174
e 1143 174
e 1212 174
e 1240 174
e 1265 174
e 647 175
e 921 176
e 181 177
e 190 177
e 191 177
e 211 177
e 221 177
e 245 177
e 290 177
e 342 177
e 463 177
e 481 177
e 522 177
e 535 177
e 541 177
e 547 177
e 579 177
e 585 177
e 615 177
e 643 177
e 649 177
e 670 177
e 690 177
e 738 177
e 743 177
e 771 177
e 784 177
e 803 177
e 809 177
e 820 177
e 843 177
e 848 177
e 866 177
e 917 177
e 970 177
e 978 177
e 980 177
e 1093 177
e 1131 177
e 1143 177
e 1220 177
e 1252 177
e 1263 177
e 716 178
e 383 179
e 904 179
e 924 179
e 925 179
e 619 180
e 806 180
e 816 180
e 894 180
e 1078 180
e 1252 180
e 182 181
e 185 181
e 189 181
e 190 181
e 204 181
e 217 181
e 220 181
e 258 181
e 434 181
e 451 181
e 485 181
e 490 181
e 518 181
e 522 181
e 527 181
e 531 181
e 554 181
e 567 181
e 575 181
e 588 181
e 643 181
e 653 181
e 683 181
e 793 181
e 837 181
e 847 181
e 848 181
e 926 181
e 946 181
e 948 181
e 1036 181
e 1073 181
e 1077 181
e 1094 181
e 1137 181
e 1157 181
e 1206 181
e 1247 181
e 978 182
e 1047 182
e 1148 182
e 1208 182
e 1240 182
e 208 183
e 282 183
e 362 183
e 418 183
e 433 183
e 470 183
e 513 183
e 522 183
e 528 183
e 572 183
e 625 183
e 641 183
e 668 183
e 683 183
e 764 183
e 889 183
e 890 183
e 897 183
e 969 183
e 991 183
e 1039 183
e 1051 183
e 1084 183
e 1107 183
e 1127 183
e 187 185
e 244 185
e 280 185
e 282 185
e 397 185
e 427 185
e 522 185
e 622 185
e 683 185
e 750 185
e 884 185
e 921 185
e 948 185
e 973 185
e 1097 185
e 1137 185
e 1208 185
e 1263 185
e 305 186
e 342 186
e 343 186
e 379 186
e 474 186
e 492 186
e 578 186
e 584 186
e 640 186
e 771 186
e 901 186
e 923 186
e 973 186
e 980 186
e 982 186
e 984 186
e 1043 186
e 1181 186
e 1236 186
e 405 187
e 463 187
e 605 187
e 761 187
e 869 187
e 1098 187
e 1206 187
e 287 188
e 436 188
e 695 188
e 752 188
e 880 188
e 889 188
e 1086 188
e 397 189
e 546 189
e 653 189
e 1094 189
e 1240 189
e 204 190
e 349 190
e 407 190
e 469 190
e 492 190
e 683 190
e 810 190
e 814 190
e 889 190
e 1073 190
e 1168 190
e 277 191
e 282 191
e 300 191
e 358 191
e 376 191
e 382 191
e 451 191
e 483 191
e 506 191
e 561 191
e 852 191
e 865 191
e 924 191
e 1054 191
e 1173 191
e 1214 191
e 475 192
e 973 193
e 483 194
e 669 194
e 884 194
e 958 194
e 1054 194
e 1143 194
e 1253 194
e 338 195
e 378 195
e 445 195
e 538 195
e 553 195
e 554 195
e 565 195
e 853 195
e 865 195
e 1075 195
e 1081 195
e 1263 195
e 537 196
e 449 197
e 274 198
e 537 198
e 641 198
e 1058 198
e 1065 198
e 1264 198
e 406 199
e 739 199
e 966 199
e 502 200
e 984 200
e 442 201
e 445 201
e 549 201
e 780 201
e 781 201
e 823 201
e 1043 201
e 1054 201
e 1147 201
e 1252 201
e 924 202
e 241 203
e 342 203
e 408 203
e 646 203
e 688 203
e 969 203
e 1018 203
e 1049 203
e 1212 203
e 206 204
e 216 204
e 233 204
e 275 204
e 300 204
e 356 204
e 370 204
e 618 204
e 619 204
e 624 204
e 809 204
e 890 204
e 891 204
e 944 204
e 965 204
e 1086 204
e 1137 204
e 1155 204
e 1161 204
e 445 205
e 1051 205
e 358 206
e 790 206
e 948 206
e 972 206
e 980 206
e 986 206
e 992 206
e 1068 206
e 1211 206
e 1264 206
e 280 207
e 320 207
e 385 207
e 469 207
e 510 207
e 735 207
e 1085 207
e 453 208
e 625 208
e 747 208
e 789 208
e 960 208
e 1160 208
e 460 209
e 527 209
e 840 209
e 1114 209
e 921 210
e 1263 210
e 217 211
e 244 211
e 723 211
e 1041 211
e 1096 211
e 1138 211
e 891 212
e 1095 212
e 475 213
e 492 213
e 522 213
e 746 213
e 215 214
e 273 214
e 289 214
e 411 214
e 596 214
e 1173 214
e 220 215
e 620 215
e 362 216
e 436 216
e 473 216
e 504 216
e 520 216
e 522 216
e 523 216
e 537 216
e 727 216
e 775 216
e 838 216
e 897 216
e 941 216
e 946 216
e 1223 216
e 220 217
e 289 217
e 370 217
e 405 217
e 458 217
e 469 217
e 491 217
e 495 217
e 510 217
e 596 217
e 619 217
e 627 217
e 653 217
e 661 217
e 681 217
e 682 217
e 690 217
e 716 217
e 742 217
e 743 217
e 749 217
e 760 217
e 764 217
e 869 217
e 894 217
e 907 217
e 978 217
e 982 217
e 1055 217
e 1060 217
e 1106 217
e 1134 217
e 1160 217
e 1171 217
e 1194 217
e 1208 217
e 1218 217
e 1242 217
e 740 218
e 222 219
e 563 219
e 666 219
e 948 219
e 356 220
e 390 220
e 418 220
e 432 220
e 522 220
e 527 220
e 531 220
e 570 220
e 577 220
e 620 220
e 641 220
e 651 220
e 743 220
e 771 220
e 839 220
e 840 220
e 943 220
e 948 220
e 962 220
e 1055 220
e 1138 220
e 244 221
e 274 221
e 277 221
e 451 221
e 504 221
e 513 221
e 522 221
e 567 221
e 608 221
e 666 221
e 744 221
e 791 221
e 910 221
e 921 221
e 922 221
e 927 221
e 947 221
e 948 221
e 996 221
e 1005 221
e 1068 221
e 1094 221
e 1156 221
e 1173 221
e 1201 221
e 1203 221
e 1242 221
e 1263 221
e 681 222
e 988 222
e 1237 222
e 244 223
e 261 223
e 378 223
e 923 223
e 1051 223
e 1171 223
e 1240 223
e 354 224
e 417 224
e 422 224
e 437 224
e 508 224
e 518 224
e 521 224
e 554 224
e 587 224
e 599 224
e 659 224
e 683 224
e 705 224
e 789 224
e 818 224
e 865 224
e 889 224
e 893 224
e 946 224
e 952 224
e 962 224
e 992 224
e 996 224
e 1020 224
e 1050 224
e 1058 224
e 1065 224
e 1110 224
e 1127 224
e 1156 224
e 1163 224
e 1186 224
e 1203 224
e 1216 224
e 373 225
e 970 226
e 472 227
e 1191 227
e 366 228
e 996 228
e 369 229
e 894 230
e 949 230
e 283 231
e 522 231
e 523 231
e 527 231
e 807 231
e 1216 231
e 233 232
e 236 232
e 300 232
e 373 232
e 400 232
e 666 232
e 855 232
e 884 232
e 974 232
e 1068 232
e 636 233
e 974 233
e 1009 233
e 456 234
e 835 234
e 1064 234
e 1186 234
e 1240 234
e 1253 234
e 728 235
e 254 236
e 273 236
e 321 236
e 381 236
e 400 236
e 409 236
e 435 236
e 478 236
e 489 236
e 494 236
e 553 236
e 618 236
e 620 236
e 624 236
e 631 236
e 636 236
e 688 236
e 699 236
e 744 236
e 783 236
e 790 236
e 812 236
e 835 236
e 865 236
e 897 236
e 910 236
e 974 236
e 1001 236
e 1101 236
e 1133 236
e 1171 236
e 1186 236
e 1222 236
e 1240 236
e 1253 236
e 239 237
e 349 237
e 962 238
e 343 239
e 412 240
e 672 240
e 1098 240
e 1261 240
e 301 241
e 358 241
e 379 241
e 540 241
e 587 241
e 608 241
e 656 241
e 786 241
e 852 241
e 889 241
e 923 241
e 962 241
e 984 241
e 1196 241
e 342 242
e 494 242
e 956 242
e 991 242
e 1029 242
e 1147 242
e 1184 242
e 551 243
e 322 244
e 323 244
e 494 244
e 549 244
e 623 244
e 738 244
e 817 244
e 847 244
e 935 244
e 956 244
e 960 244
e 970 244
e 980 244
e 1093 244
e 1147 244
e 1178 244
e 1231 244
e 1252 244
e 736 246
e 783 246
e 786 246
e 917 246
e 976 246
e 1154 246
e 492 247
e 508 247
e 787 247
e 835 247
e 984 247
e 1240 247
e 259 248
e 642 248
e 683 248
e 807 248
e 847 248
e 869 248
e 882 248
e 1018 248
e 1201 248
e 251 249
e 1131 250
e 376 251
e 396 251
e 1242 251
e 272 252
e 494 252
e 637 252
e 1252 252
e 1257 252
e 342 253
e 367 253
e 757 253
e 833 253
e 834 253
e 917 253
e 1180 253
e 865 254
e 886 254
e 331 255
e 1151 255
e 369 256
e 1137 257
e 303 258
e 363 258
e 422 258
e 464 258
e 522 258
e 601 258
e 679 258
e 681 258
e 689 258
e 847 258
e 884 258
e 921 258
e 937 258
e 1073 258
e 1077 258
e 1116 258
e 1157 258
e 1253 258
e 303 260
e 356 260
e 946 260
e 1094 260
e 502 262
e 770 262
e 958 262
e 961 262
e 1147 262
e 1208 262
e 1242 262
e 1252 262
e 537 263
e 1103 263
e 1154 263
e 265 264
e 551 264
e 317 266
e 622 266
e 877 266
e 996 266
e 720 267
e 865 267
e 322 268
e 376 268
e 457 268
e 503 268
e 563 268
e 952 268
e 1165 268
e 271 270
e 946 270
e 1014 270
e 305 271
e 495 271
e 535 271
e 343 272
e 349 272
e 475 272
e 522 272
e 536 272
e 543 272
e 546 272
e 590 272
e 746 272
e 793 272
e 814 272
e 893 272
e 1041 272
e 1072 272
e 1135 272
e 1161 272
e 1173 272
e 1174 272
e 1203 272
e 369 273
e 400 273
e 419 273
e 422 273
e 437 273
e 480 273
e 532 273
e 543 273
e 571 273
e 573 273
e 620 273
e 774 273
e 776 273
e 789 273
e 886 273
e 946 273
e 972 273
e 986 273
e 1020 273
e 1058 273
e 1161 273
e 369 274
e 688 274
e 771 274
e 798 274
e 923 274
e 936 274
e 1031 274
e 1147 274
e 355 275
e 357 275
e 449 275
e 494 275
e 510 275
e 646 275
e 685 275
e 749 275
e 761 275
e 809 275
e 830 275
e 836 275
e 890 275
e 970 275
e 1006 275
e 1060 275
e 1062 275
e 1074 275
e 1147 275
e 1212 275
e 1237 275
e 323 276
e 385 276
e 414 276
e 424 276
e 441 276
e 733 276
e 798 276
e 816 276
e 936 276
e 1132 276
e 1252 276
e 280 277
e 288 277
e 289 277
e 342 277
e 356 277
e 366 277
e 383 277
e 387 277
e 462 277
e 467 277
e 481 277
e 510 277
e 544 277
e 622 277
e 625 277
e 627 277
e 668 277
e 686 277
e 727 277
e 731 277
e 817 277
e 840 277
e 970 277
e 993 277
e 1006 277
e 1031 277
e 1080 277
e 1085 277
e 1123 277
e 1160 277
e 1167 277
e 1208 277
e 1252 277
e 944 278
e 438 279
e 494 279
e 356 280
e 537 280
e 619 280
e 727 280
e 840 280
e 1073 280
e 1138 280
e 554 281
e 703 281
e 924 281
e 298 282
e 367 282
e 480 282
e 627 282
e 668 282
e 790 282
e 931 282
e 1160 282
e 1206 282
e 1237 282
e 1240 282
e 332 283
e 367 283
e 453 283
e 487 283
e 609 283
e 620 283
e 625 283
e 682 283
e 686 283
e 733 283
e 907 283
e 934 283
e 973 283
e 1160 283
e 1208 283
e 1231 283
e 1129 285
e 634 286
e 922 286
e 331 287
e 926 287
e 1041 287
e 320 288
e 386 288
e 577 288
e 884 288
e 937 288
e 952 288
e 967 288
e 491 289
e 624 289
e 641 289
e 668 289
e 750 289
e 835 289
e 865 289
e 889 289
e 928 289
e 959 289
e 1167 289
e 531 290
e 567 290
e 840 290
e 952 290
e 683 291
e 293 292
e 1021 292
e 349 294
e 409 294
e 437 294
e 492 294
e 538 294
e 624 294
e 681 294
e 793 294
e 895 294
e 942 294
e 984 294
e 1090 294
e 1138 294
e 354 295
e 840 296
e 522 297
e 301 298
e 376 298
e 434 298
e 437 298
e 542 298
e 587 298
e 735 298
e 952 298
e 984 298
e 1014 298
e 1020 298
e 1097 298
e 1193 298
e 1089 299
e 443 300
e 475 300
e 538 300
e 641 300
e 874 300
e 899 300
e 1094 300
e 1193 300
e 323 301
e 366 301
e 369 301
e 446 301
e 749 301
e 759 301
e 771 301
e 783 301
e 830 301
e 889 301
e 917 301
e 973 301
e 982 301
e 992 301
e 1021 301
e 1175 301
e 1264 301
e 593 302
e 596 302
e 707 302
e 1006 302
e 1242 302
e 342 303
e 549 303
e 1085 303
e 1237 303
e 343 304
e 372 304
e 475 304
e 492 304
e 502 304
e 889 304
e 893 304
e 973 304
e 976 304
e 917 305
e 982 305
e 987 305
e 1147 305
e 475 306
e 973 306
e 1160 306
e 1242 306
e 970 307
e 309 308
e 310 309
e 1239 310
e 445 311
e 694 311
e 420 312
e 943 312
e 342 313
e 435 313
e 549 313
e 761 313
e 969 313
e 973 313
e 1147 313
e 392 314
e 398 314
e 1101 314
e 376 315
e 372 316
e 377 316
e 868 316
e 952 316
e 972 316
e 1058 316
e 1125 316
e 349 318
e 886 318
e 1014 318
e 1097 318
e 397 319
e 460 319
e 465 319
e 475 319
e 492 319
e 546 319
e 592 319
e 1238 319
e 385 320
e 428 320
e 580 320
e 596 320
e 605 320
e 625 320
e 681 320
e 683 320
e 907 320
e 933 320
e 1082 320
e 1085 320
e 1165 320
e 510 321
e 544 321
e 609 321
e 624 321
e 670 321
e 686 321
e 960 321
e 986 321
e 1073 321
e 1185 321
e 1240 321
e 458 322
e 502 322
e 503 322
e 781 322
e 798 322
e 823 322
e 1216 322
e 502 323
e 640 323
e 884 323
e 996 323
e 1078 323
e 1201 323
e 1211 323
e 437 324
e 1141 324
e 478 325
e 384 326
e 513 326
e 522 327
e 505 328
e 605 328
e 671 328
e 920 328
e 1030 328
e 1252 328
e 394 329
e 836 329
e 386 330
e 367 331
e 605 331
e 759 331
e 798 331
e 970 331
e 973 331
e 1016 331
e 1080 331
e 384 332
e 835 332
e 972 332
e 995 334
e 1016 334
e 1165 334
e 1215 334
e 1227 335
e 1240 336
e 790 337
e 378 338
e 405 338
e 512 339
e 581 339
e 879 339
e 522 340
e 744 340
e 677 341
e 1160 341
e 376 342
e 421 342
e 483 342
e 506 342
e 539 342
e 597 342
e 624 342
e 699 342
e 785 342
e 786 342
e 921 342
e 959 342
e 973 342
e 975 342
e 1055 342
e 1058 342
e 1067 342
e 1081 342
e 1193 342
e 1208 342
e 1236 342
e 1248 342
e 423 343
e 446 343
e 535 343
e 538 343
e 722 343
e 970 343
e 973 343
e 984 343
e 1060 343
e 1131 343
e 1147 343
e 1252 343
e 1262 344
e 445 345
e 446 345
e 453 345
e 463 345
e 644 345
e 742 345
e 749 345
e 973 345
e 995 345
e 1171 345
e 522 346
e 889 346
e 890 346
e 899 346
e 963 346
e 1097 346
e 1235 346
e 896 347
e 410 349
e 412 349
e 494 349
e 511 349
e 574 349
e 596 349
e 627 349
e 684 349
e 756 349
e 761 349
e 798 349
e 820 349
e 859 349
e 889 349
e 936 349
e 948 349
e 966 349
e 973 349
e 987 349
e 991 349
e 1018 349
e 1034 349
e 1073 349
e 1084 349
e 1208 349
e 1219 349
e 1242 349
e 373 350
e 400 350
e 636 350
e 688 350
e 695 350
e 753 350
e 780 350
e 788 350
e 974 350
e 1009 350
e 376 351
e 1138 352
e 372 353
e 781 353
e 865 353
e 886 353
e 1133 353
e 1248 353
e 472 354
e 622 354
e 883 354
e 961 354
e 973 354
e 982 354
e 1091 354
e 522 355
e 770 355
e 952 355
e 357 356
e 437 356
e 577 356
e 608 356
e 615 356
e 866 356
e 888 356
e 917 356
e 978 356
e 988 356
e 1018 356
e 1217 356
e 1242 356
e 483 357
e 551 357
e 582 357
e 622 357
e 821 357
e 367 358
e 369 358
e 444 358
e 494 358
e 559 358
e 608 358
e 884 358
e 885 358
e 936 358
e 961 358
e 973 358
e 1016 358
e 1129 358
e 1187 358
e 1235 358
e 1252 358
e 513 359
e 416 360
e 649 360
e 670 360
e 893 360
e 973 360
e 996 360
e 784 361
e 785 361
e 816 361
e 920 361
e 406 362
e 520 362
e 522 362
e 537 362
e 609 362
e 739 362
e 775 362
e 897 362
e 909 362
e 941 362
e 1010 362
e 1204 362
e 428 363
e 438 363
e 605 363
e 1073 363
e 1157 363
e 889 364
e 376 366
e 492 366
e 635 366
e 689 366
e 744 366
e 973 366
e 996 366
e 1173 366
e 382 367
e 436 367
e 483 367
e 521 367
e 587 367
e 618 367
e 640 367
e 666 367
e 777 367
e 781 367
e 814 367
e 884 367
e 889 367
e 952 367
e 1046 367
e 1068 367
e 1095 367
e 1097 367
e 1156 367
e 1183 367
e 1193 367
e 1203 367
e 1251 367
e 370 368
e 397 368
e 625 368
e 880 368
e 907 368
e 422 369
e 456 369
e 624 369
e 712 369
e 781 369
e 814 369
e 825 369
e 884 369
e 890 369
e 980 369
e 986 369
e 1036 369
e 1214 369
e 510 370
e 515 370
e 537 370
e 625 370
e 666 370
e 748 370
e 1094 370
e 1114 370
e 1173 370
e 625 371
e 889 371
e 973 371
e 405 372
e 422 372
e 435 372
e 446 372
e 559 372
e 584 372
e 605 372
e 620 372
e 627 372
e 853 372
e 1093 372
e 1098 372
e 1124 372
e 1240 372
e 1252 372
e 374 373
e 415 373
e 475 373
e 538 373
e 634 373
e 781 373
e 788 373
e 852 373
e 973 373
e 974 373
e 975 373
e 1009 373
e 1011 373
e 1060 373
e 1163 373
e 1239 373
e 1240 373
e 1262 373
e 475 374
e 889 374
e 378 376
e 428 376
e 445 376
e 472 376
e 475 376
e 580 376
e 603 376
e 627 376
e 670 376
e 703 376
e 718 376
e 823 376
e 866 376
e 973 376
e 982 376
e 989 376
e 1021 376
e 1041 376
e 1055 376
e 1082 376
e 1083 376
e 1090 376
e 1155 376
e 1163 376
e 1165 376
e 1212 376
e 1237 376
e 1240 376
e 1252 376
e 1264 376
e 387 377
e 686 377
e 749 377
e 982 377
e 1032 377
e 1080 377
e 459 378
e 554 378
e 619 378
e 666 378
e 743 378
e 823 378
e 836 378
e 871 378
e 992 378
e 1050 378
e 1058 378
e 1075 378
e 1081 378
e 1240 378
e 1263 378
e 445 379
e 449 379
e 482 379
e 584 379
e 749 379
e 964 379
e 982 379
e 1055 379
e 1147 379
e 1252 379
e 449 380
e 1097 380
e 1112 380
e 397 381
e 1160 381
e 445 382
e 970 382
e 973 382
e 384 383
e 483 383
e 972 383
e 1248 383
e 1261 383
e 510 384
e 823 384
e 417 385
e 470 385
e 522 385
e 527 385
e 531 385
e 578 385
e 647 385
e 703 385
e 751 385
e 1137 385
e 449 386
e 494 386
e 495 386
e 585 386
e 768 386
e 874 386
e 973 386
e 1026 386
e 1073 386
e 1123 386
e 1208 386
e 1242 386
e 527 387
e 602 387
e 631 387
e 683 387
e 840 387
e 1249 387
e 761 388
e 577 391
e 1094 391
e 1137 391
e 397 394
e 732 394
e 1122 394
e 465 395
e 618 396
e 1036 396
e 1098 396
e 1263 396
e 453 397
e 458 397
e 511 397
e 544 397
e 605 397
e 619 397
e 622 397
e 627 397
e 668 397
e 681 397
e 683 397
e 688 397
e 690 397
e 719 397
e 762 397
e 889 397
e 890 397
e 907 397
e 960 397
e 1023 397
e 1073 397
e 1088 397
e 1157 397
e 1206 397
e 1208 397
e 1212 397
e 1242 397
e 1266 397
e 494 398
e 569 398
e 961 398
e 1016 398
e 1019 398
e 1060 398
e 1101 398
e 1208 398
e 1218 398
e 522 399
e 435 400
e 646 400
e 855 400
e 968 400
e 970 400
e 1009 400
e 1078 400
e 1240 400
e 1011 401
e 951 402
e 453 403
e 507 403
e 582 403
e 619 403
e 670 403
e 816 403
e 836 403
e 924 403
e 961 403
e 981 403
e 423 404
e 483 404
e 549 404
e 973 404
e 999 404
e 1110 404
e 434 405
e 451 405
e 492 405
e 522 405
e 546 405
e 594 405
e 761 405
e 835 405
e 1094 405
e 437 406
e 546 406
e 576 406
e 733 406
e 418 407
e 608 407
e 624 407
e 683 407
e 689 407
e 948 407
e 953 407
e 1049 407
e 1232 407
e 1240 407
e 476 408
e 504 408
e 521 408
e 527 408
e 734 408
e 1151 408
e 426 409
e 553 409
e 581 409
e 631 409
e 665 409
e 869 409
e 889 409
e 973 409
e 988 409
e 1010 409
e 1110 409
e 1148 409
e 1125 411
e 672 412
e 893 412
e 936 412
e 973 412
e 1016 412
e 1080 412
e 1095 412
e 1240 412
e 1252 412
e 1261 412
e 890 413
e 422 414
e 456 414
e 468 414
e 470 414
e 624 414
e 857 414
e 924 414
e 492 415
e 567 415
e 881 415
e 1163 415
e 1262 415
e 420 416
e 437 416
e 835 416
e 886 416
e 951 416
e 952 416
e 1183 416
e 872 417
e 1016 417
e 1049 417
e 431 418
e 510 418
e 668 418
e 812 418
e 897 418
e 1032 418
e 1069 418
e 605 419
e 890 419
e 966 419
e 446 420
e 535 420
e 627 420
e 976 420
e 1060 420
e 1252 420
e 494 421
e 1157 421
e 480 422
e 649 422
e 690 422
e 775 422
e 917 422
e 1032 422
e 1127 422
e 1147 422
e 1237 422
e 1242 422
e 502 423
e 972 423
e 982 423
e 1041 423
e 1125 423
e 689 424
e 1138 424
e 428 425
e 553 426
e 794 426
e 948 426
e 1068 426
e 1094 426
e 619 427
e 816 427
e 973 427
e 1240 427
e 470 428
e 489 428
e 511 428
e 523 428
e 527 428
e 531 428
e 537 428
e 624 428
e 633 428
e 651 428
e 889 428
e 893 428
e 946 428
e 1083 428
e 1094 428
e 1138 428
e 624 429
e 649 430
e 498 431
e 620 431
e 907 431
e 920 431
e 931 431
e 1015 431
e 1032 431
e 1160 431
e 456 432
e 586 432
e 683 432
e 751 432
e 893 432
e 988 432
e 996 432
e 1020 432
e 1027 432
e 1047 432
e 1168 432
e 456 434
e 469 434
e 472 434
e 624 434
e 835 434
e 905 434
e 917 434
e 942 434
e 1098 434
e 1237 434
e 1260 434
e 587 435
e 689 435
e 810 435
e 818 435
e 825 435
e 899 435
e 1058 435
e 1097 435
e 1161 435
e 1216 435
e 1249 435
e 1259 435
e 537 436
e 738 436
e 836 436
e 1212 436
e 472 437
e 474 437
e 517 437
e 520 437
e 544 437
e 573 437
e 627 437
e 634 437
e 640 437
e 681 437
e 743 437
e 761 437
e 836 437
e 889 437
e 890 437
e 897 437
e 941 437
e 971 437
e 973 437
e 982 437
e 985 437
e 992 437
e 1032 437
e 1035 437
e 1123 437
e 1128 437
e 1154 437
e 1208 437
e 1240 437
e 767 438
e 1003 438
e 1073 438
e 943 439
e 996 439
e 829 440
e 921 440
e 1094 440
e 897 441
e 894 442
e 982 442
e 1043 442
e 1240 443
e 666 445
e 689 445
e 720 445
e 749 445
e 780 445
e 781 445
e 823 445
e 884 445
e 947 445
e 956 445
e 968 445
e 973 445
e 1045 445
e 1081 445
e 1094 445
e 1097 445
e 1170 445
e 1180 445
e 523 446
e 594 446
e 640 446
e 780 446
e 942 446
e 948 446
e 963 446
e 984 446
e 996 446
e 1050 446
e 1081 446
e 1186 446
e 1189 446
e 1216 446
e 790 447
e 1240 447
e 744 448
e 1070 448
e 1173 448
e 624 450
e 725 450
e 1263 450
e 458 451
e 510 451
e 537 451
e 619 451
e 668 451
e 681 451
e 714 451
e 733 451
e 761 451
e 764 451
e 920 451
e 987 451
e 1016 451
e 1055 451
e 1208 451
e 1220 451
e 624 452
e 622 453
e 624 453
e 884 453
e 921 453
e 944 453
e 948 453
e 973 453
e 1036 453
e 1083 453
e 1149 453
e 485 454
e 1228 454
e 1121 455
e 1254 455
e 464 456
e 627 456
e 641 456
e 681 456
e 686 456
e 689 456
e 736 456
e 742 456
e 764 456
e 835 456
e 853 456
e 907 456
e 917 456
e 1010 456
e 1235 456
e 475 457
e 973 457
e 937 458
e 948 458
e 783 459
e 1125 459
e 494 460
e 544 460
e 624 460
e 625 460
e 643 460
e 716 460
e 731 460
e 807 460
e 808 460
e 920 460
e 953 460
e 956 460
e 968 460
e 991 460
e 1023 460
e 1060 460
e 1087 460
e 1106 460
e 1124 460
e 1165 460
e 1178 460
e 1220 460
e 1240 460
e 1242 460
e 727 462
e 1223 463
e 469 464
e 495 464
e 835 464
e 743 466
e 844 466
e 973 466
e 1007 466
e 1073 466
e 1086 466
e 522 469
e 546 469
e 587 469
e 840 469
e 847 469
e 909 469
e 948 469
e 1076 469
e 1095 469
e 1120 469
e 1132 469
e 1173 469
e 681 470
e 683 470
e 756 470
e 759 470
e 821 470
e 960 470
e 1060 470
e 1073 470
e 1080 470
e 1176 470
e 1184 470
e 1185 470
e 1210 470
e 596 471
e 624 471
e 567 472
e 573 472
e 608 472
e 725 472
e 744 472
e 787 472
e 793 472
e 922 472
e 927 472
e 948 472
e 984 472
e 996 472
e 1014 472
e 1068 472
e 1253 472
e 686 473
e 823 473
e 824 473
e 889 473
e 894 473
e 929 473
e 941 473
e 960 473
e 1160 473
e 1172 473
e 1186 473
e 1208 473
e 1220 473
e 517 474
e 620 474
e 638 474
e 917 474
e 480 475
e 495 475
e 506 475
e 604 475
e 605 475
e 614 475
e 615 475
e 619 475
e 660 475
e 681 475
e 683 475
e 713 475
e 744 475
e 776 475
e 788 475
e 973 475
e 975 475
e 1009 475
e 1021 475
e 1145 475
e 1239 475
e 1242 475
e 1249 475
e 1252 475
e 477 476
e 483 476
e 527 476
e 885 478
e 961 478
e 1222 478
e 1242 479
e 507 480
e 571 480
e 659 480
e 749 480
e 771 480
e 776 480
e 779 480
e 886 480
e 921 480
e 951 480
e 980 480
e 1127 480
e 1163 480
e 1223 480
e 1240 480
e 618 481
e 946 481
e 1020 481
e 1223 481
e 926 482
e 1096 482
e 1214 482
e 541 483
e 646 483
e 657 483
e 778 483
e 860 483
e 894 483
e 970 483
e 1093 483
e 1240 483
e 1252 483
e 814 484
e 847 484
e 494 485
e 823 485
e 1228 485
e 1264 485
e 950 487
e 490 488
e 491 489
e 492 489
e 587 489
e 624 489
e 774 489
e 889 489
e 986 489
e 1020 489
e 1211 489
e 495 490
e 1006 490
e 1073 490
e 513 491
e 536 491
e 587 491
e 620 491
e 946 491
e 948 491
e 1001 491
e 1094 491
e 1133 491
e 1138 491
e 1263 491
e 494 492
e 547 492
e 549 492
e 604 492
e 622 492
e 627 492
e 682 492
e 688 492
e 717 492
e 722 492
e 736 492
e 742 492
e 743 492
e 747 492
e 783 492
e 787 492
e 813 492
e 892 492
e 968 492
e 973 492
e 988 492
e 992 492
e 995 492
e 1001 492
e 1018 492
e 1082 492
e 1084 492
e 1093 492
e 1202 492
e 1242 492
e 1252 492
e 1166 493
e 496 494
e 508 494
e 536 494
e 537 494
e 588 494
e 632 494
e 713 494
e 749 494
e 780 494
e 786 494
e 823 494
e 852 494
e 873 494
e 884 494
e 921 494
e 924 494
e 948 494
e 951 494
e 958 494
e 962 494
e 973 494
e 1031 494
e 1050 494
e 1052 494
e 1054 494
e 1057 494
e 1068 494
e 1095 494
e 1097 494
e 1163 494
e 1166 494
e 1193 494
e 1249 494
e 1253 494
e 522 495
e 527 495
e 602 495
e 683 495
e 814 495
e 826 495
e 889 495
e 947 495
e 948 495
e 952 495
e 1068 495
e 1263 495
e 979 497
e 921 498
e 522 499
e 1208 499
e 506 500
e 603 500
e 622 500
e 970 500
e 1240 500
e 503 502
e 823 502
e 853 502
e 973 502
e 998 502
e 1062 502
e 509 504
e 625 504
e 685 504
e 733 504
e 907 504
e 1055 504
e 1171 504
e 748 506
e 771 506
e 798 506
e 836 506
e 869 506
e 934 506
e 1132 506
e 1157 506
e 1243 506
e 1252 506
e 1265 506
e 944 507
e 744 508
e 749 508
e 777 508
e 1009 508
e 1010 508
e 1078 508
e 1195 508
e 527 510
e 573 510
e 577 510
e 624 510
e 695 510
e 703 510
e 791 510
e 826 510
e 869 510
e 884 510
e 893 510
e 897 510
e 937 510
e 943 510
e 992 510
e 1036 510
e 1173 510
e 527 511
e 554 511
e 651 511
e 948 511
e 1209 511
e 581 512
e 776 512
e 780 512
e 568 513
e 627 513
e 708 513
e 756 513
e 771 513
e 890 513
e 948 513
e 976 513
e 1048 513
e 1094 513
e 1132 513
e 1206 513
e 1208 513
e 1240 513
e 1242 513
e 742 514
e 777 514
e 897 514
e 1094 514
e 1131 514
e 1152 514
e 1171 514
e 1178 514
e 1242 514
e 1252 514
e 625 515
e 681 515
e 835 515
e 1055 515
e 527 516
e 668 516
e 683 516
e 973 517
e 1058 517
e 1068 517
e 1073 517
e 948 518
e 742 519
e 917 519
e 964 519
e 1045 519
e 1220 519
e 641 520
e 973 520
e 532 521
e 627 521
e 894 521
e 921 521
e 966 521
e 1242 521
e 1252 521
e 546 522
e 567 522
e 573 522
e 596 522
e 620 522
e 676 522
e 681 522
e 709 522
e 728 522
e 738 522
e 739 522
e 742 522
e 749 522
e 754 522
e 756 522
e 776 522
e 807 522
e 820 522
e 830 522
e 839 522
e 859 522
e 877 522
e 889 522
e 917 522
e 941 522
e 973 522
e 978 522
e 979 522
e 1006 522
e 1027 522
e 1061 522
e 1068 522
e 1082 522
e 1083 522
e 1107 522
e 1139 522
e 1147 522
e 1160 522
e 1175 522
e 1177 522
e 1187 522
e 1190 522
e 1202 522
e 1206 522
e 1208 522
e 1209 522
e 1217 522
e 1220 522
e 1242 522
e 1264 522
e 537 523
e 650 523
e 681 523
e 816 523
e 920 523
e 941 523
e 1027 523
e 1032 523
e 1045 523
e 1048 523
e 1080 523
e 1085 523
e 1157 523
e 1184 523
e 728 524
e 815 525
e 869 525
e 1018 525
e 788 526
e 982 526
e 551 527
e 576 527
e 596 527
e 605 527
e 620 527
e 714 527
e 735 527
e 821 527
e 889 527
e 897 527
e 961 527
e 971 527
e 978 527
e 1032 527
e 1049 527
e 1069 527
e 1073 527
e 1088 527
e 1209 527
e 1227 527
e 578 528
e 1173 528
e 554 529
e 622 529
e 813 529
e 949 529
e 1170 529
e 1263 529
e 890 531
e 966 531
e 978 531
e 1208 531
e 567 532
e 986 532
e 624 533
e 921 533
e 943 533
e 835 535
e 893 535
e 921 535
e 922 535
e 1036 535
e 1060 535
e 1078 535
e 1097 535
e 1263 535
e 538 537
e 570 537
e 621 537
e 622 537
e 641 537
e 643 537
e 650 537
e 651 537
e 743 537
e 807 537
e 830 537
e 837 537
e 840 537
e 858 537
e 890 537
e 894 537
e 896 537
e 897 537
e 922 537
e 941 537
e 980 537
e 988 537
e 1016 537
e 1021 537
e 1069 537
e 1110 537
e 1160 537
e 1171 537
e 1235 537
e 1237 537
e 1264 537
e 624 538
e 942 538
e 945 538
e 958 538
e 975 538
e 1094 538
e 1104 538
e 1161 538
e 1173 538
e 1239 538
e 973 539
e 1077 539
e 1216 539
e 649 540
e 802 541
e 1054 541
e 1239 541
e 776 543
e 818 543
e 820 543
e 894 543
e 921 543
e 968 543
e 982 543
e 986 543
e 995 543
e 1016 543
e 1078 543
e 1123 543
e 1142 543
e 1240 543
e 1242 543
e 553 544
e 632 544
e 948 544
e 1020 544
e 1058 544
e 549 546
e 617 546
e 624 546
e 625 546
e 731 546
e 890 546
e 907 546
e 917 546
e 988 546
e 1001 546
e 1006 546
e 1139 546
e 1242 546
e 826 547
e 921 547
e 935 547
e 968 547
e 606 548
e 1119 548
e 1231 548
e 551 549
e 624 549
e 669 549
e 799 549
e 814 549
e 852 549
e 884 549
e 1043 549
e 1156 549
e 1203 549
e 1009 550
e 1039 550
e 627 551
e 733 551
e 821 551
e 897 551
e 920 551
e 936 551
e 956 551
e 976 551
e 1148 551
e 1165 551
e 1167 551
e 1240 551
e 921 552
e 555 553
e 1016 553
e 1159 553
e 1263 553
e 596 554
e 605 554
e 622 554
e 668 554
e 733 554
e 742 554
e 748 554
e 764 554
e 790 554
e 792 554
e 815 554
e 890 554
e 894 554
e 907 554
e 918 554
e 920 554
e 933 554
e 941 554
e 960 554
e 991 554
e 992 554
e 995 554
e 1018 554
e 1020 554
e 1032 554
e 1076 554
e 1106 554
e 1152 554
e 1169 554
e 1171 554
e 1176 554
e 1208 554
e 1209 554
e 1212 554
e 1219 554
e 1220 554
e 1231 554
e 1237 554
e 1240 554
e 890 555
e 1158 556
e 865 557
e 920 557
e 622 558
e 1252 558
e 972 559
e 823 560
e 973 560
e 1240 560
e 700 561
e 749 561
e 1031 561
e 1225 561
e 1252 561
e 1252 562
e 1041 564
e 884 565
e 950 565
e 1146 565
e 1199 565
e 786 566
e 573 567
e 641 567
e 677 567
e 681 567
e 742 567
e 743 567
e 755 567
e 776 567
e 830 567
e 917 567
e 922 567
e 941 567
e 980 567
e 982 567
e 987 567
e 1010 567
e 1045 567
e 1060 567
e 1068 567
e 1157 567
e 1187 567
e 1206 567
e 1237 567
e 1264 567
e 873 568
e 944 568
e 1005 568
e 1186 568
e 1240 568
e 624 571
e 631 572
e 1036 572
e 1069 572
e 1242 572
e 579 573
e 643 573
e 742 573
e 755 573
e 776 573
e 830 573
e 836 573
e 922 573
e 966 573
e 979 573
e 980 573
e 1069 573
e 1228 573
e 1237 573
e 1264 573
e 735 575
e 956 575
e 961 575
e 992 575
e 1010 575
e 1032 575
e 1143 575
e 1151 575
e 1160 575
e 1226 575
e 1231 575
e 596 577
e 615 577
e 668 577
e 716 577
e 754 577
e 759 577
e 907 577
e 1143 577
e 1252 577
e 1256 577
e 609 578
e 625 578
e 816 578
e 830 578
e 973 578
e 987 578
e 1020 578
e 1062 578
e 1067 578
e 1117 578
e 1185 578
e 587 579
e 607 579
e 952 579
e 1126 579
e 1137 579
e 879 581
e 917 581
e 921 581
e 968 581
e 973 581
e 1068 581
e 1263 581
e 670 582
e 739 582
e 877 582
e 937 582
e 1032 582
e 1076 582
e 1225 582
e 1227 582
e 1242 582
e 1252 582
e 1173 583
e 789 584
e 922 584
e 943 584
e 967 584
e 1143 584
e 608 585
e 638 585
e 780 585
e 923 585
e 973 585
e 1020 585
e 1208 585
e 1230 585
e 658 587
e 728 587
e 736 587
e 743 587
e 790 587
e 936 587
e 946 587
e 956 587
e 961 587
e 973 587
e 992 587
e 1016 587
e 1019 587
e 1126 587
e 1139 587
e 1154 587
e 1211 587
e 1252 587
e 596 588
e 742 588
e 1073 588
e 1228 588
e 1094 589
e 1145 589
e 1201 589
e 1261 589
e 636 590
e 801 590
e 1143 590
e 1160 591
e 1240 591
e 641 592
e 948 592
e 1263 592
e 1206 593
e 709 594
e 859 595
e 651 596
e 703 596
e 707 596
e 807 596
e 840 596
e 857 596
e 1023 596
e 1076 596
e 1138 596
e 1213 596
e 807 598
e 821 599
e 973 599
e 1073 599
e 1157 599
e 1234 599
e 1182 600
e 1193 600
e 619 601
e 771 601
e 973 601
e 1054 601
e 1067 601
e 1208 601
e 1220 601
e 1259 601
e 605 602
e 790 603
e 1043 604
e 1064 604
e 1163 604
e 683 605
e 746 605
e 770 605
e 814 605
e 884 605
e 924 605
e 937 605
e 1011 605
e 1041 605
e 1084 605
e 1094 605
e 1098 605
e 1110 605
e 1151 605
e 1213 605
e 1243 605
e 634 607
e 668 607
e 794 607
e 897 607
e 928 607
e 1251 607
e 1252 607
e 646 608
e 649 608
e 736 608
e 823 608
e 850 608
e 889 608
e 894 608
e 936 608
e 970 608
e 978 608
e 1004 608
e 1202 608
e 1252 608
e 1114 609
e 1212 610
e 637 611
e 923 611
e 1011 611
e 1063 611
e 1114 611
e 1214 611
e 1157 612
e 1214 612
e 1240 612
e 948 614
e 1089 614
e 1240 614
e 948 615
e 1064 615
e 1114 616
e 736 617
e 1018 617
e 627 618
e 718 618
e 780 618
e 835 618
e 970 618
e 1073 618
e 1208 618
e 1231 618
e 1240 618
e 624 619
e 632 619
e 816 619
e 838 619
e 839 619
e 847 619
e 937 619
e 948 619
e 1073 619
e 1098 619
e 1138 619
e 1151 619
e 1208 619
e 641 620
e 689 620
e 703 620
e 835 620
e 952 620
e 980 620
e 982 620
e 1032 620
e 1086 620
e 1103 620
e 1264 620
e 639 622
e 647 622
e 703 622
e 707 622
e 711 622
e 744 622
e 797 622
e 865 622
e 869 622
e 884 622
e 921 622
e 928 622
e 943 622
e 1001 622
e 1060 622
e 1063 622
e 1173 622
e 1201 622
e 1212 622
e 677 623
e 876 623
e 1098 623
e 659 624
e 661 624
e 681 624
e 714 624
e 731 624
e 736 624
e 744 624
e 788 624
e 823 624
e 857 624
e 894 624
e 941 624
e 948 624
e 956 624
e 960 624
e 991 624
e 1001 624
e 1010 624
e 1018 624
e 1023 624
e 1032 624
e 1055 624
e 1060 624
e 1073 624
e 1083 624
e 1090 624
e 1133 624
e 1138 624
e 1149 624
e 1151 624
e 1165 624
e 1184 624
e 1202 624
e 1206 624
e 1212 624
e 1240 624
e 683 625
e 756 625
e 818 625
e 840 625
e 857 625
e 928 625
e 943 625
e 1090 625
e 1115 625
e 1128 625
e 1060 626
e 810 627
e 893 627
e 943 627
e 946 627
e 958 627
e 972 627
e 1014 627
e 1043 627
e 1064 627
e 1098 627
e 1099 627
e 1149 627
e 1166 627
e 1192 627
e 1249 627
e 1261 627
e 1042 628
e 1032 629
e 1173 629
e 987 630
e 1180 631
e 1250 631
e 731 632
e 1016 632
e 1242 632
e 995 633
e 1013 633
e 1152 633
e 1202 633
e 1256 633
e 744 635
e 637 636
e 788 636
e 809 637
e 964 637
e 970 637
e 1016 637
e 1215 637
e 1240 637
e 728 638
e 1165 638
e 1020 639
e 718 640
e 951 640
e 1073 640
e 1123 640
e 1220 640
e 743 641
e 922 641
e 980 641
e 990 641
e 1073 641
e 1091 641
e 1105 641
e 1215 641
e 1237 641
e 1264 641
e 668 642
e 882 642
e 921 642
e 1018 642
e 683 643
e 884 643
e 1068 643
e 1242 643
e 1253 643
e 838 645
e 790 646
e 893 646
e 921 646
e 1094 646
e 1098 646
e 1253 646
e 681 647
e 683 647
e 1240 647
e 1020 648
e 744 649
e 834 649
e 899 649
e 921 649
e 962 649
e 1000 649
e 1103 649
e 1193 649
e 1211 649
e 749 651
e 889 651
e 1157 651
e 1209 651
e 921 653
e 1073 653
e 671 654
e 794 655
e 884 655
e 1129 655
e 1054 656
e 1240 656
e 973 657
e 1097 658
e 982 659
e 1058 661
e 1094 662
e 924 663
e 1242 663
e 744 664
e 897 665
e 1130 665
e 1140 665
e 708 666
e 736 666
e 742 666
e 743 666
e 790 666
e 798 666
e 809 666
e 823 666
e 893 666
e 936 666
e 970 666
e 978 666
e 982 666
e 1016 666
e 1068 666
e 1091 666
e 1126 666
e 1132 666
e 1139 666
e 1154 666
e 1191 666
e 1228 666
e 1252 666
e 797 667
e 749 668
e 840 668
e 847 668
e 882 668
e 889 668
e 921 668
e 935 668
e 1060 668
e 1075 668
e 1118 668
e 1201 668
e 1216 668
e 1253 668
e 961 669
e 1009 669
e 689 670
e 834 670
e 944 670
e 1001 670
e 1095 670
e 1211 670
e 1249 670
e 948 671
e 1064 673
e 835 674
e 1097 674
e 1123 675
e 690 677
e 778 677
e 858 677
e 866 677
e 989 677
e 1016 677
e 948 678
e 836 679
e 1077 679
e 738 680
e 823 680
e 1240 680
e 1252 680
e 1257 680
e 683 681
e 719 681
e 723 681
e 728 681
e 818 681
e 847 681
e 927 681
e 952 681
e 959 681
e 985 681
e 1058 681
e 1188 681
e 800 682
e 1041 682
e 1098 682
e 1170 682
e 714 683
e 731 683
e 748 683
e 756 683
e 798 683
e 830 683
e 907 683
e 920 683
e 933 683
e 956 683
e 1032 683
e 1034 683
e 1045 683
e 1049 683
e 1055 683
e 1090 683
e 1093 683
e 1171 683
e 1194 683
e 1202 683
e 1212 683
e 1240 683
e 1242 683
e 1252 683
e 791 684
e 1039 684
e 1064 684
e 1263 684
e 893 685
e 922 686
e 924 686
e 1014 686
e 1097 686
e 1216 686
e 1249 686
e 988 687
e 1094 687
e 866 688
e 1139 688
e 1157 688
e 694 689
e 759 689
e 798 689
e 810 689
e 823 689
e 842 689
e 908 689
e 948 689
e 1001 689
e 1026 689
e 1035 689
e 1055 689
e 1060 689
e 1078 689
e 1079 689
e 1082 689
e 1118 689
e 1233 689
e 1240 689
e 1252 689
e 1264 689
e 847 690
e 963 690
e 972 690
e 986 690
e 1201 690
e 958 691
e 968 692
e 970 692
e 707 693
e 720 694
e 742 695
e 821 695
e 897 695
e 970 695
e 976 695
e 1154 695
e 806 696
e 970 697
e 952 699
e 1028 699
e 1068 699
e 1216 699
e 803 700
e 973 700
e 1261 700
e 843 701
e 941 703
e 970 703
e 1208 703
e 1242 703
e 1252 703
e 707 704
e 711 704
e 739 704
e 960 705
e 1147 705
e 973 706
e 960 707
e 1016 707
e 884 708
e 924 708
e 1094 708
e 1095 708
e 1100 708
e 1146 708
e 847 709
e 711 710
e 1016 711
e 1032 711
e 1242 711
e 853 712
e 911 712
e 982 712
e 1160 712
e 1242 712
e 714 713
e 791 714
e 814 714
e 839 714
e 840 714
e 1068 714
e 1149 714
e 1173 714
e 717 715
e 973 716
e 1106 716
e 973 717
e 898 718
e 922 718
e 975 718
e 976 718
e 1014 718
e 1239 718
e 1248 718
e 804 720
e 842 720
e 903 720
e 744 721
e 952 722
e 1014 722
e 1085 723
e 1223 724
e 744 726
e 912 726
e 1070 726
e 840 727
e 944 727
e 831 728
e 1087 728
e 835 729
e 970 729
e 1110 730
e 857 731
e 921 731
e 1064 731
e 980 732
e 791 733
e 792 733
e 897 733
e 898 733
e 992 733
e 1199 733
e 1223 733
e 1016 734
e 814 735
e 956 735
e 992 735
e 996 735
e 1182 735
e 1259 735
e 835 736
e 947 736
e 975 736
e 1014 736
e 1189 736
e 1239 736
e 1263 736
e 921 738
e 1038 738
e 1068 738
e 1094 738
e 1216 738
e 792 739
e 897 739
e 1094 739
e 750 741
e 787 741
e 1089 741
e 1263 741
e 743 742
e 791 742
e 818 742
e 893 742
e 1014 742
e 1138 742
e 1203 742
e 1239 742
e 946 743
e 1060 743
e 1064 743
e 1083 743
e 1099 743
e 1138 743
e 745 744
e 754 744
e 776 744
e 777 744
e 786 744
e 809 744
e 810 744
e 835 744
e 858 744
e 863 744
e 886 744
e 894 744
e 899 744
e 927 744
e 946 744
e 974 744
e 982 744
e 990 744
e 992 744
e 1004 744
e 1016 744
e 1020 744
e 1036 744
e 1060 744
e 1073 744
e 1091 744
e 1165 744
e 1171 744
e 1240 744
e 1252 744
e 860 746
e 1002 746
e 1252 746
e 1173 747
e 1242 748
e 786 749
e 852 749
e 884 749
e 889 749
e 899 749
e 921 749
e 922 749
e 962 749
e 973 749
e 976 749
e 992 749
e 1050 749
e 1103 749
e 1243 749
e 964 750
e 1023 750
e 1242 750
e 754 751
e 1242 751
e 1058 754
e 1177 754
e 952 755
e 1068 755
e 1073 756
e 1240 756
e 1242 757
e 882 758
e 834 759
e 924 759
e 1097 759
e 1156 759
e 1193 759
e 1098 760
e 1208 760
e 952 761
e 975 761
e 877 762
e 952 764
e 1044 764
e 1064 764
e 873 765
e 948 765
e 1068 766
e 1094 766
e 823 768
e 943 769
e 1065 769
e 961 770
e 921 771
e 923 771
e 952 771
e 1097 771
e 1129 771
e 1161 771
e 1240 771
e 1242 771
e 1264 771
e 823 772
e 890 772
e 886 773
e 889 774
e 973 774
e 1252 774
e 862 775
e 897 775
e 1039 775
e 825 776
e 873 776
e 1060 776
e 970 777
e 1031 777
e 1032 777
e 781 780
e 798 780
e 823 780
e 842 780
e 951 780
e 956 780
e 1043 780
e 1055 780
e 1123 780
e 1201 780
e 1252 780
e 798 781
e 820 781
e 889 781
e 936 781
e 970 781
e 973 781
e 1030 781
e 1043 781
e 1054 781
e 1093 781
e 1163 781
e 1212 781
e 921 782
e 899 783
e 984 783
e 1203 783
e 1253 783
e 952 784
e 790 785
e 846 785
e 989 785
e 994 785
e 1073 785
e 809 786
e 970 786
e 976 786
e 1009 786
e 1073 786
e 1079 786
e 1091 786
e 1187 786
e 971 787
e 976 787
e 1093 787
e 982 788
e 1009 788
e 790 789
e 889 789
e 1069 789
e 1154 789
e 1206 789
e 1237 789
e 889 790
e 898 790
e 923 790
e 973 790
e 994 790
e 1020 790
e 1086 790
e 1127 790
e 1163 790
e 1171 790
e 1211 790
e 1216 790
e 1235 790
e 1262 790
e 1264 790
e 889 791
e 894 791
e 920 791
e 1071 791
e 1073 791
e 1149 791
e 1163 791
e 1171 791
e 1217 791
e 1080 792
e 1085 792
e 1171 792
e 809 793
e 982 793
e 994 793
e 1010 793
e 1122 793
e 1163 793
e 1212 793
e 1237 793
e 1264 793
e 884 794
e 951 794
e 1129 794
e 884 795
e 927 795
e 1240 795
e 1220 796
e 1165 797
e 807 798
e 884 798
e 984 798
e 1041 798
e 1042 798
e 1249 798
e 1062 799
e 1085 800
e 805 801
e 860 802
e 967 804
e 1097 804
e 1239 804
e 917 806
e 923 806
e 962 806
e 941 807
e 1123 807
e 1240 807
e 986 809
e 992 809
e 1068 809
e 889 810
e 1240 811
e 984 813
e 1058 813
e 1103 813
e 872 814
e 934 814
e 936 814
e 953 814
e 970 814
e 1001 814
e 1084 814
e 1127 814
e 1208 814
e 1252 814
e 921 815
e 847 816
e 884 816
e 921 816
e 926 816
e 937 816
e 948 816
e 962 816
e 1094 816
e 1097 816
e 1098 816
e 1197 816
e 1208 816
e 970 818
e 1073 818
e 1073 819
e 948 820
e 1263 820
e 840 821
e 897 821
e 928 821
e 1004 821
e 1138 821
e 829 823
e 884 823
e 921 823
e 923 823
e 930 823
e 962 823
e 973 823
e 996 823
e 1097 823
e 1098 823
e 1101 823
e 1103 823
e 1166 823
e 1173 823
e 1197 823
e 1201 823
e 1216 823
e 982 825
e 989 825
e 1208 825
e 907 826
e 941 826
e 1080 826
e 1085 826
e 1123 826
e 964 827
e 1016 827
e 1178 828
e 982 829
e 1208 829
e 1212 829
e 1068 830
e 1253 830
e 1072 832
e 1075 832
e 973 834
e 975 834
e 1055 834
e 886 835
e 942 835
e 976 835
e 986 835
e 1016 835
e 1032 835
e 1046 835
e 1078 835
e 1157 835
e 1208 835
e 921 836
e 1171 836
e 1204 836
e 1237 836
e 1073 837
e 976 838
e 1060 838
e 980 839
e 1069 839
e 1165 839
e 1242 839
e 880 840
e 890 840
e 944 840
e 1027 840
e 1061 840
e 1069 840
e 1157 840
e 1200 840
e 842 841
e 860 842
e 1000 842
e 1054 842
e 1097 842
e 1166 842
e 1183 842
e 1252 845
e 1014 846
e 1095 846
e 1170 846
e 933 847
e 976 847
e 1073 847
e 1157 847
e 1180 847
e 1202 847
e 1208 847
e 1252 847
e 948 848
e 948 849
e 923 850
e 1043 851
e 1201 851
e 1249 851
e 970 852
e 973 852
e 1031 852
e 1035 852
e 1000 853
e 934 854
e 1227 855
e 1083 856
e 966 857
e 1032 857
e 1055 857
e 1093 857
e 1167 857
e 1208 857
e 1068 858
e 1263 858
e 907 859
e 948 859
e 973 859
e 1020 859
e 886 860
e 893 860
e 927 860
e 1139 861
e 973 864
e 886 865
e 951 865
e 973 865
e 980 865
e 992 865
e 1021 865
e 1160 865
e 1220 865
e 1050 866
e 1068 866
e 1073 866
e 1151 866
e 1148 867
e 1049 869
e 1081 869
e 1162 869
e 1240 870
e 1094 871
e 1118 871
e 1240 871
e 879 877
e 909 877
e 921 877
e 1028 877
e 1151 877
e 923 878
e 1183 879
e 1240 879
e 909 880
e 1114 880
e 1167 880
e 1097 881
e 1240 881
e 1262 881
e 1018 882
e 920 884
e 951 884
e 961 884
e 967 884
e 970 884
e 973 884
e 1016 884
e 1029 884
e 1051 884
e 1091 884
e 1129 884
e 1139 884
e 1148 884
e 1167 884
e 1184 884
e 1187 884
e 1208 884
e 1240 884
e 1242 884
e 1243 884
e 1249 885
e 950 886
e 978 886
e 982 886
e 1032 886
e 1147 886
e 1224 886
e 1235 886
e 921 887
e 897 889
e 927 889
e 943 889
e 973 889
e 993 889
e 994 889
e 995 889
e 1020 889
e 1032 889
e 1036 889
e 1100 889
e 1127 889
e 1143 889
e 1163 889
e 1171 889
e 1203 889
e 1217 889
e 897 890
e 898 890
e 922 890
e 1023 890
e 1062 890
e 1152 890
e 1209 890
e 1213 890
e 1031 891
e 1069 891
e 1132 891
e 959 893
e 970 893
e 1016 893
e 1055 893
e 1058 893
e 1060 893
e 1094 893
e 1163 893
e 1191 893
e 1210 893
e 1212 893
e 1240 893
e 948 894
e 897 896
e 909 897
e 1108 897
e 1240 897
e 1214 898
e 1235 899
e 1253 899
e 923 900
e 1157 901
e 905 904
e 1016 905
e 1124 905
e 1253 906
e 921 907
e 937 907
e 952 907
e 1068 907
e 1151 907
e 1173 907
e 1240 907
e 910 908
e 1028 908
e 1039 908
e 1032 909
e 1220 909
e 1240 909
e 1060 910
e 991 912
e 921 913
e 921 914
e 1040 914
e 1220 915
e 996 916
e 922 917
e 982 917
e 984 917
e 1014 917
e 1050 917
e 1103 917
e 1156 917
e 1220 917
e 921 918
e 1240 918
e 1094 919
e 921 920
e 954 920
e 972 920
e 1066 920
e 1098 920
e 1137 920
e 1208 920
e 939 921
e 988 921
e 1006 921
e 1018 921
e 1026 921
e 1049 921
e 1069 921
e 1073 921
e 1080 921
e 1087 921
e 1088 921
e 1091 921
e 1123 921
e 1128 921
e 1139 921
e 1154 921
e 1169 921
e 1206 921
e 1208 921
e 1209 921
e 1212 921
e 1218 921
e 1220 921
e 1229 921
e 1231 921
e 1237 921
e 1242 921
e 1264 921
e 960 922
e 978 922
e 982 922
e 1016 922
e 1017 922
e 1073 922
e 1091 922
e 940 923
e 961 923
e 973 923
e 980 923
e 982 923
e 988 923
e 1091 923
e 1148 923
e 1211 923
e 1264 923
e 1143 924
e 1178 924
e 1218 924
e 1252 924
e 987 926
e 1073 926
e 973 927
e 1001 927
e 1208 927
e 941 928
e 1206 928
e 1210 928
e 1051 930
e 1147 930
e 1151 930
e 1162 930
e 1240 930
e 1032 931
e 967 932
e 1263 933
e 972 934
e 1043 934
e 1063 934
e 1098 934
e 1116 934
e 1203 934
e 1239 934
e 967 936
e 1126 936
e 1216 936
e 1106 937
e 1208 937
e 1242 937
e 1263 940
e 943 941
e 946 941
e 966 941
e 977 941
e 985 941
e 1036 941
e 1157 941
e 989 943
e 1065 943
e 1069 943
e 1206 943
e 1208 943
e 1242 943
e 1132 944
e 1263 944
e 982 946
e 1016 946
e 1058 946
e 1080 946
e 1123 946
e 1160 946
e 1191 946
e 1219 946
e 1049 947
e 1088 947
e 1160 947
e 1242 947
e 951 948
e 973 948
e 982 948
e 992 948
e 1016 948
e 1027 948
e 1035 948
e 1060 948
e 1073 948
e 1091 948
e 1094 948
e 1106 948
e 1131 948
e 1147 948
e 1151 948
e 1153 948
e 1157 948
e 1160 948
e 1178 948
e 1184 948
e 1202 948
e 1206 948
e 1208 948
e 1263 948
e 963 949
e 1094 949
e 1016 951
e 1147 951
e 961 952
e 978 952
e 980 952
e 982 952
e 987 952
e 988 952
e 1032 952
e 1047 952
e 1067 952
e 1073 952
e 1080 952
e 1085 952
e 1091 952
e 1147 952
e 1158 952
e 1202 952
e 1208 952
e 1212 952
e 1240 952
e 1063 953
e 984 954
e 1016 954
e 1208 955
e 1095 956
e 1101 956
e 1173 956
e 1212 956
e 1224 956
e 1239 956
e 1261 956
e 961 958
e 973 958
e 1264 958
e 968 959
e 1009 959
e 1055 959
e 1091 959
e 1160 959
e 1171 959
e 1175 959
e 1201 960
e 1203 960
e 1054 961
e 1068 961
e 1110 961
e 1253 961
e 980 962
e 1165 962
e 1208 962
e 1264 962
e 970 963
e 973 963
e 1211 964
e 972 966
e 1039 966
e 1016 967
e 1091 967
e 1123 967
e 972 968
e 1146 968
e 984 969
e 1036 969
e 1055 969
e 1239 969
e 972 970
e 1166 970
e 1203 970
e 1249 970
e 1263 970
e 1203 971
e 1080 972
e 1170 972
e 1224 972
e 1231 972
e 1235 972
e 1237 972
e 1252 972
e 1264 972
e 978 973
e 996 973
e 1006 973
e 1014 973
e 1016 973
e 1021 973
e 1050 973
e 1058 973
e 1083 973
e 1094 973
e 1098 973
e 1101 973
e 1139 973
e 1156 973
e 1163 973
e 1165 973
e 1171 973
e 1192 973
e 1214 973
e 1231 973
e 1240 973
e 1253 973
e 982 974
e 1009 974
e 980 975
e 1006 975
e 1239 975
e 1252 975
e 990 976
e 1036 976
e 1072 976
e 1161 976
e 1166 976
e 980 978
e 1020 978
e 1068 978
e 1110 978
e 1240 978
e 1253 978
e 1263 978
e 1068 979
e 1047 980
e 1060 980
e 1068 980
e 1073 980
e 1171 980
e 1223 980
e 1253 980
e 1263 980
e 1264 980
e 996 982
e 1005 982
e 1058 982
e 1065 982
e 1073 982
e 1079 982
e 1096 982
e 1103 982
e 1211 982
e 1243 982
e 1251 982
e 1171 983
e 1055 984
e 1252 984
e 992 985
e 1160 985
e 1221 985
e 1010 986
e 1016 986
e 1058 986
e 1073 986
e 1237 986
e 1098 987
e 1102 987
e 1068 988
e 1120 988
e 1138 988
e 1139 988
e 1168 988
e 1173 989
e 1148 990
e 1019 992
e 1036 992
e 1078 992
e 1103 992
e 1163 992
e 1171 992
e 1235 992
e 1253 992
e 1075 994
e 1240 994
e 1152 995
e 1163 995
e 1171 995
e 1027 996
e 1208 996
e 1101 1000
e 1014 1001
e 1097 1001
e 1103 1001
e 1173 1001
e 1141 1002
e 1117 1004
e 1240 1004
e 1016 1005
e 1242 1005
e 1014 1006
e 1011 1008
e 1040 1009
e 1171 1009
e 1240 1009
e 1058 1010
e 1092 1010
e 1126 1010
e 1216 1010
e 1091 1011
e 1240 1011
e 1094 1013
e 1214 1013
e 1240 1013
e 1147 1014
e 1163 1014
e 1252 1014
e 1259 1014
e 1019 1016
e 1068 1016
e 1113 1016
e 1173 1016
e 1180 1016
e 1214 1016
e 1240 1016
e 1245 1016
e 1251 1016
e 1084 1018
e 1094 1018
e 1021 1020
e 1058 1020
e 1070 1020
e 1081 1020
e 1124 1020
e 1212 1020
e 1068 1021
e 1156 1021
e 1138 1023
e 1208 1023
e 1043 1024
e 1237 1025
e 1050 1026
e 1058 1026
e 1098 1027
e 1043 1028
e 1091 1028
e 1252 1028
e 1098 1031
e 1100 1031
e 1249 1031
e 1058 1032
e 1137 1032
e 1212 1033
e 1060 1034
e 1041 1035
e 1073 1036
e 1127 1036
e 1165 1036
e 1047 1037
e 1074 1038
e 1171 1039
e 1202 1039
e 1212 1039
e 1106 1041
e 1252 1041
e 1054 1043
e 1124 1043
e 1178 1043
e 1252 1043
e 1157 1044
e 1263 1047
e 1094 1049
e 1157 1049
e 1240 1049
e 1220 1050
e 1214 1051
e 1253 1051
e 1078 1054
e 1252 1054
e 1056 1055
e 1058 1055
e 1097 1055
e 1060 1058
e 1128 1058
e 1151 1058
e 1205 1058
e 1240 1058
e 1067 1060
e 1097 1060
e 1107 1060
e 1112 1060
e 1249 1060
e 1252 1060
e 1211 1062
e 1152 1063
e 1170 1063
e 1240 1063
e 1260 1063
e 1084 1064
e 1153 1064
e 1073 1068
e 1082 1068
e 1087 1068
e 1091 1068
e 1124 1068
e 1154 1068
e 1163 1068
e 1202 1068
e 1220 1068
e 1228 1068
e 1237 1068
e 1240 1068
e 1137 1069
e 1164 1069
e 1223 1069
e 1073 1070
e 1078 1071
e 1138 1071
e 1075 1072
e 1094 1072
e 1094 1073
e 1106 1073
e 1116 1073
e 1157 1073
e 1202 1073
e 1206 1073
e 1216 1073
e 1236 1073
e 1240 1073
e 1247 1073
e 1264 1073
e 1132 1075
e 1145 1075
e 1240 1076
e 1157 1077
e 1147 1078
e 1096 1079
e 1097 1079
e 1240 1079
e 1085 1080
e 1245 1080
e 1118 1081
e 1156 1083
e 1168 1083
e 1186 1083
e 1191 1089
e 1192 1089
e 1097 1091
e 1189 1091
e 1249 1091
e 1253 1091
e 1193 1092
e 1173 1093
e 1263 1093
e 1107 1094
e 1128 1094
e 1145 1094
e 1184 1094
e 1201 1094
e 1208 1094
e 1132 1095
e 1170 1095
e 1261 1095
e 1147 1097
e 1252 1097
e 1253 1097
e 1132 1098
e 1170 1098
e 1180 1098
e 1208 1098
e 1219 1098
e 1252 1098
e 1139 1099
e 1246 1099
e 1180 1101
e 1163 1103
e 1240 1106
e 1173 1107
e 1111 1110
e 1123 1110
e 1154 1110
e 1157 1110
e 1208 1110
e 1231 1110
e 1176 1111
e 1157 1113
e 1132 1115
e 1148 1115
e 1123 1116
e 1157 1116
e 1242 1116
e 1247 1116
e 1186 1118
e 1218 1126
e 1147 1129
e 1152 1130
e 1138 1131
e 1216 1131
e 1263 1132
e 1155 1137
e 1160 1137
e 1160 1138
e 1212 1138
e 1166 1139
e 1198 1139
e 1252 1139
e 1263 1140
e 1170 1143
e 1178 1143
e 1156 1147
e 1186 1147
e 1236 1147
e 1249 1147
e 1253 1147
e 1261 1147
e 1263 1147
e 1253 1148
e 1172 1151
e 1210 1151
e 1214 1151
e 1220 1151
e 1240 1151
e 1256 1151
e 1163 1156
e 1264 1156
e 1207 1157
e 1264 1157
e 1201 1160
e 1170 1161
e 1214 1161
e 1233 1161
e 1240 1161
e 1260 1161
e 1208 1162
e 1171 1163
e 1203 1163
e 1173 1165
e 1242 1165
e 1252 1166
e 1183 1169
e 1214 1170
e 1240 1170
e 1241 1170
e 1240 1171
e 1258 1171
e 1264 1171
e 1174 1173
e 1206 1173
e 1263 1175
e 1240 1176
e 1249 1179
e 1188 1183
e 1237 1186
e 1196 1187
e 1208 1192
e 1257 1193
e 1208 1201
e 1216 1201
e 1218 1203
e 1252 1203
e 1238 1206
e 1216 1208
e 1259 1208
e 1263 1208
e 1216 1211
e 1237 1211
e 1264 1211
e 1240 1214
e 1255 1214
e 1252 1216
e 1240 1217
e 1237 1223
e 1240 1224
e 1263 1227
e 1263 1231
e 1242 1234
e 1245 1235
e 1252 1239
e 1242 1240
e 1250 1240
e 1253 1240
e 1263 1240
e 1244 1243
e 1252 1249
e 1253 1252
e 1264 1253
