# Supplementary material for: An optimization algorithm for maximum quasi-clique problem based on information feedback model
Source: PeerJ Comput Sci. 2024 Jul 12;10:e2173. doi: 10.7717/peerj-cs.2173 (PMC11323172; doi:10.7717/peerj-cs.2173)
Supplement: Data S2 [file peerj-cs-10-2173-s003.zip › Data2/inf-euroroad.edges]

p edge 1174 1417
e 1 2
e 2 3
e 2 17
e 3 4
e 4 5
e 4 855
e 6 7
e 6 880
e 7 8
e 7 22
e 7 23
e 7 411
e 7 453
e 7 454
e 7 889
e 8 9
e 8 479
e 8 480
e 8 561
e 9 10
e 9 537
e 9 561
e 9 1074
e 10 11
e 10 536
e 10 561
e 11 12
e 11 560
e 12 13
e 12 27
e 12 30
e 12 559
e 13 14
e 13 596
e 13 1138
e 14 34
e 15 16
e 16 17
e 17 18
e 18 19
e 18 823
e 19 20
e 19 388
e 19 389
e 19 627
e 20 21
e 22 409
e 22 885
e 23 24
e 23 537
e 23 538
e 23 1078
e 23 1109
e 24 25
e 24 1110
e 25 26
e 26 27
e 27 28
e 27 561
e 28 29
e 29 30
e 30 31
e 31 32
e 32 33
e 33 34
e 34 1159
e 35 36
e 35 392
e 36 37
e 36 631
e 37 38
e 37 628
e 37 863
e 37 1011
e 38 39
e 39 40
e 39 412
e 39 413
e 39 628
e 39 875
e 39 876
e 39 881
e 40 41
e 41 42
e 42 43
e 42 876
e 42 881
e 42 882
e 43 44
e 43 50
e 43 51
e 43 411
e 43 454
e 43 455
e 44 45
e 45 46
e 45 888
e 46 47
e 46 485
e 46 889
e 46 1036
e 47 48
e 47 73
e 47 486
e 47 890
e 48 49
e 48 74
e 49 50
e 49 485
e 49 629
e 50 51
e 50 629
e 51 52
e 51 538
e 51 901
e 52 53
e 53 54
e 53 629
e 54 55
e 54 540
e 55 56
e 56 57
e 56 540
e 56 541
e 56 912
e 57 86
e 57 541
e 57 562
e 58 59
e 59 60
e 61 62
e 62 63
e 62 1144
e 64 65
e 64 394
e 64 411
e 64 842
e 65 66
e 65 393
e 65 394
e 65 1012
e 66 67
e 67 68
e 68 69
e 68 669
e 68 863
e 69 70
e 69 414
e 69 415
e 69 630
e 69 633
e 70 71
e 70 417
e 70 456
e 70 670
e 70 879
e 71 72
e 72 73
e 72 671
e 72 888
e 73 1037
e 74 75
e 75 76
e 75 486
e 76 77
e 77 78
e 77 677
e 78 79
e 79 80
e 80 81
e 81 82
e 81 540
e 81 541
e 81 542
e 81 904
e 82 83
e 83 84
e 83 632
e 84 85
e 84 115
e 84 116
e 85 86
e 85 914
e 86 154
e 86 1143
e 87 88
e 88 89
e 89 90
e 90 91
e 90 604
e 90 798
e 91 92
e 92 93
e 93 374
e 93 375
e 93 600
e 94 95
e 95 96
e 95 668
e 96 97
e 97 98
e 98 99
e 99 100
e 100 101
e 100 137
e 100 633
e 100 681
e 101 102
e 101 397
e 101 398
e 102 103
e 103 104
e 103 669
e 104 105
e 105 106
e 105 670
e 105 671
e 105 673
e 106 107
e 106 457
e 106 458
e 106 693
e 106 891
e 107 108
e 107 144
e 107 673
e 107 674
e 107 695
e 107 1040
e 107 1044
e 108 109
e 108 496
e 109 110
e 109 1079
e 110 111
e 110 493
e 110 494
e 110 495
e 110 1042
e 111 112
e 112 113
e 112 905
e 113 114
e 114 115
e 115 149
e 115 542
e 116 117
e 117 118
e 117 150
e 117 151
e 118 119
e 119 120
e 120 121
e 120 1145
e 121 122
e 121 1145
e 122 123
e 122 1150
e 123 124
e 123 1149
e 125 126
e 125 573
e 126 127
e 126 1161
e 127 128
e 128 572
e 129 130
e 130 131
e 130 164
e 130 372
e 131 132
e 132 133
e 133 134
e 133 678
e 134 135
e 136 137
e 136 681
e 136 843
e 137 138
e 137 169
e 137 171
e 137 399
e 137 690
e 137 994
e 138 139
e 138 864
e 139 140
e 139 422
e 139 423
e 140 141
e 141 142
e 141 178
e 141 179
e 141 459
e 141 687
e 141 715
e 142 143
e 143 144
e 143 497
e 143 498
e 143 893
e 144 145
e 144 496
e 144 497
e 144 1080
e 145 146
e 145 701
e 145 906
e 145 907
e 146 147
e 147 148
e 148 149
e 148 543
e 149 150
e 151 152
e 152 153
e 152 917
e 153 154
e 154 155
e 155 156
e 155 1146
e 156 157
e 156 576
e 157 576
e 158 159
e 158 577
e 159 160
e 160 161
e 160 210
e 161 162
e 162 163
e 163 212
e 164 165
e 164 373
e 164 599
e 164 844
e 166 167
e 167 168
e 168 169
e 168 856
e 169 170
e 170 171
e 171 172
e 171 400
e 172 173
e 173 174
e 173 423
e 173 424
e 173 864
e 174 175
e 175 176
e 176 177
e 177 178
e 177 715
e 177 1030
e 179 180
e 179 499
e 180 181
e 180 460
e 180 499
e 180 1031
e 180 1032
e 181 182
e 181 234
e 181 235
e 181 499
e 181 735
e 181 1049
e 182 183
e 183 184
e 184 185
e 185 186
e 186 187
e 186 188
e 186 718
e 187 188
e 187 1083
e 188 189
e 188 545
e 188 546
e 188 699
e 189 190
e 189 719
e 190 191
e 190 543
e 190 1113
e 191 192
e 191 719
e 192 193
e 192 194
e 193 194
e 193 1153
e 194 195
e 194 196
e 194 1116
e 195 196
e 195 1124
e 196 197
e 196 241
e 196 1153
e 197 198
e 197 242
e 197 243
e 198 199
e 199 200
e 200 201
e 201 202
e 202 203
e 203 204
e 203 246
e 203 577
e 204 205
e 204 206
e 204 247
e 204 931
e 204 932
e 205 206
e 206 207
e 206 248
e 206 1170
e 207 208
e 208 209
e 210 211
e 211 212
e 211 933
e 212 1171
e 213 214
e 214 249
e 215 216
e 216 217
e 217 218
e 217 288
e 217 616
e 218 219
e 219 220
e 220 221
e 221 222
e 221 703
e 222 223
e 223 224
e 223 802
e 224 225
e 224 808
e 225 226
e 225 708
e 225 709
e 226 227
e 227 228
e 228 811
e 228 834
e 228 835
e 229 230
e 229 730
e 229 731
e 229 858
e 230 231
e 230 400
e 231 232
e 232 233
e 232 401
e 232 424
e 233 234
e 233 427
e 233 428
e 233 1033
e 234 1031
e 235 236
e 235 1051
e 236 237
e 236 501
e 236 502
e 236 717
e 236 718
e 236 720
e 236 735
e 237 238
e 237 910
e 238 239
e 238 1092
e 239 240
e 240 241
e 240 546
e 240 547
e 240 1118
e 241 242
e 241 549
e 241 563
e 242 1154
e 243 244
e 244 245
e 245 246
e 246 247
e 246 276
e 246 747
e 249 250
e 250 251
e 252 253
e 252 1009
e 253 254
e 253 401
e 253 711
e 253 995
e 254 255
e 254 403
e 254 860
e 254 995
e 255 256
e 256 257
e 257 258
e 258 259
e 259 260
e 259 466
e 259 467
e 260 261
e 261 262
e 262 263
e 262 748
e 262 894
e 263 264
e 264 265
e 264 510
e 265 266
e 265 509
e 265 512
e 265 551
e 265 753
e 266 267
e 267 268
e 267 552
e 268 269
e 268 754
e 269 270
e 269 553
e 269 1125
e 270 271
e 270 760
e 270 1126
e 271 272
e 272 273
e 273 274
e 274 275
e 275 276
e 276 578
e 277 278
e 277 284
e 277 290
e 277 378
e 277 837
e 278 279
e 278 711
e 279 280
e 279 1008
e 280 281
e 280 287
e 280 292
e 280 433
e 280 434
e 281 756
e 281 896
e 281 897
e 282 283
e 282 555
e 284 285
e 284 291
e 284 296
e 284 297
e 284 310
e 284 404
e 284 405
e 284 847
e 284 848
e 285 286
e 286 287
e 287 865
e 288 289
e 289 290
e 291 292
e 292 293
e 292 435
e 293 294
e 294 295
e 297 298
e 297 865
e 297 866
e 298 782
e 298 783
e 299 300
e 299 314
e 299 474
e 300 301
e 301 302
e 302 303
e 303 304
e 304 305
e 304 519
e 304 520
e 305 306
e 305 942
e 306 307
e 307 308
e 308 309
e 310 311
e 311 312
e 312 313
e 312 435
e 313 314
e 313 321
e 314 315
e 315 316
e 316 317
e 316 522
e 317 318
e 317 945
e 319 320
e 319 406
e 319 407
e 320 321
e 320 866
e 320 867
e 321 322
e 321 436
e 322 323
e 323 324
e 324 325
e 325 326
e 326 327
e 327 328
e 328 523
e 329 330
e 329 407
e 329 408
e 330 331
e 331 332
e 332 333
e 333 334
e 334 335
e 334 343
e 335 336
e 335 870
e 336 337
e 336 444
e 337 338
e 337 443
e 337 954
e 338 339
e 338 954
e 339 340
e 339 531
e 339 532
e 339 957
e 341 342
e 341 350
e 341 408
e 341 854
e 342 343
e 342 976
e 343 344
e 343 351
e 344 345
e 345 346
e 346 347
e 346 445
e 346 965
e 347 348
e 347 444
e 347 956
e 348 349
e 350 351
e 351 352
e 351 977
e 352 353
e 353 354
e 353 449
e 353 450
e 355 356
e 357 358
e 358 359
e 359 360
e 360 361
e 361 362
e 361 611
e 361 612
e 362 363
e 363 364
e 364 800
e 364 801
e 365 366
e 366 367
e 367 382
e 367 590
e 368 369
e 369 370
e 369 840
e 370 371
e 370 623
e 373 374
e 373 793
e 375 376
e 375 831
e 375 832
e 376 796
e 376 797
e 377 378
e 377 711
e 377 998
e 377 1006
e 379 380
e 379 986
e 380 381
e 381 382
e 383 384
e 384 385
e 385 386
e 386 387
e 387 388
e 389 390
e 389 861
e 390 391
e 390 855
e 392 393
e 394 395
e 394 987
e 395 396
e 396 397
e 397 669
e 398 399
e 399 682
e 400 401
e 400 424
e 401 402
e 401 731
e 401 732
e 401 1019
e 402 403
e 402 452
e 402 475
e 403 404
e 403 1008
e 405 406
e 407 851
e 409 410
e 409 862
e 409 1024
e 410 411
e 411 412
e 412 1014
e 413 414
e 413 876
e 413 1029
e 414 1015
e 415 416
e 416 417
e 416 669
e 416 670
e 416 883
e 417 418
e 418 419
e 419 420
e 420 421
e 421 422
e 421 690
e 421 691
e 422 683
e 424 425
e 424 712
e 425 426
e 426 427
e 428 429
e 428 732
e 428 733
e 429 430
e 429 732
e 429 1016
e 430 431
e 431 432
e 432 433
e 432 465
e 432 1019
e 433 434
e 433 1020
e 434 468
e 436 437
e 437 438
e 438 439
e 439 440
e 439 523
e 439 950
e 440 441
e 440 527
e 440 528
e 440 950
e 441 442
e 442 443
e 442 953
e 445 446
e 445 969
e 446 447
e 447 448
e 448 449
e 448 973
e 450 451
e 452 453
e 453 478
e 453 479
e 453 885
e 454 874
e 454 881
e 454 885
e 455 456
e 455 882
e 456 457
e 458 459
e 459 687
e 459 688
e 459 694
e 460 461
e 460 1045
e 461 462
e 461 1018
e 462 463
e 462 464
e 462 717
e 462 735
e 463 464
e 464 465
e 464 1047
e 465 466
e 465 748
e 467 468
e 468 469
e 468 1067
e 469 470
e 470 471
e 470 896
e 470 1068
e 471 472
e 472 473
e 473 474
e 473 899
e 475 476
e 476 477
e 477 478
e 477 900
e 478 479
e 479 620
e 480 481
e 481 482
e 482 483
e 482 628
e 483 484
e 484 485
e 486 487
e 487 488
e 487 672
e 488 489
e 489 490
e 489 675
e 490 491
e 490 674
e 491 492
e 491 494
e 491 495
e 492 493
e 497 696
e 497 893
e 498 499
e 499 500
e 499 689
e 499 698
e 500 501
e 502 503
e 503 504
e 503 1046
e 504 505
e 504 737
e 504 738
e 504 749
e 504 910
e 505 506
e 505 750
e 505 1052
e 506 507
e 506 751
e 507 508
e 508 509
e 508 752
e 508 753
e 508 1048
e 509 1053
e 510 511
e 510 758
e 511 512
e 512 513
e 512 554
e 512 759
e 513 1095
e 514 515
e 514 558
e 515 516
e 515 785
e 516 517
e 516 1108
e 517 518
e 518 519
e 520 521
e 521 522
e 523 524
e 523 951
e 524 525
e 525 526
e 526 527
e 528 529
e 529 530
e 530 531
e 532 533
e 532 959
e 533 534
e 534 956
e 535 536
e 535 591
e 536 1139
e 537 621
e 537 622
e 538 539
e 538 1110
e 539 540
e 540 1112
e 541 542
e 543 544
e 543 545
e 544 545
e 545 699
e 545 702
e 547 548
e 548 549
e 548 910
e 549 550
e 550 551
e 550 741
e 550 742
e 550 753
e 552 553
e 553 554
e 554 760
e 555 556
e 556 557
e 557 558
e 559 560
e 559 593
e 559 594
e 561 562
e 562 911
e 563 564
e 563 745
e 563 746
e 563 1154
e 564 565
e 565 566
e 566 567
e 566 580
e 567 568
e 567 775
e 568 569
e 569 570
e 570 571
e 572 573
e 574 575
e 575 576
e 575 1150
e 577 931
e 577 1164
e 578 766
e 578 767
e 579 580
e 580 581
e 580 1155
e 581 582
e 581 775
e 581 928
e 582 583
e 583 584
e 584 585
e 586 587
e 587 588
e 587 812
e 587 820
e 588 589
e 589 590
e 591 592
e 592 593
e 593 918
e 594 595
e 595 596
e 597 598
e 597 884
e 598 1072
e 598 1073
e 600 601
e 600 819
e 600 829
e 600 830
e 601 602
e 602 603
e 603 604
e 603 985
e 604 605
e 604 634
e 605 606
e 606 607
e 607 608
e 608 609
e 608 800
e 609 610
e 612 613
e 613 614
e 614 615
e 614 716
e 615 616
e 617 618
e 618 619
e 619 1139
e 620 621
e 623 624
e 623 841
e 624 625
e 625 626
e 626 627
e 628 862
e 629 902
e 633 842
e 633 991
e 633 992
e 634 635
e 635 636
e 636 637
e 637 638
e 638 639
e 639 640
e 641 642
e 642 643
e 643 644
e 643 984
e 644 645
e 646 647
e 647 648
e 649 650
e 650 651
e 651 652
e 651 813
e 653 654
e 654 655
e 655 656
e 657 658
e 658 659
e 659 660
e 660 661
e 661 662
e 662 663
e 663 664
e 664 665
e 665 824
e 666 667
e 667 668
e 671 672
e 671 673
e 673 674
e 674 890
e 675 676
e 676 677
e 679 680
e 680 681
e 682 683
e 682 1026
e 683 684
e 683 692
e 684 685
e 685 686
e 686 687
e 686 887
e 687 1030
e 688 689
e 688 1043
e 691 692
e 692 693
e 693 886
e 693 887
e 694 695
e 696 697
e 696 1081
e 697 698
e 698 699
e 698 700
e 698 907
e 698 908
e 699 700
e 701 702
e 702 1082
e 703 704
e 704 705
e 705 706
e 706 707
e 707 708
e 709 710
e 709 809
e 709 811
e 710 810
e 711 728
e 711 845
e 711 846
e 712 713
e 713 714
e 714 715
e 715 1031
e 717 736
e 720 721
e 721 722
e 722 723
e 722 1092
e 723 724
e 724 725
e 725 726
e 725 1091
e 725 1116
e 726 727
e 728 729
e 728 1009
e 728 1010
e 729 730
e 729 859
e 733 734
e 734 735
e 736 737
e 738 739
e 739 740
e 739 752
e 739 910
e 740 741
e 743 744
e 744 745
e 745 755
e 746 747
e 748 749
e 749 750
e 751 752
e 752 753
e 754 755
e 756 757
e 757 758
e 758 759
e 758 1069
e 760 761
e 761 762
e 762 763
e 763 764
e 764 765
e 765 766
e 766 922
e 767 768
e 768 769
e 768 935
e 768 1156
e 768 1157
e 769 770
e 770 771
e 771 772
e 772 773
e 773 774
e 776 777
e 777 778
e 778 779
e 779 780
e 781 782
e 781 897
e 781 898
e 783 784
e 784 785
e 786 787
e 787 788
e 788 789
e 789 790
e 790 791
e 791 792
e 792 949
e 793 794
e 794 795
e 795 796
e 795 844
e 797 798
e 798 799
e 799 800
e 801 802
e 802 807
e 803 804
e 804 805
e 805 806
e 806 807
e 808 809
e 809 810
e 813 814
e 814 815
e 815 816
e 816 817
e 817 818
e 818 819
e 821 822
e 822 823
e 824 825
e 825 826
e 826 827
e 827 828
e 828 829
e 829 983
e 830 831
e 832 833
e 835 836
e 836 837
e 838 839
e 839 840
e 842 987
e 843 993
e 846 847
e 846 996
e 846 997
e 848 849
e 849 850
e 850 851
e 851 852
e 852 853
e 853 854
e 856 857
e 857 858
e 859 860
e 862 1027
e 867 868
e 868 869
e 869 870
e 871 872
e 872 873
e 873 874
e 874 875
e 874 1028
e 876 877
e 877 878
e 878 879
e 880 881
e 882 883
e 884 885
e 884 1023
e 891 892
e 892 893
e 893 1044
e 894 895
e 894 1065
e 894 1066
e 895 896
e 896 1064
e 896 1069
e 898 899
e 900 901
e 902 903
e 903 904
e 905 906
e 907 1082
e 908 909
e 911 912
e 913 914
e 915 916
e 916 917
e 918 919
e 918 1128
e 918 1129
e 919 920
e 919 1131
e 920 921
e 922 923
e 924 925
e 925 926
e 926 927
e 928 929
e 929 930
e 933 934
e 935 936
e 936 937
e 938 939
e 939 940
e 940 941
e 942 943
e 943 944
e 945 946
e 946 947
e 947 948
e 948 949
e 950 952
e 954 955
e 955 956
e 957 958
e 958 959
e 959 960
e 959 962
e 960 961
e 962 963
e 963 964
e 965 966
e 965 968
e 966 967
e 968 969
e 969 970
e 971 972
e 974 975
e 974 978
e 975 976
e 979 980
e 980 981
e 981 982
e 982 983
e 984 985
e 987 988
e 988 989
e 990 991
e 993 994
e 995 996
e 995 1010
e 998 999
e 998 1001
e 998 1002
e 999 1000
e 1002 1003
e 1003 1004
e 1004 1005
e 1006 1007
e 1011 1012
e 1011 1013
e 1014 1015
e 1016 1017
e 1017 1018
e 1019 1020
e 1021 1022
e 1024 1025
e 1025 1026
e 1031 1033
e 1034 1035
e 1038 1039
e 1040 1041
e 1041 1042
e 1046 1047
e 1049 1050
e 1050 1051
e 1054 1055
e 1055 1056
e 1056 1057
e 1057 1058
e 1058 1059
e 1059 1060
e 1061 1062
e 1062 1063
e 1063 1064
e 1066 1067
e 1070 1071
e 1073 1074
e 1074 1075
e 1076 1077
e 1079 1080
e 1084 1085
e 1085 1086
e 1086 1087
e 1087 1088
e 1088 1089
e 1089 1090
e 1090 1091
e 1090 1115
e 1093 1094
e 1095 1096
e 1097 1098
e 1098 1099
e 1099 1100
e 1100 1101
e 1101 1102
e 1102 1103
e 1103 1104
e 1104 1105
e 1105 1106
e 1107 1108
e 1109 1111
e 1113 1114
e 1116 1117
e 1117 1118
e 1118 1119
e 1118 1124
e 1119 1120
e 1120 1121
e 1121 1122
e 1122 1123
e 1127 1128
e 1129 1130
e 1129 1140
e 1131 1132
e 1132 1133
e 1132 1142
e 1133 1134
e 1134 1135
e 1135 1136
e 1137 1138
e 1141 1142
e 1145 1146
e 1147 1148
e 1151 1152
e 1155 1156
e 1158 1159
e 1160 1161
e 1162 1163
e 1164 1165
e 1165 1166
e 1167 1168
e 1168 1169
e 1169 1170
e 1171 1172
e 1173 1174
