# Supplementary material for: An optimization algorithm for maximum quasi-clique problem based on information feedback model
Source: PeerJ Comput Sci. 2024 Jul 12;10:e2173. doi: 10.7717/peerj-cs.2173 (PMC11323172; doi:10.7717/peerj-cs.2173)
Supplement: Data S2 [file peerj-cs-10-2173-s003.zip › Data2/socfb-American75.mtx]

p edge 6386 217662
e 195 1
e 414 1
e 458 1
e 474 1
e 510 1
e 533 1
e 536 1
e 822 1
e 890 1
e 907 1
e 1126 1
e 1184 1
e 1269 1
e 1344 1
e 1762 1
e 1779 1
e 1835 1
e 1860 1
e 1951 1
e 1997 1
e 2055 1
e 2083 1
e 2206 1
e 2308 1
e 2357 1
e 2424 1
e 2494 1
e 2713 1
e 2839 1
e 2893 1
e 3141 1
e 3145 1
e 3164 1
e 3230 1
e 3256 1
e 3315 1
e 3341 1
e 3435 1
e 3484 1
e 3485 1
e 3499 1
e 3533 1
e 3613 1
e 3678 1
e 3761 1
e 4268 1
e 4323 1
e 4485 1
e 4587 1
e 4970 1
e 5008 1
e 5130 1
e 5320 1
e 5454 1
e 5536 1
e 5650 1
e 5689 1
e 5766 1
e 5824 1
e 5884 1
e 5929 1
e 5939 1
e 6074 1
e 6150 1
e 6170 1
e 6232 1
e 6250 1
e 454 2
e 1246 2
e 2540 2
e 3044 2
e 3355 2
e 3605 2
e 4743 2
e 5420 2
e 51 3
e 400 3
e 598 3
e 602 3
e 609 3
e 866 3
e 869 3
e 876 3
e 906 3
e 910 3
e 1006 3
e 1190 3
e 1426 3
e 1522 3
e 1805 3
e 1992 3
e 2046 3
e 2122 3
e 2211 3
e 2321 3
e 2515 3
e 2606 3
e 2752 3
e 2863 3
e 2870 3
e 2917 3
e 3072 3
e 3217 3
e 3281 3
e 3438 3
e 3476 3
e 3768 3
e 4041 3
e 4115 3
e 4158 3
e 4292 3
e 4580 3
e 4809 3
e 5045 3
e 5061 3
e 5354 3
e 5434 3
e 5475 3
e 5481 3
e 5562 3
e 5742 3
e 5823 3
e 5841 3
e 6171 3
e 6213 3
e 38 4
e 57 4
e 117 4
e 293 4
e 583 4
e 708 4
e 714 4
e 809 4
e 873 4
e 890 4
e 966 4
e 986 4
e 1154 4
e 1157 4
e 1315 4
e 1427 4
e 1562 4
e 1598 4
e 1806 4
e 1916 4
e 1920 4
e 2142 4
e 2178 4
e 2361 4
e 2381 4
e 2637 4
e 2812 4
e 2865 4
e 2886 4
e 3077 4
e 3207 4
e 3265 4
e 3344 4
e 3504 4
e 3506 4
e 3542 4
e 3553 4
e 3628 4
e 3692 4
e 3821 4
e 3872 4
e 3882 4
e 3914 4
e 4272 4
e 4421 4
e 4463 4
e 4468 4
e 4485 4
e 4496 4
e 4512 4
e 4582 4
e 4756 4
e 4882 4
e 4984 4
e 5019 4
e 5166 4
e 5410 4
e 5442 4
e 5472 4
e 5543 4
e 5658 4
e 5664 4
e 5705 4
e 5746 4
e 5857 4
e 5868 4
e 5921 4
e 5930 4
e 5966 4
e 6093 4
e 10 5
e 68 5
e 120 5
e 150 5
e 285 5
e 315 5
e 342 5
e 392 5
e 417 5
e 419 5
e 499 5
e 500 5
e 1012 5
e 1023 5
e 1048 5
e 1139 5
e 1151 5
e 1176 5
e 1197 5
e 1230 5
e 1245 5
e 1249 5
e 1262 5
e 1435 5
e 1531 5
e 1641 5
e 1668 5
e 1708 5
e 1720 5
e 1742 5
e 1744 5
e 1757 5
e 1813 5
e 1848 5
e 1878 5
e 1905 5
e 1913 5
e 1950 5
e 1954 5
e 2043 5
e 2090 5
e 2108 5
e 2230 5
e 2257 5
e 2380 5
e 2463 5
e 2561 5
e 2669 5
e 2681 5
e 2819 5
e 2871 5
e 2886 5
e 2950 5
e 3006 5
e 3052 5
e 3110 5
e 3136 5
e 3163 5
e 3184 5
e 3217 5
e 3350 5
e 3473 5
e 3579 5
e 3604 5
e 3683 5
e 3693 5
e 3805 5
e 3825 5
e 3838 5
e 3854 5
e 3890 5
e 3891 5
e 3900 5
e 3927 5
e 3933 5
e 4048 5
e 4117 5
e 4126 5
e 4145 5
e 4203 5
e 4224 5
e 4452 5
e 4593 5
e 4628 5
e 4651 5
e 4673 5
e 4696 5
e 4771 5
e 4889 5
e 4895 5
e 4901 5
e 4994 5
e 5064 5
e 5087 5
e 5099 5
e 5114 5
e 5117 5
e 5179 5
e 5356 5
e 5387 5
e 5601 5
e 5668 5
e 5694 5
e 5737 5
e 5757 5
e 5773 5
e 5912 5
e 5974 5
e 5998 5
e 6031 5
e 6060 5
e 6077 5
e 6079 5
e 6121 5
e 6129 5
e 6142 5
e 6144 5
e 6254 5
e 6297 5
e 6303 5
e 6346 5
e 6357 5
e 6379 5
e 60 6
e 115 6
e 181 6
e 279 6
e 634 6
e 703 6
e 928 6
e 1081 6
e 1113 6
e 1118 6
e 1256 6
e 1325 6
e 1394 6
e 1687 6
e 1689 6
e 1698 6
e 1726 6
e 1986 6
e 2014 6
e 2021 6
e 2075 6
e 2168 6
e 2173 6
e 2213 6
e 2248 6
e 2312 6
e 2340 6
e 2453 6
e 2678 6
e 2737 6
e 2770 6
e 2774 6
e 2793 6
e 2811 6
e 2980 6
e 3011 6
e 3034 6
e 3396 6
e 3455 6
e 3618 6
e 3711 6
e 3749 6
e 3875 6
e 3996 6
e 4104 6
e 4196 6
e 4211 6
e 4239 6
e 4272 6
e 4490 6
e 4511 6
e 4715 6
e 4827 6
e 4937 6
e 4984 6
e 5073 6
e 5262 6
e 5272 6
e 5384 6
e 5540 6
e 5627 6
e 6015 6
e 6020 6
e 6046 6
e 6101 6
e 6321 6
e 6322 6
e 25 7
e 29 7
e 47 7
e 58 7
e 65 7
e 129 7
e 152 7
e 153 7
e 157 7
e 175 7
e 181 7
e 191 7
e 219 7
e 224 7
e 233 7
e 291 7
e 292 7
e 372 7
e 373 7
e 395 7
e 441 7
e 449 7
e 468 7
e 472 7
e 497 7
e 529 7
e 564 7
e 566 7
e 585 7
e 591 7
e 598 7
e 600 7
e 625 7
e 636 7
e 668 7
e 681 7
e 683 7
e 731 7
e 732 7
e 764 7
e 766 7
e 798 7
e 812 7
e 824 7
e 843 7
e 879 7
e 889 7
e 893 7
e 947 7
e 1034 7
e 1036 7
e 1065 7
e 1073 7
e 1078 7
e 1083 7
e 1182 7
e 1232 7
e 1306 7
e 1328 7
e 1391 7
e 1481 7
e 1514 7
e 1517 7
e 1531 7
e 1532 7
e 1536 7
e 1548 7
e 1562 7
e 1576 7
e 1603 7
e 1641 7
e 1651 7
e 1654 7
e 1656 7
e 1701 7
e 1726 7
e 1729 7
e 1750 7
e 1757 7
e 1779 7
e 1783 7
e 1788 7
e 1801 7
e 1888 7
e 1897 7
e 1898 7
e 1918 7
e 1933 7
e 1962 7
e 1965 7
e 1984 7
e 1985 7
e 1993 7
e 1995 7
e 2036 7
e 2041 7
e 2076 7
e 2078 7
e 2089 7
e 2092 7
e 2109 7
e 2113 7
e 2122 7
e 2130 7
e 2141 7
e 2143 7
e 2165 7
e 2194 7
e 2204 7
e 2314 7
e 2359 7
e 2360 7
e 2368 7
e 2377 7
e 2389 7
e 2392 7
e 2417 7
e 2418 7
e 2421 7
e 2440 7
e 2442 7
e 2449 7
e 2457 7
e 2466 7
e 2470 7
e 2494 7
e 2498 7
e 2503 7
e 2511 7
e 2517 7
e 2541 7
e 2565 7
e 2573 7
e 2577 7
e 2580 7
e 2591 7
e 2602 7
e 2624 7
e 2636 7
e 2637 7
e 2658 7
e 2662 7
e 2684 7
e 2689 7
e 2723 7
e 2749 7
e 2751 7
e 2779 7
e 2813 7
e 2886 7
e 2889 7
e 2890 7
e 2905 7
e 2942 7
e 2985 7
e 2993 7
e 3032 7
e 3036 7
e 3044 7
e 3045 7
e 3082 7
e 3096 7
e 3107 7
e 3115 7
e 3151 7
e 3164 7
e 3176 7
e 3200 7
e 3221 7
e 3248 7
e 3271 7
e 3274 7
e 3296 7
e 3308 7
e 3327 7
e 3330 7
e 3332 7
e 3347 7
e 3371 7
e 3375 7
e 3384 7
e 3402 7
e 3417 7
e 3431 7
e 3458 7
e 3473 7
e 3502 7
e 3509 7
e 3521 7
e 3546 7
e 3548 7
e 3561 7
e 3565 7
e 3598 7
e 3621 7
e 3622 7
e 3631 7
e 3651 7
e 3684 7
e 3695 7
e 3698 7
e 3705 7
e 3709 7
e 3737 7
e 3784 7
e 3785 7
e 3794 7
e 3826 7
e 3838 7
e 3872 7
e 3874 7
e 3908 7
e 3909 7
e 3914 7
e 3946 7
e 3958 7
e 3959 7
e 3987 7
e 3988 7
e 3991 7
e 3998 7
e 4011 7
e 4034 7
e 4045 7
e 4046 7
e 4047 7
e 4053 7
e 4083 7
e 4090 7
e 4098 7
e 4115 7
e 4126 7
e 4129 7
e 4143 7
e 4201 7
e 4206 7
e 4214 7
e 4242 7
e 4248 7
e 4254 7
e 4307 7
e 4323 7
e 4328 7
e 4336 7
e 4337 7
e 4361 7
e 4382 7
e 4414 7
e 4425 7
e 4443 7
e 4448 7
e 4456 7
e 4482 7
e 4483 7
e 4485 7
e 4500 7
e 4543 7
e 4551 7
e 4556 7
e 4575 7
e 4582 7
e 4605 7
e 4613 7
e 4687 7
e 4714 7
e 4718 7
e 4720 7
e 4743 7
e 4749 7
e 4754 7
e 4755 7
e 4774 7
e 4804 7
e 4843 7
e 4882 7
e 4883 7
e 4920 7
e 4960 7
e 4964 7
e 5001 7
e 5003 7
e 5094 7
e 5110 7
e 5128 7
e 5144 7
e 5158 7
e 5160 7
e 5163 7
e 5182 7
e 5187 7
e 5208 7
e 5217 7
e 5232 7
e 5248 7
e 5270 7
e 5298 7
e 5300 7
e 5311 7
e 5323 7
e 5385 7
e 5391 7
e 5396 7
e 5412 7
e 5425 7
e 5443 7
e 5448 7
e 5461 7
e 5465 7
e 5468 7
e 5529 7
e 5534 7
e 5540 7
e 5546 7
e 5563 7
e 5572 7
e 5581 7
e 5583 7
e 5623 7
e 5647 7
e 5672 7
e 5695 7
e 5722 7
e 5724 7
e 5728 7
e 5744 7
e 5767 7
e 5788 7
e 5789 7
e 5792 7
e 5822 7
e 5845 7
e 5857 7
e 5880 7
e 5936 7
e 5955 7
e 5966 7
e 5981 7
e 5984 7
e 5987 7
e 5989 7
e 5993 7
e 5998 7
e 6003 7
e 6031 7
e 6057 7
e 6087 7
e 6102 7
e 6139 7
e 6164 7
e 6215 7
e 6217 7
e 6231 7
e 6232 7
e 6239 7
e 6262 7
e 6269 7
e 6280 7
e 6289 7
e 6317 7
e 6320 7
e 6339 7
e 6350 7
e 6351 7
e 240 8
e 2051 8
e 4389 8
e 5232 8
e 5267 8
e 5467 8
e 5661 8
e 6310 8
e 209 9
e 474 9
e 493 9
e 1136 9
e 1549 9
e 1576 9
e 1695 9
e 2205 9
e 2211 9
e 2723 9
e 2886 9
e 3049 9
e 3341 9
e 3347 9
e 3351 9
e 4743 9
e 4887 9
e 5001 9
e 5120 9
e 5456 9
e 5468 9
e 5981 9
e 19 10
e 120 10
e 128 10
e 151 10
e 251 10
e 288 10
e 342 10
e 499 10
e 500 10
e 627 10
e 713 10
e 748 10
e 754 10
e 788 10
e 887 10
e 991 10
e 1023 10
e 1048 10
e 1100 10
e 1139 10
e 1148 10
e 1174 10
e 1175 10
e 1230 10
e 1262 10
e 1355 10
e 1435 10
e 1599 10
e 1641 10
e 1668 10
e 1744 10
e 1759 10
e 1766 10
e 1813 10
e 1863 10
e 1887 10
e 2107 10
e 2129 10
e 2179 10
e 2185 10
e 2230 10
e 2297 10
e 2333 10
e 2380 10
e 2402 10
e 2440 10
e 2443 10
e 2463 10
e 2522 10
e 2541 10
e 2559 10
e 2613 10
e 2637 10
e 2669 10
e 2686 10
e 2749 10
e 2756 10
e 2804 10
e 2886 10
e 2904 10
e 3048 10
e 3136 10
e 3160 10
e 3231 10
e 3282 10
e 3291 10
e 3332 10
e 3350 10
e 3551 10
e 3561 10
e 3572 10
e 3598 10
e 3683 10
e 3751 10
e 3825 10
e 3854 10
e 4046 10
e 4091 10
e 4254 10
e 4485 10
e 4593 10
e 4666 10
e 4683 10
e 4696 10
e 4726 10
e 4790 10
e 4843 10
e 4844 10
e 4875 10
e 4889 10
e 4918 10
e 5065 10
e 5102 10
e 5117 10
e 5251 10
e 5356 10
e 5425 10
e 5450 10
e 5601 10
e 5757 10
e 5871 10
e 5957 10
e 5989 10
e 6060 10
e 6079 10
e 6081 10
e 6128 10
e 6161 10
e 6164 10
e 6276 10
e 6303 10
e 6333 10
e 60 11
e 95 11
e 119 11
e 170 11
e 218 11
e 243 11
e 326 11
e 388 11
e 451 11
e 587 11
e 676 11
e 805 11
e 899 11
e 937 11
e 980 11
e 1012 11
e 1108 11
e 1145 11
e 1150 11
e 1168 11
e 1171 11
e 1360 11
e 1443 11
e 1493 11
e 1602 11
e 1698 11
e 1807 11
e 1826 11
e 1832 11
e 1942 11
e 1958 11
e 1960 11
e 2003 11
e 2016 11
e 2032 11
e 2117 11
e 2232 11
e 2416 11
e 2502 11
e 2713 11
e 2763 11
e 2769 11
e 2982 11
e 2991 11
e 3013 11
e 3039 11
e 3063 11
e 3146 11
e 3282 11
e 3345 11
e 3365 11
e 3386 11
e 3441 11
e 3445 11
e 3655 11
e 3656 11
e 3729 11
e 3856 11
e 3890 11
e 3894 11
e 4180 11
e 4186 11
e 4369 11
e 4383 11
e 4460 11
e 4509 11
e 4611 11
e 4647 11
e 4867 11
e 5066 11
e 5074 11
e 5190 11
e 5192 11
e 5249 11
e 5393 11
e 5402 11
e 5480 11
e 5591 11
e 5599 11
e 5639 11
e 5806 11
e 5929 11
e 5982 11
e 5994 11
e 6054 11
e 6233 11
e 6266 11
e 21 12
e 131 12
e 224 12
e 271 12
e 347 12
e 412 12
e 689 12
e 900 12
e 1626 12
e 1802 12
e 1842 12
e 2083 12
e 2637 12
e 2721 12
e 2812 12
e 2906 12
e 2978 12
e 3434 12
e 3561 12
e 3760 12
e 3914 12
e 4399 12
e 4482 12
e 4485 12
e 4965 12
e 5267 12
e 5386 12
e 5428 12
e 5609 12
e 6000 12
e 6281 12
e 75 13
e 208 13
e 298 13
e 315 13
e 330 13
e 332 13
e 426 13
e 525 13
e 604 13
e 640 13
e 667 13
e 848 13
e 962 13
e 979 13
e 1027 13
e 1229 13
e 1249 13
e 1462 13
e 1506 13
e 1532 13
e 1620 13
e 1708 13
e 1757 13
e 1785 13
e 1826 13
e 1901 13
e 1929 13
e 1944 13
e 2179 13
e 2198 13
e 2320 13
e 2500 13
e 2578 13
e 2589 13
e 2690 13
e 2795 13
e 2899 13
e 3011 13
e 3075 13
e 3098 13
e 3163 13
e 3196 13
e 3256 13
e 3280 13
e 3282 13
e 3361 13
e 3430 13
e 3452 13
e 3456 13
e 3510 13
e 3580 13
e 3609 13
e 3622 13
e 3655 13
e 3698 13
e 3766 13
e 3846 13
e 3896 13
e 3927 13
e 4031 13
e 4079 13
e 4120 13
e 4191 13
e 4206 13
e 4224 13
e 4345 13
e 4370 13
e 4509 13
e 4569 13
e 4696 13
e 4726 13
e 4761 13
e 4788 13
e 4914 13
e 5068 13
e 5078 13
e 5132 13
e 5154 13
e 5318 13
e 5358 13
e 5361 13
e 5396 13
e 5397 13
e 5437 13
e 5663 13
e 5691 13
e 5692 13
e 5703 13
e 5833 13
e 5907 13
e 6003 13
e 6050 13
e 6128 13
e 6173 13
e 6185 13
e 6227 13
e 6264 13
e 6356 13
e 46 14
e 224 14
e 382 14
e 495 14
e 602 14
e 609 14
e 737 14
e 741 14
e 780 14
e 866 14
e 935 14
e 1006 14
e 1046 14
e 1192 14
e 1284 14
e 1299 14
e 1374 14
e 1431 14
e 1483 14
e 1501 14
e 1552 14
e 1621 14
e 1660 14
e 1714 14
e 1816 14
e 1845 14
e 2033 14
e 2076 14
e 2151 14
e 2196 14
e 2233 14
e 2321 14
e 2326 14
e 2348 14
e 2417 14
e 2550 14
e 2602 14
e 2606 14
e 2643 14
e 2673 14
e 2717 14
e 2745 14
e 2836 14
e 2929 14
e 2941 14
e 2942 14
e 3048 14
e 3149 14
e 3213 14
e 3267 14
e 3359 14
e 3374 14
e 3451 14
e 3625 14
e 3699 14
e 3720 14
e 3852 14
e 3888 14
e 3889 14
e 3931 14
e 3945 14
e 3969 14
e 4071 14
e 4138 14
e 4143 14
e 4346 14
e 4589 14
e 4664 14
e 4729 14
e 4737 14
e 4749 14
e 4936 14
e 4963 14
e 4981 14
e 5013 14
e 5373 14
e 5378 14
e 5474 14
e 5481 14
e 5613 14
e 5666 14
e 5676 14
e 5802 14
e 5873 14
e 148 15
e 217 15
e 348 15
e 366 15
e 430 15
e 684 15
e 786 15
e 857 15
e 989 15
e 1110 15
e 1241 15
e 1312 15
e 1503 15
e 1875 15
e 1924 15
e 2158 15
e 2187 15
e 2233 15
e 2602 15
e 2620 15
e 2631 15
e 2708 15
e 2973 15
e 3106 15
e 3289 15
e 3330 15
e 3702 15
e 3978 15
e 4013 15
e 4092 15
e 4200 15
e 4372 15
e 4749 15
e 4812 15
e 5408 15
e 5715 15
e 5758 15
e 5941 15
e 54 16
e 458 16
e 470 16
e 858 16
e 919 16
e 1002 16
e 1152 16
e 1337 16
e 1398 16
e 1706 16
e 1906 16
e 1966 16
e 2724 16
e 2796 16
e 3057 16
e 3115 16
e 3118 16
e 3313 16
e 3475 16
e 3558 16
e 3573 16
e 3667 16
e 4022 16
e 4148 16
e 4260 16
e 4329 16
e 4640 16
e 4725 16
e 4782 16
e 4921 16
e 5092 16
e 5093 16
e 5158 16
e 5401 16
e 5682 16
e 5802 16
e 5890 16
e 6019 16
e 6080 16
e 6210 16
e 6269 16
e 6281 16
e 6319 16
e 6385 16
e 1243 17
e 1418 17
e 1871 17
e 2069 17
e 2086 17
e 2710 17
e 2722 17
e 2775 17
e 3170 17
e 4262 17
e 4779 17
e 5395 17
e 5433 17
e 5439 17
e 5622 17
e 5931 17
e 5985 17
e 445 18
e 1232 18
e 4838 18
e 43 19
e 57 19
e 122 19
e 164 19
e 224 19
e 241 19
e 296 19
e 355 19
e 389 19
e 390 19
e 426 19
e 428 19
e 432 19
e 441 19
e 698 19
e 719 19
e 734 19
e 806 19
e 863 19
e 866 19
e 903 19
e 931 19
e 1084 19
e 1127 19
e 1203 19
e 1205 19
e 1279 19
e 1355 19
e 1457 19
e 1514 19
e 1569 19
e 1584 19
e 1669 19
e 1763 19
e 1818 19
e 1885 19
e 1898 19
e 1937 19
e 2007 19
e 2076 19
e 2083 19
e 2107 19
e 2143 19
e 2165 19
e 2205 19
e 2248 19
e 2377 19
e 2391 19
e 2401 19
e 2440 19
e 2477 19
e 2480 19
e 2498 19
e 2599 19
e 2637 19
e 2665 19
e 2706 19
e 2729 19
e 2749 19
e 2750 19
e 3082 19
e 3113 19
e 3157 19
e 3165 19
e 3178 19
e 3196 19
e 3434 19
e 3436 19
e 3463 19
e 3494 19
e 3513 19
e 3548 19
e 3661 19
e 3698 19
e 3760 19
e 3869 19
e 3888 19
e 3940 19
e 3987 19
e 4046 19
e 4048 19
e 4071 19
e 4126 19
e 4168 19
e 4179 19
e 4228 19
e 4244 19
e 4273 19
e 4280 19
e 4307 19
e 4362 19
e 4388 19
e 4399 19
e 4411 19
e 4413 19
e 4414 19
e 4459 19
e 4483 19
e 4485 19
e 4514 19
e 4629 19
e 4683 19
e 4780 19
e 4843 19
e 4844 19
e 4907 19
e 4920 19
e 4923 19
e 4977 19
e 5017 19
e 5048 19
e 5105 19
e 5193 19
e 5223 19
e 5298 19
e 5352 19
e 5465 19
e 5510 19
e 5554 19
e 5591 19
e 5597 19
e 5598 19
e 5608 19
e 5694 19
e 5751 19
e 5845 19
e 5856 19
e 5865 19
e 5895 19
e 5904 19
e 5910 19
e 5929 19
e 5939 19
e 5957 19
e 5989 19
e 6025 19
e 6031 19
e 6072 19
e 6177 19
e 6239 19
e 107 20
e 486 20
e 906 20
e 1013 20
e 1561 20
e 2267 20
e 2590 20
e 2704 20
e 2791 20
e 2897 20
e 2909 20
e 3141 20
e 3314 20
e 3432 20
e 3555 20
e 3778 20
e 3823 20
e 4166 20
e 4316 20
e 4693 20
e 4888 20
e 5128 20
e 5629 20
e 5761 20
e 5846 20
e 212 21
e 347 21
e 603 21
e 798 21
e 978 21
e 1065 21
e 1272 21
e 1404 21
e 1802 21
e 2170 21
e 2390 21
e 2462 21
e 2480 21
e 2552 21
e 2684 21
e 2943 21
e 3178 21
e 3552 21
e 3787 21
e 4024 21
e 4068 21
e 4384 21
e 4385 21
e 4455 21
e 4485 21
e 4642 21
e 4726 21
e 4821 21
e 5153 21
e 5262 21
e 5598 21
e 6021 21
e 6140 21
e 6227 21
e 38 22
e 132 22
e 170 22
e 194 22
e 195 22
e 283 22
e 324 22
e 335 22
e 399 22
e 645 22
e 710 22
e 730 22
e 969 22
e 1053 22
e 1074 22
e 1083 22
e 1149 22
e 1343 22
e 1354 22
e 1463 22
e 1540 22
e 1569 22
e 1672 22
e 1677 22
e 1694 22
e 1864 22
e 1899 22
e 1928 22
e 2009 22
e 2165 22
e 2198 22
e 2391 22
e 2412 22
e 2644 22
e 2671 22
e 2856 22
e 2893 22
e 3114 22
e 3192 22
e 3196 22
e 3200 22
e 3381 22
e 3553 22
e 3682 22
e 3821 22
e 3834 22
e 3956 22
e 4129 22
e 4141 22
e 4201 22
e 4272 22
e 4415 22
e 4572 22
e 4617 22
e 4669 22
e 4822 22
e 5037 22
e 5116 22
e 5192 22
e 5247 22
e 5396 22
e 5548 22
e 5679 22
e 5691 22
e 5706 22
e 5741 22
e 5820 22
e 5880 22
e 5939 22
e 6098 22
e 6114 22
e 6130 22
e 6155 22
e 6178 22
e 6218 22
e 6250 22
e 6284 22
e 6322 22
e 58 23
e 156 23
e 175 23
e 176 23
e 197 23
e 215 23
e 224 23
e 231 23
e 272 23
e 283 23
e 318 23
e 322 23
e 370 23
e 372 23
e 384 23
e 389 23
e 400 23
e 431 23
e 444 23
e 497 23
e 528 23
e 533 23
e 549 23
e 564 23
e 570 23
e 583 23
e 599 23
e 600 23
e 603 23
e 618 23
e 633 23
e 693 23
e 703 23
e 752 23
e 755 23
e 807 23
e 841 23
e 867 23
e 870 23
e 891 23
e 896 23
e 946 23
e 1007 23
e 1065 23
e 1083 23
e 1102 23
e 1127 23
e 1152 23
e 1157 23
e 1177 23
e 1182 23
e 1198 23
e 1218 23
e 1256 23
e 1274 23
e 1283 23
e 1302 23
e 1303 23
e 1364 23
e 1369 23
e 1394 23
e 1448 23
e 1517 23
e 1537 23
e 1560 23
e 1678 23
e 1711 23
e 1722 23
e 1724 23
e 1738 23
e 1752 23
e 1779 23
e 1860 23
e 1864 23
e 1867 23
e 1898 23
e 1899 23
e 1909 23
e 1933 23
e 1951 23
e 1993 23
e 2009 23
e 2041 23
e 2139 23
e 2229 23
e 2231 23
e 2276 23
e 2306 23
e 2321 23
e 2331 23
e 2353 23
e 2401 23
e 2407 23
e 2442 23
e 2453 23
e 2470 23
e 2471 23
e 2571 23
e 2611 23
e 2621 23
e 2682 23
e 2684 23
e 2751 23
e 2782 23
e 2794 23
e 2802 23
e 2883 23
e 2908 23
e 2928 23
e 2929 23
e 2934 23
e 2959 23
e 2963 23
e 2971 23
e 2973 23
e 2986 23
e 3003 23
e 3015 23
e 3109 23
e 3119 23
e 3141 23
e 3190 23
e 3192 23
e 3224 23
e 3230 23
e 3239 23
e 3271 23
e 3330 23
e 3373 23
e 3375 23
e 3417 23
e 3458 23
e 3521 23
e 3598 23
e 3635 23
e 3681 23
e 3682 23
e 3692 23
e 3699 23
e 3700 23
e 3750 23
e 3758 23
e 3762 23
e 3785 23
e 3788 23
e 3789 23
e 3803 23
e 3842 23
e 3885 23
e 3888 23
e 3911 23
e 3943 23
e 3983 23
e 3990 23
e 4000 23
e 4013 23
e 4038 23
e 4046 23
e 4177 23
e 4195 23
e 4206 23
e 4214 23
e 4217 23
e 4239 23
e 4245 23
e 4254 23
e 4265 23
e 4323 23
e 4335 23
e 4350 23
e 4354 23
e 4357 23
e 4391 23
e 4399 23
e 4466 23
e 4469 23
e 4483 23
e 4514 23
e 4525 23
e 4531 23
e 4540 23
e 4625 23
e 4649 23
e 4679 23
e 4684 23
e 4700 23
e 4708 23
e 4710 23
e 4718 23
e 4733 23
e 4754 23
e 4798 23
e 4822 23
e 4888 23
e 4916 23
e 4938 23
e 4944 23
e 5001 23
e 5030 23
e 5055 23
e 5127 23
e 5128 23
e 5171 23
e 5173 23
e 5199 23
e 5208 23
e 5232 23
e 5272 23
e 5314 23
e 5327 23
e 5334 23
e 5430 23
e 5439 23
e 5461 23
e 5510 23
e 5514 23
e 5530 23
e 5554 23
e 5577 23
e 5666 23
e 5712 23
e 5726 23
e 5728 23
e 5734 23
e 5767 23
e 5789 23
e 5800 23
e 5855 23
e 5879 23
e 5895 23
e 5968 23
e 6013 23
e 6025 23
e 6038 23
e 6053 23
e 6075 23
e 6094 23
e 6132 23
e 6140 23
e 6199 23
e 6217 23
e 6221 23
e 6227 23
e 6229 23
e 6241 23
e 6242 23
e 6270 23
e 6300 23
e 6313 23
e 6331 23
e 6347 23
e 567 24
e 934 24
e 1152 24
e 1154 24
e 1307 24
e 1562 24
e 1802 24
e 1890 24
e 1896 24
e 2194 24
e 2263 24
e 2409 24
e 2711 24
e 2976 24
e 3083 24
e 3330 24
e 3669 24
e 3695 24
e 3826 24
e 3873 24
e 4043 24
e 4094 24
e 4322 24
e 4344 24
e 4677 24
e 4765 24
e 5026 24
e 5069 24
e 5141 24
e 5197 24
e 5237 24
e 5245 24
e 5536 24
e 5775 24
e 5983 24
e 6170 24
e 6223 24
e 6269 24
e 6281 24
e 6319 24
e 47 25
e 152 25
e 175 25
e 191 25
e 224 25
e 233 25
e 277 25
e 298 25
e 300 25
e 372 25
e 390 25
e 399 25
e 440 25
e 449 25
e 581 25
e 591 25
e 681 25
e 720 25
e 734 25
e 889 25
e 901 25
e 1000 25
e 1078 25
e 1271 25
e 1378 25
e 1395 25
e 1514 25
e 1796 25
e 1797 25
e 2078 25
e 2107 25
e 2148 25
e 2165 25
e 2179 25
e 2272 25
e 2354 25
e 2360 25
e 2418 25
e 2442 25
e 2647 25
e 2698 25
e 2734 25
e 2820 25
e 2985 25
e 2993 25
e 3264 25
e 3350 25
e 3515 25
e 3601 25
e 3611 25
e 3806 25
e 3822 25
e 3878 25
e 3937 25
e 4008 25
e 4034 25
e 4046 25
e 4090 25
e 4123 25
e 4336 25
e 4470 25
e 4478 25
e 4544 25
e 4629 25
e 4656 25
e 4684 25
e 4751 25
e 5025 25
e 5049 25
e 5198 25
e 5232 25
e 5336 25
e 5465 25
e 5468 25
e 5525 25
e 5542 25
e 5685 25
e 5706 25
e 5713 25
e 5856 25
e 5901 25
e 6108 25
e 6280 25
e 173 26
e 197 26
e 812 26
e 1498 26
e 1542 26
e 1606 26
e 1896 26
e 1987 26
e 2361 26
e 2473 26
e 2646 26
e 2839 26
e 2911 26
e 2942 26
e 2976 26
e 2983 26
e 2988 26
e 3306 26
e 3327 26
e 3750 26
e 4114 26
e 4144 26
e 4217 26
e 4670 26
e 4960 26
e 4995 26
e 5461 26
e 5466 26
e 6027 26
e 227 27
e 280 27
e 314 27
e 369 27
e 438 27
e 497 27
e 524 27
e 533 27
e 573 27
e 642 27
e 693 27
e 752 27
e 756 27
e 830 27
e 855 27
e 930 27
e 962 27
e 965 27
e 1001 27
e 1003 27
e 1041 27
e 1130 27
e 1274 27
e 1281 27
e 1294 27
e 1322 27
e 1383 27
e 1409 27
e 1501 27
e 1536 27
e 1548 27
e 1555 27
e 1597 27
e 1677 27
e 1681 27
e 1746 27
e 1763 27
e 1773 27
e 1794 27
e 1824 27
e 1839 27
e 2091 27
e 2099 27
e 2238 27
e 2260 27
e 2286 27
e 2287 27
e 2347 27
e 2379 27
e 2484 27
e 2536 27
e 2562 27
e 2648 27
e 2818 27
e 2857 27
e 2862 27
e 2868 27
e 2929 27
e 2942 27
e 2963 27
e 2974 27
e 3016 27
e 3161 27
e 3168 27
e 3177 27
e 3190 27
e 3341 27
e 3370 27
e 3489 27
e 3551 27
e 3583 27
e 3640 27
e 3698 27
e 3758 27
e 3818 27
e 3957 27
e 3962 27
e 3999 27
e 4025 27
e 4238 27
e 4275 27
e 4388 27
e 4415 27
e 4456 27
e 4496 27
e 4611 27
e 4757 27
e 4804 27
e 4861 27
e 4878 27
e 4910 27
e 5000 27
e 5040 27
e 5068 27
e 5089 27
e 5129 27
e 5131 27
e 5153 27
e 5198 27
e 5204 27
e 5257 27
e 5463 27
e 5479 27
e 5519 27
e 5528 27
e 5530 27
e 5557 27
e 5658 27
e 5666 27
e 5724 27
e 5753 27
e 5866 27
e 5879 27
e 5905 27
e 5908 27
e 5983 27
e 6029 27
e 6046 27
e 6076 27
e 6222 27
e 6225 27
e 6320 27
e 6340 27
e 51 28
e 471 28
e 531 28
e 1507 28
e 1596 28
e 1642 28
e 1805 28
e 2299 28
e 2798 28
e 2891 28
e 3205 28
e 3276 28
e 3985 28
e 4138 28
e 5112 28
e 5144 28
e 5157 28
e 5227 28
e 5790 28
e 40 29
e 49 29
e 84 29
e 159 29
e 181 29
e 372 29
e 395 29
e 409 29
e 423 29
e 676 29
e 1468 29
e 1536 29
e 1741 29
e 2099 29
e 2111 29
e 2157 29
e 2314 29
e 2359 29
e 2813 29
e 2934 29
e 2980 29
e 3082 29
e 3145 29
e 3229 29
e 3237 29
e 3271 29
e 3330 29
e 3417 29
e 3501 29
e 3545 29
e 3744 29
e 3802 29
e 3803 29
e 4118 29
e 4194 29
e 4268 29
e 4295 29
e 4301 29
e 4556 29
e 4699 29
e 4931 29
e 4980 29
e 5003 29
e 5116 29
e 5384 29
e 5448 29
e 5767 29
e 6067 29
e 6087 29
e 6170 29
e 6232 29
e 6241 29
e 224 30
e 458 30
e 566 30
e 1065 30
e 2047 30
e 2274 30
e 2359 30
e 2666 30
e 4950 30
e 5135 30
e 5689 30
e 560 31
e 664 31
e 2268 31
e 4479 31
e 4590 31
e 148 32
e 197 32
e 348 32
e 402 32
e 446 32
e 470 32
e 479 32
e 753 32
e 866 32
e 910 32
e 935 32
e 983 32
e 1006 32
e 1177 32
e 1203 32
e 1220 32
e 1241 32
e 1252 32
e 1254 32
e 1291 32
e 1374 32
e 1389 32
e 1407 32
e 1440 32
e 1740 32
e 1845 32
e 1945 32
e 1992 32
e 2053 32
e 2054 32
e 2115 32
e 2154 32
e 2233 32
e 2239 32
e 2326 32
e 2416 32
e 2417 32
e 2469 32
e 2598 32
e 2675 32
e 2733 32
e 2754 32
e 2802 32
e 2867 32
e 2916 32
e 2941 32
e 2984 32
e 2999 32
e 3047 32
e 3162 32
e 3213 32
e 3233 32
e 3258 32
e 3281 32
e 3386 32
e 3394 32
e 3413 32
e 3449 32
e 3476 32
e 3570 32
e 3590 32
e 3636 32
e 3676 32
e 3694 32
e 3768 32
e 3827 32
e 3877 32
e 3887 32
e 3925 32
e 3938 32
e 3943 32
e 3968 32
e 4013 32
e 4189 32
e 4200 32
e 4319 32
e 4372 32
e 4385 32
e 4514 32
e 4543 32
e 4581 32
e 4590 32
e 4637 32
e 4665 32
e 4742 32
e 4750 32
e 4782 32
e 4785 32
e 5036 32
e 5061 32
e 5085 32
e 5092 32
e 5160 32
e 5163 32
e 5253 32
e 5311 32
e 5555 32
e 5566 32
e 5624 32
e 5645 32
e 5676 32
e 5715 32
e 5731 32
e 5742 32
e 5840 32
e 5873 32
e 6030 32
e 6046 32
e 6048 32
e 6370 32
e 80 33
e 156 33
e 171 33
e 255 33
e 266 33
e 369 33
e 446 33
e 655 33
e 835 33
e 946 33
e 965 33
e 1102 33
e 1127 33
e 1501 33
e 1924 33
e 1999 33
e 2088 33
e 2220 33
e 2407 33
e 2432 33
e 2494 33
e 2743 33
e 3266 33
e 3285 33
e 3315 33
e 3486 33
e 3852 33
e 3858 33
e 3909 33
e 4046 33
e 4139 33
e 4334 33
e 4528 33
e 4571 33
e 4752 33
e 4802 33
e 4950 33
e 5013 33
e 5153 33
e 5368 33
e 5528 33
e 5587 33
e 5613 33
e 5648 33
e 5973 33
e 6058 33
e 6135 33
e 156 34
e 801 34
e 1208 34
e 1761 34
e 2791 34
e 3355 34
e 5209 34
e 80 35
e 204 35
e 270 35
e 271 35
e 362 35
e 379 35
e 779 35
e 998 35
e 1033 35
e 1059 35
e 1070 35
e 1092 35
e 1184 35
e 1208 35
e 1478 35
e 1501 35
e 1713 35
e 1760 35
e 1761 35
e 1783 35
e 1982 35
e 2024 35
e 2066 35
e 2141 35
e 2150 35
e 2381 35
e 2701 35
e 2743 35
e 2751 35
e 2876 35
e 3027 35
e 3852 35
e 3955 35
e 4317 35
e 4334 35
e 4412 35
e 4624 35
e 4736 35
e 4747 35
e 4803 35
e 4970 35
e 5327 35
e 5328 35
e 5607 35
e 5689 35
e 5710 35
e 6020 35
e 6239 35
e 6270 35
e 157 36
e 318 36
e 719 36
e 873 36
e 1341 36
e 1343 36
e 1984 36
e 2421 36
e 3042 36
e 3055 36
e 3139 36
e 3689 36
e 3821 36
e 4483 36
e 4759 36
e 4935 36
e 5326 36
e 5667 36
e 5713 36
e 6107 36
e 6229 36
e 1092 37
e 1431 37
e 1458 37
e 1467 37
e 1496 37
e 2157 37
e 4264 37
e 72 38
e 187 38
e 237 38
e 283 38
e 293 38
e 294 38
e 335 38
e 373 38
e 519 38
e 566 38
e 683 38
e 708 38
e 812 38
e 870 38
e 885 38
e 890 38
e 936 38
e 958 38
e 1149 38
e 1157 38
e 1177 38
e 1242 38
e 1307 38
e 1427 38
e 1481 38
e 1562 38
e 1681 38
e 1760 38
e 1806 38
e 1842 38
e 1858 38
e 1882 38
e 1889 38
e 1994 38
e 2194 38
e 2361 38
e 2491 38
e 2558 38
e 2617 38
e 2623 38
e 2668 38
e 2818 38
e 2941 38
e 2991 38
e 3042 38
e 3119 38
e 3344 38
e 3403 38
e 3412 38
e 3455 38
e 3504 38
e 3584 38
e 3665 38
e 3692 38
e 3708 38
e 3834 38
e 3904 38
e 3999 38
e 4043 38
e 4135 38
e 4217 38
e 4279 38
e 4306 38
e 4379 38
e 4437 38
e 4463 38
e 4619 38
e 4634 38
e 4733 38
e 4745 38
e 4756 38
e 4852 38
e 4874 38
e 5019 38
e 5033 38
e 5129 38
e 5368 38
e 5646 38
e 5798 38
e 5802 38
e 5857 38
e 5921 38
e 6023 38
e 6093 38
e 6098 38
e 6155 38
e 6165 38
e 6247 38
e 6320 38
e 6379 38
e 143 39
e 196 39
e 329 39
e 654 39
e 709 39
e 810 39
e 1135 39
e 1397 39
e 1661 39
e 2554 39
e 2766 39
e 3515 39
e 3525 39
e 3624 39
e 3722 39
e 4853 39
e 4866 39
e 4935 39
e 5001 39
e 5094 39
e 5203 39
e 5297 39
e 5754 39
e 6272 39
e 50 40
e 84 40
e 181 40
e 215 40
e 224 40
e 225 40
e 233 40
e 237 40
e 238 40
e 298 40
e 312 40
e 318 40
e 349 40
e 389 40
e 391 40
e 399 40
e 423 40
e 434 40
e 461 40
e 468 40
e 474 40
e 482 40
e 493 40
e 494 40
e 525 40
e 539 40
e 554 40
e 637 40
e 689 40
e 718 40
e 738 40
e 756 40
e 779 40
e 823 40
e 829 40
e 872 40
e 883 40
e 891 40
e 902 40
e 903 40
e 906 40
e 936 40
e 945 40
e 963 40
e 975 40
e 978 40
e 994 40
e 1049 40
e 1065 40
e 1078 40
e 1136 40
e 1146 40
e 1281 40
e 1307 40
e 1317 40
e 1361 40
e 1387 40
e 1434 40
e 1501 40
e 1506 40
e 1518 40
e 1528 40
e 1536 40
e 1540 40
e 1543 40
e 1550 40
e 1553 40
e 1560 40
e 1577 40
e 1594 40
e 1613 40
e 1635 40
e 1800 40
e 1802 40
e 1823 40
e 1851 40
e 1857 40
e 1897 40
e 1962 40
e 2003 40
e 2016 40
e 2024 40
e 2036 40
e 2085 40
e 2099 40
e 2109 40
e 2165 40
e 2223 40
e 2283 40
e 2321 40
e 2330 40
e 2340 40
e 2362 40
e 2391 40
e 2404 40
e 2406 40
e 2407 40
e 2409 40
e 2412 40
e 2421 40
e 2440 40
e 2442 40
e 2484 40
e 2490 40
e 2493 40
e 2563 40
e 2569 40
e 2647 40
e 2649 40
e 2652 40
e 2753 40
e 2810 40
e 2825 40
e 2870 40
e 2913 40
e 2929 40
e 2943 40
e 2959 40
e 2969 40
e 2976 40
e 3012 40
e 3049 40
e 3052 40
e 3102 40
e 3114 40
e 3120 40
e 3141 40
e 3142 40
e 3145 40
e 3158 40
e 3194 40
e 3198 40
e 3218 40
e 3229 40
e 3232 40
e 3237 40
e 3248 40
e 3282 40
e 3300 40
e 3314 40
e 3330 40
e 3341 40
e 3357 40
e 3370 40
e 3402 40
e 3405 40
e 3417 40
e 3470 40
e 3472 40
e 3510 40
e 3521 40
e 3552 40
e 3555 40
e 3565 40
e 3601 40
e 3630 40
e 3644 40
e 3657 40
e 3682 40
e 3701 40
e 3723 40
e 3782 40
e 3822 40
e 3834 40
e 3861 40
e 3874 40
e 3885 40
e 3905 40
e 3981 40
e 3991 40
e 3995 40
e 3999 40
e 4034 40
e 4054 40
e 4062 40
e 4094 40
e 4097 40
e 4108 40
e 4157 40
e 4161 40
e 4184 40
e 4222 40
e 4239 40
e 4252 40
e 4273 40
e 4321 40
e 4322 40
e 4328 40
e 4385 40
e 4388 40
e 4392 40
e 4425 40
e 4439 40
e 4452 40
e 4462 40
e 4468 40
e 4483 40
e 4488 40
e 4493 40
e 4575 40
e 4585 40
e 4621 40
e 4658 40
e 4669 40
e 4695 40
e 4727 40
e 4759 40
e 4765 40
e 4772 40
e 4803 40
e 4804 40
e 4810 40
e 4811 40
e 4816 40
e 4885 40
e 4889 40
e 4934 40
e 4980 40
e 4994 40
e 5037 40
e 5087 40
e 5120 40
e 5143 40
e 5183 40
e 5187 40
e 5188 40
e 5190 40
e 5257 40
e 5380 40
e 5503 40
e 5528 40
e 5543 40
e 5599 40
e 5629 40
e 5653 40
e 5661 40
e 5663 40
e 5666 40
e 5669 40
e 5706 40
e 5713 40
e 5726 40
e 5746 40
e 5759 40
e 5816 40
e 5840 40
e 5846 40
e 5901 40
e 5921 40
e 5936 40
e 5962 40
e 5970 40
e 6027 40
e 6046 40
e 6074 40
e 6080 40
e 6140 40
e 6166 40
e 6169 40
e 6172 40
e 6178 40
e 6187 40
e 6202 40
e 6210 40
e 6266 40
e 6277 40
e 6319 40
e 6322 40
e 6358 40
e 6367 40
e 6384 40
e 80 41
e 125 41
e 153 41
e 210 41
e 219 41
e 458 41
e 493 41
e 790 41
e 847 41
e 879 41
e 1123 41
e 1212 41
e 1370 41
e 1797 41
e 1837 41
e 2136 41
e 2206 41
e 2497 41
e 2624 41
e 2628 41
e 2646 41
e 2832 41
e 3030 41
e 3145 41
e 3212 41
e 3491 41
e 3552 41
e 3624 41
e 3914 41
e 4090 41
e 4214 41
e 4229 41
e 4311 41
e 4343 41
e 4435 41
e 4448 41
e 4482 41
e 4629 41
e 4998 41
e 5164 41
e 5270 41
e 5374 41
e 5672 41
e 5700 41
e 5762 41
e 5763 41
e 5789 41
e 6231 41
e 6349 41
e 78 42
e 130 42
e 324 42
e 388 42
e 583 42
e 614 42
e 632 42
e 685 42
e 730 42
e 825 42
e 937 42
e 1034 42
e 1450 42
e 1475 42
e 1485 42
e 1533 42
e 1547 42
e 1618 42
e 1889 42
e 1983 42
e 2047 42
e 2292 42
e 2490 42
e 2540 42
e 2576 42
e 2620 42
e 2764 42
e 2859 42
e 3042 42
e 3110 42
e 3131 42
e 3158 42
e 3286 42
e 3469 42
e 3818 42
e 3955 42
e 3990 42
e 4180 42
e 4248 42
e 4300 42
e 4355 42
e 4422 42
e 4990 42
e 5145 42
e 5151 42
e 5229 42
e 5246 42
e 5265 42
e 5468 42
e 5554 42
e 5560 42
e 6083 42
e 6300 42
e 6350 42
e 6375 42
e 64 43
e 80 43
e 106 43
e 208 43
e 224 43
e 274 43
e 355 43
e 391 43
e 458 43
e 488 43
e 550 43
e 558 43
e 773 43
e 1065 43
e 1070 43
e 1096 43
e 1102 43
e 1127 43
e 1145 43
e 1182 43
e 1302 43
e 1343 43
e 1375 43
e 1431 43
e 1518 43
e 1688 43
e 1807 43
e 1909 43
e 1965 43
e 1999 43
e 2111 43
e 2157 43
e 2206 43
e 2220 43
e 2231 43
e 2331 43
e 2359 43
e 2401 43
e 2407 43
e 2432 43
e 2637 43
e 2662 43
e 2753 43
e 2865 43
e 3032 43
e 3084 43
e 3110 43
e 3158 43
e 3254 43
e 3271 43
e 3273 43
e 3282 43
e 3302 43
e 3452 43
e 3499 43
e 3506 43
e 3561 43
e 3571 43
e 3651 43
e 3716 43
e 3806 43
e 3821 43
e 3936 43
e 4046 43
e 4164 43
e 4175 43
e 4206 43
e 4485 43
e 4528 43
e 4568 43
e 4674 43
e 4796 43
e 4810 43
e 4888 43
e 4938 43
e 4943 43
e 4980 43
e 4995 43
e 5111 43
e 5132 43
e 5328 43
e 5454 43
e 5537 43
e 5554 43
e 5616 43
e 5648 43
e 5748 43
e 5910 43
e 5962 43
e 6020 43
e 6242 43
e 6339 43
e 96 44
e 99 44
e 172 44
e 219 44
e 317 44
e 432 44
e 521 44
e 534 44
e 568 44
e 607 44
e 617 44
e 714 44
e 1013 44
e 1104 44
e 1132 44
e 1330 44
e 1361 44
e 1453 44
e 1478 44
e 1577 44
e 1688 44
e 1701 44
e 1985 44
e 2063 44
e 2164 44
e 2197 44
e 2206 44
e 2207 44
e 2231 44
e 2263 44
e 2291 44
e 2319 44
e 2381 44
e 2490 44
e 2526 44
e 2576 44
e 2618 44
e 2727 44
e 2782 44
e 2820 44
e 2886 44
e 2956 44
e 3075 44
e 3098 44
e 3129 44
e 3196 44
e 3206 44
e 3385 44
e 3391 44
e 3642 44
e 3659 44
e 3664 44
e 3725 44
e 3789 44
e 3824 44
e 3922 44
e 4039 44
e 4045 44
e 4159 44
e 4164 44
e 4218 44
e 4436 44
e 4468 44
e 4536 44
e 4576 44
e 4632 44
e 4666 44
e 4680 44
e 4925 44
e 4980 44
e 5069 44
e 5102 44
e 5187 44
e 5216 44
e 5260 44
e 5423 44
e 5430 44
e 5486 44
e 5689 44
e 5726 44
e 5861 44
e 5876 44
e 5925 44
e 6278 44
e 2092 45
e 2843 45
e 62 46
e 104 46
e 201 46
e 350 46
e 400 46
e 423 46
e 495 46
e 649 46
e 655 46
e 724 46
e 737 46
e 753 46
e 910 46
e 1092 46
e 1908 46
e 1945 46
e 1963 46
e 1973 46
e 2235 46
e 2577 46
e 2662 46
e 2941 46
e 3169 46
e 3289 46
e 3374 46
e 3427 46
e 3457 46
e 3768 46
e 3970 46
e 4143 46
e 4395 46
e 4590 46
e 4890 46
e 5238 46
e 5339 46
e 5575 46
e 5625 46
e 5715 46
e 5873 46
e 6058 46
e 152 47
e 175 47
e 224 47
e 238 47
e 329 47
e 372 47
e 423 47
e 440 47
e 580 47
e 581 47
e 661 47
e 734 47
e 872 47
e 1078 47
e 1092 47
e 1439 47
e 1514 47
e 1518 47
e 1543 47
e 1797 47
e 1874 47
e 1987 47
e 2078 47
e 2165 47
e 2179 47
e 2283 47
e 2360 47
e 2621 47
e 2655 47
e 2698 47
e 2702 47
e 3012 47
e 3082 47
e 3232 47
e 3515 47
e 3552 47
e 3711 47
e 3806 47
e 3878 47
e 3896 47
e 4024 47
e 4046 47
e 4056 47
e 4078 47
e 4090 47
e 4195 47
e 4600 47
e 4623 47
e 4684 47
e 5110 47
e 5121 47
e 5336 47
e 5428 47
e 5441 47
e 5465 47
e 5532 47
e 5542 47
e 5677 47
e 5685 47
e 5706 47
e 5767 47
e 5953 47
e 6020 47
e 6123 47
e 6139 47
e 260 48
e 328 48
e 353 48
e 921 48
e 1033 48
e 1123 48
e 1208 48
e 1379 48
e 1504 48
e 1526 48
e 1764 48
e 1923 48
e 2030 48
e 2366 48
e 2612 48
e 2646 48
e 2832 48
e 2850 48
e 3027 48
e 3111 48
e 3378 48
e 3975 48
e 3998 48
e 4063 48
e 4229 48
e 4613 48
e 4883 48
e 4983 48
e 5003 48
e 5048 48
e 5327 48
e 5363 48
e 5448 48
e 5497 48
e 5570 48
e 5629 48
e 5659 48
e 5677 48
e 5712 48
e 5763 48
e 5766 48
e 6053 48
e 395 49
e 492 49
e 556 49
e 636 49
e 829 49
e 903 49
e 988 49
e 991 49
e 993 49
e 1106 49
e 1129 49
e 1164 49
e 1176 49
e 1214 49
e 1536 49
e 1750 49
e 1765 49
e 2073 49
e 2099 49
e 2314 49
e 2337 49
e 2345 49
e 2404 49
e 2406 49
e 2440 49
e 2482 49
e 2670 49
e 2820 49
e 2980 49
e 3018 49
e 3264 49
e 3349 49
e 3371 49
e 3417 49
e 3454 49
e 3478 49
e 3515 49
e 3521 49
e 3545 49
e 3624 49
e 3841 49
e 3905 49
e 4040 49
e 4042 49
e 4047 49
e 4094 49
e 4120 49
e 4160 49
e 4233 49
e 4425 49
e 4440 49
e 4547 49
e 4556 49
e 4641 49
e 4658 49
e 4889 49
e 4960 49
e 4999 49
e 5116 49
e 5188 49
e 5249 49
e 5390 49
e 5446 49
e 5529 49
e 5568 49
e 5574 49
e 5630 49
e 5728 49
e 5836 49
e 5901 49
e 5928 49
e 6010 49
e 6067 49
e 6085 49
e 6163 49
e 91 50
e 156 50
e 158 50
e 181 50
e 194 50
e 212 50
e 224 50
e 240 50
e 269 50
e 298 50
e 399 50
e 431 50
e 461 50
e 534 50
e 546 50
e 634 50
e 644 50
e 667 50
e 689 50
e 693 50
e 718 50
e 773 50
e 821 50
e 831 50
e 879 50
e 902 50
e 928 50
e 975 50
e 978 50
e 1034 50
e 1065 50
e 1138 50
e 1240 50
e 1316 50
e 1403 50
e 1415 50
e 1468 50
e 1481 50
e 1506 50
e 1518 50
e 1585 50
e 1635 50
e 1637 50
e 1663 50
e 1667 50
e 1672 50
e 1677 50
e 1689 50
e 1717 50
e 1800 50
e 1811 50
e 1826 50
e 1847 50
e 1916 50
e 1953 50
e 1958 50
e 2016 50
e 2047 50
e 2059 50
e 2075 50
e 2113 50
e 2179 50
e 2194 50
e 2222 50
e 2231 50
e 2236 50
e 2242 50
e 2331 50
e 2347 50
e 2391 50
e 2399 50
e 2401 50
e 2462 50
e 2465 50
e 2498 50
e 2507 50
e 2552 50
e 2637 50
e 2786 50
e 2827 50
e 2891 50
e 2943 50
e 2980 50
e 3120 50
e 3300 50
e 3347 50
e 3452 50
e 3510 50
e 3548 50
e 3616 50
e 3665 50
e 3723 50
e 3737 50
e 3762 50
e 3806 50
e 3822 50
e 3842 50
e 4187 50
e 4254 50
e 4324 50
e 4328 50
e 4359 50
e 4364 50
e 4410 50
e 4438 50
e 4516 50
e 4538 50
e 4541 50
e 4559 50
e 4575 50
e 4625 50
e 4661 50
e 4669 50
e 4684 50
e 4695 50
e 4710 50
e 4780 50
e 4788 50
e 4804 50
e 4822 50
e 4940 50
e 5006 50
e 5011 50
e 5094 50
e 5133 50
e 5149 50
e 5199 50
e 5213 50
e 5233 50
e 5262 50
e 5411 50
e 5420 50
e 5458 50
e 5472 50
e 5482 50
e 5505 50
e 5539 50
e 5557 50
e 5627 50
e 5661 50
e 5666 50
e 5728 50
e 5729 50
e 5774 50
e 5819 50
e 5842 50
e 5863 50
e 5912 50
e 5935 50
e 6003 50
e 6021 50
e 6023 50
e 6028 50
e 6029 50
e 6139 50
e 6140 50
e 6194 50
e 6328 50
e 6381 50
e 71 51
e 224 51
e 471 51
e 472 51
e 545 51
e 983 51
e 1005 51
e 1021 51
e 1036 51
e 1065 51
e 1474 51
e 1507 51
e 1522 51
e 1554 51
e 1579 51
e 1642 51
e 1666 51
e 1712 51
e 1792 51
e 1967 51
e 1972 51
e 2151 51
e 2299 51
e 2325 51
e 2606 51
e 2801 51
e 3067 51
e 3085 51
e 3105 51
e 3162 51
e 3268 51
e 3359 51
e 3480 51
e 3833 51
e 3889 51
e 3985 51
e 4041 51
e 4071 51
e 4115 51
e 4138 51
e 4255 51
e 4444 51
e 4563 51
e 4581 51
e 4890 51
e 5037 51
e 5039 51
e 5092 51
e 5112 51
e 5144 51
e 5157 51
e 5200 51
e 5221 51
e 5475 51
e 5604 51
e 5873 51
e 6176 51
e 6247 51
e 6265 51
e 6305 51
e 189 52
e 460 52
e 534 52
e 574 52
e 584 52
e 627 52
e 663 52
e 691 52
e 713 52
e 716 52
e 749 52
e 819 52
e 889 52
e 918 52
e 952 52
e 988 52
e 1023 52
e 1060 52
e 1170 52
e 1249 52
e 1340 52
e 1415 52
e 1709 52
e 1725 52
e 1766 52
e 1890 52
e 1987 52
e 2036 52
e 2063 52
e 2442 52
e 2452 52
e 2540 52
e 2618 52
e 2706 52
e 2766 52
e 2837 52
e 2871 52
e 2966 52
e 3098 52
e 3202 52
e 3216 52
e 3243 52
e 3563 52
e 3567 52
e 3658 52
e 3937 52
e 3955 52
e 4015 52
e 4269 52
e 4370 52
e 4536 52
e 4562 52
e 4791 52
e 4795 52
e 4889 52
e 5057 52
e 5074 52
e 5145 52
e 5208 52
e 5345 52
e 5358 52
e 5366 52
e 5397 52
e 5679 52
e 5710 52
e 5807 52
e 5882 52
e 6010 52
e 6246 52
e 6369 52
e 138 53
e 173 53
e 312 53
e 395 53
e 420 53
e 676 53
e 812 53
e 853 53
e 883 53
e 953 53
e 975 53
e 1106 53
e 1250 53
e 1529 53
e 1536 53
e 1542 53
e 1594 53
e 1635 53
e 1779 53
e 1842 53
e 1959 53
e 2099 53
e 2165 53
e 2194 53
e 2314 53
e 2406 53
e 2473 53
e 2623 53
e 2879 53
e 2913 53
e 2929 53
e 2942 53
e 2964 53
e 2976 53
e 3068 53
e 3116 53
e 3122 53
e 3154 53
e 3327 53
e 3372 53
e 3494 53
e 3499 53
e 3523 53
e 3559 53
e 3560 53
e 3608 53
e 3778 53
e 3802 53
e 3834 53
e 3991 53
e 3993 53
e 3999 53
e 4046 53
e 4099 53
e 4268 53
e 4273 53
e 4556 53
e 4670 53
e 4695 53
e 4950 53
e 4960 53
e 5097 53
e 5133 53
e 5267 53
e 5383 53
e 5529 53
e 5540 53
e 5816 53
e 6027 53
e 6072 53
e 6241 53
e 224 54
e 437 54
e 458 54
e 470 54
e 849 54
e 858 54
e 911 54
e 1254 54
e 1337 54
e 1363 54
e 1446 54
e 1483 54
e 1491 54
e 1706 54
e 1765 54
e 1786 54
e 1802 54
e 1823 54
e 1899 54
e 1906 54
e 1928 54
e 1966 54
e 1985 54
e 2140 54
e 2321 54
e 2348 54
e 2416 54
e 2417 54
e 2504 54
e 2568 54
e 2594 54
e 2736 54
e 3115 54
e 3118 54
e 3152 54
e 3222 54
e 3266 54
e 3313 54
e 3363 54
e 3475 54
e 3558 54
e 3720 54
e 3819 54
e 3992 54
e 4022 54
e 4104 54
e 4166 54
e 4260 54
e 4325 54
e 4329 54
e 4458 54
e 4543 54
e 4640 54
e 4743 54
e 4782 54
e 4921 54
e 5092 54
e 5093 54
e 5158 54
e 5182 54
e 5682 54
e 5802 54
e 5890 54
e 5963 54
e 6019 54
e 6058 54
e 6068 54
e 6080 54
e 6247 54
e 6281 54
e 6319 54
e 113 55
e 644 55
e 806 55
e 970 55
e 2081 55
e 2391 55
e 2629 55
e 3140 55
e 4792 55
e 4946 55
e 4995 55
e 5076 55
e 5468 55
e 365 56
e 715 56
e 1552 56
e 2018 56
e 2514 56
e 2577 56
e 2617 56
e 2774 56
e 3720 56
e 4648 56
e 5045 56
e 5146 56
e 5174 56
e 5313 56
e 6171 56
e 70 57
e 84 57
e 209 57
e 224 57
e 266 57
e 312 57
e 372 57
e 373 57
e 405 57
e 434 57
e 449 57
e 545 57
e 583 57
e 599 57
e 676 57
e 700 57
e 841 57
e 854 57
e 883 57
e 891 57
e 908 57
e 913 57
e 942 57
e 1044 57
e 1051 57
e 1058 57
e 1068 57
e 1078 57
e 1149 57
e 1214 57
e 1250 57
e 1304 57
e 1432 57
e 1470 57
e 1514 57
e 1516 57
e 1529 57
e 1594 57
e 1598 57
e 1629 57
e 1803 57
e 1941 57
e 2001 57
e 2002 57
e 2078 57
e 2165 57
e 2167 57
e 2171 57
e 2242 57
e 2274 57
e 2360 57
e 2362 57
e 2391 57
e 2402 57
e 2471 57
e 2480 57
e 2494 57
e 2525 57
e 2591 57
e 2604 57
e 2617 57
e 2704 57
e 2743 57
e 2782 57
e 2831 57
e 2865 57
e 2866 57
e 2873 57
e 2907 57
e 2929 57
e 2959 57
e 2986 57
e 3102 57
e 3109 57
e 3113 57
e 3177 57
e 3220 57
e 3237 57
e 3405 57
e 3436 57
e 3476 57
e 3485 57
e 3494 57
e 3521 57
e 3524 57
e 3533 57
e 3536 57
e 3548 57
e 3682 57
e 3711 57
e 3803 57
e 3872 57
e 3898 57
e 3909 57
e 4103 57
e 4177 57
e 4180 57
e 4184 57
e 4188 57
e 4190 57
e 4244 57
e 4273 57
e 4344 57
e 4371 57
e 4372 57
e 4455 57
e 4462 57
e 4467 57
e 4525 57
e 4590 57
e 4616 57
e 4623 57
e 4694 57
e 4743 57
e 4798 57
e 4822 57
e 4844 57
e 4887 57
e 4920 57
e 4933 57
e 4941 57
e 5001 57
e 5096 57
e 5097 57
e 5162 57
e 5187 57
e 5254 57
e 5298 57
e 5323 57
e 5404 57
e 5499 57
e 5537 57
e 5570 57
e 5599 57
e 5653 57
e 5656 57
e 5666 57
e 5698 57
e 5748 57
e 5751 57
e 5766 57
e 5798 57
e 5856 57
e 6021 57
e 6054 57
e 6066 57
e 6078 57
e 6086 57
e 6089 57
e 6185 57
e 6199 57
e 6220 57
e 6234 57
e 6284 57
e 6318 57
e 6351 57
e 6366 57
e 152 58
e 175 58
e 215 58
e 224 58
e 231 58
e 233 58
e 238 58
e 241 58
e 269 58
e 370 58
e 372 58
e 373 58
e 378 58
e 399 58
e 423 58
e 452 58
e 533 58
e 566 58
e 588 58
e 619 58
e 636 58
e 653 58
e 756 58
e 759 58
e 826 58
e 955 58
e 963 58
e 978 58
e 1065 58
e 1078 58
e 1166 58
e 1269 58
e 1289 58
e 1506 58
e 1514 58
e 1549 58
e 1657 58
e 1837 58
e 1848 58
e 1898 58
e 1933 58
e 1985 58
e 2026 58
e 2036 58
e 2076 58
e 2152 58
e 2165 58
e 2234 58
e 2360 58
e 2402 58
e 2442 58
e 2457 58
e 2494 58
e 2591 58
e 2595 58
e 2647 58
e 2751 58
e 2794 58
e 2813 58
e 2942 58
e 2943 58
e 2951 58
e 2973 58
e 2980 58
e 3045 58
e 3109 58
e 3205 58
e 3271 58
e 3275 58
e 3279 58
e 3286 58
e 3296 58
e 3300 58
e 3302 58
e 3330 58
e 3347 58
e 3375 58
e 3396 58
e 3499 58
e 3551 58
e 3572 58
e 3603 58
e 3621 58
e 3651 58
e 3688 58
e 3689 58
e 3693 58
e 3704 58
e 3737 58
e 3973 58
e 3984 58
e 3996 58
e 4026 58
e 4035 58
e 4053 58
e 4078 58
e 4157 58
e 4181 58
e 4195 58
e 4252 58
e 4280 58
e 4336 58
e 4357 58
e 4481 58
e 4496 58
e 4501 58
e 4524 58
e 4649 58
e 4661 58
e 4718 58
e 4736 58
e 4741 58
e 4768 58
e 4780 58
e 4887 58
e 4888 58
e 4903 58
e 4919 58
e 5001 58
e 5049 58
e 5223 58
e 5272 58
e 5298 58
e 5323 58
e 5326 58
e 5420 58
e 5439 58
e 5507 58
e 5554 58
e 5616 58
e 5705 58
e 5713 58
e 5750 58
e 5796 58
e 5879 58
e 5882 58
e 5901 58
e 5991 58
e 6094 58
e 6139 58
e 6140 58
e 6241 58
e 6242 58
e 6313 58
e 6351 58
e 130 59
e 238 59
e 277 59
e 390 59
e 621 59
e 636 59
e 805 59
e 872 59
e 896 59
e 1182 59
e 1205 59
e 1413 59
e 1550 59
e 1560 59
e 2017 59
e 2204 59
e 2291 59
e 2401 59
e 2428 59
e 2436 59
e 3782 59
e 4000 59
e 5087 59
e 5569 59
e 5706 59
e 6094 59
e 6137 59
e 150 60
e 218 60
e 243 60
e 380 60
e 418 60
e 443 60
e 451 60
e 500 60
e 504 60
e 525 60
e 574 60
e 587 60
e 608 60
e 657 60
e 727 60
e 784 60
e 805 60
e 899 60
e 926 60
e 937 60
e 1051 60
e 1077 60
e 1108 60
e 1128 60
e 1145 60
e 1150 60
e 1168 60
e 1176 60
e 1210 60
e 1229 60
e 1270 60
e 1443 60
e 1477 60
e 1484 60
e 1493 60
e 1568 60
e 1602 60
e 1641 60
e 1732 60
e 1793 60
e 1807 60
e 1832 60
e 1865 60
e 1914 60
e 1942 60
e 2000 60
e 2003 60
e 2007 60
e 2085 60
e 2099 60
e 2117 60
e 2176 60
e 2192 60
e 2237 60
e 2260 60
e 2261 60
e 2279 60
e 2408 60
e 2422 60
e 2446 60
e 2454 60
e 2463 60
e 2476 60
e 2491 60
e 2553 60
e 2617 60
e 2634 60
e 2639 60
e 2681 60
e 2701 60
e 2713 60
e 2740 60
e 2763 60
e 2769 60
e 2773 60
e 2891 60
e 2895 60
e 2965 60
e 2982 60
e 2990 60
e 3013 60
e 3039 60
e 3108 60
e 3140 60
e 3160 60
e 3179 60
e 3228 60
e 3345 60
e 3365 60
e 3441 60
e 3445 60
e 3603 60
e 3655 60
e 3729 60
e 3743 60
e 3856 60
e 3882 60
e 3890 60
e 3979 60
e 4088 60
e 4096 60
e 4155 60
e 4307 60
e 4369 60
e 4461 60
e 4561 60
e 4611 60
e 4628 60
e 4723 60
e 4762 60
e 4771 60
e 4824 60
e 4900 60
e 4996 60
e 5009 60
e 5131 60
e 5190 60
e 5249 60
e 5284 60
e 5348 60
e 5399 60
e 5406 60
e 5445 60
e 5480 60
e 5579 60
e 5640 60
e 5783 60
e 5806 60
e 5850 60
e 5858 60
e 5929 60
e 5943 60
e 5982 60
e 6044 60
e 6188 60
e 340 61
e 764 61
e 839 61
e 1035 61
e 1275 61
e 1834 61
e 1927 61
e 2245 61
e 2297 61
e 2393 61
e 2442 61
e 2616 61
e 2721 61
e 3048 61
e 3155 61
e 3317 61
e 3319 61
e 3391 61
e 3664 61
e 3700 61
e 3784 61
e 3987 61
e 4083 61
e 4164 61
e 4495 61
e 4780 61
e 5078 61
e 5094 61
e 5386 61
e 5554 61
e 5685 61
e 5871 61
e 104 62
e 145 62
e 168 62
e 217 62
e 272 62
e 280 62
e 382 62
e 533 62
e 600 62
e 904 62
e 910 62
e 1200 62
e 1426 62
e 1438 62
e 1792 62
e 1846 62
e 1899 62
e 2116 62
e 2358 62
e 2745 62
e 2814 62
e 2867 62
e 2916 62
e 3072 62
e 3570 62
e 3717 62
e 3768 62
e 3938 62
e 3963 62
e 4380 62
e 4626 62
e 4782 62
e 4832 62
e 5075 62
e 5296 62
e 5540 62
e 5936 62
e 6063 62
e 6073 62
e 6171 62
e 145 63
e 149 63
e 201 63
e 217 63
e 224 63
e 664 63
e 724 63
e 866 63
e 876 63
e 1038 63
e 1124 63
e 1200 63
e 1291 63
e 1337 63
e 1433 63
e 1565 63
e 2047 63
e 2321 63
e 2355 63
e 2519 63
e 2592 63
e 2600 63
e 2651 63
e 2732 63
e 2797 63
e 2891 63
e 2910 63
e 3099 63
e 3222 63
e 3233 63
e 3277 63
e 3341 63
e 3453 63
e 3517 63
e 3724 63
e 3801 63
e 3827 63
e 3828 63
e 3925 63
e 4141 63
e 4276 63
e 4760 63
e 4809 63
e 5052 63
e 5146 63
e 5175 63
e 5296 63
e 5531 63
e 5728 63
e 5826 63
e 5830 63
e 5873 63
e 5890 63
e 5944 63
e 6094 63
e 6319 63
e 65 64
e 114 64
e 120 64
e 154 64
e 175 64
e 300 64
e 320 64
e 354 64
e 364 64
e 492 64
e 499 64
e 504 64
e 670 64
e 749 64
e 769 64
e 872 64
e 1032 64
e 1108 64
e 1120 64
e 1128 64
e 1131 64
e 1176 64
e 1229 64
e 1352 64
e 1443 64
e 1558 64
e 1586 64
e 1641 64
e 1708 64
e 1720 64
e 1807 64
e 1832 64
e 1869 64
e 1906 64
e 1925 64
e 1942 64
e 1969 64
e 1997 64
e 2000 64
e 2007 64
e 2090 64
e 2107 64
e 2192 64
e 2193 64
e 2231 64
e 2237 64
e 2293 64
e 2316 64
e 2422 64
e 2609 64
e 2610 64
e 2681 64
e 2695 64
e 2769 64
e 2927 64
e 2978 64
e 2982 64
e 3000 64
e 3013 64
e 3029 64
e 3078 64
e 3080 64
e 3218 64
e 3235 64
e 3251 64
e 3353 64
e 3365 64
e 3386 64
e 3401 64
e 3422 64
e 3433 64
e 3445 64
e 3484 64
e 3601 64
e 3670 64
e 3823 64
e 3856 64
e 3890 64
e 3894 64
e 3979 64
e 4046 64
e 4069 64
e 4096 64
e 4117 64
e 4131 64
e 4158 64
e 4176 64
e 4192 64
e 4224 64
e 4286 64
e 4288 64
e 4302 64
e 4385 64
e 4409 64
e 4439 64
e 4519 64
e 4561 64
e 4593 64
e 4595 64
e 4647 64
e 4762 64
e 4799 64
e 4810 64
e 4861 64
e 4862 64
e 4870 64
e 4884 64
e 4886 64
e 4894 64
e 4900 64
e 5086 64
e 5143 64
e 5168 64
e 5190 64
e 5265 64
e 5329 64
e 5370 64
e 5399 64
e 5438 64
e 5541 64
e 5543 64
e 5643 64
e 5669 64
e 5743 64
e 5746 64
e 5757 64
e 5853 64
e 5982 64
e 6090 64
e 6163 64
e 6220 64
e 6269 64
e 6293 64
e 6303 64
e 6319 64
e 120 65
e 234 65
e 318 65
e 413 65
e 417 65
e 504 65
e 574 65
e 749 65
e 1176 65
e 1443 65
e 1493 65
e 1532 65
e 1687 65
e 1716 65
e 1732 65
e 1807 65
e 1859 65
e 1969 65
e 1995 65
e 2282 65
e 2442 65
e 2540 65
e 2597 65
e 2599 65
e 2610 65
e 2695 65
e 2831 65
e 2921 65
e 3031 65
e 3074 65
e 3345 65
e 3642 65
e 3756 65
e 3824 65
e 3890 65
e 4039 65
e 4046 65
e 4088 65
e 4117 65
e 4176 65
e 4259 65
e 4288 65
e 4483 65
e 4839 65
e 4861 65
e 4881 65
e 4886 65
e 4900 65
e 5139 65
e 5145 65
e 5329 65
e 5591 65
e 5675 65
e 5728 65
e 6090 65
e 195 66
e 235 66
e 293 66
e 297 66
e 369 66
e 388 66
e 399 66
e 439 66
e 497 66
e 510 66
e 711 66
e 951 66
e 1031 66
e 1051 66
e 1120 66
e 1244 66
e 1298 66
e 1359 66
e 1548 66
e 1555 66
e 1664 66
e 1677 66
e 1717 66
e 1730 66
e 1775 66
e 1826 66
e 1858 66
e 2016 66
e 2020 66
e 2178 66
e 2287 66
e 2292 66
e 2321 66
e 2399 66
e 2465 66
e 2524 66
e 2644 66
e 2750 66
e 2798 66
e 2871 66
e 2985 66
e 3083 66
e 3141 66
e 3200 66
e 3294 66
e 3327 66
e 3410 66
e 3531 66
e 3553 66
e 3723 66
e 4038 66
e 4046 66
e 4061 66
e 4206 66
e 4210 66
e 4359 66
e 4462 66
e 4473 66
e 4715 66
e 4758 66
e 4852 66
e 5014 66
e 5037 66
e 5111 66
e 5127 66
e 5141 66
e 5152 66
e 5216 66
e 5314 66
e 5385 66
e 5543 66
e 5666 66
e 5737 66
e 5753 66
e 5798 66
e 5833 66
e 5917 66
e 6015 66
e 6091 66
e 6098 66
e 6140 66
e 6178 66
e 6217 66
e 6244 66
e 6264 66
e 6284 66
e 746 67
e 1031 67
e 1996 67
e 3769 67
e 4161 67
e 4519 67
e 5021 67
e 5295 67
e 139 68
e 284 68
e 377 68
e 424 68
e 574 68
e 584 68
e 594 68
e 762 68
e 792 68
e 912 68
e 1032 68
e 1372 68
e 1417 68
e 1641 68
e 1807 68
e 1932 68
e 1946 68
e 1947 68
e 2210 68
e 2454 68
e 2458 68
e 2640 68
e 2659 68
e 2803 68
e 2966 68
e 3025 68
e 3251 68
e 3294 68
e 3365 68
e 3473 68
e 3525 68
e 3890 68
e 4032 68
e 4076 68
e 4369 68
e 4560 68
e 4613 68
e 4654 68
e 4755 68
e 4762 68
e 4810 68
e 4853 68
e 4884 68
e 4886 68
e 5145 68
e 5250 68
e 5367 68
e 5387 68
e 5445 68
e 5591 68
e 5722 68
e 5765 68
e 5784 68
e 5807 68
e 5840 68
e 6375 68
e 6383 68
e 139 69
e 193 69
e 320 69
e 388 69
e 424 69
e 460 69
e 574 69
e 584 69
e 937 69
e 966 69
e 1032 69
e 1088 69
e 1145 69
e 1361 69
e 1485 69
e 1869 69
e 1872 69
e 1952 69
e 1976 69
e 2007 69
e 2028 69
e 2049 69
e 2260 69
e 2263 69
e 2322 69
e 2461 69
e 2678 69
e 2725 69
e 2766 69
e 2834 69
e 2838 69
e 2853 69
e 3029 69
e 3227 69
e 3228 69
e 3251 69
e 3284 69
e 3365 69
e 3445 69
e 3542 69
e 3595 69
e 3767 69
e 3810 69
e 3829 69
e 4125 69
e 4141 69
e 4186 69
e 4327 69
e 4678 69
e 4680 69
e 4697 69
e 4701 69
e 4746 69
e 4784 69
e 4903 69
e 4961 69
e 5145 69
e 5229 69
e 5293 69
e 5340 69
e 5387 69
e 5393 69
e 5399 69
e 5414 69
e 5431 69
e 5484 69
e 5591 69
e 5710 69
e 5807 69
e 5860 69
e 5915 69
e 5929 69
e 5940 69
e 6144 69
e 6277 69
e 6383 69
e 209 70
e 233 70
e 270 70
e 359 70
e 511 70
e 773 70
e 801 70
e 891 70
e 1297 70
e 1639 70
e 1982 70
e 1999 70
e 2066 70
e 2165 70
e 2432 70
e 2480 70
e 2494 70
e 2591 70
e 2728 70
e 2743 70
e 2758 70
e 3059 70
e 3109 70
e 3111 70
e 3170 70
e 3254 70
e 3285 70
e 3480 70
e 3548 70
e 3710 70
e 3872 70
e 3885 70
e 3990 70
e 4063 70
e 4317 70
e 4319 70
e 4334 70
e 4412 70
e 4450 70
e 4525 70
e 4736 70
e 4741 70
e 4774 70
e 4796 70
e 4849 70
e 4887 70
e 4935 70
e 5001 70
e 5156 70
e 5316 70
e 5534 70
e 5565 70
e 5699 70
e 6020 70
e 6132 70
e 6231 70
e 6270 70
e 224 71
e 309 71
e 381 71
e 416 71
e 421 71
e 436 71
e 682 71
e 753 71
e 910 71
e 989 71
e 1006 71
e 1016 71
e 1141 71
e 1190 71
e 1312 71
e 1491 71
e 1642 71
e 1972 71
e 2114 71
e 2486 71
e 2519 71
e 2531 71
e 2594 71
e 2675 71
e 2935 71
e 2941 71
e 3021 71
e 3087 71
e 3099 71
e 3153 71
e 3252 71
e 3253 71
e 3268 71
e 3359 71
e 3575 71
e 3663 71
e 3687 71
e 3761 71
e 3801 71
e 3889 71
e 4052 71
e 4060 71
e 4138 71
e 4281 71
e 4302 71
e 4385 71
e 4407 71
e 4446 71
e 4477 71
e 4543 71
e 4563 71
e 4894 71
e 5160 71
e 5238 71
e 5253 71
e 5351 71
e 5373 71
e 5475 71
e 5518 71
e 5555 71
e 5562 71
e 5802 71
e 5803 71
e 5944 71
e 5965 71
e 6008 71
e 6261 71
e 6350 71
e 136 72
e 280 72
e 283 72
e 324 72
e 453 72
e 641 72
e 642 72
e 745 72
e 753 72
e 830 72
e 959 72
e 969 72
e 1103 72
e 1149 72
e 1253 72
e 1463 72
e 1540 72
e 1548 72
e 1591 72
e 1681 72
e 1694 72
e 1858 72
e 2020 72
e 2047 72
e 2116 72
e 2239 72
e 2369 72
e 2390 72
e 2412 72
e 2637 72
e 2644 72
e 2671 72
e 2733 72
e 2891 72
e 3042 72
e 3048 72
e 3157 72
e 3196 72
e 3200 72
e 3583 72
e 3640 72
e 4021 72
e 4092 72
e 4109 72
e 4129 72
e 4238 72
e 4279 72
e 4302 72
e 4668 72
e 4852 72
e 4927 72
e 5014 72
e 5119 72
e 5431 72
e 5663 72
e 5679 72
e 5798 72
e 5860 72
e 6023 72
e 6044 72
e 6098 72
e 6114 72
e 6196 72
e 6218 72
e 6277 72
e 6311 72
e 6320 72
e 6379 72
e 311 73
e 472 73
e 2162 73
e 2247 73
e 2759 73
e 2779 73
e 2961 73
e 3237 73
e 3734 73
e 3879 73
e 4262 73
e 4380 73
e 5068 73
e 5105 73
e 5693 73
e 6095 73
e 6106 73
e 6380 73
e 93 74
e 104 74
e 224 74
e 426 74
e 679 74
e 686 74
e 753 74
e 763 74
e 841 74
e 866 74
e 910 74
e 991 74
e 1006 74
e 1046 74
e 1065 74
e 1182 74
e 1358 74
e 1374 74
e 1446 74
e 1501 74
e 1611 74
e 1774 74
e 1784 74
e 1815 74
e 1816 74
e 1817 74
e 1846 74
e 1884 74
e 1938 74
e 2005 74
e 2114 74
e 2188 74
e 2294 74
e 2297 74
e 2321 74
e 2651 74
e 2676 74
e 2737 74
e 2776 74
e 2984 74
e 2995 74
e 3019 74
e 3021 74
e 3087 74
e 3091 74
e 3097 74
e 3132 74
e 3144 74
e 3153 74
e 3233 74
e 3279 74
e 3326 74
e 3342 74
e 3432 74
e 3467 74
e 3479 74
e 3535 74
e 3610 74
e 3752 74
e 3768 74
e 3809 74
e 3953 74
e 3978 74
e 4060 74
e 4115 74
e 4143 74
e 4261 74
e 4346 74
e 4359 74
e 4395 74
e 4451 74
e 4514 74
e 4543 74
e 4598 74
e 4620 74
e 4637 74
e 4675 74
e 4981 74
e 5210 74
e 5238 74
e 5408 74
e 5555 74
e 5562 74
e 5629 74
e 5642 74
e 5800 74
e 5829 74
e 5840 74
e 6008 74
e 6065 74
e 6104 74
e 6113 74
e 6259 74
e 139 75
e 208 75
e 244 75
e 298 75
e 328 75
e 330 75
e 332 75
e 426 75
e 442 75
e 525 75
e 640 75
e 646 75
e 848 75
e 962 75
e 979 75
e 991 75
e 1194 75
e 1245 75
e 1249 75
e 1337 75
e 1439 75
e 1462 75
e 1471 75
e 1532 75
e 1620 75
e 1637 75
e 1757 75
e 1785 75
e 1796 75
e 1826 75
e 1869 75
e 1960 75
e 2179 75
e 2198 75
e 2245 75
e 2320 75
e 2369 75
e 2534 75
e 2583 75
e 2681 75
e 2795 75
e 2805 75
e 2830 75
e 2871 75
e 2899 75
e 2900 75
e 3011 75
e 3012 75
e 3048 75
e 3075 75
e 3110 75
e 3157 75
e 3179 75
e 3196 75
e 3256 75
e 3280 75
e 3282 75
e 3383 75
e 3388 75
e 3430 75
e 3491 75
e 3496 75
e 3510 75
e 3609 75
e 3622 75
e 3664 75
e 3759 75
e 3766 75
e 3822 75
e 3846 75
e 3892 75
e 3896 75
e 3900 75
e 3927 75
e 3933 75
e 4031 75
e 4079 75
e 4120 75
e 4159 75
e 4191 75
e 4345 75
e 4370 75
e 4393 75
e 4526 75
e 4569 75
e 4611 75
e 4761 75
e 4788 75
e 4810 75
e 4914 75
e 5012 75
e 5068 75
e 5078 75
e 5132 75
e 5278 75
e 5318 75
e 5325 75
e 5431 75
e 5437 75
e 5607 75
e 5663 75
e 5713 75
e 5754 75
e 5821 75
e 5871 75
e 5907 75
e 5994 75
e 6003 75
e 6044 75
e 6050 75
e 6128 75
e 6173 75
e 6185 75
e 6227 75
e 6264 75
e 6308 75
e 599 76
e 676 76
e 696 76
e 801 76
e 1170 76
e 1327 76
e 1421 76
e 1437 76
e 1597 76
e 1651 76
e 1709 76
e 2078 76
e 2165 76
e 2262 76
e 2360 76
e 2442 76
e 2883 76
e 3216 76
e 3240 76
e 3701 76
e 3709 76
e 3711 76
e 3718 76
e 4042 76
e 4303 76
e 4459 76
e 4822 76
e 5098 76
e 5203 76
e 5244 76
e 5529 76
e 5772 76
e 5898 76
e 6014 76
e 6321 76
e 1856 77
e 79 78
e 81 78
e 87 78
e 138 78
e 190 78
e 224 78
e 298 78
e 335 78
e 372 78
e 399 78
e 426 78
e 443 78
e 521 78
e 554 78
e 633 78
e 634 78
e 667 78
e 685 78
e 784 78
e 979 78
e 991 78
e 1048 78
e 1065 78
e 1097 78
e 1171 78
e 1285 78
e 1298 78
e 1304 78
e 1315 78
e 1360 78
e 1369 78
e 1420 78
e 1450 78
e 1458 78
e 1471 78
e 1496 78
e 1506 78
e 1547 78
e 1552 78
e 1556 78
e 1570 78
e 1619 78
e 1621 78
e 1636 78
e 1664 78
e 1698 78
e 1824 78
e 1826 78
e 1833 78
e 1889 78
e 1946 78
e 2009 78
e 2079 78
e 2083 78
e 2112 78
e 2157 78
e 2159 78
e 2170 78
e 2180 78
e 2187 78
e 2207 78
e 2231 78
e 2238 78
e 2286 78
e 2297 78
e 2353 78
e 2403 78
e 2426 78
e 2570 78
e 2586 78
e 2605 78
e 2613 78
e 2617 78
e 2683 78
e 2701 78
e 2777 78
e 2778 78
e 2782 78
e 2804 78
e 2857 78
e 2900 78
e 2955 78
e 2963 78
e 3007 78
e 3042 78
e 3048 78
e 3110 78
e 3131 78
e 3146 78
e 3192 78
e 3224 78
e 3244 78
e 3310 78
e 3316 78
e 3322 78
e 3332 78
e 3364 78
e 3367 78
e 3382 78
e 3446 78
e 3452 78
e 3491 78
e 3498 78
e 3524 78
e 3630 78
e 3651 78
e 3698 78
e 3789 78
e 3829 78
e 3875 78
e 3897 78
e 3950 78
e 3990 78
e 4000 78
e 4008 78
e 4124 78
e 4129 78
e 4159 78
e 4436 78
e 4448 78
e 4478 78
e 4582 78
e 4612 78
e 4730 78
e 4757 78
e 4758 78
e 4764 78
e 4766 78
e 4855 78
e 4958 78
e 4972 78
e 5015 78
e 5077 78
e 5078 78
e 5172 78
e 5196 78
e 5230 78
e 5256 78
e 5318 78
e 5355 78
e 5396 78
e 5418 78
e 5429 78
e 5458 78
e 5548 78
e 5627 78
e 5639 78
e 5674 78
e 5724 78
e 5741 78
e 5767 78
e 5785 78
e 5813 78
e 5821 78
e 5871 78
e 5873 78
e 5989 78
e 5991 78
e 5993 78
e 6104 78
e 6126 78
e 6137 78
e 6241 78
e 6264 78
e 6266 78
e 6276 78
e 6328 78
e 6333 78
e 6370 78
e 6375 78
e 6383 78
e 169 79
e 468 79
e 521 79
e 535 79
e 672 79
e 696 79
e 750 79
e 819 79
e 903 79
e 924 79
e 1097 79
e 1170 79
e 1217 79
e 1306 79
e 1320 79
e 1327 79
e 1423 79
e 1449 79
e 1457 79
e 1472 79
e 1625 79
e 1651 79
e 1822 79
e 1880 79
e 2036 79
e 2168 79
e 2169 79
e 2201 79
e 2207 79
e 2333 79
e 2370 79
e 2404 79
e 2440 79
e 2442 79
e 2466 79
e 2491 79
e 2521 79
e 2541 79
e 2549 79
e 2554 79
e 2616 79
e 2639 79
e 2749 79
e 2778 79
e 2806 79
e 2829 79
e 2846 79
e 2882 79
e 3048 79
e 3075 79
e 3110 79
e 3155 79
e 3195 79
e 3242 79
e 3257 79
e 3332 79
e 3334 79
e 3385 79
e 3391 79
e 3473 79
e 3487 79
e 3549 79
e 3551 79
e 3580 79
e 3621 79
e 3753 79
e 3775 79
e 3939 79
e 4000 79
e 4045 79
e 4425 79
e 4485 79
e 4509 79
e 4536 79
e 4726 79
e 4814 79
e 4918 79
e 4960 79
e 5006 79
e 5009 79
e 5110 79
e 5161 79
e 5190 79
e 5244 79
e 5297 79
e 5343 79
e 5397 79
e 5418 79
e 5446 79
e 5574 79
e 5627 79
e 5640 79
e 5692 79
e 5695 79
e 5769 79
e 5772 79
e 5819 79
e 5897 79
e 5898 79
e 5957 79
e 5998 79
e 6014 79
e 6040 79
e 6102 79
e 106 80
e 156 80
e 224 80
e 228 80
e 233 80
e 266 80
e 355 80
e 373 80
e 399 80
e 426 80
e 488 80
e 543 80
e 558 80
e 588 80
e 599 80
e 715 80
e 750 80
e 798 80
e 835 80
e 841 80
e 847 80
e 946 80
e 998 80
e 1070 80
e 1080 80
e 1102 80
e 1121 80
e 1122 80
e 1123 80
e 1127 80
e 1157 80
e 1303 80
e 1307 80
e 1440 80
e 1517 80
e 1550 80
e 1623 80
e 1640 80
e 1682 80
e 1688 80
e 1816 80
e 1867 80
e 1939 80
e 1999 80
e 2144 80
e 2152 80
e 2165 80
e 2220 80
e 2267 80
e 2405 80
e 2407 80
e 2415 80
e 2432 80
e 2436 80
e 2494 80
e 2598 80
e 2721 80
e 2743 80
e 2786 80
e 2840 80
e 2872 80
e 2897 80
e 2905 80
e 2938 80
e 2995 80
e 3002 80
e 3032 80
e 3051 80
e 3059 80
e 3084 80
e 3096 80
e 3229 80
e 3254 80
e 3266 80
e 3302 80
e 3310 80
e 3375 80
e 3396 80
e 3486 80
e 3496 80
e 3571 80
e 3692 80
e 3750 80
e 3780 80
e 3852 80
e 3858 80
e 3885 80
e 3955 80
e 4056 80
e 4139 80
e 4164 80
e 4181 80
e 4187 80
e 4214 80
e 4285 80
e 4334 80
e 4340 80
e 4353 80
e 4412 80
e 4528 80
e 4532 80
e 4568 80
e 4571 80
e 4674 80
e 4701 80
e 4737 80
e 4872 80
e 4887 80
e 4937 80
e 5013 80
e 5111 80
e 5128 80
e 5199 80
e 5258 80
e 5293 80
e 5328 80
e 5396 80
e 5587 80
e 5648 80
e 5728 80
e 5762 80
e 5807 80
e 5886 80
e 5903 80
e 5913 80
e 5973 80
e 6020 80
e 6082 80
e 6100 80
e 6139 80
e 6185 80
e 6257 80
e 6288 80
e 6292 80
e 6306 80
e 175 81
e 307 81
e 340 81
e 450 81
e 459 81
e 533 81
e 570 81
e 583 81
e 633 81
e 646 81
e 685 81
e 764 81
e 830 81
e 993 81
e 1083 81
e 1245 81
e 1249 81
e 1281 81
e 1285 81
e 1297 81
e 1315 81
e 1362 81
e 1369 81
e 1424 81
e 1450 81
e 1556 81
e 1619 81
e 1636 81
e 1677 81
e 1698 81
e 1794 81
e 1811 81
e 1813 81
e 1831 81
e 1889 81
e 1905 81
e 1928 81
e 1954 81
e 2009 81
e 2079 81
e 2238 81
e 2249 81
e 2282 81
e 2286 81
e 2303 81
e 2426 81
e 2431 81
e 2521 81
e 2617 81
e 2773 81
e 2777 81
e 2822 81
e 2857 81
e 2862 81
e 2963 81
e 2964 81
e 3034 81
e 3042 81
e 3080 81
e 3111 81
e 3120 81
e 3160 81
e 3163 81
e 3177 81
e 3244 81
e 3508 81
e 3538 81
e 3570 81
e 3609 81
e 3653 81
e 3807 81
e 3950 81
e 3956 81
e 3990 81
e 4161 81
e 4355 81
e 4390 81
e 4445 81
e 4488 81
e 4492 81
e 4536 81
e 4652 81
e 4757 81
e 4758 81
e 4766 81
e 4958 81
e 5000 81
e 5015 81
e 5077 81
e 5118 81
e 5124 81
e 5131 81
e 5143 81
e 5318 81
e 5326 81
e 5355 81
e 5411 81
e 5539 81
e 5548 81
e 5588 81
e 5674 81
e 5724 81
e 5741 81
e 5833 81
e 5878 81
e 5935 81
e 6126 81
e 6129 81
e 6200 81
e 6301 81
e 6328 81
e 438 82
e 541 82
e 548 82
e 728 82
e 886 82
e 923 82
e 967 82
e 1361 82
e 1775 82
e 1777 82
e 1888 82
e 2010 82
e 2119 82
e 2142 82
e 2426 82
e 2494 82
e 2777 82
e 3015 82
e 3042 82
e 3116 82
e 3122 82
e 3215 82
e 3420 82
e 3488 82
e 3533 82
e 3559 82
e 3602 82
e 3678 82
e 3821 82
e 3950 82
e 4046 82
e 4166 82
e 4273 82
e 4469 82
e 4619 82
e 5015 82
e 5118 82
e 5966 82
e 5980 82
e 6005 82
e 6177 82
e 6229 82
e 6370 82
e 104 83
e 140 83
e 224 83
e 249 83
e 402 83
e 416 83
e 446 83
e 479 83
e 565 83
e 597 83
e 600 83
e 652 83
e 682 83
e 753 83
e 866 83
e 977 83
e 983 83
e 1006 83
e 1046 83
e 1064 83
e 1117 83
e 1189 83
e 1213 83
e 1284 83
e 1426 83
e 1459 83
e 1470 83
e 1474 83
e 1522 83
e 1666 83
e 1697 83
e 1702 83
e 1774 83
e 1845 83
e 1904 83
e 1945 83
e 2018 83
e 2101 83
e 2233 83
e 2519 83
e 2531 83
e 2602 83
e 2607 83
e 2643 83
e 2665 83
e 2693 83
e 2744 83
e 2802 83
e 2836 83
e 2946 83
e 2973 83
e 3106 83
e 3213 83
e 3233 83
e 3277 83
e 3342 83
e 3354 83
e 3393 83
e 3417 83
e 3610 83
e 3694 83
e 3768 83
e 3799 83
e 3879 83
e 3925 83
e 3945 83
e 3952 83
e 3978 83
e 4060 83
e 4143 83
e 4205 83
e 4220 83
e 4260 83
e 4346 83
e 4366 83
e 4374 83
e 4451 83
e 4523 83
e 4543 83
e 4574 83
e 4665 83
e 4742 83
e 4780 83
e 4963 83
e 4985 83
e 5093 83
e 5105 83
e 5195 83
e 5238 83
e 5351 83
e 5373 83
e 5443 83
e 5477 83
e 5555 83
e 5619 83
e 5739 83
e 5768 83
e 5800 83
e 5846 83
e 6008 83
e 6011 83
e 6065 83
e 225 84
e 229 84
e 395 84
e 464 84
e 468 84
e 469 84
e 482 84
e 493 84
e 508 84
e 537 84
e 555 84
e 677 84
e 750 84
e 839 84
e 863 84
e 866 84
e 870 84
e 879 84
e 889 84
e 906 84
e 996 84
e 1065 84
e 1094 84
e 1177 84
e 1214 84
e 1306 84
e 1351 84
e 1396 84
e 1415 84
e 1454 84
e 1457 84
e 1509 84
e 1514 84
e 1520 84
e 1529 84
e 1584 84
e 1594 84
e 1629 84
e 1737 84
e 1741 84
e 1749 84
e 1809 84
e 1897 84
e 1933 84
e 1965 84
e 2012 84
e 2074 84
e 2078 84
e 2112 84
e 2130 84
e 2157 84
e 2199 84
e 2275 84
e 2297 84
e 2321 84
e 2353 84
e 2357 84
e 2359 84
e 2360 84
e 2370 84
e 2381 84
e 2401 84
e 2404 84
e 2406 84
e 2418 84
e 2434 84
e 2442 84
e 2444 84
e 2753 84
e 2782 84
e 2810 84
e 2829 84
e 2927 84
e 2929 84
e 2934 84
e 2955 84
e 2976 84
e 3012 84
e 3038 84
e 3048 84
e 3141 84
e 3216 84
e 3229 84
e 3232 84
e 3248 84
e 3341 84
e 3396 84
e 3402 84
e 3405 84
e 3501 84
e 3521 84
e 3544 84
e 3551 84
e 3552 84
e 3587 84
e 3621 84
e 3697 84
e 3700 84
e 3701 84
e 3736 84
e 3756 84
e 3760 84
e 3788 84
e 3789 84
e 3841 84
e 3991 84
e 3998 84
e 4000 84
e 4036 84
e 4046 84
e 4097 84
e 4124 84
e 4157 84
e 4180 84
e 4194 84
e 4210 84
e 4226 84
e 4250 84
e 4273 84
e 4344 84
e 4399 84
e 4422 84
e 4448 84
e 4452 84
e 4462 84
e 4556 84
e 4639 84
e 4658 84
e 4703 84
e 4922 84
e 4928 84
e 4931 84
e 4934 84
e 4980 84
e 5030 84
e 5042 84
e 5100 84
e 5121 84
e 5162 84
e 5176 84
e 5208 84
e 5226 84
e 5232 84
e 5473 84
e 5499 84
e 5506 84
e 5537 84
e 5554 84
e 5563 84
e 5700 84
e 5706 84
e 5724 84
e 5726 84
e 5748 84
e 5759 84
e 5762 84
e 5816 84
e 5849 84
e 5916 84
e 5960 84
e 5962 84
e 6027 84
e 6033 84
e 6069 84
e 6074 84
e 6080 84
e 6094 84
e 6164 84
e 6199 84
e 6217 84
e 6234 84
e 6242 84
e 6300 84
e 6331 84
e 6367 84
e 297 85
e 364 85
e 380 85
e 381 85
e 452 85
e 549 85
e 617 85
e 714 85
e 965 85
e 990 85
e 1052 85
e 1114 85
e 1122 85
e 1194 85
e 1205 85
e 1221 85
e 1239 85
e 1269 85
e 1490 85
e 1533 85
e 1757 85
e 1759 85
e 1787 85
e 2107 85
e 2204 85
e 2333 85
e 2444 85
e 2446 85
e 2561 85
e 2610 85
e 2771 85
e 2778 85
e 2886 85
e 3176 85
e 3217 85
e 3352 85
e 3411 85
e 3431 85
e 3513 85
e 3699 85
e 3746 85
e 3937 85
e 3990 85
e 4004 85
e 4008 85
e 4056 85
e 4063 85
e 4203 85
e 4422 85
e 4576 85
e 4584 85
e 4863 85
e 4914 85
e 5017 85
e 5192 85
e 5261 85
e 5278 85
e 5285 85
e 5343 85
e 5380 85
e 5446 85
e 5505 85
e 5510 85
e 5644 85
e 5694 85
e 5710 85
e 5777 85
e 5866 85
e 5907 85
e 5928 85
e 6067 85
e 6142 85
e 1244 86
e 1746 86
e 1897 86
e 2306 86
e 3141 86
e 4054 86
e 4281 86
e 4462 86
e 5127 86
e 5666 86
e 6029 86
e 6091 86
e 224 87
e 254 87
e 876 87
e 991 87
e 1362 87
e 1440 87
e 1522 87
e 1666 87
e 1762 87
e 1790 87
e 1865 87
e 1963 87
e 2284 87
e 2435 87
e 2847 87
e 2867 87
e 3106 87
e 3162 87
e 3189 87
e 3222 87
e 3252 87
e 3253 87
e 3279 87
e 3322 87
e 3800 87
e 4060 87
e 4158 87
e 4260 87
e 4261 87
e 4372 87
e 4385 87
e 4742 87
e 4749 87
e 4750 87
e 4796 87
e 4828 87
e 4848 87
e 5036 87
e 5039 87
e 5045 87
e 5144 87
e 5159 87
e 5230 87
e 5242 87
e 5555 87
e 5610 87
e 5799 87
e 5840 87
e 6058 87
e 6203 87
e 6205 87
e 6259 87
e 6273 87
e 6311 87
e 886 88
e 923 88
e 1537 88
e 1636 88
e 2025 88
e 2421 88
e 2426 88
e 2722 88
e 2907 88
e 3015 88
e 3016 88
e 3042 88
e 3058 88
e 3215 88
e 3524 88
e 3886 88
e 4227 88
e 4619 88
e 4758 88
e 4977 88
e 5089 88
e 5676 88
e 5753 88
e 6260 88
e 644 89
e 879 89
e 934 89
e 1082 89
e 1689 89
e 1911 89
e 2081 89
e 2962 89
e 3130 89
e 3371 89
e 3795 89
e 4300 89
e 4547 89
e 4792 89
e 5259 89
e 5468 89
e 5746 89
e 6298 89
e 128 90
e 285 90
e 2123 90
e 2198 90
e 2339 90
e 3070 90
e 3343 90
e 4048 90
e 4053 90
e 4993 90
e 5329 90
e 158 91
e 493 91
e 546 91
e 566 91
e 699 91
e 757 91
e 879 91
e 975 91
e 1410 91
e 1415 91
e 1813 91
e 1916 91
e 2442 91
e 2462 91
e 2650 91
e 2754 91
e 3025 91
e 3240 91
e 3293 91
e 3506 91
e 3553 91
e 3616 91
e 3628 91
e 3665 91
e 3821 91
e 3839 91
e 3915 91
e 3980 91
e 3992 91
e 4078 91
e 4099 91
e 4416 91
e 4463 91
e 4468 91
e 4483 91
e 4656 91
e 4903 91
e 4918 91
e 5018 91
e 5100 91
e 5819 91
e 5840 91
e 5966 91
e 5989 91
e 6003 91
e 6056 91
e 6111 91
e 6140 91
e 236 92
e 455 92
e 584 92
e 626 92
e 665 92
e 819 92
e 1009 92
e 1280 92
e 1328 92
e 1641 92
e 1643 92
e 2192 92
e 2750 92
e 2819 92
e 2886 92
e 3392 92
e 3534 92
e 3753 92
e 4023 92
e 4145 92
e 4288 92
e 4638 92
e 4738 92
e 5233 92
e 5473 92
e 5692 92
e 6143 92
e 124 93
e 448 93
e 859 93
e 881 93
e 927 93
e 1006 93
e 1339 93
e 1503 93
e 1511 93
e 1522 93
e 1621 93
e 1735 93
e 1772 93
e 1811 93
e 1906 93
e 1971 93
e 2114 93
e 2326 93
e 2378 93
e 2742 93
e 3105 93
e 3169 93
e 3283 93
e 3413 93
e 3527 93
e 3663 93
e 3732 93
e 3776 93
e 3800 93
e 3809 93
e 3827 93
e 3863 93
e 4183 93
e 4302 93
e 4320 93
e 4395 93
e 4514 93
e 4574 93
e 4668 93
e 4750 93
e 5024 93
e 5134 93
e 5242 93
e 5481 93
e 5641 93
e 5809 93
e 6078 93
e 6205 93
e 6330 93
e 2128 94
e 5147 94
e 5433 94
e 162 95
e 318 95
e 326 95
e 327 95
e 370 95
e 371 95
e 388 95
e 407 95
e 584 95
e 746 95
e 827 95
e 865 95
e 892 95
e 1000 95
e 1142 95
e 1171 95
e 1475 95
e 1535 95
e 1730 95
e 1952 95
e 1974 95
e 2028 95
e 2034 95
e 2265 95
e 2292 95
e 2421 95
e 2779 95
e 2799 95
e 2812 95
e 2823 95
e 2859 95
e 2927 95
e 3011 95
e 3016 95
e 3060 95
e 3228 95
e 3284 95
e 3365 95
e 3373 95
e 3622 95
e 3630 95
e 3698 95
e 3721 95
e 3846 95
e 3855 95
e 3918 95
e 3949 95
e 3997 95
e 4117 95
e 4141 95
e 4151 95
e 4175 95
e 4186 95
e 4364 95
e 4385 95
e 4439 95
e 4509 95
e 4672 95
e 4697 95
e 4717 95
e 4805 95
e 4810 95
e 4958 95
e 4960 95
e 4961 95
e 5008 95
e 5145 95
e 5229 95
e 5372 95
e 5484 95
e 5620 95
e 5790 95
e 5842 95
e 5940 95
e 6003 95
e 6071 95
e 6147 95
e 6197 95
e 114 96
e 317 96
e 330 96
e 371 96
e 581 96
e 925 96
e 1077 96
e 1245 96
e 1249 96
e 1441 96
e 1449 96
e 1477 96
e 1708 96
e 1799 96
e 1850 96
e 1889 96
e 1901 96
e 2041 96
e 2191 96
e 2231 96
e 2260 96
e 2439 96
e 2465 96
e 2472 96
e 2576 96
e 2639 96
e 2681 96
e 2853 96
e 2871 96
e 2975 96
e 3075 96
e 3157 96
e 3179 96
e 3196 96
e 3361 96
e 3376 96
e 3422 96
e 3459 96
e 3504 96
e 3574 96
e 3601 96
e 3643 96
e 3693 96
e 3704 96
e 3745 96
e 3792 96
e 3795 96
e 3820 96
e 4008 96
e 4039 96
e 4117 96
e 4163 96
e 4224 96
e 4267 96
e 4363 96
e 4460 96
e 4478 96
e 4526 96
e 4572 96
e 4596 96
e 4604 96
e 4647 96
e 4680 96
e 4715 96
e 4758 96
e 4799 96
e 4833 96
e 4861 96
e 4948 96
e 4957 96
e 5009 96
e 5078 96
e 5102 96
e 5117 96
e 5179 96
e 5189 96
e 5332 96
e 5350 96
e 5473 96
e 5515 96
e 5668 96
e 5776 96
e 5925 96
e 5999 96
e 6195 96
e 6297 96
e 116 97
e 171 97
e 625 97
e 724 97
e 779 97
e 841 97
e 1198 97
e 1303 97
e 1951 97
e 1993 97
e 2002 97
e 2242 97
e 2247 97
e 2470 97
e 2621 97
e 3902 97
e 4177 97
e 4361 97
e 4774 97
e 4931 97
e 5004 97
e 5116 97
e 5389 97
e 5789 97
e 5844 97
e 5956 97
e 6185 97
e 6306 97
e 113 98
e 396 98
e 525 98
e 696 98
e 824 98
e 901 98
e 938 98
e 1106 98
e 1205 98
e 1501 98
e 1968 98
e 2009 98
e 2050 98
e 2222 98
e 2337 98
e 2370 98
e 2474 98
e 2488 98
e 2750 98
e 3157 98
e 3229 98
e 3264 98
e 3271 98
e 3347 98
e 3473 98
e 3781 98
e 4046 98
e 4621 98
e 4814 98
e 5249 98
e 5392 98
e 5425 98
e 5438 98
e 5482 98
e 6046 98
e 6166 98
e 6207 98
e 6239 98
e 6276 98
e 114 99
e 141 99
e 230 99
e 258 99
e 323 99
e 432 99
e 459 99
e 520 99
e 534 99
e 668 99
e 798 99
e 804 99
e 1240 99
e 1300 99
e 1316 99
e 1390 99
e 1635 99
e 1701 99
e 2076 99
e 2159 99
e 2206 99
e 2618 99
e 2663 99
e 2951 99
e 3098 99
e 3129 99
e 3173 99
e 3257 99
e 3538 99
e 3603 99
e 3642 99
e 3725 99
e 3922 99
e 3980 99
e 3987 99
e 4161 99
e 4340 99
e 4353 99
e 4361 99
e 4536 99
e 4576 99
e 4780 99
e 4931 99
e 5486 99
e 5644 99
e 5710 99
e 5748 99
e 5967 99
e 6292 99
e 1570 100
e 2416 100
e 2896 100
e 5667 100
e 1330 101
e 2381 101
e 4666 101
e 3677 102
e 6375 102
e 483 103
e 777 103
e 955 103
e 968 103
e 1085 103
e 1122 103
e 1327 103
e 1354 103
e 1378 103
e 1802 103
e 1825 103
e 2157 103
e 2370 103
e 2466 103
e 2793 103
e 3242 103
e 3296 103
e 3839 103
e 4056 103
e 4082 103
e 4425 103
e 4679 103
e 5769 103
e 6014 103
e 6123 103
e 6170 103
e 6288 103
e 118 104
e 145 104
e 184 104
e 201 104
e 224 104
e 411 104
e 446 104
e 472 104
e 479 104
e 565 104
e 600 104
e 649 104
e 843 104
e 866 104
e 904 104
e 910 104
e 1006 104
e 1019 104
e 1064 104
e 1117 104
e 1200 104
e 1312 104
e 1385 104
e 1419 104
e 1433 104
e 1483 104
e 1702 104
e 1815 104
e 1846 104
e 1915 104
e 1992 104
e 2187 104
e 2233 104
e 2247 104
e 2335 104
e 2364 104
e 2432 104
e 2568 104
e 2602 104
e 2745 104
e 2867 104
e 2941 104
e 2973 104
e 3049 104
e 3072 104
e 3100 104
e 3153 104
e 3233 104
e 3252 104
e 3262 104
e 3277 104
e 3413 104
e 3474 104
e 3476 104
e 3494 104
e 3504 104
e 3541 104
e 3590 104
e 3636 104
e 3671 104
e 3676 104
e 3692 104
e 3768 104
e 3863 104
e 3902 104
e 3925 104
e 3938 104
e 3945 104
e 4060 104
e 4138 104
e 4302 104
e 4380 104
e 4385 104
e 4460 104
e 4543 104
e 4626 104
e 4637 104
e 4664 104
e 4769 104
e 4782 104
e 4832 104
e 5024 104
e 5036 104
e 5092 104
e 5163 104
e 5175 104
e 5180 104
e 5253 104
e 5296 104
e 5492 104
e 5540 104
e 5555 104
e 5562 104
e 5576 104
e 5638 104
e 5715 104
e 5789 104
e 5992 104
e 6037 104
e 6043 104
e 6048 104
e 6277 104
e 6305 104
e 6343 104
e 6352 104
e 6365 104
e 135 105
e 168 105
e 382 105
e 666 105
e 737 105
e 876 105
e 965 105
e 1006 105
e 1042 105
e 1162 105
e 1192 105
e 1292 105
e 1552 105
e 1809 105
e 1845 105
e 2092 105
e 2187 105
e 2304 105
e 2617 105
e 2814 105
e 3233 105
e 3720 105
e 3799 105
e 3921 105
e 3935 105
e 4087 105
e 4162 105
e 4205 105
e 4255 105
e 4458 105
e 4648 105
e 4685 105
e 4742 105
e 5045 105
e 5174 105
e 5311 105
e 5638 105
e 5641 105
e 6171 105
e 224 106
e 230 106
e 355 106
e 488 106
e 558 106
e 773 106
e 1065 106
e 1096 106
e 1102 106
e 1127 106
e 1343 106
e 1810 106
e 2037 106
e 2220 106
e 2226 106
e 2231 106
e 2401 106
e 2432 106
e 2442 106
e 2662 106
e 2753 106
e 2938 106
e 3032 106
e 3084 106
e 3254 106
e 3302 106
e 3561 106
e 3571 106
e 3787 106
e 3806 106
e 3852 106
e 4026 106
e 4046 106
e 4214 106
e 4485 106
e 4528 106
e 4568 106
e 4674 106
e 4736 106
e 5111 106
e 5554 106
e 5647 106
e 5648 106
e 5973 106
e 114 107
e 145 107
e 148 107
e 162 107
e 184 107
e 611 107
e 745 107
e 865 107
e 930 107
e 992 107
e 1013 107
e 1024 107
e 1103 107
e 1104 107
e 1120 107
e 1130 107
e 1131 107
e 1440 107
e 1449 107
e 1470 107
e 1487 107
e 1753 107
e 1815 107
e 1906 107
e 1922 107
e 1926 107
e 2090 107
e 2101 107
e 2369 107
e 2398 107
e 2439 107
e 2596 107
e 2605 107
e 2668 107
e 2704 107
e 2742 107
e 2789 107
e 2843 107
e 2903 107
e 2909 107
e 2994 107
e 3001 107
e 3072 107
e 3192 107
e 3314 107
e 3401 107
e 3444 107
e 3489 107
e 3716 107
e 3803 107
e 3926 107
e 3931 107
e 4117 107
e 4224 107
e 4238 107
e 4388 107
e 4437 107
e 4456 107
e 4460 107
e 4535 107
e 4555 107
e 4572 107
e 4596 107
e 4604 107
e 4645 107
e 4668 107
e 4758 107
e 4828 107
e 4867 107
e 4973 107
e 4990 107
e 4994 107
e 4996 107
e 5091 107
e 5218 107
e 5744 107
e 5753 107
e 5776 107
e 5778 107
e 5796 107
e 5798 107
e 5846 107
e 5949 107
e 6019 107
e 6034 107
e 6165 107
e 6167 107
e 6195 107
e 6203 107
e 6379 107
e 426 108
e 977 108
e 1064 108
e 1268 108
e 1464 108
e 1881 108
e 2065 108
e 2091 108
e 2100 108
e 3217 108
e 3253 108
e 3277 108
e 3289 108
e 4216 108
e 4506 108
e 4590 108
e 4618 108
e 5103 108
e 5185 108
e 5434 108
e 5625 108
e 5645 108
e 5688 108
e 5736 108
e 5799 108
e 6247 108
e 557 109
e 725 109
e 1167 109
e 1444 109
e 1988 109
e 2954 109
e 3594 109
e 3972 109
e 5405 109
e 312 110
e 427 110
e 670 110
e 902 110
e 1007 110
e 1363 110
e 1500 110
e 1558 110
e 1562 110
e 1681 110
e 2736 110
e 2753 110
e 2866 110
e 3102 110
e 3152 110
e 3194 110
e 3206 110
e 3507 110
e 4046 110
e 4108 110
e 4188 110
e 4273 110
e 4322 110
e 4392 110
e 4490 110
e 4672 110
e 4836 110
e 5109 110
e 5162 110
e 5187 110
e 5438 110
e 5746 110
e 5748 110
e 6199 110
e 6269 110
e 6319 110
e 381 111
e 617 111
e 832 111
e 1533 111
e 1587 111
e 2771 111
e 3176 111
e 3193 111
e 3217 111
e 3789 111
e 3937 111
e 3990 111
e 4210 111
e 4300 111
e 4422 111
e 4576 111
e 5381 111
e 295 112
e 370 112
e 411 112
e 457 112
e 843 112
e 915 112
e 987 112
e 2018 112
e 2606 112
e 2611 112
e 2862 112
e 2881 112
e 3171 112
e 3222 112
e 3233 112
e 3252 112
e 3413 112
e 3600 112
e 4066 112
e 4110 112
e 4411 112
e 4412 112
e 4728 112
e 4809 112
e 4856 112
e 5054 112
e 5080 112
e 5294 112
e 5296 112
e 5351 112
e 5492 112
e 5613 112
e 5636 112
e 5670 112
e 5789 112
e 6048 112
e 6136 112
e 143 113
e 175 113
e 196 113
e 197 113
e 224 113
e 244 113
e 452 113
e 580 113
e 708 113
e 709 113
e 775 113
e 810 113
e 861 113
e 971 113
e 991 113
e 1084 113
e 1087 113
e 1135 113
e 1328 113
e 1523 113
e 1676 113
e 1968 113
e 2112 113
e 2165 113
e 2234 113
e 2298 113
e 2361 113
e 2379 113
e 2393 113
e 2588 113
e 2794 113
e 2839 113
e 2873 113
e 2942 113
e 2977 113
e 2988 113
e 3000 113
e 3012 113
e 3016 113
e 3306 113
e 3337 113
e 3348 113
e 3493 113
e 3619 113
e 3651 113
e 3664 113
e 3700 113
e 3750 113
e 3751 113
e 3837 113
e 3839 113
e 4006 113
e 4182 113
e 4485 113
e 4623 113
e 4741 113
e 4763 113
e 4784 113
e 4814 113
e 4960 113
e 4995 113
e 5001 113
e 5232 113
e 5272 113
e 5428 113
e 5466 113
e 5471 113
e 5525 113
e 5662 113
e 5667 113
e 5685 113
e 5840 113
e 5842 113
e 5980 113
e 5989 113
e 6042 113
e 6126 113
e 6321 113
e 150 114
e 161 114
e 162 114
e 184 114
e 202 114
e 218 114
e 226 114
e 281 114
e 307 114
e 324 114
e 371 114
e 379 114
e 459 114
e 524 114
e 611 114
e 614 114
e 679 114
e 684 114
e 744 114
e 791 114
e 804 114
e 826 114
e 895 114
e 937 114
e 976 114
e 992 114
e 1001 114
e 1027 114
e 1049 114
e 1077 114
e 1120 114
e 1131 114
e 1176 114
e 1270 114
e 1410 114
e 1462 114
e 1484 114
e 1487 114
e 1491 114
e 1566 114
e 1586 114
e 1588 114
e 1614 114
e 1620 114
e 1641 114
e 1664 114
e 1708 114
e 1753 114
e 1773 114
e 1799 114
e 1807 114
e 1813 114
e 1824 114
e 1850 114
e 1901 114
e 1922 114
e 1926 114
e 1929 114
e 1960 114
e 2007 114
e 2043 114
e 2047 114
e 2073 114
e 2176 114
e 2261 114
e 2337 114
e 2345 114
e 2408 114
e 2438 114
e 2439 114
e 2465 114
e 2511 114
e 2524 114
e 2573 114
e 2588 114
e 2596 114
e 2639 114
e 2681 114
e 2713 114
e 2740 114
e 2773 114
e 2789 114
e 2799 114
e 2823 114
e 2853 114
e 2875 114
e 2903 114
e 2909 114
e 2987 114
e 2994 114
e 3001 114
e 3029 114
e 3034 114
e 3072 114
e 3080 114
e 3120 114
e 3139 114
e 3148 114
e 3165 114
e 3179 114
e 3192 114
e 3216 114
e 3245 114
e 3256 114
e 3284 114
e 3314 114
e 3361 114
e 3365 114
e 3401 114
e 3601 114
e 3643 114
e 3653 114
e 3755 114
e 3792 114
e 3880 114
e 3926 114
e 3956 114
e 4058 114
e 4076 114
e 4117 114
e 4224 114
e 4238 114
e 4248 114
e 4272 114
e 4304 114
e 4348 114
e 4351 114
e 4434 114
e 4452 114
e 4454 114
e 4456 114
e 4460 114
e 4488 114
e 4535 114
e 4561 114
e 4572 114
e 4582 114
e 4593 114
e 4596 114
e 4604 114
e 4672 114
e 4694 114
e 4715 114
e 4717 114
e 4745 114
e 4758 114
e 4785 114
e 4797 114
e 4810 114
e 4833 114
e 4867 114
e 4895 114
e 4990 114
e 4999 114
e 5099 114
e 5125 114
e 5143 114
e 5145 114
e 5172 114
e 5179 114
e 5190 114
e 5332 114
e 5335 114
e 5413 114
e 5500 114
e 5523 114
e 5543 114
e 5591 114
e 5658 114
e 5725 114
e 5776 114
e 5796 114
e 5840 114
e 5850 114
e 5977 114
e 5988 114
e 5999 114
e 6007 114
e 6091 114
e 6105 114
e 6114 114
e 6140 114
e 6191 114
e 6195 114
e 6235 114
e 122 115
e 145 115
e 181 115
e 190 115
e 219 115
e 323 115
e 466 115
e 498 115
e 521 115
e 633 115
e 636 115
e 703 115
e 928 115
e 929 115
e 968 115
e 1018 115
e 1089 115
e 1129 115
e 1138 115
e 1183 115
e 1325 115
e 1403 115
e 1408 115
e 1542 115
e 1631 115
e 1638 115
e 1694 115
e 1722 115
e 1747 115
e 1750 115
e 1902 115
e 1951 115
e 2013 115
e 2069 115
e 2075 115
e 2144 115
e 2157 115
e 2178 115
e 2222 115
e 2340 115
e 2353 115
e 2470 115
e 2556 115
e 2616 115
e 2653 115
e 2684 115
e 2770 115
e 2837 115
e 2900 115
e 2971 115
e 2983 115
e 3022 115
e 3034 115
e 3423 115
e 3455 115
e 3526 115
e 3618 115
e 3635 115
e 3653 115
e 3719 115
e 3730 115
e 3750 115
e 3803 115
e 3875 115
e 3993 115
e 4036 115
e 4046 115
e 4118 115
e 4124 115
e 4281 115
e 4414 115
e 4420 115
e 4448 115
e 4485 115
e 4582 115
e 4639 115
e 4679 115
e 4708 115
e 4710 115
e 4729 115
e 4780 115
e 4827 115
e 4855 115
e 4937 115
e 4944 115
e 5166 115
e 5172 115
e 5328 115
e 5347 115
e 5357 115
e 5448 115
e 5598 115
e 5664 115
e 5711 115
e 5767 115
e 5879 115
e 5880 115
e 5966 115
e 6021 115
e 6023 115
e 6046 115
e 6169 115
e 6185 115
e 6220 115
e 6333 115
e 6356 115
e 174 116
e 224 116
e 242 116
e 353 116
e 370 116
e 603 116
e 625 116
e 779 116
e 841 116
e 867 116
e 968 116
e 1040 116
e 1129 116
e 1142 116
e 1198 116
e 1303 116
e 1366 116
e 1385 116
e 1399 116
e 1604 116
e 1694 116
e 1958 116
e 1993 116
e 2016 116
e 2157 116
e 2242 116
e 2247 116
e 2294 116
e 2470 116
e 2471 116
e 2503 116
e 2570 116
e 2621 116
e 2971 116
e 3119 116
e 3500 116
e 3692 116
e 3826 116
e 4124 116
e 4177 116
e 4361 116
e 4364 116
e 4365 116
e 4399 116
e 4421 116
e 4531 116
e 4774 116
e 4931 116
e 4958 116
e 4982 116
e 5119 116
e 5145 116
e 5427 116
e 5563 116
e 5620 116
e 5789 116
e 5956 116
e 6069 116
e 6185 116
e 6215 116
e 272 117
e 399 117
e 807 117
e 1537 117
e 2195 117
e 2928 117
e 3192 117
e 3463 117
e 3504 117
e 3888 117
e 4038 117
e 4046 117
e 4135 117
e 4210 117
e 5085 117
e 5917 117
e 5921 117
e 5930 117
e 6347 117
e 652 118
e 910 118
e 1169 118
e 1231 118
e 1252 118
e 1374 118
e 1407 118
e 1792 118
e 1992 118
e 2033 118
e 2358 118
e 2371 118
e 2683 118
e 2745 118
e 2864 118
e 2941 118
e 3004 118
e 3020 118
e 3021 118
e 3097 118
e 3277 118
e 3413 118
e 3480 118
e 3871 118
e 3925 118
e 4085 118
e 4352 118
e 4372 118
e 4472 118
e 4523 118
e 4543 118
e 4588 118
e 4590 118
e 4618 118
e 4620 118
e 4626 118
e 4890 118
e 4978 118
e 5238 118
e 5242 118
e 5299 118
e 5555 118
e 5591 118
e 5683 118
e 5818 118
e 6073 118
e 170 119
e 298 119
e 307 119
e 388 119
e 421 119
e 587 119
e 650 119
e 684 119
e 899 119
e 926 119
e 937 119
e 979 119
e 1108 119
e 1135 119
e 1150 119
e 1168 119
e 1176 119
e 1245 119
e 1443 119
e 1462 119
e 1493 119
e 1586 119
e 1588 119
e 1602 119
e 1614 119
e 1644 119
e 1807 119
e 1942 119
e 1954 119
e 1957 119
e 1958 119
e 1976 119
e 1983 119
e 2007 119
e 2032 119
e 2034 119
e 2104 119
e 2117 119
e 2261 119
e 2292 119
e 2332 119
e 2397 119
e 2416 119
e 2463 119
e 2502 119
e 2511 119
e 2545 119
e 2547 119
e 2681 119
e 2690 119
e 2763 119
e 2772 119
e 2803 119
e 2834 119
e 3039 119
e 3046 119
e 3048 119
e 3075 119
e 3139 119
e 3148 119
e 3331 119
e 3345 119
e 3365 119
e 3376 119
e 3386 119
e 3401 119
e 3441 119
e 3473 119
e 3543 119
e 3603 119
e 3636 119
e 3655 119
e 3656 119
e 3729 119
e 3755 119
e 3766 119
e 3894 119
e 3936 119
e 4079 119
e 4260 119
e 4272 119
e 4369 119
e 4383 119
e 4434 119
e 4452 119
e 4465 119
e 4509 119
e 4604 119
e 4611 119
e 4769 119
e 4900 119
e 5068 119
e 5125 119
e 5154 119
e 5332 119
e 5393 119
e 5399 119
e 5523 119
e 5579 119
e 5665 119
e 5753 119
e 5757 119
e 5850 119
e 5858 119
e 5889 119
e 5905 119
e 5936 119
e 5943 119
e 5982 119
e 5986 119
e 5994 119
e 6114 119
e 6264 119
e 258 120
e 413 120
e 441 120
e 499 120
e 627 120
e 1249 120
e 1330 120
e 1372 120
e 1531 120
e 1641 120
e 1744 120
e 1785 120
e 1807 120
e 1813 120
e 1863 120
e 2043 120
e 2297 120
e 2380 120
e 2433 120
e 2681 120
e 2773 120
e 2904 120
e 2939 120
e 2978 120
e 3048 120
e 3136 120
e 3160 120
e 3163 120
e 3421 120
e 3431 120
e 3473 120
e 3490 120
e 3670 120
e 3683 120
e 3958 120
e 4120 120
e 4128 120
e 4187 120
e 4191 120
e 4224 120
e 4254 120
e 4343 120
e 4348 120
e 4505 120
e 4535 120
e 4593 120
e 4676 120
e 4696 120
e 4771 120
e 4881 120
e 4884 120
e 5027 120
e 5102 120
e 5117 120
e 5198 120
e 5356 120
e 5397 120
e 5399 120
e 5679 120
e 5757 120
e 6045 120
e 6090 120
e 6129 120
e 6144 120
e 6254 120
e 6303 120
e 171 121
e 227 121
e 274 121
e 427 121
e 564 121
e 681 121
e 797 121
e 838 121
e 1060 121
e 1094 121
e 1162 121
e 1211 121
e 1224 121
e 1269 121
e 1362 121
e 1418 121
e 1721 121
e 1927 121
e 2062 121
e 2113 121
e 2139 121
e 2172 121
e 2250 121
e 2480 121
e 2501 121
e 2868 121
e 2895 121
e 3198 121
e 3464 121
e 3560 121
e 3564 121
e 3584 121
e 3807 121
e 3826 121
e 3911 121
e 3915 121
e 4002 121
e 4131 121
e 4347 121
e 4470 121
e 4718 121
e 4798 121
e 4817 121
e 4871 121
e 4941 121
e 4997 121
e 5456 121
e 5796 121
e 6140 121
e 6313 121
e 164 122
e 245 122
e 323 122
e 466 122
e 477 122
e 576 122
e 580 122
e 631 122
e 779 122
e 839 122
e 913 122
e 929 122
e 1129 122
e 1144 122
e 1172 122
e 1346 122
e 1355 122
e 1403 122
e 1408 122
e 1420 122
e 1439 122
e 1462 122
e 1514 122
e 1638 122
e 1698 122
e 1750 122
e 1872 122
e 1933 122
e 2013 122
e 2237 122
e 2291 122
e 2336 122
e 2480 122
e 2653 122
e 2657 122
e 2665 122
e 2837 122
e 3000 122
e 3022 122
e 3035 122
e 3140 122
e 3195 122
e 3309 122
e 3349 122
e 3392 122
e 3664 122
e 3719 122
e 3831 122
e 3839 122
e 3922 122
e 4004 122
e 4035 122
e 4082 122
e 4124 122
e 4250 122
e 4337 122
e 4343 122
e 4414 122
e 4422 122
e 4470 122
e 4485 122
e 4751 122
e 4787 122
e 4844 122
e 4889 122
e 4965 122
e 5010 122
e 5012 122
e 5030 122
e 5121 122
e 5232 122
e 5284 122
e 5300 122
e 5357 122
e 5428 122
e 5462 122
e 5659 122
e 5695 122
e 5711 122
e 5728 122
e 5828 122
e 5856 122
e 5952 122
e 6014 122
e 6055 122
e 6172 122
e 6287 122
e 6288 122
e 6382 122
e 200 123
e 578 123
e 706 123
e 789 123
e 862 123
e 974 123
e 1209 123
e 1473 123
e 1488 123
e 1719 123
e 1930 123
e 2522 123
e 2765 123
e 2786 123
e 3122 123
e 3304 123
e 4123 123
e 4504 123
e 4633 123
e 4707 123
e 4905 123
e 5106 123
e 5201 123
e 5241 123
e 5843 123
e 145 124
e 915 124
e 927 124
e 1005 124
e 1006 124
e 1200 124
e 1287 124
e 1904 124
e 1915 124
e 1972 124
e 2325 124
e 2326 124
e 2675 124
e 2867 124
e 3233 124
e 3277 124
e 3283 124
e 3597 124
e 3676 124
e 3732 124
e 3801 124
e 4171 124
e 4320 124
e 4523 124
e 4543 124
e 4574 124
e 4664 124
e 4832 124
e 5023 124
e 5024 124
e 5185 124
e 5351 124
e 5636 124
e 5645 124
e 5688 124
e 5826 124
e 6078 124
e 6104 124
e 6371 124
e 224 125
e 231 125
e 378 125
e 396 125
e 460 125
e 468 125
e 533 125
e 538 125
e 588 125
e 589 125
e 661 125
e 703 125
e 750 125
e 804 125
e 875 125
e 957 125
e 1063 125
e 1116 125
e 1166 125
e 1212 125
e 1640 125
e 1657 125
e 1797 125
e 1837 125
e 1869 125
e 2234 125
e 2380 125
e 2666 125
e 2688 125
e 3048 125
e 3075 125
e 3184 125
e 3271 125
e 3320 125
e 3338 125
e 3375 125
e 3396 125
e 3434 125
e 3491 125
e 3549 125
e 3574 125
e 3753 125
e 4157 125
e 4214 125
e 4252 125
e 4343 125
e 4354 125
e 4435 125
e 4501 125
e 4658 125
e 4790 125
e 4814 125
e 4869 125
e 5001 125
e 5100 125
e 5482 125
e 5507 125
e 5879 125
e 6242 125
e 545 126
e 602 126
e 916 126
e 933 126
e 1313 126
e 1358 126
e 1362 126
e 1374 126
e 1565 126
e 1598 126
e 1658 126
e 1712 126
e 1740 126
e 1900 126
e 2184 126
e 2270 126
e 2321 126
e 2348 126
e 2594 126
e 2643 126
e 3087 126
e 3439 126
e 3451 126
e 3558 126
e 3626 126
e 3702 126
e 3797 126
e 3963 126
e 4036 126
e 4193 126
e 4385 126
e 4458 126
e 4506 126
e 4848 126
e 5219 126
e 5227 126
e 5313 126
e 5315 126
e 5354 126
e 5728 126
e 5800 126
e 5890 126
e 5961 126
e 6008 126
e 6104 126
e 6121 126
e 6259 126
e 198 127
e 229 127
e 254 127
e 316 127
e 381 127
e 686 127
e 733 127
e 866 127
e 1006 127
e 1065 127
e 1374 127
e 1671 127
e 1792 127
e 2154 127
e 2643 127
e 2651 127
e 3734 127
e 3754 127
e 4200 127
e 4205 127
e 4255 127
e 4451 127
e 4664 127
e 4742 127
e 5044 127
e 5581 127
e 5704 127
e 5840 127
e 5961 127
e 6008 127
e 6162 127
e 6279 127
e 6332 127
e 151 128
e 175 128
e 194 128
e 272 128
e 396 128
e 415 128
e 419 128
e 468 128
e 522 128
e 533 128
e 583 128
e 610 128
e 626 128
e 658 128
e 710 128
e 792 128
e 875 128
e 963 128
e 1033 128
e 1166 128
e 1174 128
e 1253 128
e 1285 128
e 1375 128
e 1413 128
e 1450 128
e 1550 128
e 1651 128
e 1654 128
e 1814 128
e 1827 128
e 1950 128
e 2019 128
e 2079 128
e 2123 128
e 2145 128
e 2210 128
e 2231 128
e 2337 128
e 2339 128
e 2380 128
e 2415 128
e 2443 128
e 2444 128
e 2666 128
e 2778 128
e 2844 128
e 2886 128
e 2955 128
e 3044 128
e 3066 128
e 3070 128
e 3089 128
e 3222 128
e 3274 128
e 3316 128
e 3404 128
e 3454 128
e 3487 128
e 3515 128
e 3571 128
e 3578 128
e 3664 128
e 3876 128
e 3909 128
e 3954 128
e 4023 128
e 4126 128
e 4203 128
e 4213 128
e 4252 128
e 4269 128
e 4295 128
e 4340 128
e 4505 128
e 4511 128
e 4547 128
e 4790 128
e 4829 128
e 4889 128
e 4993 128
e 5055 128
e 5065 128
e 5114 128
e 5290 128
e 5356 128
e 5505 128
e 5529 128
e 5532 128
e 5679 128
e 5777 128
e 5863 128
e 5996 128
e 6021 128
e 6046 128
e 6142 128
e 6295 128
e 224 129
e 269 129
e 603 129
e 2229 129
e 2771 129
e 3089 129
e 3178 129
e 3909 129
e 4195 129
e 4225 129
e 4245 129
e 4337 129
e 5268 129
e 6025 129
e 6215 129
e 6275 129
e 181 130
e 300 130
e 333 130
e 349 130
e 370 130
e 492 130
e 527 130
e 614 130
e 631 130
e 636 130
e 646 130
e 826 130
e 902 130
e 991 130
e 1088 130
e 1164 130
e 1182 130
e 1221 130
e 1361 130
e 1402 130
e 1410 130
e 1439 130
e 1496 130
e 1517 130
e 1526 130
e 1536 130
e 1547 130
e 1587 130
e 1590 130
e 1625 130
e 1628 130
e 1851 130
e 2007 130
e 2019 130
e 2076 130
e 2079 130
e 2119 130
e 2271 130
e 2312 130
e 2338 130
e 2340 130
e 2402 130
e 2428 130
e 2440 130
e 2453 130
e 2490 130
e 2491 130
e 2612 130
e 2656 130
e 2778 130
e 2818 130
e 2859 130
e 3023 130
e 3029 130
e 3060 130
e 3083 130
e 3102 130
e 3131 130
e 3151 130
e 3192 130
e 3248 130
e 3396 130
e 3426 130
e 3454 130
e 3472 130
e 3521 130
e 3602 130
e 3672 130
e 3818 130
e 3856 130
e 3883 130
e 3955 130
e 4050 130
e 4054 130
e 4160 130
e 4300 130
e 4429 130
e 4456 130
e 4468 130
e 4493 130
e 4512 130
e 4641 130
e 4787 130
e 4822 130
e 4872 130
e 4892 130
e 4996 130
e 5001 130
e 5068 130
e 5074 130
e 5145 130
e 5372 130
e 5540 130
e 5558 130
e 5560 130
e 5597 130
e 5627 130
e 5653 130
e 5669 130
e 5750 130
e 5836 130
e 6015 130
e 6027 130
e 6062 130
e 6075 130
e 6094 130
e 6153 130
e 6178 130
e 6185 130
e 6195 130
e 6238 130
e 6319 130
e 6328 130
e 271 131
e 278 131
e 412 131
e 413 131
e 501 131
e 680 131
e 776 131
e 988 131
e 1466 131
e 1796 131
e 1825 131
e 1939 131
e 2135 131
e 2143 131
e 2266 131
e 2886 131
e 2952 131
e 3434 131
e 3688 131
e 3885 131
e 3908 131
e 4203 131
e 4811 131
e 4879 131
e 4937 131
e 4960 131
e 5060 131
e 5122 131
e 5181 131
e 5343 131
e 5630 131
e 5713 131
e 5888 131
e 6000 131
e 6141 131
e 6144 131
e 6224 131
e 6226 131
e 6308 131
e 237 132
e 324 132
e 513 132
e 710 132
e 807 132
e 825 132
e 969 132
e 1373 132
e 1463 132
e 1516 132
e 1794 132
e 1994 132
e 2226 132
e 2286 132
e 2401 132
e 2421 132
e 2745 132
e 2859 132
e 3046 132
e 3151 132
e 3158 132
e 3286 132
e 3402 132
e 3543 132
e 3584 132
e 3682 132
e 3807 132
e 4129 132
e 4299 132
e 4811 132
e 4813 132
e 5055 132
e 5335 132
e 5346 132
e 5530 132
e 5604 132
e 5796 132
e 5880 132
e 6107 132
e 6322 132
e 204 133
e 224 133
e 367 133
e 458 133
e 534 133
e 584 133
e 651 133
e 745 133
e 877 133
e 897 133
e 969 133
e 1217 133
e 1650 133
e 2157 133
e 2181 133
e 2421 133
e 2482 133
e 2709 133
e 2780 133
e 3215 133
e 3565 133
e 4263 133
e 4675 133
e 4678 133
e 4982 133
e 5327 133
e 5442 133
e 5710 133
e 5713 133
e 6101 133
e 6307 133
e 6383 133
e 173 134
e 328 134
e 333 134
e 853 134
e 1003 134
e 1061 134
e 1130 134
e 1470 134
e 1542 134
e 1594 134
e 1598 134
e 1777 134
e 2308 134
e 2473 134
e 2646 134
e 2976 134
e 3116 134
e 3122 134
e 3327 134
e 3559 134
e 3560 134
e 3778 134
e 3993 134
e 4102 134
e 4217 134
e 4238 134
e 4391 134
e 4579 134
e 4670 134
e 4710 134
e 4770 134
e 4960 134
e 5079 134
e 5133 134
e 5816 134
e 6027 134
e 224 135
e 333 135
e 560 135
e 714 135
e 866 135
e 887 135
e 1044 135
e 1149 135
e 1292 135
e 1824 135
e 2184 135
e 2256 135
e 2405 135
e 3071 135
e 3283 135
e 3412 135
e 3768 135
e 4225 135
e 4334 135
e 4395 135
e 5230 135
e 5243 135
e 5522 135
e 5638 135
e 6121 135
e 6139 135
e 280 136
e 289 136
e 314 136
e 324 136
e 369 136
e 439 136
e 453 136
e 637 136
e 641 136
e 743 136
e 814 136
e 824 136
e 830 136
e 855 136
e 865 136
e 890 136
e 969 136
e 1006 136
e 1040 136
e 1049 136
e 1105 136
e 1174 136
e 1250 136
e 1383 136
e 1463 136
e 1481 136
e 1513 136
e 1540 136
e 1548 136
e 1560 136
e 1578 136
e 1620 136
e 1624 136
e 1672 136
e 1677 136
e 1681 136
e 1692 136
e 1694 136
e 1773 136
e 1775 136
e 1777 136
e 1794 136
e 1821 136
e 1839 136
e 1858 136
e 1899 136
e 1929 136
e 1952 136
e 1957 136
e 1973 136
e 1990 136
e 2017 136
e 2041 136
e 2047 136
e 2239 136
e 2279 136
e 2287 136
e 2332 136
e 2347 136
e 2369 136
e 2421 136
e 2474 136
e 2476 136
e 2484 136
e 2493 136
e 2538 136
e 2596 136
e 2605 136
e 2631 136
e 2644 136
e 2668 136
e 2671 136
e 2733 136
e 2760 136
e 2801 136
e 2834 136
e 2891 136
e 2928 136
e 2964 136
e 2985 136
e 3042 136
e 3048 136
e 3157 136
e 3192 136
e 3196 136
e 3200 136
e 3231 136
e 3256 136
e 3372 136
e 3388 136
e 3583 136
e 3632 136
e 3717 136
e 3774 136
e 3782 136
e 3882 136
e 3956 136
e 3977 136
e 4021 136
e 4061 136
e 4076 136
e 4092 136
e 4129 136
e 4135 136
e 4141 136
e 4254 136
e 4263 136
e 4272 136
e 4279 136
e 4304 136
e 4384 136
e 4413 136
e 4443 136
e 4485 136
e 4531 136
e 4572 136
e 4617 136
e 4655 136
e 4708 136
e 4758 136
e 4797 136
e 4852 136
e 4911 136
e 4927 136
e 4940 136
e 4975 136
e 5009 136
e 5040 136
e 5119 136
e 5124 136
e 5155 136
e 5198 136
e 5242 136
e 5519 136
e 5612 136
e 5663 136
e 5679 136
e 5753 136
e 5757 136
e 5783 136
e 5798 136
e 5895 136
e 5905 136
e 6023 136
e 6037 136
e 6044 136
e 6073 136
e 6076 136
e 6083 136
e 6114 136
e 6116 136
e 6218 136
e 6225 136
e 6233 136
e 6277 136
e 6320 136
e 6340 136
e 6363 136
e 6379 136
e 412 137
e 425 137
e 441 137
e 501 137
e 535 137
e 595 137
e 610 137
e 626 137
e 627 137
e 680 137
e 868 137
e 988 137
e 1069 137
e 1100 137
e 1174 137
e 1516 137
e 1651 137
e 1757 137
e 1761 137
e 1825 137
e 1932 137
e 1937 137
e 1991 137
e 2107 137
e 2135 137
e 2143 137
e 2480 137
e 2540 137
e 2706 137
e 2729 137
e 3155 137
e 3224 137
e 3274 137
e 3487 137
e 3548 137
e 3739 137
e 3751 137
e 3851 137
e 3885 137
e 3908 137
e 3927 137
e 3987 137
e 3994 137
e 4048 137
e 4103 137
e 4123 137
e 4126 137
e 4159 137
e 4272 137
e 4307 137
e 4321 137
e 4345 137
e 4526 137
e 4578 137
e 4811 137
e 4914 137
e 4960 137
e 4993 137
e 5065 137
e 5081 137
e 5154 137
e 5181 137
e 5300 137
e 5397 137
e 5425 137
e 5446 137
e 5452 137
e 5509 137
e 5552 137
e 5630 137
e 5720 137
e 5737 137
e 5888 137
e 5918 137
e 5957 137
e 6031 137
e 6142 137
e 6172 137
e 6207 137
e 6308 137
e 308 138
e 312 138
e 370 138
e 456 138
e 493 138
e 525 138
e 554 138
e 634 138
e 650 138
e 700 138
e 826 138
e 839 138
e 936 138
e 1290 138
e 1307 138
e 1377 138
e 1452 138
e 1457 138
e 1496 138
e 1503 138
e 1529 138
e 1570 138
e 1613 138
e 1629 138
e 2009 138
e 2102 138
e 2140 138
e 2403 138
e 2406 138
e 2563 138
e 2622 138
e 2637 138
e 2655 138
e 2711 138
e 2736 138
e 2779 138
e 2782 138
e 2913 138
e 2977 138
e 3049 138
e 3314 138
e 3357 138
e 3364 138
e 3405 138
e 3472 138
e 3560 138
e 3564 138
e 3608 138
e 3630 138
e 3777 138
e 3873 138
e 3916 138
e 3991 138
e 4099 138
e 4184 138
e 4273 138
e 4321 138
e 4325 138
e 4417 138
e 4463 138
e 4530 138
e 4750 138
e 4804 138
e 4858 138
e 4888 138
e 4958 138
e 4980 138
e 5009 138
e 5097 138
e 5113 138
e 5188 138
e 5247 138
e 5298 138
e 5347 138
e 5349 138
e 5503 138
e 5510 138
e 5599 138
e 5656 138
e 5748 138
e 5870 138
e 5982 138
e 5992 138
e 6066 138
e 6199 138
e 6241 138
e 6266 138
e 6319 138
e 6339 138
e 182 139
e 320 139
e 328 139
e 377 139
e 451 139
e 892 139
e 1032 139
e 1153 139
e 1471 139
e 1869 139
e 1947 139
e 1970 139
e 2180 139
e 2245 139
e 2540 139
e 2659 139
e 2725 139
e 2805 139
e 2834 139
e 3012 139
e 3251 139
e 3294 139
e 3542 139
e 3759 139
e 3767 139
e 3772 139
e 3810 139
e 3959 139
e 4120 139
e 4186 139
e 4285 139
e 4369 139
e 4519 139
e 4697 139
e 4701 139
e 4862 139
e 4886 139
e 4903 139
e 4928 139
e 5012 139
e 5152 139
e 5278 139
e 5293 139
e 5607 139
e 5743 139
e 5754 139
e 5784 139
e 5807 139
e 5940 139
e 6308 139
e 170 140
e 183 140
e 487 140
e 531 140
e 544 140
e 600 140
e 684 140
e 753 140
e 828 140
e 910 140
e 983 140
e 997 140
e 1006 140
e 1440 140
e 1446 140
e 1552 140
e 1578 140
e 1697 140
e 1748 140
e 1767 140
e 1802 140
e 1904 140
e 1972 140
e 2032 140
e 2115 140
e 2196 140
e 2318 140
e 2675 140
e 2720 140
e 3063 140
e 3100 140
e 3252 140
e 3289 140
e 3328 140
e 3517 140
e 3590 140
e 3942 140
e 3968 140
e 4013 140
e 4143 140
e 4260 140
e 4380 140
e 4725 140
e 4742 140
e 4749 140
e 4757 140
e 4848 140
e 5023 140
e 5037 140
e 5313 140
e 5332 140
e 5518 140
e 5619 140
e 5625 140
e 5731 140
e 5736 140
e 5802 140
e 5873 140
e 6075 140
e 6110 140
e 6371 140
e 534 141
e 804 141
e 1759 141
e 2663 141
e 3129 141
e 3642 141
e 4576 141
e 4998 141
e 5215 141
e 5278 141
e 6031 141
e 369 142
e 439 142
e 448 142
e 485 142
e 585 142
e 719 142
e 756 142
e 958 142
e 959 142
e 1369 142
e 1378 142
e 1475 142
e 1547 142
e 1746 142
e 1821 142
e 1839 142
e 1875 142
e 1929 142
e 2126 142
e 2132 142
e 2279 142
e 2431 142
e 2617 142
e 2620 142
e 2671 142
e 2733 142
e 2849 142
e 2959 142
e 3074 142
e 3151 142
e 3244 142
e 3256 142
e 3377 142
e 3388 142
e 3429 142
e 3695 142
e 3955 142
e 3956 142
e 3962 142
e 4131 142
e 4216 142
e 4248 142
e 4273 142
e 4572 142
e 4750 142
e 5045 142
e 5096 142
e 5226 142
e 5318 142
e 5319 142
e 5404 142
e 6185 142
e 6222 142
e 6223 142
e 6379 142
e 196 143
e 278 143
e 300 143
e 403 143
e 709 143
e 723 143
e 775 143
e 1012 143
e 1135 143
e 1471 143
e 1523 143
e 1661 143
e 1736 143
e 1796 143
e 1960 143
e 2032 143
e 2291 143
e 2497 143
e 2502 143
e 2652 143
e 2669 143
e 2705 143
e 2804 143
e 3050 143
e 3515 143
e 3624 143
e 3811 143
e 3849 143
e 3898 143
e 3981 143
e 4090 143
e 4182 143
e 4509 143
e 4866 143
e 4957 143
e 4960 143
e 4965 143
e 5579 143
e 5630 143
e 5754 143
e 5764 143
e 5915 143
e 5936 143
e 5943 143
e 5953 143
e 6042 143
e 6310 143
e 581 144
e 751 144
e 5605 144
e 217 145
e 224 145
e 249 145
e 421 145
e 577 145
e 600 145
e 609 145
e 611 145
e 682 145
e 753 145
e 866 145
e 876 145
e 904 145
e 911 145
e 935 145
e 989 145
e 1117 145
e 1200 145
e 1336 145
e 1337 145
e 1374 145
e 1446 145
e 1459 145
e 1465 145
e 1702 145
e 1792 145
e 1910 145
e 1955 145
e 1958 145
e 1992 145
e 1996 145
e 2047 145
e 2158 145
e 2222 145
e 2256 145
e 2325 145
e 2358 145
e 2363 145
e 2583 145
e 2602 145
e 2620 145
e 2644 145
e 2675 145
e 2745 145
e 2867 145
e 2910 145
e 2941 145
e 3097 145
e 3233 145
e 3277 145
e 3447 145
e 3449 145
e 3479 145
e 3577 145
e 3590 145
e 3768 145
e 3801 145
e 3863 145
e 3868 145
e 3887 145
e 3925 145
e 4013 145
e 4022 145
e 4138 145
e 4206 145
e 4237 145
e 4500 145
e 4523 145
e 4543 145
e 4664 145
e 4782 145
e 4828 145
e 4832 145
e 4894 145
e 4952 145
e 5053 145
e 5075 145
e 5175 145
e 5227 145
e 5265 145
e 5351 145
e 5474 145
e 5555 145
e 5567 145
e 5581 145
e 5636 145
e 5658 145
e 5768 145
e 5804 145
e 5826 145
e 5830 145
e 5873 145
e 5890 145
e 5944 145
e 6006 145
e 6008 145
e 6114 145
e 6167 145
e 6260 145
e 6350 145
e 193 146
e 308 146
e 398 146
e 694 146
e 910 146
e 956 146
e 987 146
e 1083 146
e 1123 146
e 1182 146
e 1331 146
e 1366 146
e 1379 146
e 1412 146
e 1464 146
e 1483 146
e 1802 146
e 1945 146
e 2030 146
e 2187 146
e 2188 146
e 2224 146
e 2231 146
e 2378 146
e 2449 146
e 2638 146
e 2832 146
e 2850 146
e 2892 146
e 2914 146
e 3143 146
e 3342 146
e 3754 146
e 3975 146
e 4000 146
e 4172 146
e 4613 146
e 4883 146
e 4950 146
e 4984 146
e 5351 146
e 5614 146
e 5629 146
e 5763 146
e 5766 146
e 5834 146
e 5848 146
e 6053 146
e 6182 146
e 6216 146
e 236 147
e 271 147
e 362 147
e 402 147
e 458 147
e 460 147
e 857 147
e 941 147
e 1037 147
e 1088 147
e 1152 147
e 1217 147
e 1340 147
e 1363 147
e 1485 147
e 1633 147
e 1853 147
e 1860 147
e 1979 147
e 2024 147
e 2141 147
e 2150 147
e 2265 147
e 2490 147
e 2523 147
e 2568 147
e 2933 147
e 3145 147
e 3492 147
e 4131 147
e 4358 147
e 4367 147
e 4632 147
e 4672 147
e 4791 147
e 5020 147
e 5026 147
e 5197 147
e 5366 147
e 5726 147
e 5775 147
e 5840 147
e 5963 147
e 5984 147
e 6269 147
e 6319 147
e 166 148
e 199 148
e 217 148
e 297 148
e 479 148
e 531 148
e 544 148
e 616 148
e 684 148
e 750 148
e 814 148
e 881 148
e 910 148
e 915 148
e 1006 148
e 1145 148
e 1200 148
e 1254 148
e 1313 148
e 1464 148
e 1489 148
e 1565 148
e 1596 148
e 1644 148
e 1660 148
e 1688 148
e 1740 148
e 1767 148
e 1802 148
e 1838 148
e 1845 148
e 1885 148
e 1945 148
e 2053 148
e 2158 148
e 2196 148
e 2231 148
e 2318 148
e 2550 148
e 2602 148
e 2620 148
e 2637 148
e 2652 148
e 2675 148
e 2676 148
e 2704 148
e 2747 148
e 2798 148
e 2847 148
e 2867 148
e 2910 148
e 2941 148
e 3330 148
e 3393 148
e 3394 148
e 3558 148
e 3577 148
e 3590 148
e 3636 148
e 3660 148
e 3676 148
e 3694 148
e 3702 148
e 3752 148
e 3809 148
e 3925 148
e 3960 148
e 4013 148
e 4060 148
e 4080 148
e 4158 148
e 4260 148
e 4380 148
e 4477 148
e 4514 148
e 4523 148
e 4581 148
e 4602 148
e 4626 148
e 4706 148
e 4749 148
e 4769 148
e 4989 148
e 5036 148
e 5175 148
e 5195 148
e 5242 148
e 5311 148
e 5319 148
e 5422 148
e 5518 148
e 5555 148
e 5624 148
e 5633 148
e 5731 148
e 5768 148
e 5802 148
e 5949 148
e 6148 148
e 6167 148
e 6260 148
e 6318 148
e 294 149
e 338 149
e 364 149
e 577 149
e 684 149
e 830 149
e 915 149
e 1200 149
e 1258 149
e 1339 149
e 1483 149
e 1548 149
e 1694 149
e 1786 149
e 1804 149
e 1915 149
e 1983 149
e 1992 149
e 2132 149
e 2325 149
e 2399 149
e 2486 149
e 2550 149
e 2836 149
e 3097 149
e 3233 149
e 3410 149
e 3636 149
e 3925 149
e 3968 149
e 4148 149
e 4205 149
e 4523 149
e 5127 149
e 5146 149
e 5148 149
e 5175 149
e 5243 149
e 5313 149
e 5351 149
e 5800 149
e 6350 149
e 182 150
e 258 150
e 380 150
e 424 150
e 443 150
e 451 150
e 591 150
e 608 150
e 805 150
e 899 150
e 926 150
e 1077 150
e 1108 150
e 1111 150
e 1176 150
e 1229 150
e 1447 150
e 1484 150
e 1540 150
e 1593 150
e 1641 150
e 1708 150
e 1799 150
e 1914 150
e 1954 150
e 2003 150
e 2043 150
e 2085 150
e 2099 150
e 2117 150
e 2237 150
e 2261 150
e 2454 150
e 2463 150
e 2476 150
e 2491 150
e 2511 150
e 2617 150
e 2639 150
e 2681 150
e 2701 150
e 2830 150
e 2877 150
e 2939 150
e 2950 150
e 3013 150
e 3216 150
e 3242 150
e 3294 150
e 3349 150
e 3386 150
e 3441 150
e 3445 150
e 3473 150
e 3490 150
e 3722 150
e 3755 150
e 3792 150
e 3822 150
e 4058 150
e 4224 150
e 4307 150
e 4348 150
e 4369 150
e 4460 150
e 4561 150
e 4604 150
e 4611 150
e 4723 150
e 4824 150
e 4867 150
e 4999 150
e 5179 150
e 5425 150
e 5574 150
e 5579 150
e 5591 150
e 5640 150
e 5776 150
e 5783 150
e 5806 150
e 6188 150
e 6207 150
e 6372 150
e 224 151
e 272 151
e 396 151
e 417 151
e 419 151
e 522 151
e 533 151
e 583 151
e 589 151
e 626 151
e 658 151
e 661 151
e 691 151
e 710 151
e 750 151
e 756 151
e 792 151
e 807 151
e 925 151
e 1139 151
e 1148 151
e 1174 151
e 1275 151
e 1285 151
e 1328 151
e 1375 151
e 1415 151
e 1450 151
e 1531 151
e 1550 151
e 1651 151
e 1654 151
e 1657 151
e 1813 151
e 1814 151
e 1827 151
e 1831 151
e 1864 151
e 1901 151
e 1950 151
e 2051 151
e 2079 151
e 2099 151
e 2145 151
e 2231 151
e 2337 151
e 2380 151
e 2521 151
e 2656 151
e 2666 151
e 2749 151
e 2844 151
e 2886 151
e 2940 151
e 3006 151
e 3048 151
e 3066 151
e 3075 151
e 3163 151
e 3179 151
e 3184 151
e 3274 151
e 3316 151
e 3375 151
e 3509 151
e 3571 151
e 3578 151
e 3650 151
e 3753 151
e 3854 151
e 3876 151
e 3909 151
e 4023 151
e 4170 151
e 4213 151
e 4252 151
e 4269 151
e 4340 151
e 4448 151
e 4452 151
e 4511 151
e 4546 151
e 4696 151
e 4829 151
e 5055 151
e 5065 151
e 5114 151
e 5124 151
e 5356 151
e 5515 151
e 5529 151
e 5532 151
e 5539 151
e 5777 151
e 5863 151
e 5996 151
e 6077 151
e 6137 151
e 6295 151
e 6308 151
e 6357 151
e 156 152
e 175 152
e 224 152
e 238 152
e 241 152
e 298 152
e 327 152
e 356 152
e 373 152
e 399 152
e 400 152
e 418 152
e 423 152
e 545 152
e 585 152
e 637 152
e 648 152
e 683 152
e 843 152
e 901 152
e 942 152
e 1065 152
e 1073 152
e 1078 152
e 1092 152
e 1132 152
e 1230 152
e 1435 152
e 1457 152
e 1468 152
e 1505 152
e 1549 152
e 1588 152
e 1687 152
e 1744 152
e 1796 152
e 1803 152
e 2111 152
e 2124 152
e 2144 152
e 2152 152
e 2165 152
e 2234 152
e 2248 152
e 2272 152
e 2361 152
e 2401 152
e 2442 152
e 2549 152
e 2602 152
e 2637 152
e 2647 152
e 2751 152
e 2782 152
e 2804 152
e 2820 152
e 2983 152
e 2985 152
e 3177 152
e 3219 152
e 3271 152
e 3330 152
e 3331 152
e 3367 152
e 3375 152
e 3452 152
e 3458 152
e 3510 152
e 3552 152
e 3565 152
e 3603 152
e 3621 152
e 3651 152
e 3664 152
e 3700 152
e 3770 152
e 3787 152
e 3822 152
e 3846 152
e 3979 152
e 4000 152
e 4013 152
e 4034 152
e 4035 152
e 4046 152
e 4051 152
e 4053 152
e 4064 152
e 4123 152
e 4133 152
e 4164 152
e 4239 152
e 4243 152
e 4254 152
e 4305 152
e 4456 152
e 4481 152
e 4483 152
e 4485 152
e 4715 152
e 4758 152
e 4780 152
e 4842 152
e 4933 152
e 4940 152
e 4962 152
e 4980 152
e 4995 152
e 4996 152
e 5009 152
e 5018 152
e 5096 152
e 5131 152
e 5132 152
e 5272 152
e 5298 152
e 5361 152
e 5461 152
e 5548 152
e 5554 152
e 5706 152
e 5713 152
e 5821 152
e 5886 152
e 5901 152
e 5942 152
e 6062 152
e 6126 152
e 6196 152
e 6316 152
e 6328 152
e 6333 152
e 6357 152
e 225 153
e 229 153
e 434 153
e 511 153
e 690 153
e 719 153
e 871 153
e 902 153
e 958 153
e 1051 153
e 1576 153
e 1711 153
e 1788 153
e 1808 153
e 1936 153
e 1962 153
e 2095 153
e 2109 153
e 2274 153
e 2518 153
e 2723 153
e 2782 153
e 2827 153
e 2894 153
e 2976 153
e 3018 153
e 3327 153
e 3536 153
e 3788 153
e 3902 153
e 3914 153
e 4012 153
e 4482 153
e 4746 153
e 4963 153
e 4998 153
e 5037 153
e 5042 153
e 5162 153
e 5270 153
e 5374 153
e 5407 153
e 5626 153
e 5724 153
e 5789 153
e 5820 153
e 5856 153
e 6027 153
e 6231 153
e 6270 153
e 6332 153
e 247 154
e 273 154
e 428 154
e 512 154
e 595 154
e 691 154
e 971 154
e 1084 154
e 1232 154
e 1300 154
e 1334 154
e 1443 154
e 1566 154
e 1627 154
e 1734 154
e 1807 154
e 1848 154
e 1886 154
e 2107 154
e 2277 154
e 2307 154
e 2316 154
e 2705 154
e 2713 154
e 2962 154
e 2975 154
e 3025 154
e 3312 154
e 3498 154
e 3515 154
e 3580 154
e 3604 154
e 3615 154
e 3795 154
e 3965 154
e 3967 154
e 4056 154
e 4103 154
e 4363 154
e 4369 154
e 4427 154
e 4671 154
e 4780 154
e 4799 154
e 4935 154
e 4960 154
e 5081 154
e 5095 154
e 5168 154
e 5188 154
e 5232 154
e 5399 154
e 5406 154
e 5412 154
e 5488 154
e 5490 154
e 5509 154
e 5668 154
e 5728 154
e 5925 154
e 5929 154
e 5977 154
e 5989 154
e 6298 154
e 6341 154
e 319 155
e 434 155
e 1225 155
e 1544 155
e 1930 155
e 1936 155
e 2501 155
e 6130 155
e 6299 155
e 224 156
e 266 156
e 269 156
e 298 156
e 355 156
e 372 156
e 399 156
e 488 156
e 558 156
e 750 156
e 773 156
e 829 156
e 835 156
e 946 156
e 1070 156
e 1127 156
e 1576 156
e 1584 156
e 1739 156
e 1788 156
e 1911 156
e 1922 156
e 1999 156
e 2220 156
e 2393 156
e 2401 156
e 2402 156
e 2432 156
e 2551 156
e 2652 156
e 2662 156
e 2723 156
e 2809 156
e 2831 156
e 2840 156
e 2938 156
e 3032 156
e 3056 156
e 3059 156
e 3084 156
e 3112 156
e 3240 156
e 3271 156
e 3302 156
e 3355 156
e 3357 156
e 3391 156
e 3486 156
e 3858 156
e 3914 156
e 3986 156
e 4139 156
e 4164 156
e 4181 156
e 4214 156
e 4268 156
e 4280 156
e 4411 156
e 4528 156
e 4554 156
e 4568 156
e 4571 156
e 4583 156
e 4674 156
e 4756 156
e 4780 156
e 4795 156
e 4804 156
e 4980 156
e 4998 156
e 5013 156
e 5111 156
e 5164 156
e 5328 156
e 5385 156
e 5396 156
e 5505 156
e 5587 156
e 5648 156
e 5788 156
e 5973 156
e 6075 156
e 6231 156
e 6257 156
e 6287 156
e 197 157
e 202 157
e 224 157
e 292 157
e 312 157
e 370 157
e 400 157
e 404 157
e 474 157
e 511 157
e 585 157
e 694 157
e 873 157
e 902 157
e 906 157
e 996 157
e 1092 157
e 1244 157
e 1281 157
e 1317 157
e 1341 157
e 1343 157
e 1346 157
e 1432 157
e 1470 157
e 1498 157
e 1529 157
e 1656 157
e 1722 157
e 1737 157
e 1775 157
e 1798 157
e 1985 157
e 2001 157
e 2021 157
e 2055 157
e 2089 157
e 2102 157
e 2109 157
e 2447 157
e 2467 157
e 2596 157
e 2632 157
e 2723 157
e 2736 157
e 2794 157
e 2842 157
e 2913 157
e 2995 157
e 3033 157
e 3059 157
e 3127 157
e 3139 157
e 3180 157
e 3229 157
e 3306 157
e 3494 157
e 3619 157
e 3750 157
e 3787 157
e 3788 157
e 3821 157
e 3862 157
e 3991 157
e 4108 157
e 4118 157
e 4309 157
e 4462 157
e 4524 157
e 4571 157
e 4600 157
e 4636 157
e 4712 157
e 4741 157
e 4822 157
e 4864 157
e 4893 157
e 4920 157
e 4977 157
e 5033 157
e 5326 157
e 5346 157
e 5383 157
e 5439 157
e 5499 157
e 5648 157
e 5649 157
e 5667 157
e 5786 157
e 6089 157
e 6199 157
e 6229 157
e 252 158
e 293 158
e 298 158
e 399 158
e 461 158
e 477 158
e 488 158
e 563 158
e 636 158
e 667 158
e 708 158
e 799 158
e 807 158
e 809 158
e 873 158
e 931 158
e 1096 158
e 1142 158
e 1153 158
e 1163 158
e 1219 158
e 1240 158
e 1256 158
e 1272 158
e 1311 158
e 1335 158
e 1341 158
e 1394 158
e 1410 158
e 1448 158
e 1518 158
e 1584 158
e 1598 158
e 1675 158
e 1801 158
e 1806 158
e 1811 158
e 1847 158
e 1895 158
e 1920 158
e 1922 158
e 1958 158
e 1974 158
e 2016 158
e 2176 158
e 2178 158
e 2193 158
e 2346 158
e 2511 158
e 2578 158
e 2624 158
e 2637 158
e 2743 158
e 2874 158
e 2928 158
e 2936 158
e 3000 158
e 3001 158
e 3011 158
e 3032 158
e 3120 158
e 3139 158
e 3198 158
e 3222 158
e 3228 158
e 3273 158
e 3293 158
e 3302 158
e 3314 158
e 3386 158
e 3504 158
e 3506 158
e 3508 158
e 3510 158
e 3533 158
e 3542 158
e 3553 158
e 3571 158
e 3628 158
e 3665 158
e 3692 158
e 3723 158
e 3740 158
e 3821 158
e 3882 158
e 3883 158
e 3885 158
e 3896 158
e 3915 158
e 3980 158
e 4046 158
e 4050 158
e 4099 158
e 4254 158
e 4321 158
e 4421 158
e 4449 158
e 4463 158
e 4468 158
e 4474 158
e 4501 158
e 4512 158
e 4569 158
e 4596 158
e 4656 158
e 4788 158
e 4799 158
e 4817 158
e 4867 158
e 4882 158
e 4974 158
e 4977 158
e 5018 158
e 5019 158
e 5149 158
e 5166 158
e 5262 158
e 5300 158
e 5411 158
e 5472 158
e 5525 158
e 5539 158
e 5627 158
e 5664 158
e 5705 158
e 5737 158
e 5880 158
e 5921 158
e 5966 158
e 5986 158
e 5992 158
e 6021 158
e 6140 158
e 6264 158
e 6347 158
e 274 159
e 298 159
e 310 159
e 394 159
e 423 159
e 493 159
e 592 159
e 631 159
e 759 159
e 797 159
e 900 159
e 902 159
e 945 159
e 994 159
e 1065 159
e 1092 159
e 1152 159
e 1187 159
e 1217 159
e 1361 159
e 1363 159
e 1420 159
e 1455 159
e 1478 159
e 1485 159
e 1514 159
e 1528 159
e 1562 159
e 1591 159
e 1605 159
e 1625 159
e 1628 159
e 1637 159
e 1802 159
e 1857 159
e 1948 159
e 1985 159
e 2024 159
e 2036 159
e 2095 159
e 2206 159
e 2311 159
e 2340 159
e 2400 159
e 2406 159
e 2409 159
e 2434 159
e 2442 159
e 2487 159
e 2490 159
e 2712 159
e 2736 159
e 2768 159
e 2779 159
e 2786 159
e 2810 159
e 2829 159
e 2866 159
e 2872 159
e 2897 159
e 2905 159
e 2933 159
e 2938 159
e 2976 159
e 3012 159
e 3056 159
e 3083 159
e 3206 159
e 3357 159
e 3452 159
e 3472 159
e 3492 159
e 3657 159
e 3659 159
e 3701 159
e 3826 159
e 3873 159
e 3947 159
e 3992 159
e 4014 159
e 4094 159
e 4131 159
e 4133 159
e 4141 159
e 4184 159
e 4215 159
e 4343 159
e 4419 159
e 4469 159
e 4532 159
e 4556 159
e 4681 159
e 4687 159
e 4704 159
e 4726 159
e 4751 159
e 4764 159
e 4872 159
e 4960 159
e 5003 159
e 5020 159
e 5022 159
e 5026 159
e 5093 159
e 5136 159
e 5141 159
e 5197 159
e 5237 159
e 5245 159
e 5295 159
e 5336 159
e 5342 159
e 5384 159
e 5424 159
e 5438 159
e 5459 159
e 5462 159
e 5503 159
e 5543 159
e 5629 159
e 5689 159
e 5713 159
e 5746 159
e 5775 159
e 5840 159
e 5856 159
e 5970 159
e 6027 159
e 6032 159
e 6046 159
e 6068 159
e 6080 159
e 6125 159
e 6157 159
e 6170 159
e 6210 159
e 6212 159
e 6269 159
e 6281 159
e 6319 159
e 6325 159
e 6332 159
e 6385 159
e 924 160
e 1327 160
e 1782 160
e 1868 160
e 6014 160
e 162 161
e 184 161
e 218 161
e 307 161
e 318 161
e 371 161
e 379 161
e 581 161
e 587 161
e 611 161
e 744 161
e 791 161
e 826 161
e 880 161
e 992 161
e 1049 161
e 1120 161
e 1151 161
e 1447 161
e 1641 161
e 1708 161
e 1742 161
e 1753 161
e 1799 161
e 1850 161
e 1878 161
e 1901 161
e 1922 161
e 1942 161
e 1984 161
e 2007 161
e 2008 161
e 2072 161
e 2073 161
e 2090 161
e 2345 161
e 2369 161
e 2401 161
e 2408 161
e 2416 161
e 2438 161
e 2439 161
e 2465 161
e 2524 161
e 2652 161
e 2713 161
e 2740 161
e 2789 161
e 2799 161
e 2823 161
e 2853 161
e 2987 161
e 2994 161
e 3001 161
e 3013 161
e 3052 161
e 3072 161
e 3080 161
e 3110 161
e 3124 161
e 3151 161
e 3216 161
e 3273 161
e 3275 161
e 3284 161
e 3314 161
e 3365 161
e 3401 161
e 3558 161
e 3601 161
e 3630 161
e 3704 161
e 3758 161
e 3846 161
e 3856 161
e 3900 161
e 3926 161
e 3979 161
e 4000 161
e 4054 161
e 4061 161
e 4117 161
e 4224 161
e 4348 161
e 4385 161
e 4439 161
e 4454 161
e 4460 161
e 4478 161
e 4483 161
e 4535 161
e 4572 161
e 4596 161
e 4604 161
e 4628 161
e 4694 161
e 4810 161
e 4867 161
e 4875 161
e 4994 161
e 4996 161
e 5074 161
e 5099 161
e 5132 161
e 5143 161
e 5172 161
e 5179 161
e 5190 161
e 5523 161
e 5584 161
e 5662 161
e 5696 161
e 5725 161
e 5776 161
e 5778 161
e 5796 161
e 5982 161
e 5988 161
e 5999 161
e 6105 161
e 6140 161
e 6195 161
e 6308 161
e 6379 161
e 310 162
e 326 162
e 339 162
e 388 162
e 704 162
e 711 162
e 730 162
e 744 162
e 791 162
e 801 162
e 937 162
e 992 162
e 1051 162
e 1145 162
e 1210 162
e 1270 162
e 1337 162
e 1485 162
e 1694 162
e 1753 162
e 1947 162
e 2034 162
e 2265 162
e 2281 162
e 2322 162
e 2408 162
e 2574 162
e 2596 162
e 2605 162
e 2641 162
e 2713 162
e 2724 162
e 2799 162
e 2823 162
e 2927 162
e 3001 162
e 3105 162
e 3140 162
e 3227 162
e 3228 162
e 3284 162
e 3294 162
e 3314 162
e 3829 162
e 3844 162
e 3936 162
e 3997 162
e 4141 162
e 4151 162
e 4155 162
e 4186 162
e 4224 162
e 4327 162
e 4385 162
e 4416 162
e 4463 162
e 4640 162
e 4717 162
e 4797 162
e 4996 162
e 5145 162
e 5155 162
e 5216 162
e 5229 162
e 5393 162
e 5668 162
e 5735 162
e 5796 162
e 5929 162
e 5988 162
e 6105 162
e 6114 162
e 6117 162
e 6195 162
e 6277 162
e 255 163
e 314 163
e 389 163
e 601 163
e 646 163
e 693 163
e 694 163
e 886 163
e 937 163
e 958 163
e 975 163
e 985 163
e 1001 163
e 1138 163
e 1215 163
e 1274 163
e 1315 163
e 1375 163
e 1518 163
e 1585 163
e 1672 163
e 1688 163
e 1711 163
e 1722 163
e 1821 163
e 1916 163
e 2017 163
e 2220 163
e 2236 163
e 2267 163
e 2287 163
e 2312 163
e 2347 163
e 2462 163
e 2498 163
e 2582 163
e 2665 163
e 2868 163
e 2888 163
e 3228 163
e 3256 163
e 3524 163
e 3593 163
e 3600 163
e 3653 163
e 3690 163
e 3862 163
e 3911 163
e 3996 163
e 4166 163
e 4225 163
e 4579 163
e 4619 163
e 4669 163
e 4686 163
e 4838 163
e 4988 163
e 5199 163
e 5411 163
e 5420 163
e 5427 163
e 5507 163
e 5587 163
e 5616 163
e 5649 163
e 5783 163
e 5819 163
e 6002 163
e 6140 163
e 6313 163
e 6320 163
e 6323 163
e 6342 163
e 174 164
e 296 164
e 426 164
e 432 164
e 646 164
e 748 164
e 838 164
e 863 164
e 883 164
e 913 164
e 975 164
e 1457 164
e 1622 164
e 2107 164
e 2480 164
e 2563 164
e 2609 164
e 2630 164
e 2834 164
e 3476 164
e 3698 164
e 3851 164
e 3865 164
e 3867 164
e 3922 164
e 4061 164
e 4620 164
e 4994 164
e 5840 164
e 5845 164
e 6265 164
e 177 165
e 350 165
e 351 165
e 358 165
e 673 165
e 694 165
e 947 165
e 987 165
e 1006 165
e 1243 165
e 1571 165
e 1802 165
e 1838 165
e 2086 165
e 2196 165
e 2658 165
e 2747 165
e 2836 165
e 3359 165
e 3399 165
e 3590 165
e 3945 165
e 3969 165
e 4125 165
e 4172 165
e 4614 165
e 5613 165
e 5625 165
e 5797 165
e 6136 165
e 199 166
e 217 166
e 224 166
e 243 166
e 348 166
e 369 166
e 463 166
e 479 166
e 495 166
e 609 166
e 666 166
e 794 166
e 828 166
e 909 166
e 935 166
e 977 166
e 1029 166
e 1200 166
e 1213 166
e 1268 166
e 1271 166
e 1313 166
e 1337 166
e 1621 166
e 1772 166
e 2256 166
e 2348 166
e 2675 166
e 2764 166
e 2798 166
e 3236 166
e 3438 166
e 3446 166
e 3457 166
e 3752 166
e 3809 166
e 3938 166
e 4038 166
e 4087 166
e 4092 166
e 4292 166
e 4313 166
e 4385 166
e 4514 166
e 4523 166
e 4589 166
e 4626 166
e 4742 166
e 4794 166
e 4952 166
e 5082 166
e 5107 166
e 5175 166
e 5315 166
e 5319 166
e 5354 166
e 5492 166
e 5555 166
e 5581 166
e 5633 166
e 5652 166
e 5768 166
e 5841 166
e 5929 166
e 6104 166
e 6350 166
e 6365 166
e 1190 167
e 4276 167
e 4525 167
e 201 168
e 350 168
e 382 168
e 448 168
e 528 168
e 565 168
e 600 168
e 649 168
e 753 168
e 904 168
e 910 168
e 947 168
e 1044 168
e 1284 168
e 1438 168
e 1470 168
e 1662 168
e 1746 168
e 1790 168
e 1845 168
e 1904 168
e 1963 168
e 1981 168
e 2092 168
e 2105 168
e 2233 168
e 2358 168
e 2569 168
e 2604 168
e 2637 168
e 2693 168
e 2732 168
e 2814 168
e 2843 168
e 2883 168
e 2995 168
e 3271 168
e 3374 168
e 3447 168
e 3694 168
e 3720 168
e 3931 168
e 4138 168
e 4162 168
e 4217 168
e 4356 168
e 4385 168
e 4523 168
e 4543 168
e 4749 168
e 5045 168
e 5103 168
e 5163 168
e 5289 168
e 5555 168
e 5561 168
e 5748 168
e 5822 168
e 5845 168
e 5938 168
e 6008 168
e 6063 168
e 533 169
e 674 169
e 990 169
e 1353 169
e 1378 169
e 1757 169
e 1933 169
e 1950 169
e 3473 169
e 3755 169
e 4000 169
e 4040 169
e 4056 169
e 4159 169
e 4425 169
e 4466 169
e 4621 169
e 4726 169
e 5006 169
e 5249 169
e 5353 169
e 5505 169
e 5550 169
e 5679 169
e 6046 169
e 6143 169
e 6280 169
e 300 170
e 307 170
e 324 170
e 354 170
e 379 170
e 388 170
e 459 170
e 461 170
e 564 170
e 645 170
e 648 170
e 650 170
e 667 170
e 681 170
e 684 170
e 781 170
e 805 170
e 826 170
e 827 170
e 899 170
e 926 170
e 979 170
e 993 170
e 1049 170
e 1144 170
e 1150 170
e 1168 170
e 1341 170
e 1378 170
e 1396 170
e 1443 170
e 1462 170
e 1493 170
e 1578 170
e 1602 170
e 1694 170
e 1742 170
e 1744 170
e 1785 170
e 1928 170
e 1942 170
e 1954 170
e 1957 170
e 1958 170
e 1960 170
e 1983 170
e 2011 170
e 2034 170
e 2090 170
e 2117 170
e 2261 170
e 2337 170
e 2397 170
e 2416 170
e 2458 170
e 2463 170
e 2502 170
e 2503 170
e 2511 170
e 2547 170
e 2639 170
e 2644 170
e 2681 170
e 2692 170
e 2763 170
e 2772 170
e 2961 170
e 3025 170
e 3039 170
e 3046 170
e 3048 170
e 3052 170
e 3063 170
e 3080 170
e 3120 170
e 3139 170
e 3148 170
e 3160 170
e 3192 170
e 3218 170
e 3267 170
e 3345 170
e 3365 170
e 3376 170
e 3386 170
e 3454 170
e 3543 170
e 3636 170
e 3653 170
e 3656 170
e 3698 170
e 3723 170
e 3729 170
e 3758 170
e 3793 170
e 3809 170
e 3846 170
e 3855 170
e 3882 170
e 3894 170
e 4058 170
e 4066 170
e 4079 170
e 4215 170
e 4245 170
e 4260 170
e 4272 170
e 4359 170
e 4408 170
e 4413 170
e 4434 170
e 4439 170
e 4452 170
e 4465 170
e 4509 170
e 4596 170
e 4611 170
e 4617 170
e 4628 170
e 4755 170
e 4858 170
e 4994 170
e 5043 170
e 5068 170
e 5099 170
e 5125 170
e 5132 170
e 5154 170
e 5175 170
e 5332 170
e 5523 170
e 5663 170
e 5665 170
e 5744 170
e 5753 170
e 5800 170
e 5850 170
e 5858 170
e 5889 170
e 5943 170
e 5974 170
e 5982 170
e 5986 170
e 5994 170
e 6077 170
e 6114 170
e 6141 170
e 6156 170
e 6185 170
e 6233 170
e 6264 170
e 6321 170
e 6379 170
e 6380 170
e 215 171
e 389 171
e 549 171
e 560 171
e 689 171
e 710 171
e 779 171
e 841 171
e 1282 171
e 1303 171
e 1385 171
e 1694 171
e 1951 171
e 1993 171
e 2002 171
e 2180 171
e 2242 171
e 2247 171
e 2296 171
e 2308 171
e 2470 171
e 2471 171
e 2498 171
e 2543 171
e 2570 171
e 2661 171
e 2751 171
e 2895 171
e 2977 171
e 3109 171
e 3119 171
e 3266 171
e 3500 171
e 3533 171
e 3596 171
e 3692 171
e 3803 171
e 3858 171
e 3909 171
e 3995 171
e 4124 171
e 4177 171
e 4206 171
e 4225 171
e 4245 171
e 4337 171
e 4354 171
e 4399 171
e 4525 171
e 4579 171
e 4708 171
e 4714 171
e 4718 171
e 4774 171
e 4931 171
e 5002 171
e 5004 171
e 5013 171
e 5119 171
e 5193 171
e 5199 171
e 5234 171
e 5293 171
e 5389 171
e 5418 171
e 5537 171
e 5789 171
e 5844 171
e 5956 171
e 6057 171
e 6185 171
e 6306 171
e 6313 171
e 6343 171
e 290 172
e 460 172
e 586 172
e 747 172
e 749 172
e 756 172
e 762 172
e 777 172
e 906 172
e 1060 172
e 1080 172
e 1085 172
e 1307 172
e 1330 172
e 1340 172
e 1361 172
e 1485 172
e 1687 172
e 1751 172
e 1890 172
e 1925 172
e 1985 172
e 2263 172
e 2366 172
e 2415 172
e 2442 172
e 2485 172
e 2561 172
e 2956 172
e 3031 172
e 3075 172
e 3133 172
e 3196 172
e 3206 172
e 3492 172
e 3513 172
e 3547 172
e 3604 172
e 3647 172
e 3760 172
e 3824 172
e 3873 172
e 3907 172
e 3912 172
e 4039 172
e 4045 172
e 4047 172
e 4111 172
e 4235 172
e 4285 172
e 4325 172
e 4382 172
e 4400 172
e 4490 172
e 4578 172
e 4755 172
e 4791 172
e 4824 172
e 4862 172
e 4872 172
e 4980 172
e 5032 172
e 5140 172
e 5151 172
e 5188 172
e 5329 172
e 5334 172
e 5342 172
e 5390 172
e 5640 172
e 5743 172
e 6045 172
e 6081 172
e 6157 172
e 6202 172
e 6319 172
e 187 173
e 230 173
e 270 173
e 328 173
e 389 173
e 420 173
e 433 173
e 489 173
e 554 173
e 715 173
e 752 173
e 783 173
e 812 173
e 841 173
e 853 173
e 953 173
e 1003 173
e 1061 173
e 1081 173
e 1092 173
e 1381 173
e 1496 173
e 1513 173
e 1542 173
e 1594 173
e 1598 173
e 1606 173
e 1681 173
e 1711 173
e 1713 173
e 1728 173
e 1777 173
e 1779 173
e 1800 173
e 1831 173
e 2122 173
e 2217 173
e 2226 173
e 2361 173
e 2471 173
e 2473 173
e 2498 173
e 2623 173
e 2646 173
e 2777 173
e 2836 173
e 2879 173
e 2888 173
e 2897 173
e 2964 173
e 2976 173
e 2988 173
e 3068 173
e 3076 173
e 3111 173
e 3116 173
e 3122 173
e 3154 173
e 3327 173
e 3370 173
e 3476 173
e 3523 173
e 3559 173
e 3560 173
e 3564 173
e 3600 173
e 3609 173
e 3699 173
e 3778 173
e 3846 173
e 3858 173
e 3947 173
e 3993 173
e 4217 173
e 4233 173
e 4315 173
e 4323 173
e 4340 173
e 4357 173
e 4391 173
e 4457 173
e 4579 173
e 4670 173
e 4710 173
e 4887 173
e 4960 173
e 5015 173
e 5016 173
e 5133 173
e 5267 173
e 5335 173
e 5466 173
e 5649 173
e 5816 173
e 5895 173
e 5910 173
e 5959 173
e 6027 173
e 6034 173
e 6067 173
e 6156 173
e 6342 173
e 242 174
e 268 174
e 353 174
e 370 174
e 512 174
e 625 174
e 779 174
e 841 174
e 867 174
e 924 174
e 935 174
e 968 174
e 1198 174
e 1219 174
e 1303 174
e 1354 174
e 1385 174
e 1604 174
e 1631 174
e 1694 174
e 1993 174
e 2002 174
e 2157 174
e 2242 174
e 2247 174
e 2262 174
e 2470 174
e 2471 174
e 2503 174
e 2621 174
e 2920 174
e 2971 174
e 3119 174
e 3277 174
e 3500 174
e 3902 174
e 4046 174
e 4122 174
e 4124 174
e 4177 174
e 4361 174
e 4399 174
e 4421 174
e 4485 174
e 4531 174
e 4920 174
e 4931 174
e 5199 174
e 5213 174
e 5563 174
e 5751 174
e 5789 174
e 5844 174
e 6049 174
e 6185 174
e 6215 174
e 6315 174
e 176 175
e 181 175
e 191 175
e 196 175
e 197 175
e 204 175
e 224 175
e 251 175
e 269 175
e 318 175
e 370 175
e 372 175
e 373 175
e 396 175
e 407 175
e 413 175
e 431 175
e 444 175
e 449 175
e 452 175
e 458 175
e 459 175
e 492 175
e 501 175
e 510 175
e 523 175
e 533 175
e 549 175
e 554 175
e 566 175
e 568 175
e 570 175
e 591 175
e 599 175
e 603 175
e 619 175
e 632 175
e 633 175
e 636 175
e 657 175
e 694 175
e 719 175
e 773 175
e 788 175
e 791 175
e 799 175
e 800 175
e 824 175
e 861 175
e 872 175
e 886 175
e 887 175
e 891 175
e 895 175
e 989 175
e 1023 175
e 1037 175
e 1065 175
e 1073 175
e 1078 175
e 1097 175
e 1100 175
e 1129 175
e 1164 175
e 1174 175
e 1177 175
e 1256 175
e 1266 175
e 1303 175
e 1348 175
e 1355 175
e 1362 175
e 1369 175
e 1394 175
e 1395 175
e 1410 175
e 1457 175
e 1481 175
e 1482 175
e 1502 175
e 1506 175
e 1514 175
e 1517 175
e 1523 175
e 1590 175
e 1636 175
e 1651 175
e 1657 175
e 1668 175
e 1688 175
e 1807 175
e 1811 175
e 1823 175
e 1847 175
e 1897 175
e 1898 175
e 1933 175
e 1945 175
e 1983 175
e 1985 175
e 1993 175
e 1996 175
e 2029 175
e 2036 175
e 2072 175
e 2107 175
e 2112 175
e 2130 175
e 2152 175
e 2165 175
e 2206 175
e 2231 175
e 2238 175
e 2241 175
e 2272 175
e 2281 175
e 2286 175
e 2289 175
e 2296 175
e 2298 175
e 2306 175
e 2321 175
e 2331 175
e 2344 175
e 2353 175
e 2354 175
e 2360 175
e 2368 175
e 2393 175
e 2401 175
e 2402 175
e 2403 175
e 2407 175
e 2421 175
e 2426 175
e 2440 175
e 2442 175
e 2453 175
e 2457 175
e 2503 175
e 2549 175
e 2574 175
e 2616 175
e 2777 175
e 2782 175
e 2794 175
e 2807 175
e 2811 175
e 2813 175
e 2820 175
e 2828 175
e 2829 175
e 2857 175
e 2883 175
e 2886 175
e 2908 175
e 2929 175
e 2936 175
e 2938 175
e 2963 175
e 2971 175
e 2990 175
e 3000 175
e 3007 175
e 3012 175
e 3014 175
e 3015 175
e 3016 175
e 3042 175
e 3044 175
e 3058 175
e 3079 175
e 3101 175
e 3109 175
e 3166 175
e 3176 175
e 3183 175
e 3192 175
e 3207 175
e 3209 175
e 3215 175
e 3217 175
e 3222 175
e 3224 175
e 3229 175
e 3242 175
e 3244 175
e 3271 175
e 3274 175
e 3275 175
e 3286 175
e 3296 175
e 3300 175
e 3330 175
e 3332 175
e 3334 175
e 3375 175
e 3384 175
e 3385 175
e 3411 175
e 3454 175
e 3458 175
e 3469 175
e 3473 175
e 3500 175
e 3508 175
e 3521 175
e 3537 175
e 3549 175
e 3551 175
e 3561 175
e 3579 175
e 3598 175
e 3603 175
e 3630 175
e 3635 175
e 3651 175
e 3664 175
e 3688 175
e 3690 175
e 3692 175
e 3695 175
e 3700 175
e 3709 175
e 3714 175
e 3751 175
e 3785 175
e 3789 175
e 3855 175
e 3883 175
e 3890 175
e 3894 175
e 3912 175
e 3914 175
e 3946 175
e 3947 175
e 3950 175
e 3962 175
e 3984 175
e 3990 175
e 4000 175
e 4016 175
e 4035 175
e 4046 175
e 4076 175
e 4098 175
e 4133 175
e 4137 175
e 4140 175
e 4157 175
e 4164 175
e 4173 175
e 4206 175
e 4235 175
e 4246 175
e 4254 175
e 4265 175
e 4280 175
e 4318 175
e 4336 175
e 4391 175
e 4425 175
e 4455 175
e 4463 175
e 4469 175
e 4482 175
e 4483 175
e 4514 175
e 4516 175
e 4535 175
e 4541 175
e 4551 175
e 4568 175
e 4584 175
e 4621 175
e 4649 175
e 4653 175
e 4678 175
e 4700 175
e 4751 175
e 4758 175
e 4772 175
e 4780 175
e 4818 175
e 4820 175
e 4822 175
e 4827 175
e 4863 175
e 4916 175
e 4918 175
e 4919 175
e 4944 175
e 4958 175
e 4972 175
e 4980 175
e 4994 175
e 5001 175
e 5011 175
e 5015 175
e 5030 175
e 5049 175
e 5087 175
e 5094 175
e 5104 175
e 5110 175
e 5155 175
e 5198 175
e 5199 175
e 5232 175
e 5248 175
e 5265 175
e 5272 175
e 5293 175
e 5298 175
e 5336 175
e 5353 175
e 5374 175
e 5386 175
e 5399 175
e 5488 175
e 5505 175
e 5510 175
e 5529 175
e 5532 175
e 5537 175
e 5545 175
e 5554 175
e 5560 175
e 5569 175
e 5597 175
e 5598 175
e 5616 175
e 5627 175
e 5653 175
e 5662 175
e 5689 175
e 5695 175
e 5706 175
e 5726 175
e 5728 175
e 5748 175
e 5750 175
e 5753 175
e 5863 175
e 5879 175
e 5895 175
e 5962 175
e 5966 175
e 5989 175
e 5993 175
e 6015 175
e 6024 175
e 6025 175
e 6055 175
e 6060 175
e 6080 175
e 6094 175
e 6101 175
e 6111 175
e 6117 175
e 6131 175
e 6139 175
e 6185 175
e 6186 175
e 6187 175
e 6208 175
e 6232 175
e 6241 175
e 6242 175
e 6251 175
e 6280 175
e 6319 175
e 6323 175
e 6331 175
e 6333 175
e 6339 175
e 6347 175
e 6351 175
e 181 176
e 197 176
e 224 176
e 225 176
e 238 176
e 241 176
e 370 176
e 372 176
e 420 176
e 463 176
e 618 176
e 622 176
e 687 176
e 750 176
e 780 176
e 788 176
e 839 176
e 867 176
e 870 176
e 872 176
e 887 176
e 958 176
e 996 176
e 1065 176
e 1078 176
e 1097 176
e 1174 176
e 1177 176
e 1182 176
e 1219 176
e 1246 176
e 1394 176
e 1457 176
e 1540 176
e 1590 176
e 1775 176
e 1909 176
e 2009 176
e 2036 176
e 2072 176
e 2078 176
e 2130 176
e 2157 176
e 2158 176
e 2207 176
e 2231 176
e 2321 176
e 2331 176
e 2343 176
e 2353 176
e 2359 176
e 2401 176
e 2404 176
e 2407 176
e 2442 176
e 2471 176
e 2615 176
e 2752 176
e 2754 176
e 2782 176
e 2794 176
e 2811 176
e 2812 176
e 2823 176
e 2908 176
e 2927 176
e 2929 176
e 2934 176
e 2971 176
e 3048 176
e 3114 176
e 3224 176
e 3229 176
e 3237 176
e 3335 176
e 3375 176
e 3508 176
e 3521 176
e 3561 176
e 3603 176
e 3630 176
e 3682 176
e 3688 176
e 3700 176
e 3758 176
e 3788 176
e 3789 176
e 3855 176
e 3931 176
e 4000 176
e 4026 176
e 4035 176
e 4046 176
e 4124 176
e 4252 176
e 4254 176
e 4265 176
e 4395 176
e 4399 176
e 4516 176
e 4541 176
e 4916 176
e 4980 176
e 5030 176
e 5065 176
e 5089 176
e 5104 176
e 5199 176
e 5208 176
e 5232 176
e 5435 176
e 5510 176
e 5554 176
e 5563 176
e 5569 176
e 5695 176
e 5724 176
e 5726 176
e 5993 176
e 6015 176
e 6025 176
e 6027 176
e 6038 176
e 6094 176
e 6109 176
e 6117 176
e 6140 176
e 6208 176
e 6300 176
e 6331 176
e 224 177
e 309 177
e 398 177
e 487 177
e 664 177
e 703 177
e 896 177
e 915 177
e 983 177
e 1005 177
e 1006 177
e 1189 177
e 1220 177
e 1231 177
e 1237 177
e 1243 177
e 1305 177
e 1480 177
e 1489 177
e 1510 177
e 1688 177
e 1891 177
e 1981 177
e 1992 177
e 2004 177
e 2115 177
e 2140 177
e 2294 177
e 2378 177
e 2583 177
e 2658 177
e 2683 177
e 2700 177
e 2717 177
e 2914 177
e 2935 177
e 2941 177
e 3554 177
e 3707 177
e 3840 177
e 3871 177
e 3885 177
e 3935 177
e 4085 177
e 4162 177
e 4589 177
e 4618 177
e 4716 177
e 4766 177
e 5124 177
e 5134 177
e 5522 177
e 5576 177
e 5613 177
e 5641 177
e 5645 177
e 5731 177
e 5879 177
e 6011 177
e 6386 177
e 517 178
e 1438 178
e 1845 178
e 2092 178
e 2179 178
e 2358 178
e 2417 178
e 2602 178
e 2607 178
e 2732 178
e 2843 178
e 2995 178
e 3413 178
e 3447 178
e 3667 178
e 3720 178
e 3945 178
e 3999 178
e 4087 178
e 4143 178
e 4162 178
e 4183 178
e 4543 178
e 4588 178
e 4648 178
e 4729 178
e 5082 178
e 5092 178
e 5561 178
e 5619 178
e 5762 178
e 6063 178
e 6122 178
e 248 179
e 727 179
e 1469 179
e 1819 179
e 2350 179
e 3155 179
e 3321 179
e 3709 179
e 4069 179
e 4288 179
e 4381 179
e 5059 179
e 5899 179
e 186 180
e 210 180
e 291 180
e 330 180
e 581 180
e 587 180
e 749 180
e 769 180
e 920 180
e 1217 180
e 1355 180
e 1732 180
e 1734 180
e 2384 180
e 2589 180
e 2904 180
e 3094 180
e 3157 180
e 3332 180
e 3343 180
e 3350 180
e 3820 180
e 4031 180
e 4040 180
e 4236 180
e 4560 180
e 4730 180
e 4869 180
e 5350 180
e 5467 180
e 5490 180
e 5584 180
e 5679 180
e 6173 180
e 215 181
e 224 181
e 238 181
e 269 181
e 276 181
e 277 181
e 300 181
e 363 181
e 364 181
e 372 181
e 420 181
e 459 181
e 546 181
e 561 181
e 563 181
e 566 181
e 640 181
e 641 181
e 646 181
e 657 181
e 681 181
e 693 181
e 703 181
e 772 181
e 800 181
e 819 181
e 853 181
e 867 181
e 872 181
e 879 181
e 891 181
e 906 181
e 908 181
e 924 181
e 928 181
e 975 181
e 1065 181
e 1078 181
e 1097 181
e 1122 181
e 1123 181
e 1137 181
e 1138 181
e 1144 181
e 1205 181
e 1239 181
e 1256 181
e 1289 181
e 1311 181
e 1316 181
e 1325 181
e 1327 181
e 1351 181
e 1376 181
e 1392 181
e 1394 181
e 1395 181
e 1396 181
e 1402 181
e 1403 181
e 1410 181
e 1468 181
e 1518 181
e 1533 181
e 1561 181
e 1590 181
e 1594 181
e 1657 181
e 1802 181
e 1810 181
e 1835 181
e 1842 181
e 1847 181
e 1867 181
e 1869 181
e 1916 181
e 1948 181
e 1996 181
e 2021 181
e 2026 181
e 2036 181
e 2072 181
e 2075 181
e 2130 181
e 2133 181
e 2159 181
e 2165 181
e 2168 181
e 2194 181
e 2204 181
e 2209 181
e 2231 181
e 2236 181
e 2274 181
e 2298 181
e 2303 181
e 2312 181
e 2321 181
e 2336 181
e 2340 181
e 2359 181
e 2360 181
e 2377 181
e 2381 181
e 2390 181
e 2405 181
e 2428 181
e 2434 181
e 2453 181
e 2462 181
e 2498 181
e 2548 181
e 2574 181
e 2599 181
e 2665 181
e 2678 181
e 2684 181
e 2730 181
e 2737 181
e 2754 181
e 2770 181
e 2779 181
e 2782 181
e 2786 181
e 2793 181
e 2809 181
e 2811 181
e 2829 181
e 2831 181
e 2835 181
e 2872 181
e 2883 181
e 2886 181
e 2897 181
e 2899 181
e 2908 181
e 2943 181
e 2977 181
e 3011 181
e 3038 181
e 3048 181
e 3052 181
e 3056 181
e 3083 181
e 3200 181
e 3222 181
e 3229 181
e 3237 181
e 3242 181
e 3296 181
e 3317 181
e 3330 181
e 3348 181
e 3391 181
e 3411 181
e 3420 181
e 3455 181
e 3496 181
e 3500 181
e 3508 181
e 3521 181
e 3551 181
e 3561 181
e 3571 181
e 3616 181
e 3618 181
e 3630 181
e 3664 181
e 3699 181
e 3701 181
e 3723 181
e 3737 181
e 3839 181
e 3875 181
e 3881 181
e 3883 181
e 3996 181
e 4026 181
e 4034 181
e 4036 181
e 4078 181
e 4082 181
e 4098 181
e 4100 181
e 4124 181
e 4140 181
e 4157 181
e 4160 181
e 4180 181
e 4195 181
e 4245 181
e 4252 181
e 4265 181
e 4280 181
e 4301 181
e 4311 181
e 4324 181
e 4340 181
e 4344 181
e 4353 181
e 4414 181
e 4428 181
e 4448 181
e 4450 181
e 4516 181
e 4541 181
e 4556 181
e 4582 181
e 4585 181
e 4605 181
e 4623 181
e 4625 181
e 4653 181
e 4658 181
e 4661 181
e 4693 181
e 4703 181
e 4718 181
e 4724 181
e 4726 181
e 4772 181
e 4804 181
e 4827 181
e 4863 181
e 4937 181
e 5001 181
e 5003 181
e 5020 181
e 5049 181
e 5074 181
e 5104 181
e 5172 181
e 5198 181
e 5232 181
e 5249 181
e 5262 181
e 5272 181
e 5295 181
e 5297 181
e 5324 181
e 5336 181
e 5347 181
e 5353 181
e 5359 181
e 5384 181
e 5396 181
e 5463 181
e 5465 181
e 5510 181
e 5537 181
e 5554 181
e 5597 181
e 5598 181
e 5627 181
e 5644 181
e 5651 181
e 5653 181
e 5685 181
e 5725 181
e 5750 181
e 5759 181
e 5786 181
e 5813 181
e 5831 181
e 5952 181
e 5959 181
e 5977 181
e 5987 181
e 5989 181
e 6015 181
e 6025 181
e 6028 181
e 6046 181
e 6080 181
e 6094 181
e 6101 181
e 6119 181
e 6121 181
e 6123 181
e 6139 181
e 6140 181
e 6143 181
e 6178 181
e 6186 181
e 6208 181
e 6223 181
e 6232 181
e 6288 181
e 6319 181
e 6321 181
e 6381 181
e 320 182
e 587 182
e 608 182
e 727 182
e 749 182
e 769 182
e 973 182
e 1077 182
e 1176 182
e 1249 182
e 1484 182
e 1641 182
e 1732 182
e 1793 182
e 1807 182
e 2003 182
e 2237 182
e 2261 182
e 2351 182
e 2454 182
e 2463 182
e 2512 182
e 2545 182
e 2639 182
e 2713 182
e 2830 182
e 2877 182
e 3098 182
e 3445 182
e 3473 182
e 3838 182
e 4117 182
e 4224 182
e 4307 182
e 4561 182
e 4604 182
e 4647 182
e 4673 182
e 4824 182
e 4862 182
e 4884 182
e 4886 182
e 5095 182
e 5152 182
e 5265 182
e 5422 182
e 5498 182
e 5640 182
e 5680 182
e 5743 182
e 5929 182
e 648 183
e 815 183
e 1288 183
e 1319 183
e 1446 183
e 1748 183
e 1972 183
e 2196 183
e 2211 183
e 2292 183
e 3597 183
e 3609 183
e 3694 183
e 3945 183
e 4013 183
e 4172 183
e 4364 183
e 5531 183
e 6268 183
e 6371 183
e 281 184
e 297 184
e 646 184
e 744 184
e 791 184
e 937 184
e 992 184
e 1027 184
e 1049 184
e 1131 184
e 1152 184
e 1270 184
e 1487 184
e 1753 184
e 1799 184
e 1839 184
e 1922 184
e 1957 184
e 2073 184
e 2090 184
e 2345 184
e 2369 184
e 2438 184
e 2439 184
e 2493 184
e 2524 184
e 2588 184
e 2596 184
e 2605 184
e 2740 184
e 2789 184
e 2823 184
e 2838 184
e 2853 184
e 2875 184
e 2909 184
e 2987 184
e 2994 184
e 3001 184
e 3052 184
e 3072 184
e 3080 184
e 3216 184
e 3245 184
e 3284 184
e 3376 184
e 3401 184
e 3643 184
e 3644 184
e 3689 184
e 3926 184
e 4061 184
e 4117 184
e 4224 184
e 4325 184
e 4348 184
e 4351 184
e 4443 184
e 4460 184
e 4535 184
e 4572 184
e 4604 184
e 4634 184
e 4645 184
e 4672 184
e 4700 184
e 4717 184
e 4758 184
e 4785 184
e 4797 184
e 4827 184
e 4828 184
e 4973 184
e 4990 184
e 4994 184
e 4996 184
e 5028 184
e 5032 184
e 5040 184
e 5099 184
e 5125 184
e 5198 184
e 5500 184
e 5523 184
e 5759 184
e 5778 184
e 5796 184
e 5905 184
e 6007 184
e 6105 184
e 6195 184
e 6229 184
e 6379 184
e 1991 185
e 2440 185
e 2749 185
e 3240 185
e 3478 185
e 258 186
e 455 186
e 627 186
e 641 186
e 689 186
e 860 186
e 920 186
e 969 186
e 1023 186
e 1174 186
e 1253 186
e 1400 186
e 1534 186
e 1641 186
e 1643 186
e 1734 186
e 1742 186
e 1785 186
e 2164 186
e 2320 186
e 2384 186
e 2795 186
e 2904 186
e 2979 186
e 3048 186
e 3157 186
e 3196 186
e 3200 186
e 3350 186
e 3421 186
e 3424 186
e 3496 186
e 3612 186
e 4021 186
e 4040 186
e 4048 186
e 4111 186
e 4141 186
e 4145 186
e 4191 186
e 4251 186
e 4425 186
e 4485 186
e 4560 186
e 4676 186
e 4814 186
e 4869 186
e 5060 186
e 5101 186
e 5116 186
e 5155 186
e 5192 186
e 5350 186
e 5431 186
e 5490 186
e 5668 186
e 5679 186
e 5692 186
e 5915 186
e 6000 186
e 6044 186
e 6218 186
e 6254 186
e 6290 186
e 6357 186
e 6358 186
e 294 187
e 327 187
e 431 187
e 528 187
e 645 187
e 886 187
e 969 187
e 1171 187
e 1207 187
e 1362 187
e 1394 187
e 1395 187
e 1396 187
e 1402 187
e 1498 187
e 1564 187
e 1677 187
e 1703 187
e 1818 187
e 1842 187
e 2021 187
e 2226 187
e 2623 187
e 2721 187
e 2818 187
e 3207 187
e 3296 187
e 3303 187
e 3485 187
e 3644 187
e 3834 187
e 4046 187
e 4075 187
e 4227 187
e 4284 187
e 4450 187
e 4710 187
e 4827 187
e 4845 187
e 5008 187
e 5182 187
e 5245 187
e 5476 187
e 5484 187
e 5639 187
e 5760 187
e 6023 187
e 6046 187
e 6233 187
e 6320 187
e 3438 188
e 4115 188
e 408 189
e 468 189
e 821 189
e 1239 189
e 1445 189
e 2204 189
e 2333 189
e 3334 189
e 3860 189
e 3965 189
e 4376 189
e 4897 189
e 203 190
e 219 190
e 237 190
e 298 190
e 399 190
e 409 190
e 426 190
e 431 190
e 508 190
e 550 190
e 563 190
e 619 190
e 781 190
e 790 190
e 842 190
e 867 190
e 968 190
e 991 190
e 1026 190
e 1048 190
e 1065 190
e 1095 190
e 1191 190
e 1285 190
e 1298 190
e 1304 190
e 1354 190
e 1355 190
e 1375 190
e 1457 190
e 1506 190
e 1529 190
e 1542 190
e 1619 190
e 1675 190
e 1698 190
e 1824 190
e 1826 190
e 1876 190
e 1965 190
e 2026 190
e 2083 190
e 2112 190
e 2117 190
e 2157 190
e 2158 190
e 2174 190
e 2207 190
e 2297 190
e 2330 190
e 2359 190
e 2404 190
e 2425 190
e 2464 190
e 2470 190
e 2507 190
e 2527 190
e 2570 190
e 2613 190
e 2644 190
e 2650 190
e 2656 190
e 2700 190
e 2781 190
e 2804 190
e 2829 190
e 2899 190
e 2900 190
e 2943 190
e 2955 190
e 2981 190
e 2983 190
e 3034 190
e 3048 190
e 3079 190
e 3131 190
e 3166 190
e 3282 190
e 3332 190
e 3367 190
e 3430 190
e 3452 190
e 3524 190
e 3571 190
e 3635 190
e 3651 190
e 3688 190
e 3697 190
e 3736 190
e 3744 190
e 3830 190
e 3889 190
e 3897 190
e 4106 190
e 4124 190
e 4159 190
e 4254 190
e 4266 190
e 4292 190
e 4298 190
e 4328 190
e 4340 190
e 4436 190
e 4448 190
e 4478 190
e 4612 190
e 4639 190
e 4711 190
e 4730 190
e 4764 190
e 4804 190
e 4888 190
e 4918 190
e 4931 190
e 4944 190
e 4960 190
e 4980 190
e 5077 190
e 5078 190
e 5100 190
e 5132 190
e 5161 190
e 5232 190
e 5256 190
e 5298 190
e 5355 190
e 5418 190
e 5543 190
e 5548 190
e 5550 190
e 5602 190
e 5634 190
e 5663 190
e 5687 190
e 5741 190
e 5821 190
e 5871 190
e 5987 190
e 5989 190
e 5991 190
e 6021 190
e 6126 190
e 6130 190
e 6131 190
e 6140 190
e 6185 190
e 6197 190
e 6227 190
e 6241 190
e 6276 190
e 6328 190
e 6333 190
e 6339 190
e 6344 190
e 372 191
e 449 191
e 599 191
e 1035 191
e 1048 191
e 1091 191
e 1114 191
e 1328 191
e 1482 191
e 1514 191
e 1834 191
e 1933 191
e 2165 191
e 2392 191
e 2442 191
e 2549 191
e 2605 191
e 2613 191
e 2634 191
e 2750 191
e 2806 191
e 3332 191
e 3511 191
e 3534 191
e 3548 191
e 3572 191
e 3603 191
e 3651 191
e 3700 191
e 3706 191
e 3751 191
e 3897 191
e 4057 191
e 4159 191
e 4336 191
e 4459 191
e 5043 191
e 5077 191
e 5140 191
e 5161 191
e 5358 191
e 5418 191
e 5525 191
e 5582 191
e 5695 191
e 5728 191
e 5821 191
e 5989 191
e 5991 191
e 6143 191
e 6207 191
e 271 192
e 410 192
e 534 192
e 798 192
e 1020 192
e 1050 192
e 1073 192
e 1080 192
e 1300 192
e 1701 192
e 2444 192
e 2912 192
e 3383 192
e 3697 192
e 3725 192
e 4159 192
e 4240 192
e 4303 192
e 4370 192
e 4436 192
e 4576 192
e 4869 192
e 4935 192
e 5057 192
e 5072 192
e 5711 192
e 5967 192
e 224 193
e 479 193
e 629 193
e 852 193
e 892 193
e 1145 193
e 1194 193
e 1952 193
e 1972 193
e 1976 193
e 2461 193
e 2598 193
e 2672 193
e 2678 193
e 2834 193
e 3002 193
e 3318 193
e 3359 193
e 3558 193
e 3577 193
e 3715 193
e 3767 193
e 3884 193
e 4125 193
e 4186 193
e 4313 193
e 4697 193
e 4894 193
e 4903 193
e 5073 193
e 5103 193
e 5160 193
e 5253 193
e 5340 193
e 5414 193
e 5484 193
e 5555 193
e 5614 193
e 5683 193
e 5797 193
e 5807 193
e 5940 193
e 214 194
e 272 194
e 298 194
e 317 194
e 340 194
e 381 194
e 396 194
e 399 194
e 407 194
e 417 194
e 419 194
e 450 194
e 456 194
e 461 194
e 499 194
e 522 194
e 533 194
e 563 194
e 566 194
e 583 194
e 607 194
e 626 194
e 634 194
e 658 194
e 667 194
e 710 194
e 752 194
e 792 194
e 807 194
e 963 194
e 1174 194
e 1360 194
e 1375 194
e 1402 194
e 1413 194
e 1450 194
e 1506 194
e 1550 194
e 1651 194
e 1654 194
e 1794 194
e 1813 194
e 1814 194
e 1827 194
e 1831 194
e 1864 194
e 1928 194
e 1950 194
e 1958 194
e 2007 194
e 2016 194
e 2079 194
e 2085 194
e 2099 194
e 2145 194
e 2199 194
e 2213 194
e 2271 194
e 2272 194
e 2303 194
e 2337 194
e 2412 194
e 2428 194
e 2443 194
e 2465 194
e 2503 194
e 2521 194
e 2700 194
e 2754 194
e 2782 194
e 2822 194
e 2844 194
e 2886 194
e 2940 194
e 3034 194
e 3066 194
e 3083 194
e 3089 194
e 3101 194
e 3274 194
e 3316 194
e 3404 194
e 3430 194
e 3454 194
e 3487 194
e 3538 194
e 3553 194
e 3571 194
e 3650 194
e 3653 194
e 3855 194
e 3856 194
e 3876 194
e 3946 194
e 4023 194
e 4126 194
e 4161 194
e 4213 194
e 4252 194
e 4254 194
e 4281 194
e 4295 194
e 4340 194
e 4384 194
e 4505 194
e 4511 194
e 4546 194
e 4547 194
e 4582 194
e 4652 194
e 4655 194
e 4780 194
e 4790 194
e 4804 194
e 4829 194
e 4837 194
e 4867 194
e 4940 194
e 5000 194
e 5019 194
e 5055 194
e 5065 194
e 5114 194
e 5124 194
e 5143 194
e 5198 194
e 5216 194
e 5347 194
e 5472 194
e 5510 194
e 5532 194
e 5539 194
e 5720 194
e 5757 194
e 5777 194
e 5863 194
e 5880 194
e 5935 194
e 5965 194
e 5996 194
e 6116 194
e 6137 194
e 6147 194
e 6178 194
e 6295 194
e 6344 194
e 210 195
e 233 195
e 289 195
e 368 195
e 414 195
e 458 195
e 474 195
e 584 195
e 594 195
e 830 195
e 865 195
e 895 195
e 976 195
e 1051 195
e 1053 195
e 1103 195
e 1123 195
e 1145 195
e 1317 195
e 1379 195
e 1481 195
e 1526 195
e 1573 195
e 1578 195
e 1620 195
e 1633 195
e 1681 195
e 1762 195
e 1763 195
e 1788 195
e 1860 195
e 1923 195
e 1926 195
e 1951 195
e 1985 195
e 2030 195
e 2080 195
e 2083 195
e 2206 195
e 2265 195
e 2281 195
e 2421 195
e 2424 195
e 2507 195
e 2524 195
e 2659 195
e 2668 195
e 2772 195
e 2774 195
e 2803 195
e 2834 195
e 2838 195
e 2850 195
e 2893 195
e 2974 195
e 3123 195
e 3180 195
e 3194 195
e 3228 195
e 3286 195
e 3314 195
e 3335 195
e 3341 195
e 3378 195
e 3389 195
e 3448 195
e 3678 195
e 3681 195
e 3822 195
e 3936 195
e 3975 195
e 3996 195
e 4046 195
e 4076 195
e 4135 195
e 4186 195
e 4229 195
e 4268 195
e 4306 195
e 4367 195
e 4387 195
e 4413 195
e 4462 195
e 4596 195
e 4613 195
e 4617 195
e 4645 195
e 4723 195
e 4815 195
e 4883 195
e 4950 195
e 4980 195
e 5000 195
e 5003 195
e 5026 195
e 5048 195
e 5186 195
e 5204 195
e 5229 195
e 5232 195
e 5247 195
e 5254 195
e 5454 195
e 5520 195
e 5528 195
e 5650 195
e 5674 195
e 5681 195
e 5725 195
e 5744 195
e 5753 195
e 5846 195
e 5896 195
e 5908 195
e 5939 195
e 5966 195
e 5980 195
e 5987 195
e 6147 195
e 6150 195
e 6250 195
e 6349 195
e 6379 195
e 300 196
e 317 196
e 423 196
e 604 196
e 646 196
e 709 196
e 723 196
e 775 196
e 971 196
e 1135 196
e 1378 196
e 1397 196
e 1471 196
e 1523 196
e 1661 196
e 1796 196
e 1799 196
e 1960 196
e 2032 196
e 2291 196
e 2497 196
e 2669 196
e 2705 196
e 2804 196
e 2820 196
e 2994 196
e 3025 196
e 3030 196
e 3050 196
e 3574 196
e 3624 196
e 3699 196
e 3706 196
e 3811 196
e 3838 196
e 3898 196
e 3981 196
e 4061 196
e 4090 196
e 4123 196
e 4182 196
e 4290 196
e 4383 196
e 4483 196
e 4738 196
e 4863 196
e 4866 196
e 5018 196
e 5374 196
e 5579 196
e 5653 196
e 5662 196
e 5696 196
e 5754 196
e 5915 196
e 5936 196
e 5943 196
e 6042 196
e 6191 196
e 6287 196
e 247 197
e 270 197
e 292 197
e 400 197
e 549 197
e 600 197
e 613 197
e 618 197
e 708 197
e 715 197
e 719 197
e 779 197
e 853 197
e 935 197
e 967 197
e 975 197
e 1006 197
e 1058 197
e 1103 197
e 1177 197
e 1182 197
e 1244 197
e 1272 197
e 1297 197
e 1394 197
e 1427 197
e 1457 197
e 1498 197
e 1606 197
e 1634 197
e 1676 197
e 1728 197
e 1731 197
e 1802 197
e 1867 197
e 1888 197
e 1897 197
e 1906 197
e 1909 197
e 1926 197
e 1987 197
e 2047 197
e 2089 197
e 2144 197
e 2171 197
e 2231 197
e 2238 197
e 2247 197
e 2321 197
e 2353 197
e 2361 197
e 2379 197
e 2393 197
e 2401 197
e 2407 197
e 2410 197
e 2426 197
e 2518 197
e 2562 197
e 2661 197
e 2728 197
e 2746 197
e 2794 197
e 2831 197
e 2839 197
e 2868 197
e 2908 197
e 2927 197
e 2929 197
e 2971 197
e 2988 197
e 3009 197
e 3068 197
e 3076 197
e 3096 197
e 3097 197
e 3141 197
e 3180 197
e 3192 197
e 3230 197
e 3266 197
e 3285 197
e 3306 197
e 3327 197
e 3432 197
e 3482 197
e 3523 197
e 3533 197
e 3560 197
e 3619 197
e 3651 197
e 3676 197
e 3700 197
e 3717 197
e 3750 197
e 3778 197
e 3803 197
e 3818 197
e 3821 197
e 3878 197
e 4000 197
e 4046 197
e 4051 197
e 4114 197
e 4144 197
e 4164 197
e 4227 197
e 4265 197
e 4318 197
e 4334 197
e 4335 197
e 4399 197
e 4462 197
e 4495 197
e 4514 197
e 4518 197
e 4572 197
e 4710 197
e 4736 197
e 4741 197
e 4803 197
e 4849 197
e 4916 197
e 4995 197
e 5030 197
e 5033 197
e 5133 197
e 5199 197
e 5208 197
e 5232 197
e 5238 197
e 5245 197
e 5326 197
e 5383 197
e 5427 197
e 5439 197
e 5466 197
e 5519 197
e 5554 197
e 5585 197
e 5593 197
e 5667 197
e 5726 197
e 5873 197
e 5880 197
e 5884 197
e 5885 197
e 5895 197
e 5910 197
e 6025 197
e 6038 197
e 6094 197
e 6100 197
e 6132 197
e 6153 197
e 6241 197
e 6300 197
e 6331 197
e 254 198
e 686 198
e 753 198
e 983 198
e 1358 198
e 1362 198
e 1374 198
e 2154 198
e 2187 198
e 2643 198
e 2941 198
e 3085 198
e 3159 198
e 3222 198
e 3667 198
e 3685 198
e 3942 198
e 3963 198
e 4205 198
e 4255 198
e 4261 198
e 4266 198
e 4405 198
e 4451 198
e 4506 198
e 4524 198
e 4664 198
e 4665 198
e 5044 198
e 5092 198
e 5185 198
e 5704 198
e 5855 198
e 5902 198
e 5961 198
e 6145 198
e 6162 198
e 6171 198
e 366 199
e 376 199
e 852 199
e 1313 199
e 1720 199
e 1767 199
e 1972 199
e 1990 199
e 2257 199
e 2620 199
e 2747 199
e 2798 199
e 3153 199
e 3222 199
e 3326 199
e 3328 199
e 3356 199
e 3386 199
e 3720 199
e 3848 199
e 4205 199
e 4221 199
e 4254 199
e 4380 199
e 4581 199
e 4602 199
e 4794 199
e 4847 199
e 4952 199
e 5315 199
e 5688 199
e 5736 199
e 5902 199
e 6116 199
e 6118 199
e 6174 199
e 578 200
e 706 200
e 735 200
e 789 200
e 862 200
e 974 200
e 1045 200
e 1209 200
e 1473 200
e 1488 200
e 1527 200
e 1608 200
e 1618 200
e 1719 200
e 1930 200
e 2140 200
e 2248 200
e 2327 200
e 2334 200
e 2522 200
e 2659 200
e 2689 200
e 2765 200
e 2786 200
e 3122 200
e 3126 200
e 3519 200
e 3913 200
e 4049 200
e 4423 200
e 4504 200
e 4633 200
e 4707 200
e 4905 200
e 4906 200
e 5046 200
e 5084 200
e 5106 200
e 5190 200
e 5201 200
e 5241 200
e 5321 200
e 5843 200
e 5877 200
e 350 201
e 382 201
e 458 201
e 463 201
e 842 201
e 843 201
e 866 201
e 906 201
e 910 201
e 915 201
e 927 201
e 983 201
e 1189 201
e 1374 201
e 1438 201
e 1468 201
e 1483 201
e 1552 201
e 1662 201
e 1769 201
e 1845 201
e 1909 201
e 1915 201
e 1945 201
e 1966 201
e 1971 201
e 2054 201
e 2092 201
e 2151 201
e 2224 201
e 2235 201
e 2256 201
e 2355 201
e 2358 201
e 2486 201
e 2602 201
e 2843 201
e 2867 201
e 2881 201
e 2941 201
e 3047 201
e 3118 201
e 3153 201
e 3233 201
e 3252 201
e 3267 201
e 3374 201
e 3447 201
e 3485 201
e 3570 201
e 3692 201
e 3720 201
e 3925 201
e 4066 201
e 4143 201
e 4205 201
e 4237 201
e 4385 201
e 4395 201
e 4477 201
e 4523 201
e 4543 201
e 4668 201
e 4728 201
e 4742 201
e 4832 201
e 4890 201
e 4950 201
e 4984 201
e 5061 201
e 5146 201
e 5160 201
e 5218 201
e 5238 201
e 5555 201
e 5567 201
e 5624 201
e 5636 201
e 5768 201
e 5825 201
e 5840 201
e 6048 201
e 6171 201
e 6259 201
e 6261 201
e 6350 201
e 6365 201
e 240 202
e 318 202
e 390 202
e 399 202
e 404 202
e 418 202
e 558 202
e 563 202
e 599 202
e 661 202
e 719 202
e 740 202
e 744 202
e 804 202
e 817 202
e 873 202
e 887 202
e 928 202
e 991 202
e 996 202
e 1027 202
e 1048 202
e 1057 202
e 1065 202
e 1080 202
e 1127 202
e 1202 202
e 1266 202
e 1285 202
e 1341 202
e 1343 202
e 1355 202
e 1410 202
e 1432 202
e 1477 202
e 1482 202
e 1514 202
e 1619 202
e 1630 202
e 1663 202
e 1729 202
e 1798 202
e 1812 202
e 1834 202
e 1953 202
e 1984 202
e 2112 202
e 2165 202
e 2170 202
e 2178 202
e 2199 202
e 2200 202
e 2210 202
e 2260 202
e 2275 202
e 2397 202
e 2438 202
e 2442 202
e 2447 202
e 2613 202
e 2725 202
e 2740 202
e 2804 202
e 2806 202
e 2828 202
e 2871 202
e 2930 202
e 2952 202
e 2955 202
e 2990 202
e 3014 202
e 3025 202
e 3033 202
e 3059 202
e 3127 202
e 3137 202
e 3139 202
e 3166 202
e 3229 202
e 3293 202
e 3332 202
e 3350 202
e 3519 202
e 3553 202
e 3651 202
e 3653 202
e 3664 202
e 3688 202
e 3704 202
e 3709 202
e 3718 202
e 3743 202
e 3751 202
e 3755 202
e 3775 202
e 3785 202
e 3821 202
e 3951 202
e 4016 202
e 4055 202
e 4057 202
e 4067 202
e 4226 202
e 4243 202
e 4336 202
e 4399 202
e 4435 202
e 4436 202
e 4466 202
e 4483 202
e 4535 202
e 4576 202
e 4584 202
e 4600 202
e 4612 202
e 4627 202
e 4628 202
e 4656 202
e 4715 202
e 4730 202
e 4918 202
e 4926 202
e 4955 202
e 4960 202
e 5009 202
e 5030 202
e 5064 202
e 5076 202
e 5077 202
e 5078 202
e 5087 202
e 5140 202
e 5192 202
e 5228 202
e 5267 202
e 5326 202
e 5346 202
e 5355 202
e 5418 202
e 5448 202
e 5455 202
e 5509 202
e 5525 202
e 5554 202
e 5563 202
e 5679 202
e 5685 202
e 5696 202
e 5759 202
e 5777 202
e 5821 202
e 5840 202
e 5953 202
e 5989 202
e 6007 202
e 6105 202
e 6108 202
e 6126 202
e 6159 202
e 6191 202
e 6200 202
e 6276 202
e 6308 202
e 6310 202
e 6328 202
e 6333 202
e 6358 202
e 274 203
e 290 203
e 501 203
e 564 203
e 592 203
e 630 203
e 681 203
e 766 203
e 1218 203
e 1394 203
e 1402 203
e 1418 203
e 1431 203
e 1607 203
e 1623 203
e 1728 203
e 1771 203
e 1788 203
e 1855 203
e 2032 203
e 2036 203
e 2050 203
e 2113 203
e 2174 203
e 2250 203
e 2442 203
e 2457 203
e 2564 203
e 2810 203
e 2812 203
e 2993 203
e 3040 203
e 3059 203
e 3270 203
e 3271 203
e 3327 203
e 3551 203
e 3564 203
e 3737 203
e 3781 203
e 3807 203
e 3826 203
e 3837 203
e 3911 203
e 3999 203
e 4131 203
e 4143 203
e 4164 203
e 4173 203
e 4226 203
e 4253 203
e 4280 203
e 4347 203
e 4470 203
e 4525 203
e 4533 203
e 4566 203
e 4584 203
e 4638 203
e 4714 203
e 4720 203
e 4798 203
e 4871 203
e 4883 203
e 4892 203
e 4944 203
e 4976 203
e 5197 203
e 5228 203
e 5232 203
e 5258 203
e 5271 203
e 5359 203
e 5380 203
e 5409 203
e 5421 203
e 5458 203
e 5465 203
e 5525 203
e 5568 203
e 5606 203
e 5702 203
e 5799 203
e 5952 203
e 5977 203
e 6006 203
e 6136 203
e 328 204
e 362 204
e 458 204
e 476 204
e 493 204
e 584 204
e 617 204
e 651 204
e 690 204
e 847 204
e 1057 204
e 1179 204
e 1297 204
e 1421 204
e 1432 204
e 1760 204
e 1783 204
e 1874 204
e 1982 204
e 2049 204
e 2066 204
e 2141 204
e 2170 204
e 2171 204
e 2208 204
e 2661 204
e 2696 204
e 2718 204
e 2728 204
e 2743 204
e 2751 204
e 3027 204
e 3033 204
e 3059 204
e 3077 204
e 3079 204
e 3111 204
e 3127 204
e 3176 204
e 3435 204
e 3436 204
e 3662 204
e 3710 204
e 3955 204
e 4106 204
e 4144 204
e 4317 204
e 4412 204
e 4530 204
e 4624 204
e 4675 204
e 4803 204
e 4970 204
e 4995 204
e 5048 204
e 5320 204
e 5323 204
e 5326 204
e 5327 204
e 5442 204
e 5607 204
e 5634 204
e 5708 204
e 5713 204
e 5928 204
e 5957 204
e 5987 204
e 6020 204
e 6101 204
e 6166 204
e 6185 204
e 6239 204
e 6321 204
e 6383 204
e 368 205
e 1071 205
e 1471 205
e 2848 205
e 3702 205
e 4755 205
e 5713 205
e 6383 205
e 2716 206
e 3631 206
e 4448 206
e 5469 206
e 483 207
e 821 207
e 1782 207
e 3067 207
e 3092 207
e 3225 207
e 3860 207
e 4056 207
e 4226 207
e 6183 207
e 6382 207
e 6383 207
e 244 208
e 245 208
e 288 208
e 298 208
e 332 208
e 419 208
e 426 208
e 442 208
e 520 208
e 525 208
e 564 208
e 640 208
e 646 208
e 667 208
e 848 208
e 872 208
e 962 208
e 979 208
e 991 208
e 1032 208
e 1080 208
e 1106 208
e 1274 208
e 1462 208
e 1506 208
e 1532 208
e 1597 208
e 1620 208
e 1637 208
e 1651 208
e 1757 208
e 1785 208
e 1826 208
e 1837 208
e 1929 208
e 1985 208
e 2141 208
e 2157 208
e 2179 208
e 2237 208
e 2248 208
e 2421 208
e 2493 208
e 2567 208
e 2574 208
e 2578 208
e 2690 208
e 2727 208
e 2812 208
e 2829 208
e 2899 208
e 2966 208
e 2976 208
e 3011 208
e 3029 208
e 3048 208
e 3056 208
e 3075 208
e 3078 208
e 3092 208
e 3150 208
e 3157 208
e 3196 208
e 3256 208
e 3280 208
e 3282 208
e 3332 208
e 3365 208
e 3376 208
e 3388 208
e 3404 208
e 3430 208
e 3452 208
e 3472 208
e 3491 208
e 3496 208
e 3504 208
e 3510 208
e 3558 208
e 3609 208
e 3622 208
e 3630 208
e 3655 208
e 3698 208
e 3766 208
e 3846 208
e 3896 208
e 3927 208
e 3949 208
e 4023 208
e 4031 208
e 4039 208
e 4055 208
e 4079 208
e 4082 208
e 4120 208
e 4124 208
e 4141 208
e 4191 208
e 4206 208
e 4252 208
e 4259 208
e 4260 208
e 4300 208
e 4345 208
e 4370 208
e 4393 208
e 4425 208
e 4439 208
e 4452 208
e 4509 208
e 4511 208
e 4569 208
e 4761 208
e 4788 208
e 4798 208
e 4855 208
e 4914 208
e 4919 208
e 4993 208
e 5068 208
e 5078 208
e 5094 208
e 5110 208
e 5132 208
e 5154 208
e 5300 208
e 5318 208
e 5350 208
e 5361 208
e 5396 208
e 5437 208
e 5591 208
e 5644 208
e 5651 208
e 5663 208
e 5691 208
e 5907 208
e 5994 208
e 6003 208
e 6050 208
e 6075 208
e 6128 208
e 6173 208
e 6185 208
e 6217 208
e 6226 208
e 6227 208
e 6264 208
e 6276 208
e 6290 208
e 6328 208
e 6356 208
e 224 209
e 441 209
e 891 209
e 942 209
e 1528 209
e 1703 209
e 1993 209
e 1999 209
e 2078 209
e 2165 209
e 2200 209
e 2352 209
e 2386 209
e 2388 209
e 2480 209
e 2494 209
e 2800 209
e 2831 209
e 2865 209
e 3240 209
e 3254 209
e 3409 209
e 3548 209
e 3872 209
e 3987 209
e 4047 209
e 4098 209
e 4244 209
e 4273 209
e 4321 209
e 4332 209
e 4344 209
e 4352 209
e 4472 209
e 4525 209
e 4705 209
e 4743 209
e 4887 209
e 5001 209
e 5090 209
e 5120 209
e 5345 209
e 5435 209
e 5456 209
e 5565 209
e 5632 209
e 5653 209
e 5728 209
e 6054 209
e 6086 209
e 6366 209
e 6376 209
e 224 210
e 282 210
e 328 210
e 414 210
e 442 210
e 458 210
e 493 210
e 617 210
e 750 210
e 790 210
e 879 210
e 1123 210
e 1191 210
e 1370 210
e 1380 210
e 2206 210
e 2300 210
e 2540 210
e 2951 210
e 3145 210
e 3154 210
e 3185 210
e 3212 210
e 3317 210
e 3420 210
e 3491 210
e 3780 210
e 3914 210
e 4046 210
e 4090 210
e 4229 210
e 4254 210
e 4268 210
e 4480 210
e 4482 210
e 4629 210
e 4950 210
e 4970 210
e 4980 210
e 4992 210
e 5100 210
e 5441 210
e 5454 210
e 5542 210
e 5762 210
e 5918 210
e 5927 210
e 6157 210
e 6349 210
e 258 211
e 425 211
e 594 211
e 1145 211
e 1296 211
e 1320 211
e 1595 211
e 2063 211
e 2138 211
e 2197 211
e 2266 211
e 2640 211
e 2659 211
e 2766 211
e 2886 211
e 3108 211
e 3123 211
e 3263 211
e 3278 211
e 3400 211
e 3456 211
e 3525 211
e 4175 211
e 4199 211
e 4203 211
e 4387 211
e 4790 211
e 5352 211
e 5680 211
e 5710 211
e 5722 211
e 5728 211
e 5808 211
e 6349 211
e 6354 211
e 379 212
e 409 212
e 431 212
e 525 212
e 534 212
e 681 212
e 693 212
e 773 212
e 784 212
e 821 212
e 831 212
e 879 212
e 902 212
e 975 212
e 1001 212
e 1034 212
e 1126 212
e 1138 212
e 1183 212
e 1450 212
e 1468 212
e 1518 212
e 1542 212
e 1594 212
e 1635 212
e 1811 212
e 1835 212
e 1869 212
e 1916 212
e 1959 212
e 2026 212
e 2083 212
e 2113 212
e 2194 212
e 2242 212
e 2381 212
e 2401 212
e 2462 212
e 2498 212
e 2507 212
e 2548 212
e 2551 212
e 2786 212
e 2813 212
e 2868 212
e 2943 212
e 2976 212
e 3058 212
e 3154 212
e 3420 212
e 3616 212
e 3700 212
e 3737 212
e 3803 212
e 3993 212
e 3996 212
e 4024 212
e 4187 212
e 4301 212
e 4315 212
e 4324 212
e 4516 212
e 4518 212
e 4541 212
e 4542 212
e 4625 212
e 4661 212
e 4695 212
e 4804 212
e 4890 212
e 4928 212
e 4937 212
e 4938 212
e 4960 212
e 4976 212
e 4988 212
e 5037 212
e 5149 212
e 5171 212
e 5420 212
e 5557 212
e 5729 212
e 5819 212
e 5840 212
e 5966 212
e 6021 212
e 6056 212
e 6087 212
e 6140 212
e 6147 212
e 6194 212
e 6205 212
e 6232 212
e 6257 212
e 6262 212
e 6332 212
e 6381 212
e 6386 212
e 2258 213
e 2587 213
e 3592 213
e 3668 213
e 6360 213
e 396 214
e 417 214
e 441 214
e 522 214
e 533 214
e 553 214
e 583 214
e 658 214
e 691 214
e 1174 214
e 1249 214
e 1275 214
e 1328 214
e 1375 214
e 1462 214
e 1651 214
e 1654 214
e 1742 214
e 1813 214
e 1827 214
e 1831 214
e 1950 214
e 2079 214
e 2145 214
e 2886 214
e 3066 214
e 3163 214
e 3217 214
e 3274 214
e 3280 214
e 3316 214
e 3404 214
e 3421 214
e 3454 214
e 3571 214
e 3578 214
e 3650 214
e 3664 214
e 3758 214
e 3854 214
e 3954 214
e 3956 214
e 3994 214
e 4023 214
e 4126 214
e 4170 214
e 4252 214
e 4269 214
e 4295 214
e 4340 214
e 4355 214
e 4505 214
e 4511 214
e 4538 214
e 4546 214
e 4547 214
e 4829 214
e 5055 214
e 5065 214
e 5114 214
e 5124 214
e 5203 214
e 5450 214
e 5532 214
e 5679 214
e 5720 214
e 5759 214
e 5777 214
e 5863 214
e 5957 214
e 5996 214
e 6129 214
e 6137 214
e 6207 214
e 6295 214
e 267 215
e 269 215
e 280 215
e 583 215
e 592 215
e 603 215
e 787 215
e 978 215
e 1083 215
e 1207 215
e 1418 215
e 1496 215
e 1513 215
e 1678 215
e 1722 215
e 2206 215
e 2229 215
e 2321 215
e 2354 215
e 2471 215
e 2543 215
e 2771 215
e 2783 215
e 2872 215
e 3109 215
e 3178 215
e 3209 215
e 3296 215
e 3370 215
e 3551 215
e 3858 215
e 3909 215
e 3995 215
e 4026 215
e 4046 215
e 4078 215
e 4140 215
e 4157 215
e 4195 215
e 4206 215
e 4225 215
e 4245 215
e 4280 215
e 4318 215
e 4337 215
e 4357 215
e 4605 215
e 4718 215
e 4803 215
e 5085 215
e 5128 215
e 5266 215
e 5272 215
e 5298 215
e 5336 215
e 5411 215
e 5458 215
e 5734 215
e 5825 215
e 5844 215
e 5884 215
e 5996 215
e 6025 215
e 6123 215
e 6134 215
e 6138 215
e 6186 215
e 6215 215
e 6241 215
e 6275 215
e 6313 215
e 529 216
e 534 216
e 678 216
e 1435 216
e 1863 216
e 2433 216
e 2589 216
e 2992 216
e 3036 216
e 3380 216
e 3431 216
e 3838 216
e 3903 216
e 5795 216
e 313 217
e 338 217
e 411 217
e 430 217
e 852 217
e 906 217
e 1011 217
e 1110 217
e 1258 217
e 1261 217
e 1313 217
e 1374 217
e 1411 217
e 1446 217
e 1491 217
e 1552 217
e 1565 217
e 1694 217
e 1802 217
e 1845 217
e 2132 217
e 2417 217
e 2550 217
e 2700 217
e 2713 217
e 2891 217
e 2910 217
e 2986 217
e 3073 217
e 3132 217
e 3313 217
e 3724 217
e 3945 217
e 4041 217
e 4296 217
e 4329 217
e 4364 217
e 4380 217
e 4477 217
e 4489 217
e 4782 217
e 4794 217
e 5075 217
e 5092 217
e 5093 217
e 5155 217
e 5159 217
e 5319 217
e 5518 217
e 5555 217
e 5573 217
e 5715 217
e 5941 217
e 6011 217
e 6078 217
e 6158 217
e 6203 217
e 6336 217
e 6355 217
e 6365 217
e 243 218
e 371 218
e 450 218
e 455 218
e 459 218
e 461 218
e 499 218
e 500 218
e 587 218
e 614 218
e 657 218
e 826 218
e 926 218
e 965 218
e 993 218
e 1049 218
e 1249 218
e 1281 218
e 1424 218
e 1443 218
e 1447 218
e 1493 218
e 1506 218
e 1599 218
e 1614 218
e 1720 218
e 1807 218
e 1813 218
e 1832 218
e 1901 218
e 1928 218
e 1942 218
e 1960 218
e 1973 218
e 1990 218
e 2007 218
e 2085 218
e 2292 218
e 2303 218
e 2369 218
e 2416 218
e 2476 218
e 2493 218
e 2500 218
e 2521 218
e 2713 218
e 2763 218
e 2773 218
e 2822 218
e 2853 218
e 2862 218
e 2940 218
e 2968 218
e 2982 218
e 3029 218
e 3034 218
e 3080 218
e 3110 218
e 3148 218
e 3160 218
e 3163 218
e 3179 218
e 3228 218
e 3430 218
e 3538 218
e 3643 218
e 3650 218
e 3653 218
e 3655 218
e 3854 218
e 3856 218
e 3900 218
e 3956 218
e 3982 218
e 4061 218
e 4161 218
e 4248 218
e 4263 218
e 4434 218
e 4452 218
e 4488 218
e 4536 218
e 4628 218
e 4652 218
e 4696 218
e 4757 218
e 4771 218
e 4797 218
e 4867 218
e 4900 218
e 4940 218
e 5074 218
e 5099 218
e 5117 218
e 5143 218
e 5190 218
e 5198 218
e 5332 218
e 5393 218
e 5399 218
e 5406 218
e 5422 218
e 5480 218
e 5539 218
e 5634 218
e 5757 218
e 5836 218
e 5905 218
e 5935 218
e 5943 218
e 5982 218
e 5994 218
e 6116 218
e 6121 218
e 6129 218
e 6188 218
e 6195 218
e 6303 218
e 233 219
e 409 219
e 447 219
e 466 219
e 550 219
e 619 219
e 714 219
e 795 219
e 819 219
e 867 219
e 968 219
e 988 219
e 1073 219
e 1092 219
e 1100 219
e 1129 219
e 1142 219
e 1146 219
e 1191 219
e 1208 219
e 1285 219
e 1354 219
e 1526 219
e 1542 219
e 1631 219
e 1665 219
e 1882 219
e 1933 219
e 2026 219
e 2123 219
e 2171 219
e 2206 219
e 2359 219
e 2437 219
e 2442 219
e 2444 219
e 2449 219
e 2464 219
e 2466 219
e 2470 219
e 2527 219
e 2614 219
e 2616 219
e 2621 219
e 2650 219
e 2813 219
e 2829 219
e 2850 219
e 2871 219
e 2890 219
e 2938 219
e 2971 219
e 2976 219
e 2983 219
e 3044 219
e 3056 219
e 3079 219
e 3082 219
e 3155 219
e 3242 219
e 3271 219
e 3378 219
e 3420 219
e 3436 219
e 3500 219
e 3534 219
e 3635 219
e 3711 219
e 3750 219
e 3775 219
e 3830 219
e 3975 219
e 4046 219
e 4098 219
e 4101 219
e 4266 219
e 4298 219
e 4301 219
e 4347 219
e 4360 219
e 4425 219
e 4448 219
e 4551 219
e 4576 219
e 4613 219
e 4639 219
e 4683 219
e 4699 219
e 4796 219
e 4889 219
e 4918 219
e 4944 219
e 4960 219
e 4998 219
e 5011 219
e 5094 219
e 5165 219
e 5166 219
e 5232 219
e 5320 219
e 5350 219
e 5352 219
e 5423 219
e 5437 219
e 5448 219
e 5454 219
e 5482 219
e 5529 219
e 5554 219
e 5598 219
e 5651 219
e 5689 219
e 5728 219
e 5762 219
e 5766 219
e 5866 219
e 5966 219
e 5987 219
e 6087 219
e 6131 219
e 6170 219
e 6185 219
e 6262 219
e 6278 219
e 6321 219
e 6339 219
e 6369 219
e 6372 219
e 555 220
e 1933 220
e 2433 220
e 2616 220
e 3257 220
e 4015 220
e 4536 220
e 4560 221
e 2315 222
e 4172 222
e 3835 223
e 231 224
e 238 224
e 241 224
e 250 224
e 252 224
e 254 224
e 256 224
e 267 224
e 268 224
e 269 224
e 270 224
e 272 224
e 277 224
e 289 224
e 298 224
e 303 224
e 311 224
e 314 224
e 318 224
e 327 224
e 329 224
e 355 224
e 356 224
e 370 224
e 372 224
e 373 224
e 378 224
e 381 224
e 382 224
e 383 224
e 385 224
e 398 224
e 399 224
e 400 224
e 408 224
e 423 224
e 426 224
e 431 224
e 432 224
e 438 224
e 440 224
e 442 224
e 448 224
e 452 224
e 458 224
e 461 224
e 462 224
e 464 224
e 468 224
e 472 224
e 488 224
e 508 224
e 512 224
e 520 224
e 533 224
e 545 224
e 549 224
e 560 224
e 566 224
e 572 224
e 573 224
e 576 224
e 577 224
e 583 224
e 585 224
e 588 224
e 592 224
e 600 224
e 602 224
e 605 224
e 617 224
e 621 224
e 631 224
e 632 224
e 636 224
e 642 224
e 661 224
e 664 224
e 667 224
e 668 224
e 682 224
e 683 224
e 693 224
e 694 224
e 703 224
e 715 224
e 728 224
e 732 224
e 748 224
e 750 224
e 753 224
e 756 224
e 773 224
e 775 224
e 788 224
e 794 224
e 797 224
e 806 224
e 812 224
e 814 224
e 819 224
e 824 224
e 825 224
e 829 224
e 831 224
e 839 224
e 841 224
e 854 224
e 855 224
e 865 224
e 867 224
e 875 224
e 878 224
e 887 224
e 896 224
e 900 224
e 901 224
e 902 224
e 904 224
e 906 224
e 910 224
e 913 224
e 917 224
e 920 224
e 921 224
e 925 224
e 926 224
e 928 224
e 930 224
e 931 224
e 936 224
e 942 224
e 944 224
e 946 224
e 955 224
e 969 224
e 980 224
e 989 224
e 991 224
e 1005 224
e 1006 224
e 1018 224
e 1038 224
e 1044 224
e 1046 224
e 1048 224
e 1064 224
e 1065 224
e 1091 224
e 1092 224
e 1095 224
e 1099 224
e 1102 224
e 1112 224
e 1116 224
e 1123 224
e 1127 224
e 1129 224
e 1142 224
e 1152 224
e 1162 224
e 1166 224
e 1172 224
e 1173 224
e 1182 224
e 1194 224
e 1203 224
e 1213 224
e 1218 224
e 1240 224
e 1241 224
e 1251 224
e 1256 224
e 1258 224
e 1281 224
e 1285 224
e 1291 224
e 1303 224
e 1307 224
e 1312 224
e 1319 224
e 1327 224
e 1334 224
e 1337 224
e 1343 224
e 1358 224
e 1374 224
e 1376 224
e 1378 224
e 1392 224
e 1394 224
e 1399 224
e 1402 224
e 1404 224
e 1415 224
e 1432 224
e 1436 224
e 1438 224
e 1439 224
e 1440 224
e 1446 224
e 1457 224
e 1458 224
e 1468 224
e 1470 224
e 1472 224
e 1480 224
e 1483 224
e 1503 224
e 1505 224
e 1506 224
e 1513 224
e 1514 224
e 1516 224
e 1518 224
e 1522 224
e 1528 224
e 1537 224
e 1538 224
e 1543 224
e 1548 224
e 1555 224
e 1563 224
e 1578 224
e 1579 224
e 1584 224
e 1587 224
e 1589 224
e 1611 224
e 1621 224
e 1628 224
e 1637 224
e 1651 224
e 1657 224
e 1668 224
e 1675 224
e 1676 224
e 1681 224
e 1689 224
e 1698 224
e 1700 224
e 1703 224
e 1711 224
e 1717 224
e 1735 224
e 1740 224
e 1749 224
e 1754 224
e 1760 224
e 1768 224
e 1772 224
e 1774 224
e 1775 224
e 1783 224
e 1788 224
e 1790 224
e 1796 224
e 1802 224
e 1803 224
e 1815 224
e 1816 224
e 1823 224
e 1826 224
e 1831 224
e 1835 224
e 1837 224
e 1839 224
e 1845 224
e 1857 224
e 1867 224
e 1891 224
e 1897 224
e 1899 224
e 1909 224
e 1924 224
e 1926 224
e 1933 224
e 1941 224
e 1950 224
e 1953 224
e 1955 224
e 1959 224
e 1964 224
e 1971 224
e 1981 224
e 1984 224
e 1985 224
e 1992 224
e 1993 224
e 2016 224
e 2017 224
e 2026 224
e 2030 224
e 2032 224
e 2036 224
e 2041 224
e 2047 224
e 2055 224
e 2059 224
e 2080 224
e 2100 224
e 2107 224
e 2111 224
e 2112 224
e 2113 224
e 2115 224
e 2116 224
e 2130 224
e 2144 224
e 2152 224
e 2158 224
e 2165 224
e 2179 224
e 2200 224
e 2201 224
e 2206 224
e 2208 224
e 2211 224
e 2222 224
e 2223 224
e 2231 224
e 2234 224
e 2238 224
e 2270 224
e 2271 224
e 2274 224
e 2289 224
e 2301 224
e 2321 224
e 2330 224
e 2331 224
e 2332 224
e 2335 224
e 2341 224
e 2348 224
e 2359 224
e 2365 224
e 2367 224
e 2380 224
e 2404 224
e 2406 224
e 2413 224
e 2415 224
e 2436 224
e 2442 224
e 2446 224
e 2451 224
e 2453 224
e 2470 224
e 2471 224
e 2478 224
e 2480 224
e 2486 224
e 2503 224
e 2515 224
e 2524 224
e 2538 224
e 2550 224
e 2557 224
e 2564 224
e 2586 224
e 2594 224
e 2598 224
e 2602 224
e 2616 224
e 2617 224
e 2618 224
e 2631 224
e 2634 224
e 2637 224
e 2643 224
e 2644 224
e 2647 224
e 2657 224
e 2665 224
e 2666 224
e 2673 224
e 2678 224
e 2688 224
e 2693 224
e 2700 224
e 2701 224
e 2702 224
e 2712 224
e 2728 224
e 2736 224
e 2743 224
e 2744 224
e 2751 224
e 2754 224
e 2758 224
e 2770 224
e 2774 224
e 2794 224
e 2821 224
e 2828 224
e 2837 224
e 2838 224
e 2847 224
e 2862 224
e 2865 224
e 2868 224
e 2906 224
e 2920 224
e 2929 224
e 2934 224
e 2942 224
e 2951 224
e 2955 224
e 2971 224
e 2973 224
e 2977 224
e 2980 224
e 2983 224
e 2986 224
e 2990 224
e 2995 224
e 3032 224
e 3035 224
e 3045 224
e 3049 224
e 3079 224
e 3093 224
e 3097 224
e 3099 224
e 3100 224
e 3118 224
e 3121 224
e 3127 224
e 3132 224
e 3141 224
e 3153 224
e 3162 224
e 3166 224
e 3168 224
e 3174 224
e 3177 224
e 3210 224
e 3219 224
e 3222 224
e 3229 224
e 3231 224
e 3237 224
e 3248 224
e 3254 224
e 3271 224
e 3279 224
e 3281 224
e 3284 224
e 3302 224
e 3308 224
e 3310 224
e 3317 224
e 3328 224
e 3330 224
e 3332 224
e 3337 224
e 3341 224
e 3342 224
e 3351 224
e 3357 224
e 3358 224
e 3362 224
e 3367 224
e 3375 224
e 3391 224
e 3392 224
e 3394 224
e 3396 224
e 3409 224
e 3410 224
e 3413 224
e 3437 224
e 3446 224
e 3449 224
e 3451 224
e 3452 224
e 3462 224
e 3464 224
e 3480 224
e 3481 224
e 3500 224
e 3510 224
e 3513 224
e 3516 224
e 3521 224
e 3535 224
e 3545 224
e 3549 224
e 3561 224
e 3565 224
e 3574 224
e 3587 224
e 3603 224
e 3621 224
e 3651 224
e 3663 224
e 3664 224
e 3682 224
e 3688 224
e 3690 224
e 3694 224
e 3695 224
e 3699 224
e 3700 224
e 3704 224
e 3710 224
e 3711 224
e 3722 224
e 3724 224
e 3740 224
e 3744 224
e 3750 224
e 3752 224
e 3753 224
e 3758 224
e 3760 224
e 3770 224
e 3780 224
e 3782 224
e 3787 224
e 3788 224
e 3801 224
e 3803 224
e 3821 224
e 3822 224
e 3823 224
e 3828 224
e 3842 224
e 3846 224
e 3872 224
e 3878 224
e 3885 224
e 3913 224
e 3928 224
e 3937 224
e 3942 224
e 3946 224
e 3956 224
e 3960 224
e 3973 224
e 3975 224
e 3979 224
e 3984 224
e 3991 224
e 3996 224
e 4000 224
e 4003 224
e 4004 224
e 4034 224
e 4037 224
e 4043 224
e 4046 224
e 4051 224
e 4053 224
e 4054 224
e 4056 224
e 4060 224
e 4063 224
e 4064 224
e 4071 224
e 4091 224
e 4092 224
e 4098 224
e 4108 224
e 4115 224
e 4118 224
e 4122 224
e 4123 224
e 4124 224
e 4129 224
e 4133 224
e 4143 224
e 4148 224
e 4157 224
e 4158 224
e 4164 224
e 4179 224
e 4181 224
e 4183 224
e 4194 224
e 4200 224
e 4201 224
e 4235 224
e 4239 224
e 4245 224
e 4248 224
e 4252 224
e 4254 224
e 4260 224
e 4261 224
e 4265 224
e 4268 224
e 4273 224
e 4276 224
e 4287 224
e 4295 224
e 4302 224
e 4305 224
e 4308 224
e 4309 224
e 4313 224
e 4325 224
e 4340 224
e 4346 224
e 4353 224
e 4354 224
e 4366 224
e 4388 224
e 4395 224
e 4399 224
e 4400 224
e 4405 224
e 4413 224
e 4420 224
e 4421 224
e 4425 224
e 4443 224
e 4448 224
e 4455 224
e 4456 224
e 4468 224
e 4469 224
e 4472 224
e 4481 224
e 4483 224
e 4485 224
e 4501 224
e 4514 224
e 4518 224
e 4524 224
e 4528 224
e 4533 224
e 4554 224
e 4574 224
e 4581 224
e 4584 224
e 4590 224
e 4600 224
e 4602 224
e 4614 224
e 4618 224
e 4625 224
e 4626 224
e 4629 224
e 4639 224
e 4645 224
e 4648 224
e 4649 224
e 4664 224
e 4665 224
e 4674 224
e 4687 224
e 4692 224
e 4693 224
e 4703 224
e 4716 224
e 4719 224
e 4729 224
e 4742 224
e 4747 224
e 4757 224
e 4758 224
e 4760 224
e 4766 224
e 4768 224
e 4780 224
e 4785 224
e 4794 224
e 4804 224
e 4805 224
e 4812 224
e 4817 224
e 4820 224
e 4821 224
e 4832 224
e 4844 224
e 4853 224
e 4863 224
e 4869 224
e 4873 224
e 4888 224
e 4918 224
e 4919 224
e 4923 224
e 4925 224
e 4933 224
e 4936 224
e 4938 224
e 4950 224
e 4960 224
e 4962 224
e 4970 224
e 4977 224
e 4980 224
e 4981 224
e 4983 224
e 4985 224
e 5001 224
e 5003 224
e 5011 224
e 5016 224
e 5018 224
e 5021 224
e 5022 224
e 5028 224
e 5030 224
e 5047 224
e 5061 224
e 5065 224
e 5074 224
e 5075 224
e 5077 224
e 5089 224
e 5094 224
e 5096 224
e 5111 224
e 5116 224
e 5120 224
e 5121 224
e 5124 224
e 5127 224
e 5131 224
e 5132 224
e 5133 224
e 5144 224
e 5149 224
e 5158 224
e 5160 224
e 5164 224
e 5194 224
e 5198 224
e 5199 224
e 5210 224
e 5218 224
e 5230 224
e 5232 224
e 5238 224
e 5247 224
e 5249 224
e 5251 224
e 5253 224
e 5271 224
e 5298 224
e 5302 224
e 5303 224
e 5318 224
e 5326 224
e 5327 224
e 5340 224
e 5347 224
e 5348 224
e 5364 224
e 5369 224
e 5373 224
e 5380 224
e 5385 224
e 5388 224
e 5390 224
e 5391 224
e 5396 224
e 5399 224
e 5408 224
e 5414 224
e 5417 224
e 5435 224
e 5439 224
e 5448 224
e 5449 224
e 5457 224
e 5471 224
e 5472 224
e 5483 224
e 5497 224
e 5503 224
e 5507 224
e 5509 224
e 5510 224
e 5518 224
e 5519 224
e 5540 224
e 5543 224
e 5548 224
e 5554 224
e 5556 224
e 5563 224
e 5567 224
e 5569 224
e 5571 224
e 5593 224
e 5599 224
e 5616 224
e 5624 224
e 5626 224
e 5631 224
e 5633 224
e 5649 224
e 5650 224
e 5652 224
e 5667 224
e 5682 224
e 5706 224
e 5712 224
e 5713 224
e 5724 224
e 5726 224
e 5728 224
e 5729 224
e 5731 224
e 5799 224
e 5802 224
e 5816 224
e 5818 224
e 5819 224
e 5821 224
e 5825 224
e 5840 224
e 5841 224
e 5842 224
e 5863 224
e 5879 224
e 5886 224
e 5887 224
e 5897 224
e 5901 224
e 5904 224
e 5910 224
e 5942 224
e 5959 224
e 5961 224
e 5973 224
e 5977 224
e 5983 224
e 6006 224
e 6015 224
e 6019 224
e 6027 224
e 6054 224
e 6055 224
e 6058 224
e 6062 224
e 6067 224
e 6073 224
e 6080 224
e 6099 224
e 6118 224
e 6126 224
e 6136 224
e 6139 224
e 6142 224
e 6153 224
e 6162 224
e 6170 224
e 6171 224
e 6176 224
e 6185 224
e 6187 224
e 6197 224
e 6203 224
e 6205 224
e 6210 224
e 6213 224
e 6227 224
e 6239 224
e 6242 224
e 6244 224
e 6252 224
e 6259 224
e 6266 224
e 6269 224
e 6273 224
e 6281 224
e 6289 224
e 6292 224
e 6305 224
e 6306 224
e 6316 224
e 6318 224
e 6319 224
e 6328 224
e 6333 224
e 6335 224
e 6343 224
e 6351 224
e 6368 224
e 6376 224
e 6386 224
e 229 225
e 297 225
e 383 225
e 391 225
e 463 225
e 536 225
e 545 225
e 618 225
e 687 225
e 902 225
e 931 225
e 1051 225
e 1097 225
e 1177 225
e 1182 225
e 1330 225
e 1394 225
e 1395 225
e 1457 225
e 1458 225
e 1496 225
e 1775 225
e 2231 225
e 2321 225
e 2353 225
e 2362 225
e 2401 225
e 2407 225
e 2490 225
e 2518 225
e 2656 225
e 2782 225
e 2794 225
e 2827 225
e 2908 225
e 2929 225
e 2956 225
e 2971 225
e 2976 225
e 3177 225
e 3219 225
e 3494 225
e 3536 225
e 3701 225
e 3874 225
e 4000 225
e 4012 225
e 4034 225
e 4265 225
e 4273 225
e 4399 225
e 4556 225
e 4694 225
e 4916 225
e 4934 225
e 4940 225
e 5030 225
e 5199 225
e 5208 225
e 5232 225
e 5254 225
e 5554 225
e 5726 225
e 5863 225
e 5876 225
e 5970 225
e 6025 225
e 6027 225
e 6080 225
e 6094 225
e 6266 225
e 6300 225
e 6331 225
e 6332 225
e 6367 225
e 6384 225
e 371 226
e 418 226
e 499 226
e 500 226
e 535 226
e 744 226
e 826 226
e 1027 226
e 1077 226
e 1168 226
e 1229 226
e 1245 226
e 1249 226
e 1275 226
e 1484 226
e 1531 226
e 1614 226
e 1799 226
e 1813 226
e 1889 226
e 1901 226
e 2043 226
e 2191 226
e 2257 226
e 2465 226
e 2472 226
e 2588 226
e 2639 226
e 2681 226
e 2740 226
e 2772 226
e 2773 226
e 2830 226
e 2853 226
e 3029 226
e 3179 226
e 3345 226
e 3361 226
e 3365 226
e 3459 226
e 3704 226
e 3792 226
e 3933 226
e 4008 226
e 4046 226
e 4058 226
e 4224 226
e 4348 226
e 4452 226
e 4478 226
e 4526 226
e 4535 226
e 4572 226
e 4604 226
e 4628 226
e 4696 226
e 4715 226
e 4758 226
e 4785 226
e 4833 226
e 4973 226
e 5117 226
e 5124 226
e 5179 226
e 5248 226
e 5350 226
e 5515 226
e 5696 226
e 5776 226
e 5850 226
e 5863 226
e 5999 226
e 6105 226
e 6129 226
e 6297 226
e 6357 226
e 297 227
e 438 227
e 529 227
e 567 227
e 579 227
e 603 227
e 642 227
e 670 227
e 728 227
e 838 227
e 890 227
e 962 227
e 965 227
e 1269 227
e 1480 227
e 1558 227
e 1677 227
e 1806 227
e 1839 227
e 2047 227
e 2059 227
e 2484 227
e 2605 227
e 2704 227
e 2928 227
e 2968 227
e 3051 227
e 3101 227
e 3168 227
e 3178 227
e 3370 227
e 3611 227
e 3620 227
e 3637 227
e 3693 227
e 3730 227
e 3915 227
e 3974 227
e 4046 227
e 4201 227
e 4275 227
e 4308 227
e 4404 227
e 4485 227
e 4553 227
e 4648 227
e 4672 227
e 4700 227
e 4817 227
e 4862 227
e 4988 227
e 5438 227
e 5683 227
e 5724 227
e 5840 227
e 5906 227
e 5991 227
e 6046 227
e 6140 227
e 6188 227
e 6347 227
e 6375 227
e 606 228
e 692 228
e 1297 228
e 1422 228
e 1468 228
e 2220 228
e 2951 228
e 3145 228
e 3486 228
e 3545 228
e 3858 228
e 4139 228
e 4166 228
e 5433 228
e 5587 228
e 5616 228
e 6013 228
e 6165 228
e 255 229
e 368 229
e 463 229
e 533 229
e 598 229
e 620 229
e 825 229
e 829 229
e 850 229
e 866 229
e 870 229
e 902 229
e 943 229
e 1001 229
e 1041 229
e 1051 229
e 1058 229
e 1060 229
e 1064 229
e 1177 229
e 1189 229
e 1190 229
e 1226 229
e 1257 229
e 1291 229
e 1409 229
e 1458 229
e 1496 229
e 1609 229
e 1622 229
e 1673 229
e 1677 229
e 1688 229
e 1738 229
e 1808 229
e 1820 229
e 1882 229
e 1903 229
e 1916 229
e 1955 229
e 1971 229
e 1973 229
e 1982 229
e 2020 229
e 2109 229
e 2115 229
e 2118 229
e 2153 229
e 2158 229
e 2315 229
e 2326 229
e 2338 229
e 2355 229
e 2363 229
e 2365 229
e 2386 229
e 2406 229
e 2407 229
e 2490 229
e 2518 229
e 2585 229
e 2601 229
e 2602 229
e 2631 229
e 2650 229
e 2782 229
e 2801 229
e 2810 229
e 2826 229
e 2827 229
e 2956 229
e 2970 229
e 2976 229
e 3067 229
e 3102 229
e 3162 229
e 3204 229
e 3232 229
e 3241 229
e 3255 229
e 3256 229
e 3429 229
e 3462 229
e 3480 229
e 3489 229
e 3527 229
e 3536 229
e 3539 229
e 3544 229
e 3701 229
e 3754 229
e 3758 229
e 3760 229
e 3788 229
e 3827 229
e 3845 229
e 3857 229
e 3887 229
e 3902 229
e 3931 229
e 4002 229
e 4007 229
e 4013 229
e 4071 229
e 4097 229
e 4142 229
e 4143 229
e 4174 229
e 4188 229
e 4189 229
e 4200 229
e 4261 229
e 4296 229
e 4384 229
e 4390 229
e 4543 229
e 4616 229
e 4742 229
e 4828 229
e 4830 229
e 4851 229
e 4934 229
e 4936 229
e 4969 229
e 5033 229
e 5042 229
e 5055 229
e 5061 229
e 5162 229
e 5185 229
e 5227 229
e 5239 229
e 5247 229
e 5252 229
e 5457 229
e 5554 229
e 5581 229
e 5617 229
e 5676 229
e 5706 229
e 5726 229
e 5757 229
e 5820 229
e 5840 229
e 5876 229
e 5885 229
e 6027 229
e 6080 229
e 6160 229
e 6167 229
e 6210 229
e 6234 229
e 6269 229
e 6330 229
e 6331 229
e 6332 229
e 6340 229
e 328 230
e 420 230
e 493 230
e 590 230
e 606 230
e 798 230
e 883 230
e 902 230
e 1060 230
e 1165 230
e 1211 230
e 1218 230
e 1240 230
e 1422 230
e 1529 230
e 1542 230
e 1598 230
e 1603 230
e 1635 230
e 1777 230
e 2061 230
e 2076 230
e 2194 230
e 2226 230
e 2480 230
e 2490 230
e 2599 230
e 2604 230
e 2632 230
e 2777 230
e 2810 230
e 2812 230
e 2827 230
e 2870 230
e 2921 230
e 2976 230
e 3060 230
e 3116 230
e 3307 230
e 3327 230
e 3560 230
e 3701 230
e 3778 230
e 3987 230
e 4161 230
e 4293 230
e 4340 230
e 4361 230
e 4670 230
e 4672 230
e 4695 230
e 4710 230
e 4780 230
e 4817 230
e 4931 230
e 4937 230
e 4960 230
e 5008 230
e 5015 230
e 5706 230
e 5816 230
e 5962 230
e 6020 230
e 6027 230
e 6080 230
e 6163 230
e 6292 230
e 322 231
e 378 231
e 384 231
e 444 231
e 474 231
e 493 231
e 505 231
e 533 231
e 549 231
e 570 231
e 572 231
e 693 231
e 831 231
e 1007 231
e 1152 231
e 1166 231
e 1283 231
e 1364 231
e 1396 231
e 1480 231
e 1689 231
e 1722 231
e 1742 231
e 1835 231
e 1867 231
e 1977 231
e 1997 231
e 2041 231
e 2099 231
e 2234 231
e 2571 231
e 2692 231
e 2711 231
e 2862 231
e 2883 231
e 2942 231
e 3273 231
e 3375 231
e 3396 231
e 3484 231
e 3592 231
e 3641 231
e 3842 231
e 3911 231
e 4217 231
e 4350 231
e 4391 231
e 4415 231
e 4524 231
e 4540 231
e 4625 231
e 4679 231
e 4757 231
e 4764 231
e 4768 231
e 5001 231
e 5091 231
e 5124 231
e 5128 231
e 5199 231
e 5266 231
e 5347 231
e 5507 231
e 5514 231
e 5530 231
e 5540 231
e 5591 231
e 5910 231
e 6241 231
e 6242 231
e 6291 231
e 6323 231
e 460 232
e 797 232
e 823 232
e 1060 232
e 1467 232
e 1476 232
e 1721 232
e 1869 232
e 1956 232
e 2049 232
e 2172 232
e 2357 232
e 2442 232
e 2501 232
e 2545 232
e 2561 232
e 2565 232
e 2898 232
e 3196 232
e 3241 232
e 3288 232
e 3369 232
e 3418 232
e 3567 232
e 4010 232
e 4047 232
e 4221 232
e 4474 232
e 4475 232
e 4576 232
e 4789 232
e 4937 232
e 5072 232
e 5151 232
e 5215 232
e 5329 232
e 5763 232
e 5796 232
e 6207 232
e 370 233
e 458 233
e 466 233
e 590 233
e 591 233
e 631 233
e 648 233
e 683 233
e 699 233
e 739 233
e 773 233
e 785 233
e 921 233
e 1073 233
e 1102 233
e 1106 233
e 1127 233
e 1344 233
e 1363 233
e 1378 233
e 1379 233
e 1470 233
e 1478 233
e 1514 233
e 1526 233
e 1578 233
e 1701 233
e 1739 233
e 1788 233
e 1802 233
e 1838 233
e 1867 233
e 1869 233
e 1948 233
e 1959 233
e 1967 233
e 1985 233
e 1993 233
e 2076 233
e 2080 233
e 2122 233
e 2137 233
e 2152 233
e 2170 233
e 2206 233
e 2210 233
e 2220 233
e 2349 233
e 2359 233
e 2404 233
e 2406 233
e 2434 233
e 2442 233
e 2567 233
e 2623 233
e 2850 233
e 2929 233
e 2938 233
e 2940 233
e 3044 233
e 3082 233
e 3116 233
e 3169 233
e 3176 233
e 3187 233
e 3198 233
e 3337 233
e 3378 233
e 3383 233
e 3420 233
e 3555 233
e 3651 233
e 3699 233
e 3709 233
e 3711 233
e 3787 233
e 3802 233
e 3911 233
e 3944 233
e 3975 233
e 3987 233
e 4046 233
e 4130 233
e 4217 233
e 4303 233
e 4413 233
e 4425 233
e 4456 233
e 4470 233
e 4551 233
e 4570 233
e 4609 233
e 4613 233
e 4699 233
e 4751 233
e 4752 233
e 4796 233
e 4804 233
e 4843 233
e 4950 233
e 4980 233
e 4984 233
e 5116 233
e 5232 233
e 5244 233
e 5300 233
e 5302 233
e 5328 233
e 5396 233
e 5417 233
e 5441 233
e 5454 233
e 5482 233
e 5517 233
e 5521 233
e 5548 233
e 5554 233
e 5568 233
e 5649 233
e 5711 233
e 5712 233
e 5728 233
e 5744 233
e 5766 233
e 5848 233
e 5855 233
e 5856 233
e 5886 233
e 5915 233
e 5936 233
e 5966 233
e 6053 233
e 6062 233
e 6120 233
e 6170 233
e 6200 233
e 6232 233
e 6269 233
e 426 235
e 443 235
e 485 235
e 564 235
e 752 235
e 841 235
e 923 235
e 936 235
e 1003 235
e 1076 235
e 1410 235
e 1418 235
e 1688 235
e 1711 235
e 1730 235
e 1746 235
e 1775 235
e 1777 235
e 1779 235
e 1788 235
e 1858 235
e 1946 235
e 2041 235
e 2250 235
e 2296 235
e 2338 235
e 2868 235
e 2890 235
e 2985 235
e 3003 235
e 3327 235
e 3498 235
e 3531 235
e 3708 235
e 3730 235
e 3783 235
e 3911 235
e 4043 235
e 4177 235
e 4272 235
e 4384 235
e 4462 235
e 4708 235
e 4714 235
e 4821 235
e 4871 235
e 4907 235
e 4960 235
e 5014 235
e 5037 235
e 5131 235
e 5199 235
e 5314 235
e 5789 235
e 5798 235
e 5952 235
e 6091 235
e 6132 235
e 6244 235
e 6386 235
e 460 236
e 1009 236
e 1088 236
e 1293 236
e 1340 236
e 1485 236
e 1966 236
e 2058 236
e 2192 236
e 2208 236
e 2265 236
e 2381 236
e 2933 236
e 3014 236
e 3558 236
e 3749 236
e 3755 236
e 4022 236
e 4131 236
e 4145 236
e 4288 236
e 4316 236
e 4367 236
e 4442 236
e 4638 236
e 4791 236
e 4917 236
e 4921 236
e 5020 236
e 5026 236
e 5366 236
e 5775 236
e 5989 236
e 6319 236
e 6369 236
e 289 237
e 318 237
e 371 237
e 418 237
e 458 237
e 493 237
e 535 237
e 662 237
e 750 237
e 781 237
e 790 237
e 826 237
e 903 237
e 925 237
e 929 237
e 969 237
e 978 237
e 1065 237
e 1092 237
e 1113 237
e 1182 237
e 1339 237
e 1373 237
e 1408 237
e 1463 237
e 1477 237
e 1516 237
e 1540 237
e 1553 237
e 1664 237
e 1715 237
e 1793 237
e 1799 237
e 1876 237
e 1889 237
e 1901 237
e 1926 237
e 1994 237
e 2041 237
e 2043 237
e 2063 237
e 2090 237
e 2111 237
e 2174 237
e 2191 237
e 2206 237
e 2226 237
e 2260 237
e 2272 237
e 2330 237
e 2359 237
e 2392 237
e 2401 237
e 2412 237
e 2465 237
e 2472 237
e 2482 237
e 2573 237
e 2639 237
e 2644 237
e 2656 237
e 2740 237
e 2772 237
e 2774 237
e 2825 237
e 2853 237
e 2874 237
e 2943 237
e 2965 237
e 2976 237
e 2990 237
e 2994 237
e 3003 237
e 3029 237
e 3098 237
e 3114 237
e 3151 237
e 3158 237
e 3163 237
e 3179 237
e 3192 237
e 3200 237
e 3375 237
e 3391 237
e 3396 237
e 3410 237
e 3459 237
e 3484 237
e 3499 237
e 3552 237
e 3584 237
e 3682 237
e 3684 237
e 3704 237
e 3711 237
e 3736 237
e 3743 237
e 3744 237
e 3822 237
e 3898 237
e 3905 237
e 3918 237
e 4008 237
e 4046 237
e 4051 237
e 4058 237
e 4124 237
e 4164 237
e 4180 237
e 4299 237
e 4328 237
e 4340 237
e 4408 237
e 4478 237
e 4483 237
e 4526 237
e 4536 237
e 4540 237
e 4572 237
e 4604 237
e 4628 237
e 4630 237
e 4669 237
e 4699 237
e 4708 237
e 4715 237
e 4758 237
e 4804 237
e 4845 237
e 4888 237
e 5009 237
e 5055 237
e 5063 237
e 5074 237
e 5120 237
e 5150 237
e 5179 237
e 5261 237
e 5295 237
e 5303 237
e 5335 237
e 5350 237
e 5357 237
e 5358 237
e 5454 237
e 5500 237
e 5505 237
e 5606 237
e 5651 237
e 5692 237
e 5696 237
e 5706 237
e 5726 237
e 5776 237
e 5880 237
e 5921 237
e 5999 237
e 6021 237
e 6091 237
e 6107 237
e 6140 237
e 6165 237
e 6169 237
e 6241 237
e 6242 237
e 6244 237
e 6297 237
e 6322 237
e 372 238
e 378 238
e 396 238
e 440 238
e 468 238
e 636 238
e 661 238
e 703 238
e 750 238
e 805 238
e 896 238
e 906 238
e 1065 238
e 1078 238
e 1092 238
e 1166 238
e 1182 238
e 1375 238
e 1480 238
e 1513 238
e 1550 238
e 1560 238
e 1564 238
e 1657 238
e 1835 238
e 1941 238
e 2152 238
e 2231 238
e 2234 238
e 2331 238
e 2401 238
e 2415 238
e 2436 238
e 2442 238
e 2688 238
e 2705 238
e 2770 238
e 2980 238
e 3066 238
e 3271 238
e 3375 238
e 3396 238
e 3521 238
e 3574 238
e 3682 238
e 3769 238
e 4157 238
e 4252 238
e 4265 238
e 4524 238
e 4658 238
e 4693 238
e 4768 238
e 4845 238
e 4869 238
e 4960 238
e 4980 238
e 5087 238
e 5497 238
e 5540 238
e 5569 238
e 5705 238
e 5706 238
e 5726 238
e 5863 238
e 5879 238
e 5966 238
e 6015 238
e 6028 238
e 6137 238
e 6242 238
e 6320 238
e 2138 239
e 2791 239
e 247 240
e 328 240
e 428 240
e 533 240
e 971 240
e 975 240
e 1077 240
e 1084 240
e 1528 240
e 1574 240
e 1663 240
e 1948 240
e 2231 240
e 2406 240
e 2437 240
e 2805 240
e 3337 240
e 3789 240
e 3826 240
e 4006 240
e 4047 240
e 4389 240
e 4542 240
e 4658 240
e 4829 240
e 4855 240
e 5006 240
e 5022 240
e 5232 240
e 5267 240
e 5467 240
e 5505 240
e 5661 240
e 5842 240
e 5989 240
e 6111 240
e 6202 240
e 6308 240
e 6310 240
e 418 241
e 459 241
e 566 241
e 755 241
e 1113 241
e 1377 241
e 1613 241
e 1619 241
e 1675 241
e 2050 241
e 2231 241
e 2260 241
e 2442 241
e 2446 241
e 2491 241
e 2657 241
e 2943 241
e 2990 241
e 3603 241
e 3846 241
e 3916 241
e 3979 241
e 4046 241
e 4485 241
e 4715 241
e 4842 241
e 5009 241
e 5085 241
e 5677 241
e 5689 241
e 6140 241
e 6331 241
e 6351 241
e 268 242
e 274 242
e 353 242
e 468 242
e 625 242
e 779 242
e 797 242
e 824 242
e 841 242
e 863 242
e 924 242
e 968 242
e 1044 242
e 1065 242
e 1142 242
e 1198 242
e 1327 242
e 1355 242
e 1399 242
e 1431 242
e 1694 242
e 1728 242
e 1771 242
e 1993 242
e 2047 242
e 2157 242
e 2242 242
e 2247 242
e 2300 242
e 2387 242
e 2391 242
e 2470 242
e 2471 242
e 2503 242
e 2621 242
e 2623 242
e 2637 242
e 2806 242
e 2920 242
e 2971 242
e 3242 242
e 3500 242
e 3561 242
e 3709 242
e 3803 242
e 3826 242
e 4046 242
e 4082 242
e 4124 242
e 4177 242
e 4344 242
e 4361 242
e 4399 242
e 4421 242
e 4424 242
e 4485 242
e 4556 242
e 4817 242
e 4846 242
e 4931 242
e 5002 242
e 5380 242
e 5458 242
e 5563 242
e 5656 242
e 5734 242
e 5789 242
e 5910 242
e 5952 242
e 5956 242
e 6123 242
e 6140 242
e 6215 242
e 6232 242
e 6241 242
e 6275 242
e 371 243
e 499 243
e 500 243
e 614 243
e 805 243
e 926 243
e 1041 243
e 1077 243
e 1108 243
e 1128 243
e 1171 243
e 1245 243
e 1249 243
e 1409 243
e 1477 243
e 1531 243
e 1599 243
e 1641 243
e 1708 243
e 1720 243
e 1742 243
e 1763 243
e 1793 243
e 1807 243
e 1813 243
e 1832 243
e 1899 243
e 1901 243
e 1928 243
e 1942 243
e 1957 243
e 1990 243
e 2000 243
e 2007 243
e 2017 243
e 2085 243
e 2267 243
e 2303 243
e 2465 243
e 2491 243
e 2521 243
e 2639 243
e 2656 243
e 2681 243
e 2713 243
e 2740 243
e 2763 243
e 2769 243
e 2822 243
e 2862 243
e 2940 243
e 2982 243
e 3013 243
e 3029 243
e 3052 243
e 3160 243
e 3163 243
e 3179 243
e 3231 243
e 3365 243
e 3393 243
e 3441 243
e 3476 243
e 3538 243
e 3655 243
e 3683 243
e 3698 243
e 3782 243
e 3825 243
e 3856 243
e 3968 243
e 4058 243
e 4061 243
e 4069 243
e 4192 243
e 4254 243
e 4385 243
e 4388 243
e 4463 243
e 4509 243
e 4757 243
e 4758 243
e 4867 243
e 4900 243
e 4940 243
e 4994 243
e 5061 243
e 5117 243
e 5124 243
e 5143 243
e 5190 243
e 5198 243
e 5249 243
e 5393 243
e 5510 243
e 5612 243
e 5634 243
e 5757 243
e 5806 243
e 5863 243
e 5905 243
e 5982 243
e 5999 243
e 6060 243
e 6121 243
e 6129 243
e 6250 243
e 6254 243
e 6297 243
e 6363 243
e 6379 243
e 265 244
e 300 244
e 332 244
e 431 244
e 499 244
e 631 244
e 810 244
e 848 244
e 979 244
e 991 244
e 1037 244
e 1145 244
e 1327 244
e 1328 244
e 1357 244
e 1378 244
e 1439 244
e 1462 244
e 1481 244
e 1499 244
e 1968 244
e 2063 244
e 2234 244
e 2330 244
e 2344 244
e 2405 244
e 2421 244
e 2434 244
e 2440 244
e 2898 244
e 3016 244
e 3056 244
e 3215 244
e 3271 244
e 3286 244
e 3454 244
e 3468 244
e 3478 244
e 3493 244
e 3515 244
e 3699 244
e 3982 244
e 3998 244
e 4079 244
e 4120 244
e 4385 244
e 4393 244
e 4466 244
e 4522 244
e 4613 244
e 4642 244
e 4761 244
e 4787 244
e 4914 244
e 4919 244
e 5110 244
e 5117 244
e 5154 244
e 5272 244
e 5437 244
e 5542 244
e 5662 244
e 5831 244
e 5839 244
e 5907 244
e 5978 244
e 6032 244
e 6173 244
e 323 245
e 489 245
e 498 245
e 769 245
e 946 245
e 999 245
e 1085 245
e 1208 245
e 1457 245
e 1498 245
e 1630 245
e 1638 245
e 1761 245
e 1835 245
e 1991 245
e 2013 245
e 2222 245
e 2237 245
e 2442 245
e 2754 245
e 2758 245
e 2837 245
e 2942 245
e 3078 245
e 3176 245
e 3229 245
e 3309 245
e 3352 245
e 3521 245
e 3638 245
e 3699 245
e 3719 245
e 3861 245
e 3869 245
e 4004 245
e 4038 245
e 4165 245
e 4530 245
e 4600 245
e 4658 245
e 4679 245
e 4858 245
e 4974 245
e 5025 245
e 5030 245
e 5065 245
e 5121 245
e 5284 245
e 5382 245
e 5448 245
e 5469 245
e 5554 245
e 5630 245
e 5711 245
e 5748 245
e 5767 245
e 5870 245
e 6010 245
e 6169 245
e 6197 245
e 6292 245
e 333 246
e 387 246
e 434 246
e 872 246
e 936 246
e 1207 246
e 1254 246
e 1307 246
e 1496 246
e 1986 246
e 2062 246
e 2256 246
e 2303 246
e 2632 246
e 3210 246
e 3266 246
e 3370 246
e 3600 246
e 4104 246
e 4109 246
e 4836 246
e 5345 246
e 5372 246
e 6027 246
e 6266 246
e 397 247
e 428 247
e 469 247
e 595 247
e 691 247
e 716 247
e 810 247
e 971 247
e 1084 247
e 1232 247
e 1334 247
e 1355 247
e 1675 247
e 1734 247
e 2277 247
e 2307 247
e 2557 247
e 2637 247
e 2749 247
e 2805 247
e 2834 247
e 2985 247
e 3053 247
e 3157 247
e 3291 247
e 3337 247
e 3561 247
e 3615 247
e 3930 247
e 3967 247
e 4046 247
e 4048 247
e 4403 247
e 4484 247
e 4510 247
e 4965 247
e 5040 247
e 5358 247
e 5467 247
e 5488 247
e 5989 247
e 6172 247
e 6308 247
e 1641 248
e 1708 248
e 3006 248
e 4258 248
e 4288 248
e 4393 248
e 5847 248
e 526 249
e 1337 249
e 1459 249
e 1489 249
e 1702 249
e 2583 249
e 2679 249
e 3081 249
e 3093 249
e 3213 249
e 3868 249
e 4143 249
e 4740 249
e 5092 249
e 5474 249
e 418 250
e 431 250
e 632 250
e 650 250
e 926 250
e 1427 250
e 1655 250
e 1807 250
e 1942 250
e 1962 250
e 2034 250
e 2280 250
e 2401 250
e 2416 250
e 2769 250
e 2859 250
e 3046 250
e 3148 250
e 3386 250
e 3463 250
e 3516 250
e 3723 250
e 3762 250
e 3967 250
e 4011 250
e 4056 250
e 4141 250
e 4164 250
e 4215 250
e 4253 250
e 4295 250
e 4328 250
e 4365 250
e 4385 250
e 4468 250
e 4529 250
e 4630 250
e 4726 250
e 4804 250
e 4835 250
e 4980 250
e 5132 250
e 5155 250
e 5249 250
e 5399 250
e 5534 250
e 5665 250
e 5796 250
e 5850 250
e 5982 250
e 6201 250
e 6208 250
e 266 251
e 441 251
e 788 251
e 887 251
e 1068 251
e 1100 251
e 1432 251
e 2185 251
e 2227 251
e 2391 251
e 2402 251
e 2440 251
e 2749 251
e 2756 251
e 2807 251
e 3295 251
e 3504 251
e 3572 251
e 3682 251
e 3751 251
e 3931 251
e 4321 251
e 4485 251
e 4678 251
e 5087 251
e 5355 251
e 6023 251
e 6333 251
e 268 252
e 293 252
e 301 252
e 372 252
e 381 252
e 431 252
e 456 252
e 461 252
e 477 252
e 617 252
e 631 252
e 708 252
e 779 252
e 957 252
e 990 252
e 1065 252
e 1142 252
e 1153 252
e 1410 252
e 1418 252
e 1431 252
e 1439 252
e 1457 252
e 1506 252
e 1518 252
e 1547 252
e 1598 252
e 1657 252
e 1667 252
e 1766 252
e 1806 252
e 1923 252
e 1974 252
e 2016 252
e 2019 252
e 2030 252
e 2159 252
e 2165 252
e 2178 252
e 2181 252
e 2191 252
e 2197 252
e 2264 252
e 2272 252
e 2276 252
e 2333 252
e 2346 252
e 2470 252
e 2505 252
e 2517 252
e 2537 252
e 2540 252
e 2618 252
e 2621 252
e 2624 252
e 2684 252
e 2778 252
e 2871 252
e 2899 252
e 2927 252
e 2939 252
e 2940 252
e 3000 252
e 3013 252
e 3032 252
e 3035 252
e 3077 252
e 3110 252
e 3217 252
e 3271 252
e 3275 252
e 3293 252
e 3330 252
e 3339 252
e 3391 252
e 3431 252
e 3504 252
e 3506 252
e 3510 252
e 3513 252
e 3542 252
e 3548 252
e 3553 252
e 3628 252
e 3651 252
e 3665 252
e 3682 252
e 3692 252
e 3699 252
e 3746 252
e 3755 252
e 3785 252
e 3821 252
e 3826 252
e 3882 252
e 3885 252
e 3915 252
e 4019 252
e 4210 252
e 4218 252
e 4281 252
e 4421 252
e 4422 252
e 4449 252
e 4463 252
e 4466 252
e 4468 252
e 4469 252
e 4501 252
e 4526 252
e 4547 252
e 4584 252
e 4621 252
e 4787 252
e 4788 252
e 4882 252
e 4914 252
e 4946 252
e 5011 252
e 5019 252
e 5046 252
e 5166 252
e 5197 252
e 5198 252
e 5228 252
e 5249 252
e 5261 252
e 5300 252
e 5380 252
e 5411 252
e 5442 252
e 5458 252
e 5472 252
e 5505 252
e 5510 252
e 5539 252
e 5560 252
e 5664 252
e 5694 252
e 5737 252
e 5834 252
e 5842 252
e 5863 252
e 5921 252
e 5966 252
e 5973 252
e 5992 252
e 6020 252
e 6021 252
e 6032 252
e 6046 252
e 6142 252
e 6227 252
e 307 253
e 455 253
e 459 253
e 764 253
e 817 253
e 993 253
e 1083 253
e 1176 253
e 1245 253
e 1249 253
e 1281 253
e 1424 253
e 1447 253
e 1531 253
e 1813 253
e 1905 253
e 2238 253
e 2286 253
e 2303 253
e 2822 253
e 2862 253
e 3080 253
e 3098 253
e 3160 253
e 3163 253
e 3398 253
e 3421 253
e 3534 253
e 3759 253
e 4161 253
e 4355 253
e 4434 253
e 4445 253
e 4488 253
e 4536 253
e 4578 253
e 5000 253
e 5086 253
e 5143 253
e 5332 253
e 5352 253
e 5588 253
e 5935 253
e 5974 253
e 6079 253
e 6301 253
e 382 254
e 416 254
e 446 254
e 602 254
e 633 254
e 686 254
e 966 254
e 1065 254
e 1312 254
e 1374 254
e 1438 254
e 1511 254
e 1522 254
e 1671 254
e 1702 254
e 1740 254
e 1805 254
e 1910 254
e 1992 254
e 2101 254
e 2154 254
e 2187 254
e 2196 254
e 2256 254
e 2355 254
e 2358 254
e 2486 254
e 2631 254
e 2643 254
e 2752 254
e 2775 254
e 2914 254
e 3159 254
e 3289 254
e 3297 254
e 3397 254
e 3720 254
e 3724 254
e 3799 254
e 3945 254
e 3960 254
e 4143 254
e 4205 254
e 4220 254
e 4255 254
e 4260 254
e 4451 254
e 4500 254
e 4523 254
e 4543 254
e 4555 254
e 4664 254
e 4754 254
e 4760 254
e 4766 254
e 4812 254
e 4847 254
e 5044 254
e 5053 254
e 5075 254
e 5163 254
e 5238 254
e 5308 254
e 5403 254
e 5443 254
e 5555 254
e 5704 254
e 5742 254
e 5818 254
e 6008 254
e 6065 254
e 6113 254
e 6162 254
e 6167 254
e 6259 254
e 266 255
e 573 255
e 946 255
e 1001 255
e 1127 255
e 1182 255
e 1672 255
e 1688 255
e 1746 255
e 1806 255
e 1999 255
e 2025 255
e 2187 255
e 2220 255
e 2407 255
e 2412 255
e 2432 255
e 2662 255
e 2743 255
e 2988 255
e 3141 255
e 3351 255
e 3486 255
e 3489 255
e 3611 255
e 3758 255
e 3986 255
e 4046 255
e 4227 255
e 4335 255
e 4462 255
e 4568 255
e 4571 255
e 4572 255
e 4780 255
e 4890 255
e 5013 255
e 5016 255
e 5040 255
e 5089 255
e 5302 255
e 5466 255
e 5587 255
e 259 256
e 314 256
e 381 256
e 406 256
e 599 256
e 636 256
e 891 256
e 1127 256
e 1133 256
e 1171 256
e 1307 256
e 1361 256
e 1388 256
e 1410 256
e 1561 256
e 1698 256
e 1918 256
e 2374 256
e 2450 256
e 3007 256
e 3108 256
e 3123 256
e 3146 256
e 3515 256
e 3664 256
e 3672 256
e 3749 256
e 3912 256
e 4175 256
e 4381 256
e 4387 256
e 4751 256
e 4983 256
e 5026 256
e 5121 256
e 5186 256
e 5458 256
e 5462 256
e 5639 256
e 5819 256
e 339 257
e 704 257
e 852 257
e 909 257
e 937 257
e 1051 257
e 1145 257
e 1270 257
e 1489 257
e 1503 257
e 1802 257
e 1906 257
e 2034 257
e 2256 257
e 2318 257
e 2408 257
e 2641 257
e 2704 257
e 2764 257
e 2799 257
e 2823 257
e 2941 257
e 3086 257
e 3105 257
e 3227 257
e 3284 257
e 3294 257
e 3297 257
e 3590 257
e 3687 257
e 3694 257
e 3829 257
e 3848 257
e 3895 257
e 3925 257
e 3997 257
e 4033 257
e 4151 257
e 4302 257
e 4380 257
e 4523 257
e 4581 257
e 4602 257
e 4606 257
e 4702 257
e 4717 257
e 4794 257
e 4952 257
e 4989 257
e 5175 257
e 5229 257
e 5624 257
e 5633 257
e 5809 257
e 5988 257
e 6268 257
e 6350 257
e 6371 257
e 315 258
e 413 258
e 535 258
e 580 258
e 595 258
e 610 258
e 643 258
e 747 258
e 868 258
e 894 258
e 968 258
e 1114 258
e 1170 258
e 1174 258
e 1372 258
e 1476 258
e 1534 258
e 1759 258
e 1761 258
e 1766 258
e 1785 258
e 1787 258
e 1937 258
e 1995 258
e 2043 258
e 2135 258
e 2266 258
e 2366 258
e 2480 258
e 2554 258
e 2690 258
e 2808 258
e 2886 258
e 3274 258
e 3380 258
e 3431 258
e 3513 258
e 3605 258
e 3746 258
e 3814 258
e 4126 258
e 4191 258
e 4203 258
e 4526 258
e 4578 258
e 4676 258
e 4889 258
e 4914 258
e 5179 258
e 5192 258
e 5248 258
e 5343 258
e 5381 258
e 5692 258
e 5861 258
e 5989 258
e 6010 258
e 6262 258
e 6308 258
e 314 259
e 460 259
e 599 259
e 637 259
e 659 259
e 957 259
e 1144 259
e 1214 259
e 1410 259
e 1698 259
e 1869 259
e 2078 259
e 2136 259
e 2207 259
e 2248 259
e 2336 259
e 2567 259
e 2628 259
e 3000 259
e 3035 259
e 3331 259
e 3365 259
e 3379 259
e 3491 259
e 4013 259
e 4037 259
e 4082 259
e 4214 259
e 4245 259
e 4311 259
e 4325 259
e 4343 259
e 4801 259
e 4810 259
e 4965 259
e 4995 259
e 5746 259
e 6126 259
e 6253 259
e 6287 259
e 353 260
e 400 260
e 469 260
e 476 260
e 558 260
e 592 260
e 779 260
e 867 260
e 921 260
e 924 260
e 968 260
e 1033 260
e 1047 260
e 1102 260
e 1123 260
e 1129 260
e 1208 260
e 1297 260
e 1379 260
e 1457 260
e 1526 260
e 1631 260
e 1651 260
e 1760 260
e 1764 260
e 1923 260
e 2030 260
e 2066 260
e 2119 260
e 2182 260
e 2212 260
e 2449 260
e 2507 260
e 2646 260
e 2743 260
e 2832 260
e 2839 260
e 2850 260
e 2920 260
e 3027 260
e 3036 260
e 3111 260
e 3242 260
e 3254 260
e 3500 260
e 3750 260
e 3946 260
e 3975 260
e 3998 260
e 4063 260
e 4229 260
e 4240 260
e 4335 260
e 4412 260
e 4613 260
e 4721 260
e 4883 260
e 4950 260
e 4983 260
e 5003 260
e 5048 260
e 5327 260
e 5363 260
e 5448 260
e 5465 260
e 5563 260
e 5629 260
e 5659 260
e 5677 260
e 5702 260
e 5705 260
e 5712 260
e 5763 260
e 5884 260
e 6031 260
e 6053 260
e 6381 260
e 434 261
e 690 261
e 745 261
e 823 261
e 1013 261
e 1057 261
e 1104 261
e 1211 261
e 1332 261
e 1470 261
e 1721 261
e 1752 261
e 1936 261
e 2022 261
e 2049 261
e 2061 261
e 2062 261
e 2089 261
e 2172 261
e 2357 261
e 2478 261
e 2480 261
e 2490 261
e 2501 261
e 2608 261
e 3054 261
e 3060 261
e 3097 261
e 3314 261
e 3432 261
e 3540 261
e 4238 261
e 4243 261
e 4430 261
e 4456 261
e 4996 261
e 5162 261
e 5288 261
e 5365 261
e 5375 261
e 5430 261
e 5537 261
e 5846 261
e 6034 261
e 6058 261
e 6108 261
e 6282 261
e 6299 261
e 684 262
e 814 262
e 927 262
e 1155 262
e 1207 262
e 1254 262
e 1287 262
e 1712 262
e 1767 262
e 1772 262
e 1805 262
e 1830 262
e 1845 262
e 1885 262
e 2239 262
e 2335 262
e 2600 262
e 2620 262
e 2759 262
e 2867 262
e 2941 262
e 3394 262
e 3412 262
e 3504 262
e 3541 262
e 3590 262
e 3597 262
e 3671 262
e 3828 262
e 3840 262
e 3968 262
e 4158 262
e 4581 262
e 4602 262
e 4785 262
e 4959 262
e 5024 262
e 5611 262
e 5633 262
e 5799 262
e 6043 262
e 6114 262
e 6148 262
e 6203 262
e 6205 262
e 6211 262
e 6355 262
e 533 263
e 685 263
e 841 263
e 939 263
e 1364 263
e 1366 263
e 1385 263
e 1993 263
e 2157 263
e 2241 263
e 2286 263
e 3637 263
e 3730 263
e 3974 263
e 3995 263
e 4124 263
e 4201 263
e 4206 263
e 4225 263
e 4911 263
e 5199 263
e 5563 263
e 6241 263
e 4478 264
e 273 265
e 289 265
e 336 265
e 457 265
e 499 265
e 510 265
e 520 265
e 581 265
e 592 265
e 661 265
e 816 265
e 819 265
e 839 265
e 845 265
e 884 265
e 900 265
e 920 265
e 1012 265
e 1043 265
e 1173 265
e 1200 265
e 1268 265
e 1314 265
e 1373 265
e 1378 265
e 1482 265
e 1499 265
e 1509 265
e 1641 265
e 1708 265
e 1822 265
e 1878 265
e 1931 265
e 1985 265
e 1997 265
e 2026 265
e 2046 265
e 2057 265
e 2090 265
e 2122 265
e 2149 265
e 2193 265
e 2325 265
e 2384 265
e 2434 265
e 2502 265
e 2740 265
e 2778 265
e 2906 265
e 3052 265
e 3056 265
e 3198 265
e 3233 265
e 3242 265
e 3277 265
e 3290 265
e 3379 265
e 3391 265
e 3422 265
e 3426 265
e 3484 265
e 3498 265
e 3524 265
e 3579 265
e 3604 265
e 3617 265
e 3630 265
e 3699 265
e 3714 265
e 3745 265
e 3781 265
e 3795 265
e 3801 265
e 3820 265
e 3855 265
e 3956 265
e 4056 265
e 4171 265
e 4237 265
e 4267 265
e 4363 265
e 4425 265
e 4427 265
e 4452 265
e 4466 265
e 4480 265
e 4515 265
e 4604 265
e 4694 265
e 4758 265
e 4777 265
e 4799 265
e 4805 265
e 4948 265
e 4957 265
e 4994 265
e 5028 265
e 5107 265
e 5109 265
e 5259 265
e 5350 265
e 5483 265
e 5542 265
e 5554 265
e 5633 265
e 5668 265
e 5730 265
e 5833 265
e 5840 265
e 5925 265
e 5944 265
e 6102 265
e 6142 265
e 6143 265
e 6298 265
e 6341 265
e 6350 265
e 372 266
e 400 266
e 428 266
e 488 266
e 564 266
e 621 266
e 646 266
e 694 266
e 773 266
e 835 266
e 854 266
e 891 266
e 908 266
e 921 266
e 946 266
e 1001 266
e 1070 266
e 1078 266
e 1096 266
e 1102 266
e 1127 266
e 1284 266
e 1302 266
e 1399 266
e 1434 266
e 1468 266
e 1688 266
e 1779 266
e 1783 266
e 1811 266
e 1999 266
e 2001 266
e 2026 266
e 2066 266
e 2096 266
e 2165 266
e 2220 266
e 2361 266
e 2391 266
e 2407 266
e 2412 266
e 2432 266
e 2440 266
e 2494 266
e 2662 266
e 2743 266
e 2774 266
e 2855 266
e 2939 266
e 2942 266
e 2988 266
e 3032 266
e 3059 266
e 3096 266
e 3254 266
e 3266 266
e 3285 266
e 3302 266
e 3306 266
e 3330 266
e 3349 266
e 3486 266
e 3533 266
e 3537 266
e 3572 266
e 3621 266
e 3651 266
e 3704 266
e 3852 266
e 3858 266
e 3898 266
e 3916 266
e 3928 266
e 3986 266
e 3999 266
e 4107 266
e 4139 266
e 4195 266
e 4243 266
e 4321 266
e 4340 266
e 4528 266
e 4568 266
e 4571 266
e 4579 266
e 4652 266
e 4674 266
e 4741 266
e 4780 266
e 4916 266
e 4967 266
e 5013 266
e 5060 266
e 5160 266
e 5199 266
e 5249 266
e 5328 266
e 5383 266
e 5389 266
e 5439 266
e 5466 266
e 5552 266
e 5587 266
e 5594 266
e 5648 266
e 5747 266
e 5845 266
e 5910 266
e 5973 266
e 6100 266
e 6153 266
e 6178 266
e 6232 266
e 269 267
e 331 267
e 378 267
e 512 267
e 533 267
e 592 267
e 603 267
e 787 267
e 798 267
e 1065 267
e 1083 267
e 1304 267
e 1375 267
e 1537 267
e 1811 267
e 1831 267
e 2224 267
e 2229 267
e 2359 267
e 2471 267
e 2543 267
e 2573 267
e 2771 267
e 2783 267
e 3109 267
e 3146 267
e 3178 267
e 3732 267
e 3909 267
e 3995 267
e 4026 267
e 4124 267
e 4195 267
e 4206 267
e 4225 267
e 4245 267
e 4318 267
e 4337 267
e 4357 267
e 4718 267
e 4817 267
e 4822 267
e 5336 267
e 5411 267
e 5724 267
e 5734 267
e 5741 267
e 5747 267
e 5825 267
e 5844 267
e 5996 267
e 6025 267
e 6123 267
e 6134 267
e 6241 267
e 6275 267
e 6313 267
e 6315 267
e 6343 267
e 274 268
e 590 268
e 625 268
e 779 268
e 841 268
e 867 268
e 968 268
e 1198 268
e 1354 268
e 1431 268
e 1537 268
e 1604 268
e 1993 268
e 2076 268
e 2157 268
e 2242 268
e 2374 268
e 2470 268
e 2503 268
e 2868 268
e 3420 268
e 3826 268
e 3987 268
e 4098 268
e 4214 268
e 4344 268
e 4525 268
e 4537 268
e 4780 268
e 4931 268
e 5232 268
e 5245 268
e 5380 268
e 5563 268
e 5598 268
e 5769 268
e 5844 268
e 6223 268
e 331 269
e 340 269
e 372 269
e 564 269
e 585 269
e 603 269
e 621 269
e 634 269
e 641 269
e 787 269
e 935 269
e 960 269
e 963 269
e 1049 269
e 1065 269
e 1256 269
e 1355 269
e 1375 269
e 1399 269
e 1513 269
e 1678 269
e 1746 269
e 1801 269
e 2001 269
e 2009 269
e 2047 269
e 2090 269
e 2206 269
e 2229 269
e 2331 269
e 2377 269
e 2451 269
e 2471 269
e 2493 269
e 2534 269
e 2543 269
e 2701 269
e 2771 269
e 2783 269
e 3011 269
e 3109 269
e 3178 269
e 3200 269
e 3218 269
e 3296 269
e 3316 269
e 3411 269
e 3430 269
e 3508 269
e 3682 269
e 3704 269
e 3736 269
e 3909 269
e 3916 269
e 4026 269
e 4036 269
e 4046 269
e 4078 269
e 4157 269
e 4195 269
e 4206 269
e 4215 269
e 4225 269
e 4245 269
e 4318 269
e 4321 269
e 4328 269
e 4337 269
e 4357 269
e 4439 269
e 4443 269
e 4541 269
e 4582 269
e 4701 269
e 4718 269
e 4804 269
e 4817 269
e 4938 269
e 5085 269
e 5099 269
e 5272 269
e 5298 269
e 5324 269
e 5336 269
e 5355 269
e 5411 269
e 5458 269
e 5598 269
e 5663 269
e 5685 269
e 5734 269
e 5747 269
e 5759 269
e 5825 269
e 5840 269
e 5844 269
e 5881 269
e 5959 269
e 5987 269
e 5996 269
e 6015 269
e 6025 269
e 6044 269
e 6094 269
e 6116 269
e 6123 269
e 6134 269
e 6140 269
e 6215 269
e 6229 269
e 6232 269
e 6264 269
e 6275 269
e 389 270
e 400 270
e 502 270
e 617 270
e 715 270
e 779 270
e 801 270
e 946 270
e 967 270
e 1059 270
e 1092 270
e 1096 270
e 1179 270
e 1184 270
e 1626 270
e 1676 270
e 1711 270
e 1713 270
e 1731 270
e 1760 270
e 1777 270
e 1783 270
e 1924 270
e 1982 270
e 2066 270
e 2212 270
e 2361 270
e 2432 270
e 2471 270
e 2494 270
e 2569 270
e 2591 270
e 2661 270
e 2728 270
e 2743 270
e 2751 270
e 2758 270
e 2888 270
e 3027 270
e 3111 270
e 3230 270
e 3285 270
e 3341 270
e 3359 270
e 3561 270
e 3564 270
e 3568 270
e 3710 270
e 3711 270
e 3750 270
e 3761 270
e 3803 270
e 3990 270
e 4046 270
e 4063 270
e 4317 270
e 4334 270
e 4335 270
e 4412 270
e 4518 270
e 4525 270
e 4736 270
e 4741 270
e 4778 270
e 4803 270
e 4849 270
e 5016 270
e 5094 270
e 5133 270
e 5316 270
e 5323 270
e 5327 270
e 5448 270
e 5471 270
e 5507 270
e 5516 270
e 5587 270
e 5629 270
e 5724 270
e 5734 270
e 5884 270
e 6020 270
e 6153 270
e 6270 270
e 318 271
e 328 271
e 362 271
e 372 271
e 441 271
e 538 271
e 617 271
e 625 271
e 662 271
e 669 271
e 779 271
e 847 271
e 868 271
e 932 271
e 1022 271
e 1052 271
e 1101 271
e 1198 271
e 1208 271
e 1212 271
e 1278 271
e 1332 271
e 1390 271
e 1421 271
e 1577 271
e 1760 271
e 1761 271
e 1766 271
e 1837 271
e 1905 271
e 1907 271
e 1925 271
e 1937 271
e 2107 271
e 2141 271
e 2143 271
e 2182 271
e 2276 271
e 2292 271
e 2381 271
e 2406 271
e 2424 271
e 2428 271
e 2434 271
e 2442 271
e 2483 271
e 2561 271
e 2640 271
e 2655 271
e 2696 271
e 2718 271
e 2808 271
e 2882 271
e 3031 271
e 3062 271
e 3077 271
e 3090 271
e 3334 271
e 3396 271
e 3434 271
e 3549 271
e 3697 271
e 3780 271
e 3811 271
e 3838 271
e 3843 271
e 3851 271
e 3866 271
e 3987 271
e 4021 271
e 4046 271
e 4112 271
e 4136 271
e 4187 271
e 4228 271
e 4297 271
e 4364 271
e 4377 271
e 4399 271
e 4475 271
e 4536 271
e 4554 271
e 4559 271
e 4576 271
e 4624 271
e 4657 271
e 4658 271
e 4683 271
e 4869 271
e 4935 271
e 4960 271
e 4961 271
e 4970 271
e 4988 271
e 5057 271
e 5140 271
e 5208 271
e 5232 271
e 5302 271
e 5329 271
e 5377 271
e 5470 271
e 5525 271
e 5545 271
e 5557 271
e 5630 271
e 5710 271
e 5870 271
e 5928 271
e 6021 271
e 6224 271
e 6239 271
e 6262 271
e 6356 271
e 283 272
e 289 272
e 314 272
e 327 272
e 378 272
e 405 272
e 417 272
e 419 272
e 522 272
e 533 272
e 563 272
e 564 272
e 583 272
e 585 272
e 626 272
e 661 272
e 700 272
e 710 272
e 792 272
e 807 272
e 963 272
e 1017 272
e 1174 272
e 1182 272
e 1218 272
e 1303 272
e 1311 272
e 1318 272
e 1375 272
e 1448 272
e 1450 272
e 1480 272
e 1537 272
e 1550 272
e 1651 272
e 1654 272
e 1657 272
e 1677 272
e 1752 272
e 1794 272
e 1813 272
e 1827 272
e 1831 272
e 1864 272
e 1950 272
e 1951 272
e 2079 272
e 2145 272
e 2193 272
e 2286 272
e 2337 272
e 2415 272
e 2443 272
e 2571 272
e 2617 272
e 2928 272
e 2980 272
e 3042 272
e 3066 272
e 3192 272
e 3230 272
e 3273 272
e 3274 272
e 3316 272
e 3341 272
e 3375 272
e 3377 272
e 3455 272
e 3463 272
e 3487 272
e 3571 272
e 3650 272
e 3664 272
e 3803 272
e 3819 272
e 3876 272
e 3888 272
e 3909 272
e 3963 272
e 3999 272
e 4038 272
e 4043 272
e 4046 272
e 4135 272
e 4162 272
e 4213 272
e 4252 272
e 4275 272
e 4295 272
e 4323 272
e 4340 272
e 4362 272
e 4505 272
e 4511 272
e 4531 272
e 4582 272
e 4694 272
e 4745 272
e 4768 272
e 4798 272
e 4818 272
e 4829 272
e 5055 272
e 5065 272
e 5114 272
e 5124 272
e 5171 272
e 5266 272
e 5326 272
e 5510 272
e 5532 272
e 5712 272
e 5720 272
e 5863 272
e 5930 272
e 5996 272
e 6013 272
e 6029 272
e 6242 272
e 6283 272
e 6320 272
e 6347 272
e 336 273
e 455 273
e 510 273
e 520 273
e 581 273
e 816 273
e 822 273
e 1043 273
e 1082 273
e 1373 273
e 1482 273
e 1511 273
e 1848 273
e 1926 273
e 1997 273
e 2046 273
e 2057 273
e 2073 273
e 2122 273
e 2149 273
e 2193 273
e 2345 273
e 2502 273
e 2524 273
e 2713 273
e 2740 273
e 2962 273
e 2975 273
e 3107 273
e 3312 273
e 3422 273
e 3426 273
e 3473 273
e 3484 273
e 3498 273
e 3531 273
e 3604 273
e 3617 273
e 3714 273
e 3745 273
e 3795 273
e 3796 273
e 3820 273
e 3967 273
e 4016 273
e 4232 273
e 4267 273
e 4282 273
e 4363 273
e 4427 273
e 4452 273
e 4480 273
e 4515 273
e 4553 273
e 4671 273
e 4694 273
e 4799 273
e 4805 273
e 4948 273
e 4957 273
e 4994 273
e 5081 273
e 5099 273
e 5107 273
e 5109 273
e 5259 273
e 5350 273
e 5412 273
e 5541 273
e 5668 273
e 5925 273
e 5929 273
e 6298 273
e 6308 273
e 6341 273
e 458 274
e 592 274
e 648 274
e 681 274
e 1065 274
e 1198 274
e 1431 274
e 1577 274
e 1607 274
e 1771 274
e 1802 274
e 2063 274
e 2206 274
e 2359 274
e 2377 274
e 2401 274
e 2470 274
e 2536 274
e 3327 274
e 3357 274
e 3737 274
e 3807 274
e 3826 274
e 3999 274
e 4194 274
e 4470 274
e 4525 274
e 4976 274
e 5111 274
e 5197 274
e 5286 274
e 5454 274
e 5465 274
e 5495 274
e 5702 274
e 6241 274
e 6332 274
e 333 275
e 436 275
e 529 275
e 691 275
e 743 275
e 1198 275
e 1217 275
e 1232 275
e 1239 275
e 1300 275
e 1415 275
e 1496 275
e 1533 275
e 1654 275
e 1665 275
e 1905 275
e 2161 275
e 2366 275
e 2433 275
e 2548 275
e 2589 275
e 2655 275
e 2705 275
e 2716 275
e 2729 275
e 2795 275
e 2871 275
e 2886 275
e 3157 275
e 3206 275
e 3240 275
e 3257 275
e 3880 275
e 3974 275
e 4039 275
e 4111 275
e 4123 275
e 4159 275
e 4355 275
e 4370 275
e 4863 275
e 4929 275
e 4931 275
e 5151 275
e 5350 275
e 5352 275
e 5372 275
e 5588 275
e 5819 275
e 6369 275
e 449 276
e 637 276
e 668 276
e 675 276
e 980 276
e 1137 276
e 1351 276
e 1458 276
e 1496 276
e 1561 276
e 1823 276
e 2130 276
e 2248 276
e 2406 276
e 2416 276
e 2470 276
e 2558 276
e 2590 276
e 2782 276
e 2793 276
e 2865 276
e 2897 276
e 2956 276
e 3038 276
e 3061 276
e 3210 276
e 3219 276
e 3521 276
e 4034 276
e 4104 276
e 4184 276
e 4225 276
e 4273 276
e 4344 276
e 4474 276
e 4594 276
e 4658 276
e 4763 276
e 4780 276
e 4899 276
e 4958 276
e 5537 276
e 5570 276
e 5599 276
e 5706 276
e 5849 276
e 5876 276
e 6015 276
e 6054 276
e 6066 276
e 6266 276
e 6300 276
e 290 277
e 298 277
e 302 277
e 332 277
e 389 277
e 410 277
e 433 277
e 442 277
e 453 277
e 533 277
e 590 277
e 592 277
e 601 277
e 631 277
e 632 277
e 640 277
e 681 277
e 694 277
e 715 277
e 750 277
e 821 277
e 891 277
e 896 277
e 902 277
e 975 277
e 1033 277
e 1078 277
e 1085 277
e 1097 277
e 1142 277
e 1166 277
e 1205 277
e 1289 277
e 1306 277
e 1396 277
e 1399 277
e 1402 277
e 1425 277
e 1442 277
e 1458 277
e 1482 277
e 1528 277
e 1535 277
e 1553 277
e 1635 277
e 1668 277
e 1675 277
e 1835 277
e 1991 277
e 2072 277
e 2127 277
e 2165 277
e 2170 277
e 2249 277
e 2264 277
e 2272 277
e 2303 277
e 2336 277
e 2370 277
e 2390 277
e 2440 277
e 2453 277
e 2480 277
e 2614 277
e 2637 277
e 2652 277
e 2655 277
e 2656 277
e 2684 277
e 2730 277
e 2782 277
e 2827 277
e 2860 277
e 2920 277
e 2930 277
e 2943 277
e 3034 277
e 3051 277
e 3140 277
e 3198 277
e 3200 277
e 3206 277
e 3224 277
e 3260 277
e 3300 277
e 3468 277
e 3478 277
e 3493 277
e 3515 277
e 3521 277
e 3548 277
e 3630 277
e 3664 277
e 3740 277
e 3758 277
e 3780 277
e 3789 277
e 3839 277
e 3866 277
e 3909 277
e 3996 277
e 3999 277
e 4004 277
e 4040 277
e 4046 277
e 4079 277
e 4098 277
e 4165 277
e 4180 277
e 4222 277
e 4254 277
e 4338 277
e 4469 277
e 4501 277
e 4705 277
e 4916 277
e 4933 277
e 5044 277
e 5100 277
e 5143 277
e 5161 277
e 5188 277
e 5198 277
e 5217 277
e 5260 277
e 5262 277
e 5297 277
e 5302 277
e 5415 277
e 5418 277
e 5427 277
e 5458 277
e 5510 277
e 5627 277
e 5673 277
e 5706 277
e 5728 277
e 5754 277
e 5813 277
e 5842 277
e 5966 277
e 5977 277
e 6015 277
e 6021 277
e 6023 277
e 6046 277
e 6163 277
e 6277 277
e 6308 277
e 6346 277
e 300 278
e 460 278
e 501 278
e 507 278
e 576 278
e 627 278
e 680 278
e 709 278
e 827 278
e 988 278
e 1012 278
e 1032 278
e 1135 278
e 1230 278
e 1328 278
e 1533 278
e 1661 278
e 1732 278
e 1741 278
e 1825 278
e 1869 278
e 1878 278
e 2135 278
e 2502 278
e 2540 278
e 2652 278
e 2950 278
e 3291 278
e 3429 278
e 3751 278
e 3905 278
e 3912 278
e 3959 278
e 4889 278
e 4903 278
e 4957 278
e 4968 278
e 4999 278
e 5181 278
e 5188 278
e 5249 278
e 5512 278
e 5552 278
e 5630 278
e 5662 278
e 5668 278
e 5888 278
e 5918 278
e 5936 278
e 5943 278
e 5991 278
e 6121 278
e 6187 278
e 6310 278
e 333 279
e 386 279
e 494 279
e 1387 279
e 1943 279
e 2173 279
e 2213 279
e 2219 279
e 3061 279
e 3396 279
e 3618 279
e 4511 279
e 5271 279
e 5292 279
e 5369 279
e 5589 279
e 459 280
e 549 280
e 650 280
e 745 280
e 756 280
e 959 280
e 996 280
e 1013 280
e 1018 280
e 1031 280
e 1051 280
e 1065 280
e 1104 280
e 1157 280
e 1395 280
e 1409 280
e 1498 280
e 1501 280
e 1540 280
e 1548 280
e 1549 280
e 1633 280
e 1664 280
e 1677 280
e 1692 280
e 2014 280
e 2020 280
e 2116 280
e 2241 280
e 2274 280
e 2428 280
e 2484 280
e 2494 280
e 2538 280
e 2545 280
e 2623 280
e 2637 280
e 2687 280
e 2704 280
e 2838 280
e 2859 280
e 3033 280
e 3146 280
e 3285 280
e 3370 280
e 3402 280
e 3409 280
e 3410 280
e 3489 280
e 3583 280
e 3602 280
e 3629 280
e 3730 280
e 3735 280
e 3803 280
e 3818 280
e 3829 280
e 3836 280
e 4013 280
e 4017 280
e 4021 280
e 4046 280
e 4065 280
e 4109 280
e 4196 280
e 4543 280
e 4617 280
e 4645 280
e 4672 280
e 4708 280
e 4822 280
e 4882 280
e 5013 280
e 5014 280
e 5037 280
e 5040 280
e 5091 280
e 5302 280
e 5674 280
e 5741 280
e 5768 280
e 5802 280
e 5963 280
e 6026 280
e 6098 280
e 6132 280
e 6225 280
e 6292 280
e 6347 280
e 6379 280
e 6386 280
e 307 281
e 318 281
e 379 281
e 744 281
e 750 281
e 791 281
e 930 281
e 937 281
e 992 281
e 1027 281
e 1270 281
e 1410 281
e 1753 281
e 1799 281
e 1850 281
e 1960 281
e 2043 281
e 2073 281
e 2090 281
e 2438 281
e 2439 281
e 2503 281
e 2511 281
e 2524 281
e 2789 281
e 2799 281
e 2823 281
e 2987 281
e 2994 281
e 3001 281
e 3034 281
e 3160 281
e 3216 281
e 3227 281
e 3284 281
e 3601 281
e 3651 281
e 3762 281
e 3880 281
e 3894 281
e 4039 281
e 4117 281
e 4224 281
e 4280 281
e 4314 281
e 4348 281
e 4351 281
e 4369 281
e 4385 281
e 4416 281
e 4454 281
e 4460 281
e 4535 281
e 4604 281
e 4867 281
e 4994 281
e 4999 281
e 5125 281
e 5172 281
e 5179 281
e 5297 281
e 5445 281
e 5523 281
e 5651 281
e 5796 281
e 5988 281
e 5999 281
e 6007 281
e 6105 281
e 6114 281
e 6140 281
e 6188 281
e 6195 281
e 6308 281
e 377 282
e 407 282
e 453 282
e 466 282
e 750 282
e 912 282
e 979 282
e 1032 282
e 1145 282
e 1163 282
e 1185 282
e 1191 282
e 1431 282
e 1668 282
e 1679 282
e 1869 282
e 1947 282
e 1950 282
e 1970 282
e 1977 282
e 2034 282
e 2208 282
e 2404 282
e 2605 282
e 2659 282
e 2773 282
e 2799 282
e 3056 282
e 3251 282
e 3284 282
e 3314 282
e 3331 282
e 3365 282
e 3375 282
e 3378 282
e 3452 282
e 3491 282
e 3499 282
e 3569 282
e 3595 282
e 3810 282
e 3896 282
e 4046 282
e 4141 282
e 4327 282
e 4369 282
e 4440 282
e 4470 282
e 4569 282
e 4576 282
e 4609 282
e 4654 282
e 4755 282
e 4810 282
e 4811 282
e 4903 282
e 4947 282
e 4964 282
e 5100 282
e 5111 282
e 5386 282
e 5441 282
e 5542 282
e 5591 282
e 5680 282
e 5710 282
e 5730 282
e 5762 282
e 5767 282
e 5848 282
e 5860 282
e 5927 282
e 5988 282
e 6157 282
e 6227 282
e 6266 282
e 6277 282
e 6383 282
e 314 283
e 369 283
e 373 283
e 426 283
e 432 283
e 438 283
e 590 283
e 728 283
e 756 283
e 807 283
e 967 283
e 1149 283
e 1242 283
e 1307 283
e 1448 283
e 1537 283
e 1555 283
e 1677 283
e 1681 283
e 1688 283
e 1858 283
e 1948 283
e 1993 283
e 2047 283
e 2139 283
e 2194 283
e 2226 283
e 2287 283
e 2623 283
e 2637 283
e 2644 283
e 2668 283
e 2928 283
e 2985 283
e 3042 283
e 3178 283
e 3192 283
e 3344 283
e 3463 283
e 3708 283
e 3826 283
e 3888 283
e 3911 283
e 3999 283
e 4038 283
e 4043 283
e 4061 283
e 4078 283
e 4135 283
e 4227 283
e 4279 283
e 4467 283
e 4491 283
e 4619 283
e 4733 283
e 4745 283
e 4852 283
e 4874 283
e 5037 283
e 5040 283
e 5335 283
e 5427 283
e 5741 283
e 5753 283
e 5789 283
e 5798 283
e 5819 283
e 5857 283
e 6009 283
e 6098 283
e 6132 283
e 6136 283
e 6178 283
e 6216 283
e 6284 283
e 6298 283
e 6320 283
e 424 284
e 762 284
e 1286 284
e 4307 284
e 4651 284
e 5027 284
e 5250 284
e 5390 284
e 362 285
e 392 285
e 425 285
e 469 285
e 594 285
e 631 285
e 810 285
e 848 285
e 918 285
e 941 285
e 979 285
e 1145 285
e 1868 285
e 2024 285
e 2150 285
e 2264 285
e 2265 285
e 2307 285
e 2766 285
e 3094 285
e 3216 285
e 3248 285
e 3278 285
e 3294 285
e 3492 285
e 3525 285
e 3779 285
e 3837 285
e 3844 285
e 3953 285
e 3994 285
e 4048 285
e 4095 285
e 4369 285
e 4434 285
e 4593 285
e 4814 285
e 4843 285
e 4917 285
e 5110 285
e 5710 285
e 5722 285
e 5740 285
e 5912 285
e 5963 285
e 5984 285
e 5989 285
e 6238 285
e 6375 285
e 1460 286
e 2066 286
e 4261 286
e 4356 286
e 4796 286
e 6113 286
e 335 287
e 691 287
e 860 287
e 1232 287
e 1734 287
e 1932 287
e 1950 287
e 2210 287
e 2433 287
e 3350 287
e 3838 287
e 4726 287
e 895 288
e 1022 288
e 1506 288
e 1730 288
e 1766 288
e 2027 288
e 2538 288
e 3458 288
e 4248 288
e 4287 288
e 4645 288
e 4994 288
e 5332 288
e 5921 288
e 349 289
e 371 289
e 439 289
e 511 289
e 641 289
e 728 289
e 799 289
e 826 289
e 830 289
e 831 289
e 845 289
e 855 289
e 917 289
e 959 289
e 1120 289
e 1131 289
e 1145 289
e 1173 289
e 1271 289
e 1339 289
e 1441 289
e 1450 289
e 1477 289
e 1620 289
e 1664 289
e 1677 289
e 1681 289
e 1694 289
e 1798 289
e 1799 289
e 1813 289
e 1821 289
e 1831 289
e 1847 289
e 1858 289
e 1889 289
e 1899 289
e 1901 289
e 1926 289
e 1929 289
e 1959 289
e 1990 289
e 1998 289
e 2041 289
e 2047 289
e 2064 289
e 2079 289
e 2198 289
e 2226 289
e 2239 289
e 2249 289
e 2260 289
e 2279 289
e 2281 289
e 2338 289
e 2344 289
e 2410 289
e 2421 289
e 2431 289
e 2465 289
e 2473 289
e 2478 289
e 2491 289
e 2524 289
e 2562 289
e 2573 289
e 2617 289
e 2639 289
e 2648 289
e 2656 289
e 2671 289
e 2733 289
e 2740 289
e 2767 289
e 2772 289
e 2777 289
e 2782 289
e 2853 289
e 2859 289
e 2862 289
e 2874 289
e 2891 289
e 2907 289
e 2928 289
e 2990 289
e 3014 289
e 3029 289
e 3042 289
e 3096 289
e 3101 289
e 3148 289
e 3151 289
e 3179 289
e 3192 289
e 3200 289
e 3231 289
e 3245 289
e 3353 289
e 3401 289
e 3459 289
e 3524 289
e 3596 289
e 3704 289
e 3743 289
e 3795 289
e 3818 289
e 3820 289
e 3882 289
e 3936 289
e 3956 289
e 4058 289
e 4077 289
e 4079 289
e 4141 289
e 4206 289
e 4246 289
e 4248 289
e 4272 289
e 4326 289
e 4364 289
e 4384 289
e 4408 289
e 4429 289
e 4462 289
e 4478 289
e 4515 289
e 4553 289
e 4572 289
e 4591 289
e 4596 289
e 4604 289
e 4619 289
e 4625 289
e 4628 289
e 4708 289
e 4715 289
e 4745 289
e 4758 289
e 4799 289
e 4940 289
e 4948 289
e 4982 289
e 5000 289
e 5068 289
e 5107 289
e 5119 289
e 5145 289
e 5155 289
e 5179 289
e 5198 289
e 5216 289
e 5318 289
e 5335 289
e 5528 289
e 5612 289
e 5663 289
e 5674 289
e 5681 289
e 5776 289
e 5833 289
e 5835 289
e 5863 289
e 5885 289
e 5939 289
e 5999 289
e 6002 289
e 6044 289
e 6076 289
e 6091 289
e 6098 289
e 6114 289
e 6116 289
e 6250 289
e 6297 289
e 6347 289
e 434 290
e 467 290
e 590 290
e 746 290
e 879 290
e 896 290
e 934 290
e 986 290
e 1030 290
e 1160 290
e 1174 290
e 1193 290
e 1402 290
e 1649 290
e 1771 290
e 1855 290
e 1877 290
e 1936 290
e 1956 290
e 1991 290
e 2001 290
e 2390 290
e 2480 290
e 2810 290
e 2860 290
e 2932 290
e 3206 290
e 3229 290
e 3455 290
e 3582 290
e 3587 290
e 3598 290
e 3695 290
e 3859 290
e 3930 290
e 4046 290
e 4131 290
e 4382 290
e 4576 290
e 4748 290
e 4937 290
e 4968 290
e 5141 290
e 5223 290
e 5247 290
e 5262 290
e 5386 290
e 5468 290
e 5983 290
e 872 291
e 1080 291
e 1086 291
e 1187 291
e 1309 291
e 1351 291
e 1551 291
e 1576 291
e 1906 291
e 2248 291
e 2377 291
e 2442 291
e 2616 291
e 2637 291
e 2657 291
e 3571 291
e 3679 291
e 5030 291
e 5569 291
e 5805 291
e 5970 291
e 6010 291
e 6019 291
e 6163 291
e 6294 291
e 6319 291
e 458 292
e 507 292
e 613 292
e 773 292
e 991 292
e 1017 292
e 1053 292
e 1059 292
e 1194 292
e 1578 292
e 1587 292
e 1924 292
e 2206 292
e 2642 292
e 2942 292
e 3396 292
e 3524 292
e 3577 292
e 3588 292
e 3638 292
e 3777 292
e 3803 292
e 3878 292
e 4043 292
e 4177 292
e 4211 292
e 4354 292
e 4412 292
e 4413 292
e 4453 292
e 4617 292
e 5008 292
e 5622 292
e 5707 292
e 5786 292
e 5956 292
e 5990 292
e 6379 292
e 708 293
e 730 293
e 855 293
e 890 293
e 1120 293
e 1142 293
e 1153 293
e 1157 293
e 1418 293
e 1427 293
e 1598 293
e 1667 293
e 1715 293
e 1806 293
e 1895 293
e 2617 293
e 2624 293
e 2668 293
e 2754 293
e 2874 293
e 3000 293
e 3293 293
e 3344 293
e 3504 293
e 3542 293
e 3553 293
e 3628 293
e 3665 293
e 3692 293
e 3821 293
e 3882 293
e 3990 293
e 4272 293
e 4413 293
e 4421 293
e 4437 293
e 4443 293
e 4449 293
e 4463 293
e 4672 293
e 4745 293
e 4756 293
e 4882 293
e 5019 293
e 5442 293
e 5494 293
e 5921 293
e 5992 293
e 6091 293
e 6155 293
e 6244 293
e 427 294
e 528 294
e 567 294
e 645 294
e 886 294
e 890 294
e 931 294
e 969 294
e 1207 294
e 1362 294
e 1394 294
e 1395 294
e 1396 294
e 1402 294
e 1498 294
e 1564 294
e 1677 294
e 1703 294
e 1818 294
e 1839 294
e 2021 294
e 2623 294
e 2721 294
e 2818 294
e 3042 294
e 3207 294
e 3296 294
e 3303 294
e 3485 294
e 3644 294
e 3834 294
e 4075 294
e 4227 294
e 4284 294
e 4450 294
e 4543 294
e 4710 294
e 4845 294
e 5008 294
e 5182 294
e 5245 294
e 5311 294
e 5438 294
e 5476 294
e 5484 294
e 6027 294
e 6046 294
e 6233 294
e 6243 294
e 6320 294
e 652 295
e 904 295
e 1026 295
e 1169 295
e 1226 295
e 1258 295
e 1299 295
e 1483 295
e 1718 295
e 1740 295
e 1780 295
e 1876 295
e 1992 295
e 2018 295
e 2251 295
e 2358 295
e 2414 295
e 3097 295
e 3222 295
e 3252 295
e 3645 295
e 3871 295
e 3925 295
e 4060 295
e 4121 295
e 4472 295
e 4514 295
e 4523 295
e 4543 295
e 4588 295
e 4590 295
e 4618 295
e 4809 295
e 4856 295
e 5054 295
e 5103 295
e 5146 295
e 5299 295
e 5492 295
e 5548 295
e 5555 295
e 5613 295
e 5649 295
e 5670 295
e 6008 295
e 6103 295
e 6242 295
e 631 296
e 637 296
e 913 296
e 1277 296
e 1280 296
e 1378 296
e 1567 296
e 1902 296
e 1907 296
e 1995 296
e 2063 296
e 2392 296
e 2480 296
e 2563 296
e 2612 296
e 2680 296
e 3078 296
e 3793 296
e 3930 296
e 3987 296
e 4208 296
e 4627 296
e 4844 296
e 4862 296
e 4881 296
e 5907 296
e 6276 296
e 380 297
e 381 297
e 400 297
e 421 297
e 426 297
e 438 297
e 439 297
e 456 297
e 510 297
e 540 297
e 545 297
e 549 297
e 567 297
e 579 297
e 583 297
e 585 297
e 601 297
e 613 297
e 617 297
e 642 297
e 645 297
e 703 297
e 714 297
e 830 297
e 865 297
e 930 297
e 965 297
e 976 297
e 1025 297
e 1040 297
e 1173 297
e 1269 297
e 1369 297
e 1427 297
e 1480 297
e 1533 297
e 1548 297
e 1555 297
e 1585 297
e 1598 297
e 1620 297
e 1660 297
e 1664 297
e 1672 297
e 1766 297
e 1775 297
e 1777 297
e 1779 297
e 1839 297
e 1840 297
e 1889 297
e 1929 297
e 1952 297
e 2041 297
e 2047 297
e 2064 297
e 2079 297
e 2080 297
e 2105 297
e 2144 297
e 2186 297
e 2198 297
e 2226 297
e 2254 297
e 2287 297
e 2330 297
e 2331 297
e 2369 297
e 2446 297
e 2476 297
e 2493 297
e 2534 297
e 2546 297
e 2573 297
e 2617 297
e 2758 297
e 2767 297
e 2771 297
e 2809 297
e 2874 297
e 2941 297
e 2964 297
e 2968 297
e 3032 297
e 3042 297
e 3190 297
e 3193 297
e 3217 297
e 3224 297
e 3256 297
e 3339 297
e 3513 297
e 3517 297
e 3561 297
e 3602 297
e 3630 297
e 3644 297
e 3653 297
e 3673 297
e 3684 297
e 3693 297
e 3698 297
e 3699 297
e 3758 297
e 3818 297
e 3882 297
e 3885 297
e 3899 297
e 3937 297
e 3956 297
e 3957 297
e 3974 297
e 3990 297
e 4013 297
e 4037 297
e 4061 297
e 4063 297
e 4076 297
e 4201 297
e 4248 297
e 4272 297
e 4275 297
e 4279 297
e 4281 297
e 4308 297
e 4328 297
e 4439 297
e 4443 297
e 4456 297
e 4485 297
e 4514 297
e 4576 297
e 4591 297
e 4634 297
e 4645 297
e 4688 297
e 4700 297
e 4723 297
e 4804 297
e 4911 297
e 4988 297
e 4994 297
e 5000 297
e 5040 297
e 5068 297
e 5089 297
e 5118 297
e 5131 297
e 5134 297
e 5261 297
e 5355 297
e 5368 297
e 5381 297
e 5432 297
e 5483 297
e 5510 297
e 5528 297
e 5529 297
e 5759 297
e 5789 297
e 5794 297
e 5824 297
e 5866 297
e 5905 297
e 5908 297
e 5928 297
e 5980 297
e 6005 297
e 6062 297
e 6107 297
e 6132 297
e 6140 297
e 6153 297
e 6177 297
e 6229 297
e 6278 297
e 6308 297
e 6379 297
e 307 298
e 332 298
e 356 298
e 399 298
e 426 298
e 442 298
e 461 298
e 492 298
e 525 298
e 563 298
e 640 298
e 667 298
e 815 298
e 903 298
e 962 298
e 979 298
e 990 298
e 991 298
e 1048 298
e 1065 298
e 1164 298
e 1240 298
e 1249 298
e 1267 298
e 1402 298
e 1462 298
e 1471 298
e 1506 298
e 1518 298
e 1532 298
e 1542 298
e 1619 298
e 1620 298
e 1637 298
e 1698 298
e 1757 298
e 1770 298
e 1785 298
e 1796 298
e 1826 298
e 1834 298
e 1854 298
e 1876 298
e 1922 298
e 1928 298
e 1958 298
e 1965 298
e 2016 298
e 2034 298
e 2039 298
e 2111 298
e 2112 298
e 2157 298
e 2179 298
e 2245 298
e 2303 298
e 2330 298
e 2446 298
e 2465 298
e 2503 298
e 2511 298
e 2570 298
e 2578 298
e 2613 298
e 2647 298
e 2690 298
e 2804 298
e 2809 298
e 2899 298
e 2955 298
e 2971 298
e 3011 298
e 3034 298
e 3039 298
e 3048 298
e 3075 298
e 3078 298
e 3080 298
e 3120 298
e 3157 298
e 3166 298
e 3196 298
e 3200 298
e 3229 298
e 3256 298
e 3280 298
e 3282 298
e 3301 298
e 3332 298
e 3383 298
e 3430 298
e 3452 298
e 3496 298
e 3510 298
e 3545 298
e 3565 298
e 3622 298
e 3630 298
e 3651 298
e 3665 298
e 3723 298
e 3766 298
e 3771 298
e 3822 298
e 3846 298
e 3870 298
e 3896 298
e 3897 298
e 3915 298
e 3921 298
e 3927 298
e 4031 298
e 4034 298
e 4079 298
e 4089 298
e 4092 298
e 4097 298
e 4120 298
e 4123 298
e 4124 298
e 4159 298
e 4161 298
e 4191 298
e 4206 298
e 4254 298
e 4295 298
e 4325 298
e 4345 298
e 4370 298
e 4393 298
e 4436 298
e 4469 298
e 4509 298
e 4569 298
e 4684 298
e 4761 298
e 4764 298
e 4772 298
e 4780 298
e 4788 298
e 4826 298
e 4864 298
e 4914 298
e 4918 298
e 4919 298
e 4973 298
e 5009 298
e 5021 298
e 5068 298
e 5077 298
e 5078 298
e 5111 298
e 5143 298
e 5149 298
e 5154 298
e 5248 298
e 5249 298
e 5256 298
e 5318 298
e 5347 298
e 5355 298
e 5358 298
e 5396 298
e 5397 298
e 5418 298
e 5437 298
e 5539 298
e 5627 298
e 5663 298
e 5665 298
e 5674 298
e 5713 298
e 5741 298
e 5762 298
e 5821 298
e 5863 298
e 5871 298
e 5901 298
e 5907 298
e 5936 298
e 5986 298
e 5989 298
e 5993 298
e 6003 298
e 6015 298
e 6050 298
e 6066 298
e 6126 298
e 6173 298
e 6185 298
e 6227 298
e 6264 298
e 6276 298
e 6328 298
e 6333 298
e 6356 298
e 547 299
e 557 299
e 764 299
e 3742 299
e 6309 299
e 364 300
e 379 300
e 428 300
e 493 300
e 556 300
e 599 300
e 631 300
e 646 300
e 709 300
e 750 300
e 810 300
e 957 300
e 971 300
e 991 300
e 1067 300
e 1084 300
e 1135 300
e 1168 300
e 1230 300
e 1273 300
e 1275 300
e 1311 300
e 1439 300
e 1471 300
e 1479 300
e 1526 300
e 1669 300
e 1914 300
e 2007 300
e 2149 300
e 2206 300
e 2297 300
e 2502 300
e 2610 300
e 2652 300
e 2778 300
e 2812 300
e 2859 300
e 3037 300
e 3080 300
e 3098 300
e 3228 300
e 3309 300
e 3331 300
e 3365 300
e 3422 300
e 3445 300
e 3454 300
e 3515 300
e 3521 300
e 3585 300
e 3615 300
e 3670 300
e 3706 300
e 3755 300
e 3777 300
e 3784 300
e 3837 300
e 3894 300
e 4000 300
e 4056 300
e 4250 300
e 4382 300
e 4434 300
e 4497 300
e 4522 300
e 4611 300
e 4746 300
e 4787 300
e 4810 300
e 4866 300
e 5001 300
e 5006 300
e 5058 300
e 5145 300
e 5189 300
e 5349 300
e 5386 300
e 5422 300
e 5467 300
e 5483 300
e 5574 300
e 5579 300
e 5634 300
e 5754 300
e 5788 300
e 5917 300
e 5943 300
e 5989 300
e 6055 300
e 6126 300
e 6130 300
e 6378 300
e 823 301
e 906 301
e 1457 301
e 1695 301
e 1956 301
e 2067 301
e 2074 301
e 2211 301
e 2517 301
e 2898 301
e 3032 301
e 3038 301
e 3301 301
e 3418 301
e 3431 301
e 3651 301
e 4244 301
e 4389 301
e 4474 301
e 4530 301
e 4658 301
e 4946 301
e 4974 301
e 5329 301
e 5537 301
e 5780 301
e 5844 301
e 6041 301
e 6263 301
e 6359 301
e 6372 301
e 729 302
e 1035 302
e 1306 302
e 2193 302
e 2540 302
e 2610 302
e 2640 302
e 3235 302
e 3478 302
e 3519 302
e 3892 302
e 4285 302
e 4342 302
e 4650 302
e 5145 302
e 6163 302
e 6369 302
e 381 303
e 602 303
e 881 303
e 1411 303
e 1552 303
e 1758 303
e 1802 303
e 2270 303
e 2321 303
e 2797 303
e 2801 303
e 3211 303
e 3754 303
e 3768 303
e 3871 303
e 4618 303
e 5205 303
e 6073 303
e 698 304
e 983 304
e 1008 304
e 1378 304
e 1407 304
e 1448 304
e 1578 304
e 1632 304
e 1702 304
e 1830 304
e 2153 304
e 2184 304
e 2847 304
e 3625 304
e 3888 304
e 3929 304
e 3945 304
e 4794 304
e 5079 304
e 5146 304
e 5818 304
e 6059 304
e 317 305
e 691 305
e 756 305
e 779 305
e 1013 305
e 1087 305
e 1144 305
e 1249 305
e 1330 305
e 1361 305
e 1421 305
e 1425 305
e 1688 305
e 1995 305
e 2047 305
e 2164 305
e 2197 305
e 2319 305
e 2381 305
e 2428 305
e 2524 305
e 2605 305
e 2652 305
e 2877 305
e 2886 305
e 2929 305
e 2959 305
e 3075 305
e 3108 305
e 3345 305
e 3630 305
e 3894 305
e 4053 305
e 4259 305
e 4311 305
e 4343 305
e 4459 305
e 4568 305
e 4680 305
e 4772 305
e 4881 305
e 5058 305
e 5168 305
e 5187 305
e 5192 305
e 5430 305
e 5661 305
e 5813 305
e 5861 305
e 6052 305
e 6144 305
e 6292 305
e 475 306
e 479 306
e 526 306
e 602 306
e 786 306
e 910 306
e 1006 306
e 1068 306
e 1265 306
e 1350 306
e 1442 306
e 1459 306
e 1511 306
e 1807 306
e 1973 306
e 2053 306
e 2142 306
e 2160 306
e 2645 306
e 2675 306
e 2679 306
e 2757 306
e 2867 306
e 2941 306
e 3047 306
e 3081 306
e 3557 306
e 3577 306
e 3590 306
e 3636 306
e 3652 306
e 3877 306
e 4030 306
e 4143 306
e 4148 306
e 4592 306
e 4740 306
e 4777 306
e 4894 306
e 5030 306
e 5167 306
e 5453 306
e 5590 306
e 5689 306
e 5768 306
e 6304 306
e 317 307
e 330 307
e 340 307
e 392 307
e 450 307
e 459 307
e 460 307
e 461 307
e 499 307
e 614 307
e 646 307
e 727 307
e 744 307
e 791 307
e 992 307
e 993 307
e 1027 307
e 1083 307
e 1150 307
e 1168 307
e 1245 307
e 1249 307
e 1281 307
e 1424 307
e 1443 307
e 1447 307
e 1493 307
e 1588 307
e 1614 307
e 1744 307
e 1753 307
e 1813 307
e 1869 307
e 1878 307
e 1905 307
e 1928 307
e 1954 307
e 1960 307
e 2007 307
e 2032 307
e 2231 307
e 2238 307
e 2249 307
e 2257 307
e 2282 307
e 2286 307
e 2303 307
e 2397 307
e 2433 307
e 2438 307
e 2439 307
e 2476 307
e 2500 307
e 2502 307
e 2511 307
e 2521 307
e 2545 307
e 2588 307
e 2639 307
e 2681 307
e 2713 307
e 2773 307
e 2822 307
e 2862 307
e 2874 307
e 3025 307
e 3034 307
e 3080 307
e 3098 307
e 3120 307
e 3160 307
e 3163 307
e 3203 307
e 3216 307
e 3217 307
e 3257 307
e 3345 307
e 3365 307
e 3378 307
e 3421 307
e 3445 307
e 3538 307
e 3653 307
e 3856 307
e 3933 307
e 3982 307
e 4039 307
e 4161 307
e 4224 307
e 4355 307
e 4369 307
e 4434 307
e 4445 307
e 4460 307
e 4488 307
e 4535 307
e 4536 307
e 4572 307
e 4604 307
e 4696 307
e 4821 307
e 4858 307
e 4996 307
e 5000 307
e 5078 307
e 5086 307
e 5095 307
e 5117 307
e 5143 307
e 5179 307
e 5190 307
e 5332 307
e 5406 307
e 5422 307
e 5539 307
e 5588 307
e 5591 307
e 5665 307
e 5821 307
e 5858 307
e 5861 307
e 5929 307
e 5935 307
e 5969 307
e 5974 307
e 6007 307
e 6081 307
e 6105 307
e 6129 307
e 6195 307
e 6207 307
e 6301 307
e 6357 307
e 6378 307
e 1123 308
e 1294 308
e 1366 308
e 1379 308
e 2030 308
e 2378 308
e 2832 308
e 4721 308
e 4883 308
e 4984 308
e 5363 308
e 5629 308
e 5763 308
e 5834 308
e 5848 308
e 6053 308
e 6261 308
e 314 309
e 368 309
e 471 309
e 682 309
e 745 309
e 750 309
e 1013 309
e 1024 309
e 1075 309
e 1103 309
e 1130 309
e 1145 309
e 1312 309
e 1318 309
e 1470 309
e 1480 309
e 1633 309
e 1634 309
e 1692 309
e 1762 309
e 1857 309
e 1860 309
e 1982 309
e 2035 309
e 2080 309
e 2124 309
e 2138 309
e 2197 309
e 2206 309
e 2234 309
e 2287 309
e 2421 309
e 2524 309
e 2538 309
e 2638 309
e 2659 309
e 2687 309
e 2838 309
e 2862 309
e 2885 309
e 2909 309
e 3108 309
e 3175 309
e 3205 309
e 3222 309
e 3314 309
e 3375 309
e 3525 309
e 3653 309
e 3693 309
e 3761 309
e 4175 309
e 4238 309
e 4304 309
e 4456 309
e 4541 309
e 4645 309
e 4686 309
e 5073 309
e 5089 309
e 5091 309
e 5096 309
e 5124 309
e 5186 309
e 5232 309
e 5430 309
e 5719 309
e 5746 309
e 5753 309
e 5808 309
e 5846 309
e 5955 309
e 5987 309
e 6011 309
e 6034 309
e 6062 309
e 6217 309
e 6379 309
e 379 310
e 407 310
e 460 310
e 492 310
e 574 310
e 584 310
e 590 310
e 604 310
e 704 310
e 894 310
e 903 310
e 937 310
e 976 310
e 988 310
e 994 310
e 1032 310
e 1051 310
e 1088 310
e 1113 310
e 1120 310
e 1142 310
e 1145 310
e 1152 310
e 1181 310
e 1217 310
e 1270 310
e 1485 310
e 1628 310
e 1637 310
e 1763 310
e 1807 310
e 1928 310
e 1946 310
e 1947 310
e 1952 310
e 1969 310
e 1979 310
e 1985 310
e 2007 310
e 2176 310
e 2263 310
e 2265 310
e 2322 310
e 2408 310
e 2458 310
e 2487 310
e 2490 310
e 2524 310
e 2659 310
e 2704 310
e 2712 310
e 2713 310
e 2764 310
e 2799 310
e 2810 310
e 2823 310
e 2856 310
e 2866 310
e 2927 310
e 2933 310
e 2966 310
e 3083 310
e 3152 310
e 3206 310
e 3227 310
e 3228 310
e 3243 310
e 3251 310
e 3284 310
e 3294 310
e 3365 310
e 3373 310
e 3657 310
e 3808 310
e 3829 310
e 3848 310
e 3997 310
e 4003 310
e 4069 310
e 4094 310
e 4131 310
e 4155 310
e 4186 310
e 4192 310
e 4263 310
e 4360 310
e 4369 310
e 4385 310
e 4634 310
e 4647 310
e 4702 310
e 4717 310
e 4755 310
e 4762 310
e 4764 310
e 4782 310
e 4810 310
e 4857 310
e 4917 310
e 4960 310
e 5020 310
e 5022 310
e 5073 310
e 5086 310
e 5091 310
e 5145 310
e 5188 310
e 5197 310
e 5229 310
e 5237 310
e 5370 310
e 5399 310
e 5402 310
e 5413 310
e 5438 310
e 5445 310
e 5543 310
e 5713 310
e 5775 310
e 5853 310
e 5940 310
e 5970 310
e 5988 310
e 6068 310
e 6091 310
e 6212 310
e 6268 310
e 6269 310
e 6319 310
e 6332 310
e 6350 310
e 472 311
e 893 311
e 906 311
e 2364 311
e 2373 311
e 4260 311
e 6095 311
e 314 312
e 353 312
e 405 312
e 671 312
e 676 312
e 700 312
e 756 312
e 902 312
e 931 312
e 965 312
e 1088 312
e 1253 312
e 1317 312
e 1363 312
e 1529 312
e 1629 312
e 1737 312
e 1794 312
e 1857 312
e 2102 312
e 2109 312
e 2311 312
e 2395 312
e 2400 312
e 2442 312
e 2487 312
e 2538 312
e 2563 312
e 2617 312
e 2712 312
e 2736 312
e 2827 312
e 2866 312
e 2913 312
e 3083 312
e 3102 312
e 3230 312
e 3389 312
e 3405 312
e 3494 312
e 3560 312
e 3608 312
e 3695 312
e 3947 312
e 3991 312
e 4003 312
e 4108 312
e 4184 312
e 4273 312
e 4322 312
e 4360 312
e 4575 312
e 4780 312
e 5026 312
e 5097 312
e 5109 312
e 5162 312
e 5197 312
e 5301 312
e 5503 312
e 5599 312
e 5743 312
e 5748 312
e 5775 312
e 5983 312
e 6027 312
e 6053 312
e 6066 312
e 6089 312
e 6199 312
e 6220 312
e 6269 312
e 6319 312
e 318 313
e 330 313
e 439 313
e 453 313
e 611 313
e 730 313
e 865 313
e 1023 313
e 1077 313
e 1462 313
e 1534 313
e 1901 313
e 1960 313
e 2041 313
e 2239 313
e 2249 313
e 2279 313
e 2458 313
e 2465 313
e 2701 313
e 2733 313
e 2772 313
e 2891 313
e 3163 313
e 3245 313
e 3256 313
e 3314 313
e 3496 313
e 3856 313
e 3933 313
e 3936 313
e 4058 313
e 4141 313
e 4192 313
e 4248 313
e 4439 313
e 4715 313
e 4810 313
e 4895 313
e 5125 313
e 5132 313
e 5155 313
e 5190 313
e 5216 313
e 5348 313
e 5406 313
e 5431 313
e 5523 313
e 5860 313
e 5915 313
e 5925 313
e 5959 313
e 5994 313
e 5999 313
e 6044 313
e 6114 313
e 6158 313
e 6218 313
e 6277 313
e 6321 313
e 6357 313
e 383 314
e 511 314
e 524 314
e 540 314
e 573 314
e 585 314
e 693 314
e 728 314
e 752 314
e 756 314
e 855 314
e 868 314
e 886 314
e 958 314
e 980 314
e 985 314
e 1007 314
e 1038 314
e 1041 314
e 1145 314
e 1177 314
e 1194 314
e 1274 314
e 1281 314
e 1291 314
e 1311 314
e 1315 314
e 1318 314
e 1341 314
e 1355 314
e 1395 314
e 1396 314
e 1409 314
e 1420 314
e 1542 314
e 1549 314
e 1555 314
e 1557 314
e 1585 314
e 1672 314
e 1677 314
e 1694 314
e 1698 314
e 1701 314
e 1755 314
e 1762 314
e 1813 314
e 1824 314
e 1831 314
e 1860 314
e 1899 314
e 1926 314
e 1941 314
e 1957 314
e 1964 314
e 1983 314
e 2020 314
e 2091 314
e 2238 314
e 2241 314
e 2268 314
e 2287 314
e 2302 314
e 2303 314
e 2312 314
e 2428 314
e 2538 314
e 2582 314
e 2644 314
e 2660 314
e 2688 314
e 2743 314
e 2751 314
e 2772 314
e 2818 314
e 2862 314
e 2928 314
e 3164 314
e 3168 314
e 3228 314
e 3256 314
e 3315 314
e 3341 314
e 3373 314
e 3377 314
e 3389 314
e 3402 314
e 3494 314
e 3514 314
e 3538 314
e 3545 314
e 3607 314
e 3613 314
e 3632 314
e 3653 314
e 3679 314
e 3688 314
e 3725 314
e 3758 314
e 3791 314
e 3862 314
e 3878 314
e 3911 314
e 3957 314
e 3962 314
e 4037 314
e 4046 314
e 4135 314
e 4227 314
e 4238 314
e 4351 314
e 4364 314
e 4387 314
e 4425 314
e 4492 314
e 4619 314
e 4645 314
e 4669 314
e 4686 314
e 4745 314
e 4747 314
e 4757 314
e 4838 314
e 4887 314
e 4988 314
e 5026 314
e 5028 314
e 5037 314
e 5089 314
e 5094 314
e 5129 314
e 5131 314
e 5186 314
e 5204 314
e 5245 314
e 5257 314
e 5361 314
e 5407 314
e 5520 314
e 5530 314
e 5674 314
e 5722 314
e 5753 314
e 5796 314
e 5833 314
e 5880 314
e 5905 314
e 5908 314
e 5935 314
e 6002 314
e 6034 314
e 6081 314
e 6098 314
e 6298 314
e 6319 314
e 6342 314
e 6347 314
e 364 315
e 380 315
e 381 315
e 396 315
e 415 315
e 417 315
e 441 315
e 456 315
e 534 315
e 535 315
e 549 315
e 617 315
e 711 315
e 714 315
e 925 315
e 1174 315
e 1176 315
e 1239 315
e 1285 315
e 1286 315
e 1502 315
e 1532 315
e 1533 315
e 1547 315
e 1741 315
e 1742 315
e 1757 315
e 1766 315
e 1950 315
e 2029 315
e 2063 315
e 2164 315
e 2182 315
e 2213 315
e 2257 315
e 2331 315
e 2392 315
e 2446 315
e 2491 315
e 2561 315
e 2566 315
e 2639 315
e 2659 315
e 2681 315
e 2820 315
e 2886 315
e 3056 315
e 3176 315
e 3193 315
e 3217 315
e 3274 315
e 3339 315
e 3380 315
e 3431 315
e 3456 315
e 3513 315
e 3525 315
e 3547 315
e 3579 315
e 3622 315
e 3650 315
e 3682 315
e 3709 315
e 3746 315
e 3927 315
e 3937 315
e 4000 315
e 4048 315
e 4126 315
e 4203 315
e 4210 315
e 4235 315
e 4259 315
e 4281 315
e 4300 315
e 4331 315
e 4398 315
e 4422 315
e 4452 315
e 4511 315
e 4526 315
e 4546 315
e 4547 315
e 4576 315
e 4591 315
e 4593 315
e 4739 315
e 4824 315
e 4829 315
e 4863 315
e 4914 315
e 4919 315
e 4960 315
e 5032 315
e 5065 315
e 5381 315
e 5397 315
e 5490 315
e 5510 315
e 5532 315
e 5550 315
e 5583 315
e 5644 315
e 5692 315
e 5794 315
e 5928 315
e 5965 315
e 5989 315
e 6031 315
e 6077 315
e 6142 315
e 6144 315
e 6278 315
e 6357 315
e 6369 315
e 381 316
e 569 316
e 600 316
e 1062 316
e 1816 316
e 2294 316
e 3717 316
e 3734 316
e 4007 316
e 4354 316
e 4491 316
e 4692 316
e 4718 316
e 4731 316
e 6205 316
e 6279 316
e 332 317
e 460 317
e 520 317
e 584 317
e 607 317
e 756 317
e 1013 317
e 1132 317
e 1144 317
e 1160 317
e 1217 317
e 1289 317
e 1330 317
e 1361 317
e 1424 317
e 1506 317
e 1688 317
e 1736 317
e 1785 317
e 1869 317
e 1878 317
e 1913 317
e 1914 317
e 1950 317
e 1994 317
e 2063 317
e 2164 317
e 2197 317
e 2231 317
e 2236 317
e 2319 317
e 2381 317
e 2428 317
e 2452 317
e 2458 317
e 2497 317
e 2524 317
e 2526 317
e 2782 317
e 2803 317
e 2877 317
e 2886 317
e 3030 317
e 3060 317
e 3075 317
e 3108 317
e 3123 317
e 3150 317
e 3196 317
e 3212 317
e 3228 317
e 3385 317
e 3574 317
e 3595 317
e 3624 317
e 3630 317
e 4039 317
e 4117 317
e 4163 317
e 4218 317
e 4343 317
e 4452 317
e 4480 317
e 4492 317
e 4568 317
e 4672 317
e 4674 317
e 4680 317
e 4755 317
e 4805 317
e 4811 317
e 4881 317
e 4901 317
e 4948 317
e 4996 317
e 5032 317
e 5043 317
e 5102 317
e 5145 317
e 5168 317
e 5187 317
e 5260 317
e 5387 317
e 5430 317
e 5653 317
e 5746 317
e 5813 317
e 5861 317
e 5925 317
e 5929 317
e 5936 317
e 6003 317
e 6147 317
e 6191 317
e 6292 317
e 6375 317
e 6383 317
e 371 318
e 390 318
e 399 318
e 404 318
e 417 318
e 432 318
e 574 318
e 603 318
e 617 318
e 641 318
e 650 318
e 651 318
e 773 318
e 791 318
e 799 318
e 822 318
e 926 318
e 937 318
e 1023 318
e 1080 318
e 1096 318
e 1170 318
e 1182 318
e 1267 318
e 1343 318
e 1361 318
e 1421 318
e 1432 318
e 1439 318
e 1528 318
e 1533 318
e 1588 318
e 1630 318
e 1648 318
e 1732 318
e 1807 318
e 1922 318
e 1984 318
e 2019 318
e 2178 318
e 2210 318
e 2231 318
e 2272 318
e 2283 318
e 2316 318
e 2319 318
e 2344 318
e 2392 318
e 2393 318
e 2397 318
e 2401 318
e 2428 318
e 2442 318
e 2511 318
e 2634 318
e 2739 318
e 2750 318
e 2927 318
e 2998 318
e 3028 318
e 3032 318
e 3053 318
e 3059 318
e 3079 318
e 3098 318
e 3127 318
e 3137 318
e 3196 318
e 3241 318
e 3271 318
e 3391 318
e 3445 318
e 3498 318
e 3553 318
e 3693 318
e 3718 318
e 3746 318
e 3755 318
e 3760 318
e 4000 318
e 4046 318
e 4058 318
e 4067 318
e 4100 318
e 4106 318
e 4112 318
e 4141 318
e 4164 318
e 4209 318
e 4235 318
e 4250 318
e 4435 318
e 4483 318
e 4600 318
e 4624 318
e 4656 318
e 4669 318
e 4738 318
e 4743 318
e 4761 318
e 4776 318
e 4787 318
e 4926 318
e 4935 318
e 4999 318
e 5094 318
e 5102 318
e 5121 318
e 5150 318
e 5152 318
e 5155 318
e 5261 318
e 5267 318
e 5323 318
e 5393 318
e 5468 318
e 5470 318
e 5471 318
e 5505 318
e 5509 318
e 5525 318
e 5554 318
e 5563 318
e 5591 318
e 5668 318
e 5685 318
e 5723 318
e 5726 318
e 5743 318
e 5746 318
e 5767 318
e 5905 318
e 5929 318
e 5953 318
e 5957 318
e 5969 318
e 5977 318
e 6007 318
e 6044 318
e 6108 318
e 6159 318
e 6169 318
e 6195 318
e 6319 318
e 6341 318
e 6386 318
e 1233 319
e 1569 319
e 2944 319
e 4141 319
e 4300 319
e 4483 319
e 4633 319
e 5679 319
e 6277 319
e 377 320
e 445 320
e 460 320
e 635 320
e 670 320
e 749 320
e 936 320
e 944 320
e 979 320
e 1032 320
e 1152 320
e 1176 320
e 1280 320
e 1340 320
e 1421 320
e 1558 320
e 1591 320
e 1625 320
e 1641 320
e 1839 320
e 1869 320
e 1890 320
e 2081 320
e 2193 320
e 2397 320
e 2526 320
e 2609 320
e 2610 320
e 3168 320
e 3251 320
e 3353 320
e 3422 320
e 3547 320
e 3556 320
e 3772 320
e 3866 320
e 3894 320
e 4003 320
e 4028 320
e 4088 320
e 4117 320
e 4136 320
e 4176 320
e 4325 320
e 4762 320
e 4765 320
e 4862 320
e 4872 320
e 4884 320
e 4900 320
e 4917 320
e 5152 320
e 5438 320
e 5452 320
e 5583 320
e 5682 320
e 5730 320
e 5743 320
e 5775 320
e 6163 320
e 6197 320
e 6269 320
e 6308 320
e 6319 320
e 1405 321
e 5671 321
e 528 322
e 570 322
e 582 322
e 693 322
e 1283 322
e 1294 322
e 1331 322
e 1722 322
e 1842 322
e 1867 322
e 2604 322
e 2711 322
e 2738 322
e 2850 322
e 2883 322
e 2934 322
e 3237 322
e 3239 322
e 3821 322
e 3946 322
e 4217 322
e 4350 322
e 4391 322
e 4406 322
e 4540 322
e 4679 322
e 4721 322
e 4851 322
e 5128 322
e 5514 322
e 5530 322
e 5556 322
e 5697 322
e 5834 322
e 6221 322
e 6241 322
e 6318 322
e 344 323
e 423 323
e 432 323
e 466 323
e 498 323
e 534 323
e 628 323
e 929 323
e 931 323
e 999 323
e 1072 323
e 1129 323
e 1138 323
e 1275 323
e 1286 323
e 1325 323
e 1403 323
e 1408 323
e 1466 323
e 1531 323
e 1638 323
e 1750 323
e 1818 323
e 1842 323
e 1902 323
e 1951 323
e 2013 323
e 2144 323
e 2157 323
e 2222 323
e 2237 323
e 2637 323
e 2652 323
e 2653 323
e 2837 323
e 3022 323
e 3034 323
e 3098 323
e 3494 323
e 3526 323
e 3556 323
e 3561 323
e 3664 323
e 3719 323
e 3730 323
e 3762 323
e 3803 323
e 3922 323
e 4124 323
e 4414 323
e 4420 323
e 4471 323
e 4485 323
e 4536 323
e 4679 323
e 4844 323
e 4889 323
e 5063 323
e 5347 323
e 5357 323
e 5469 323
e 5476 323
e 5711 323
e 5767 323
e 5865 323
e 5876 323
e 5880 323
e 6169 323
e 6185 323
e 6276 323
e 6356 323
e 369 324
e 420 324
e 436 324
e 438 324
e 439 324
e 443 324
e 453 324
e 459 324
e 512 324
e 611 324
e 634 324
e 641 324
e 693 324
e 710 324
e 719 324
e 730 324
e 743 324
e 745 324
e 752 324
e 816 324
e 830 324
e 930 324
e 959 324
e 962 324
e 965 324
e 969 324
e 976 324
e 1003 324
e 1023 324
e 1099 324
e 1103 324
e 1120 324
e 1152 324
e 1173 324
e 1174 324
e 1229 324
e 1253 324
e 1258 324
e 1294 324
e 1439 324
e 1441 324
e 1463 324
e 1540 324
e 1548 324
e 1578 324
e 1620 324
e 1677 324
e 1694 324
e 1715 324
e 1730 324
e 1746 324
e 1753 324
e 1788 324
e 1803 324
e 1842 324
e 1867 324
e 1889 324
e 1957 324
e 1959 324
e 1997 324
e 2009 324
e 2020 324
e 2041 324
e 2047 324
e 2072 324
e 2132 324
e 2165 324
e 2198 324
e 2239 324
e 2279 324
e 2292 324
e 2306 324
e 2320 324
e 2332 324
e 2369 324
e 2431 324
e 2476 324
e 2493 324
e 2524 324
e 2573 324
e 2574 324
e 2586 324
e 2589 324
e 2637 324
e 2644 324
e 2671 324
e 2692 324
e 2701 324
e 2730 324
e 2733 324
e 2767 324
e 2772 324
e 2789 324
e 2795 324
e 2803 324
e 2838 324
e 2853 324
e 2862 324
e 2891 324
e 2895 324
e 2928 324
e 2968 324
e 2985 324
e 3029 324
e 3048 324
e 3056 324
e 3148 324
e 3151 324
e 3157 324
e 3192 324
e 3196 324
e 3200 324
e 3222 324
e 3256 324
e 3314 324
e 3350 324
e 3367 324
e 3388 324
e 3391 324
e 3402 324
e 3410 324
e 3484 324
e 3496 324
e 3630 324
e 3640 324
e 3665 324
e 3743 324
e 3846 324
e 3882 324
e 3916 324
e 3956 324
e 3977 324
e 4021 324
e 4039 324
e 4043 324
e 4046 324
e 4058 324
e 4061 324
e 4111 324
e 4129 324
e 4141 324
e 4272 324
e 4279 324
e 4318 324
e 4384 324
e 4390 324
e 4408 324
e 4413 324
e 4443 324
e 4456 324
e 4485 324
e 4516 324
e 4541 324
e 4549 324
e 4617 324
e 4625 324
e 4628 324
e 4634 324
e 4708 324
e 4723 324
e 4758 324
e 4927 324
e 4933 324
e 4946 324
e 4994 324
e 5009 324
e 5014 324
e 5089 324
e 5096 324
e 5101 324
e 5104 324
e 5119 324
e 5125 324
e 5127 324
e 5132 324
e 5155 324
e 5192 324
e 5216 324
e 5314 324
e 5347 324
e 5431 324
e 5510 324
e 5523 324
e 5663 324
e 5665 324
e 5666 324
e 5679 324
e 5725 324
e 5751 324
e 5766 324
e 5783 324
e 5796 324
e 5798 324
e 5860 324
e 5959 324
e 5968 324
e 5972 324
e 6002 324
e 6037 324
e 6044 324
e 6107 324
e 6114 324
e 6117 324
e 6158 324
e 6178 324
e 6185 324
e 6218 324
e 6222 324
e 6233 324
e 6244 324
e 6277 324
e 6322 324
e 6340 324
e 6379 324
e 2221 325
e 3234 325
e 4915 325
e 388 326
e 892 326
e 1000 326
e 1142 326
e 2028 326
e 2292 326
e 2823 326
e 3228 326
e 3284 326
e 3997 326
e 4186 326
e 4364 326
e 4509 326
e 4701 326
e 4958 326
e 4960 326
e 5145 326
e 5229 326
e 5940 326
e 456 327
e 505 327
e 566 327
e 585 327
e 587 327
e 824 327
e 830 327
e 938 327
e 1017 327
e 1552 327
e 1577 327
e 1656 327
e 1732 327
e 1818 327
e 1946 327
e 2369 327
e 2493 327
e 2576 327
e 2647 327
e 2702 327
e 2754 327
e 2782 327
e 2860 327
e 2886 327
e 2936 327
e 2964 327
e 3075 327
e 3098 327
e 3175 327
e 3207 327
e 3219 327
e 3352 327
e 3485 327
e 3568 327
e 3580 327
e 3610 327
e 3630 327
e 3781 327
e 3874 327
e 3882 327
e 4104 327
e 4279 327
e 4308 327
e 4309 327
e 4338 327
e 4438 327
e 4588 327
e 4628 327
e 4710 327
e 4994 327
e 5008 327
e 5040 327
e 5155 327
e 5508 327
e 5627 327
e 5759 327
e 5963 327
e 5970 327
e 6138 327
e 6319 327
e 6357 327
e 6361 327
e 412 328
e 420 328
e 443 328
e 634 328
e 847 328
e 868 328
e 953 328
e 1003 328
e 1061 328
e 1106 328
e 1194 328
e 1208 328
e 1390 328
e 1471 328
e 1542 328
e 1581 328
e 1594 328
e 1598 328
e 1663 328
e 1747 328
e 1751 328
e 1760 328
e 1777 328
e 1835 328
e 2051 328
e 2067 328
e 2182 328
e 2206 328
e 2217 328
e 2245 328
e 2473 328
e 2498 328
e 2503 328
e 2535 328
e 2566 328
e 2646 328
e 2705 328
e 2777 328
e 2805 328
e 2808 328
e 2836 328
e 2851 328
e 2879 328
e 2930 328
e 2976 328
e 3012 328
e 3116 328
e 3122 328
e 3302 328
e 3316 328
e 3327 328
e 3516 328
e 3559 328
e 3560 328
e 3570 328
e 3699 328
e 3759 328
e 3762 328
e 3778 328
e 3780 328
e 3993 328
e 4112 328
e 4120 328
e 4217 328
e 4512 328
e 4516 328
e 4578 328
e 4579 328
e 4605 328
e 4670 328
e 4710 328
e 4724 328
e 4739 328
e 4935 328
e 4960 328
e 4970 328
e 5012 328
e 5015 328
e 5133 328
e 5260 328
e 5277 328
e 5278 328
e 5509 328
e 5607 328
e 5708 328
e 5754 328
e 5816 328
e 5928 328
e 5966 328
e 5977 328
e 6027 328
e 6067 328
e 6069 328
e 6139 328
e 6277 328
e 6299 328
e 6308 328
e 631 329
e 654 329
e 775 329
e 1178 329
e 1797 329
e 1874 329
e 2113 329
e 2136 329
e 2406 329
e 2434 329
e 3722 329
e 3733 329
e 4098 329
e 4394 329
e 4442 329
e 4554 329
e 4567 329
e 4693 329
e 4853 329
e 4961 329
e 5001 329
e 5228 329
e 5461 329
e 6369 329
e 396 330
e 413 330
e 424 330
e 438 330
e 441 330
e 460 330
e 581 330
e 587 330
e 604 330
e 608 330
e 637 330
e 641 330
e 646 330
e 727 330
e 743 330
e 769 330
e 781 330
e 906 330
e 912 330
e 967 330
e 969 330
e 973 330
e 1023 330
e 1049 330
e 1073 330
e 1077 330
e 1194 330
e 1229 330
e 1249 330
e 1339 330
e 1361 330
e 1372 330
e 1462 330
e 1532 330
e 1533 330
e 1641 330
e 1694 330
e 1708 330
e 1732 330
e 1785 330
e 1793 330
e 1807 330
e 1813 330
e 1839 330
e 1913 330
e 1944 330
e 1968 330
e 1972 330
e 2117 330
e 2261 330
e 2279 330
e 2282 330
e 2320 330
e 2351 330
e 2366 330
e 2392 330
e 2454 330
e 2465 330
e 2474 330
e 2500 330
e 2524 330
e 2540 330
e 2545 330
e 2578 330
e 2644 330
e 2681 330
e 2713 330
e 2758 330
e 2773 330
e 2795 330
e 2853 330
e 2871 330
e 2874 330
e 2886 330
e 2901 330
e 2904 330
e 2994 330
e 3026 330
e 3029 330
e 3048 330
e 3052 330
e 3080 330
e 3094 330
e 3098 330
e 3156 330
e 3157 330
e 3200 330
e 3255 330
e 3294 330
e 3331 330
e 3345 330
e 3350 330
e 3421 330
e 3445 330
e 3473 330
e 3579 330
e 3580 330
e 3630 330
e 3660 330
e 3693 330
e 3738 330
e 3838 330
e 3872 330
e 3880 330
e 3890 330
e 3894 330
e 3979 330
e 4039 330
e 4111 330
e 4117 330
e 4141 330
e 4161 330
e 4191 330
e 4307 330
e 4370 330
e 4456 330
e 4492 330
e 4536 330
e 4561 330
e 4604 330
e 4680 330
e 4762 330
e 4810 330
e 4824 330
e 4863 330
e 4867 330
e 4927 330
e 4994 330
e 4996 330
e 5001 330
e 5095 330
e 5121 330
e 5132 330
e 5145 330
e 5265 330
e 5386 330
e 5387 330
e 5390 330
e 5397 330
e 5422 330
e 5431 330
e 5445 330
e 5498 330
e 5584 330
e 5591 330
e 5662 330
e 5679 330
e 5691 330
e 5692 330
e 5773 330
e 5840 330
e 5861 330
e 5915 330
e 5929 330
e 5969 330
e 5974 330
e 5982 330
e 5999 330
e 6044 330
e 6086 330
e 6114 330
e 6185 330
e 6218 330
e 6277 330
e 6340 330
e 6364 330
e 787 331
e 1610 331
e 2224 331
e 2543 331
e 2771 331
e 2783 331
e 3732 331
e 3899 331
e 4026 331
e 4195 331
e 4225 331
e 4245 331
e 4318 331
e 4357 331
e 5734 331
e 5747 331
e 5825 331
e 6134 331
e 6315 331
e 426 332
e 525 332
e 640 332
e 641 332
e 962 332
e 979 332
e 1033 332
e 1249 332
e 1306 332
e 1462 332
e 1471 332
e 1506 332
e 1532 332
e 1620 332
e 1757 332
e 1785 332
e 1929 332
e 2198 332
e 2320 332
e 2336 332
e 2370 332
e 2465 332
e 2690 332
e 2701 332
e 2830 332
e 2899 332
e 3030 332
e 3075 332
e 3110 332
e 3196 332
e 3256 332
e 3280 332
e 3282 332
e 3331 332
e 3430 332
e 3478 332
e 3493 332
e 3496 332
e 3510 332
e 3542 332
e 3574 332
e 3609 332
e 3622 332
e 3640 332
e 3656 332
e 3698 332
e 3780 332
e 3846 332
e 3896 332
e 3900 332
e 3927 332
e 4031 332
e 4079 332
e 4120 332
e 4165 332
e 4206 332
e 4345 332
e 4370 332
e 4393 332
e 4561 332
e 4569 332
e 4761 332
e 4788 332
e 4914 332
e 5068 332
e 5078 332
e 5132 332
e 5318 332
e 5415 332
e 5431 332
e 5437 332
e 5663 332
e 5703 332
e 5833 332
e 5861 332
e 5907 332
e 5928 332
e 6003 332
e 6044 332
e 6163 332
e 6173 332
e 6185 332
e 6227 332
e 6264 332
e 6357 332
e 386 333
e 387 333
e 479 333
e 610 333
e 668 333
e 822 333
e 897 333
e 1198 333
e 1302 333
e 1441 333
e 1446 333
e 1487 333
e 1496 333
e 1564 333
e 1654 333
e 1660 333
e 1726 333
e 1790 333
e 1943 333
e 1967 333
e 1986 333
e 2247 333
e 2280 333
e 2342 333
e 2470 333
e 2473 333
e 2486 333
e 2513 333
e 2568 333
e 2599 333
e 2617 333
e 2632 333
e 2655 333
e 2782 333
e 2843 333
e 3067 333
e 3169 333
e 3204 333
e 3206 333
e 3256 333
e 3318 333
e 3660 333
e 3684 333
e 3738 333
e 3801 333
e 3874 333
e 3889 333
e 3974 333
e 4104 333
e 4213 333
e 4395 333
e 4431 333
e 4568 333
e 4594 333
e 4729 333
e 4839 333
e 4931 333
e 4934 333
e 4960 333
e 5024 333
e 5079 333
e 5082 333
e 5372 333
e 5381 333
e 5435 333
e 5509 333
e 5589 333
e 5631 333
e 5678 333
e 5835 333
e 5850 333
e 5870 333
e 5876 333
e 6071 333
e 6220 333
e 6266 333
e 3953 334
e 381 335
e 458 335
e 498 335
e 511 335
e 1083 335
e 1298 335
e 1540 335
e 1619 335
e 1627 335
e 1809 335
e 1834 335
e 2198 335
e 2244 335
e 2338 335
e 2639 335
e 2770 335
e 2797 335
e 2798 335
e 2804 335
e 2955 335
e 2976 335
e 3048 335
e 3078 335
e 3120 335
e 3231 335
e 3286 335
e 3332 335
e 3367 335
e 3524 335
e 3682 335
e 3855 335
e 4031 335
e 4034 335
e 4046 335
e 4159 335
e 4363 335
e 4387 335
e 4431 335
e 4436 335
e 4448 335
e 4569 335
e 4609 335
e 4639 335
e 4721 335
e 4764 335
e 5015 335
e 5418 335
e 5591 335
e 5674 335
e 5871 335
e 6062 335
e 6130 335
e 6173 335
e 6229 335
e 6276 335
e 6322 335
e 510 336
e 816 336
e 1035 336
e 1043 336
e 1249 336
e 1373 336
e 1997 336
e 2057 336
e 2149 336
e 2193 336
e 2472 336
e 2502 336
e 2713 336
e 2975 336
e 3422 336
e 3426 336
e 3484 336
e 3498 336
e 3714 336
e 3745 336
e 3755 336
e 3795 336
e 3820 336
e 3824 336
e 4259 336
e 4267 336
e 4363 336
e 4427 336
e 4452 336
e 4515 336
e 4604 336
e 4694 336
e 4799 336
e 4829 336
e 4948 336
e 4994 336
e 5107 336
e 5109 336
e 5259 336
e 5350 336
e 5668 336
e 5680 336
e 5730 336
e 5925 336
e 6191 336
e 6297 336
e 6298 336
e 6341 336
e 2151 337
e 5477 337
e 350 338
e 569 338
e 904 338
e 1141 338
e 1213 338
e 1362 338
e 1374 338
e 1474 338
e 2151 338
e 2187 338
e 2211 338
e 2335 338
e 2371 338
e 2643 338
e 2984 338
e 3021 338
e 3085 338
e 3233 338
e 3342 338
e 3945 338
e 4146 338
e 4179 338
e 4189 338
e 4255 338
e 4296 338
e 4451 338
e 4458 338
e 4472 338
e 4581 338
e 4664 338
e 4728 338
e 4812 338
e 4986 338
e 5253 338
e 5613 338
e 5658 338
e 5855 338
e 5944 338
e 5961 338
e 6008 338
e 398 339
e 462 339
e 704 339
e 722 339
e 909 339
e 915 339
e 935 339
e 937 339
e 1145 339
e 1155 339
e 1206 339
e 1231 339
e 1270 339
e 1273 339
e 1740 339
e 1802 339
e 1992 339
e 2034 339
e 2256 339
e 2318 339
e 2322 339
e 2341 339
e 2408 339
e 2594 339
e 2620 339
e 2641 339
e 2679 339
e 2704 339
e 2764 339
e 2798 339
e 2823 339
e 3072 339
e 3086 339
e 3095 339
e 3105 339
e 3228 339
e 3284 339
e 3393 339
e 3449 339
e 3590 339
e 3636 339
e 3687 339
e 3848 339
e 3925 339
e 3997 339
e 4033 339
e 4060 339
e 4148 339
e 4606 339
e 4702 339
e 4717 339
e 4952 339
e 4989 339
e 5061 339
e 5229 339
e 5518 339
e 5555 339
e 5624 339
e 5625 339
e 5633 339
e 5683 339
e 5715 339
e 5768 339
e 5802 339
e 5809 339
e 5944 339
e 5988 339
e 6350 339
e 6365 339
e 6371 339
e 396 340
e 450 340
e 459 340
e 460 340
e 461 340
e 482 340
e 583 340
e 621 340
e 646 340
e 730 340
e 764 340
e 800 340
e 829 340
e 963 340
e 991 340
e 993 340
e 1049 340
e 1065 340
e 1074 340
e 1083 340
e 1249 340
e 1281 340
e 1342 340
e 1375 340
e 1424 340
e 1443 340
e 1614 340
e 1627 340
e 1813 340
e 1905 340
e 1928 340
e 1958 340
e 1960 340
e 1965 340
e 2007 340
e 2016 340
e 2085 340
e 2090 340
e 2198 340
e 2238 340
e 2249 340
e 2276 340
e 2286 340
e 2303 340
e 2331 340
e 2340 340
e 2393 340
e 2399 340
e 2404 340
e 2431 340
e 2493 340
e 2521 340
e 2551 340
e 2721 340
e 2773 340
e 2822 340
e 2862 340
e 2964 340
e 3034 340
e 3080 340
e 3098 340
e 3120 340
e 3160 340
e 3163 340
e 3218 340
e 3430 340
e 3464 340
e 3538 340
e 3620 340
e 3630 340
e 3653 340
e 3682 340
e 3688 340
e 3789 340
e 3956 340
e 3979 340
e 3982 340
e 4026 340
e 4161 340
e 4164 340
e 4248 340
e 4254 340
e 4295 340
e 4304 340
e 4328 340
e 4355 340
e 4359 340
e 4383 340
e 4390 340
e 4434 340
e 4439 340
e 4443 340
e 4469 340
e 4488 340
e 4536 340
e 4557 340
e 4652 340
e 4700 340
e 4746 340
e 4757 340
e 4797 340
e 4804 340
e 4873 340
e 4883 340
e 4919 340
e 4934 340
e 4994 340
e 5000 340
e 5099 340
e 5143 340
e 5249 340
e 5325 340
e 5332 340
e 5539 340
e 5540 340
e 5554 340
e 5588 340
e 5663 340
e 5685 340
e 5725 340
e 5759 340
e 5880 340
e 5935 340
e 5974 340
e 5994 340
e 6129 340
e 6257 340
e 421 341
e 910 341
e 1169 341
e 1189 341
e 1433 341
e 1465 341
e 1483 341
e 1552 341
e 1845 341
e 1992 341
e 2256 341
e 2519 341
e 2675 341
e 2801 341
e 2836 341
e 2941 341
e 3020 341
e 3097 341
e 3277 341
e 3290 341
e 3328 341
e 3449 341
e 3768 341
e 3809 341
e 3840 341
e 3848 341
e 3925 341
e 4121 341
e 4581 341
e 4742 341
e 4890 341
e 4952 341
e 5036 341
e 5218 341
e 5571 341
e 5641 341
e 6073 341
e 6171 341
e 6343 341
e 6350 341
e 499 342
e 500 342
e 739 342
e 756 342
e 925 342
e 1139 342
e 1148 342
e 1174 342
e 1230 342
e 1232 342
e 1249 342
e 1330 342
e 1531 342
e 1813 342
e 1859 342
e 1863 342
e 1899 342
e 1928 342
e 2366 342
e 2380 342
e 2463 342
e 2524 342
e 3160 342
e 3456 342
e 3683 342
e 3753 342
e 3854 342
e 4001 342
e 4053 342
e 4254 342
e 4259 342
e 4925 342
e 4940 342
e 5198 342
e 5276 342
e 5601 342
e 5757 342
e 6060 342
e 6121 342
e 6129 342
e 6254 342
e 6363 342
e 1768 343
e 628 344
e 1198 344
e 1362 344
e 1380 344
e 1951 344
e 2013 344
e 2201 344
e 2840 344
e 3185 344
e 3551 344
e 3553 344
e 3730 344
e 4774 344
e 5416 344
e 6044 344
e 6164 344
e 6185 344
e 2640 345
e 2216 346
e 4514 346
e 6285 346
e 1802 347
e 2390 347
e 2684 347
e 2943 347
e 3101 347
e 4485 347
e 4726 347
e 5153 347
e 6140 347
e 6227 347
e 382 348
e 411 348
e 602 348
e 609 348
e 679 348
e 814 348
e 842 348
e 852 348
e 915 348
e 983 348
e 1005 348
e 1110 348
e 1117 348
e 1169 348
e 1271 348
e 1275 348
e 1374 348
e 1487 348
e 1503 348
e 1565 348
e 1740 348
e 1972 348
e 1992 348
e 2233 348
e 2239 348
e 2256 348
e 2268 348
e 2318 348
e 2321 348
e 2644 348
e 2675 348
e 2745 348
e 2764 348
e 2798 348
e 2867 348
e 2914 348
e 2999 348
e 3021 348
e 3073 348
e 3097 348
e 3099 348
e 3479 348
e 3527 348
e 3636 348
e 3667 348
e 3776 348
e 3960 348
e 3969 348
e 4000 348
e 4060 348
e 4164 348
e 4372 348
e 4385 348
e 4458 348
e 4523 348
e 4543 348
e 4581 348
e 4602 348
e 4620 348
e 4668 348
e 4742 348
e 4780 348
e 4952 348
e 5036 348
e 5047 348
e 5068 348
e 5175 348
e 5227 348
e 5253 348
e 5313 348
e 5319 348
e 5431 348
e 5518 348
e 5555 348
e 5556 348
e 5573 348
e 5633 348
e 5652 348
e 5670 348
e 5683 348
e 5809 348
e 5840 348
e 5850 348
e 5941 348
e 6008 348
e 6043 348
e 6065 348
e 6104 348
e 6338 348
e 6350 348
e 6365 348
e 505 349
e 561 349
e 636 349
e 646 349
e 759 349
e 884 349
e 931 349
e 969 349
e 1173 349
e 1250 349
e 1308 349
e 1536 349
e 1590 349
e 1624 349
e 1746 349
e 1753 349
e 1897 349
e 1959 349
e 2338 349
e 2340 349
e 2473 349
e 2562 349
e 2637 349
e 2779 349
e 2797 349
e 3164 349
e 3230 349
e 3246 349
e 3353 349
e 3372 349
e 3602 349
e 3781 349
e 3818 349
e 3834 349
e 3875 349
e 3956 349
e 4046 349
e 4054 349
e 4061 349
e 4077 349
e 4396 349
e 4400 349
e 4700 349
e 4729 349
e 4758 349
e 4772 349
e 4923 349
e 4980 349
e 5107 349
e 5198 349
e 5263 349
e 5266 349
e 5432 349
e 5540 349
e 5669 349
e 5833 349
e 6178 349
e 351 350
e 382 350
e 412 350
e 421 350
e 495 350
e 526 350
e 655 350
e 724 350
e 786 350
e 842 350
e 866 350
e 947 350
e 1006 350
e 1036 350
e 1438 350
e 1659 350
e 1702 350
e 1735 350
e 1802 350
e 1804 350
e 1805 350
e 1916 350
e 1972 350
e 2092 350
e 2105 350
e 2155 350
e 2235 350
e 2355 350
e 2802 350
e 2814 350
e 2843 350
e 3085 350
e 3374 350
e 3394 350
e 3413 350
e 3451 350
e 3925 350
e 3929 350
e 3945 350
e 4200 350
e 4395 350
e 4402 350
e 4514 350
e 4563 350
e 4590 350
e 4614 350
e 4742 350
e 4848 350
e 4928 350
e 5054 350
e 5075 350
e 5146 350
e 5160 350
e 5177 350
e 5435 350
e 5443 350
e 5474 350
e 5625 350
e 5641 350
e 5654 350
e 5715 350
e 5745 350
e 5797 350
e 5840 350
e 5938 350
e 6030 350
e 6048 350
e 6138 350
e 6171 350
e 6176 350
e 6205 350
e 947 351
e 1220 351
e 1256 351
e 1284 351
e 1337 351
e 1802 351
e 1838 351
e 1945 351
e 1972 351
e 2239 351
e 2256 351
e 2318 351
e 2355 351
e 2594 351
e 2615 351
e 2693 351
e 2798 351
e 2914 351
e 3680 351
e 3752 351
e 3819 351
e 3970 351
e 4071 351
e 4148 351
e 4540 351
e 4706 351
e 4782 351
e 4963 351
e 5054 351
e 5103 351
e 5163 351
e 5175 351
e 5531 351
e 5633 351
e 5732 351
e 5768 351
e 5797 351
e 5890 351
e 5938 351
e 6030 351
e 6205 351
e 6292 351
e 6318 351
e 485 352
e 928 352
e 1224 352
e 1680 352
e 2031 352
e 2407 352
e 2746 352
e 2753 352
e 3131 352
e 5513 352
e 5598 352
e 5656 352
e 5811 352
e 370 353
e 458 353
e 472 353
e 512 353
e 625 353
e 841 353
e 968 353
e 1033 353
e 1087 353
e 1123 353
e 1198 353
e 1208 353
e 1303 353
e 1354 353
e 1366 353
e 1379 353
e 1385 353
e 1526 353
e 1694 353
e 1764 353
e 1923 353
e 1993 353
e 2030 353
e 2157 353
e 2247 353
e 2449 353
e 2470 353
e 2507 353
e 2567 353
e 2621 353
e 2794 353
e 2832 353
e 2839 353
e 2850 353
e 2920 353
e 3027 353
e 3111 353
e 3378 353
e 3902 353
e 3975 353
e 4124 353
e 4177 353
e 4229 353
e 4361 353
e 4399 353
e 4613 353
e 4780 353
e 4883 353
e 4931 353
e 4950 353
e 4983 353
e 4984 353
e 5003 353
e 5048 353
e 5199 353
e 5363 353
e 5563 353
e 5629 353
e 5677 353
e 5702 353
e 5712 353
e 5760 353
e 5763 353
e 5766 353
e 5789 353
e 5834 353
e 6032 353
e 6053 353
e 474 354
e 3433 354
e 4485 354
e 5187 354
e 543 355
e 558 355
e 588 355
e 636 355
e 773 355
e 835 355
e 1070 355
e 1096 355
e 1102 355
e 1127 355
e 1179 355
e 1343 355
e 1688 355
e 2220 355
e 2391 355
e 2432 355
e 2637 355
e 2662 355
e 2753 355
e 3002 355
e 3032 355
e 3059 355
e 3084 355
e 3254 355
e 3302 355
e 3486 355
e 3561 355
e 3651 355
e 3806 355
e 3852 355
e 3858 355
e 4140 355
e 4181 355
e 4214 355
e 4436 355
e 4485 355
e 4528 355
e 4568 355
e 4571 355
e 4674 355
e 4780 355
e 4938 355
e 5013 355
e 5111 355
e 5293 355
e 5328 355
e 5554 355
e 5587 355
e 5973 355
e 5989 355
e 6020 355
e 423 356
e 800 356
e 901 356
e 1106 356
e 1796 356
e 2210 356
e 2241 356
e 2349 356
e 2734 356
e 2804 356
e 2829 356
e 2955 356
e 3048 356
e 3053 356
e 3078 356
e 3264 356
e 3473 356
e 3621 356
e 3770 356
e 3822 356
e 4036 356
e 4053 356
e 4123 356
e 4124 356
e 4481 356
e 5077 356
e 5336 356
e 5384 356
e 5506 356
e 5713 356
e 5821 356
e 5901 356
e 6126 356
e 6166 356
e 6276 356
e 6333 356
e 1060 357
e 5337 357
e 893 358
e 1336 358
e 2142 358
e 2235 358
e 2363 358
e 2836 358
e 2958 358
e 4580 358
e 5309 358
e 5610 358
e 5676 358
e 5819 358
e 6136 358
e 1549 359
e 1662 359
e 1797 359
e 2130 359
e 2378 359
e 2404 359
e 2897 359
e 2999 359
e 3904 359
e 3944 359
e 4887 359
e 5187 359
e 5623 359
e 6078 359
e 6332 359
e 989 360
e 1972 360
e 2817 360
e 3356 360
e 4260 360
e 4750 360
e 5093 360
e 5197 360
e 5475 360
e 6083 360
e 6312 360
e 1700 361
e 1972 361
e 4490 361
e 390 362
e 941 362
e 1059 362
e 1184 362
e 1202 362
e 1208 362
e 1332 362
e 1390 362
e 1393 362
e 1584 362
e 1713 362
e 1760 362
e 1761 362
e 1853 362
e 1982 362
e 2024 362
e 2034 362
e 2066 362
e 2141 362
e 2150 362
e 2264 362
e 2696 362
e 2743 362
e 3111 362
e 3699 362
e 3765 362
e 3837 362
e 3852 362
e 4317 362
e 4334 362
e 4412 362
e 4624 362
e 4803 362
e 4917 362
e 4970 362
e 4995 362
e 5327 362
e 5486 362
e 5607 362
e 5710 362
e 5963 362
e 5984 362
e 6020 362
e 6239 362
e 6270 362
e 364 363
e 381 363
e 1205 363
e 1533 363
e 1787 363
e 2204 363
e 2333 363
e 2446 363
e 3075 363
e 3411 363
e 3937 363
e 3990 363
e 4576 363
e 4863 363
e 5510 363
e 5515 363
e 5528 363
e 5644 363
e 5667 363
e 5866 363
e 5928 363
e 381 364
e 456 364
e 496 364
e 504 364
e 535 364
e 549 364
e 617 364
e 651 364
e 668 364
e 711 364
e 772 364
e 776 364
e 877 364
e 957 364
e 962 364
e 965 364
e 979 364
e 990 364
e 991 364
e 1176 364
e 1205 364
e 1217 364
e 1239 364
e 1256 364
e 1269 364
e 1352 364
e 1502 364
e 1533 364
e 1547 364
e 1559 364
e 1592 364
e 1736 364
e 1757 364
e 1766 364
e 1787 364
e 1796 364
e 1876 364
e 1906 364
e 1933 364
e 1968 364
e 1969 364
e 2000 364
e 2036 364
e 2130 364
e 2193 364
e 2204 364
e 2238 364
e 2243 364
e 2266 364
e 2275 364
e 2291 364
e 2333 364
e 2422 364
e 2446 364
e 2522 364
e 2561 364
e 2609 364
e 2610 364
e 2758 364
e 2820 364
e 2857 364
e 2871 364
e 2886 364
e 2927 364
e 2932 364
e 2939 364
e 2980 364
e 3008 364
e 3032 364
e 3176 364
e 3193 364
e 3217 364
e 3235 364
e 3264 364
e 3296 364
e 3335 364
e 3339 364
e 3344 364
e 3365 364
e 3411 364
e 3419 364
e 3490 364
e 3513 364
e 3664 364
e 3693 364
e 3733 364
e 3746 364
e 3818 364
e 3823 364
e 3894 364
e 3937 364
e 3957 364
e 3990 364
e 4025 364
e 4063 364
e 4069 364
e 4140 364
e 4192 364
e 4203 364
e 4210 364
e 4281 364
e 4422 364
e 4576 364
e 4591 364
e 4696 364
e 4799 364
e 4861 364
e 4863 364
e 4900 364
e 5272 364
e 5324 364
e 5329 364
e 5343 364
e 5370 364
e 5381 364
e 5510 364
e 5515 364
e 5528 364
e 5554 364
e 5643 364
e 5644 364
e 5694 364
e 5794 364
e 5842 364
e 5866 364
e 5880 364
e 5928 364
e 6109 364
e 6141 364
e 6142 364
e 6163 364
e 6191 364
e 6227 364
e 6308 364
e 6358 364
e 382 365
e 715 365
e 1552 365
e 2732 365
e 3020 365
e 3720 365
e 4648 365
e 4780 365
e 5045 365
e 5170 365
e 5313 365
e 5854 365
e 376 366
e 876 366
e 888 366
e 916 366
e 989 366
e 1226 366
e 1442 366
e 1767 366
e 2021 366
e 2114 366
e 2369 366
e 2620 366
e 3153 366
e 3169 366
e 3330 366
e 3577 366
e 4380 366
e 4782 366
e 4952 366
e 5041 366
e 5107 366
e 5159 366
e 5259 366
e 5315 366
e 5633 366
e 5688 366
e 5736 366
e 5925 366
e 5944 366
e 5992 366
e 6205 366
e 463 367
e 519 367
e 524 367
e 683 367
e 719 367
e 799 367
e 885 367
e 906 367
e 1041 367
e 1105 367
e 1130 367
e 1177 367
e 1189 367
e 1290 367
e 1293 367
e 1322 367
e 1399 367
e 1409 367
e 1487 367
e 1585 367
e 1620 367
e 1633 367
e 1763 367
e 1773 367
e 1824 367
e 1882 367
e 1915 367
e 1920 367
e 1945 367
e 2004 367
e 2197 367
e 2238 367
e 2421 367
e 2437 367
e 2568 367
e 2637 367
e 2974 367
e 3135 367
e 3175 367
e 3215 367
e 3272 367
e 3315 367
e 3470 367
e 3494 367
e 3582 367
e 3641 367
e 3679 367
e 3782 367
e 3788 367
e 3791 367
e 4061 367
e 4124 367
e 4238 367
e 4289 367
e 4326 367
e 4364 367
e 4388 367
e 4415 367
e 4456 367
e 4490 367
e 4990 367
e 5030 367
e 5033 367
e 5311 367
e 5383 367
e 5439 367
e 5519 367
e 5520 367
e 5554 367
e 5646 367
e 5658 367
e 5742 367
e 5908 367
e 5955 367
e 5961 367
e 6062 367
e 6196 367
e 745 368
e 896 368
e 1013 368
e 1024 368
e 1103 368
e 1130 368
e 1145 368
e 1152 368
e 1182 368
e 1206 368
e 1470 368
e 1471 368
e 1477 368
e 1578 368
e 1595 368
e 1633 368
e 1692 368
e 1762 368
e 1860 368
e 1865 368
e 1993 368
e 2083 368
e 2138 368
e 2287 368
e 2424 368
e 2617 368
e 2638 368
e 2659 368
e 2704 368
e 2838 368
e 2885 368
e 3102 368
e 3108 368
e 3314 368
e 3432 368
e 3525 368
e 3562 368
e 3761 368
e 3803 368
e 4076 368
e 4129 368
e 4175 368
e 4215 368
e 4238 368
e 4456 368
e 4543 368
e 4645 368
e 4694 368
e 5073 368
e 5091 368
e 5186 368
e 5232 368
e 5438 368
e 5719 368
e 5722 368
e 5753 368
e 5808 368
e 5846 368
e 6034 368
e 6185 368
e 6241 368
e 6259 368
e 6379 368
e 378 369
e 405 369
e 438 369
e 439 369
e 510 369
e 631 369
e 642 369
e 645 369
e 646 369
e 670 369
e 689 369
e 742 369
e 830 369
e 855 369
e 890 369
e 930 369
e 946 369
e 962 369
e 965 369
e 991 369
e 1075 369
e 1182 369
e 1455 369
e 1481 369
e 1487 369
e 1501 369
e 1536 369
e 1548 369
e 1558 369
e 1560 369
e 1620 369
e 1624 369
e 1664 369
e 1668 369
e 1672 369
e 1677 369
e 1681 369
e 1692 369
e 1794 369
e 1809 369
e 1821 369
e 1839 369
e 1957 369
e 1997 369
e 2017 369
e 2020 369
e 2041 369
e 2099 369
e 2116 369
e 2292 369
e 2312 369
e 2347 369
e 2421 369
e 2484 369
e 2493 369
e 2524 369
e 2538 369
e 2586 369
e 2596 369
e 2617 369
e 2637 369
e 2644 369
e 2745 369
e 2834 369
e 2907 369
e 2911 369
e 2928 369
e 2929 369
e 2939 369
e 2964 369
e 2985 369
e 3048 369
e 3146 369
e 3164 369
e 3177 369
e 3192 369
e 3207 369
e 3222 369
e 3230 369
e 3303 369
e 3325 369
e 3370 369
e 3402 369
e 3410 369
e 3489 369
e 3499 369
e 3504 369
e 3583 369
e 3632 369
e 3730 369
e 3758 369
e 3774 369
e 3782 369
e 3834 369
e 3956 369
e 3977 369
e 3999 369
e 4021 369
e 4025 369
e 4043 369
e 4046 369
e 4056 369
e 4061 369
e 4114 369
e 4129 369
e 4135 369
e 4137 369
e 4254 369
e 4279 369
e 4365 369
e 4400 369
e 4411 369
e 4425 369
e 4485 369
e 4496 369
e 4553 369
e 4575 369
e 4634 369
e 4645 369
e 4672 369
e 4708 369
e 4745 369
e 4772 369
e 4822 369
e 4852 369
e 4874 369
e 4994 369
e 5000 369
e 5019 369
e 5040 369
e 5119 369
e 5131 369
e 5134 369
e 5153 369
e 5187 369
e 5198 369
e 5204 369
e 5353 369
e 5438 369
e 5483 369
e 5519 369
e 5528 369
e 5529 369
e 5536 369
e 5591 369
e 5652 369
e 5666 369
e 5724 369
e 5759 369
e 5783 369
e 5796 369
e 5798 369
e 5819 369
e 5905 369
e 5936 369
e 6046 369
e 6076 369
e 6083 369
e 6093 369
e 6116 369
e 6169 369
e 6178 369
e 6225 369
e 6241 369
e 6319 369
e 6340 369
e 6347 369
e 372 370
e 378 370
e 421 370
e 431 370
e 444 370
e 549 370
e 564 370
e 603 370
e 605 370
e 619 370
e 632 370
e 648 370
e 650 370
e 673 370
e 703 370
e 752 370
e 773 370
e 779 370
e 797 370
e 800 370
e 804 370
e 896 370
e 928 370
e 1033 370
e 1065 370
e 1092 370
e 1102 370
e 1256 370
e 1303 370
e 1351 370
e 1377 370
e 1394 370
e 1435 370
e 1491 370
e 1517 370
e 1526 370
e 1528 370
e 1604 370
e 1613 370
e 1640 370
e 1651 370
e 1747 370
e 1801 370
e 1839 370
e 1898 370
e 1926 370
e 1928 370
e 1933 370
e 1936 370
e 1958 370
e 2012 370
e 2016 370
e 2030 370
e 2036 370
e 2074 370
e 2083 370
e 2107 370
e 2165 370
e 2174 370
e 2197 370
e 2266 370
e 2272 370
e 2306 370
e 2331 370
e 2391 370
e 2393 370
e 2404 370
e 2428 370
e 2442 370
e 2467 370
e 2470 370
e 2490 370
e 2505 370
e 2549 370
e 2616 370
e 2621 370
e 2655 370
e 2753 370
e 2782 370
e 2809 370
e 2886 370
e 2938 370
e 2940 370
e 2963 370
e 2971 370
e 2995 370
e 3000 370
e 3016 370
e 3023 370
e 3038 370
e 3044 370
e 3082 370
e 3123 370
e 3142 370
e 3158 370
e 3209 370
e 3222 370
e 3224 370
e 3229 370
e 3232 370
e 3248 370
e 3260 370
e 3271 370
e 3330 370
e 3332 370
e 3375 370
e 3391 370
e 3420 370
e 3426 370
e 3500 370
e 3521 370
e 3551 370
e 3561 370
e 3608 370
e 3651 370
e 3688 370
e 3693 370
e 3700 370
e 3701 370
e 3709 370
e 3710 370
e 3732 370
e 3789 370
e 3824 370
e 3861 370
e 3945 370
e 3946 370
e 3949 370
e 3984 370
e 4034 370
e 4035 370
e 4067 370
e 4164 370
e 4214 370
e 4254 370
e 4387 370
e 4389 370
e 4466 370
e 4468 370
e 4469 370
e 4470 370
e 4481 370
e 4485 370
e 4584 370
e 4649 370
e 4729 370
e 4737 370
e 4741 370
e 4774 370
e 4780 370
e 4817 370
e 4822 370
e 4931 370
e 4937 370
e 4944 370
e 4958 370
e 4980 370
e 5003 370
e 5011 370
e 5025 370
e 5030 370
e 5048 370
e 5049 370
e 5110 370
e 5113 370
e 5145 370
e 5190 370
e 5191 370
e 5197 370
e 5198 370
e 5232 370
e 5272 370
e 5292 370
e 5293 370
e 5298 370
e 5347 370
e 5384 370
e 5439 370
e 5503 370
e 5525 370
e 5554 370
e 5557 370
e 5620 370
e 5629 370
e 5666 370
e 5685 370
e 5695 370
e 5728 370
e 5895 370
e 5962 370
e 6080 370
e 6140 370
e 6187 370
e 6197 370
e 6251 370
e 6257 370
e 6282 370
e 6319 370
e 6332 370
e 6339 370
e 6351 370
e 392 371
e 418 371
e 499 371
e 500 371
e 535 371
e 614 371
e 744 371
e 750 371
e 791 371
e 826 371
e 912 371
e 925 371
e 973 371
e 992 371
e 1027 371
e 1041 371
e 1049 371
e 1077 371
e 1139 371
e 1151 371
e 1229 371
e 1245 371
e 1247 371
e 1249 371
e 1271 371
e 1286 371
e 1435 371
e 1449 371
e 1477 371
e 1482 371
e 1484 371
e 1506 371
e 1535 371
e 1586 371
e 1599 371
e 1641 371
e 1664 371
e 1708 371
e 1744 371
e 1753 371
e 1799 371
e 1807 371
e 1832 371
e 1876 371
e 1889 371
e 1901 371
e 1926 371
e 1928 371
e 1932 371
e 1950 371
e 2007 371
e 2041 371
e 2043 371
e 2073 371
e 2090 371
e 2108 371
e 2191 371
e 2231 371
e 2257 371
e 2260 371
e 2282 371
e 2320 371
e 2345 371
e 2351 371
e 2369 371
e 2392 371
e 2416 371
e 2438 371
e 2439 371
e 2441 371
e 2463 371
e 2465 371
e 2472 371
e 2481 371
e 2493 371
e 2502 371
e 2521 371
e 2534 371
e 2573 371
e 2588 371
e 2639 371
e 2656 371
e 2740 371
e 2772 371
e 2853 371
e 2943 371
e 2994 371
e 3001 371
e 3029 371
e 3034 371
e 3052 371
e 3063 371
e 3080 371
e 3094 371
e 3151 371
e 3157 371
e 3160 371
e 3179 371
e 3192 371
e 3196 371
e 3216 371
e 3345 371
e 3361 371
e 3365 371
e 3422 371
e 3445 371
e 3459 371
e 3473 371
e 3604 371
e 3683 371
e 3704 371
e 3792 371
e 3820 371
e 3825 371
e 3854 371
e 3856 371
e 3890 371
e 3891 371
e 3900 371
e 3979 371
e 4008 371
e 4039 371
e 4051 371
e 4058 371
e 4117 371
e 4141 371
e 4224 371
e 4263 371
e 4385 371
e 4408 371
e 4416 371
e 4452 371
e 4460 371
e 4478 371
e 4485 371
e 4526 371
e 4535 371
e 4572 371
e 4596 371
e 4604 371
e 4628 371
e 4647 371
e 4651 371
e 4676 371
e 4696 371
e 4708 371
e 4715 371
e 4758 371
e 4796 371
e 4833 371
e 4867 371
e 4901 371
e 4940 371
e 4957 371
e 4999 371
e 5043 371
e 5064 371
e 5086 371
e 5117 371
e 5150 371
e 5179 371
e 5190 371
e 5198 371
e 5246 371
e 5318 371
e 5332 371
e 5335 371
e 5350 371
e 5515 371
e 5668 371
e 5678 371
e 5696 371
e 5757 371
e 5773 371
e 5776 371
e 5925 371
e 5936 371
e 5974 371
e 5999 371
e 6007 371
e 6060 371
e 6079 371
e 6091 371
e 6111 371
e 6116 371
e 6129 371
e 6158 371
e 6195 371
e 6254 371
e 6297 371
e 6303 371
e 6341 371
e 6357 371
e 6363 371
e 373 372
e 387 372
e 399 372
e 431 372
e 440 372
e 441 372
e 449 372
e 483 372
e 566 372
e 599 372
e 854 372
e 891 372
e 955 372
e 1078 372
e 1095 372
e 1163 372
e 1274 372
e 1303 372
e 1304 372
e 1408 372
e 1431 372
e 1468 372
e 1506 372
e 1514 372
e 1547 372
e 1606 372
e 1629 372
e 1670 372
e 1703 372
e 1711 372
e 1724 372
e 1766 372
e 1797 372
e 1811 372
e 1833 372
e 1896 372
e 1923 372
e 1933 372
e 1999 372
e 2078 372
e 2083 372
e 2112 372
e 2130 372
e 2159 372
e 2165 372
e 2171 372
e 2248 372
e 2274 372
e 2276 372
e 2306 372
e 2360 372
e 2402 372
e 2418 372
e 2442 372
e 2453 372
e 2494 372
e 2647 372
e 2655 372
e 2684 372
e 2702 372
e 2754 372
e 2809 372
e 2811 372
e 2813 372
e 2865 372
e 2890 372
e 2907 372
e 2973 372
e 3044 372
e 3089 372
e 3109 372
e 3174 372
e 3232 372
e 3237 372
e 3254 372
e 3271 372
e 3296 372
e 3314 372
e 3330 372
e 3357 372
e 3375 372
e 3417 372
e 3508 372
e 3524 372
e 3551 372
e 3699 372
e 3700 372
e 3736 372
e 3785 372
e 3802 372
e 3803 372
e 3990 372
e 4034 372
e 4046 372
e 4078 372
e 4239 372
e 4252 372
e 4265 372
e 4344 372
e 4353 372
e 4459 372
e 4466 372
e 4469 372
e 4556 372
e 4675 372
e 4736 372
e 4751 372
e 4768 372
e 4780 372
e 4882 372
e 4887 372
e 4919 372
e 4995 372
e 5001 372
e 5003 372
e 5011 372
e 5015 372
e 5021 372
e 5022 372
e 5049 372
e 5076 372
e 5160 372
e 5162 372
e 5164 372
e 5198 372
e 5203 372
e 5232 372
e 5249 372
e 5298 372
e 5323 372
e 5384 372
e 5404 372
e 5417 372
e 5458 372
e 5468 372
e 5554 372
e 5666 372
e 5706 372
e 5728 372
e 5834 372
e 5856 372
e 5966 372
e 5992 372
e 6015 372
e 6021 372
e 6055 372
e 6057 372
e 6094 372
e 6139 372
e 6140 372
e 6199 372
e 6201 372
e 6217 372
e 6227 372
e 6347 372
e 426 373
e 474 373
e 528 373
e 533 373
e 545 373
e 559 373
e 566 373
e 700 373
e 756 373
e 780 373
e 893 373
e 936 373
e 942 373
e 976 373
e 1065 373
e 1078 373
e 1129 373
e 1149 373
e 1157 373
e 1274 373
e 1281 373
e 1291 373
e 1307 373
e 1311 373
e 1481 373
e 1549 373
e 1559 373
e 1562 373
e 1618 373
e 1629 373
e 1647 373
e 1803 373
e 1809 373
e 1858 373
e 1889 373
e 1926 373
e 1933 373
e 1968 373
e 2047 373
e 2165 373
e 2194 373
e 2359 373
e 2360 373
e 2418 373
e 2421 373
e 2442 373
e 2623 373
e 2648 373
e 2744 373
e 2751 373
e 2818 373
e 2890 373
e 2895 373
e 2985 373
e 3109 373
e 3177 373
e 3192 373
e 3215 373
e 3231 373
e 3271 373
e 3335 373
e 3341 373
e 3373 373
e 3375 373
e 3402 373
e 3593 373
e 3607 373
e 3651 373
e 3698 373
e 3750 373
e 3885 373
e 3888 373
e 3909 373
e 3911 373
e 3962 373
e 3974 373
e 3994 373
e 4043 373
e 4102 373
e 4124 373
e 4206 373
e 4228 373
e 4318 373
e 4325 373
e 4469 373
e 4485 373
e 4537 373
e 4686 373
e 4747 373
e 4757 373
e 4759 373
e 4811 373
e 4818 373
e 4887 373
e 5013 373
e 5037 373
e 5096 373
e 5129 373
e 5131 373
e 5179 373
e 5182 373
e 5257 373
e 5298 373
e 5404 373
e 5456 373
e 5560 373
e 5649 373
e 5753 373
e 5856 373
e 5983 373
e 6057 373
e 6088 373
e 6151 373
e 6155 373
e 6168 373
e 6225 373
e 6241 373
e 6294 373
e 6320 373
e 6347 373
e 436 374
e 730 374
e 969 374
e 1174 374
e 1532 374
e 2589 374
e 2730 374
e 2886 374
e 3048 374
e 3196 374
e 3200 374
e 4141 374
e 5192 374
e 5679 374
e 5722 374
e 6044 374
e 6218 374
e 1194 375
e 1371 375
e 5479 375
e 5586 375
e 6360 375
e 881 376
e 989 376
e 1319 376
e 1720 376
e 1767 376
e 1990 376
e 2184 376
e 2620 376
e 3100 376
e 3231 376
e 3326 376
e 3328 376
e 3356 376
e 3412 376
e 4071 376
e 4121 376
e 4193 376
e 4380 376
e 4581 376
e 4769 376
e 4794 376
e 4847 376
e 4963 376
e 5036 376
e 5313 376
e 5683 376
e 5688 376
e 6174 376
e 6203 376
e 6205 376
e 460 377
e 574 377
e 762 377
e 892 377
e 1032 377
e 1145 377
e 1153 377
e 1869 377
e 1947 377
e 1952 377
e 1976 377
e 2180 377
e 2351 377
e 2659 377
e 2678 377
e 2725 377
e 2834 377
e 2838 377
e 2966 377
e 3002 377
e 3029 377
e 3251 377
e 3294 377
e 3542 377
e 3595 377
e 3767 377
e 3772 377
e 3810 377
e 4186 377
e 4369 377
e 4697 377
e 4701 377
e 4862 377
e 4886 377
e 4903 377
e 5073 377
e 5086 377
e 5145 377
e 5152 377
e 5293 377
e 5484 377
e 5710 377
e 5722 377
e 5743 377
e 5807 377
e 5940 377
e 6147 377
e 6383 377
e 383 378
e 458 378
e 505 378
e 533 378
e 564 378
e 588 378
e 629 378
e 655 378
e 750 378
e 756 378
e 807 378
e 820 378
e 830 378
e 855 378
e 866 378
e 910 378
e 934 378
e 975 378
e 983 378
e 1006 378
e 1065 378
e 1166 378
e 1218 378
e 1302 378
e 1304 378
e 1369 378
e 1448 378
e 1480 378
e 1501 378
e 1537 378
e 1548 378
e 1657 378
e 1746 378
e 1798 378
e 1811 378
e 1816 378
e 1945 378
e 1981 378
e 2099 378
e 2234 378
e 2306 378
e 2359 378
e 2392 378
e 2688 378
e 2928 378
e 2942 378
e 2980 378
e 3119 378
e 3146 378
e 3192 378
e 3231 378
e 3271 378
e 3279 378
e 3310 378
e 3330 378
e 3370 378
e 3375 378
e 3392 378
e 3396 378
e 3402 378
e 3410 378
e 3480 378
e 3499 378
e 3523 378
e 3574 378
e 3583 378
e 3603 378
e 3607 378
e 3637 378
e 3693 378
e 3737 378
e 3778 378
e 3827 378
e 3888 378
e 3911 378
e 3963 378
e 3973 378
e 3990 378
e 3999 378
e 4071 378
e 4135 378
e 4157 378
e 4252 378
e 4254 378
e 4309 378
e 4354 378
e 4491 378
e 4501 378
e 4524 378
e 4533 378
e 4563 378
e 4616 378
e 4664 378
e 4768 378
e 4798 378
e 4799 378
e 4822 378
e 4869 378
e 4976 378
e 5000 378
e 5001 378
e 5074 378
e 5133 378
e 5157 378
e 5159 378
e 5199 378
e 5210 378
e 5326 378
e 5409 378
e 5468 378
e 5495 378
e 5507 378
e 5528 378
e 5540 378
e 5541 378
e 5626 378
e 5649 378
e 5666 378
e 5667 378
e 5674 378
e 5762 378
e 5857 378
e 5879 378
e 5996 378
e 6076 378
e 6136 378
e 6205 378
e 6231 378
e 6242 378
e 6318 378
e 6320 378
e 6340 378
e 574 379
e 640 379
e 641 379
e 651 379
e 723 379
e 744 379
e 750 379
e 791 379
e 810 379
e 827 379
e 865 379
e 879 379
e 930 379
e 937 379
e 991 379
e 992 379
e 1049 379
e 1051 379
e 1077 379
e 1120 379
e 1145 379
e 1168 379
e 1182 379
e 1210 379
e 1230 379
e 1270 379
e 1361 379
e 1397 379
e 1415 379
e 1484 379
e 1517 379
e 1635 379
e 1753 379
e 2011 379
e 2041 379
e 2043 379
e 2073 379
e 2149 379
e 2176 379
e 2234 379
e 2272 379
e 2281 379
e 2291 379
e 2297 379
e 2322 379
e 2345 379
e 2438 379
e 2439 379
e 2462 379
e 2511 379
e 2524 379
e 2588 379
e 2786 379
e 2927 379
e 2943 379
e 2966 379
e 3001 379
e 3037 379
e 3058 379
e 3227 379
e 3228 379
e 3243 379
e 3294 379
e 3309 379
e 3445 379
e 3478 379
e 3496 379
e 3515 379
e 3624 379
e 3737 379
e 3755 379
e 3829 379
e 3844 379
e 3880 379
e 3894 379
e 3936 379
e 4000 379
e 4024 379
e 4079 379
e 4082 379
e 4141 379
e 4210 379
e 4224 379
e 4324 379
e 4369 379
e 4382 379
e 4416 379
e 4434 379
e 4460 379
e 4535 379
e 4604 379
e 4661 379
e 4678 379
e 4695 379
e 4810 379
e 4866 379
e 4867 379
e 4888 379
e 5018 379
e 5058 379
e 5125 379
e 5172 379
e 5183 379
e 5189 379
e 5216 379
e 5249 379
e 5380 379
e 5420 379
e 5523 379
e 5557 379
e 5574 379
e 5847 379
e 5943 379
e 6007 379
e 6021 379
e 6055 379
e 6105 379
e 6140 379
e 6194 379
e 6195 379
e 6378 379
e 6386 379
e 381 380
e 407 380
e 443 380
e 451 380
e 456 380
e 469 380
e 477 380
e 535 380
e 540 380
e 591 380
e 645 380
e 657 380
e 714 380
e 769 380
e 784 380
e 805 380
e 965 380
e 991 380
e 1031 380
e 1040 380
e 1077 380
e 1108 380
e 1174 380
e 1176 380
e 1229 380
e 1253 380
e 1269 380
e 1462 380
e 1484 380
e 1502 380
e 1533 380
e 1540 380
e 1547 380
e 1593 380
e 1757 380
e 1766 380
e 1793 380
e 1827 380
e 1834 380
e 1914 380
e 1928 380
e 1954 380
e 1996 380
e 2003 380
e 2085 380
e 2099 380
e 2117 380
e 2237 380
e 2243 380
e 2257 380
e 2261 380
e 2272 380
e 2297 380
e 2333 380
e 2446 380
e 2454 380
e 2463 380
e 2476 380
e 2491 380
e 2495 380
e 2617 380
e 2639 380
e 2681 380
e 2701 380
e 2713 380
e 2753 380
e 2763 380
e 2795 380
e 2830 380
e 2895 380
e 2950 380
e 2955 380
e 2968 380
e 2980 380
e 3013 380
e 3048 380
e 3153 380
e 3157 380
e 3176 380
e 3193 380
e 3217 380
e 3398 380
e 3454 380
e 3511 380
e 3513 380
e 3567 380
e 3664 380
e 3699 380
e 3702 380
e 3746 380
e 3769 380
e 3846 380
e 3882 380
e 3897 380
e 3927 380
e 3933 380
e 3937 380
e 4161 380
e 4250 380
e 4281 380
e 4307 380
e 4422 380
e 4434 380
e 4519 380
e 4526 380
e 4561 380
e 4565 380
e 4576 380
e 4591 380
e 4611 380
e 4612 380
e 4723 380
e 4824 380
e 4829 380
e 4914 380
e 5078 380
e 5131 380
e 5232 380
e 5261 380
e 5265 380
e 5284 380
e 5295 380
e 5300 380
e 5324 380
e 5331 380
e 5348 380
e 5381 380
e 5505 380
e 5510 380
e 5528 380
e 5579 380
e 5584 380
e 5598 380
e 5640 380
e 5652 380
e 5679 380
e 5783 380
e 5821 380
e 5866 380
e 5871 380
e 5907 380
e 5928 380
e 5965 380
e 6107 380
e 6130 380
e 6142 380
e 6188 380
e 6233 380
e 6276 380
e 6278 380
e 6297 380
e 6333 380
e 407 381
e 426 381
e 448 381
e 456 381
e 458 381
e 508 381
e 540 381
e 545 381
e 549 381
e 617 381
e 714 381
e 759 381
e 772 381
e 784 381
e 791 381
e 841 381
e 881 381
e 906 381
e 925 381
e 962 381
e 965 381
e 977 381
e 989 381
e 1006 381
e 1040 381
e 1065 381
e 1102 381
e 1108 381
e 1117 381
e 1137 381
e 1174 381
e 1192 381
e 1205 381
e 1252 381
e 1269 381
e 1289 381
e 1341 381
e 1355 381
e 1369 381
e 1480 381
e 1506 381
e 1532 381
e 1533 381
e 1547 381
e 1589 381
e 1592 381
e 1620 381
e 1642 381
e 1654 381
e 1717 381
e 1741 381
e 1749 381
e 1752 381
e 1757 381
e 1758 381
e 1766 381
e 1768 381
e 1787 381
e 1802 381
e 1809 381
e 1949 381
e 1965 381
e 1996 381
e 2026 381
e 2144 381
e 2145 381
e 2173 381
e 2204 381
e 2213 381
e 2231 381
e 2270 381
e 2272 381
e 2297 381
e 2321 381
e 2330 381
e 2331 381
e 2333 381
e 2404 381
e 2446 381
e 2484 381
e 2491 381
e 2505 381
e 2566 381
e 2638 381
e 2701 381
e 2758 381
e 2771 381
e 2801 381
e 2809 381
e 2829 381
e 2864 381
e 2872 381
e 2914 381
e 2940 381
e 2941 381
e 2951 381
e 2980 381
e 2995 381
e 3012 381
e 3032 381
e 3048 381
e 3079 381
e 3089 381
e 3099 381
e 3100 381
e 3131 381
e 3132 381
e 3176 381
e 3177 381
e 3193 381
e 3211 381
e 3217 381
e 3222 381
e 3229 381
e 3244 381
e 3253 381
e 3286 381
e 3316 381
e 3328 381
e 3339 381
e 3375 381
e 3385 381
e 3411 381
e 3448 381
e 3452 381
e 3457 381
e 3513 381
e 3517 381
e 3535 381
e 3552 381
e 3571 381
e 3590 381
e 3610 381
e 3650 381
e 3661 381
e 3664 381
e 3680 381
e 3682 381
e 3699 381
e 3715 381
e 3734 381
e 3735 381
e 3746 381
e 3766 381
e 3789 381
e 3797 381
e 3818 381
e 3828 381
e 3846 381
e 3855 381
e 3885 381
e 3904 381
e 3937 381
e 3946 381
e 3957 381
e 3990 381
e 4004 381
e 4025 381
e 4063 381
e 4100 381
e 4140 381
e 4183 381
e 4194 381
e 4199 381
e 4210 381
e 4254 381
e 4274 381
e 4281 381
e 4295 381
e 4300 381
e 4340 381
e 4353 381
e 4408 381
e 4422 381
e 4511 381
e 4526 381
e 4533 381
e 4547 381
e 4576 381
e 4584 381
e 4591 381
e 4614 381
e 4618 381
e 4639 381
e 4674 381
e 4750 381
e 4760 381
e 4784 381
e 4829 381
e 4856 381
e 4863 381
e 4914 381
e 4931 381
e 4960 381
e 5001 381
e 5030 381
e 5061 381
e 5068 381
e 5096 381
e 5159 381
e 5161 381
e 5199 381
e 5205 381
e 5210 381
e 5218 381
e 5265 381
e 5316 381
e 5324 381
e 5355 381
e 5380 381
e 5381 381
e 5418 381
e 5505 381
e 5510 381
e 5528 381
e 5563 381
e 5627 381
e 5644 381
e 5649 381
e 5688 381
e 5694 381
e 5724 381
e 5748 381
e 5837 381
e 5842 381
e 5863 381
e 5866 381
e 5928 381
e 5959 381
e 5965 381
e 6080 381
e 6094 381
e 6117 381
e 6142 381
e 6161 381
e 6185 381
e 6203 381
e 6278 381
e 6279 381
e 6292 381
e 6312 381
e 6319 381
e 6358 381
e 487 382
e 602 382
e 715 382
e 876 382
e 1036 382
e 1065 382
e 1117 382
e 1189 382
e 1284 382
e 1301 382
e 1374 382
e 1438 382
e 1552 382
e 1845 382
e 1981 382
e 2092 382
e 2101 382
e 2115 382
e 2417 382
e 2732 382
e 2814 382
e 2843 382
e 3085 382
e 3159 382
e 3231 382
e 3265 382
e 3291 382
e 3447 382
e 3575 382
e 3623 382
e 3694 382
e 3720 382
e 3768 382
e 3827 382
e 3828 382
e 3945 382
e 3960 382
e 3969 382
e 4183 382
e 4220 382
e 4395 382
e 4446 382
e 4581 382
e 4602 382
e 4648 382
e 4692 382
e 5045 382
e 5309 382
e 5625 382
e 5736 382
e 5822 382
e 5938 382
e 5941 382
e 6063 382
e 498 383
e 533 383
e 750 383
e 887 383
e 958 383
e 1117 383
e 1194 383
e 1307 383
e 1315 383
e 1585 383
e 1672 383
e 1701 383
e 2194 383
e 2302 383
e 2312 383
e 2623 383
e 2751 383
e 2809 383
e 3178 383
e 3256 383
e 3344 383
e 3375 383
e 3533 383
e 3653 383
e 3725 383
e 3957 383
e 4103 383
e 4206 383
e 4222 383
e 4273 383
e 4492 383
e 4669 383
e 4686 383
e 4733 383
e 4745 383
e 4988 383
e 5266 383
e 5326 383
e 5649 383
e 5741 383
e 5857 383
e 5880 383
e 6002 383
e 6155 383
e 6222 383
e 444 384
e 528 384
e 549 384
e 570 384
e 693 384
e 1007 384
e 1104 384
e 1283 384
e 1315 384
e 1364 384
e 1464 384
e 1629 384
e 1722 384
e 1981 384
e 2711 384
e 2883 384
e 3003 384
e 3217 384
e 3545 384
e 3561 384
e 3842 384
e 3983 384
e 4046 384
e 4217 384
e 4391 384
e 4483 384
e 4540 384
e 5199 384
e 5514 384
e 5530 384
e 5897 384
e 6229 384
e 6241 384
e 6258 384
e 6386 384
e 652 385
e 833 385
e 1563 385
e 1666 385
e 1700 385
e 1780 385
e 1790 385
e 2240 385
e 2568 385
e 2745 385
e 2896 385
e 3004 385
e 3020 385
e 3091 385
e 3095 385
e 3262 385
e 3564 385
e 4060 385
e 4352 385
e 4353 385
e 4374 385
e 4395 385
e 4473 385
e 4543 385
e 5054 385
e 5238 385
e 5435 385
e 5540 385
e 5745 385
e 5799 385
e 5818 385
e 6058 385
e 6138 385
e 1078 386
e 1198 386
e 1307 386
e 1314 386
e 1486 386
e 1496 386
e 1726 386
e 1921 386
e 1943 386
e 2247 386
e 2347 386
e 2494 386
e 2513 386
e 3027 386
e 3204 386
e 3285 386
e 3341 386
e 3347 386
e 3499 386
e 3684 386
e 3802 386
e 4104 386
e 4145 386
e 4201 386
e 4230 386
e 4309 386
e 4364 386
e 4379 386
e 4431 386
e 4485 386
e 4572 386
e 5085 386
e 5372 386
e 5483 386
e 5835 386
e 5987 386
e 6020 386
e 6029 386
e 759 387
e 823 387
e 831 387
e 902 387
e 1302 387
e 1496 387
e 1557 387
e 1837 387
e 1985 387
e 2406 387
e 2558 387
e 2632 387
e 2779 387
e 2782 387
e 3060 387
e 3092 387
e 3194 387
e 3206 387
e 3376 387
e 3423 387
e 3472 387
e 3588 387
e 3760 387
e 4012 387
e 4046 387
e 4104 387
e 4396 387
e 4400 387
e 4462 387
e 4485 387
e 4920 387
e 4923 387
e 4960 387
e 5145 387
e 5226 387
e 5247 387
e 5748 387
e 6223 387
e 6266 387
e 611 388
e 614 388
e 621 388
e 855 388
e 865 388
e 895 388
e 937 388
e 963 388
e 976 388
e 979 388
e 1031 388
e 1108 388
e 1120 388
e 1142 388
e 1168 388
e 1206 388
e 1249 388
e 1347 388
e 1421 388
e 1443 388
e 1485 388
e 1493 388
e 1506 388
e 1588 388
e 1627 388
e 1664 388
e 1730 388
e 1807 388
e 1926 388
e 1928 388
e 1957 388
e 1958 388
e 1960 388
e 1964 388
e 1974 388
e 2003 388
e 2007 388
e 2016 388
e 2028 388
e 2032 388
e 2034 388
e 2072 388
e 2090 388
e 2176 388
e 2249 388
e 2257 388
e 2292 388
e 2465 388
e 2511 388
e 2524 388
e 2534 388
e 2541 388
e 2573 388
e 2656 388
e 2702 388
e 2740 388
e 2779 388
e 2799 388
e 2803 388
e 2834 388
e 2859 388
e 2895 388
e 2968 388
e 3011 388
e 3013 388
e 3034 388
e 3060 388
e 3080 388
e 3120 388
e 3148 388
e 3218 388
e 3228 388
e 3245 388
e 3284 388
e 3376 388
e 3386 388
e 3430 388
e 3441 388
e 3472 388
e 3473 388
e 3506 388
e 3690 388
e 3723 388
e 3755 388
e 3769 388
e 3846 388
e 3856 388
e 3894 388
e 3944 388
e 3949 388
e 3956 388
e 3997 388
e 4058 388
e 4076 388
e 4186 388
e 4248 388
e 4263 388
e 4306 388
e 4328 388
e 4359 388
e 4364 388
e 4390 388
e 4409 388
e 4439 388
e 4456 388
e 4509 388
e 4541 388
e 4561 388
e 4596 388
e 4611 388
e 4634 388
e 4645 388
e 4697 388
e 4723 388
e 4755 388
e 4804 388
e 4884 388
e 4885 388
e 4960 388
e 5008 388
e 5009 388
e 5021 388
e 5068 388
e 5099 388
e 5125 388
e 5132 388
e 5145 388
e 5190 388
e 5204 388
e 5226 388
e 5399 388
e 5406 388
e 5431 388
e 5484 388
e 5523 388
e 5599 388
e 5653 388
e 5663 388
e 5725 388
e 5790 388
e 5820 388
e 5858 388
e 5889 388
e 5905 388
e 5940 388
e 5966 388
e 5986 388
e 5994 388
e 6003 388
e 6071 388
e 6083 388
e 6114 388
e 6147 388
e 6197 388
e 6235 388
e 6264 388
e 6323 388
e 6363 388
e 426 389
e 427 389
e 433 389
e 533 389
e 564 389
e 601 389
e 627 389
e 694 389
e 715 389
e 732 389
e 975 389
e 1003 389
e 1065 389
e 1137 389
e 1138 389
e 1218 389
e 1274 389
e 1381 389
e 1454 389
e 1618 389
e 1635 389
e 1711 389
e 1775 389
e 1826 389
e 1842 389
e 1851 389
e 1916 389
e 1937 389
e 1993 389
e 2060 389
e 2238 389
e 2264 389
e 2321 389
e 2445 389
e 2453 389
e 2462 389
e 2471 389
e 2498 389
e 2637 389
e 2665 389
e 2809 389
e 2868 389
e 2888 389
e 3032 389
e 3084 389
e 3156 389
e 3224 389
e 3254 389
e 3325 389
e 3327 389
e 3391 389
e 3481 389
e 3510 389
e 3537 389
e 3593 389
e 3600 389
e 3661 389
e 3664 389
e 3716 389
e 3750 389
e 3789 389
e 3791 389
e 3803 389
e 3807 389
e 3834 389
e 3855 389
e 3862 389
e 3885 389
e 3908 389
e 3911 389
e 3946 389
e 3996 389
e 3999 389
e 4046 389
e 4222 389
e 4273 389
e 4321 389
e 4344 389
e 4350 389
e 4525 389
e 4695 389
e 4714 389
e 4741 389
e 4759 389
e 4780 389
e 4798 389
e 4844 389
e 4849 389
e 4916 389
e 5016 389
e 5094 389
e 5193 389
e 5199 389
e 5214 389
e 5302 389
e 5314 389
e 5427 389
e 5465 389
e 5507 389
e 5649 389
e 5664 389
e 5673 389
e 5867 389
e 5956 389
e 5977 389
e 6031 389
e 6072 389
e 6114 389
e 6132 389
e 6241 389
e 6342 389
e 6386 389
e 404 390
e 423 390
e 469 390
e 501 390
e 502 390
e 512 390
e 599 390
e 680 390
e 719 390
e 740 390
e 873 390
e 891 390
e 913 390
e 928 390
e 931 390
e 996 390
e 1057 390
e 1080 390
e 1170 390
e 1182 390
e 1202 390
e 1341 390
e 1342 390
e 1410 390
e 1413 390
e 1432 390
e 1477 390
e 1528 390
e 1531 390
e 1553 390
e 1584 390
e 1630 390
e 1729 390
e 1756 390
e 1798 390
e 1812 390
e 1813 390
e 1834 390
e 1837 390
e 1850 390
e 1911 390
e 1984 390
e 2049 390
e 2078 390
e 2089 390
e 2178 390
e 2205 390
e 2210 390
e 2260 390
e 2283 390
e 2292 390
e 2312 390
e 2344 390
e 2393 390
e 2397 390
e 2442 390
e 2447 390
e 2480 390
e 2588 390
e 2637 390
e 2657 390
e 2698 390
e 2715 390
e 2762 390
e 2889 390
e 2912 390
e 2920 390
e 2962 390
e 3011 390
e 3025 390
e 3033 390
e 3059 390
e 3094 390
e 3127 390
e 3137 390
e 3165 390
e 3271 390
e 3314 390
e 3340 390
e 3375 390
e 3525 390
e 3553 390
e 3561 390
e 3653 390
e 3718 390
e 3740 390
e 3751 390
e 3760 390
e 3779 390
e 3821 390
e 3839 390
e 3851 390
e 3855 390
e 3922 390
e 3951 390
e 3953 390
e 3959 390
e 3980 390
e 4016 390
e 4046 390
e 4052 390
e 4067 390
e 4090 390
e 4091 390
e 4098 390
e 4112 390
e 4118 390
e 4122 390
e 4164 390
e 4243 390
e 4303 390
e 4304 390
e 4321 390
e 4332 390
e 4401 390
e 4427 390
e 4435 390
e 4459 390
e 4483 390
e 4485 390
e 4524 390
e 4530 390
e 4559 390
e 4576 390
e 4600 390
e 4636 390
e 4656 390
e 4822 390
e 4923 390
e 4926 390
e 4933 390
e 4935 390
e 4947 390
e 4961 390
e 5015 390
e 5064 390
e 5102 390
e 5140 390
e 5181 390
e 5190 390
e 5203 390
e 5255 390
e 5267 390
e 5298 390
e 5303 390
e 5326 390
e 5346 390
e 5525 390
e 5553 390
e 5577 390
e 5685 390
e 5701 390
e 5723 390
e 5726 390
e 5751 390
e 5788 390
e 5953 390
e 6049 390
e 6101 390
e 6108 390
e 6159 390
e 6163 390
e 6197 390
e 6200 390
e 6303 390
e 6308 390
e 6383 390
e 482 391
e 511 391
e 603 391
e 891 391
e 906 391
e 931 391
e 1031 391
e 1087 391
e 1127 391
e 1165 391
e 1331 391
e 1341 391
e 1553 391
e 1576 391
e 1577 391
e 1603 391
e 1958 391
e 2404 391
e 2406 391
e 2474 391
e 2605 391
e 2637 391
e 2657 391
e 2782 391
e 2827 391
e 2913 391
e 2929 391
e 2942 391
e 2959 391
e 2978 391
e 3141 391
e 3521 391
e 3874 391
e 3995 391
e 4105 391
e 4190 391
e 4273 391
e 4344 391
e 4462 391
e 4467 391
e 4658 391
e 4727 391
e 4822 391
e 4920 391
e 4934 391
e 4980 391
e 5111 391
e 5187 391
e 5247 391
e 5254 391
e 5411 391
e 5962 391
e 6027 391
e 6217 391
e 6300 391
e 635 392
e 920 392
e 1145 392
e 1249 392
e 1286 392
e 1531 392
e 2176 392
e 2322 392
e 2366 392
e 2441 392
e 2659 392
e 2681 392
e 2773 392
e 3063 392
e 3094 392
e 3098 392
e 3163 392
e 3257 392
e 3294 392
e 3343 392
e 3400 392
e 3422 392
e 3779 392
e 3994 392
e 4039 392
e 4048 392
e 4224 392
e 4307 392
e 4355 392
e 4369 392
e 4434 392
e 4445 392
e 4536 392
e 4593 392
e 4884 392
e 4993 392
e 5086 392
e 5116 392
e 5358 392
e 5397 392
e 5588 392
e 5623 392
e 5679 392
e 5974 392
e 5989 392
e 6129 392
e 6159 392
e 1164 393
e 2870 393
e 2921 393
e 2932 393
e 3031 393
e 4273 393
e 4285 393
e 4293 393
e 5129 393
e 5844 393
e 5970 393
e 6163 393
e 964 394
e 994 394
e 1088 394
e 1152 394
e 1485 394
e 1591 394
e 1906 394
e 2406 394
e 2480 394
e 2654 394
e 2713 394
e 2736 394
e 2859 394
e 2866 394
e 3060 394
e 3873 394
e 4046 394
e 4094 394
e 4131 394
e 4210 394
e 4419 394
e 4925 394
e 5020 394
e 5026 394
e 5145 394
e 5197 394
e 5349 394
e 5442 394
e 5591 394
e 5775 394
e 6210 394
e 6212 394
e 6281 394
e 6319 394
e 458 395
e 464 395
e 508 395
e 555 395
e 599 395
e 676 395
e 677 395
e 867 395
e 870 395
e 879 395
e 906 395
e 991 395
e 996 395
e 1065 395
e 1106 395
e 1129 395
e 1306 395
e 1396 395
e 1457 395
e 1468 395
e 1509 395
e 1520 395
e 1536 395
e 1689 395
e 1741 395
e 1749 395
e 1750 395
e 1795 395
e 1809 395
e 1959 395
e 1965 395
e 2112 395
e 2157 395
e 2168 395
e 2231 395
e 2297 395
e 2314 395
e 2359 395
e 2360 395
e 2370 395
e 2381 395
e 2404 395
e 2418 395
e 2442 395
e 2444 395
e 2813 395
e 2829 395
e 2929 395
e 2934 395
e 2942 395
e 2976 395
e 2980 395
e 3018 395
e 3048 395
e 3051 395
e 3193 395
e 3229 395
e 3271 395
e 3308 395
e 3341 395
e 3402 395
e 3417 395
e 3501 395
e 3544 395
e 3545 395
e 3552 395
e 3587 395
e 3621 395
e 3697 395
e 3736 395
e 3788 395
e 3789 395
e 3803 395
e 3937 395
e 3998 395
e 4036 395
e 4098 395
e 4124 395
e 4180 395
e 4194 395
e 4226 395
e 4400 395
e 4422 395
e 4440 395
e 4448 395
e 4462 395
e 4556 395
e 4639 395
e 4703 395
e 4822 395
e 4922 395
e 4928 395
e 4931 395
e 4934 395
e 4980 395
e 5030 395
e 5100 395
e 5116 395
e 5176 395
e 5301 395
e 5448 395
e 5506 395
e 5529 395
e 5540 395
e 5554 395
e 5563 395
e 5700 395
e 5724 395
e 5767 395
e 5928 395
e 5960 395
e 6033 395
e 6067 395
e 6069 395
e 6241 395
e 6242 395
e 417 396
e 419 396
e 492 396
e 522 396
e 524 396
e 533 396
e 535 396
e 563 396
e 583 396
e 589 396
e 626 396
e 631 396
e 661 396
e 687 396
e 710 396
e 768 396
e 792 396
e 807 396
e 963 396
e 969 396
e 991 396
e 1023 396
e 1065 396
e 1116 396
e 1123 396
e 1166 396
e 1174 396
e 1214 396
e 1245 396
e 1249 396
e 1253 396
e 1263 396
e 1285 396
e 1375 396
e 1379 396
e 1402 396
e 1413 396
e 1450 396
e 1462 396
e 1531 396
e 1550 396
e 1630 396
e 1651 396
e 1654 396
e 1794 396
e 1812 396
e 1827 396
e 1831 396
e 1864 396
e 1901 396
e 1928 396
e 1950 396
e 2079 396
e 2099 396
e 2145 396
e 2199 396
e 2201 396
e 2272 396
e 2337 396
e 2345 396
e 2380 396
e 2415 396
e 2443 396
e 2444 396
e 2521 396
e 2618 396
e 2644 396
e 2650 396
e 2666 396
e 2700 396
e 2778 396
e 2808 396
e 2821 396
e 2837 396
e 2844 396
e 2886 396
e 3066 396
e 3070 396
e 3089 396
e 3157 396
e 3163 396
e 3206 396
e 3217 396
e 3247 396
e 3274 396
e 3282 396
e 3287 396
e 3316 396
e 3320 396
e 3332 396
e 3338 396
e 3350 396
e 3391 396
e 3392 396
e 3404 396
e 3454 396
e 3487 396
e 3513 396
e 3515 396
e 3571 396
e 3578 396
e 3650 396
e 3664 396
e 3688 396
e 3784 396
e 3876 396
e 3909 396
e 3954 396
e 4023 396
e 4039 396
e 4058 396
e 4126 396
e 4170 396
e 4213 396
e 4252 396
e 4254 396
e 4269 396
e 4295 396
e 4340 396
e 4448 396
e 4449 396
e 4452 396
e 4505 396
e 4511 396
e 4546 396
e 4547 396
e 4572 396
e 4584 396
e 4696 396
e 4814 396
e 4829 396
e 4837 396
e 4960 396
e 5055 396
e 5065 396
e 5078 396
e 5114 396
e 5124 396
e 5161 396
e 5192 396
e 5277 396
e 5356 396
e 5505 396
e 5509 396
e 5510 396
e 5532 396
e 5679 396
e 5710 396
e 5720 396
e 5777 396
e 5821 396
e 5839 396
e 5863 396
e 5935 396
e 5996 396
e 6007 396
e 6077 396
e 6137 396
e 6142 396
e 6295 396
e 6333 396
e 631 397
e 2307 397
e 2832 397
e 4214 397
e 4510 397
e 4864 397
e 4965 397
e 4967 397
e 5012 397
e 5488 397
e 5620 397
e 5828 397
e 5856 397
e 6184 397
e 6287 397
e 411 398
e 472 398
e 664 398
e 843 398
e 906 398
e 910 398
e 987 398
e 1006 398
e 1026 398
e 1162 398
e 1177 398
e 1231 398
e 1292 398
e 1305 398
e 1379 398
e 1522 398
e 1552 398
e 1571 398
e 1610 398
e 1682 398
e 1740 398
e 1802 398
e 1849 398
e 1870 398
e 1972 398
e 1981 398
e 1992 398
e 2270 398
e 2321 398
e 2341 398
e 2602 398
e 2606 398
e 2611 398
e 2675 398
e 2839 398
e 2963 398
e 3095 398
e 3143 398
e 3153 398
e 3171 398
e 3213 398
e 3222 398
e 3252 398
e 3283 398
e 3342 398
e 3356 398
e 3359 398
e 3399 398
e 3444 398
e 3449 398
e 3479 398
e 3600 398
e 3676 398
e 3732 398
e 3754 398
e 3799 398
e 3885 398
e 3899 398
e 3942 398
e 3945 398
e 4143 398
e 4225 398
e 4500 398
e 4543 398
e 4581 398
e 4589 398
e 4613 398
e 4618 398
e 4664 398
e 4716 398
e 4728 398
e 4742 398
e 4780 398
e 4983 398
e 5110 398
e 5294 398
e 5403 398
e 5448 398
e 5555 398
e 5576 398
e 5638 398
e 6030 398
e 6048 398
e 6053 398
e 6065 398
e 6095 398
e 6171 398
e 400 399
e 423 399
e 426 399
e 461 399
e 488 399
e 545 399
e 607 399
e 640 399
e 667 399
e 683 399
e 711 399
e 750 399
e 773 399
e 826 399
e 906 399
e 942 399
e 963 399
e 979 399
e 991 399
e 1048 399
e 1065 399
e 1092 399
e 1127 399
e 1171 399
e 1206 399
e 1240 399
e 1285 399
e 1296 399
e 1304 399
e 1343 399
e 1355 399
e 1360 399
e 1361 399
e 1378 399
e 1420 399
e 1421 399
e 1432 399
e 1477 399
e 1505 399
e 1506 399
e 1518 399
e 1651 399
e 1698 399
e 1717 399
e 1730 399
e 1796 399
e 1803 399
e 1826 399
e 1876 399
e 1954 399
e 1958 399
e 1973 399
e 1974 399
e 2016 399
e 2111 399
e 2112 399
e 2152 399
e 2179 399
e 2248 399
e 2353 399
e 2411 399
e 2412 399
e 2446 399
e 2465 399
e 2491 399
e 2511 399
e 2570 399
e 2613 399
e 2637 399
e 2647 399
e 2665 399
e 2688 399
e 2702 399
e 2804 399
e 2900 399
e 2955 399
e 2983 399
e 2985 399
e 2991 399
e 3032 399
e 3034 399
e 3048 399
e 3078 399
e 3120 399
e 3127 399
e 3166 399
e 3177 399
e 3219 399
e 3229 399
e 3232 399
e 3271 399
e 3302 399
e 3332 399
e 3367 399
e 3375 399
e 3386 399
e 3396 399
e 3452 399
e 3510 399
e 3553 399
e 3565 399
e 3603 399
e 3621 399
e 3651 399
e 3665 399
e 3693 399
e 3706 399
e 3723 399
e 3736 399
e 3755 399
e 3770 399
e 3787 399
e 3822 399
e 3824 399
e 3846 399
e 3897 399
e 3946 399
e 3979 399
e 4034 399
e 4051 399
e 4053 399
e 4057 399
e 4058 399
e 4118 399
e 4123 399
e 4124 399
e 4159 399
e 4265 399
e 4398 399
e 4436 399
e 4448 399
e 4481 399
e 4483 399
e 4527 399
e 4596 399
e 4612 399
e 4628 399
e 4669 399
e 4711 399
e 4715 399
e 4730 399
e 4764 399
e 4788 399
e 4918 399
e 4919 399
e 5009 399
e 5021 399
e 5037 399
e 5068 399
e 5074 399
e 5077 399
e 5078 399
e 5096 399
e 5111 399
e 5127 399
e 5132 399
e 5140 399
e 5149 399
e 5161 399
e 5256 399
e 5355 399
e 5384 399
e 5385 399
e 5396 399
e 5414 399
e 5418 399
e 5510 399
e 5539 399
e 5548 399
e 5554 399
e 5639 399
e 5663 399
e 5706 399
e 5713 399
e 5741 399
e 5816 399
e 5821 399
e 5871 399
e 5881 399
e 5901 399
e 5917 399
e 5930 399
e 5942 399
e 5986 399
e 5989 399
e 5993 399
e 5999 399
e 6091 399
e 6098 399
e 6126 399
e 6140 399
e 6173 399
e 6185 399
e 6227 399
e 6241 399
e 6244 399
e 6264 399
e 6276 399
e 6284 399
e 6316 399
e 6328 399
e 6333 399
e 421 400
e 423 400
e 509 400
e 536 400
e 541 400
e 549 400
e 558 400
e 585 400
e 617 400
e 696 400
e 725 400
e 765 400
e 773 400
e 807 400
e 921 400
e 965 400
e 1044 400
e 1060 400
e 1102 400
e 1127 400
e 1179 400
e 1184 400
e 1194 400
e 1275 400
e 1297 400
e 1302 400
e 1362 400
e 1468 400
e 1501 400
e 1505 400
e 1548 400
e 1599 400
e 1629 400
e 1639 400
e 1676 400
e 1713 400
e 1728 400
e 1783 400
e 1933 400
e 1949 400
e 1982 400
e 1985 400
e 2055 400
e 2066 400
e 2082 400
e 2089 400
e 2099 400
e 2144 400
e 2152 400
e 2220 400
e 2264 400
e 2304 400
e 2361 400
e 2407 400
e 2411 400
e 2467 400
e 2484 400
e 2591 400
e 2598 400
e 2661 400
e 2692 400
e 2715 400
e 2728 400
e 2743 400
e 2744 400
e 2750 400
e 2751 400
e 2758 400
e 2771 400
e 2839 400
e 2882 400
e 2905 400
e 2939 400
e 2942 400
e 2983 400
e 2997 400
e 3027 400
e 3032 400
e 3059 400
e 3096 400
e 3111 400
e 3177 400
e 3219 400
e 3271 400
e 3286 400
e 3330 400
e 3359 400
e 3367 400
e 3500 400
e 3521 400
e 3533 400
e 3537 400
e 3602 400
e 3603 400
e 3621 400
e 3651 400
e 3688 400
e 3710 400
e 3735 400
e 3787 400
e 3788 400
e 3817 400
e 3914 400
e 4034 400
e 4051 400
e 4063 400
e 4064 400
e 4133 400
e 4225 400
e 4269 400
e 4297 400
e 4317 400
e 4330 400
e 4334 400
e 4335 400
e 4412 400
e 4456 400
e 4528 400
e 4531 400
e 4575 400
e 4703 400
e 4736 400
e 4737 400
e 4741 400
e 4768 400
e 4780 400
e 4803 400
e 4849 400
e 4893 400
e 4984 400
e 4996 400
e 5048 400
e 5096 400
e 5202 400
e 5207 400
e 5232 400
e 5287 400
e 5316 400
e 5326 400
e 5327 400
e 5439 400
e 5448 400
e 5471 400
e 5548 400
e 5667 400
e 5672 400
e 5713 400
e 5879 400
e 5884 400
e 5886 400
e 5901 400
e 5942 400
e 6046 400
e 6062 400
e 6134 400
e 6201 400
e 6205 400
e 6231 400
e 6270 400
e 6328 400
e 438 401
e 483 401
e 580 401
e 968 401
e 1354 401
e 1574 401
e 1825 401
e 1856 401
e 2297 401
e 2370 401
e 2791 401
e 3051 401
e 3772 401
e 3831 401
e 3849 401
e 3939 401
e 4004 401
e 6382 401
e 446 402
e 753 402
e 857 402
e 910 402
e 941 402
e 1064 402
e 1337 402
e 1702 402
e 1772 402
e 1853 402
e 2024 402
e 2150 402
e 2233 402
e 2523 402
e 3108 402
e 3115 402
e 3558 402
e 3768 402
e 3797 402
e 4260 402
e 4358 402
e 4477 402
e 4543 402
e 4832 402
e 4921 402
e 5092 402
e 5185 402
e 5451 402
e 5474 402
e 5619 402
e 5963 402
e 5984 402
e 808 403
e 4397 403
e 6042 403
e 719 404
e 740 404
e 770 404
e 1057 404
e 1285 404
e 1361 404
e 1421 404
e 1432 404
e 1630 404
e 1798 404
e 1812 404
e 2210 404
e 2397 404
e 3059 404
e 3653 404
e 3718 404
e 3821 404
e 4067 404
e 4243 404
e 4483 404
e 4524 404
e 4600 404
e 4656 404
e 4926 404
e 5267 404
e 5326 404
e 5448 404
e 5525 404
e 5667 404
e 5821 404
e 5953 404
e 6159 404
e 6276 404
e 902 405
e 975 405
e 1343 405
e 1362 405
e 1529 405
e 1549 405
e 1557 405
e 1576 405
e 1629 405
e 1737 405
e 2102 405
e 2379 405
e 2406 405
e 2479 405
e 2632 405
e 2723 405
e 2782 405
e 2827 405
e 2907 405
e 3028 405
e 3042 405
e 3116 405
e 3182 405
e 3494 405
e 3635 405
e 3750 405
e 3768 405
e 3823 405
e 3991 405
e 4184 405
e 4190 405
e 4273 405
e 4384 405
e 4401 405
e 4694 405
e 4727 405
e 4758 405
e 4887 405
e 5008 405
e 5079 405
e 5109 405
e 5254 405
e 5361 405
e 5383 405
e 5494 405
e 5743 405
e 5748 405
e 6220 405
e 428 406
e 469 406
e 1084 406
e 1214 406
e 4381 406
e 4806 406
e 5464 406
e 492 407
e 536 407
e 607 407
e 621 407
e 646 407
e 689 407
e 746 407
e 762 407
e 769 407
e 822 407
e 896 407
e 913 407
e 992 407
e 1031 407
e 1037 407
e 1048 407
e 1088 407
e 1108 407
e 1132 407
e 1205 407
e 1270 407
e 1296 407
e 1395 407
e 1533 407
e 1692 407
e 1850 407
e 1947 407
e 1970 407
e 1974 407
e 1996 407
e 2003 407
e 2007 407
e 2020 407
e 2028 407
e 2034 407
e 2036 407
e 2303 407
e 2322 407
e 2453 407
e 2538 407
e 2727 407
e 2782 407
e 2822 407
e 2823 407
e 2859 407
e 2927 407
e 2940 407
e 3011 407
e 3029 407
e 3060 407
e 3113 407
e 3227 407
e 3228 407
e 3255 407
e 3284 407
e 3347 407
e 3365 407
e 3408 407
e 3638 407
e 3682 407
e 3704 407
e 3735 407
e 3769 407
e 3810 407
e 3826 407
e 3829 407
e 3894 407
e 3932 407
e 4046 407
e 4161 407
e 4192 407
e 4254 407
e 4327 407
e 4364 407
e 4385 407
e 4519 407
e 4591 407
e 4672 407
e 4697 407
e 4726 407
e 4797 407
e 4886 407
e 4996 407
e 5021 407
e 5143 407
e 5145 407
e 5265 407
e 5295 407
e 5324 407
e 5353 407
e 5380 407
e 5393 407
e 5543 407
e 5584 407
e 5662 407
e 5663 407
e 5680 407
e 5935 407
e 5940 407
e 5966 407
e 6101 407
e 6188 407
e 6319 407
e 6361 407
e 468 408
e 521 408
e 529 408
e 534 408
e 590 408
e 699 408
e 718 408
e 731 408
e 821 408
e 840 408
e 924 408
e 1106 408
e 1166 408
e 1170 408
e 1237 408
e 1316 408
e 1415 408
e 1472 408
e 1482 408
e 1531 408
e 1657 408
e 1759 408
e 1760 408
e 1887 408
e 2112 408
e 2182 408
e 2222 408
e 2339 408
e 2381 408
e 2466 408
e 2507 408
e 2522 408
e 2548 408
e 2666 408
e 2716 408
e 2786 408
e 3070 408
e 3155 408
e 3300 408
e 3334 408
e 3360 408
e 3385 408
e 3431 408
e 3510 408
e 3709 408
e 3794 408
e 3850 408
e 3903 408
e 3965 408
e 4020 408
e 4024 408
e 4056 408
e 4113 408
e 4324 408
e 4469 408
e 4527 408
e 4551 408
e 4559 408
e 4661 408
e 4804 408
e 4869 408
e 4928 408
e 5011 408
e 5149 408
e 5469 408
e 5482 408
e 5596 408
e 5703 408
e 5728 408
e 5795 408
e 5819 408
e 5871 408
e 5892 408
e 5912 408
e 6069 408
e 6123 408
e 6140 408
e 6194 408
e 6239 408
e 6262 408
e 6381 408
e 431 409
e 550 409
e 619 409
e 676 409
e 691 409
e 1054 409
e 1095 409
e 1191 409
e 1246 409
e 2083 409
e 2231 409
e 2360 409
e 2401 409
e 2442 409
e 2527 409
e 2648 409
e 2813 409
e 2831 409
e 2832 409
e 2865 409
e 2951 409
e 3079 409
e 3271 409
e 3699 409
e 3711 409
e 3718 409
e 3830 409
e 4215 409
e 4266 409
e 4298 409
e 4301 409
e 4353 409
e 4459 409
e 4481 409
e 4529 409
e 4542 409
e 4556 409
e 4575 409
e 4732 409
e 4780 409
e 4822 409
e 4938 409
e 5232 409
e 5244 409
e 5557 409
e 5602 409
e 5629 409
e 5689 409
e 5792 409
e 5898 409
e 5987 409
e 6087 409
e 6131 409
e 6232 409
e 6339 409
e 432 410
e 441 410
e 460 410
e 691 410
e 750 410
e 804 410
e 891 410
e 932 410
e 975 410
e 1073 410
e 1080 410
e 1100 410
e 1170 410
e 1232 410
e 1284 410
e 1303 410
e 1439 410
e 1454 410
e 1517 410
e 1709 410
e 1751 410
e 1757 410
e 1933 410
e 2171 410
e 2280 410
e 2321 410
e 2391 410
e 2440 410
e 2442 410
e 2493 410
e 2561 410
e 2749 410
e 2942 410
e 3240 410
e 3274 410
e 3436 410
e 3548 410
e 3811 410
e 3927 410
e 4047 410
e 4048 410
e 4083 410
e 4214 410
e 4370 410
e 4425 410
e 4576 410
e 4593 410
e 4621 410
e 4804 410
e 4869 410
e 4889 410
e 4980 410
e 4995 410
e 5049 410
e 5116 410
e 5249 410
e 5323 410
e 5353 410
e 5425 410
e 5529 410
e 5661 410
e 5728 410
e 5759 410
e 5928 410
e 5999 410
e 6010 410
e 6046 410
e 6143 410
e 6217 410
e 679 411
e 763 411
e 814 411
e 843 411
e 904 411
e 910 411
e 1006 411
e 1162 411
e 1258 411
e 1305 411
e 1411 411
e 1442 411
e 1503 411
e 1552 411
e 1565 411
e 1602 411
e 1610 411
e 1740 411
e 1845 411
e 1899 411
e 2033 411
e 2132 411
e 2186 411
e 2187 411
e 2321 411
e 2419 411
e 2496 411
e 2550 411
e 2573 411
e 2611 411
e 2631 411
e 2679 411
e 2724 411
e 2764 411
e 2920 411
e 3073 411
e 3097 411
e 3171 411
e 3358 411
e 3541 411
e 3636 411
e 3660 411
e 3663 411
e 3667 411
e 3671 411
e 3732 411
e 3776 411
e 3886 411
e 3945 411
e 3960 411
e 4066 411
e 4225 411
e 4254 411
e 4257 411
e 4319 411
e 4357 411
e 4523 411
e 4555 411
e 4728 411
e 4742 411
e 4757 411
e 4794 411
e 4952 411
e 5061 411
e 5093 411
e 5105 411
e 5175 411
e 5294 411
e 5313 411
e 5403 411
e 5613 411
e 5614 411
e 5949 411
e 6048 411
e 6149 411
e 6171 411
e 6216 411
e 6365 411
e 502 412
e 776 412
e 826 412
e 879 412
e 1000 412
e 1339 412
e 1415 412
e 1626 412
e 1796 412
e 2019 412
e 2026 412
e 2028 412
e 2231 412
e 2786 412
e 2812 412
e 2874 412
e 2976 412
e 3294 412
e 3721 412
e 4187 412
e 4399 412
e 4559 412
e 4630 412
e 4653 412
e 4745 412
e 4960 412
e 4967 412
e 5006 412
e 5208 412
e 5232 412
e 5233 412
e 5445 412
e 5512 412
e 5609 412
e 5661 412
e 5776 412
e 5842 412
e 5977 412
e 6332 412
e 425 413
e 460 413
e 553 413
e 680 413
e 691 413
e 714 413
e 827 413
e 988 413
e 1080 413
e 1176 413
e 1205 413
e 1249 413
e 1286 413
e 1330 413
e 1476 413
e 1531 413
e 1533 413
e 1787 413
e 1813 413
e 1825 413
e 1869 413
e 2011 413
e 2266 413
e 2540 413
e 2756 413
e 2824 413
e 2830 413
e 2886 413
e 3029 413
e 3312 413
e 3350 413
e 3421 413
e 3456 413
e 3548 413
e 3579 413
e 3591 413
e 3604 413
e 3751 413
e 3760 413
e 3851 413
e 3937 413
e 3953 413
e 4039 413
e 4048 413
e 4111 413
e 4203 413
e 4224 413
e 4259 413
e 4398 413
e 4434 413
e 4680 413
e 4739 413
e 4810 413
e 4811 413
e 4863 413
e 4960 413
e 5081 413
e 5140 413
e 5181 413
e 5203 413
e 5285 413
e 5300 413
e 5343 413
e 5387 413
e 5450 413
e 5591 413
e 5644 413
e 5694 413
e 5703 413
e 5821 413
e 5861 413
e 5863 413
e 5928 413
e 5957 413
e 5989 413
e 6144 413
e 6308 413
e 458 414
e 474 414
e 790 414
e 1074 414
e 1762 414
e 1860 414
e 1997 414
e 2083 414
e 2206 414
e 2421 414
e 3145 414
e 3315 414
e 3341 414
e 3435 414
e 3484 414
e 3533 414
e 3678 414
e 3761 414
e 4268 414
e 4587 414
e 4970 414
e 4980 414
e 5320 414
e 5454 414
e 5650 414
e 5689 414
e 5987 414
e 6008 414
e 6150 414
e 6170 414
e 6250 414
e 419 415
e 691 415
e 1091 415
e 1651 415
e 1734 415
e 1814 415
e 1933 415
e 2123 415
e 2143 415
e 2210 415
e 2231 415
e 2706 415
e 2808 415
e 2886 415
e 3070 415
e 3156 415
e 3274 415
e 3343 415
e 3404 415
e 3994 415
e 4126 415
e 4145 415
e 4269 415
e 4494 415
e 4593 415
e 4935 415
e 4993 415
e 5065 415
e 5277 415
e 5397 415
e 5537 415
e 5623 415
e 5679 415
e 5720 415
e 5842 415
e 5989 415
e 6127 415
e 935 416
e 989 416
e 1006 416
e 1378 416
e 1440 416
e 1522 416
e 1904 416
e 1972 416
e 2153 416
e 2325 416
e 2738 416
e 2910 416
e 3073 416
e 3289 416
e 3699 416
e 3801 416
e 3888 416
e 4087 416
e 4302 416
e 4477 416
e 4698 416
e 5053 416
e 5061 416
e 5388 416
e 5443 416
e 5551 416
e 6073 416
e 6350 416
e 419 417
e 522 417
e 533 417
e 583 417
e 658 417
e 661 417
e 691 417
e 768 417
e 792 417
e 924 417
e 925 417
e 963 417
e 1077 417
e 1174 417
e 1249 417
e 1285 417
e 1375 417
e 1399 417
e 1413 417
e 1415 417
e 1462 417
e 1531 417
e 1651 417
e 1654 417
e 1708 417
e 1742 417
e 1813 417
e 1814 417
e 1827 417
e 1831 417
e 1848 417
e 1901 417
e 1928 417
e 1950 417
e 2079 417
e 2145 417
e 2199 417
e 2201 417
e 2337 417
e 2380 417
e 2415 417
e 2443 417
e 2666 417
e 2700 417
e 2822 417
e 2871 417
e 2886 417
e 3006 417
e 3066 417
e 3089 417
e 3163 417
e 3184 417
e 3217 417
e 3274 417
e 3280 417
e 3316 417
e 3404 417
e 3454 417
e 3571 417
e 3578 417
e 3650 417
e 3854 417
e 3876 417
e 3933 417
e 3937 417
e 4023 417
e 4046 417
e 4126 417
e 4170 417
e 4213 417
e 4252 417
e 4269 417
e 4295 417
e 4340 417
e 4452 417
e 4483 417
e 4505 417
e 4511 417
e 4546 417
e 4547 417
e 4696 417
e 4790 417
e 4829 417
e 4940 417
e 5055 417
e 5065 417
e 5114 417
e 5179 417
e 5356 417
e 5505 417
e 5515 417
e 5532 417
e 5777 417
e 5821 417
e 5863 417
e 5928 417
e 5996 417
e 6014 417
e 6077 417
e 6129 417
e 6137 417
e 6295 417
e 6297 417
e 6357 417
e 535 418
e 563 418
e 573 418
e 659 418
e 781 418
e 826 418
e 925 418
e 1065 418
e 1113 418
e 1123 418
e 1339 418
e 1387 418
e 1477 418
e 1543 418
e 1715 418
e 1799 418
e 1833 418
e 1876 418
e 1901 418
e 2041 418
e 2043 418
e 2050 418
e 2111 418
e 2152 418
e 2260 418
e 2401 418
e 2410 418
e 2446 418
e 2465 418
e 2472 418
e 2491 418
e 2553 418
e 2573 418
e 2639 418
e 2656 418
e 2740 418
e 2774 418
e 2853 418
e 2874 418
e 2943 418
e 2965 418
e 2990 418
e 2994 418
e 3029 418
e 3114 418
e 3179 418
e 3192 418
e 3200 418
e 3361 418
e 3459 418
e 3603 418
e 3704 418
e 3736 418
e 3743 418
e 3792 418
e 3846 418
e 3916 418
e 3928 418
e 3979 418
e 4008 418
e 4046 418
e 4051 418
e 4058 418
e 4124 418
e 4131 418
e 4324 418
e 4353 418
e 4408 418
e 4478 418
e 4526 418
e 4551 418
e 4572 418
e 4582 418
e 4596 418
e 4604 418
e 4628 418
e 4630 418
e 4669 418
e 4696 418
e 4708 418
e 4715 418
e 4741 418
e 4745 418
e 4758 418
e 4780 418
e 4842 418
e 5009 418
e 5124 418
e 5132 418
e 5150 418
e 5178 418
e 5179 418
e 5213 418
e 5350 418
e 5664 418
e 5677 418
e 5689 418
e 5696 418
e 5776 418
e 5999 418
e 6021 418
e 6140 418
e 6227 418
e 6297 418
e 6332 418
e 425 419
e 441 419
e 499 419
e 522 419
e 533 419
e 553 419
e 563 419
e 583 419
e 610 419
e 635 419
e 658 419
e 691 419
e 768 419
e 792 419
e 827 419
e 963 419
e 990 419
e 1174 419
e 1249 419
e 1275 419
e 1328 419
e 1375 419
e 1402 419
e 1413 419
e 1450 419
e 1531 419
e 1533 419
e 1651 419
e 1654 419
e 1785 419
e 1814 419
e 1827 419
e 1831 419
e 1837 419
e 1932 419
e 1933 419
e 1950 419
e 2043 419
e 2079 419
e 2145 419
e 2157 419
e 2199 419
e 2380 419
e 2505 419
e 2666 419
e 2766 419
e 2844 419
e 2871 419
e 2886 419
e 2898 419
e 2940 419
e 2950 419
e 3048 419
e 3066 419
e 3150 419
e 3257 419
e 3274 419
e 3332 419
e 3343 419
e 3382 419
e 3404 419
e 3454 419
e 3473 419
e 3519 419
e 3571 419
e 3650 419
e 3664 419
e 3838 419
e 3854 419
e 3876 419
e 3908 419
e 3994 419
e 4000 419
e 4015 419
e 4023 419
e 4048 419
e 4112 419
e 4126 419
e 4213 419
e 4252 419
e 4269 419
e 4295 419
e 4340 419
e 4355 419
e 4363 419
e 4485 419
e 4511 419
e 4547 419
e 4790 419
e 4829 419
e 4869 419
e 4993 419
e 5055 419
e 5065 419
e 5078 419
e 5114 419
e 5116 419
e 5124 419
e 5143 419
e 5179 419
e 5290 419
e 5350 419
e 5352 419
e 5356 419
e 5425 419
e 5450 419
e 5529 419
e 5532 419
e 5623 419
e 5662 419
e 5679 419
e 5710 419
e 5720 419
e 5777 419
e 5785 419
e 5821 419
e 5863 419
e 5974 419
e 5996 419
e 6031 419
e 6077 419
e 6129 419
e 6137 419
e 6142 419
e 6173 419
e 6295 419
e 6375 419
e 443 420
e 520 420
e 634 420
e 752 420
e 791 420
e 799 420
e 812 420
e 853 420
e 966 420
e 1003 420
e 1061 420
e 1542 420
e 1594 420
e 1598 420
e 1627 420
e 1663 420
e 1746 420
e 1777 420
e 1779 420
e 1788 420
e 1800 420
e 1818 420
e 1842 420
e 1851 420
e 2030 420
e 2041 420
e 2072 420
e 2073 420
e 2122 420
e 2187 420
e 2217 420
e 2300 420
e 2473 420
e 2498 420
e 2503 420
e 2524 420
e 2565 420
e 2574 420
e 2646 420
e 2701 420
e 2777 420
e 2811 420
e 2851 420
e 2879 420
e 2964 420
e 2976 420
e 2985 420
e 3056 420
e 3068 420
e 3116 420
e 3122 420
e 3154 420
e 3200 420
e 3316 420
e 3327 420
e 3391 420
e 3420 420
e 3508 420
e 3516 420
e 3523 420
e 3545 420
e 3559 420
e 3560 420
e 3762 420
e 3778 420
e 3829 420
e 3875 420
e 3916 420
e 3993 420
e 4043 420
e 4217 420
e 4323 420
e 4391 420
e 4416 420
e 4460 420
e 4480 420
e 4485 420
e 4516 420
e 4541 420
e 4579 420
e 4670 420
e 4708 420
e 4710 420
e 4805 420
e 4821 420
e 4873 420
e 4885 420
e 4907 420
e 4960 420
e 5009 420
e 5104 420
e 5133 420
e 5343 420
e 5347 420
e 5725 420
e 5816 420
e 5910 420
e 5965 420
e 6007 420
e 6027 420
e 6067 420
e 6094 420
e 6139 420
e 6208 420
e 6319 420
e 6344 420
e 600 421
e 737 421
e 753 421
e 831 421
e 916 421
e 983 421
e 1099 421
e 1252 421
e 1303 421
e 1305 421
e 1358 421
e 1611 421
e 1666 421
e 1846 421
e 1992 421
e 2086 421
e 2101 421
e 2220 421
e 2235 421
e 2256 421
e 2304 421
e 2531 421
e 2598 421
e 2747 421
e 2758 421
e 2923 421
e 3162 421
e 3171 421
e 3253 421
e 3279 421
e 3359 421
e 3413 421
e 3457 421
e 3699 421
e 3702 421
e 4237 421
e 4317 421
e 4330 421
e 4581 421
e 4737 421
e 4890 421
e 4952 421
e 4986 421
e 5036 421
e 5185 421
e 5562 421
e 5567 421
e 5728 421
e 5837 421
e 5873 421
e 5949 421
e 6065 421
e 6136 421
e 6145 421
e 6216 421
e 808 422
e 3107 422
e 3305 422
e 4287 422
e 5864 422
e 505 423
e 566 423
e 683 423
e 793 423
e 901 423
e 929 423
e 945 423
e 1092 423
e 1103 423
e 1104 423
e 1105 423
e 1127 423
e 1135 423
e 1212 423
e 1343 423
e 1468 423
e 1478 423
e 1505 423
e 1543 423
e 1687 423
e 1750 423
e 1796 423
e 1837 423
e 1899 423
e 1985 423
e 2111 423
e 2137 423
e 2144 423
e 2152 423
e 2223 423
e 2272 423
e 2411 423
e 2541 423
e 2647 423
e 2743 423
e 2837 423
e 2983 423
e 3012 423
e 3059 423
e 3066 423
e 3114 423
e 3139 423
e 3141 423
e 3169 423
e 3219 423
e 3271 423
e 3330 423
e 3367 423
e 3375 423
e 3555 423
e 3565 423
e 3603 423
e 3621 423
e 3641 423
e 3651 423
e 3688 423
e 3689 423
e 3699 423
e 3770 423
e 3787 423
e 3822 423
e 3855 423
e 3944 423
e 3946 423
e 3979 423
e 4034 423
e 4051 423
e 4053 423
e 4064 423
e 4133 423
e 4239 423
e 4261 423
e 4456 423
e 4481 423
e 4556 423
e 4768 423
e 4961 423
e 5003 423
e 5006 423
e 5009 423
e 5086 423
e 5267 423
e 5357 423
e 5384 423
e 5394 423
e 5548 423
e 5588 423
e 5612 423
e 5706 423
e 5711 423
e 5713 423
e 5767 423
e 5876 423
e 5886 423
e 5901 423
e 5936 423
e 5942 423
e 6062 423
e 6126 423
e 6205 423
e 6212 423
e 6316 423
e 441 424
e 445 424
e 455 424
e 460 424
e 504 424
e 574 424
e 637 424
e 762 424
e 868 424
e 912 424
e 1247 424
e 1286 424
e 1327 424
e 1352 424
e 1372 424
e 1423 424
e 1516 424
e 1661 424
e 1725 424
e 1757 424
e 1913 424
e 1948 424
e 2034 424
e 2351 424
e 2454 424
e 2540 424
e 2541 424
e 2545 424
e 2952 424
e 2978 424
e 3026 424
e 3349 424
e 3473 424
e 3490 424
e 3670 424
e 3753 424
e 3838 424
e 3901 424
e 3908 424
e 4126 424
e 4137 424
e 4203 424
e 4327 424
e 4370 424
e 4471 424
e 4560 424
e 4561 424
e 4651 424
e 4838 424
e 4965 424
e 5027 424
e 5098 424
e 5250 424
e 5350 424
e 5387 424
e 5390 424
e 5413 424
e 5425 424
e 5452 424
e 5464 424
e 5552 424
e 5585 424
e 5591 424
e 5630 424
e 5640 424
e 5657 424
e 5686 424
e 5730 424
e 5765 424
e 5805 424
e 5888 424
e 5967 424
e 5989 424
e 6086 424
e 6090 424
e 458 425
e 585 425
e 613 425
e 627 425
e 651 425
e 672 425
e 680 425
e 691 425
e 827 425
e 877 425
e 918 425
e 957 425
e 988 425
e 1069 425
e 1145 425
e 1182 425
e 1184 425
e 1296 425
e 1370 425
e 1423 425
e 1476 425
e 1584 425
e 1634 425
e 1733 425
e 1734 425
e 1739 425
e 1825 425
e 1872 425
e 1937 425
e 1938 425
e 1946 425
e 1970 425
e 2083 425
e 2143 425
e 2206 425
e 2210 425
e 2225 425
e 2265 425
e 2266 425
e 2300 425
e 2328 425
e 2401 425
e 2450 425
e 2464 425
e 2524 425
e 2642 425
e 2659 425
e 2766 425
e 2886 425
e 2951 425
e 3224 425
e 3228 425
e 3278 425
e 3294 425
e 3382 425
e 3400 425
e 3448 425
e 3525 425
e 3591 425
e 3595 425
e 3682 425
e 3701 425
e 3751 425
e 3779 425
e 3841 425
e 3885 425
e 3953 425
e 4052 425
e 4175 425
e 4270 425
e 4353 425
e 4355 425
e 4387 425
e 4453 425
e 4560 425
e 4624 425
e 4675 425
e 4739 425
e 4795 425
e 4796 425
e 4811 425
e 4984 425
e 5181 425
e 5232 425
e 5327 425
e 5520 425
e 5553 425
e 5623 425
e 5710 425
e 5722 425
e 5918 425
e 5967 425
e 6127 425
e 6197 425
e 6301 425
e 6327 425
e 6375 425
e 6383 425
e 433 426
e 478 426
e 525 426
e 556 426
e 559 426
e 583 426
e 601 426
e 640 426
e 667 426
e 694 426
e 715 426
e 814 426
e 841 426
e 893 426
e 906 426
e 942 426
e 962 426
e 979 426
e 1046 426
e 1065 426
e 1083 426
e 1102 426
e 1138 426
e 1194 426
e 1230 426
e 1269 426
e 1274 426
e 1298 426
e 1303 426
e 1374 426
e 1385 426
e 1462 426
e 1463 426
e 1506 426
e 1532 426
e 1589 426
e 1598 426
e 1618 426
e 1620 426
e 1623 426
e 1711 426
e 1757 426
e 1768 426
e 1785 426
e 1802 426
e 1826 426
e 1831 426
e 1842 426
e 1926 426
e 1929 426
e 1993 426
e 2154 426
e 2179 426
e 2198 426
e 2233 426
e 2279 426
e 2321 426
e 2476 426
e 2494 426
e 2503 426
e 2515 426
e 2570 426
e 2577 426
e 2578 426
e 2637 426
e 2644 426
e 2665 426
e 2675 426
e 2776 426
e 2895 426
e 2899 426
e 2951 426
e 2961 426
e 2985 426
e 2995 426
e 3011 426
e 3032 426
e 3075 426
e 3153 426
e 3196 426
e 3211 426
e 3222 426
e 3256 426
e 3262 426
e 3277 426
e 3280 426
e 3282 426
e 3326 426
e 3375 426
e 3388 426
e 3430 426
e 3452 426
e 3510 426
e 3535 426
e 3561 426
e 3590 426
e 3593 426
e 3609 426
e 3694 426
e 3698 426
e 3699 426
e 3750 426
e 3764 426
e 3782 426
e 3846 426
e 3870 426
e 3882 426
e 3885 426
e 3896 426
e 3911 426
e 3927 426
e 3996 426
e 4031 426
e 4037 426
e 4043 426
e 4046 426
e 4058 426
e 4079 426
e 4120 426
e 4124 426
e 4191 426
e 4206 426
e 4272 426
e 4334 426
e 4340 426
e 4345 426
e 4353 426
e 4370 426
e 4390 426
e 4455 426
e 4476 426
e 4485 426
e 4509 426
e 4569 426
e 4582 426
e 4590 426
e 4700 426
e 4745 426
e 4759 426
e 4761 426
e 4774 426
e 4780 426
e 4788 426
e 4890 426
e 4914 426
e 5002 426
e 5016 426
e 5068 426
e 5078 426
e 5085 426
e 5144 426
e 5192 426
e 5193 426
e 5199 426
e 5214 426
e 5227 426
e 5228 426
e 5318 426
e 5361 426
e 5380 426
e 5396 426
e 5427 426
e 5507 426
e 5522 426
e 5555 426
e 5556 426
e 5645 426
e 5649 426
e 5663 426
e 5682 426
e 5724 426
e 5736 426
e 5741 426
e 5759 426
e 5789 426
e 5833 426
e 5907 426
e 5977 426
e 6003 426
e 6129 426
e 6142 426
e 6173 426
e 6185 426
e 6203 426
e 6216 426
e 6227 426
e 6241 426
e 6264 426
e 6292 426
e 6342 426
e 6380 426
e 528 427
e 670 427
e 759 427
e 902 427
e 975 427
e 1059 427
e 1152 427
e 1396 427
e 1558 427
e 1562 427
e 2083 427
e 3115 427
e 3168 427
e 3207 427
e 3272 427
e 3303 427
e 3373 427
e 3507 427
e 3873 427
e 3911 427
e 3996 427
e 4322 427
e 4360 427
e 4490 427
e 4586 427
e 4745 427
e 4964 427
e 5108 427
e 5187 427
e 5199 427
e 5427 427
e 5438 427
e 5840 427
e 5855 427
e 6241 427
e 6269 427
e 6286 427
e 6319 427
e 432 428
e 469 428
e 595 428
e 810 428
e 1031 428
e 1084 428
e 1232 428
e 1334 428
e 1669 428
e 1734 428
e 2107 428
e 2272 428
e 2307 428
e 2391 428
e 2778 428
e 2805 428
e 3232 428
e 3291 428
e 3615 428
e 3922 428
e 3930 428
e 4314 428
e 4403 428
e 4411 428
e 4550 428
e 4584 428
e 4965 428
e 5358 428
e 5488 428
e 5774 428
e 5865 428
e 5957 428
e 5989 428
e 6031 428
e 6308 428
e 1112 429
e 1609 429
e 1981 429
e 2211 429
e 4341 429
e 4620 429
e 479 430
e 714 430
e 852 430
e 859 430
e 1149 430
e 1241 430
e 1261 430
e 1487 430
e 1596 430
e 1875 430
e 2132 430
e 2675 430
e 3115 430
e 3330 430
e 4013 430
e 4477 430
e 4782 430
e 4952 430
e 5230 430
e 5518 430
e 5555 430
e 5556 430
e 5633 430
e 5802 430
e 6139 430
e 6203 430
e 6278 430
e 6365 430
e 444 431
e 525 431
e 590 431
e 621 431
e 632 431
e 718 431
e 739 431
e 755 431
e 780 431
e 784 431
e 975 431
e 1001 431
e 1065 431
e 1096 431
e 1127 431
e 1170 431
e 1174 431
e 1256 431
e 1274 431
e 1303 431
e 1369 431
e 1402 431
e 1431 431
e 1468 431
e 1501 431
e 1516 431
e 1547 431
e 1635 431
e 1670 431
e 1711 431
e 1752 431
e 1833 431
e 1835 431
e 1898 431
e 1899 431
e 1923 431
e 1985 431
e 2029 431
e 2030 431
e 2036 431
e 2083 431
e 2159 431
e 2248 431
e 2306 431
e 2330 431
e 2390 431
e 2442 431
e 2462 431
e 2507 431
e 2551 431
e 2655 431
e 2684 431
e 2793 431
e 2813 431
e 2831 431
e 2928 431
e 2943 431
e 2959 431
e 2976 431
e 3158 431
e 3174 431
e 3187 431
e 3229 431
e 3230 431
e 3233 431
e 3271 431
e 3300 431
e 3330 431
e 3339 431
e 3375 431
e 3413 431
e 3420 431
e 3463 431
e 3468 431
e 3510 431
e 3561 431
e 3641 431
e 3699 431
e 3700 431
e 3736 431
e 3768 431
e 3785 431
e 3803 431
e 3983 431
e 4024 431
e 4161 431
e 4180 431
e 4215 431
e 4254 431
e 4301 431
e 4323 431
e 4324 431
e 4335 431
e 4354 431
e 4456 431
e 4466 431
e 4469 431
e 4516 431
e 4529 431
e 4531 431
e 4541 431
e 4542 431
e 4558 431
e 4559 431
e 4661 431
e 4695 431
e 4761 431
e 4764 431
e 4780 431
e 4804 431
e 4835 431
e 4919 431
e 4938 431
e 4985 431
e 5011 431
e 5030 431
e 5099 431
e 5128 431
e 5132 431
e 5149 431
e 5171 431
e 5198 431
e 5213 431
e 5228 431
e 5249 431
e 5293 431
e 5314 431
e 5396 431
e 5420 431
e 5461 431
e 5557 431
e 5596 431
e 5666 431
e 5728 431
e 5729 431
e 5750 431
e 5792 431
e 5819 431
e 5880 431
e 5891 431
e 5935 431
e 5966 431
e 5992 431
e 6013 431
e 6021 431
e 6053 431
e 6087 431
e 6137 431
e 6140 431
e 6147 431
e 6194 431
e 6217 431
e 6227 431
e 6241 431
e 6242 431
e 6251 431
e 6257 431
e 6270 431
e 6381 431
e 469 432
e 521 432
e 534 432
e 631 432
e 646 432
e 747 432
e 804 432
e 984 432
e 1000 432
e 1067 432
e 1084 432
e 1100 432
e 1163 432
e 1198 432
e 1204 432
e 1214 432
e 1329 432
e 1355 432
e 1457 432
e 1468 432
e 1668 432
e 1835 432
e 2107 432
e 2111 432
e 2222 432
e 2391 432
e 2442 432
e 2470 432
e 2480 432
e 2503 432
e 2653 432
e 2722 432
e 2782 432
e 2812 432
e 2837 432
e 2956 432
e 3098 432
e 3101 432
e 3102 432
e 3129 432
e 3385 432
e 3431 432
e 3513 432
e 3515 432
e 3659 432
e 3664 432
e 3721 432
e 3785 432
e 3886 432
e 3922 432
e 3979 432
e 4000 432
e 4048 432
e 4130 432
e 4164 432
e 4188 432
e 4243 432
e 4250 432
e 4268 432
e 4314 432
e 4414 432
e 4469 432
e 4471 432
e 4483 432
e 4558 432
e 4559 432
e 4629 432
e 4632 432
e 4654 432
e 4679 432
e 4759 432
e 4854 432
e 4980 432
e 5001 432
e 5069 432
e 5100 432
e 5162 432
e 5181 432
e 5232 432
e 5272 432
e 5358 432
e 5529 432
e 5634 432
e 5711 432
e 5767 432
e 5865 432
e 5876 432
e 5880 432
e 5970 432
e 5989 432
e 6003 432
e 6226 432
e 6227 432
e 6234 432
e 6262 432
e 6278 432
e 533 433
e 564 433
e 601 433
e 694 433
e 715 433
e 975 433
e 1018 433
e 1137 433
e 1138 433
e 1274 433
e 1454 433
e 1618 433
e 1711 433
e 1775 433
e 1823 433
e 1916 433
e 1993 433
e 2088 433
e 2231 433
e 2264 433
e 2321 433
e 2406 433
e 2445 433
e 2471 433
e 2498 433
e 2665 433
e 2868 433
e 2888 433
e 2929 433
e 3315 433
e 3481 433
e 3593 433
e 3600 433
e 3789 433
e 3807 433
e 3834 433
e 3909 433
e 3911 433
e 3996 433
e 3999 433
e 4035 433
e 4225 433
e 4273 433
e 4344 433
e 4467 433
e 4649 433
e 4907 433
e 4916 433
e 5016 433
e 5193 433
e 5199 433
e 5302 433
e 5314 433
e 5368 433
e 5427 433
e 5486 433
e 5507 433
e 5649 433
e 5664 433
e 5673 433
e 5867 433
e 5956 433
e 5977 433
e 6054 433
e 6072 433
e 6132 433
e 6241 433
e 6342 433
e 6370 433
e 6386 433
e 484 434
e 690 434
e 719 434
e 823 434
e 849 434
e 883 434
e 906 434
e 958 434
e 1044 434
e 1051 434
e 1057 434
e 1060 434
e 1094 434
e 1114 434
e 1211 434
e 1215 434
e 1222 434
e 1244 434
e 1332 434
e 1379 434
e 1467 434
e 1553 434
e 1557 434
e 1561 434
e 1594 434
e 1598 434
e 1629 434
e 1669 434
e 1721 434
e 1936 434
e 1956 434
e 2022 434
e 2049 434
e 2055 434
e 2061 434
e 2062 434
e 2074 434
e 2089 434
e 2172 434
e 2357 434
e 2362 434
e 2404 434
e 2478 434
e 2480 434
e 2490 434
e 2501 434
e 2525 434
e 2608 434
e 2632 434
e 2835 434
e 2942 434
e 3003 434
e 3018 434
e 3038 434
e 3054 434
e 3109 434
e 3182 434
e 3241 434
e 3369 434
e 3418 434
e 3521 434
e 3533 434
e 3540 434
e 3560 434
e 3740 434
e 3744 434
e 3760 434
e 3823 434
e 3861 434
e 4012 434
e 4157 434
e 4190 434
e 4273 434
e 4332 434
e 4344 434
e 4407 434
e 4420 434
e 4430 434
e 4474 434
e 4476 434
e 4644 434
e 4658 434
e 4745 434
e 5133 434
e 5187 434
e 5254 434
e 5288 434
e 5365 434
e 5375 434
e 5391 434
e 5404 434
e 5407 434
e 5494 434
e 5511 434
e 5537 434
e 5780 434
e 5816 434
e 5849 434
e 5868 434
e 5884 434
e 6074 434
e 6263 434
e 6300 434
e 627 435
e 1230 435
e 1452 435
e 1584 435
e 1787 435
e 2499 435
e 2763 435
e 3030 435
e 3146 435
e 3175 435
e 3714 435
e 3755 435
e 4411 435
e 4757 435
e 4971 435
e 5014 435
e 5646 435
e 5982 435
e 439 436
e 453 436
e 496 436
e 499 436
e 529 436
e 611 436
e 641 436
e 730 436
e 764 436
e 959 436
e 969 436
e 1023 436
e 1032 436
e 1068 436
e 1144 436
e 1163 436
e 1174 436
e 1253 436
e 1443 436
e 1462 436
e 1463 436
e 1475 436
e 1485 436
e 1533 436
e 1621 436
e 1694 436
e 1730 436
e 1807 436
e 1947 436
e 1974 436
e 2239 436
e 2279 436
e 2320 436
e 2465 436
e 2474 436
e 2589 436
e 2644 436
e 2671 436
e 2713 436
e 2733 436
e 2795 436
e 2966 436
e 3011 436
e 3048 436
e 3150 436
e 3196 436
e 3200 436
e 3350 436
e 3365 436
e 3386 436
e 3670 436
e 3702 436
e 3856 436
e 3894 436
e 3896 436
e 3974 436
e 4039 436
e 4128 436
e 4141 436
e 4416 436
e 4471 436
e 4569 436
e 4762 436
e 5101 436
e 5119 436
e 5143 436
e 5155 436
e 5190 436
e 5192 436
e 5216 436
e 5226 436
e 5399 436
e 5431 436
e 5634 436
e 5679 436
e 5999 436
e 6044 436
e 6090 436
e 6114 436
e 6147 436
e 6158 436
e 6218 436
e 6277 436
e 6340 436
e 516 437
e 841 437
e 888 437
e 1284 437
e 2404 437
e 3262 437
e 3449 437
e 3931 437
e 4142 437
e 4294 437
e 4573 437
e 4812 437
e 5200 437
e 5227 437
e 5289 437
e 5496 437
e 5592 437
e 5684 437
e 5938 437
e 567 438
e 579 438
e 583 438
e 642 438
e 670 438
e 694 438
e 824 438
e 830 438
e 855 438
e 962 438
e 964 438
e 965 438
e 967 438
e 976 438
e 1051 438
e 1065 438
e 1269 438
e 1355 438
e 1418 438
e 1463 438
e 1480 438
e 1501 438
e 1558 438
e 1598 438
e 1620 438
e 1634 438
e 1664 438
e 1677 438
e 1773 438
e 1794 438
e 1803 438
e 1806 438
e 1809 438
e 1821 438
e 1823 438
e 1839 438
e 1889 438
e 1929 438
e 1942 438
e 1946 438
e 1957 438
e 2047 438
e 2059 438
e 2079 438
e 2091 438
e 2198 438
e 2347 438
e 2395 438
e 2484 438
e 2493 438
e 2573 438
e 2586 438
e 2605 438
e 2617 438
e 2704 438
e 2711 438
e 2771 438
e 2856 438
e 2869 438
e 2891 438
e 2894 438
e 2895 438
e 2928 438
e 2929 438
e 3042 438
e 3048 438
e 3051 438
e 3068 438
e 3139 438
e 3168 438
e 3192 438
e 3200 438
e 3370 438
e 3402 438
e 3410 438
e 3489 438
e 3499 438
e 3582 438
e 3583 438
e 3620 438
e 3693 438
e 3730 438
e 3758 438
e 3789 438
e 3808 438
e 3818 438
e 3836 438
e 3882 438
e 3888 438
e 3909 438
e 3957 438
e 3974 438
e 3976 438
e 3999 438
e 4025 438
e 4061 438
e 4076 438
e 4188 438
e 4201 438
e 4275 438
e 4308 438
e 4359 438
e 4409 438
e 4425 438
e 4443 438
e 4462 438
e 4512 438
e 4670 438
e 4700 438
e 5000 438
e 5013 438
e 5015 438
e 5026 438
e 5040 438
e 5161 438
e 5168 438
e 5198 438
e 5391 438
e 5507 438
e 5519 438
e 5528 438
e 5529 438
e 5540 438
e 5724 438
e 5759 438
e 5866 438
e 5905 438
e 5991 438
e 6164 438
e 6178 438
e 6200 438
e 6218 438
e 6241 438
e 6340 438
e 6347 438
e 453 439
e 497 439
e 641 439
e 730 439
e 743 439
e 830 439
e 907 439
e 937 439
e 959 439
e 969 439
e 996 439
e 1023 439
e 1253 439
e 1406 439
e 1463 439
e 1549 439
e 1614 439
e 1656 439
e 1681 439
e 1694 439
e 1775 439
e 1777 439
e 1788 439
e 1794 439
e 1821 439
e 1889 439
e 1929 439
e 1976 439
e 2017 439
e 2041 439
e 2047 439
e 2064 439
e 2079 439
e 2239 439
e 2249 439
e 2279 439
e 2286 439
e 2320 439
e 2332 439
e 2369 439
e 2538 439
e 2547 439
e 2589 439
e 2596 439
e 2602 439
e 2644 439
e 2671 439
e 2704 439
e 2733 439
e 2767 439
e 2795 439
e 2891 439
e 2928 439
e 2968 439
e 3042 439
e 3048 439
e 3157 439
e 3192 439
e 3196 439
e 3200 439
e 3222 439
e 3244 439
e 3410 439
e 3484 439
e 3496 439
e 3882 439
e 3950 439
e 3956 439
e 3968 439
e 3990 439
e 4013 439
e 4021 439
e 4038 439
e 4061 439
e 4111 439
e 4141 439
e 4166 439
e 4206 439
e 4272 439
e 4398 439
e 4467 439
e 4485 439
e 4617 439
e 4619 439
e 4758 439
e 4927 439
e 4988 439
e 5015 439
e 5097 439
e 5118 439
e 5119 439
e 5132 439
e 5192 439
e 5216 439
e 5318 439
e 5431 439
e 5663 439
e 5679 439
e 5744 439
e 5759 439
e 5783 439
e 5833 439
e 5860 439
e 5959 439
e 6044 439
e 6114 439
e 6158 439
e 6218 439
e 6264 439
e 6277 439
e 6340 439
e 6347 439
e 6379 439
e 669 440
e 734 440
e 901 440
e 1078 440
e 1266 440
e 1401 440
e 1514 440
e 2165 440
e 2189 440
e 2510 440
e 2698 440
e 2876 440
e 3611 440
e 3806 440
e 3878 440
e 3896 440
e 4046 440
e 4090 440
e 4544 440
e 4684 440
e 4780 440
e 4968 440
e 5336 440
e 5468 440
e 5685 440
e 5706 440
e 6123 440
e 6280 440
e 449 441
e 467 441
e 468 441
e 501 441
e 553 441
e 555 441
e 599 441
e 627 441
e 668 441
e 698 441
e 804 441
e 868 441
e 891 441
e 988 441
e 1073 441
e 1078 441
e 1084 441
e 1100 441
e 1137 441
e 1170 441
e 1285 441
e 1327 441
e 1328 441
e 1514 441
e 1651 441
e 1933 441
e 1937 441
e 2043 441
e 2078 441
e 2107 441
e 2121 441
e 2143 441
e 2200 441
e 2276 441
e 2282 441
e 2440 441
e 2480 441
e 2483 441
e 2488 441
e 2616 441
e 2629 441
e 2729 441
e 2749 441
e 2819 441
e 2824 441
e 3044 441
e 3094 441
e 3157 441
e 3166 441
e 3240 441
e 3242 441
e 3271 441
e 3274 441
e 3291 441
e 3301 441
e 3332 441
e 3349 441
e 3404 441
e 3421 441
e 3431 441
e 3473 441
e 3490 441
e 3548 441
e 3551 441
e 3572 441
e 3621 441
e 3739 441
e 3751 441
e 3784 441
e 3838 441
e 3851 441
e 3872 441
e 3885 441
e 3898 441
e 3908 441
e 3987 441
e 4000 441
e 4042 441
e 4048 441
e 4067 441
e 4126 441
e 4159 441
e 4191 441
e 4214 441
e 4269 441
e 4344 441
e 4459 441
e 4505 441
e 4525 441
e 4554 441
e 4678 441
e 4683 441
e 4705 441
e 4811 441
e 4884 441
e 4918 441
e 4960 441
e 5001 441
e 5007 441
e 5049 441
e 5098 441
e 5120 441
e 5203 441
e 5208 441
e 5248 441
e 5298 441
e 5387 441
e 5390 441
e 5425 441
e 5446 441
e 5452 441
e 5505 441
e 5512 441
e 5529 441
e 5537 441
e 5550 441
e 5552 441
e 5565 441
e 5630 441
e 5698 441
e 5720 441
e 5728 441
e 5888 441
e 5913 441
e 5957 441
e 5989 441
e 6031 441
e 6057 441
e 6086 441
e 6139 441
e 6183 441
e 6206 441
e 6207 441
e 6254 441
e 6280 441
e 6308 441
e 6366 441
e 6374 441
e 492 442
e 525 442
e 640 442
e 661 442
e 750 442
e 821 442
e 979 442
e 991 442
e 1065 442
e 1166 442
e 1285 442
e 1462 442
e 1506 442
e 1528 442
e 1637 442
e 1650 442
e 1657 442
e 1757 442
e 1785 442
e 1827 442
e 1922 442
e 1926 442
e 2112 442
e 2179 442
e 2193 442
e 2345 442
e 2380 442
e 2688 442
e 2740 442
e 2829 442
e 2899 442
e 3001 442
e 3011 442
e 3120 442
e 3193 442
e 3222 442
e 3271 442
e 3274 442
e 3280 442
e 3282 442
e 3396 442
e 3430 442
e 3452 442
e 3510 442
e 3622 442
e 3630 442
e 3846 442
e 3927 442
e 3937 442
e 4031 442
e 4120 442
e 4191 442
e 4254 442
e 4345 442
e 4509 442
e 4761 442
e 4788 442
e 4914 442
e 4919 442
e 5078 442
e 5132 442
e 5154 442
e 5396 442
e 5437 442
e 5663 442
e 5696 442
e 5720 442
e 5819 442
e 5907 442
e 6003 442
e 6015 442
e 6050 442
e 6173 442
e 6185 442
e 6227 442
e 6264 442
e 6333 442
e 6356 442
e 451 443
e 608 443
e 634 443
e 645 443
e 657 443
e 784 443
e 791 443
e 799 443
e 805 443
e 826 443
e 853 443
e 930 443
e 966 443
e 1003 443
e 1061 443
e 1065 443
e 1077 443
e 1108 443
e 1176 443
e 1229 443
e 1325 443
e 1424 443
e 1462 443
e 1484 443
e 1501 443
e 1502 443
e 1540 443
e 1593 443
e 1746 443
e 1793 443
e 1914 443
e 1928 443
e 1954 443
e 2003 443
e 2041 443
e 2072 443
e 2085 443
e 2099 443
e 2117 443
e 2237 443
e 2261 443
e 2303 443
e 2331 443
e 2454 443
e 2463 443
e 2476 443
e 2484 443
e 2491 443
e 2524 443
e 2574 443
e 2617 443
e 2681 443
e 2701 443
e 2713 443
e 2753 443
e 2763 443
e 2830 443
e 2860 443
e 2862 443
e 2895 443
e 2968 443
e 3013 443
e 3029 443
e 3034 443
e 3274 443
e 3316 443
e 3327 443
e 3391 443
e 3398 443
e 3441 443
e 3516 443
e 3630 443
e 3729 443
e 3778 443
e 3829 443
e 3882 443
e 3916 443
e 4036 443
e 4043 443
e 4126 443
e 4213 443
e 4307 443
e 4384 443
e 4452 443
e 4511 443
e 4516 443
e 4541 443
e 4561 443
e 4611 443
e 4708 443
e 4723 443
e 4761 443
e 4821 443
e 4824 443
e 4960 443
e 5009 443
e 5104 443
e 5131 443
e 5133 443
e 5198 443
e 5226 443
e 5284 443
e 5314 443
e 5343 443
e 5347 443
e 5348 443
e 5510 443
e 5579 443
e 5640 443
e 5663 443
e 5720 443
e 5725 443
e 5783 443
e 5935 443
e 5959 443
e 6010 443
e 6107 443
e 6130 443
e 6188 443
e 6208 443
e 6233 443
e 6242 443
e 474 444
e 528 444
e 693 444
e 755 444
e 780 444
e 1007 444
e 1256 444
e 1274 444
e 1283 444
e 1303 444
e 1364 444
e 1369 444
e 1431 444
e 1513 444
e 1676 444
e 1695 444
e 1711 444
e 1722 444
e 1752 444
e 1867 444
e 1896 444
e 1899 444
e 1933 444
e 1985 444
e 1993 444
e 1999 444
e 2159 444
e 2306 444
e 2432 444
e 2442 444
e 2567 444
e 2602 444
e 2684 444
e 2711 444
e 2794 444
e 2839 444
e 2874 444
e 2883 444
e 2928 444
e 3192 444
e 3230 444
e 3271 444
e 3306 444
e 3330 444
e 3402 444
e 3602 444
e 3695 444
e 3700 444
e 3736 444
e 3803 444
e 3842 444
e 3996 444
e 4041 444
e 4217 444
e 4254 444
e 4323 444
e 4335 444
e 4350 444
e 4354 444
e 4391 444
e 4443 444
e 4450 444
e 4466 444
e 4469 444
e 4531 444
e 4625 444
e 4679 444
e 4741 444
e 5128 444
e 5171 444
e 5197 444
e 5198 444
e 5199 444
e 5314 444
e 5461 444
e 5514 444
e 5530 444
e 5666 444
e 5712 444
e 5728 444
e 5745 444
e 5855 444
e 5895 444
e 5990 444
e 6013 444
e 6029 444
e 6053 444
e 6132 444
e 6140 444
e 6199 444
e 6217 444
e 6229 444
e 6241 444
e 6258 444
e 6269 444
e 6270 444
e 6386 444
e 670 445
e 749 445
e 1032 445
e 1197 445
e 1558 445
e 1978 445
e 2397 445
e 3137 445
e 3576 445
e 3772 445
e 3894 445
e 3901 445
e 4481 445
e 4838 445
e 4862 445
e 4883 445
e 5152 445
e 5425 445
e 5438 445
e 5452 445
e 5585 445
e 5682 445
e 5743 445
e 6197 445
e 6269 445
e 6287 445
e 600 446
e 737 446
e 774 446
e 910 446
e 933 446
e 1006 446
e 1046 446
e 1064 446
e 1121 446
e 1213 446
e 1241 446
e 1374 446
e 1522 446
e 1658 446
e 1702 446
e 1955 446
e 1976 446
e 2018 446
e 2151 446
e 2233 446
e 2270 446
e 2284 446
e 2519 446
e 2531 446
e 2602 446
e 2606 446
e 2611 446
e 2631 446
e 2676 446
e 2703 446
e 2841 446
e 2847 446
e 3085 446
e 3087 446
e 3132 446
e 3152 446
e 3289 446
e 3315 446
e 3342 446
e 3359 446
e 3374 446
e 3413 446
e 3702 446
e 3797 446
e 3840 446
e 3945 446
e 3968 446
e 3978 446
e 4060 446
e 4115 446
e 4143 446
e 4237 446
e 4274 446
e 4276 446
e 4358 446
e 4395 446
e 4543 446
e 4664 446
e 4670 446
e 4731 446
e 4742 446
e 4749 446
e 4754 446
e 4856 446
e 4985 446
e 5024 446
e 5039 446
e 5047 446
e 5075 446
e 5092 446
e 5134 446
e 5163 446
e 5185 446
e 5368 446
e 5443 446
e 5474 446
e 5555 446
e 5613 446
e 5636 446
e 5642 446
e 5648 446
e 5736 446
e 5799 446
e 6138 446
e 6167 446
e 6305 446
e 599 447
e 889 447
e 1022 447
e 2442 447
e 2947 447
e 3012 447
e 3242 447
e 3248 447
e 3348 447
e 3424 447
e 3629 447
e 3770 447
e 4459 447
e 5010 447
e 5700 447
e 655 448
e 686 448
e 911 448
e 1065 448
e 1746 448
e 1838 448
e 1904 448
e 2092 448
e 2101 448
e 2321 448
e 2358 448
e 2638 448
e 2745 448
e 2747 448
e 2752 448
e 2814 448
e 2849 448
e 2892 448
e 2914 448
e 3047 448
e 3072 448
e 3277 448
e 3283 448
e 3296 448
e 3394 448
e 3427 448
e 3447 448
e 3479 448
e 3680 448
e 3694 448
e 3776 448
e 3800 448
e 3809 448
e 4138 448
e 4143 448
e 4261 448
e 4395 448
e 4523 448
e 4581 448
e 4745 448
e 4750 448
e 4782 448
e 4890 448
e 5035 448
e 5036 448
e 5045 448
e 5061 448
e 5092 448
e 5144 448
e 5571 448
e 5631 448
e 5660 448
e 5676 448
e 5822 448
e 5924 448
e 6073 448
e 6084 448
e 6213 448
e 6311 448
e 501 449
e 599 449
e 698 449
e 891 449
e 1009 449
e 1137 449
e 1457 449
e 1514 449
e 1528 449
e 1823 449
e 1834 449
e 2078 449
e 2165 449
e 2272 449
e 2274 449
e 2360 449
e 2402 449
e 2406 449
e 2442 449
e 2453 449
e 2549 449
e 2634 449
e 2793 449
e 2865 449
e 2866 449
e 3094 449
e 3136 449
e 3222 449
e 3254 449
e 3384 449
e 3515 449
e 3521 449
e 3534 449
e 3536 449
e 3598 449
e 3718 449
e 3755 449
e 3861 449
e 3951 449
e 4000 449
e 4034 449
e 4046 449
e 4222 449
e 4244 449
e 4273 449
e 4344 449
e 4440 449
e 4459 449
e 4584 449
e 4705 449
e 4960 449
e 5049 449
e 5094 449
e 5358 449
e 5505 449
e 5552 449
e 5554 449
e 5582 449
e 5695 449
e 5957 449
e 6054 449
e 6066 449
e 6143 449
e 6146 449
e 6287 449
e 453 450
e 455 450
e 459 450
e 461 450
e 525 450
e 590 450
e 607 450
e 614 450
e 640 450
e 641 450
e 646 450
e 730 450
e 764 450
e 993 450
e 1083 450
e 1163 450
e 1245 450
e 1249 450
e 1281 450
e 1289 450
e 1388 450
e 1424 450
e 1447 450
e 1506 450
e 1620 450
e 1679 450
e 1744 450
e 1813 450
e 1899 450
e 1905 450
e 1928 450
e 1952 450
e 1960 450
e 2007 450
e 2041 450
e 2047 450
e 2079 450
e 2085 450
e 2238 450
e 2249 450
e 2282 450
e 2286 450
e 2303 450
e 2312 450
e 2337 450
e 2399 450
e 2428 450
e 2431 450
e 2474 450
e 2476 450
e 2521 450
e 2535 450
e 2566 450
e 2730 450
e 2773 450
e 2822 450
e 2862 450
e 2886 450
e 2899 450
e 2900 450
e 2964 450
e 3034 450
e 3061 450
e 3080 450
e 3083 450
e 3120 450
e 3160 450
e 3196 450
e 3200 450
e 3256 450
e 3314 450
e 3316 450
e 3454 450
e 3496 450
e 3538 450
e 3653 450
e 3704 450
e 3723 450
e 3856 450
e 3896 450
e 3956 450
e 3982 450
e 4046 450
e 4107 450
e 4141 450
e 4161 450
e 4248 450
e 4355 450
e 4390 450
e 4434 450
e 4440 450
e 4445 450
e 4488 450
e 4492 450
e 4536 450
e 4569 450
e 4652 450
e 4674 450
e 4757 450
e 4764 450
e 4788 450
e 4810 450
e 4940 450
e 4994 450
e 5000 450
e 5068 450
e 5132 450
e 5143 450
e 5332 450
e 5334 450
e 5480 450
e 5539 450
e 5588 450
e 5598 450
e 5663 450
e 5830 450
e 5860 450
e 5880 450
e 5935 450
e 5959 450
e 5966 450
e 5974 450
e 6044 450
e 6114 450
e 6116 450
e 6129 450
e 6218 450
e 6277 450
e 519 451
e 591 451
e 608 451
e 635 451
e 657 451
e 764 451
e 784 451
e 792 451
e 805 451
e 899 451
e 1077 451
e 1108 451
e 1139 451
e 1150 451
e 1168 451
e 1174 451
e 1176 451
e 1229 451
e 1245 451
e 1249 451
e 1275 451
e 1316 451
e 1372 451
e 1443 451
e 1484 451
e 1502 451
e 1593 451
e 1602 451
e 1793 451
e 1914 451
e 1932 451
e 1954 451
e 2003 451
e 2085 451
e 2099 451
e 2117 451
e 2124 451
e 2237 451
e 2261 451
e 2366 451
e 2392 451
e 2454 451
e 2463 451
e 2476 451
e 2491 451
e 2617 451
e 2639 451
e 2681 451
e 2701 451
e 2753 451
e 2763 451
e 2773 451
e 2830 451
e 2895 451
e 2904 451
e 2950 451
e 2955 451
e 2966 451
e 2968 451
e 2978 451
e 3013 451
e 3029 451
e 3063 451
e 3163 451
e 3294 451
e 3345 451
e 3398 451
e 3441 451
e 3445 451
e 3507 451
e 3656 451
e 3683 451
e 3727 451
e 3838 451
e 3854 451
e 3882 451
e 3994 451
e 4032 451
e 4141 451
e 4235 451
e 4269 451
e 4307 451
e 4412 451
e 4560 451
e 4561 451
e 4611 451
e 4628 451
e 4676 451
e 4723 451
e 4824 451
e 4833 451
e 5065 451
e 5078 451
e 5131 451
e 5284 451
e 5348 451
e 5579 451
e 5591 451
e 5640 451
e 5783 451
e 5858 451
e 5943 451
e 6077 451
e 6107 451
e 6130 451
e 6188 451
e 6254 451
e 6269 451
e 617 452
e 689 452
e 861 452
e 1179 452
e 1239 452
e 1327 452
e 1523 452
e 1533 452
e 1703 452
e 1741 452
e 1787 452
e 2298 452
e 2977 452
e 2980 452
e 2993 452
e 3176 452
e 3240 452
e 3348 452
e 3350 452
e 3424 452
e 3602 452
e 3746 452
e 3781 452
e 3787 452
e 3854 452
e 3937 452
e 3973 452
e 4335 452
e 4365 452
e 5003 452
e 5060 452
e 5251 452
e 5272 452
e 5348 452
e 5384 452
e 5471 452
e 5679 452
e 5879 452
e 5928 452
e 6000 452
e 6077 452
e 6358 452
e 466 453
e 525 453
e 590 453
e 607 453
e 640 453
e 641 453
e 730 453
e 743 453
e 785 453
e 865 453
e 959 453
e 969 453
e 1023 453
e 1031 453
e 1088 453
e 1163 453
e 1253 453
e 1289 453
e 1293 453
e 1347 453
e 1377 453
e 1463 453
e 1620 453
e 1679 453
e 1694 453
e 1878 453
e 1954 453
e 1958 453
e 2003 453
e 2047 453
e 2239 453
e 2279 453
e 2303 453
e 2320 453
e 2397 453
e 2474 453
e 2507 453
e 2589 453
e 2644 453
e 2671 453
e 2730 453
e 2733 453
e 2795 453
e 2891 453
e 2927 453
e 2928 453
e 3048 453
e 3120 453
e 3123 453
e 3157 453
e 3196 453
e 3200 453
e 3217 453
e 3224 453
e 3228 453
e 3280 453
e 3314 453
e 3350 453
e 3378 453
e 3410 453
e 3430 453
e 3496 453
e 3665 453
e 3772 453
e 3846 453
e 3862 453
e 3896 453
e 4021 453
e 4039 453
e 4111 453
e 4130 453
e 4141 453
e 4192 453
e 4321 453
e 4368 453
e 4387 453
e 4398 453
e 4416 453
e 4440 453
e 4492 453
e 4569 453
e 4582 453
e 4758 453
e 4788 453
e 4796 453
e 4811 453
e 4882 453
e 4927 453
e 4947 453
e 5011 453
e 5048 453
e 5068 453
e 5101 453
e 5119 453
e 5132 453
e 5155 453
e 5192 453
e 5216 453
e 5226 453
e 5260 453
e 5265 453
e 5431 453
e 5441 453
e 5542 453
e 5663 453
e 5679 453
e 5848 453
e 5860 453
e 5878 453
e 5880 453
e 5959 453
e 5999 453
e 6044 453
e 6114 453
e 6158 453
e 6185 453
e 6218 453
e 6264 453
e 6277 453
e 6292 453
e 6319 453
e 6339 453
e 6340 453
e 3605 454
e 459 455
e 553 455
e 584 455
e 646 455
e 691 455
e 818 455
e 819 455
e 912 455
e 920 455
e 993 455
e 1083 455
e 1247 455
e 1249 455
e 1286 455
e 1400 455
e 1531 455
e 1641 455
e 1708 455
e 1734 455
e 1813 455
e 1869 455
e 1960 455
e 2123 455
e 2230 455
e 2282 455
e 2286 455
e 2303 455
e 2384 455
e 2392 455
e 2442 455
e 2500 455
e 2559 455
e 2749 455
e 2819 455
e 2822 455
e 2904 455
e 3098 455
e 3163 455
e 3392 455
e 3421 455
e 3422 455
e 3426 455
e 3498 455
e 3538 455
e 3653 455
e 3697 455
e 3820 455
e 3838 455
e 3890 455
e 3982 455
e 3992 455
e 4052 455
e 4056 455
e 4161 455
e 4355 455
e 4434 455
e 4480 455
e 4488 455
e 4536 455
e 4560 455
e 4652 455
e 4676 455
e 4738 455
e 4799 455
e 4957 455
e 5000 455
e 5060 455
e 5086 455
e 5143 455
e 5203 455
e 5332 455
e 5350 455
e 5473 455
e 5490 455
e 5668 455
e 5679 455
e 5692 455
e 5730 455
e 5925 455
e 5935 455
e 5974 455
e 6129 455
e 6143 455
e 6169 455
e 6207 455
e 6254 455
e 6298 455
e 6308 455
e 6341 455
e 525 456
e 540 456
e 549 456
e 617 456
e 703 456
e 714 456
e 772 456
e 965 456
e 1040 456
e 1065 456
e 1142 456
e 1174 456
e 1205 456
e 1239 456
e 1240 456
e 1269 456
e 1369 456
e 1462 456
e 1496 456
e 1499 456
e 1502 456
e 1533 456
e 1535 456
e 1547 456
e 1627 456
e 1717 456
e 1757 456
e 1766 456
e 1787 456
e 1922 456
e 1928 456
e 1990 456
e 2017 456
e 2029 456
e 2144 456
e 2182 456
e 2197 456
e 2204 456
e 2213 456
e 2264 456
e 2272 456
e 2331 456
e 2333 456
e 2446 456
e 2491 456
e 2758 456
e 2771 456
e 2782 456
e 2809 456
e 2871 456
e 2896 456
e 2940 456
e 2985 456
e 3007 456
e 3032 456
e 3110 456
e 3176 456
e 3193 456
e 3217 456
e 3222 456
e 3224 456
e 3229 456
e 3256 456
e 3282 456
e 3339 456
e 3411 456
e 3510 456
e 3513 456
e 3653 456
e 3682 456
e 3746 456
e 3767 456
e 3818 456
e 3838 456
e 3846 456
e 3855 456
e 3896 456
e 3927 456
e 3928 456
e 3937 456
e 3946 456
e 3990 456
e 4063 456
e 4140 456
e 4141 456
e 4210 456
e 4222 456
e 4281 456
e 4300 456
e 4340 456
e 4398 456
e 4422 456
e 4478 456
e 4511 456
e 4516 456
e 4541 456
e 4547 456
e 4557 456
e 4568 456
e 4576 456
e 4591 456
e 4641 456
e 4652 456
e 4655 456
e 4755 456
e 4829 456
e 4863 456
e 4882 456
e 4914 456
e 4919 456
e 4960 456
e 4994 456
e 5009 456
e 5068 456
e 5132 456
e 5261 456
e 5347 456
e 5380 456
e 5381 456
e 5510 456
e 5528 456
e 5543 456
e 5627 456
e 5663 456
e 5705 456
e 5794 456
e 5866 456
e 5917 456
e 5928 456
e 5965 456
e 5966 456
e 5992 456
e 6116 456
e 6142 456
e 6278 456
e 2611 457
e 3397 457
e 3966 457
e 4856 457
e 4989 457
e 5296 457
e 5613 457
e 463 458
e 470 458
e 474 458
e 493 458
e 507 458
e 508 458
e 510 458
e 520 458
e 566 458
e 568 458
e 584 458
e 605 458
e 613 458
e 619 458
e 648 458
e 651 458
e 664 458
e 677 458
e 696 458
e 719 458
e 750 458
e 773 458
e 781 458
e 790 458
e 800 458
e 826 458
e 858 458
e 903 458
e 918 458
e 919 458
e 1017 458
e 1053 458
e 1065 458
e 1067 458
e 1123 458
e 1126 458
e 1129 458
e 1142 458
e 1144 458
e 1182 458
e 1184 458
e 1208 458
e 1217 458
e 1266 458
e 1337 458
e 1370 458
e 1378 458
e 1379 458
e 1394 458
e 1446 458
e 1516 458
e 1526 458
e 1543 458
e 1553 458
e 1633 458
e 1634 458
e 1706 458
e 1762 458
e 1802 458
e 1809 458
e 1818 458
e 1860 458
e 1872 458
e 1906 458
e 1909 458
e 1923 458
e 1938 458
e 1951 458
e 1966 458
e 1985 458
e 2030 458
e 2080 458
e 2083 458
e 2119 458
e 2157 458
e 2193 458
e 2206 458
e 2225 458
e 2295 458
e 2300 458
e 2308 458
e 2321 458
e 2328 458
e 2358 458
e 2359 458
e 2401 458
e 2424 458
e 2442 458
e 2449 458
e 2450 458
e 2464 458
e 2482 458
e 2518 458
e 2524 458
e 2642 458
e 2682 458
e 2684 458
e 2724 458
e 2766 458
e 2796 458
e 2810 458
e 2823 458
e 2825 458
e 2832 458
e 2839 458
e 2850 458
e 2860 458
e 2893 458
e 3002 458
e 3049 458
e 3057 458
e 3115 458
e 3118 458
e 3145 458
e 3158 458
e 3164 458
e 3229 458
e 3278 458
e 3286 458
e 3313 458
e 3341 458
e 3363 458
e 3378 458
e 3392 458
e 3396 458
e 3420 458
e 3435 458
e 3475 458
e 3501 458
e 3533 458
e 3545 458
e 3558 458
e 3568 458
e 3573 458
e 3661 458
e 3678 458
e 3682 458
e 3688 458
e 3701 458
e 3711 458
e 3761 458
e 3779 458
e 3844 458
e 3873 458
e 3881 458
e 3898 458
e 3905 458
e 3911 458
e 3953 458
e 3962 458
e 3975 458
e 4022 458
e 4024 458
e 4102 458
e 4124 458
e 4148 458
e 4194 458
e 4215 458
e 4260 458
e 4268 458
e 4325 458
e 4329 458
e 4353 458
e 4447 458
e 4448 458
e 4453 458
e 4469 458
e 4479 458
e 4556 458
e 4587 458
e 4613 458
e 4624 458
e 4640 458
e 4675 458
e 4688 458
e 4699 458
e 4725 458
e 4755 458
e 4782 458
e 4796 458
e 4883 458
e 4890 458
e 4921 458
e 4928 458
e 4938 458
e 4950 458
e 4970 458
e 4980 458
e 4983 458
e 4984 458
e 4992 458
e 5003 458
e 5011 458
e 5013 458
e 5048 458
e 5092 458
e 5093 458
e 5111 458
e 5120 458
e 5145 458
e 5158 458
e 5191 458
e 5232 458
e 5320 458
e 5361 458
e 5363 458
e 5378 458
e 5401 458
e 5454 458
e 5512 458
e 5520 458
e 5536 458
e 5553 458
e 5616 458
e 5629 458
e 5632 458
e 5636 458
e 5677 458
e 5682 458
e 5689 458
e 5702 458
e 5710 458
e 5712 458
e 5726 458
e 5728 458
e 5761 458
e 5762 458
e 5763 458
e 5766 458
e 5802 458
e 5880 458
e 5882 458
e 5890 458
e 5926 458
e 5963 458
e 5970 458
e 5987 458
e 6019 458
e 6053 458
e 6068 458
e 6080 458
e 6150 458
e 6157 458
e 6163 458
e 6170 458
e 6197 458
e 6232 458
e 6242 458
e 6262 458
e 6281 458
e 6319 458
e 6321 458
e 6327 458
e 461 459
e 519 459
e 523 459
e 607 459
e 614 459
e 646 459
e 657 459
e 764 459
e 799 459
e 800 459
e 872 459
e 887 459
e 993 459
e 1031 459
e 1037 459
e 1083 459
e 1097 459
e 1160 459
e 1194 459
e 1245 459
e 1249 459
e 1276 459
e 1281 459
e 1289 459
e 1424 459
e 1447 459
e 1499 459
e 1547 459
e 1590 459
e 1614 459
e 1744 459
e 1813 459
e 1847 459
e 1905 459
e 1928 459
e 1960 459
e 1965 459
e 1968 459
e 1983 459
e 2014 459
e 2029 459
e 2041 459
e 2072 459
e 2085 459
e 2238 459
e 2249 459
e 2274 459
e 2281 459
e 2282 459
e 2286 459
e 2303 459
e 2331 459
e 2333 459
e 2344 459
e 2399 459
e 2421 459
e 2431 459
e 2500 459
e 2503 459
e 2521 459
e 2551 459
e 2773 459
e 2822 459
e 2857 459
e 2862 459
e 2927 459
e 2928 459
e 2936 459
e 2964 459
e 3007 459
e 3011 459
e 3016 459
e 3033 459
e 3034 459
e 3080 459
e 3098 459
e 3101 459
e 3120 459
e 3160 459
e 3163 459
e 3183 459
e 3215 459
e 3222 459
e 3228 459
e 3257 459
e 3275 459
e 3345 459
e 3410 459
e 3469 459
e 3473 459
e 3508 459
e 3520 459
e 3538 459
e 3565 459
e 3630 459
e 3653 459
e 3662 459
e 3682 459
e 3690 459
e 3789 459
e 3856 459
e 3896 459
e 3956 459
e 3982 459
e 4161 459
e 4246 459
e 4248 459
e 4355 459
e 4390 459
e 4434 459
e 4445 459
e 4463 459
e 4488 459
e 4516 459
e 4519 459
e 4535 459
e 4536 459
e 4541 459
e 4652 459
e 4723 459
e 4757 459
e 4772 459
e 4882 459
e 4919 459
e 4994 459
e 5000 459
e 5001 459
e 5021 459
e 5056 459
e 5085 459
e 5143 459
e 5155 459
e 5332 459
e 5353 459
e 5480 459
e 5539 459
e 5560 459
e 5588 459
e 5665 459
e 5757 459
e 5786 459
e 5878 459
e 5880 459
e 5935 459
e 5974 459
e 6079 459
e 6117 459
e 6129 459
e 6139 459
e 6208 459
e 6292 459
e 6301 459
e 6323 459
e 6361 459
e 507 460
e 535 460
e 567 460
e 584 460
e 627 460
e 637 460
e 680 460
e 749 460
e 762 460
e 865 460
e 868 460
e 932 460
e 980 460
e 988 460
e 1032 460
e 1069 460
e 1080 460
e 1087 460
e 1088 460
e 1142 460
e 1144 460
e 1212 460
e 1217 460
e 1276 460
e 1340 460
e 1476 460
e 1485 460
e 1529 460
e 1533 460
e 1688 460
e 1751 460
e 1822 460
e 1825 460
e 1837 460
e 1869 460
e 1913 460
e 1938 460
e 1948 460
e 1956 460
e 1985 460
e 1991 460
e 1995 460
e 2024 460
e 2063 460
e 2083 460
e 2107 460
e 2135 460
e 2136 460
e 2198 460
e 2248 460
e 2254 460
e 2265 460
e 2302 460
e 2316 460
e 2356 460
e 2497 460
e 2522 460
e 2534 460
e 2540 460
e 2551 460
e 2561 460
e 2614 460
e 2782 460
e 2823 460
e 2831 460
e 2871 460
e 2886 460
e 2927 460
e 2933 460
e 2956 460
e 2969 460
e 3008 460
e 3012 460
e 3030 460
e 3048 460
e 3060 460
e 3075 460
e 3078 460
e 3136 460
e 3196 460
e 3206 460
e 3223 460
e 3228 460
e 3232 460
e 3241 460
e 3251 460
e 3274 460
e 3301 460
e 3379 460
e 3430 460
e 3459 460
e 3519 460
e 3542 460
e 3549 460
e 3567 460
e 3604 460
e 3617 460
e 3647 460
e 3772 460
e 3811 460
e 3829 460
e 3838 460
e 3855 460
e 3866 460
e 3872 460
e 3892 460
e 3912 460
e 3918 460
e 3927 460
e 3946 460
e 4047 460
e 4090 460
e 4136 460
e 4170 460
e 4185 460
e 4186 460
e 4192 460
e 4203 460
e 4235 460
e 4285 460
e 4311 460
e 4315 460
e 4328 460
e 4343 460
e 4364 460
e 4367 460
e 4370 460
e 4443 460
e 4493 460
e 4494 460
e 4576 460
e 4593 460
e 4680 460
e 4697 460
e 4739 460
e 4789 460
e 4791 460
e 4810 460
e 4869 460
e 4914 460
e 4917 460
e 4961 460
e 4974 460
e 5020 460
e 5026 460
e 5145 460
e 5181 460
e 5229 460
e 5248 460
e 5285 460
e 5300 460
e 5329 460
e 5343 460
e 5366 460
e 5397 460
e 5512 460
e 5543 460
e 5552 460
e 5557 460
e 5598 460
e 5632 460
e 5692 460
e 5694 460
e 5743 460
e 5748 460
e 5775 460
e 5807 460
e 5840 460
e 5861 460
e 5870 460
e 5888 460
e 5918 460
e 6041 460
e 6050 460
e 6147 460
e 6163 460
e 6191 460
e 6210 460
e 6257 460
e 6290 460
e 6319 460
e 6323 460
e 6356 460
e 6357 460
e 6372 460
e 488 461
e 646 461
e 667 461
e 711 461
e 991 461
e 1083 461
e 1245 461
e 1249 461
e 1281 461
e 1424 461
e 1447 461
e 1506 461
e 1518 461
e 1928 461
e 1960 461
e 2007 461
e 2016 461
e 2179 461
e 2191 461
e 2286 461
e 2303 461
e 2330 461
e 2399 461
e 2465 461
e 2521 461
e 2537 461
e 2539 461
e 2647 461
e 2773 461
e 2804 461
e 2822 461
e 2862 461
e 3034 461
e 3080 461
e 3120 461
e 3160 461
e 3163 461
e 3257 461
e 3452 461
e 3510 461
e 3538 461
e 3548 461
e 3651 461
e 3653 461
e 3665 461
e 3723 461
e 3822 461
e 3856 461
e 3982 461
e 4004 461
e 4019 461
e 4161 461
e 4210 461
e 4345 461
e 4355 461
e 4434 461
e 4449 461
e 4469 461
e 4488 461
e 4536 461
e 4611 461
e 4652 461
e 4757 461
e 5000 461
e 5021 461
e 5143 461
e 5355 461
e 5358 461
e 5380 461
e 5539 461
e 5588 461
e 5591 461
e 5737 461
e 5935 461
e 5966 461
e 5974 461
e 5979 461
e 5992 461
e 6003 461
e 6378 461
e 600 462
e 833 462
e 1554 462
e 1702 462
e 1711 462
e 1792 462
e 1802 462
e 1816 462
e 1990 462
e 2324 462
e 2720 462
e 2742 462
e 3020 462
e 3067 462
e 3086 462
e 3100 462
e 3105 462
e 3328 462
e 3699 462
e 4352 462
e 4354 462
e 4380 462
e 4395 462
e 4466 462
e 4533 462
e 4606 462
e 4848 462
e 4978 462
e 5103 462
e 5474 462
e 5551 462
e 5567 462
e 5641 462
e 5683 462
e 5873 462
e 6285 462
e 519 463
e 524 463
e 603 463
e 618 463
e 683 463
e 867 463
e 870 463
e 882 463
e 885 463
e 921 463
e 969 463
e 1001 463
e 1002 463
e 1041 463
e 1130 463
e 1177 463
e 1182 463
e 1246 463
e 1299 463
e 1322 463
e 1383 463
e 1394 463
e 1409 463
e 1438 463
e 1487 463
e 1511 463
e 1620 463
e 1733 463
e 1763 463
e 1773 463
e 1813 463
e 1824 463
e 1882 463
e 1889 463
e 1909 463
e 1920 463
e 2016 463
e 2041 463
e 2231 463
e 2248 463
e 2321 463
e 2353 463
e 2401 463
e 2404 463
e 2407 463
e 2437 463
e 2476 463
e 2516 463
e 2574 463
e 2583 463
e 2656 463
e 2757 463
e 2908 463
e 2929 463
e 2971 463
e 2974 463
e 3135 463
e 3175 463
e 3272 463
e 3374 463
e 3457 463
e 3544 463
e 3641 463
e 3788 463
e 3856 463
e 4000 463
e 4238 463
e 4265 463
e 4388 463
e 4399 463
e 4456 463
e 4602 463
e 4709 463
e 4812 463
e 4910 463
e 4916 463
e 4990 463
e 5030 463
e 5033 463
e 5199 463
e 5208 463
e 5232 463
e 5323 463
e 5383 463
e 5439 463
e 5519 463
e 5520 463
e 5554 463
e 5636 463
e 5646 463
e 5658 463
e 5726 463
e 5792 463
e 5862 463
e 5902 463
e 5908 463
e 5955 463
e 6025 463
e 6038 463
e 6062 463
e 6094 463
e 6196 463
e 6300 463
e 6316 463
e 6331 463
e 508 464
e 555 464
e 677 464
e 932 464
e 996 464
e 1080 464
e 1396 464
e 1457 464
e 1741 464
e 1749 464
e 1764 464
e 1809 464
e 1965 464
e 2157 464
e 2222 464
e 2297 464
e 2359 464
e 2370 464
e 2381 464
e 2393 464
e 2404 464
e 2418 464
e 2444 464
e 2561 464
e 2934 464
e 3008 464
e 3048 464
e 3229 464
e 3341 464
e 3501 464
e 3544 464
e 3545 464
e 3552 464
e 3587 464
e 3621 464
e 3697 464
e 3789 464
e 3998 464
e 4036 464
e 4053 464
e 4124 464
e 4194 464
e 4199 464
e 4226 464
e 4370 464
e 4462 464
e 4556 464
e 4576 464
e 4703 464
e 4869 464
e 4922 464
e 4928 464
e 4931 464
e 4934 464
e 5100 464
e 5176 464
e 5506 464
e 5554 464
e 5563 464
e 5700 464
e 5724 464
e 5960 464
e 6033 464
e 6069 464
e 4241 465
e 6061 465
e 498 466
e 546 466
e 566 466
e 628 466
e 633 466
e 636 466
e 773 466
e 785 466
e 867 466
e 928 466
e 929 466
e 931 466
e 999 466
e 1087 466
e 1129 466
e 1163 466
e 1325 466
e 1379 466
e 1403 466
e 1408 466
e 1631 466
e 1638 466
e 1679 466
e 1694 466
e 1726 466
e 1750 466
e 1842 466
e 1951 466
e 2013 466
e 2030 466
e 2083 466
e 2144 466
e 2157 466
e 2206 466
e 2222 466
e 2377 466
e 2442 466
e 2480 466
e 2544 466
e 2556 466
e 2637 466
e 2653 466
e 2782 466
e 2837 466
e 2900 466
e 3022 466
e 3032 466
e 3034 466
e 3059 466
e 3123 466
e 3314 466
e 3370 466
e 3378 466
e 3526 466
e 3561 466
e 3624 466
e 3719 466
e 3730 466
e 3762 466
e 3785 466
e 3803 466
e 3896 466
e 3938 466
e 3975 466
e 3990 466
e 4098 466
e 4118 466
e 4124 466
e 4130 466
e 4141 466
e 4321 466
e 4414 466
e 4416 466
e 4420 466
e 4448 466
e 4485 466
e 4486 466
e 4569 466
e 4582 466
e 4609 466
e 4679 466
e 4684 466
e 4741 466
e 4780 466
e 4796 466
e 4844 466
e 4883 466
e 4889 466
e 4937 466
e 4947 466
e 4984 466
e 5048 466
e 5232 466
e 5347 466
e 5357 466
e 5441 466
e 5459 466
e 5463 466
e 5517 466
e 5540 466
e 5542 466
e 5598 466
e 5629 466
e 5711 466
e 5728 466
e 5751 466
e 5766 466
e 5848 466
e 5860 466
e 5880 466
e 5973 466
e 6053 466
e 6120 466
e 6169 466
e 6277 466
e 6321 466
e 6339 466
e 6356 466
e 6372 466
e 3380 467
e 482 468
e 537 468
e 605 468
e 1044 468
e 1146 468
e 1170 468
e 1335 468
e 1387 468
e 1457 468
e 1472 468
e 1514 468
e 1543 468
e 1643 468
e 1768 468
e 1800 468
e 1897 468
e 1931 468
e 2027 468
e 2070 468
e 2133 468
e 2147 468
e 2192 468
e 2362 468
e 2387 468
e 2442 468
e 2483 468
e 2510 468
e 2569 468
e 2666 468
e 2690 468
e 2714 468
e 2753 468
e 2758 468
e 2773 468
e 2938 468
e 2959 468
e 2972 468
e 2978 468
e 3044 468
e 3054 468
e 3062 468
e 3082 468
e 3102 468
e 3142 468
e 3176 468
e 3194 468
e 3195 468
e 3248 468
e 3332 468
e 3350 468
e 3405 468
e 3502 468
e 3534 468
e 3574 468
e 3649 468
e 3851 468
e 3861 468
e 3908 468
e 4062 468
e 4097 468
e 4126 468
e 4157 468
e 4188 468
e 4239 468
e 4273 468
e 4285 468
e 4322 468
e 4344 468
e 4388 468
e 4430 468
e 4551 468
e 4811 468
e 4822 468
e 4869 468
e 4969 468
e 5001 468
e 5006 468
e 5121 468
e 5188 468
e 5244 468
e 5277 468
e 5282 468
e 5320 468
e 5327 468
e 5374 468
e 5390 468
e 5407 468
e 5499 468
e 5550 468
e 5563 468
e 5656 468
e 5657 468
e 5685 468
e 5699 468
e 5706 468
e 5708 468
e 5840 468
e 5845 468
e 5898 468
e 5911 468
e 5957 468
e 5962 468
e 6004 468
e 6039 468
e 6082 468
e 6111 468
e 6160 468
e 6232 468
e 6317 468
e 6339 468
e 477 469
e 566 469
e 580 469
e 631 469
e 691 469
e 810 469
e 819 469
e 824 469
e 984 469
e 991 469
e 1031 469
e 1084 469
e 1111 469
e 1328 469
e 1514 469
e 1669 469
e 1710 469
e 1785 469
e 1855 469
e 1876 469
e 2107 469
e 2243 469
e 2391 469
e 2472 469
e 2527 469
e 2573 469
e 2656 469
e 2665 469
e 2778 469
e 2812 469
e 3140 469
e 3349 469
e 3369 469
e 3493 469
e 3515 469
e 3608 469
e 3779 469
e 3841 469
e 3922 469
e 4008 469
e 4048 469
e 4137 469
e 4161 469
e 4164 469
e 4188 469
e 4250 469
e 4311 469
e 4343 469
e 4403 469
e 4422 469
e 4434 469
e 4460 469
e 4478 469
e 4519 469
e 4522 469
e 4565 469
e 4642 469
e 4653 469
e 4683 469
e 4715 469
e 4751 469
e 4758 469
e 4867 469
e 5121 469
e 5232 469
e 5247 469
e 5260 469
e 5358 469
e 5462 469
e 5464 469
e 5553 469
e 5662 469
e 5668 469
e 5774 469
e 5856 469
e 5865 469
e 5928 469
e 5936 469
e 5989 469
e 5999 469
e 6127 469
e 6256 469
e 6308 469
e 6361 469
e 858 470
e 919 470
e 1152 470
e 1337 470
e 1398 470
e 1446 470
e 1491 470
e 1659 470
e 1706 470
e 1906 470
e 1966 470
e 2724 470
e 2745 470
e 2796 470
e 3057 470
e 3083 470
e 3097 470
e 3115 470
e 3118 470
e 3152 470
e 3277 470
e 3313 470
e 3363 470
e 3475 470
e 3558 470
e 3573 470
e 4022 470
e 4148 470
e 4260 470
e 4329 470
e 4640 470
e 4662 470
e 4725 470
e 4754 470
e 4782 470
e 4812 470
e 4921 470
e 5092 470
e 5093 470
e 5152 470
e 5158 470
e 5401 470
e 5682 470
e 5802 470
e 5890 470
e 6269 470
e 6281 470
e 6319 470
e 1507 471
e 1579 471
e 1642 471
e 1702 471
e 1817 471
e 1967 471
e 2315 471
e 2801 471
e 2942 471
e 3205 471
e 3985 471
e 4041 471
e 4115 471
e 4809 471
e 4840 471
e 5157 471
e 5461 471
e 5790 471
e 5928 471
e 544 472
e 616 472
e 833 472
e 841 472
e 843 472
e 1065 472
e 1303 472
e 1319 472
e 1385 472
e 1604 472
e 1712 472
e 1718 472
e 1836 472
e 1845 472
e 2187 472
e 2196 472
e 2247 472
e 2321 472
e 2364 472
e 2373 472
e 2471 472
e 2611 472
e 2621 472
e 2751 472
e 3252 472
e 3267 472
e 3322 472
e 3732 472
e 3734 472
e 3885 472
e 3902 472
e 4066 472
e 4119 472
e 4205 472
e 4237 472
e 4260 472
e 4380 472
e 4540 472
e 4581 472
e 4728 472
e 4774 472
e 4856 472
e 5037 472
e 5105 472
e 5200 472
e 5230 472
e 5289 472
e 5522 472
e 5576 472
e 5614 472
e 5638 472
e 5789 472
e 6048 472
e 6095 472
e 6185 472
e 6247 472
e 491 473
e 900 473
e 1531 473
e 1765 473
e 3083 473
e 3873 473
e 3992 473
e 4599 473
e 4857 473
e 4872 473
e 6068 473
e 6125 473
e 6157 473
e 478 474
e 493 474
e 510 474
e 536 474
e 567 474
e 568 474
e 650 474
e 685 474
e 799 474
e 863 474
e 895 474
e 906 474
e 913 474
e 960 474
e 970 474
e 976 474
e 1051 474
e 1126 474
e 1127 474
e 1144 474
e 1145 474
e 1157 474
e 1244 474
e 1307 474
e 1501 474
e 1548 474
e 1578 474
e 1634 474
e 1762 474
e 1809 474
e 1835 474
e 1839 474
e 1842 474
e 1860 474
e 1946 474
e 1951 474
e 1964 474
e 2046 474
e 2080 474
e 2083 474
e 2206 474
e 2289 474
e 2295 474
e 2308 474
e 2359 474
e 2398 474
e 2406 474
e 2424 474
e 2484 474
e 2549 474
e 2637 474
e 2687 474
e 2692 474
e 2704 474
e 2803 474
e 2812 474
e 2838 474
e 2850 474
e 2871 474
e 2893 474
e 2928 474
e 3049 474
e 3145 474
e 3164 474
e 3230 474
e 3273 474
e 3341 474
e 3347 474
e 3357 474
e 3431 474
e 3435 474
e 3489 474
e 3524 474
e 3533 474
e 3561 474
e 3568 474
e 3588 474
e 3595 474
e 3630 474
e 3635 474
e 3651 474
e 3655 474
e 3669 474
e 3678 474
e 3744 474
e 3760 474
e 3761 474
e 3803 474
e 3836 474
e 4076 474
e 4102 474
e 4210 474
e 4268 474
e 4298 474
e 4306 474
e 4323 474
e 4367 474
e 4453 474
e 4456 474
e 4543 474
e 4553 474
e 4583 474
e 4587 474
e 4590 474
e 4644 474
e 4672 474
e 4699 474
e 4715 474
e 4755 474
e 4887 474
e 4946 474
e 4950 474
e 4970 474
e 4980 474
e 4996 474
e 5003 474
e 5042 474
e 5107 474
e 5204 474
e 5229 474
e 5232 474
e 5320 474
e 5361 474
e 5454 474
e 5536 474
e 5650 474
e 5724 474
e 5728 474
e 5748 474
e 5846 474
e 5886 474
e 5962 474
e 5963 474
e 5980 474
e 5981 474
e 6053 474
e 6147 474
e 6150 474
e 6170 474
e 6232 474
e 6241 474
e 6321 474
e 6383 474
e 607 475
e 1238 475
e 1511 475
e 2053 475
e 2160 475
e 2310 475
e 2757 475
e 3081 475
e 3877 475
e 4030 475
e 4513 475
e 4777 475
e 5167 475
e 5590 475
e 5768 475
e 584 476
e 716 476
e 821 476
e 872 476
e 896 476
e 924 476
e 925 476
e 1170 476
e 1249 476
e 2006 476
e 2164 476
e 2290 476
e 2339 476
e 2381 476
e 2433 476
e 2457 476
e 2548 476
e 2589 476
e 2618 476
e 2750 476
e 2778 476
e 2955 476
e 2993 476
e 3556 476
e 3569 476
e 3574 476
e 3772 476
e 3777 476
e 3851 476
e 3937 476
e 4020 476
e 4111 476
e 4226 476
e 4239 476
e 4240 476
e 4259 476
e 4613 476
e 4678 476
e 4729 476
e 4804 476
e 4831 476
e 5032 476
e 5276 476
e 5300 476
e 5327 476
e 5359 476
e 5372 476
e 5421 476
e 5465 476
e 5606 476
e 5720 476
e 5737 476
e 5957 476
e 6127 476
e 6140 476
e 6143 476
e 6251 476
e 520 477
e 550 477
e 651 477
e 708 477
e 812 477
e 877 477
e 925 477
e 957 477
e 1054 477
e 1142 477
e 1172 477
e 1191 477
e 1410 477
e 1502 477
e 1667 477
e 1872 477
e 1970 477
e 2026 477
e 2159 477
e 2243 477
e 2291 477
e 2316 477
e 2401 477
e 2766 477
e 2820 477
e 3029 477
e 3079 477
e 3193 477
e 3225 477
e 3293 477
e 3331 477
e 3365 477
e 3504 477
e 3506 477
e 3542 477
e 3665 477
e 3692 477
e 3820 477
e 3830 477
e 3844 477
e 3922 477
e 4023 477
e 4161 477
e 4175 477
e 4337 477
e 4353 477
e 4421 477
e 4449 477
e 4452 477
e 4463 477
e 4468 477
e 4480 477
e 4565 477
e 4675 477
e 4678 477
e 4784 477
e 4805 477
e 4863 477
e 5232 477
e 5442 477
e 5512 477
e 5553 477
e 5634 477
e 5710 477
e 5946 477
e 5966 477
e 5987 477
e 5992 477
e 6131 477
e 6256 477
e 6383 477
e 817 478
e 872 478
e 1087 478
e 1868 478
e 1889 478
e 1932 478
e 1942 478
e 1984 478
e 2011 478
e 2041 478
e 2657 478
e 2675 478
e 2827 478
e 3044 478
e 3286 478
e 3335 478
e 3357 478
e 3417 478
e 3682 478
e 4439 478
e 4462 478
e 4581 478
e 4916 478
e 5259 478
e 5378 478
e 5536 478
e 5863 478
e 5929 478
e 495 479
e 544 479
e 602 479
e 616 479
e 624 479
e 655 479
e 753 479
e 814 479
e 815 479
e 866 479
e 876 479
e 904 479
e 910 479
e 935 479
e 960 479
e 977 479
e 983 479
e 1006 479
e 1008 479
e 1155 479
e 1220 479
e 1243 479
e 1284 479
e 1312 479
e 1313 479
e 1337 479
e 1407 479
e 1438 479
e 1503 479
e 1522 479
e 1552 479
e 1565 479
e 1571 479
e 1660 479
e 1702 479
e 1710 479
e 1735 479
e 1784 479
e 1815 479
e 1830 479
e 1867 479
e 1870 479
e 1963 479
e 1971 479
e 1976 479
e 2004 479
e 2025 479
e 2054 479
e 2101 479
e 2158 479
e 2187 479
e 2196 479
e 2233 479
e 2335 479
e 2370 479
e 2373 479
e 2410 479
e 2550 479
e 2583 479
e 2598 479
e 2602 479
e 2631 479
e 2676 479
e 2683 479
e 2738 479
e 2742 479
e 2744 479
e 2747 479
e 2774 479
e 2801 479
e 2814 479
e 2843 479
e 2914 479
e 2918 479
e 2935 479
e 3021 479
e 3124 479
e 3132 479
e 3153 479
e 3233 479
e 3250 479
e 3276 479
e 3277 479
e 3354 479
e 3356 479
e 3393 479
e 3413 479
e 3457 479
e 3480 479
e 3663 479
e 3676 479
e 3692 479
e 3715 479
e 3717 479
e 3720 479
e 3724 479
e 3768 479
e 3799 479
e 3801 479
e 3809 479
e 3827 479
e 3885 479
e 3889 479
e 3945 479
e 3968 479
e 3996 479
e 4022 479
e 4071 479
e 4087 479
e 4129 479
e 4138 479
e 4143 479
e 4146 479
e 4183 479
e 4204 479
e 4237 479
e 4292 479
e 4313 479
e 4346 479
e 4352 479
e 4395 479
e 4437 479
e 4443 479
e 4477 479
e 4514 479
e 4523 479
e 4543 479
e 4563 479
e 4668 479
e 4706 479
e 4742 479
e 4754 479
e 4769 479
e 4782 479
e 4798 479
e 4809 479
e 4832 479
e 4963 479
e 5024 479
e 5054 479
e 5061 479
e 5092 479
e 5093 479
e 5134 479
e 5146 479
e 5160 479
e 5175 479
e 5200 479
e 5242 479
e 5311 479
e 5315 479
e 5373 479
e 5414 479
e 5555 479
e 5556 479
e 5561 479
e 5571 479
e 5619 479
e 5625 479
e 5631 479
e 5642 479
e 5654 479
e 5683 479
e 5687 479
e 5715 479
e 5742 479
e 5799 479
e 5802 479
e 6008 479
e 6019 479
e 6030 479
e 6073 479
e 6113 479
e 6148 479
e 6149 479
e 6205 479
e 6247 479
e 6273 479
e 6279 479
e 6304 479
e 6312 479
e 6318 479
e 6365 479
e 764 480
e 3338 480
e 5248 480
e 5598 480
e 1823 481
e 1878 481
e 1985 481
e 2470 481
e 3691 481
e 4780 481
e 492 482
e 493 482
e 556 482
e 566 482
e 568 482
e 668 482
e 766 482
e 823 482
e 829 482
e 903 482
e 906 482
e 969 482
e 980 482
e 1010 482
e 1087 482
e 1164 482
e 1182 482
e 1185 482
e 1290 482
e 1342 482
e 1355 482
e 1452 482
e 1529 482
e 1553 482
e 1577 482
e 1594 482
e 1613 482
e 1622 482
e 1669 482
e 1703 482
e 1810 482
e 1897 482
e 1956 482
e 2070 482
e 2110 482
e 2130 482
e 2136 482
e 2209 482
e 2298 482
e 2356 482
e 2398 482
e 2404 482
e 2406 482
e 2416 482
e 2442 482
e 2563 482
e 2593 482
e 2610 482
e 2810 482
e 2929 482
e 3012 482
e 3104 482
e 3134 482
e 3141 482
e 3210 482
e 3219 482
e 3232 482
e 3241 482
e 3248 482
e 3293 482
e 3357 482
e 3373 482
e 3391 482
e 3405 482
e 3418 482
e 3501 482
e 3504 482
e 3521 482
e 3550 482
e 3553 482
e 3845 482
e 3861 482
e 3905 482
e 3950 482
e 3991 482
e 4097 482
e 4157 482
e 4160 482
e 4169 482
e 4273 482
e 4285 482
e 4326 482
e 4373 482
e 4400 482
e 4442 482
e 4459 482
e 4462 482
e 4468 482
e 4474 482
e 4485 482
e 4558 482
e 4585 482
e 4623 482
e 4641 482
e 4658 482
e 4732 482
e 4883 482
e 4889 482
e 4909 482
e 4930 482
e 4980 482
e 5188 482
e 5269 482
e 5304 482
e 5329 482
e 5543 482
e 5656 482
e 5701 482
e 5706 482
e 5746 482
e 5751 482
e 5816 482
e 5846 482
e 5876 482
e 5913 482
e 5916 482
e 5970 482
e 6041 482
e 6078 482
e 6080 482
e 6178 482
e 6183 482
e 6287 482
e 6359 482
e 6367 482
e 6384 482
e 489 483
e 580 483
e 821 483
e 854 483
e 891 483
e 968 483
e 1122 483
e 1327 483
e 1332 483
e 1354 483
e 1434 483
e 1486 483
e 1574 483
e 1709 483
e 1747 483
e 1825 483
e 1856 483
e 1876 483
e 1995 483
e 2078 483
e 2165 483
e 2177 483
e 2370 483
e 2391 483
e 2402 483
e 2791 483
e 2907 483
e 3092 483
e 3150 483
e 3155 483
e 3165 483
e 3225 483
e 3237 483
e 3487 483
e 3515 483
e 3638 483
e 3772 483
e 3831 483
e 3849 483
e 3850 483
e 3860 483
e 3939 483
e 3959 483
e 3967 483
e 4000 483
e 4046 483
e 4056 483
e 4091 483
e 4103 483
e 4180 483
e 4240 483
e 4485 483
e 4751 483
e 4930 483
e 5203 483
e 5300 483
e 5355 483
e 5377 483
e 5382 483
e 5418 483
e 5428 483
e 5462 483
e 5723 483
e 5729 483
e 5769 483
e 5774 483
e 5892 483
e 6086 483
e 6163 483
e 6183 483
e 6304 483
e 6382 483
e 3054 484
e 498 485
e 933 485
e 958 485
e 1290 485
e 1467 485
e 1645 485
e 1680 485
e 1763 485
e 2406 485
e 2414 485
e 2817 485
e 2849 485
e 2929 485
e 2959 485
e 3087 485
e 3470 485
e 3514 485
e 3582 485
e 3607 485
e 3679 485
e 3758 485
e 3791 485
e 3862 485
e 3874 485
e 3995 485
e 4012 485
e 4211 485
e 4420 485
e 4457 485
e 4727 485
e 4780 485
e 4920 485
e 4977 485
e 5182 485
e 5187 485
e 5499 485
e 5508 485
e 5845 485
e 5990 485
e 6013 485
e 6283 485
e 6300 485
e 6312 485
e 823 486
e 837 486
e 863 486
e 906 486
e 1051 486
e 1094 486
e 1317 486
e 1557 486
e 1561 486
e 1722 486
e 1772 486
e 1865 486
e 2256 486
e 2357 486
e 2480 486
e 2590 486
e 2638 486
e 2897 486
e 3521 486
e 3961 486
e 4002 486
e 4007 486
e 4046 486
e 4140 486
e 4157 486
e 4332 486
e 4387 486
e 4658 486
e 4828 486
e 5153 486
e 5162 486
e 5499 486
e 5511 486
e 5649 486
e 5656 486
e 5849 486
e 6099 486
e 6119 486
e 6229 486
e 6294 486
e 6330 486
e 600 487
e 983 487
e 1189 487
e 1220 487
e 1226 487
e 1438 487
e 1480 487
e 1945 487
e 1973 487
e 2004 487
e 2158 487
e 2231 487
e 2504 487
e 2583 487
e 2881 487
e 2916 487
e 2935 487
e 2941 487
e 3081 487
e 3590 487
e 3827 487
e 3963 487
e 4352 487
e 4472 487
e 4543 487
e 4785 487
e 5134 487
e 5242 487
e 5562 487
e 5726 487
e 5742 487
e 6011 487
e 6073 487
e 6205 487
e 525 488
e 563 488
e 588 488
e 590 488
e 617 488
e 773 488
e 931 488
e 1070 488
e 1096 488
e 1127 488
e 1343 488
e 1518 488
e 1584 488
e 1842 488
e 2157 488
e 2178 488
e 2197 488
e 2236 488
e 2480 488
e 2637 488
e 2750 488
e 2853 488
e 2920 488
e 3032 488
e 3084 488
e 3089 488
e 3120 488
e 3302 488
e 3510 488
e 3553 488
e 3571 488
e 3651 488
e 3665 488
e 3740 488
e 3760 488
e 3761 488
e 3855 488
e 3885 488
e 3980 488
e 3996 488
e 4046 488
e 4181 488
e 4485 488
e 4501 488
e 4528 488
e 4568 488
e 4674 488
e 4788 488
e 5111 488
e 5149 488
e 5258 488
e 5328 488
e 5594 488
e 5705 488
e 5713 488
e 5789 488
e 5904 488
e 5973 488
e 6057 488
e 6087 488
e 6264 488
e 6283 488
e 498 489
e 841 489
e 896 489
e 902 489
e 968 489
e 1081 489
e 1083 489
e 1122 489
e 1208 489
e 1221 489
e 1327 489
e 1355 489
e 1457 489
e 1468 489
e 1630 489
e 1667 489
e 1811 489
e 1827 489
e 1962 489
e 1991 489
e 1993 489
e 2297 489
e 2311 489
e 2354 489
e 2370 489
e 2470 489
e 2754 489
e 2911 489
e 3078 489
e 3092 489
e 3150 489
e 3242 489
e 3744 489
e 3909 489
e 4004 489
e 4056 489
e 4337 489
e 4399 489
e 4530 489
e 5374 489
e 5382 489
e 5598 489
e 5769 489
e 6010 489
e 6159 489
e 6163 489
e 6288 489
e 6297 489
e 6382 489
e 2400 490
e 2712 490
e 5199 490
e 6313 490
e 493 491
e 702 491
e 731 491
e 749 491
e 891 491
e 972 491
e 1418 491
e 1450 491
e 1765 491
e 1802 491
e 1916 491
e 1985 491
e 2442 491
e 3083 491
e 3192 491
e 3206 491
e 3235 491
e 3309 491
e 3366 491
e 3947 491
e 4094 491
e 4583 491
e 5069 491
e 5244 491
e 5936 491
e 6096 491
e 6319 491
e 511 492
e 533 492
e 556 492
e 631 492
e 657 492
e 659 492
e 723 492
e 769 492
e 872 492
e 975 492
e 980 492
e 1065 492
e 1106 492
e 1164 492
e 1270 492
e 1410 492
e 1439 492
e 1455 492
e 1590 492
e 1635 492
e 1807 492
e 1823 492
e 1847 492
e 1889 492
e 1919 492
e 1922 492
e 1946 492
e 1996 492
e 2019 492
e 2072 492
e 2113 492
e 2130 492
e 2136 492
e 2165 492
e 2193 492
e 2238 492
e 2248 492
e 2276 492
e 2322 492
e 2344 492
e 2356 492
e 2406 492
e 2421 492
e 2434 492
e 2453 492
e 2552 492
e 2563 492
e 2574 492
e 2655 492
e 2688 492
e 2782 492
e 2848 492
e 2927 492
e 2928 492
e 2936 492
e 2978 492
e 3101 492
e 3120 492
e 3145 492
e 3192 492
e 3215 492
e 3222 492
e 3300 492
e 3386 492
e 3473 492
e 3508 492
e 3630 492
e 3686 492
e 3699 492
e 3777 492
e 3822 492
e 3829 492
e 3837 492
e 3883 492
e 3905 492
e 4000 492
e 4032 492
e 4034 492
e 4046 492
e 4050 492
e 4104 492
e 4160 492
e 4161 492
e 4184 492
e 4192 492
e 4238 492
e 4265 492
e 4283 492
e 4369 492
e 4373 492
e 4439 492
e 4516 492
e 4519 492
e 4560 492
e 4585 492
e 4641 492
e 4654 492
e 4746 492
e 4755 492
e 4772 492
e 4787 492
e 4889 492
e 4919 492
e 4980 492
e 5107 492
e 5188 492
e 5265 492
e 5347 492
e 5353 492
e 5370 492
e 5399 492
e 5402 492
e 5543 492
e 5599 492
e 5653 492
e 5662 492
e 5669 492
e 5713 492
e 5746 492
e 5750 492
e 5966 492
e 6015 492
e 6066 492
e 6080 492
e 6085 492
e 6117 492
e 6142 492
e 6163 492
e 6208 492
e 6217 492
e 6264 492
e 6291 492
e 6383 492
e 563 493
e 605 493
e 668 493
e 749 493
e 759 493
e 790 493
e 826 493
e 829 493
e 870 493
e 900 493
e 906 493
e 1025 493
e 1067 493
e 1087 493
e 1118 493
e 1152 493
e 1183 493
e 1191 493
e 1211 493
e 1212 493
e 1266 493
e 1283 493
e 1290 493
e 1362 493
e 1363 493
e 1370 493
e 1378 493
e 1380 493
e 1396 493
e 1418 493
e 1455 493
e 1478 493
e 1553 493
e 1559 493
e 1566 493
e 1577 493
e 1591 493
e 1622 493
e 1625 493
e 1736 493
e 1763 493
e 1765 493
e 1777 493
e 1802 493
e 1823 493
e 1833 493
e 1837 493
e 1872 493
e 1890 493
e 1933 493
e 1968 493
e 1985 493
e 2024 493
e 2026 493
e 2074 493
e 2095 493
e 2109 493
e 2110 493
e 2206 493
e 2207 493
e 2222 493
e 2231 493
e 2311 493
e 2316 493
e 2319 493
e 2356 493
e 2385 493
e 2389 493
e 2404 493
e 2406 493
e 2434 493
e 2442 493
e 2482 493
e 2487 493
e 2490 493
e 2585 493
e 2665 493
e 2690 493
e 2779 493
e 2810 493
e 2820 493
e 2883 493
e 2905 493
e 2929 493
e 2956 493
e 2959 493
e 2969 493
e 2976 493
e 3012 493
e 3083 493
e 3145 493
e 3156 493
e 3185 493
e 3212 493
e 3222 493
e 3232 493
e 3241 493
e 3255 493
e 3357 493
e 3365 493
e 3472 493
e 3521 493
e 3552 493
e 3553 493
e 3559 493
e 3588 493
e 3608 493
e 3701 493
e 3711 493
e 3733 493
e 3749 493
e 3760 493
e 3777 493
e 3788 493
e 3826 493
e 3845 493
e 3861 493
e 3873 493
e 3914 493
e 3992 493
e 4016 493
e 4057 493
e 4082 493
e 4090 493
e 4095 493
e 4100 493
e 4106 493
e 4157 493
e 4209 493
e 4367 493
e 4373 493
e 4394 493
e 4482 493
e 4483 493
e 4540 493
e 4558 493
e 4587 493
e 4605 493
e 4632 493
e 4640 493
e 4658 493
e 4699 493
e 4723 493
e 4789 493
e 4805 493
e 4872 493
e 4889 493
e 4923 493
e 4937 493
e 4980 493
e 5003 493
e 5042 493
e 5069 493
e 5100 493
e 5152 493
e 5191 493
e 5197 493
e 5226 493
e 5232 493
e 5244 493
e 5272 493
e 5329 493
e 5366 493
e 5441 493
e 5503 493
e 5536 493
e 5537 493
e 5540 493
e 5542 493
e 5543 493
e 5609 493
e 5662 493
e 5672 493
e 5692 493
e 5700 493
e 5706 493
e 5710 493
e 5726 493
e 5762 493
e 5820 493
e 5824 493
e 5861 493
e 5876 493
e 5880 493
e 5921 493
e 5927 493
e 5936 493
e 5980 493
e 5987 493
e 5994 493
e 6027 493
e 6032 493
e 6068 493
e 6080 493
e 6131 493
e 6170 493
e 6172 493
e 6177 493
e 6185 493
e 6199 493
e 6202 493
e 6210 493
e 6241 493
e 6269 493
e 6319 493
e 6331 493
e 6332 493
e 6339 493
e 498 494
e 511 494
e 738 494
e 750 494
e 980 494
e 1074 494
e 1290 494
e 1343 494
e 1410 494
e 1452 494
e 1454 494
e 1496 494
e 1529 494
e 1553 494
e 1683 494
e 1763 494
e 1825 494
e 1919 494
e 1995 494
e 2001 494
e 2136 494
e 2232 494
e 2356 494
e 2442 494
e 2490 494
e 2702 494
e 2782 494
e 2810 494
e 2980 494
e 3013 494
e 3061 494
e 3109 494
e 3222 494
e 3232 494
e 3396 494
e 3470 494
e 3514 494
e 3582 494
e 3607 494
e 3641 494
e 3679 494
e 3749 494
e 3791 494
e 4105 494
e 4157 494
e 4184 494
e 4285 494
e 4420 494
e 4457 494
e 4585 494
e 4713 494
e 4727 494
e 4736 494
e 4788 494
e 4812 494
e 4980 494
e 5150 494
e 5183 494
e 5213 494
e 5271 494
e 5369 494
e 5537 494
e 5599 494
e 5840 494
e 5845 494
e 5966 494
e 6054 494
e 6066 494
e 6080 494
e 6221 494
e 6237 494
e 6266 494
e 655 495
e 724 495
e 814 495
e 906 495
e 983 495
e 1006 495
e 1036 495
e 1226 495
e 1407 495
e 1489 495
e 1660 495
e 1735 495
e 1885 495
e 1904 495
e 1908 495
e 2065 495
e 2086 495
e 2101 495
e 2114 495
e 2158 495
e 2235 495
e 2602 495
e 2745 495
e 2747 495
e 2984 495
e 3020 495
e 3097 495
e 3394 495
e 3413 495
e 3444 495
e 3929 495
e 3935 495
e 3945 495
e 4071 495
e 4143 495
e 4847 495
e 4963 495
e 5103 495
e 5163 495
e 5185 495
e 5339 495
e 5526 495
e 5571 495
e 5619 495
e 5625 495
e 5802 495
e 5938 495
e 6080 495
e 6345 495
e 556 496
e 926 496
e 1136 496
e 1176 496
e 1280 496
e 1352 496
e 2193 496
e 3185 496
e 3550 496
e 4508 496
e 5189 496
e 507 497
e 564 497
e 717 497
e 923 497
e 1017 497
e 1126 497
e 1362 497
e 1418 497
e 1578 497
e 1656 497
e 1733 497
e 1738 497
e 1788 497
e 1794 497
e 2020 497
e 2139 497
e 2250 497
e 2444 497
e 2934 497
e 2985 497
e 3190 497
e 3239 497
e 3266 497
e 3327 497
e 3449 497
e 3458 497
e 3463 497
e 3957 497
e 3990 497
e 4038 497
e 4046 497
e 4196 497
e 4309 497
e 4323 497
e 4349 497
e 4350 497
e 4400 497
e 4413 497
e 4453 497
e 4467 497
e 4645 497
e 4664 497
e 4688 497
e 4714 497
e 4798 497
e 4871 497
e 4931 497
e 5015 497
e 5028 497
e 5097 497
e 5128 497
e 5232 497
e 5361 497
e 5567 497
e 5712 497
e 5798 497
e 5855 497
e 5963 497
e 6008 497
e 6065 497
e 6244 497
e 6313 497
e 6379 497
e 633 498
e 738 498
e 794 498
e 929 498
e 941 498
e 999 498
e 1129 498
e 1173 498
e 1203 498
e 1290 498
e 1325 498
e 1331 498
e 1362 498
e 1382 498
e 1403 498
e 1408 498
e 1562 498
e 1638 498
e 1645 498
e 1662 498
e 1689 498
e 1763 498
e 1839 498
e 1951 498
e 2013 498
e 2055 498
e 2064 498
e 2070 498
e 2222 498
e 2232 498
e 2378 498
e 2556 498
e 2591 498
e 2604 498
e 2653 498
e 2704 498
e 2774 498
e 2860 498
e 2900 498
e 2913 498
e 2976 498
e 2999 498
e 3022 498
e 3059 498
e 3061 498
e 3141 498
e 3162 498
e 3190 498
e 3231 498
e 3289 498
e 3470 498
e 3514 498
e 3521 498
e 3526 498
e 3582 498
e 3587 498
e 3607 498
e 3621 498
e 3679 498
e 3719 498
e 3730 498
e 3744 498
e 3791 498
e 3803 498
e 3862 498
e 3874 498
e 3976 498
e 4054 498
e 4105 498
e 4118 498
e 4154 498
e 4166 498
e 4285 498
e 4372 498
e 4414 498
e 4420 498
e 4457 498
e 4500 498
e 4518 498
e 4625 498
e 4679 498
e 4684 498
e 4708 498
e 4727 498
e 4742 498
e 4754 498
e 4765 498
e 4780 498
e 4887 498
e 4889 498
e 4920 498
e 4938 498
e 4977 498
e 5037 498
e 5063 498
e 5065 498
e 5131 498
e 5187 498
e 5225 498
e 5247 498
e 5266 498
e 5357 498
e 5463 498
e 5499 498
e 5711 498
e 5746 498
e 5767 498
e 5840 498
e 5845 498
e 5880 498
e 5886 498
e 5887 498
e 6185 498
e 6332 498
e 500 499
e 553 499
e 572 499
e 587 499
e 604 499
e 614 499
e 662 499
e 748 499
e 764 499
e 887 499
e 898 499
e 993 499
e 1041 499
e 1077 499
e 1108 499
e 1139 499
e 1148 499
e 1174 499
e 1210 499
e 1230 499
e 1245 499
e 1249 499
e 1253 499
e 1276 499
e 1378 499
e 1409 499
e 1435 499
e 1499 499
e 1531 499
e 1599 499
e 1614 499
e 1641 499
e 1668 499
e 1720 499
e 1744 499
e 1807 499
e 1813 499
e 1827 499
e 1863 499
e 1876 499
e 1899 499
e 1901 499
e 1905 499
e 1928 499
e 1957 499
e 1960 499
e 1990 499
e 2007 499
e 2076 499
e 2231 499
e 2297 499
e 2322 499
e 2337 499
e 2380 499
e 2399 499
e 2408 499
e 2434 499
e 2454 499
e 2639 499
e 2650 499
e 2656 499
e 2686 499
e 2773 499
e 2799 499
e 2822 499
e 2862 499
e 2898 499
e 2940 499
e 2994 499
e 3029 499
e 3030 499
e 3034 499
e 3048 499
e 3160 499
e 3163 499
e 3179 499
e 3217 499
e 3231 499
e 3243 499
e 3282 499
e 3345 499
e 3365 499
e 3473 499
e 3579 499
e 3683 499
e 3699 499
e 3753 499
e 3755 499
e 3758 499
e 3766 499
e 3825 499
e 3854 499
e 3856 499
e 3900 499
e 3933 499
e 4001 499
e 4161 499
e 4254 499
e 4263 499
e 4434 499
e 4466 499
e 4611 499
e 4628 499
e 4652 499
e 4696 499
e 4878 499
e 4884 499
e 4900 499
e 4911 499
e 4940 499
e 5065 499
e 5100 499
e 5117 499
e 5124 499
e 5168 499
e 5198 499
e 5226 499
e 5251 499
e 5332 499
e 5356 499
e 5393 499
e 5399 499
e 5542 499
e 5568 499
e 5612 499
e 5757 499
e 5905 499
e 5935 499
e 6040 499
e 6060 499
e 6076 499
e 6079 499
e 6116 499
e 6129 499
e 6158 499
e 6161 499
e 6297 499
e 6303 499
e 6323 499
e 6341 499
e 6357 499
e 6363 499
e 637 500
e 764 500
e 1041 500
e 1229 500
e 1230 500
e 1245 500
e 1409 500
e 1531 500
e 1547 500
e 1588 500
e 1599 500
e 1720 500
e 1813 500
e 1863 500
e 1899 500
e 1901 500
e 1928 500
e 1990 500
e 2500 500
e 2521 500
e 2639 500
e 2656 500
e 2740 500
e 2862 500
e 3136 500
e 3160 500
e 3163 500
e 3179 500
e 3487 500
e 3650 500
e 3683 500
e 3704 500
e 3854 500
e 4079 500
e 4254 500
e 4478 500
e 4652 500
e 4696 500
e 4758 500
e 4940 500
e 5117 500
e 5124 500
e 5198 500
e 5612 500
e 5757 500
e 5863 500
e 5905 500
e 5935 500
e 6116 500
e 6121 500
e 6129 500
e 6297 500
e 6303 500
e 6363 500
e 595 501
e 599 501
e 631 501
e 680 501
e 689 501
e 868 501
e 906 501
e 988 501
e 1009 501
e 1423 501
e 1466 501
e 1516 501
e 1663 501
e 1825 501
e 1937 501
e 2019 501
e 2026 501
e 2107 501
e 2135 501
e 2143 501
e 2192 501
e 2200 501
e 2399 501
e 2529 501
e 2624 501
e 2715 501
e 2778 501
e 2825 501
e 2828 501
e 2952 501
e 2990 501
e 3014 501
e 3156 501
e 3212 501
e 3224 501
e 3291 501
e 3315 501
e 3499 501
e 3751 501
e 3784 501
e 3861 501
e 3878 501
e 3898 501
e 3908 501
e 3979 501
e 3989 501
e 4100 501
e 4288 501
e 4459 501
e 4554 501
e 4746 501
e 4811 501
e 4960 501
e 5049 501
e 5120 501
e 5161 501
e 5181 501
e 5390 501
e 5446 501
e 5509 501
e 5552 501
e 5630 501
e 5661 501
e 5888 501
e 5918 501
e 5928 501
e 5957 501
e 5989 501
e 6023 501
e 6086 501
e 6142 501
e 6143 501
e 6183 501
e 6308 501
e 6366 501
e 510 502
e 534 502
e 584 502
e 821 502
e 840 502
e 1000 502
e 1316 502
e 1376 502
e 1509 502
e 1749 502
e 2222 502
e 2381 502
e 2786 502
e 2992 502
e 3294 502
e 3751 502
e 4024 502
e 4046 502
e 4100 502
e 4187 502
e 4324 502
e 4559 502
e 4653 502
e 4661 502
e 4696 502
e 4780 502
e 4811 502
e 5149 502
e 5468 502
e 5651 502
e 5728 502
e 6262 502
e 882 503
e 1054 503
e 1109 503
e 2070 503
e 2328 503
e 3049 503
e 3101 503
e 3494 503
e 3917 503
e 3940 503
e 4739 503
e 5967 503
e 510 504
e 637 504
e 762 504
e 1128 504
e 1176 504
e 1641 504
e 1807 504
e 1829 504
e 1832 504
e 1889 504
e 1906 504
e 2000 504
e 2248 504
e 2422 504
e 2610 504
e 2769 504
e 2978 504
e 2982 504
e 3013 504
e 3314 504
e 3343 504
e 3365 504
e 3401 504
e 3422 504
e 3472 504
e 3693 504
e 3823 504
e 3856 504
e 3894 504
e 4069 504
e 4088 504
e 4107 504
e 4176 504
e 4369 504
e 4409 504
e 4762 504
e 4881 504
e 4900 504
e 4904 504
e 5190 504
e 5370 504
e 5480 504
e 5643 504
e 5686 504
e 5765 504
e 5806 504
e 533 505
e 581 505
e 1040 505
e 1049 505
e 1082 505
e 1151 505
e 1169 505
e 1506 505
e 1641 505
e 1708 505
e 1742 505
e 1878 505
e 1898 505
e 1959 505
e 2090 505
e 2257 505
e 2369 505
e 2493 505
e 2527 505
e 2819 505
e 2821 505
e 2937 505
e 2987 505
e 3052 505
e 3119 505
e 3372 505
e 3447 505
e 3448 505
e 3531 505
e 3579 505
e 3630 505
e 3684 505
e 3689 505
e 3693 505
e 3713 505
e 3781 505
e 3823 505
e 3891 505
e 3900 505
e 3933 505
e 3957 505
e 4316 505
e 4390 505
e 4436 505
e 4443 505
e 4452 505
e 4710 505
e 4743 505
e 4994 505
e 5052 505
e 5078 505
e 5099 505
e 5257 505
e 5544 505
e 5626 505
e 5773 505
e 5778 505
e 5785 505
e 5962 505
e 6077 505
e 6088 505
e 6346 505
e 6357 505
e 6379 505
e 551 506
e 1256 506
e 1806 506
e 3775 506
e 4810 506
e 728 507
e 1017 507
e 1432 507
e 2194 507
e 2782 507
e 2792 507
e 3711 507
e 3772 507
e 4186 507
e 4211 507
e 4293 507
e 4323 507
e 4354 507
e 4453 507
e 4469 507
e 4553 507
e 4645 507
e 4688 507
e 4815 507
e 5187 507
e 5238 507
e 5508 507
e 5760 507
e 5990 507
e 5991 507
e 6053 507
e 6155 507
e 6187 507
e 6244 507
e 6266 507
e 6300 507
e 555 508
e 566 508
e 617 508
e 677 508
e 790 508
e 870 508
e 879 508
e 929 508
e 976 508
e 991 508
e 996 508
e 1048 508
e 1065 508
e 1123 508
e 1127 508
e 1129 508
e 1266 508
e 1294 508
e 1306 508
e 1325 508
e 1331 508
e 1366 508
e 1375 508
e 1379 508
e 1396 508
e 1403 508
e 1408 508
e 1453 508
e 1457 508
e 1501 508
e 1509 508
e 1517 508
e 1520 508
e 1526 508
e 1533 508
e 1542 508
e 1741 508
e 1749 508
e 1750 508
e 1809 508
e 1840 508
e 1923 508
e 1965 508
e 2030 508
e 2112 508
e 2119 508
e 2157 508
e 2231 508
e 2297 508
e 2359 508
e 2360 508
e 2370 508
e 2381 508
e 2404 508
e 2418 508
e 2444 508
e 2449 508
e 2484 508
e 2507 508
e 2527 508
e 2544 508
e 2721 508
e 2829 508
e 2832 508
e 2850 508
e 2900 508
e 2929 508
e 2934 508
e 2955 508
e 3012 508
e 3027 508
e 3048 508
e 3068 508
e 3166 508
e 3219 508
e 3229 508
e 3282 508
e 3332 508
e 3341 508
e 3402 508
e 3501 508
e 3544 508
e 3549 508
e 3552 508
e 3587 508
e 3621 508
e 3664 508
e 3697 508
e 3711 508
e 3736 508
e 3788 508
e 3789 508
e 3813 508
e 3946 508
e 3998 508
e 4004 508
e 4036 508
e 4124 508
e 4159 508
e 4180 508
e 4194 508
e 4226 508
e 4229 508
e 4414 508
e 4436 508
e 4448 508
e 4462 508
e 4527 508
e 4556 508
e 4612 508
e 4613 508
e 4638 508
e 4639 508
e 4703 508
e 4721 508
e 4730 508
e 4741 508
e 4772 508
e 4883 508
e 4888 508
e 4922 508
e 4928 508
e 4931 508
e 4934 508
e 4950 508
e 4983 508
e 4984 508
e 5003 508
e 5030 508
e 5078 508
e 5100 508
e 5176 508
e 5357 508
e 5363 508
e 5506 508
e 5554 508
e 5563 508
e 5601 508
e 5629 508
e 5700 508
e 5712 508
e 5724 508
e 5759 508
e 5763 508
e 5766 508
e 5834 508
e 5871 508
e 5880 508
e 5960 508
e 6033 508
e 6055 508
e 6069 508
e 6137 508
e 6242 508
e 6328 508
e 6333 508
e 6381 508
e 622 509
e 1189 509
e 1226 509
e 1426 509
e 1728 509
e 1849 509
e 1945 509
e 2004 509
e 2082 509
e 2140 509
e 2270 509
e 2341 509
e 2366 509
e 3111 509
e 3359 509
e 4352 509
e 4698 509
e 4820 509
e 5287 509
e 5326 509
e 590 510
e 670 510
e 799 510
e 816 510
e 822 510
e 865 510
e 872 510
e 969 510
e 1024 510
e 1025 510
e 1037 510
e 1043 510
e 1163 510
e 1307 510
e 1373 510
e 1395 510
e 1481 510
e 1482 510
e 1513 510
e 1548 510
e 1555 510
e 1591 510
e 1692 510
e 1762 510
e 1775 510
e 1812 510
e 1840 510
e 1860 510
e 1951 510
e 1994 510
e 1997 510
e 2029 510
e 2046 510
e 2057 510
e 2090 510
e 2149 510
e 2193 510
e 2248 510
e 2358 510
e 2421 510
e 2502 510
e 2524 510
e 2617 510
e 2644 510
e 2692 510
e 2713 510
e 2743 510
e 2818 510
e 2853 510
e 3016 510
e 3052 510
e 3101 510
e 3145 510
e 3177 510
e 3183 510
e 3215 510
e 3312 510
e 3341 510
e 3353 510
e 3373 510
e 3401 510
e 3426 510
e 3458 510
e 3484 510
e 3489 510
e 3498 510
e 3584 510
e 3602 510
e 3604 510
e 3608 510
e 3630 510
e 3632 510
e 3678 510
e 3689 510
e 3714 510
e 3745 510
e 3777 510
e 3788 510
e 3795 510
e 3820 510
e 3823 510
e 3947 510
e 4246 510
e 4267 510
e 4268 510
e 4316 510
e 4322 510
e 4363 510
e 4379 510
e 4389 510
e 4413 510
e 4427 510
e 4450 510
e 4452 510
e 4480 510
e 4515 510
e 4553 510
e 4587 510
e 4601 510
e 4604 510
e 4672 510
e 4694 510
e 4721 510
e 4744 510
e 4745 510
e 4799 510
e 4948 510
e 4957 510
e 4994 510
e 5026 510
e 5028 510
e 5034 510
e 5040 510
e 5055 510
e 5096 510
e 5099 510
e 5107 510
e 5109 510
e 5204 510
e 5259 510
e 5369 510
e 5414 510
e 5432 510
e 5483 510
e 5530 510
e 5668 510
e 5701 510
e 5783 510
e 5824 510
e 5855 510
e 5925 510
e 6005 510
e 6076 510
e 6130 510
e 6140 510
e 6150 510
e 6163 510
e 6170 510
e 6197 510
e 6225 510
e 6298 510
e 6341 510
e 6384 510
e 613 511
e 668 511
e 801 511
e 902 511
e 941 511
e 958 511
e 1018 511
e 1057 511
e 1157 511
e 1297 511
e 1422 511
e 1470 511
e 1529 511
e 1798 511
e 1835 511
e 1897 511
e 1998 511
e 1999 511
e 2041 511
e 2080 511
e 2306 511
e 2402 511
e 2406 511
e 2432 511
e 2494 511
e 2591 511
e 2605 511
e 2870 511
e 2921 511
e 2929 511
e 2942 511
e 2993 511
e 3018 511
e 3116 511
e 3135 511
e 3194 511
e 3285 511
e 3436 511
e 3533 511
e 3550 511
e 3695 511
e 3948 511
e 3957 511
e 4012 511
e 4043 511
e 4162 511
e 4188 511
e 4273 511
e 4293 511
e 4325 511
e 4392 511
e 4431 511
e 4467 511
e 5013 511
e 5326 511
e 5534 511
e 5669 511
e 5966 511
e 5984 511
e 6098 511
e 6170 511
e 6217 511
e 6300 511
e 824 512
e 913 512
e 924 512
e 968 512
e 1103 512
e 1194 512
e 1219 512
e 1232 512
e 1303 512
e 1385 512
e 1622 512
e 1694 512
e 1868 512
e 1898 512
e 2138 512
e 2220 512
e 2247 512
e 2401 512
e 2470 512
e 2657 512
e 2771 512
e 2920 512
e 3165 512
e 3219 512
e 3340 512
e 3436 512
e 3500 512
e 3730 512
e 3735 512
e 3787 512
e 3809 512
e 3818 512
e 3955 512
e 4112 512
e 4122 512
e 4303 512
e 4318 512
e 4340 512
e 4483 512
e 4485 512
e 4543 512
e 4774 512
e 4994 512
e 5510 512
e 5694 512
e 5751 512
e 5973 512
e 6014 512
e 6159 512
e 6273 512
e 6276 512
e 602 513
e 916 513
e 1194 513
e 2798 513
e 3067 513
e 3253 513
e 3323 513
e 3462 513
e 3535 513
e 3558 513
e 3680 513
e 3752 513
e 3970 513
e 4071 513
e 4353 513
e 4385 513
e 4742 513
e 4963 513
e 5023 513
e 5354 513
e 5434 513
e 5555 513
e 5688 513
e 5736 513
e 6110 513
e 6371 513
e 607 514
e 976 514
e 1647 514
e 1889 514
e 2041 514
e 2109 514
e 2248 514
e 2309 514
e 2573 514
e 2659 514
e 2803 514
e 3423 514
e 3968 514
e 4013 514
e 5043 514
e 2371 515
e 2550 515
e 4060 515
e 4189 515
e 4555 515
e 4742 515
e 4890 515
e 5481 515
e 5676 515
e 6073 515
e 616 516
e 1117 516
e 1288 516
e 1426 516
e 1489 516
e 1601 516
e 1682 516
e 1723 516
e 1767 516
e 1830 516
e 1838 516
e 1963 516
e 2348 516
e 2371 516
e 2602 516
e 2620 516
e 2757 516
e 2788 516
e 2914 516
e 2916 516
e 2999 516
e 3193 516
e 3413 516
e 3476 516
e 3480 516
e 3636 516
e 3685 516
e 3728 516
e 3750 516
e 3799 516
e 3931 516
e 4143 516
e 4321 516
e 4352 516
e 4514 516
e 4573 516
e 4809 516
e 4939 516
e 5044 516
e 5092 516
e 5148 516
e 5167 516
e 5238 516
e 5289 516
e 5592 516
e 5645 516
e 5715 516
e 6073 516
e 6122 516
e 602 517
e 1241 517
e 1438 517
e 1548 517
e 1552 517
e 1740 517
e 1845 517
e 1885 517
e 1981 517
e 2092 517
e 2358 517
e 2568 517
e 2594 517
e 2732 517
e 2843 517
e 3152 517
e 3162 517
e 3277 517
e 3358 517
e 3374 517
e 3447 517
e 3535 517
e 3720 517
e 3945 517
e 4087 517
e 4260 517
e 4590 517
e 4648 517
e 4742 517
e 4750 517
e 4782 517
e 5045 517
e 5092 517
e 5163 517
e 5474 517
e 5561 517
e 5745 517
e 5762 517
e 5802 517
e 5840 517
e 5890 517
e 6171 517
e 1049 518
e 1110 518
e 1889 518
e 2007 518
e 2420 518
e 3236 518
e 3596 518
e 4302 518
e 5319 518
e 5360 518
e 5501 518
e 5573 518
e 524 519
e 657 519
e 683 519
e 799 519
e 800 519
e 870 519
e 885 519
e 1041 519
e 1130 519
e 1177 519
e 1409 519
e 1481 519
e 1487 519
e 1620 519
e 1677 519
e 1763 519
e 1773 519
e 1824 519
e 1882 519
e 2116 519
e 2231 519
e 2395 519
e 2405 519
e 2421 519
e 2431 519
e 2437 519
e 2476 519
e 2494 519
e 2516 519
e 3016 519
e 3175 519
e 3215 519
e 3272 519
e 3347 519
e 3377 519
e 3468 519
e 3499 519
e 3544 519
e 3641 519
e 3788 519
e 4238 519
e 4266 519
e 4318 519
e 4388 519
e 4390 519
e 4412 519
e 4456 519
e 4490 519
e 4745 519
e 4919 519
e 5026 519
e 5030 519
e 5033 519
e 5085 519
e 5383 519
e 5439 519
e 5494 519
e 5646 519
e 5658 519
e 5674 519
e 5908 519
e 5955 519
e 5956 519
e 6200 519
e 566 520
e 634 520
e 711 520
e 801 520
e 877 520
e 957 520
e 966 520
e 1061 520
e 1065 520
e 1082 520
e 1129 520
e 1499 520
e 1667 520
e 1674 520
e 1927 520
e 1953 520
e 1968 520
e 2026 520
e 2046 520
e 2072 520
e 2122 520
e 2157 520
e 2359 520
e 2384 520
e 2401 520
e 2559 520
e 2713 520
e 2975 520
e 3066 520
e 3312 520
e 3379 520
e 3426 520
e 3498 520
e 3579 520
e 3604 520
e 3617 520
e 3647 520
e 3714 520
e 3795 520
e 3820 520
e 3837 520
e 4006 520
e 4124 520
e 4398 520
e 4427 520
e 4469 520
e 4480 520
e 4516 520
e 4541 520
e 4743 520
e 4798 520
e 4805 520
e 4948 520
e 4950 520
e 4957 520
e 5081 520
e 5104 520
e 5347 520
e 5380 520
e 5412 520
e 5662 520
e 5690 520
e 5725 520
e 5730 520
e 5840 520
e 5929 520
e 5946 520
e 6207 520
e 6208 520
e 6219 520
e 6298 520
e 534 521
e 590 521
e 595 521
e 623 521
e 640 521
e 810 521
e 840 521
e 968 521
e 1033 521
e 1084 521
e 1354 521
e 1475 521
e 1542 521
e 1734 521
e 2031 521
e 2032 521
e 2107 521
e 2222 521
e 2267 521
e 2307 521
e 2381 521
e 2470 521
e 2564 521
e 2933 521
e 3291 521
e 3615 521
e 3635 521
e 3955 521
e 4448 521
e 4462 521
e 4582 521
e 4960 521
e 4961 521
e 4967 521
e 5100 521
e 5172 521
e 5358 521
e 5448 521
e 5469 521
e 5488 521
e 5554 521
e 5651 521
e 5661 521
e 5710 521
e 5761 521
e 5764 521
e 5989 521
e 6120 521
e 6184 521
e 6226 521
e 6308 521
e 533 522
e 583 522
e 626 522
e 658 522
e 661 522
e 710 522
e 792 522
e 807 522
e 963 522
e 991 522
e 1073 522
e 1144 522
e 1174 522
e 1285 522
e 1375 522
e 1402 522
e 1413 522
e 1450 522
e 1550 522
e 1651 522
e 1654 522
e 1687 522
e 1701 522
e 1794 522
e 1814 522
e 1827 522
e 1831 522
e 1864 522
e 1950 522
e 2079 522
e 2145 522
e 2199 522
e 2231 522
e 2248 522
e 2272 522
e 2331 522
e 2337 522
e 2415 522
e 2442 522
e 2443 522
e 2561 522
e 2666 522
e 2700 522
e 2804 522
e 2844 522
e 2886 522
e 3066 522
e 3089 522
e 3274 522
e 3316 522
e 3375 522
e 3404 522
e 3454 522
e 3487 522
e 3571 522
e 3650 522
e 3697 522
e 3876 522
e 3897 522
e 3909 522
e 4023 522
e 4042 522
e 4126 522
e 4213 522
e 4252 522
e 4295 522
e 4340 522
e 4425 522
e 4448 522
e 4505 522
e 4511 522
e 4547 522
e 4621 522
e 4790 522
e 4829 522
e 5055 522
e 5065 522
e 5114 522
e 5124 522
e 5249 522
e 5505 522
e 5529 522
e 5532 522
e 5554 522
e 5720 522
e 5759 522
e 5777 522
e 5863 522
e 5996 522
e 6046 522
e 6137 522
e 6143 522
e 6333 522
e 607 523
e 657 523
e 756 523
e 799 523
e 800 523
e 872 523
e 1013 523
e 1037 523
e 1097 523
e 1160 523
e 1289 523
e 1330 523
e 1361 523
e 1481 523
e 1687 523
e 1688 523
e 1847 523
e 2029 523
e 2063 523
e 2072 523
e 2281 523
e 2319 523
e 2344 523
e 2366 523
e 2381 523
e 2421 523
e 2524 523
e 2637 523
e 2886 523
e 2936 523
e 3016 523
e 3101 523
e 3183 523
e 3215 523
e 3630 523
e 3760 523
e 4246 523
e 4492 523
e 4516 523
e 4541 523
e 4919 523
e 4994 523
e 5009 523
e 5104 523
e 5155 523
e 5260 523
e 5430 523
e 5510 523
e 5560 523
e 5725 523
e 6208 523
e 6292 523
e 6323 523
e 683 524
e 756 524
e 855 524
e 885 524
e 930 524
e 1001 524
e 1041 524
e 1130 524
e 1177 524
e 1189 524
e 1281 524
e 1285 524
e 1318 524
e 1322 524
e 1383 524
e 1409 524
e 1487 524
e 1591 524
e 1620 524
e 1753 524
e 1763 524
e 1773 524
e 1796 524
e 1831 524
e 1882 524
e 1920 524
e 2287 524
e 2312 524
e 2347 524
e 2437 524
e 2444 524
e 2476 524
e 2516 524
e 2570 524
e 2702 524
e 2743 524
e 2789 524
e 2955 524
e 2974 524
e 3056 524
e 3175 524
e 3177 524
e 3272 524
e 3347 524
e 3377 524
e 3484 524
e 3641 524
e 3651 524
e 3758 524
e 3788 524
e 4046 524
e 4098 524
e 4238 524
e 4351 524
e 4388 524
e 4425 524
e 4456 524
e 4582 524
e 4878 524
e 4910 524
e 4960 524
e 4990 524
e 5030 524
e 5033 524
e 5153 524
e 5346 524
e 5439 524
e 5500 524
e 5519 524
e 5612 524
e 5646 524
e 5658 524
e 5667 524
e 5689 524
e 5748 524
e 5753 524
e 5835 524
e 5905 524
e 5908 524
e 5955 524
e 6029 524
e 6062 524
e 6196 524
e 6307 524
e 6316 524
e 554 525
e 590 525
e 640 525
e 641 525
e 667 525
e 703 525
e 730 525
e 826 525
e 848 525
e 872 525
e 928 525
e 962 525
e 979 525
e 1065 525
e 1142 525
e 1163 525
e 1249 525
e 1289 525
e 1329 525
e 1366 525
e 1462 525
e 1506 525
e 1532 525
e 1620 525
e 1637 525
e 1717 525
e 1757 525
e 1766 525
e 1785 525
e 1826 525
e 1835 525
e 1869 525
e 1878 525
e 1929 525
e 1958 525
e 2016 525
e 2030 525
e 2047 525
e 2090 525
e 2179 525
e 2198 525
e 2236 525
e 2264 525
e 2276 525
e 2302 525
e 2331 525
e 2333 525
e 2360 525
e 2403 525
e 2503 525
e 2507 525
e 2551 525
e 2578 525
e 2624 525
e 2655 525
e 2690 525
e 2730 525
e 2773 525
e 2795 525
e 2853 525
e 2876 525
e 2899 525
e 3007 525
e 3011 525
e 3075 525
e 3089 525
e 3110 525
e 3140 525
e 3196 525
e 3200 525
e 3217 525
e 3222 525
e 3256 525
e 3280 525
e 3282 525
e 3339 525
e 3364 525
e 3388 525
e 3430 525
e 3431 525
e 3452 525
e 3496 525
e 3506 525
e 3510 525
e 3609 525
e 3622 525
e 3698 525
e 3723 525
e 3766 525
e 3829 525
e 3846 525
e 3896 525
e 3927 525
e 4024 525
e 4031 525
e 4079 525
e 4109 525
e 4120 525
e 4141 525
e 4191 525
e 4206 525
e 4222 525
e 4229 525
e 4268 525
e 4281 525
e 4328 525
e 4345 525
e 4350 525
e 4370 525
e 4425 525
e 4440 525
e 4463 525
e 4469 525
e 4492 525
e 4509 525
e 4557 525
e 4569 525
e 4621 525
e 4642 525
e 4674 525
e 4761 525
e 4788 525
e 4811 525
e 4858 525
e 4914 525
e 4950 525
e 5011 525
e 5021 525
e 5068 525
e 5078 525
e 5087 525
e 5118 525
e 5132 525
e 5154 525
e 5155 525
e 5196 525
e 5249 525
e 5258 525
e 5260 525
e 5261 525
e 5318 525
e 5332 525
e 5361 525
e 5380 525
e 5384 525
e 5385 525
e 5396 525
e 5397 525
e 5402 525
e 5437 525
e 5510 525
e 5543 525
e 5557 525
e 5569 525
e 5570 525
e 5663 525
e 5691 525
e 5705 525
e 5728 525
e 5750 525
e 5833 525
e 5907 525
e 5917 525
e 5966 525
e 5986 525
e 5994 525
e 6003 525
e 6050 525
e 6087 525
e 6128 525
e 6147 525
e 6173 525
e 6185 525
e 6217 525
e 6218 525
e 6227 525
e 6264 525
e 6277 525
e 6356 525
e 866 526
e 910 526
e 915 526
e 1156 526
e 1265 526
e 1459 526
e 1973 526
e 2310 526
e 2419 526
e 2645 526
e 2679 526
e 2689 526
e 3081 526
e 3093 526
e 3848 526
e 3877 526
e 4060 526
e 4489 526
e 4543 526
e 4581 526
e 5167 526
e 5590 526
e 6103 526
e 1628 527
e 1851 527
e 2612 527
e 3981 527
e 4050 527
e 4414 527
e 5558 527
e 5669 527
e 5836 527
e 549 528
e 567 528
e 570 528
e 670 528
e 693 528
e 936 528
e 965 528
e 1007 528
e 1140 528
e 1152 528
e 1283 528
e 1307 528
e 1363 528
e 1364 528
e 1464 528
e 1468 528
e 1548 528
e 1558 528
e 1562 528
e 1591 528
e 1613 528
e 1677 528
e 1713 528
e 1722 528
e 1748 528
e 1860 528
e 1864 528
e 1867 528
e 2194 528
e 2263 528
e 2347 528
e 2409 528
e 2442 528
e 2555 528
e 2623 528
e 2711 528
e 2726 528
e 2752 528
e 2818 528
e 2883 528
e 2942 528
e 3194 528
e 3373 528
e 3499 528
e 3545 528
e 3588 528
e 3644 528
e 3657 528
e 3669 528
e 3695 528
e 3711 528
e 3826 528
e 3835 528
e 3842 528
e 3911 528
e 3947 528
e 3983 528
e 3990 528
e 4043 528
e 4063 528
e 4217 528
e 4309 528
e 4325 528
e 4391 528
e 4540 528
e 4625 528
e 4679 528
e 4686 528
e 4744 528
e 4747 528
e 4882 528
e 4923 528
e 5020 528
e 5128 528
e 5182 528
e 5194 528
e 5197 528
e 5199 528
e 5438 528
e 5514 528
e 5530 528
e 5617 528
e 5629 528
e 5682 528
e 5793 528
e 6168 528
e 6199 528
e 6212 528
e 6221 528
e 6223 528
e 6229 528
e 6241 528
e 6244 528
e 6258 528
e 6269 528
e 6281 528
e 6319 528
e 6386 528
e 642 529
e 764 529
e 818 529
e 821 529
e 1533 529
e 1759 529
e 1814 529
e 1905 529
e 2047 529
e 2392 529
e 2433 529
e 2442 529
e 2634 529
e 2716 529
e 2761 529
e 2806 529
e 3155 529
e 3784 529
e 3954 529
e 3974 529
e 4201 529
e 4275 529
e 4308 529
e 4336 529
e 4355 529
e 4699 529
e 5078 529
e 5151 529
e 5226 529
e 5358 529
e 5446 529
e 5469 529
e 5585 529
e 5728 529
e 5777 529
e 5871 529
e 6071 529
e 6169 529
e 3611 530
e 4968 530
e 6144 530
e 616 531
e 679 531
e 684 531
e 786 531
e 814 531
e 852 531
e 895 531
e 916 531
e 937 531
e 976 531
e 1006 531
e 1099 531
e 1254 531
e 1312 531
e 1378 531
e 1407 531
e 1575 531
e 1583 531
e 1596 531
e 1644 531
e 1804 531
e 1891 531
e 1946 531
e 1964 531
e 1966 531
e 1976 531
e 1992 531
e 2033 531
e 2053 531
e 2233 531
e 2256 531
e 2318 531
e 2335 531
e 2598 531
e 2620 531
e 2638 531
e 2675 531
e 2747 531
e 2798 531
e 2848 531
e 2867 531
e 2910 531
e 2941 531
e 3099 531
e 3160 531
e 3446 531
e 3577 531
e 3590 531
e 3595 531
e 3636 531
e 3676 531
e 3702 531
e 3848 531
e 3863 531
e 3925 531
e 3968 531
e 4000 531
e 4013 531
e 4022 531
e 4041 531
e 4060 531
e 4076 531
e 4092 531
e 4125 531
e 4158 531
e 4306 531
e 4372 531
e 4523 531
e 4581 531
e 4602 531
e 4654 531
e 4742 531
e 4750 531
e 4755 531
e 4769 531
e 4820 531
e 4952 531
e 4989 531
e 5204 531
e 5218 531
e 5227 531
e 5242 531
e 5522 531
e 5619 531
e 5633 531
e 5645 531
e 5944 531
e 6167 531
e 6182 531
e 6259 531
e 6365 531
e 922 532
e 2160 532
e 2845 532
e 2929 532
e 3518 532
e 3681 532
e 4153 532
e 4521 532
e 4639 532
e 4877 532
e 5577 532
e 573 533
e 583 533
e 588 533
e 601 533
e 626 533
e 657 533
e 661 533
e 703 533
e 710 533
e 715 533
e 750 533
e 756 533
e 759 533
e 770 533
e 792 533
e 799 533
e 807 533
e 820 533
e 839 533
e 893 533
e 896 533
e 939 533
e 963 533
e 969 533
e 975 533
e 1065 533
e 1149 533
e 1163 533
e 1166 533
e 1173 533
e 1174 533
e 1177 533
e 1200 533
e 1218 533
e 1274 533
e 1285 533
e 1304 533
e 1307 533
e 1318 533
e 1375 533
e 1381 533
e 1402 533
e 1413 533
e 1427 533
e 1434 533
e 1450 533
e 1480 533
e 1481 533
e 1516 533
e 1550 533
e 1651 533
e 1654 533
e 1657 533
e 1677 533
e 1738 533
e 1746 533
e 1763 533
e 1775 533
e 1802 533
e 1814 533
e 1818 533
e 1823 533
e 1827 533
e 1831 533
e 1833 533
e 1847 533
e 1864 533
e 1867 533
e 1909 533
e 1916 533
e 1950 533
e 2079 533
e 2099 533
e 2145 533
e 2201 533
e 2231 533
e 2234 533
e 2238 533
e 2241 533
e 2286 533
e 2321 533
e 2337 533
e 2344 533
e 2392 533
e 2401 533
e 2406 533
e 2415 533
e 2421 533
e 2428 533
e 2443 533
e 2473 533
e 2570 533
e 2573 533
e 2615 533
e 2617 533
e 2631 533
e 2777 533
e 2843 533
e 2844 533
e 2857 533
e 2908 533
e 2936 533
e 2959 533
e 3016 533
e 3042 533
e 3063 533
e 3066 533
e 3178 533
e 3189 533
e 3192 533
e 3215 533
e 3256 533
e 3273 533
e 3274 533
e 3275 533
e 3279 533
e 3282 533
e 3315 533
e 3316 533
e 3375 533
e 3396 533
e 3402 533
e 3404 533
e 3469 533
e 3501 533
e 3520 533
e 3537 533
e 3564 533
e 3571 533
e 3603 533
e 3635 533
e 3637 533
e 3650 533
e 3660 533
e 3664 533
e 3720 533
e 3758 533
e 3876 533
e 3888 533
e 3909 533
e 3911 533
e 3963 533
e 3990 533
e 3996 533
e 4063 533
e 4126 533
e 4154 533
e 4157 533
e 4162 533
e 4206 533
e 4213 533
e 4225 533
e 4245 533
e 4252 533
e 4265 533
e 4269 533
e 4295 533
e 4318 533
e 4340 533
e 4344 533
e 4354 533
e 4368 533
e 4390 533
e 4413 533
e 4425 533
e 4501 533
e 4511 533
e 4524 533
e 4531 533
e 4575 533
e 4612 533
e 4645 533
e 4679 533
e 4695 533
e 4703 533
e 4759 533
e 4768 533
e 4799 533
e 4818 533
e 4827 533
e 4829 533
e 4851 533
e 4869 533
e 4994 533
e 5001 533
e 5016 533
e 5055 533
e 5065 533
e 5074 533
e 5089 533
e 5114 533
e 5124 533
e 5155 533
e 5171 533
e 5193 533
e 5232 533
e 5262 533
e 5302 533
e 5326 533
e 5399 533
e 5411 533
e 5427 533
e 5486 533
e 5507 533
e 5510 533
e 5529 533
e 5532 533
e 5540 533
e 5541 533
e 5560 533
e 5627 533
e 5649 533
e 5669 533
e 5720 533
e 5725 533
e 5726 533
e 5778 533
e 5821 533
e 5829 533
e 5863 533
e 5905 533
e 5935 533
e 5996 533
e 6029 533
e 6088 533
e 6130 533
e 6136 533
e 6242 533
e 6291 533
e 6321 533
e 6340 533
e 6347 533
e 580 534
e 590 534
e 635 534
e 640 534
e 699 534
e 718 534
e 821 534
e 840 534
e 968 534
e 1232 534
e 1249 534
e 1300 534
e 1316 534
e 1332 534
e 1354 534
e 1415 534
e 1435 534
e 1471 534
e 1672 534
e 1701 534
e 1761 534
e 1800 534
e 1825 534
e 2159 534
e 2194 534
e 2222 534
e 2236 534
e 2339 534
e 2462 534
e 2548 534
e 2618 534
e 2650 534
e 2786 534
e 2943 534
e 2949 534
e 3098 534
e 3129 534
e 3257 534
e 3274 534
e 3300 534
e 3380 534
e 3616 534
e 3642 534
e 3697 534
e 3725 534
e 3922 534
e 4015 534
e 4024 534
e 4159 534
e 4187 534
e 4240 534
e 4324 534
e 4469 534
e 4518 534
e 4536 534
e 4541 534
e 4551 534
e 4559 534
e 4625 534
e 4661 534
e 4804 534
e 4918 534
e 4935 534
e 4937 534
e 4998 534
e 5057 534
e 5078 534
e 5149 534
e 5411 534
e 5420 534
e 5423 534
e 5469 534
e 5482 534
e 5486 534
e 5673 534
e 5710 534
e 5795 534
e 6021 534
e 6028 534
e 6056 534
e 6140 534
e 6194 534
e 6262 534
e 6381 534
e 610 535
e 631 535
e 651 535
e 826 535
e 868 535
e 925 535
e 990 535
e 1080 535
e 1174 535
e 1279 535
e 1285 535
e 1372 535
e 1477 535
e 1506 535
e 1757 535
e 1761 535
e 1766 535
e 1799 535
e 1868 535
e 1876 535
e 1889 535
e 1901 535
e 1905 535
e 1932 535
e 1937 535
e 2041 535
e 2043 535
e 2090 535
e 2135 535
e 2143 535
e 2191 535
e 2231 535
e 2260 535
e 2320 535
e 2333 535
e 2465 535
e 2472 535
e 2561 535
e 2618 535
e 2639 535
e 2656 535
e 2706 535
e 2740 535
e 2804 535
e 2808 535
e 2853 535
e 2871 535
e 2886 535
e 2943 535
e 3029 535
e 3064 535
e 3179 535
e 3192 535
e 3193 535
e 3257 535
e 3274 535
e 3280 535
e 3345 535
e 3361 535
e 3385 535
e 3391 535
e 3459 535
e 3513 535
e 3704 535
e 3746 535
e 3753 535
e 3792 535
e 3811 535
e 3927 535
e 3937 535
e 4008 535
e 4015 535
e 4031 535
e 4046 535
e 4051 535
e 4058 535
e 4210 535
e 4331 535
e 4345 535
e 4347 535
e 4408 535
e 4422 535
e 4478 535
e 4488 535
e 4526 535
e 4536 535
e 4576 535
e 4578 535
e 4584 535
e 4593 535
e 4596 535
e 4604 535
e 4628 535
e 4696 535
e 4715 535
e 4758 535
e 4869 535
e 4914 535
e 4935 535
e 4960 535
e 5065 535
e 5078 535
e 5150 535
e 5179 535
e 5192 535
e 5350 535
e 5380 535
e 5425 535
e 5515 535
e 5694 535
e 5696 535
e 5710 535
e 5776 535
e 5821 535
e 5907 535
e 5928 535
e 5999 535
e 6050 535
e 6077 535
e 6140 535
e 6142 535
e 6173 535
e 6262 535
e 6297 535
e 887 536
e 1130 536
e 1177 536
e 1330 536
e 1620 536
e 1835 536
e 1882 536
e 1888 536
e 2046 536
e 2198 536
e 2390 536
e 2474 536
e 2692 536
e 2771 536
e 3120 536
e 3347 536
e 3489 536
e 3746 536
e 3788 536
e 3926 536
e 3950 536
e 4219 536
e 4388 536
e 4910 536
e 5076 536
e 5519 536
e 5537 536
e 5907 536
e 5955 536
e 6034 536
e 6044 536
e 6155 536
e 6316 536
e 6323 536
e 968 537
e 1165 537
e 1332 537
e 1897 537
e 2130 537
e 2229 537
e 2259 537
e 2404 537
e 2530 537
e 2604 537
e 2860 537
e 2897 537
e 2929 537
e 3190 537
e 3248 537
e 3455 537
e 3744 537
e 4157 537
e 4273 537
e 4462 537
e 4658 537
e 4934 537
e 4969 537
e 5187 537
e 5499 537
e 5666 537
e 5767 537
e 5840 537
e 6243 537
e 1490 538
e 1640 538
e 2483 538
e 2610 538
e 2753 538
e 3048 538
e 3434 538
e 3549 538
e 4004 538
e 4658 538
e 5343 538
e 5748 538
e 1096 539
e 1422 539
e 1999 539
e 2259 539
e 2554 539
e 2637 539
e 3464 539
e 3625 539
e 3744 539
e 4133 539
e 4780 539
e 4817 539
e 5138 539
e 6080 539
e 617 540
e 714 540
e 965 540
e 1533 540
e 1766 540
e 2170 540
e 2333 540
e 2446 540
e 2758 540
e 2771 540
e 3193 540
e 3217 540
e 3273 540
e 3444 540
e 3513 540
e 3758 540
e 3937 540
e 3957 540
e 3990 540
e 4063 540
e 4281 540
e 4576 540
e 4591 540
e 4686 540
e 4914 540
e 5510 540
e 5528 540
e 5866 540
e 5928 540
e 6141 540
e 6278 540
e 545 541
e 558 541
e 677 541
e 830 541
e 870 541
e 967 541
e 1075 541
e 1184 541
e 1215 541
e 1343 541
e 1381 541
e 1386 541
e 1481 541
e 1522 541
e 1606 541
e 1621 541
e 1738 541
e 1803 541
e 1985 541
e 2066 541
e 2088 541
e 2194 541
e 2220 541
e 2361 541
e 2494 541
e 2606 541
e 2677 541
e 2794 541
e 2942 541
e 3018 541
e 3096 541
e 3177 541
e 3230 541
e 3271 541
e 3286 541
e 3306 541
e 3308 541
e 3330 541
e 3335 541
e 3485 541
e 3499 541
e 3568 541
e 3582 541
e 3649 541
e 3750 541
e 3840 541
e 3911 541
e 3991 541
e 4239 541
e 4309 541
e 4323 541
e 4646 541
e 4721 541
e 4741 541
e 4803 541
e 5096 541
e 5361 541
e 5368 541
e 5461 541
e 5626 541
e 5924 541
e 6109 541
e 4278 542
e 1070 543
e 1102 543
e 1436 543
e 1639 543
e 1688 543
e 1961 543
e 2220 543
e 2432 543
e 2758 543
e 2894 543
e 3061 543
e 3170 543
e 3486 543
e 3858 543
e 3886 543
e 4262 543
e 4335 543
e 4571 543
e 5587 543
e 682 544
e 722 544
e 746 544
e 774 544
e 833 544
e 915 544
e 977 544
e 1200 544
e 1220 544
e 1374 544
e 1802 544
e 1820 544
e 2115 544
e 2235 544
e 2321 544
e 2373 544
e 2620 544
e 2638 544
e 2802 544
e 2941 544
e 3213 544
e 3358 544
e 3590 544
e 3636 544
e 3942 544
e 4260 544
e 4380 544
e 4581 544
e 4668 544
e 4742 544
e 4749 544
e 4978 544
e 4985 544
e 4989 544
e 5037 544
e 5041 544
e 5170 544
e 5200 544
e 5218 544
e 5287 544
e 5642 544
e 5768 544
e 5854 544
e 5873 544
e 5939 544
e 6011 544
e 6110 544
e 566 545
e 585 545
e 700 545
e 942 545
e 965 545
e 967 545
e 983 545
e 991 545
e 1065 545
e 1105 545
e 1343 545
e 1369 545
e 1432 545
e 1468 545
e 1558 545
e 1591 545
e 1629 545
e 1677 545
e 1731 545
e 1738 545
e 1803 545
e 1896 545
e 1951 545
e 1985 545
e 2124 545
e 2193 545
e 2359 545
e 2395 545
e 2767 545
e 2827 545
e 2874 545
e 2964 545
e 2983 545
e 3096 545
e 3177 545
e 3230 545
e 3244 545
e 3256 545
e 3266 545
e 3330 545
e 3335 545
e 3367 545
e 3603 545
e 3651 545
e 3685 545
e 3761 545
e 3787 545
e 3821 545
e 3864 545
e 3990 545
e 4051 545
e 4071 545
e 4239 545
e 4273 545
e 4473 545
e 4575 545
e 4646 545
e 4688 545
e 4694 545
e 4721 545
e 4745 545
e 4950 545
e 4975 545
e 5026 545
e 5028 545
e 5077 545
e 5096 545
e 5207 545
e 5365 545
e 5368 545
e 5461 545
e 5548 545
e 5821 545
e 5845 545
e 5886 545
e 5942 545
e 6076 545
e 6083 545
e 6109 545
e 6170 545
e 6199 545
e 6222 545
e 6328 545
e 693 546
e 773 546
e 840 546
e 879 546
e 902 546
e 1138 546
e 1495 546
e 1576 546
e 1835 546
e 1861 546
e 2113 546
e 2194 546
e 2222 546
e 2236 546
e 2242 546
e 2381 546
e 2462 546
e 2650 546
e 2684 546
e 2723 546
e 3616 546
e 3737 546
e 4187 546
e 4410 546
e 4516 546
e 4518 546
e 4541 546
e 4836 546
e 4887 546
e 4937 546
e 5037 546
e 5443 546
e 5459 546
e 5557 546
e 6028 546
e 6056 546
e 6140 546
e 1120 547
e 1443 547
e 1479 547
e 2465 547
e 2540 547
e 2690 547
e 2891 547
e 3157 547
e 3414 547
e 4192 547
e 4488 547
e 5192 547
e 5364 547
e 5465 547
e 5543 547
e 6044 547
e 1775 548
e 1777 548
e 2010 548
e 2451 548
e 3116 548
e 3306 548
e 3488 548
e 3533 548
e 3559 548
e 3864 548
e 4482 548
e 4950 548
e 5199 548
e 6005 548
e 6222 548
e 564 549
e 570 549
e 601 549
e 617 549
e 683 549
e 685 549
e 693 549
e 714 549
e 831 549
e 853 549
e 870 549
e 962 549
e 965 549
e 1003 549
e 1007 549
e 1040 549
e 1127 549
e 1152 549
e 1157 549
e 1256 549
e 1269 549
e 1274 549
e 1283 549
e 1303 549
e 1364 549
e 1369 549
e 1394 549
e 1448 549
e 1450 549
e 1481 549
e 1533 549
e 1540 549
e 1592 549
e 1598 549
e 1722 549
e 1731 549
e 1752 549
e 1766 549
e 1777 549
e 1779 549
e 1793 549
e 1815 549
e 1864 549
e 1867 549
e 1897 549
e 1898 549
e 1920 549
e 2047 549
e 2055 549
e 2139 549
e 2144 549
e 2231 549
e 2238 549
e 2247 549
e 2272 549
e 2286 549
e 2306 549
e 2331 549
e 2333 549
e 2359 549
e 2401 549
e 2426 549
e 2442 549
e 2446 549
e 2571 549
e 2623 549
e 2711 549
e 2758 549
e 2771 549
e 2794 549
e 2857 549
e 2883 549
e 2900 549
e 3003 549
e 3032 549
e 3096 549
e 3122 549
e 3169 549
e 3193 549
e 3217 549
e 3224 549
e 3230 549
e 3253 549
e 3271 549
e 3335 549
e 3372 549
e 3373 549
e 3375 549
e 3513 549
e 3609 549
e 3682 549
e 3690 549
e 3700 549
e 3711 549
e 3737 549
e 3746 549
e 3789 549
e 3791 549
e 3803 549
e 3818 549
e 3846 549
e 3882 549
e 3911 549
e 3937 549
e 3957 549
e 3983 549
e 3990 549
e 4035 549
e 4037 549
e 4046 549
e 4063 549
e 4210 549
e 4217 549
e 4254 549
e 4281 549
e 4309 549
e 4350 549
e 4354 549
e 4391 549
e 4422 549
e 4469 549
e 4540 549
e 4576 549
e 4591 549
e 4625 549
e 4649 549
e 4679 549
e 4686 549
e 4733 549
e 4756 549
e 4774 549
e 4863 549
e 4878 549
e 5030 549
e 5128 549
e 5171 549
e 5199 549
e 5261 549
e 5266 549
e 5326 549
e 5361 549
e 5381 549
e 5439 549
e 5510 549
e 5514 549
e 5528 549
e 5530 549
e 5554 549
e 5664 549
e 5667 549
e 5726 549
e 5728 549
e 5855 549
e 5866 549
e 5895 549
e 6013 549
e 6053 549
e 6142 549
e 6205 549
e 6229 549
e 6241 549
e 6242 549
e 6278 549
e 6339 549
e 6386 549
e 566 550
e 619 550
e 668 550
e 799 550
e 829 550
e 1095 550
e 1191 550
e 1378 550
e 1526 550
e 1872 550
e 1923 550
e 2030 550
e 2083 550
e 2421 550
e 2437 550
e 2527 550
e 2813 550
e 2850 550
e 3079 550
e 3219 550
e 3337 550
e 3378 550
e 3509 550
e 3521 550
e 3688 550
e 3830 550
e 3844 550
e 3975 550
e 4064 550
e 4106 550
e 4175 550
e 4215 550
e 4234 550
e 4266 550
e 4298 550
e 4301 550
e 4653 550
e 4916 550
e 4960 550
e 4980 550
e 5003 550
e 5256 550
e 5459 550
e 5634 550
e 6087 550
e 6131 550
e 6197 550
e 6339 550
e 1510 551
e 3611 551
e 4743 551
e 4968 551
e 1183 552
e 2002 552
e 2451 552
e 2543 552
e 2599 552
e 3296 552
e 3455 552
e 3875 552
e 4733 552
e 4855 552
e 4937 552
e 635 553
e 691 553
e 1150 553
e 1174 553
e 1275 553
e 1328 553
e 1354 553
e 1399 553
e 1708 553
e 1742 553
e 1759 553
e 1814 553
e 1827 553
e 1878 553
e 2351 553
e 2399 553
e 2463 553
e 2472 553
e 2480 553
e 2681 553
e 2773 553
e 2824 553
e 2829 553
e 2950 553
e 2994 553
e 3340 553
e 3421 553
e 3548 553
e 3578 553
e 3664 553
e 3927 553
e 3994 553
e 4269 553
e 4335 553
e 4370 553
e 4452 553
e 4478 553
e 4485 553
e 4505 553
e 4522 553
e 4814 553
e 4833 553
e 4869 553
e 4993 553
e 5014 553
e 5065 553
e 5099 553
e 5114 553
e 5203 553
e 5290 553
e 5350 553
e 5450 553
e 5662 553
e 5696 553
e 5720 553
e 5777 553
e 5787 553
e 5831 553
e 5863 553
e 5920 553
e 5957 553
e 5978 553
e 6088 553
e 6161 553
e 6295 553
e 6357 553
e 633 554
e 758 554
e 799 554
e 800 554
e 1097 554
e 1315 554
e 1369 554
e 1570 554
e 1636 554
e 2009 554
e 2403 554
e 2426 554
e 2617 554
e 2777 554
e 2917 554
e 2940 554
e 2963 554
e 3007 554
e 3042 554
e 3110 554
e 3198 554
e 3364 554
e 3829 554
e 3990 554
e 4217 554
e 4958 554
e 5015 554
e 5116 554
e 5196 554
e 5417 554
e 5510 554
e 5627 554
e 5767 554
e 5836 554
e 6118 554
e 6140 554
e 6363 554
e 677 555
e 870 555
e 996 555
e 1170 555
e 1174 555
e 1232 555
e 1306 555
e 1396 555
e 1457 555
e 1486 555
e 1509 555
e 1520 555
e 1734 555
e 1741 555
e 1749 555
e 1809 555
e 1965 555
e 1978 555
e 2015 555
e 2157 555
e 2297 555
e 2359 555
e 2360 555
e 2370 555
e 2381 555
e 2404 555
e 2418 555
e 2444 555
e 2721 555
e 2729 555
e 2777 555
e 2829 555
e 2934 555
e 3048 555
e 3070 555
e 3129 555
e 3229 555
e 3341 555
e 3370 555
e 3385 555
e 3402 555
e 3501 555
e 3544 555
e 3574 555
e 3587 555
e 3612 555
e 3621 555
e 3697 555
e 3736 555
e 3740 555
e 3788 555
e 3789 555
e 3851 555
e 3872 555
e 3998 555
e 3999 555
e 4036 555
e 4056 555
e 4180 555
e 4194 555
e 4226 555
e 4324 555
e 4452 555
e 4462 555
e 4556 555
e 4639 555
e 4661 555
e 4703 555
e 4841 555
e 4862 555
e 4922 555
e 4928 555
e 4931 555
e 4934 555
e 5030 555
e 5040 555
e 5100 555
e 5176 555
e 5356 555
e 5490 555
e 5506 555
e 5563 555
e 5591 555
e 5600 555
e 5601 555
e 5700 555
e 5724 555
e 5774 555
e 5960 555
e 5994 555
e 5998 555
e 6033 555
e 6069 555
e 6207 555
e 6242 555
e 6262 555
e 572 556
e 648 556
e 739 556
e 773 556
e 841 556
e 971 556
e 980 556
e 1102 556
e 1164 556
e 1479 556
e 1529 556
e 1623 556
e 1956 556
e 2293 556
e 2406 556
e 2458 556
e 2753 556
e 2860 556
e 2903 556
e 2911 556
e 2978 556
e 3075 556
e 3185 556
e 3445 556
e 3500 556
e 3763 556
e 3837 556
e 3883 556
e 3905 556
e 3911 556
e 4062 556
e 4160 556
e 4184 556
e 4209 556
e 4334 556
e 4441 556
e 4497 556
e 4508 556
e 4564 556
e 4585 556
e 4641 556
e 4746 556
e 4774 556
e 4889 556
e 5002 556
e 5188 556
e 5189 556
e 5228 556
e 5422 556
e 5538 556
e 5669 556
e 5746 556
e 5789 556
e 6066 556
e 6164 556
e 6292 556
e 1444 557
e 3972 557
e 5782 557
e 773 558
e 817 558
e 921 558
e 929 558
e 991 558
e 1070 558
e 1102 558
e 1123 558
e 1127 558
e 1208 558
e 1294 558
e 1331 558
e 1366 558
e 1379 558
e 1514 558
e 1526 558
e 1623 558
e 1663 558
e 1764 558
e 1867 558
e 1923 558
e 1962 558
e 1985 558
e 1999 558
e 2030 558
e 2170 558
e 2220 558
e 2361 558
e 2378 558
e 2432 558
e 2449 558
e 2507 558
e 2646 558
e 2662 558
e 2832 558
e 2839 558
e 2840 558
e 2850 558
e 2905 558
e 2934 558
e 2995 558
e 3002 558
e 3027 558
e 3032 558
e 3068 558
e 3084 558
e 3111 558
e 3121 558
e 3254 558
e 3266 558
e 3330 558
e 3378 558
e 3532 558
e 3621 558
e 3651 558
e 3711 558
e 3946 558
e 3975 558
e 4226 558
e 4229 558
e 4245 558
e 4528 558
e 4571 558
e 4613 558
e 4614 558
e 4627 558
e 4721 558
e 4741 558
e 4883 558
e 4950 558
e 4955 558
e 4983 558
e 4984 558
e 5003 558
e 5013 558
e 5048 558
e 5111 558
e 5207 558
e 5228 558
e 5249 558
e 5328 558
e 5363 558
e 5499 558
e 5563 558
e 5570 558
e 5587 558
e 5677 558
e 5702 558
e 5712 558
e 5760 558
e 5763 558
e 5834 558
e 5848 558
e 5973 558
e 6053 558
e 6358 558
e 790 559
e 1065 559
e 1078 559
e 1120 559
e 1274 559
e 1276 559
e 1654 559
e 1801 559
e 1833 559
e 1979 559
e 2083 559
e 2178 559
e 2274 559
e 2302 559
e 2303 559
e 2464 559
e 2551 559
e 2633 559
e 3083 559
e 3109 559
e 3158 559
e 3271 559
e 3396 559
e 3593 559
e 3684 559
e 3698 559
e 3718 559
e 3878 559
e 3911 559
e 4173 559
e 4281 559
e 4353 559
e 4693 559
e 4851 559
e 4980 559
e 5171 559
e 5378 559
e 5384 559
e 5396 559
e 5710 559
e 5897 559
e 6155 559
e 652 560
e 1021 560
e 1026 560
e 1291 560
e 1337 560
e 1412 560
e 1660 560
e 1992 560
e 2294 560
e 2611 560
e 2631 560
e 2892 560
e 3267 560
e 3283 560
e 3671 560
e 3694 560
e 3799 560
e 3801 560
e 3809 560
e 3980 560
e 4225 560
e 4242 560
e 4533 560
e 4555 560
e 4890 560
e 5403 560
e 5638 560
e 6048 560
e 6162 560
e 6234 560
e 636 561
e 646 561
e 826 561
e 1418 561
e 1590 561
e 1628 561
e 1826 561
e 2271 561
e 2340 561
e 3516 561
e 3602 561
e 3630 561
e 3805 561
e 3875 561
e 3918 561
e 4279 561
e 4424 561
e 4485 561
e 5043 561
e 5074 561
e 5540 561
e 5905 561
e 753 562
e 1407 562
e 1552 562
e 1626 562
e 1955 562
e 2881 562
e 3152 562
e 3804 562
e 4308 562
e 5308 562
e 5676 562
e 6048 562
e 592 563
e 603 563
e 640 563
e 689 563
e 703 563
e 798 563
e 819 563
e 963 563
e 991 563
e 1048 563
e 1049 563
e 1065 563
e 1142 563
e 1285 563
e 1311 563
e 1316 563
e 1375 563
[truncated: 2,135,688 more chars]
