# Supplementary material for: An optimization algorithm for maximum quasi-clique problem based on information feedback model
Source: PeerJ Comput Sci. 2024 Jul 12;10:e2173. doi: 10.7717/peerj-cs.2173 (PMC11323172; doi:10.7717/peerj-cs.2173)
Supplement: Data S2 [file peerj-cs-10-2173-s003.zip › Data2/socfb-Auburn71.mtx]

p edge 18448 973918
e 423 1
e 484 1
e 1079 1
e 1240 1
e 1539 1
e 1631 1
e 1697 1
e 1846 1
e 3270 1
e 4911 1
e 4953 1
e 5180 1
e 5312 1
e 5472 1
e 5898 1
e 6837 1
e 6919 1
e 7486 1
e 7746 1
e 8161 1
e 8493 1
e 9461 1
e 9691 1
e 9721 1
e 9782 1
e 10510 1
e 10723 1
e 10773 1
e 11827 1
e 12020 1
e 12550 1
e 13256 1
e 13714 1
e 13751 1
e 14152 1
e 14486 1
e 15282 1
e 15587 1
e 16138 1
e 16842 1
e 17013 1
e 17102 1
e 17282 1
e 17555 1
e 17962 1
e 18393 1
e 2637 2
e 2780 2
e 7549 2
e 8726 2
e 9777 2
e 11706 2
e 11951 2
e 12629 2
e 13161 2
e 13629 2
e 15614 2
e 169 3
e 227 3
e 377 3
e 410 3
e 416 3
e 1297 3
e 1304 3
e 1306 3
e 1352 3
e 1639 3
e 1683 3
e 1850 3
e 1963 3
e 2128 3
e 2364 3
e 2373 3
e 2455 3
e 2753 3
e 2762 3
e 2818 3
e 2957 3
e 3048 3
e 3231 3
e 3355 3
e 4277 3
e 4386 3
e 4680 3
e 4691 3
e 4819 3
e 4823 3
e 4837 3
e 5129 3
e 5431 3
e 5432 3
e 5472 3
e 5575 3
e 5580 3
e 6218 3
e 6254 3
e 6390 3
e 6442 3
e 6453 3
e 6748 3
e 6757 3
e 6843 3
e 7194 3
e 7268 3
e 7406 3
e 7568 3
e 8018 3
e 8051 3
e 8158 3
e 8312 3
e 8516 3
e 8595 3
e 8625 3
e 8641 3
e 8700 3
e 8873 3
e 9191 3
e 9215 3
e 9247 3
e 9321 3
e 9366 3
e 9596 3
e 9671 3
e 9740 3
e 9762 3
e 9855 3
e 9865 3
e 9875 3
e 9932 3
e 9957 3
e 10069 3
e 10491 3
e 10577 3
e 10626 3
e 10808 3
e 11329 3
e 11387 3
e 11707 3
e 11768 3
e 11802 3
e 12323 3
e 12499 3
e 12517 3
e 12869 3
e 13057 3
e 13320 3
e 13366 3
e 13397 3
e 13743 3
e 13866 3
e 14013 3
e 14221 3
e 14329 3
e 14871 3
e 14941 3
e 15012 3
e 15460 3
e 15478 3
e 15482 3
e 15675 3
e 16414 3
e 16527 3
e 16537 3
e 16773 3
e 17014 3
e 17051 3
e 17110 3
e 17124 3
e 17190 3
e 17418 3
e 17476 3
e 17482 3
e 17609 3
e 17734 3
e 17745 3
e 17875 3
e 18136 3
e 18349 3
e 462 4
e 531 4
e 605 4
e 750 4
e 939 4
e 981 4
e 1358 4
e 1410 4
e 1460 4
e 1525 4
e 1736 4
e 2270 4
e 2634 4
e 2757 4
e 2875 4
e 3691 4
e 3758 4
e 4342 4
e 4361 4
e 4422 4
e 4810 4
e 4951 4
e 5126 4
e 5173 4
e 5188 4
e 5472 4
e 5907 4
e 6114 4
e 6138 4
e 6139 4
e 6530 4
e 6768 4
e 6883 4
e 6892 4
e 7522 4
e 8461 4
e 9009 4
e 9764 4
e 9931 4
e 10138 4
e 10626 4
e 11368 4
e 11879 4
e 12187 4
e 12238 4
e 12499 4
e 12814 4
e 13145 4
e 13683 4
e 13852 4
e 13949 4
e 13969 4
e 14367 4
e 15171 4
e 15281 4
e 15509 4
e 15926 4
e 16415 4
e 16535 4
e 17040 4
e 17079 4
e 17877 4
e 18346 4
e 19 5
e 170 5
e 215 5
e 325 5
e 680 5
e 685 5
e 713 5
e 766 5
e 1092 5
e 1123 5
e 1313 5
e 1319 5
e 1396 5
e 2059 5
e 2079 5
e 2176 5
e 2254 5
e 2448 5
e 2687 5
e 2915 5
e 3278 5
e 3290 5
e 3297 5
e 3469 5
e 3577 5
e 3645 5
e 4222 5
e 4284 5
e 4378 5
e 4570 5
e 4647 5
e 4759 5
e 4927 5
e 4963 5
e 5023 5
e 5026 5
e 5042 5
e 5146 5
e 5148 5
e 5152 5
e 5198 5
e 5303 5
e 5399 5
e 5472 5
e 5474 5
e 5520 5
e 5528 5
e 5655 5
e 5710 5
e 5790 5
e 5885 5
e 6023 5
e 6225 5
e 6244 5
e 6395 5
e 6660 5
e 6903 5
e 7119 5
e 7330 5
e 7590 5
e 7724 5
e 8089 5
e 8128 5
e 8233 5
e 8239 5
e 8342 5
e 8439 5
e 8645 5
e 9394 5
e 9642 5
e 9981 5
e 10263 5
e 10388 5
e 10416 5
e 10466 5
e 10639 5
e 10891 5
e 10986 5
e 11017 5
e 11032 5
e 11118 5
e 11126 5
e 11273 5
e 11416 5
e 11466 5
e 11503 5
e 11528 5
e 11610 5
e 11673 5
e 11806 5
e 11863 5
e 11918 5
e 12213 5
e 12220 5
e 12547 5
e 12607 5
e 12636 5
e 12782 5
e 13152 5
e 13338 5
e 13460 5
e 13724 5
e 13985 5
e 14109 5
e 14150 5
e 14205 5
e 14805 5
e 14806 5
e 14893 5
e 15102 5
e 15368 5
e 15434 5
e 15565 5
e 15614 5
e 15657 5
e 15724 5
e 15827 5
e 15949 5
e 16079 5
e 16398 5
e 16435 5
e 16492 5
e 16515 5
e 16532 5
e 16854 5
e 16899 5
e 17094 5
e 17170 5
e 17423 5
e 17489 5
e 17514 5
e 17641 5
e 18027 5
e 18075 5
e 18160 5
e 114 6
e 174 6
e 366 6
e 440 6
e 690 6
e 721 6
e 727 6
e 805 6
e 837 6
e 962 6
e 991 6
e 1012 6
e 1026 6
e 1109 6
e 1182 6
e 1204 6
e 1205 6
e 1273 6
e 1362 6
e 1609 6
e 1630 6
e 1681 6
e 1737 6
e 1743 6
e 1776 6
e 1949 6
e 2012 6
e 2101 6
e 2169 6
e 2291 6
e 2423 6
e 2473 6
e 2695 6
e 2727 6
e 2797 6
e 2806 6
e 3129 6
e 3222 6
e 3312 6
e 3315 6
e 3513 6
e 3521 6
e 3559 6
e 3563 6
e 3645 6
e 3648 6
e 3802 6
e 3911 6
e 4017 6
e 4113 6
e 4213 6
e 4216 6
e 4291 6
e 4328 6
e 4403 6
e 4447 6
e 4682 6
e 4835 6
e 5007 6
e 5072 6
e 5106 6
e 5164 6
e 5201 6
e 5263 6
e 5317 6
e 5341 6
e 5346 6
e 5351 6
e 5421 6
e 5440 6
e 5472 6
e 5476 6
e 5479 6
e 5772 6
e 5823 6
e 5850 6
e 5939 6
e 5974 6
e 6009 6
e 6020 6
e 6039 6
e 6182 6
e 6338 6
e 6398 6
e 6423 6
e 6459 6
e 6509 6
e 6620 6
e 6673 6
e 6692 6
e 6907 6
e 7071 6
e 7111 6
e 7157 6
e 7162 6
e 7254 6
e 7264 6
e 7367 6
e 7421 6
e 7680 6
e 7865 6
e 8021 6
e 8022 6
e 8264 6
e 8391 6
e 8419 6
e 8564 6
e 8607 6
e 8626 6
e 8654 6
e 8930 6
e 9011 6
e 9099 6
e 9203 6
e 9365 6
e 9502 6
e 9575 6
e 9606 6
e 9645 6
e 9672 6
e 9922 6
e 9957 6
e 10027 6
e 10239 6
e 10241 6
e 10247 6
e 10253 6
e 10423 6
e 10490 6
e 10504 6
e 10509 6
e 10582 6
e 10718 6
e 10833 6
e 10893 6
e 10941 6
e 10958 6
e 11191 6
e 11234 6
e 11316 6
e 11490 6
e 11554 6
e 11556 6
e 11996 6
e 12091 6
e 12101 6
e 12138 6
e 12200 6
e 12272 6
e 12389 6
e 12572 6
e 12601 6
e 12617 6
e 12645 6
e 12688 6
e 12749 6
e 12821 6
e 12958 6
e 13037 6
e 13077 6
e 13145 6
e 13159 6
e 13206 6
e 13240 6
e 13325 6
e 13386 6
e 13418 6
e 13590 6
e 13662 6
e 13709 6
e 13750 6
e 13936 6
e 13996 6
e 14097 6
e 14158 6
e 14168 6
e 14172 6
e 14203 6
e 14332 6
e 14372 6
e 14485 6
e 14626 6
e 14653 6
e 14678 6
e 14725 6
e 14748 6
e 14861 6
e 15215 6
e 15237 6
e 15248 6
e 15400 6
e 15403 6
e 15519 6
e 15596 6
e 15613 6
e 15671 6
e 15680 6
e 15711 6
e 15729 6
e 15755 6
e 15772 6
e 15893 6
e 16077 6
e 16110 6
e 16148 6
e 16153 6
e 16212 6
e 16308 6
e 16379 6
e 16437 6
e 16446 6
e 16528 6
e 16702 6
e 16714 6
e 16721 6
e 16815 6
e 16956 6
e 16973 6
e 16988 6
e 17066 6
e 17083 6
e 17114 6
e 17216 6
e 17226 6
e 17464 6
e 17564 6
e 17650 6
e 17668 6
e 17783 6
e 17887 6
e 17889 6
e 17934 6
e 18078 6
e 18082 6
e 18209 6
e 18275 6
e 18300 6
e 18397 6
e 85 7
e 630 7
e 1501 7
e 1536 7
e 1548 7
e 1633 7
e 1825 7
e 2786 7
e 2950 7
e 3607 7
e 4523 7
e 4949 7
e 5093 7
e 5372 7
e 5437 7
e 5838 7
e 6032 7
e 6682 7
e 7466 7
e 7536 7
e 7601 7
e 8008 7
e 8756 7
e 9429 7
e 9960 7
e 10185 7
e 10273 7
e 10305 7
e 10362 7
e 11008 7
e 11498 7
e 11819 7
e 12250 7
e 12799 7
e 12972 7
e 13173 7
e 13382 7
e 13489 7
e 13494 7
e 13972 7
e 14377 7
e 14723 7
e 14851 7
e 15492 7
e 15538 7
e 15723 7
e 15920 7
e 16245 7
e 16751 7
e 747 8
e 1559 8
e 1731 8
e 1780 8
e 3060 8
e 3236 8
e 4388 8
e 4687 8
e 4913 8
e 5212 8
e 5401 8
e 5494 8
e 5809 8
e 6294 8
e 6514 8
e 6776 8
e 7066 8
e 7134 8
e 7660 8
e 8683 8
e 9080 8
e 9152 8
e 9376 8
e 9661 8
e 10364 8
e 10810 8
e 10815 8
e 10950 8
e 11296 8
e 11614 8
e 11683 8
e 12652 8
e 12723 8
e 14587 8
e 15140 8
e 15171 8
e 15618 8
e 15790 8
e 16355 8
e 17564 8
e 17660 8
e 17937 8
e 18116 8
e 18304 8
e 110 9
e 154 9
e 155 9
e 185 9
e 285 9
e 359 9
e 555 9
e 866 9
e 902 9
e 969 9
e 1795 9
e 2127 9
e 2330 9
e 2460 9
e 2866 9
e 2905 9
e 2991 9
e 3593 9
e 3597 9
e 3946 9
e 4038 9
e 4409 9
e 4574 9
e 4678 9
e 4750 9
e 5222 9
e 5441 9
e 5472 9
e 5798 9
e 5848 9
e 5849 9
e 5942 9
e 5955 9
e 6066 9
e 6194 9
e 6548 9
e 6850 9
e 6917 9
e 6919 9
e 7116 9
e 7718 9
e 7769 9
e 7830 9
e 7940 9
e 8341 9
e 8841 9
e 8911 9
e 9435 9
e 9463 9
e 9514 9
e 9536 9
e 9781 9
e 9877 9
e 9918 9
e 10111 9
e 10166 9
e 10180 9
e 10618 9
e 10750 9
e 10860 9
e 10881 9
e 10925 9
e 10949 9
e 11070 9
e 11134 9
e 11236 9
e 11357 9
e 11463 9
e 11536 9
e 11609 9
e 11964 9
e 12425 9
e 12509 9
e 12572 9
e 12656 9
e 13154 9
e 13676 9
e 13952 9
e 14011 9
e 14127 9
e 14216 9
e 14280 9
e 14313 9
e 14350 9
e 14497 9
e 14533 9
e 14541 9
e 14905 9
e 15020 9
e 15239 9
e 15517 9
e 15584 9
e 15752 9
e 16334 9
e 16454 9
e 16542 9
e 16559 9
e 16655 9
e 16767 9
e 16843 9
e 16992 9
e 17053 9
e 17201 9
e 17426 9
e 17503 9
e 17651 9
e 17682 9
e 17762 9
e 17885 9
e 17893 9
e 18384 9
e 331 10
e 455 10
e 545 10
e 1180 10
e 1321 10
e 1504 10
e 2193 10
e 2498 10
e 2730 10
e 2932 10
e 3029 10
e 3486 10
e 3786 10
e 3991 10
e 4227 10
e 5293 10
e 5376 10
e 5403 10
e 5608 10
e 5652 10
e 5831 10
e 5948 10
e 5971 10
e 6185 10
e 7051 10
e 7303 10
e 7974 10
e 8096 10
e 8137 10
e 8144 10
e 8365 10
e 8376 10
e 8435 10
e 8450 10
e 8477 10
e 8527 10
e 8884 10
e 8913 10
e 9199 10
e 9235 10
e 9275 10
e 9282 10
e 9409 10
e 9849 10
e 10047 10
e 10281 10
e 10347 10
e 10709 10
e 10793 10
e 10833 10
e 10842 10
e 11097 10
e 11444 10
e 11522 10
e 11610 10
e 11756 10
e 12099 10
e 12272 10
e 12795 10
e 12835 10
e 13082 10
e 13766 10
e 13787 10
e 13860 10
e 13939 10
e 14406 10
e 14744 10
e 15229 10
e 15256 10
e 15315 10
e 15846 10
e 15977 10
e 16212 10
e 16333 10
e 16356 10
e 16443 10
e 16724 10
e 16762 10
e 16922 10
e 17145 10
e 17300 10
e 17309 10
e 17652 10
e 17826 10
e 17987 10
e 18417 10
e 97 11
e 204 11
e 237 11
e 240 11
e 381 11
e 420 11
e 496 11
e 527 11
e 584 11
e 648 11
e 937 11
e 989 11
e 1014 11
e 1226 11
e 1319 11
e 1331 11
e 1673 11
e 1731 11
e 1784 11
e 2118 11
e 2333 11
e 2486 11
e 2886 11
e 2907 11
e 2945 11
e 3225 11
e 3304 11
e 3540 11
e 3548 11
e 3571 11
e 3679 11
e 3751 11
e 3814 11
e 3817 11
e 3834 11
e 3996 11
e 4086 11
e 4212 11
e 4366 11
e 4481 11
e 4697 11
e 5229 11
e 5367 11
e 5491 11
e 5511 11
e 5724 11
e 5725 11
e 5751 11
e 5835 11
e 5855 11
e 6187 11
e 6249 11
e 6260 11
e 6268 11
e 6282 11
e 6370 11
e 6418 11
e 6604 11
e 6705 11
e 6946 11
e 6988 11
e 7091 11
e 7334 11
e 7337 11
e 7432 11
e 7681 11
e 7782 11
e 8184 11
e 8234 11
e 8400 11
e 8604 11
e 8609 11
e 8936 11
e 8951 11
e 9033 11
e 9052 11
e 9092 11
e 9105 11
e 9190 11
e 9378 11
e 9415 11
e 9495 11
e 9584 11
e 9854 11
e 10089 11
e 10401 11
e 10482 11
e 10529 11
e 10659 11
e 10903 11
e 10918 11
e 11036 11
e 11103 11
e 11131 11
e 11183 11
e 11297 11
e 11460 11
e 11756 11
e 11806 11
e 11907 11
e 11950 11
e 12001 11
e 12067 11
e 12262 11
e 12301 11
e 12307 11
e 12318 11
e 12336 11
e 12455 11
e 12509 11
e 12648 11
e 12722 11
e 12874 11
e 12890 11
e 12916 11
e 13175 11
e 13565 11
e 13678 11
e 13695 11
e 13717 11
e 13771 11
e 13920 11
e 13995 11
e 14048 11
e 14059 11
e 14120 11
e 14248 11
e 14497 11
e 14689 11
e 14738 11
e 14853 11
e 14934 11
e 15052 11
e 15105 11
e 15128 11
e 15347 11
e 15362 11
e 15441 11
e 15549 11
e 15662 11
e 15664 11
e 15696 11
e 15713 11
e 15894 11
e 16005 11
e 16122 11
e 16261 11
e 16462 11
e 16465 11
e 16473 11
e 16553 11
e 16554 11
e 16752 11
e 16755 11
e 17154 11
e 17164 11
e 17168 11
e 17221 11
e 17272 11
e 17300 11
e 17465 11
e 17470 11
e 17656 11
e 17682 11
e 17685 11
e 17686 11
e 17705 11
e 17778 11
e 17865 11
e 17965 11
e 18117 11
e 18130 11
e 18215 11
e 18229 11
e 18257 11
e 18265 11
e 18286 11
e 18358 11
e 18419 11
e 680 12
e 865 12
e 1146 12
e 1158 12
e 1685 12
e 1703 12
e 2009 12
e 2167 12
e 2492 12
e 2603 12
e 3381 12
e 3746 12
e 3872 12
e 4095 12
e 4252 12
e 4466 12
e 4583 12
e 4662 12
e 4784 12
e 4914 12
e 4955 12
e 5100 12
e 5166 12
e 5283 12
e 5298 12
e 5574 12
e 5781 12
e 5810 12
e 5920 12
e 6075 12
e 6392 12
e 6430 12
e 6604 12
e 6815 12
e 6821 12
e 6836 12
e 6912 12
e 6935 12
e 7028 12
e 7039 12
e 7126 12
e 7281 12
e 7295 12
e 7474 12
e 7736 12
e 7773 12
e 7975 12
e 8051 12
e 8063 12
e 8208 12
e 8296 12
e 8374 12
e 8375 12
e 8426 12
e 8820 12
e 8841 12
e 9077 12
e 9453 12
e 9820 12
e 9891 12
e 10363 12
e 10791 12
e 10820 12
e 10828 12
e 11200 12
e 11249 12
e 11374 12
e 11502 12
e 11524 12
e 11568 12
e 12121 12
e 12263 12
e 12333 12
e 12599 12
e 12662 12
e 12698 12
e 12701 12
e 12705 12
e 13555 12
e 13838 12
e 14360 12
e 14773 12
e 14807 12
e 14818 12
e 14978 12
e 15421 12
e 15879 12
e 16123 12
e 16162 12
e 16593 12
e 17085 12
e 17262 12
e 17310 12
e 17420 12
e 17451 12
e 17687 12
e 17885 12
e 17931 12
e 17948 12
e 17976 12
e 516 13
e 535 13
e 1227 13
e 3501 13
e 3872 13
e 4192 13
e 4403 13
e 5219 13
e 5492 13
e 5506 13
e 5707 13
e 7096 13
e 7618 13
e 7827 13
e 7902 13
e 8264 13
e 8610 13
e 8832 13
e 8841 13
e 9038 13
e 10363 13
e 11123 13
e 11325 13
e 12263 13
e 12333 13
e 12407 13
e 12437 13
e 12727 13
e 13071 13
e 13145 13
e 13555 13
e 15834 13
e 15944 13
e 16162 13
e 16466 13
e 17652 13
e 17934 13
e 17938 13
e 18218 13
e 123 14
e 252 14
e 612 14
e 707 14
e 794 14
e 903 14
e 1213 14
e 1366 14
e 1735 14
e 2065 14
e 2508 14
e 2562 14
e 2600 14
e 3038 14
e 3077 14
e 3835 14
e 3921 14
e 4186 14
e 4207 14
e 4222 14
e 4265 14
e 4791 14
e 5472 14
e 6617 14
e 7194 14
e 7197 14
e 7983 14
e 8136 14
e 8321 14
e 8595 14
e 8834 14
e 8963 14
e 9036 14
e 9436 14
e 9583 14
e 9741 14
e 10154 14
e 10299 14
e 10331 14
e 10396 14
e 10626 14
e 11058 14
e 11507 14
e 12493 14
e 12499 14
e 12577 14
e 13011 14
e 13256 14
e 13327 14
e 13476 14
e 13503 14
e 13608 14
e 13774 14
e 13830 14
e 14019 14
e 14150 14
e 14497 14
e 14667 14
e 14827 14
e 15025 14
e 15294 14
e 15649 14
e 15654 14
e 16007 14
e 16585 14
e 17378 14
e 17789 14
e 17890 14
e 18287 14
e 246 15
e 429 15
e 474 15
e 517 15
e 1002 15
e 1989 15
e 2281 15
e 2430 15
e 2515 15
e 3242 15
e 3352 15
e 4057 15
e 4799 15
e 4887 15
e 5103 15
e 5146 15
e 5755 15
e 5878 15
e 6650 15
e 6673 15
e 6841 15
e 7422 15
e 7945 15
e 8046 15
e 8129 15
e 8216 15
e 8423 15
e 8949 15
e 9059 15
e 9440 15
e 9504 15
e 9662 15
e 9794 15
e 10874 15
e 11052 15
e 11396 15
e 11759 15
e 12510 15
e 12804 15
e 12919 15
e 12954 15
e 13604 15
e 14397 15
e 14663 15
e 14722 15
e 14765 15
e 14792 15
e 14967 15
e 15368 15
e 16195 15
e 16256 15
e 16371 15
e 16681 15
e 17251 15
e 17474 15
e 17611 15
e 54 16
e 169 16
e 185 16
e 602 16
e 616 16
e 628 16
e 1724 16
e 1933 16
e 2001 16
e 2060 16
e 2071 16
e 2128 16
e 2242 16
e 2256 16
e 2318 16
e 2455 16
e 2465 16
e 2784 16
e 2818 16
e 2913 16
e 3080 16
e 3199 16
e 3213 16
e 3350 16
e 3386 16
e 3431 16
e 3568 16
e 3598 16
e 3638 16
e 3655 16
e 4056 16
e 4083 16
e 4391 16
e 4455 16
e 4640 16
e 4756 16
e 4772 16
e 4777 16
e 4952 16
e 5075 16
e 5271 16
e 5272 16
e 5298 16
e 5463 16
e 5472 16
e 6273 16
e 6445 16
e 6540 16
e 6927 16
e 6934 16
e 7194 16
e 7295 16
e 7360 16
e 7475 16
e 7575 16
e 7705 16
e 7828 16
e 7974 16
e 8147 16
e 8266 16
e 8558 16
e 8575 16
e 8725 16
e 8858 16
e 8932 16
e 8960 16
e 9237 16
e 9313 16
e 9326 16
e 9449 16
e 9453 16
e 9482 16
e 9496 16
e 9514 16
e 9716 16
e 9821 16
e 9935 16
e 9958 16
e 10116 16
e 10225 16
e 10305 16
e 10353 16
e 10402 16
e 10504 16
e 10601 16
e 10626 16
e 10656 16
e 10714 16
e 10729 16
e 10949 16
e 11134 16
e 11468 16
e 11767 16
e 11900 16
e 11940 16
e 12189 16
e 12211 16
e 12411 16
e 12688 16
e 12692 16
e 12727 16
e 12854 16
e 12936 16
e 12989 16
e 13099 16
e 13328 16
e 13355 16
e 13433 16
e 13475 16
e 13492 16
e 13712 16
e 13785 16
e 13846 16
e 13942 16
e 14124 16
e 14129 16
e 14142 16
e 14411 16
e 14694 16
e 14711 16
e 14742 16
e 14941 16
e 14951 16
e 14978 16
e 15069 16
e 15072 16
e 15167 16
e 15265 16
e 15473 16
e 15518 16
e 15578 16
e 15582 16
e 16159 16
e 16519 16
e 16584 16
e 16676 16
e 16967 16
e 17133 16
e 17207 16
e 17249 16
e 17266 16
e 17451 16
e 17518 16
e 1784 17
e 7938 17
e 18429 17
e 414 18
e 534 18
e 619 18
e 702 18
e 738 18
e 769 18
e 858 18
e 994 18
e 1100 18
e 1127 18
e 1341 18
e 1877 18
e 2255 18
e 2313 18
e 2543 18
e 2871 18
e 2908 18
e 3256 18
e 3506 18
e 3602 18
e 3820 18
e 4170 18
e 4550 18
e 4867 18
e 5048 18
e 5312 18
e 5466 18
e 5866 18
e 5903 18
e 5905 18
e 6067 18
e 6340 18
e 6746 18
e 6817 18
e 6987 18
e 7063 18
e 7517 18
e 7546 18
e 7896 18
e 7905 18
e 7948 18
e 8182 18
e 8206 18
e 8265 18
e 8413 18
e 8423 18
e 8592 18
e 8863 18
e 8948 18
e 9048 18
e 9250 18
e 9378 18
e 9477 18
e 9544 18
e 9710 18
e 9801 18
e 10010 18
e 10326 18
e 10441 18
e 10695 18
e 10785 18
e 10794 18
e 10805 18
e 11305 18
e 11622 18
e 11684 18
e 11800 18
e 11982 18
e 12212 18
e 12270 18
e 12499 18
e 12565 18
e 12680 18
e 12705 18
e 13030 18
e 13488 18
e 13616 18
e 13656 18
e 13908 18
e 13965 18
e 13986 18
e 14113 18
e 14739 18
e 14852 18
e 14912 18
e 15171 18
e 15413 18
e 15459 18
e 15662 18
e 15819 18
e 15877 18
e 15982 18
e 16181 18
e 16375 18
e 16388 18
e 16531 18
e 17100 18
e 17130 18
e 17177 18
e 17474 18
e 18186 18
e 18320 18
e 170 19
e 265 19
e 307 19
e 314 19
e 501 19
e 569 19
e 680 19
e 800 19
e 804 19
e 1092 19
e 1141 19
e 1245 19
e 1270 19
e 1301 19
e 1313 19
e 1354 19
e 1382 19
e 1452 19
e 1590 19
e 1670 19
e 1763 19
e 1807 19
e 1870 19
e 1873 19
e 2059 19
e 2172 19
e 2249 19
e 2417 19
e 2448 19
e 2505 19
e 2561 19
e 2573 19
e 2577 19
e 2645 19
e 2758 19
e 2868 19
e 3038 19
e 3088 19
e 3233 19
e 3297 19
e 3450 19
e 3943 19
e 4180 19
e 4222 19
e 4265 19
e 4501 19
e 4514 19
e 4544 19
e 4755 19
e 4843 19
e 5023 19
e 5146 19
e 5301 19
e 5303 19
e 5474 19
e 5655 19
e 5698 19
e 5777 19
e 5859 19
e 6097 19
e 6145 19
e 6223 19
e 6244 19
e 6386 19
e 6395 19
e 6634 19
e 6670 19
e 6865 19
e 6916 19
e 7114 19
e 7119 19
e 7131 19
e 7209 19
e 7330 19
e 7344 19
e 7455 19
e 7467 19
e 7549 19
e 7552 19
e 7639 19
e 7724 19
e 7765 19
e 7928 19
e 8070 19
e 8089 19
e 8137 19
e 8227 19
e 8239 19
e 8242 19
e 8329 19
e 8381 19
e 8441 19
e 8455 19
e 8522 19
e 8656 19
e 8920 19
e 8976 19
e 9094 19
e 9171 19
e 9308 19
e 9363 19
e 9490 19
e 9536 19
e 9609 19
e 9611 19
e 9777 19
e 9798 19
e 10082 19
e 10216 19
e 10263 19
e 10453 19
e 10575 19
e 10616 19
e 10639 19
e 10646 19
e 10986 19
e 11004 19
e 11255 19
e 11273 19
e 11354 19
e 11387 19
e 11610 19
e 11829 19
e 11863 19
e 11951 19
e 12048 19
e 12092 19
e 12094 19
e 12129 19
e 12134 19
e 12242 19
e 12329 19
e 12386 19
e 12436 19
e 12539 19
e 12646 19
e 12715 19
e 12740 19
e 12761 19
e 13005 19
e 13186 19
e 13413 19
e 13652 19
e 13665 19
e 13733 19
e 13875 19
e 14010 19
e 14124 19
e 14240 19
e 14423 19
e 14481 19
e 14553 19
e 14647 19
e 14716 19
e 14822 19
e 14881 19
e 14893 19
e 14960 19
e 15000 19
e 15069 19
e 15299 19
e 15515 19
e 15565 19
e 15822 19
e 15864 19
e 15883 19
e 16014 19
e 16029 19
e 16085 19
e 16124 19
e 16133 19
e 16176 19
e 16220 19
e 16239 19
e 16804 19
e 16833 19
e 16899 19
e 16924 19
e 17129 19
e 17170 19
e 17364 19
e 17400 19
e 17423 19
e 17496 19
e 17514 19
e 17641 19
e 17643 19
e 17655 19
e 17673 19
e 17994 19
e 18131 19
e 18160 19
e 18250 19
e 358 20
e 3565 20
e 8598 20
e 11639 20
e 12302 20
e 14572 20
e 655 21
e 707 21
e 1010 21
e 1077 21
e 1319 21
e 1457 21
e 1630 21
e 2134 21
e 2186 21
e 2612 21
e 2728 21
e 3212 21
e 3614 21
e 3749 21
e 3841 21
e 4415 21
e 4903 21
e 5401 21
e 5456 21
e 6209 21
e 6337 21
e 7186 21
e 7337 21
e 7371 21
e 7435 21
e 7619 21
e 7658 21
e 7675 21
e 7774 21
e 8037 21
e 8071 21
e 8091 21
e 8246 21
e 8419 21
e 9088 21
e 9475 21
e 9486 21
e 10265 21
e 10635 21
e 10873 21
e 11192 21
e 11466 21
e 11682 21
e 12359 21
e 12568 21
e 12630 21
e 12835 21
e 13048 21
e 13072 21
e 13514 21
e 13541 21
e 13632 21
e 13870 21
e 13970 21
e 15270 21
e 16110 21
e 16314 21
e 16353 21
e 17038 21
e 17066 21
e 17511 21
e 17555 21
e 17781 21
e 18017 21
e 18209 21
e 34 22
e 77 22
e 97 22
e 126 22
e 185 22
e 223 22
e 229 22
e 234 22
e 320 22
e 335 22
e 348 22
e 351 22
e 440 22
e 477 22
e 514 22
e 516 22
e 563 22
e 610 22
e 681 22
e 682 22
e 684 22
e 730 22
e 806 22
e 876 22
e 882 22
e 906 22
e 912 22
e 1042 22
e 1063 22
e 1164 22
e 1263 22
e 1264 22
e 1306 22
e 1321 22
e 1329 22
e 1352 22
e 1430 22
e 1439 22
e 1509 22
e 1606 22
e 1666 22
e 1699 22
e 1722 22
e 1729 22
e 1733 22
e 1864 22
e 1872 22
e 1885 22
e 1915 22
e 1922 22
e 1978 22
e 2025 22
e 2063 22
e 2069 22
e 2097 22
e 2125 22
e 2141 22
e 2167 22
e 2221 22
e 2279 22
e 2319 22
e 2321 22
e 2332 22
e 2348 22
e 2354 22
e 2362 22
e 2418 22
e 2503 22
e 2536 22
e 2541 22
e 2604 22
e 2628 22
e 2674 22
e 2683 22
e 2710 22
e 2750 22
e 2784 22
e 2885 22
e 2891 22
e 2926 22
e 3048 22
e 3077 22
e 3116 22
e 3124 22
e 3169 22
e 3182 22
e 3189 22
e 3212 22
e 3223 22
e 3421 22
e 3454 22
e 3465 22
e 3486 22
e 3493 22
e 3507 22
e 3557 22
e 3559 22
e 3563 22
e 3572 22
e 3765 22
e 3841 22
e 3843 22
e 3846 22
e 3848 22
e 3879 22
e 3905 22
e 3911 22
e 3933 22
e 3938 22
e 4050 22
e 4083 22
e 4106 22
e 4117 22
e 4220 22
e 4227 22
e 4236 22
e 4256 22
e 4259 22
e 4295 22
e 4403 22
e 4467 22
e 4489 22
e 4495 22
e 4508 22
e 4511 22
e 4513 22
e 4613 22
e 4675 22
e 4689 22
e 4694 22
e 4698 22
e 4704 22
e 4720 22
e 4741 22
e 4753 22
e 4811 22
e 4819 22
e 4832 22
e 5095 22
e 5280 22
e 5289 22
e 5332 22
e 5381 22
e 5401 22
e 5422 22
e 5435 22
e 5461 22
e 5560 22
e 5594 22
e 5652 22
e 5667 22
e 5776 22
e 5834 22
e 5851 22
e 5906 22
e 5945 22
e 5963 22
e 5994 22
e 6274 22
e 6277 22
e 6303 22
e 6307 22
e 6310 22
e 6337 22
e 6338 22
e 6362 22
e 6378 22
e 6439 22
e 6447 22
e 6462 22
e 6525 22
e 6609 22
e 6707 22
e 6732 22
e 6769 22
e 6784 22
e 6808 22
e 6851 22
e 6854 22
e 6890 22
e 6915 22
e 6919 22
e 6966 22
e 7010 22
e 7073 22
e 7118 22
e 7124 22
e 7175 22
e 7196 22
e 7232 22
e 7342 22
e 7513 22
e 7523 22
e 7527 22
e 7561 22
e 7570 22
e 7636 22
e 7643 22
e 7651 22
e 7672 22
e 7719 22
e 7730 22
e 7769 22
e 7774 22
e 7801 22
e 7891 22
e 7983 22
e 7985 22
e 8000 22
e 8002 22
e 8012 22
e 8023 22
e 8037 22
e 8053 22
e 8062 22
e 8091 22
e 8171 22
e 8197 22
e 8323 22
e 8376 22
e 8378 22
e 8383 22
e 8477 22
e 8505 22
e 8556 22
e 8557 22
e 8563 22
e 8565 22
e 8591 22
e 8613 22
e 8664 22
e 8700 22
e 8704 22
e 8729 22
e 8859 22
e 8874 22
e 8890 22
e 8907 22
e 8964 22
e 8967 22
e 8972 22
e 9087 22
e 9104 22
e 9108 22
e 9122 22
e 9191 22
e 9199 22
e 9212 22
e 9213 22
e 9309 22
e 9362 22
e 9397 22
e 9408 22
e 9421 22
e 9436 22
e 9475 22
e 9487 22
e 9501 22
e 9514 22
e 9540 22
e 9543 22
e 9587 22
e 9669 22
e 9680 22
e 9698 22
e 9744 22
e 9749 22
e 9773 22
e 10033 22
e 10069 22
e 10077 22
e 10123 22
e 10143 22
e 10160 22
e 10165 22
e 10203 22
e 10224 22
e 10227 22
e 10250 22
e 10254 22
e 10266 22
e 10281 22
e 10299 22
e 10340 22
e 10352 22
e 10358 22
e 10380 22
e 10410 22
e 10452 22
e 10463 22
e 10614 22
e 10618 22
e 10625 22
e 10636 22
e 10652 22
e 10678 22
e 10682 22
e 10703 22
e 10709 22
e 10786 22
e 10838 22
e 10857 22
e 10864 22
e 10873 22
e 10907 22
e 10915 22
e 10926 22
e 10939 22
e 10962 22
e 11178 22
e 11212 22
e 11215 22
e 11227 22
e 11267 22
e 11283 22
e 11316 22
e 11342 22
e 11375 22
e 11379 22
e 11464 22
e 11485 22
e 11526 22
e 11535 22
e 11562 22
e 11574 22
e 11587 22
e 11597 22
e 11606 22
e 11609 22
e 11651 22
e 11693 22
e 11744 22
e 11762 22
e 11802 22
e 11812 22
e 11865 22
e 11876 22
e 11877 22
e 11967 22
e 11993 22
e 12087 22
e 12103 22
e 12170 22
e 12188 22
e 12321 22
e 12338 22
e 12351 22
e 12355 22
e 12358 22
e 12359 22
e 12425 22
e 12486 22
e 12494 22
e 12517 22
e 12606 22
e 12621 22
e 12652 22
e 12657 22
e 12677 22
e 12753 22
e 12778 22
e 12790 22
e 12794 22
e 12835 22
e 12870 22
e 12892 22
e 12978 22
e 12994 22
e 13059 22
e 13072 22
e 13101 22
e 13122 22
e 13160 22
e 13212 22
e 13234 22
e 13261 22
e 13313 22
e 13314 22
e 13317 22
e 13329 22
e 13366 22
e 13402 22
e 13465 22
e 13473 22
e 13481 22
e 13569 22
e 13666 22
e 13677 22
e 13691 22
e 13784 22
e 13953 22
e 13976 22
e 14081 22
e 14095 22
e 14142 22
e 14155 22
e 14197 22
e 14203 22
e 14233 22
e 14290 22
e 14313 22
e 14315 22
e 14456 22
e 14474 22
e 14513 22
e 14561 22
e 14589 22
e 14649 22
e 14686 22
e 14718 22
e 14784 22
e 14789 22
e 14791 22
e 14825 22
e 14837 22
e 14839 22
e 14843 22
e 14888 22
e 14895 22
e 14918 22
e 14926 22
e 14932 22
e 14985 22
e 15024 22
e 15033 22
e 15198 22
e 15205 22
e 15232 22
e 15239 22
e 15259 22
e 15452 22
e 15470 22
e 15540 22
e 15561 22
e 15567 22
e 15606 22
e 15640 22
e 15675 22
e 15680 22
e 15692 22
e 15755 22
e 15759 22
e 15780 22
e 15787 22
e 15966 22
e 16016 22
e 16035 22
e 16083 22
e 16106 22
e 16109 22
e 16188 22
e 16190 22
e 16231 22
e 16253 22
e 16274 22
e 16306 22
e 16351 22
e 16369 22
e 16544 22
e 16568 22
e 16641 22
e 16646 22
e 16666 22
e 16675 22
e 16763 22
e 16773 22
e 16805 22
e 16847 22
e 16859 22
e 16962 22
e 16992 22
e 17050 22
e 17051 22
e 17077 22
e 17092 22
e 17104 22
e 17119 22
e 17135 22
e 17140 22
e 17157 22
e 17187 22
e 17190 22
e 17212 22
e 17271 22
e 17298 22
e 17300 22
e 17309 22
e 17324 22
e 17329 22
e 17420 22
e 17484 22
e 17523 22
e 17530 22
e 17533 22
e 17547 22
e 17555 22
e 17562 22
e 17618 22
e 17623 22
e 17649 22
e 17675 22
e 17691 22
e 17708 22
e 17771 22
e 17795 22
e 17826 22
e 17830 22
e 17833 22
e 17902 22
e 17912 22
e 17916 22
e 17918 22
e 17959 22
e 18017 22
e 18049 22
e 18079 22
e 18132 22
e 18135 22
e 18136 22
e 18188 22
e 18189 22
e 18209 22
e 18271 22
e 18291 22
e 18376 22
e 18377 22
e 200 23
e 321 23
e 590 23
e 1938 23
e 2749 23
e 3386 23
e 4085 23
e 4116 23
e 4887 23
e 5814 23
e 9978 23
e 11009 23
e 11053 23
e 11092 23
e 11615 23
e 12803 23
e 13984 23
e 15206 23
e 17350 23
e 17435 23
e 18004 23
e 361 24
e 714 24
e 1231 24
e 1609 24
e 1691 24
e 2388 24
e 2874 24
e 3286 24
e 3370 24
e 3728 24
e 3856 24
e 4191 24
e 4320 24
e 4376 24
e 4447 24
e 5900 24
e 6197 24
e 6653 24
e 6691 24
e 6732 24
e 7111 24
e 8253 24
e 8264 24
e 9301 24
e 9386 24
e 9594 24
e 10363 24
e 10559 24
e 10626 24
e 11103 24
e 11547 24
e 11624 24
e 12198 24
e 12273 24
e 12353 24
e 12662 24
e 12778 24
e 12806 24
e 13458 24
e 14664 24
e 15084 24
e 15590 24
e 15642 24
e 15787 24
e 15995 24
e 16025 24
e 16109 24
e 16457 24
e 17125 24
e 17605 24
e 17889 24
e 55 25
e 710 25
e 3627 25
e 4616 25
e 4957 25
e 5333 25
e 5591 25
e 8302 25
e 8366 25
e 8474 25
e 9010 25
e 9089 25
e 9431 25
e 9651 25
e 9738 25
e 9910 25
e 10297 25
e 10464 25
e 10585 25
e 10626 25
e 12235 25
e 12484 25
e 12616 25
e 13298 25
e 13399 25
e 13445 25
e 14973 25
e 15021 25
e 15264 25
e 15550 25
e 15565 25
e 18141 25
e 18337 25
e 10603 26
e 104 27
e 275 27
e 288 27
e 1137 27
e 1282 27
e 1763 27
e 1998 27
e 2088 27
e 2293 27
e 2769 27
e 3085 27
e 4539 27
e 4675 27
e 4757 27
e 5273 27
e 6248 27
e 7672 27
e 8022 27
e 8748 27
e 8999 27
e 9399 27
e 9480 27
e 10545 27
e 10554 27
e 10563 27
e 10757 27
e 10903 27
e 11013 27
e 11365 27
e 11777 27
e 12227 27
e 12649 27
e 12666 27
e 12753 27
e 12877 27
e 12978 27
e 13310 27
e 13785 27
e 14702 27
e 14837 27
e 15001 27
e 15551 27
e 15741 27
e 16193 27
e 16220 27
e 16221 27
e 16255 27
e 17100 27
e 29 28
e 47 28
e 80 28
e 164 28
e 186 28
e 359 28
e 377 28
e 382 28
e 464 28
e 470 28
e 521 28
e 532 28
e 574 28
e 624 28
e 726 28
e 745 28
e 881 28
e 931 28
e 975 28
e 993 28
e 998 28
e 1047 28
e 1056 28
e 1240 28
e 1319 28
e 1440 28
e 1509 28
e 1530 28
e 1552 28
e 1619 28
e 1630 28
e 1640 28
e 1642 28
e 1648 28
e 1733 28
e 1747 28
e 1827 28
e 1865 28
e 1877 28
e 1893 28
e 1933 28
e 2059 28
e 2063 28
e 2065 28
e 2220 28
e 2229 28
e 2353 28
e 2396 28
e 2543 28
e 2886 28
e 2908 28
e 2987 28
e 3009 28
e 3020 28
e 3052 28
e 3157 28
e 3179 28
e 3224 28
e 3317 28
e 3364 28
e 3402 28
e 3418 28
e 3438 28
e 3506 28
e 3574 28
e 3659 28
e 3772 28
e 3925 28
e 3948 28
e 3960 28
e 4004 28
e 4018 28
e 4104 28
e 4187 28
e 4259 28
e 4265 28
e 4285 28
e 4349 28
e 4394 28
e 4396 28
e 4458 28
e 4477 28
e 4490 28
e 4524 28
e 4550 28
e 4559 28
e 4587 28
e 4647 28
e 4734 28
e 4767 28
e 4828 28
e 4896 28
e 4906 28
e 5117 28
e 5154 28
e 5283 28
e 5341 28
e 5376 28
e 5399 28
e 5421 28
e 5472 28
e 5584 28
e 5669 28
e 5675 28
e 5774 28
e 5809 28
e 5923 28
e 5928 28
e 5951 28
e 6078 28
e 6246 28
e 6260 28
e 6383 28
e 6427 28
e 6442 28
e 6467 28
e 6491 28
e 6802 28
e 6837 28
e 6843 28
e 6958 28
e 6987 28
e 7023 28
e 7128 28
e 7194 28
e 7205 28
e 7281 28
e 7316 28
e 7384 28
e 7402 28
e 7517 28
e 7524 28
e 7588 28
e 7613 28
e 7767 28
e 7776 28
e 7820 28
e 7846 28
e 7852 28
e 8072 28
e 8130 28
e 8292 28
e 8353 28
e 8477 28
e 8502 28
e 8679 28
e 8856 28
e 8906 28
e 8909 28
e 8940 28
e 8942 28
e 8970 28
e 9005 28
e 9016 28
e 9048 28
e 9099 28
e 9157 28
e 9178 28
e 9257 28
e 9285 28
e 9311 28
e 9407 28
e 9437 28
e 9477 28
e 9555 28
e 9620 28
e 9665 28
e 9720 28
e 9767 28
e 9774 28
e 9816 28
e 9852 28
e 9864 28
e 9875 28
e 9920 28
e 9952 28
e 10040 28
e 10048 28
e 10098 28
e 10257 28
e 10279 28
e 10328 28
e 10341 28
e 10536 28
e 10564 28
e 10626 28
e 10670 28
e 10681 28
e 10732 28
e 10873 28
e 10923 28
e 11212 28
e 11240 28
e 11246 28
e 11260 28
e 11310 28
e 11533 28
e 11622 28
e 11666 28
e 11704 28
e 11775 28
e 11844 28
e 11887 28
e 11948 28
e 11960 28
e 12112 28
e 12205 28
e 12270 28
e 12312 28
e 12347 28
e 12360 28
e 12446 28
e 12448 28
e 12499 28
e 12507 28
e 12674 28
e 12711 28
e 12819 28
e 12921 28
e 12938 28
e 13048 28
e 13156 28
e 13188 28
e 13294 28
e 13311 28
e 13374 28
e 13380 28
e 13418 28
e 13454 28
e 13660 28
e 13723 28
e 13771 28
e 13793 28
e 13821 28
e 13986 28
e 14048 28
e 14164 28
e 14168 28
e 14181 28
e 14409 28
e 14436 28
e 14485 28
e 14497 28
e 14595 28
e 14600 28
e 14620 28
e 14682 28
e 14711 28
e 14768 28
e 14813 28
e 14827 28
e 14968 28
e 15052 28
e 15168 28
e 15185 28
e 15334 28
e 15371 28
e 15698 28
e 15741 28
e 15806 28
e 15814 28
e 15861 28
e 15921 28
e 16185 28
e 16231 28
e 16243 28
e 16291 28
e 16333 28
e 16378 28
e 16401 28
e 16446 28
e 16451 28
e 16482 28
e 16494 28
e 16536 28
e 16542 28
e 16723 28
e 16871 28
e 16876 28
e 16921 28
e 16988 28
e 17020 28
e 17137 28
e 17168 28
e 17177 28
e 17180 28
e 17200 28
e 17214 28
e 17219 28
e 17235 28
e 17267 28
e 17324 28
e 17374 28
e 17417 28
e 17492 28
e 17497 28
e 17551 28
e 17576 28
e 17617 28
e 17621 28
e 17626 28
e 17629 28
e 17862 28
e 17897 28
e 17916 28
e 17989 28
e 18046 28
e 18139 28
e 18170 28
e 18313 28
e 18338 28
e 18355 28
e 18445 28
e 464 29
e 574 29
e 783 29
e 881 29
e 1052 29
e 1161 29
e 1240 29
e 1593 29
e 1630 29
e 2455 29
e 2585 29
e 2740 29
e 3607 29
e 3713 29
e 3779 29
e 3905 29
e 4424 29
e 4697 29
e 4993 29
e 5329 29
e 5884 29
e 6463 29
e 6491 29
e 7023 29
e 7099 29
e 7193 29
e 7522 29
e 7846 29
e 7868 29
e 8013 29
e 8353 29
e 8488 29
e 8679 29
e 9060 29
e 9380 29
e 9502 29
e 9620 29
e 9647 29
e 9720 29
e 10018 29
e 10040 29
e 10211 29
e 10265 29
e 10388 29
e 10414 29
e 10626 29
e 10873 29
e 11439 29
e 11877 29
e 11905 29
e 12029 29
e 12448 29
e 12499 29
e 13771 29
e 13876 29
e 14101 29
e 14237 29
e 14497 29
e 15045 29
e 15168 29
e 15225 29
e 15371 29
e 15452 29
e 15552 29
e 15593 29
e 15641 29
e 16291 29
e 16577 29
e 17146 29
e 17168 29
e 17962 29
e 17989 29
e 18283 29
e 200 30
e 363 30
e 1338 30
e 1451 30
e 2131 30
e 2286 30
e 2436 30
e 3932 30
e 4943 30
e 5115 30
e 6102 30
e 6824 30
e 7044 30
e 7185 30
e 7831 30
e 8547 30
e 9043 30
e 9166 30
e 10364 30
e 11312 30
e 12051 30
e 14591 30
e 16061 30
e 16497 30
e 17732 30
e 127 31
e 324 31
e 335 31
e 396 31
e 507 31
e 686 31
e 1213 31
e 1307 31
e 1321 31
e 1435 31
e 1528 31
e 1553 31
e 1568 31
e 1727 31
e 1774 31
e 1805 31
e 2120 31
e 2321 31
e 2409 31
e 2466 31
e 2541 31
e 2640 31
e 2666 31
e 2683 31
e 2898 31
e 3080 31
e 3238 31
e 3478 31
e 3683 31
e 3737 31
e 3774 31
e 3876 31
e 4008 31
e 4084 31
e 4236 31
e 4495 31
e 4574 31
e 4790 31
e 4970 31
e 5643 31
e 5688 31
e 6549 31
e 6569 31
e 6623 31
e 6656 31
e 6674 31
e 6732 31
e 6750 31
e 6813 31
e 6851 31
e 7158 31
e 7438 31
e 7543 31
e 7576 31
e 7793 31
e 7915 31
e 8002 31
e 8299 31
e 8527 31
e 8569 31
e 8642 31
e 8790 31
e 8811 31
e 8858 31
e 8967 31
e 9024 31
e 9049 31
e 9074 31
e 9122 31
e 9126 31
e 9182 31
e 9224 31
e 9275 31
e 9488 31
e 9602 31
e 9666 31
e 9821 31
e 9870 31
e 9895 31
e 10482 31
e 10553 31
e 10617 31
e 10939 31
e 11090 31
e 11203 31
e 11382 31
e 11534 31
e 11552 31
e 11598 31
e 11813 31
e 11975 31
e 12023 31
e 12142 31
e 12262 31
e 12556 31
e 12795 31
e 13755 31
e 14350 31
e 14361 31
e 14386 31
e 14738 31
e 14986 31
e 15006 31
e 15142 31
e 15306 31
e 15579 31
e 15700 31
e 15705 31
e 15847 31
e 16234 31
e 16288 31
e 16352 31
e 16547 31
e 16989 31
e 17298 31
e 17341 31
e 17473 31
e 17788 31
e 17864 31
e 18244 31
e 18280 31
e 18381 31
e 370 32
e 632 32
e 1165 32
e 1765 32
e 1916 32
e 2328 32
e 2668 32
e 3260 32
e 3551 32
e 3788 32
e 3820 32
e 4238 32
e 4267 32
e 4535 32
e 4624 32
e 4697 32
e 4852 32
e 4862 32
e 5238 32
e 5321 32
e 5472 32
e 6168 32
e 6249 32
e 6283 32
e 6300 32
e 6643 32
e 6817 32
e 7194 32
e 7343 32
e 7522 32
e 7885 32
e 8641 32
e 9005 32
e 9267 32
e 9289 32
e 9331 32
e 9345 32
e 9370 32
e 9585 32
e 9920 32
e 10024 32
e 10144 32
e 10646 32
e 10648 32
e 10673 32
e 10902 32
e 11045 32
e 11181 32
e 11404 32
e 11915 32
e 12106 32
e 12109 32
e 12340 32
e 12790 32
e 13581 32
e 14054 32
e 14497 32
e 15038 32
e 15171 32
e 15592 32
e 15631 32
e 15933 32
e 16311 32
e 16440 32
e 16469 32
e 16983 32
e 17073 32
e 17081 32
e 17679 32
e 18159 32
e 18203 32
e 18330 32
e 180 33
e 266 33
e 456 33
e 473 33
e 484 33
e 527 33
e 532 33
e 668 33
e 776 33
e 917 33
e 1219 33
e 1260 33
e 1438 33
e 1447 33
e 1469 33
e 1593 33
e 1804 33
e 1935 33
e 2118 33
e 2357 33
e 2831 33
e 2966 33
e 2978 33
e 3013 33
e 3084 33
e 3104 33
e 3192 33
e 3241 33
e 3408 33
e 3479 33
e 3567 33
e 3647 33
e 3672 33
e 3689 33
e 3745 33
e 3781 33
e 4102 33
e 4113 33
e 4212 33
e 4252 33
e 4320 33
e 4434 33
e 4530 33
e 4543 33
e 4546 33
e 4613 33
e 4637 33
e 4682 33
e 4734 33
e 4847 33
e 4973 33
e 5072 33
e 5141 33
e 5341 33
e 5378 33
e 5472 33
e 5834 33
e 5845 33
e 5890 33
e 6091 33
e 6235 33
e 6550 33
e 6841 33
e 7015 33
e 7021 33
e 7055 33
e 7170 33
e 7442 33
e 7719 33
e 7918 33
e 8234 33
e 8474 33
e 8609 33
e 9039 33
e 9052 33
e 9082 33
e 9306 33
e 9416 33
e 9469 33
e 9584 33
e 9648 33
e 9815 33
e 9868 33
e 9991 33
e 10247 33
e 10330 33
e 10343 33
e 10499 33
e 10510 33
e 10548 33
e 10560 33
e 10626 33
e 10778 33
e 11120 33
e 11150 33
e 11231 33
e 11270 33
e 11561 33
e 11732 33
e 11887 33
e 11948 33
e 12000 33
e 12011 33
e 12012 33
e 12107 33
e 12307 33
e 12557 33
e 12612 33
e 12810 33
e 12848 33
e 12992 33
e 13013 33
e 13057 33
e 13167 33
e 13358 33
e 13462 33
e 13632 33
e 13663 33
e 13706 33
e 13919 33
e 14059 33
e 14447 33
e 14467 33
e 14489 33
e 14923 33
e 15149 33
e 15371 33
e 15429 33
e 15541 33
e 15550 33
e 15659 33
e 15805 33
e 16071 33
e 16200 33
e 16366 33
e 16456 33
e 16714 33
e 17102 33
e 17289 33
e 17349 33
e 17449 33
e 17624 33
e 17638 33
e 17754 33
e 17889 33
e 17911 33
e 17944 33
e 17971 33
e 348 34
e 351 34
e 361 34
e 429 34
e 477 34
e 562 34
e 563 34
e 606 34
e 709 34
e 806 34
e 826 34
e 887 34
e 963 34
e 965 34
e 1015 34
e 1109 34
e 1164 34
e 1182 34
e 1264 34
e 1336 34
e 1505 34
e 1509 34
e 1706 34
e 1884 34
e 1922 34
e 1923 34
e 2012 34
e 2025 34
e 2060 34
e 2159 34
e 2167 34
e 2319 34
e 2365 34
e 2418 34
e 2499 34
e 2503 34
e 2531 34
e 2541 34
e 2628 34
e 2670 34
e 2683 34
e 2719 34
e 2750 34
e 2885 34
e 3004 34
e 3077 34
e 3185 34
e 3189 34
e 3212 34
e 3223 34
e 3227 34
e 3342 34
e 3391 34
e 3436 34
e 3495 34
e 3507 34
e 3521 34
e 3557 34
e 3672 34
e 3765 34
e 3774 34
e 3848 34
e 3861 34
e 3885 34
e 3938 34
e 3966 34
e 4256 34
e 4295 34
e 4306 34
e 4403 34
e 4513 34
e 4573 34
e 4609 34
e 4613 34
e 4665 34
e 4675 34
e 4694 34
e 4762 34
e 4848 34
e 4894 34
e 5003 34
e 5095 34
e 5226 34
e 5245 34
e 5435 34
e 5468 34
e 5472 34
e 5594 34
e 5656 34
e 5685 34
e 5839 34
e 5851 34
e 5906 34
e 5920 34
e 5939 34
e 6173 34
e 6256 34
e 6369 34
e 6439 34
e 6609 34
e 6646 34
e 6667 34
e 6679 34
e 6769 34
e 6849 34
e 6854 34
e 6884 34
e 6890 34
e 6896 34
e 6897 34
e 6919 34
e 6966 34
e 7066 34
e 7118 34
e 7123 34
e 7175 34
e 7195 34
e 7196 34
e 7358 34
e 7627 34
e 7651 34
e 7710 34
e 7771 34
e 7780 34
e 7816 34
e 7924 34
e 7932 34
e 8002 34
e 8006 34
e 8023 34
e 8039 34
e 8530 34
e 8548 34
e 8565 34
e 8570 34
e 8613 34
e 8664 34
e 8704 34
e 8729 34
e 8859 34
e 8964 34
e 8967 34
e 8978 34
e 9098 34
e 9170 34
e 9191 34
e 9212 34
e 9213 34
e 9214 34
e 9289 34
e 9362 34
e 9368 34
e 9410 34
e 9421 34
e 9436 34
e 9501 34
e 9514 34
e 9669 34
e 9680 34
e 9997 34
e 10069 34
e 10077 34
e 10143 34
e 10231 34
e 10250 34
e 10266 34
e 10352 34
e 10445 34
e 10452 34
e 10614 34
e 10625 34
e 10626 34
e 10636 34
e 10786 34
e 10851 34
e 10864 34
e 11100 34
e 11132 34
e 11193 34
e 11215 34
e 11379 34
e 11433 34
e 11562 34
e 11566 34
e 11574 34
e 11606 34
e 11621 34
e 11651 34
e 11709 34
e 11815 34
e 11865 34
e 11888 34
e 11993 34
e 12097 34
e 12103 34
e 12104 34
e 12137 34
e 12170 34
e 12202 34
e 12249 34
e 12321 34
e 12494 34
e 12499 34
e 12517 34
e 12526 34
e 12667 34
e 12747 34
e 12749 34
e 12790 34
e 12892 34
e 12928 34
e 12994 34
e 13014 34
e 13119 34
e 13160 34
e 13314 34
e 13361 34
e 13413 34
e 13546 34
e 13759 34
e 13866 34
e 13892 34
e 14006 34
e 14095 34
e 14142 34
e 14212 34
e 14233 34
e 14272 34
e 14333 34
e 14428 34
e 14456 34
e 14497 34
e 14562 34
e 14627 34
e 14649 34
e 14701 34
e 14753 34
e 14791 34
e 14793 34
e 14827 34
e 14837 34
e 14842 34
e 14854 34
e 14866 34
e 14932 34
e 14958 34
e 15107 34
e 15239 34
e 15259 34
e 15371 34
e 15540 34
e 15628 34
e 15702 34
e 15966 34
e 16016 34
e 16035 34
e 16106 34
e 16148 34
e 16190 34
e 16231 34
e 16244 34
e 16266 34
e 16274 34
e 16306 34
e 16369 34
e 16419 34
e 16484 34
e 16805 34
e 16980 34
e 16992 34
e 16996 34
e 17002 34
e 17077 34
e 17130 34
e 17135 34
e 17187 34
e 17324 34
e 17498 34
e 17533 34
e 17589 34
e 17600 34
e 17626 34
e 17691 34
e 17768 34
e 17834 34
e 17902 34
e 17920 34
e 18014 34
e 18118 34
e 18291 34
e 18376 34
e 18377 34
e 18381 34
e 18383 34
e 346 35
e 549 35
e 672 35
e 711 35
e 791 35
e 874 35
e 906 35
e 1098 35
e 1395 35
e 1473 35
e 1523 35
e 1593 35
e 1733 35
e 1737 35
e 2023 35
e 2032 35
e 2039 35
e 2359 35
e 2392 35
e 2533 35
e 3476 35
e 4150 35
e 4183 35
e 4393 35
e 4453 35
e 4525 35
e 4798 35
e 4854 35
e 5065 35
e 5194 35
e 5240 35
e 5472 35
e 5656 35
e 5683 35
e 5872 35
e 5890 35
e 6036 35
e 6814 35
e 7176 35
e 7196 35
e 7328 35
e 7335 35
e 7977 35
e 8050 35
e 8479 35
e 8766 35
e 9330 35
e 9336 35
e 9374 35
e 9549 35
e 9902 35
e 10039 35
e 10369 35
e 10472 35
e 10845 35
e 11380 35
e 11390 35
e 11456 35
e 11584 35
e 11717 35
e 12196 35
e 12430 35
e 12481 35
e 12655 35
e 13157 35
e 13351 35
e 13445 35
e 13720 35
e 14443 35
e 14657 35
e 14741 35
e 15555 35
e 15731 35
e 15885 35
e 15960 35
e 15975 35
e 16709 35
e 17247 35
e 17868 35
e 18433 35
e 189 36
e 663 36
e 1164 36
e 1437 36
e 1733 36
e 2319 36
e 2551 36
e 2640 36
e 3606 36
e 3661 36
e 4133 36
e 4504 36
e 4513 36
e 4663 36
e 4706 36
e 4751 36
e 5381 36
e 5472 36
e 5561 36
e 5615 36
e 6247 36
e 6277 36
e 6325 36
e 6820 36
e 6877 36
e 7016 36
e 7108 36
e 7430 36
e 7506 36
e 7827 36
e 8053 36
e 8320 36
e 8556 36
e 8888 36
e 8956 36
e 8971 36
e 9169 36
e 9219 36
e 9481 36
e 9487 36
e 9596 36
e 9645 36
e 9699 36
e 9737 36
e 9879 36
e 10041 36
e 10081 36
e 10173 36
e 10256 36
e 10301 36
e 10452 36
e 10527 36
e 10617 36
e 10786 36
e 11158 36
e 11257 36
e 11374 36
e 11482 36
e 11904 36
e 11981 36
e 12011 36
e 12311 36
e 12351 36
e 13280 36
e 13553 36
e 13976 36
e 14084 36
e 14147 36
e 14155 36
e 14526 36
e 14589 36
e 14744 36
e 14879 36
e 14932 36
e 15694 36
e 15805 36
e 16062 36
e 16336 36
e 16380 36
e 16526 36
e 17099 36
e 17440 36
e 17453 36
e 17835 36
e 17949 36
e 18285 36
e 18365 36
e 18376 36
e 18444 36
e 42 37
e 296 37
e 900 37
e 985 37
e 1063 37
e 1365 37
e 1445 37
e 2666 37
e 2746 37
e 3110 37
e 3416 37
e 3447 37
e 3489 37
e 4923 37
e 5477 37
e 6700 37
e 8147 37
e 8350 37
e 8495 37
e 8541 37
e 9186 37
e 9876 37
e 11075 37
e 11280 37
e 11327 37
e 12034 37
e 12619 37
e 13260 37
e 13364 37
e 13595 37
e 13841 37
e 14398 37
e 14616 37
e 14925 37
e 15226 37
e 15764 37
e 15942 37
e 15974 37
e 16898 37
e 17057 37
e 17631 37
e 17645 37
e 18093 37
e 18352 37
e 18435 37
e 971 38
e 1180 38
e 1708 38
e 3061 38
e 3490 38
e 3843 38
e 4845 38
e 5185 38
e 5735 38
e 7010 38
e 7242 38
e 7264 38
e 7273 38
e 8000 38
e 8283 38
e 8746 38
e 9522 38
e 10689 38
e 11104 38
e 11252 38
e 11342 38
e 11540 38
e 11607 38
e 11632 38
e 12022 38
e 12033 38
e 12412 38
e 12568 38
e 12917 38
e 13846 38
e 14408 38
e 15755 38
e 16096 38
e 16787 38
e 17077 38
e 17351 38
e 17782 38
e 17823 38
e 200 39
e 1325 39
e 2464 39
e 3295 39
e 3971 39
e 4852 39
e 9217 39
e 9392 39
e 9548 39
e 9562 39
e 10133 39
e 12953 39
e 13192 39
e 13444 39
e 13822 39
e 13919 39
e 14441 39
e 14592 39
e 15036 39
e 15461 39
e 15828 39
e 15861 39
e 16132 39
e 16906 39
e 2025 40
e 2672 40
e 2875 40
e 4350 40
e 5009 40
e 5304 40
e 6393 40
e 7007 40
e 7134 40
e 7923 40
e 8316 40
e 8963 40
e 10626 40
e 11436 40
e 12061 40
e 14763 40
e 208 41
e 373 41
e 377 41
e 423 41
e 538 41
e 737 41
e 747 41
e 1021 41
e 1190 41
e 1254 41
e 1314 41
e 1640 41
e 1767 41
e 1882 41
e 2218 41
e 2229 41
e 2627 41
e 3102 41
e 3423 41
e 3482 41
e 3574 41
e 4014 41
e 4074 41
e 4283 41
e 4285 41
e 4550 41
e 4724 41
e 4727 41
e 4747 41
e 4858 41
e 4869 41
e 4897 41
e 4906 41
e 5117 41
e 5151 41
e 5758 41
e 5878 41
e 6067 41
e 6120 41
e 6590 41
e 6738 41
e 7716 41
e 7944 41
e 8292 41
e 8415 41
e 9164 41
e 9249 41
e 9720 41
e 9896 41
e 9920 41
e 10469 41
e 10508 41
e 10878 41
e 11266 41
e 11310 41
e 11388 41
e 12149 41
e 12687 41
e 13061 41
e 13065 41
e 13319 41
e 13451 41
e 13698 41
e 13722 41
e 14814 41
e 14864 41
e 14946 41
e 15170 41
e 15538 41
e 15710 41
e 16036 41
e 16273 41
e 16403 41
e 16488 41
e 16584 41
e 17336 41
e 17425 41
e 17621 41
e 17897 41
e 18229 41
e 18261 41
e 18313 41
e 223 42
e 321 42
e 327 42
e 357 42
e 358 42
e 568 42
e 741 42
e 1241 42
e 1612 42
e 1678 42
e 1691 42
e 1698 42
e 1921 42
e 2115 42
e 2191 42
e 2455 42
e 2458 42
e 2491 42
e 2571 42
e 2613 42
e 2844 42
e 2933 42
e 2941 42
e 3067 42
e 3337 42
e 3444 42
e 3585 42
e 3721 42
e 3778 42
e 3873 42
e 4012 42
e 4315 42
e 4320 42
e 4414 42
e 4432 42
e 4521 42
e 4632 42
e 4756 42
e 4767 42
e 4868 42
e 4926 42
e 5060 42
e 5175 42
e 5343 42
e 5529 42
e 5722 42
e 5782 42
e 5842 42
e 5917 42
e 6179 42
e 6234 42
e 6280 42
e 6446 42
e 6460 42
e 6554 42
e 6745 42
e 6790 42
e 6904 42
e 6913 42
e 7053 42
e 7177 42
e 7194 42
e 7473 42
e 7677 42
e 7679 42
e 7825 42
e 7962 42
e 7990 42
e 8010 42
e 8069 42
e 8094 42
e 8147 42
e 8185 42
e 8191 42
e 8252 42
e 8291 42
e 8598 42
e 8611 42
e 8831 42
e 8901 42
e 9439 42
e 9449 42
e 9468 42
e 9741 42
e 9803 42
e 9948 42
e 10015 42
e 10063 42
e 10242 42
e 10388 42
e 10627 42
e 10869 42
e 10951 42
e 11024 42
e 11075 42
e 11377 42
e 11456 42
e 11469 42
e 11500 42
e 11705 42
e 11805 42
e 11927 42
e 12151 42
e 12184 42
e 12295 42
e 12403 42
e 12410 42
e 12458 42
e 12459 42
e 12700 42
e 12850 42
e 13084 42
e 13683 42
e 13711 42
e 13929 42
e 13958 42
e 14101 42
e 14227 42
e 14237 42
e 14367 42
e 14459 42
e 14479 42
e 14497 42
e 14522 42
e 14593 42
e 14669 42
e 14711 42
e 14897 42
e 14980 42
e 15022 42
e 15236 42
e 15355 42
e 15537 42
e 15632 42
e 15635 42
e 15645 42
e 15652 42
e 15658 42
e 15712 42
e 15796 42
e 15861 42
e 15983 42
e 16002 42
e 16018 42
e 16106 42
e 16463 42
e 16535 42
e 16565 42
e 16626 42
e 16673 42
e 16679 42
e 16691 42
e 16742 42
e 16810 42
e 16853 42
e 16901 42
e 16915 42
e 17013 42
e 17072 42
e 17093 42
e 17453 42
e 17523 42
e 17573 42
e 17798 42
e 18075 42
e 18079 42
e 18171 42
e 18185 42
e 18240 42
e 18257 42
e 18380 42
e 196 43
e 1205 43
e 1475 43
e 1795 43
e 3141 43
e 3781 43
e 4749 43
e 4963 43
e 5359 43
e 5890 43
e 6542 43
e 6606 43
e 6858 43
e 7105 43
e 7397 43
e 7631 43
e 8443 43
e 8876 43
e 11069 43
e 11892 43
e 12608 43
e 14358 43
e 14406 43
e 14526 43
e 15241 43
e 15315 43
e 15463 43
e 16492 43
e 17141 43
e 17247 43
e 17527 43
e 17654 43
e 7650 44
e 8293 44
e 10075 44
e 12843 44
e 15266 44
e 16751 44
e 177 45
e 299 45
e 311 45
e 410 45
e 703 45
e 879 45
e 1096 45
e 1411 45
e 1471 45
e 1479 45
e 1540 45
e 1559 45
e 2475 45
e 2766 45
e 3585 45
e 3633 45
e 3916 45
e 4047 45
e 4125 45
e 4780 45
e 4844 45
e 4875 45
e 5009 45
e 5180 45
e 5576 45
e 5719 45
e 5962 45
e 6085 45
e 6146 45
e 6385 45
e 6749 45
e 7109 45
e 7299 45
e 7507 45
e 7554 45
e 7571 45
e 7794 45
e 7950 45
e 8038 45
e 8252 45
e 8269 45
e 8686 45
e 9813 45
e 10129 45
e 10316 45
e 10472 45
e 11133 45
e 11740 45
e 12118 45
e 12479 45
e 12555 45
e 12741 45
e 12927 45
e 13058 45
e 13301 45
e 13587 45
e 13793 45
e 13806 45
e 13978 45
e 14094 45
e 14099 45
e 14741 45
e 15037 45
e 15199 45
e 15456 45
e 15587 45
e 15918 45
e 16054 45
e 16605 45
e 16889 45
e 16909 45
e 17060 45
e 17189 45
e 17259 45
e 17260 45
e 17858 45
e 18156 45
e 710 46
e 1477 46
e 1875 46
e 2284 46
e 2820 46
e 3144 46
e 3339 46
e 4107 46
e 4348 46
e 7220 46
e 9399 46
e 10428 46
e 10804 46
e 12023 46
e 12781 46
e 13115 46
e 13689 46
e 13953 46
e 15462 46
e 16288 46
e 186 47
e 187 47
e 345 47
e 430 47
e 484 47
e 572 47
e 811 47
e 1046 47
e 1089 47
e 1611 47
e 1691 47
e 1827 47
e 1853 47
e 2059 47
e 2306 47
e 2543 47
e 2652 47
e 2886 47
e 2908 47
e 3192 47
e 3351 47
e 3381 47
e 3438 47
e 3458 47
e 3527 47
e 3588 47
e 3786 47
e 3938 47
e 4207 47
e 4210 47
e 4222 47
e 4325 47
e 4483 47
e 4637 47
e 4757 47
e 5051 47
e 5148 47
e 5283 47
e 5298 47
e 5657 47
e 5920 47
e 6036 47
e 6395 47
e 6415 47
e 6720 47
e 6734 47
e 7110 47
e 7888 47
e 8260 47
e 8304 47
e 8846 47
e 9313 47
e 9445 47
e 9477 47
e 9555 47
e 9874 47
e 9943 47
e 10081 47
e 10123 47
e 10151 47
e 10299 47
e 10490 47
e 10530 47
e 10549 47
e 10626 47
e 10635 47
e 10906 47
e 10956 47
e 11330 47
e 11457 47
e 11460 47
e 11972 47
e 12128 47
e 12411 47
e 12488 47
e 12794 47
e 13039 47
e 13476 47
e 13543 47
e 13674 47
e 14123 47
e 14233 47
e 14480 47
e 14497 47
e 14665 47
e 14807 47
e 14827 47
e 14926 47
e 15103 47
e 15150 47
e 15229 47
e 15330 47
e 15517 47
e 15656 47
e 15682 47
e 16044 47
e 16266 47
e 16482 47
e 16484 47
e 16624 47
e 17137 47
e 17164 47
e 17177 47
e 17219 47
e 17504 47
e 17515 47
e 17600 47
e 17684 47
e 17685 47
e 17686 47
e 18251 47
e 71 48
e 295 48
e 320 48
e 348 48
e 379 48
e 443 48
e 462 48
e 588 48
e 717 48
e 738 48
e 806 48
e 846 48
e 863 48
e 905 48
e 965 48
e 994 48
e 1060 48
e 1127 48
e 1161 48
e 1211 48
e 1324 48
e 1337 48
e 1346 48
e 1460 48
e 1501 48
e 1595 48
e 1716 48
e 1825 48
e 1854 48
e 1876 48
e 1956 48
e 1961 48
e 1992 48
e 2253 48
e 2255 48
e 2267 48
e 2328 48
e 2510 48
e 2512 48
e 2541 48
e 2668 48
e 2698 48
e 2706 48
e 2875 48
e 3164 48
e 3169 48
e 3189 48
e 3226 48
e 3388 48
e 3391 48
e 3432 48
e 3436 48
e 3456 48
e 3482 48
e 3506 48
e 3584 48
e 3691 48
e 3700 48
e 3704 48
e 3758 48
e 3759 48
e 3774 48
e 3966 48
e 4039 48
e 4121 48
e 4172 48
e 4178 48
e 4185 48
e 4354 48
e 4390 48
e 4522 48
e 4608 48
e 4632 48
e 4692 48
e 4727 48
e 4786 48
e 4869 48
e 4906 48
e 4951 48
e 5050 48
e 5071 48
e 5095 48
e 5151 48
e 5317 48
e 5435 48
e 5567 48
e 5589 48
e 5921 48
e 5963 48
e 6178 48
e 6199 48
e 6283 48
e 6365 48
e 6440 48
e 6590 48
e 6668 48
e 6820 48
e 7016 48
e 7054 48
e 7069 48
e 7087 48
e 7118 48
e 7194 48
e 7249 48
e 7357 48
e 7508 48
e 7525 48
e 7603 48
e 7700 48
e 7704 48
e 7799 48
e 7858 48
e 7944 48
e 7956 48
e 8204 48
e 8339 48
e 8440 48
e 8505 48
e 8671 48
e 8729 48
e 8740 48
e 8741 48
e 8952 48
e 8964 48
e 8968 48
e 9029 48
e 9048 48
e 9054 48
e 9112 48
e 9147 48
e 9149 48
e 9172 48
e 9174 48
e 9249 48
e 9446 48
e 9493 48
e 9501 48
e 9531 48
e 9575 48
e 9721 48
e 9801 48
e 9812 48
e 9931 48
e 10113 48
e 10137 48
e 10231 48
e 10273 48
e 10358 48
e 10362 48
e 10441 48
e 10473 48
e 10507 48
e 10509 48
e 10555 48
e 10646 48
e 10762 48
e 10950 48
e 10982 48
e 11079 48
e 11122 48
e 11163 48
e 11212 48
e 11243 48
e 11267 48
e 11384 48
e 11459 48
e 11621 48
e 11730 48
e 12272 48
e 12362 48
e 12503 48
e 12513 48
e 12723 48
e 12823 48
e 12953 48
e 13065 48
e 13190 48
e 13234 48
e 13396 48
e 13452 48
e 13564 48
e 13567 48
e 13585 48
e 13587 48
e 13604 48
e 13748 48
e 13768 48
e 13883 48
e 13972 48
e 13986 48
e 14009 48
e 14137 48
e 14230 48
e 14237 48
e 14298 48
e 14335 48
e 14494 48
e 14496 48
e 14555 48
e 14837 48
e 14847 48
e 14932 48
e 15024 48
e 15071 48
e 15142 48
e 15171 48
e 15214 48
e 15381 48
e 15400 48
e 15507 48
e 15589 48
e 15660 48
e 15663 48
e 15671 48
e 15774 48
e 15949 48
e 16081 48
e 16092 48
e 16126 48
e 16251 48
e 16256 48
e 16524 48
e 16546 48
e 16681 48
e 17102 48
e 17143 48
e 17187 48
e 17269 48
e 17324 48
e 17425 48
e 17474 48
e 17678 48
e 17691 48
e 17792 48
e 17850 48
e 17906 48
e 18094 48
e 18289 48
e 18373 48
e 18377 48
e 2603 49
e 6340 49
e 13287 49
e 15264 49
e 77 50
e 153 50
e 205 50
e 293 50
e 369 50
e 375 50
e 425 50
e 440 50
e 461 50
e 516 50
e 557 50
e 606 50
e 610 50
e 663 50
e 684 50
e 805 50
e 830 50
e 916 50
e 991 50
e 1026 50
e 1062 50
e 1074 50
e 1085 50
e 1098 50
e 1163 50
e 1164 50
e 1167 50
e 1204 50
e 1205 50
e 1273 50
e 1348 50
e 1355 50
e 1367 50
e 1407 50
e 1437 50
e 1439 50
e 1605 50
e 1609 50
e 1630 50
e 1725 50
e 1731 50
e 1733 50
e 1737 50
e 1751 50
e 1781 50
e 1812 50
e 2200 50
e 2263 50
e 2321 50
e 2344 50
e 2410 50
e 2423 50
e 2473 50
e 2484 50
e 2543 50
e 2592 50
e 2604 50
e 2652 50
e 2720 50
e 2806 50
e 2829 50
e 2859 50
e 2890 50
e 2916 50
e 2935 50
e 3115 50
e 3117 50
e 3172 50
e 3181 50
e 3212 50
e 3236 50
e 3326 50
e 3328 50
e 3334 50
e 3381 50
e 3460 50
e 3521 50
e 3559 50
e 3662 50
e 3719 50
e 3800 50
e 3802 50
e 3925 50
e 4026 50
e 4031 50
e 4048 50
e 4055 50
e 4067 50
e 4113 50
e 4137 50
e 4213 50
e 4227 50
e 4239 50
e 4263 50
e 4276 50
e 4328 50
e 4336 50
e 4396 50
e 4403 50
e 4447 50
e 4491 50
e 4497 50
e 4518 50
e 4552 50
e 4571 50
e 4613 50
e 4734 50
e 4819 50
e 4841 50
e 4946 50
e 5072 50
e 5092 50
e 5128 50
e 5187 50
e 5249 50
e 5293 50
e 5341 50
e 5381 50
e 5421 50
e 5423 50
e 5440 50
e 5466 50
e 5470 50
e 5472 50
e 5600 50
e 5656 50
e 5686 50
e 5742 50
e 5798 50
e 5821 50
e 5826 50
e 5871 50
e 5951 50
e 5983 50
e 6165 50
e 6187 50
e 6195 50
e 6277 50
e 6338 50
e 6351 50
e 6355 50
e 6377 50
e 6383 50
e 6437 50
e 6447 50
e 6461 50
e 6509 50
e 6633 50
e 6640 50
e 6683 50
e 6692 50
e 6759 50
e 6836 50
e 6958 50
e 7046 50
e 7073 50
e 7108 50
e 7136 50
e 7157 50
e 7170 50
e 7194 50
e 7215 50
e 7275 50
e 7319 50
e 7358 50
e 7421 50
e 7442 50
e 7506 50
e 7549 50
e 7570 50
e 7653 50
e 7680 50
e 7776 50
e 7863 50
e 7979 50
e 7983 50
e 8000 50
e 8039 50
e 8068 50
e 8074 50
e 8079 50
e 8090 50
e 8123 50
e 8124 50
e 8137 50
e 8180 50
e 8230 50
e 8264 50
e 8298 50
e 8320 50
e 8410 50
e 8595 50
e 8755 50
e 8829 50
e 8855 50
e 8860 50
e 8907 50
e 8911 50
e 8930 50
e 8943 50
e 8971 50
e 9081 50
e 9101 50
e 9110 50
e 9148 50
e 9211 50
e 9231 50
e 9268 50
e 9283 50
e 9299 50
e 9328 50
e 9397 50
e 9442 50
e 9575 50
e 9596 50
e 9606 50
e 9645 50
e 9676 50
e 9689 50
e 9755 50
e 9863 50
e 9869 50
e 9922 50
e 9966 50
e 9997 50
e 10047 50
e 10069 50
e 10081 50
e 10094 50
e 10102 50
e 10123 50
e 10161 50
e 10163 50
e 10224 50
e 10239 50
e 10266 50
e 10356 50
e 10368 50
e 10370 50
e 10392 50
e 10401 50
e 10504 50
e 10515 50
e 10550 50
e 10560 50
e 10618 50
e 10626 50
e 10715 50
e 10778 50
e 10786 50
e 10789 50
e 10793 50
e 10824 50
e 10871 50
e 10893 50
e 10897 50
e 10929 50
e 10940 50
e 10968 50
e 10978 50
e 11030 50
e 11059 50
e 11062 50
e 11067 50
e 11081 50
e 11115 50
e 11158 50
e 11199 50
e 11227 50
e 11377 50
e 11387 50
e 11566 50
e 11568 50
e 11572 50
e 11580 50
e 11587 50
e 11590 50
e 11624 50
e 11645 50
e 11741 50
e 11751 50
e 11780 50
e 11840 50
e 11996 50
e 12032 50
e 12051 50
e 12091 50
e 12108 50
e 12145 50
e 12162 50
e 12163 50
e 12243 50
e 12301 50
e 12351 50
e 12355 50
e 12425 50
e 12447 50
e 12542 50
e 12572 50
e 12596 50
e 12640 50
e 12662 50
e 12677 50
e 12746 50
e 12794 50
e 12838 50
e 12847 50
e 13014 50
e 13118 50
e 13145 50
e 13150 50
e 13175 50
e 13205 50
e 13261 50
e 13280 50
e 13305 50
e 13343 50
e 13367 50
e 13386 50
e 13465 50
e 13534 50
e 13687 50
e 13691 50
e 13692 50
e 13711 50
e 13759 50
e 13767 50
e 13922 50
e 14016 50
e 14078 50
e 14091 50
e 14097 50
e 14168 50
e 14197 50
e 14273 50
e 14275 50
e 14332 50
e 14372 50
e 14383 50
e 14421 50
e 14428 50
e 14497 50
e 14513 50
e 14526 50
e 14642 50
e 14707 50
e 14711 50
e 14713 50
e 14725 50
e 14748 50
e 14783 50
e 14839 50
e 14918 50
e 14930 50
e 14934 50
e 14964 50
e 14979 50
e 14985 50
e 15055 50
e 15066 50
e 15092 50
e 15095 50
e 15107 50
e 15194 50
e 15215 50
e 15239 50
e 15251 50
e 15322 50
e 15326 50
e 15341 50
e 15360 50
e 15366 50
e 15373 50
e 15394 50
e 15403 50
e 15470 50
e 15517 50
e 15613 50
e 15637 50
e 15680 50
e 15736 50
e 15781 50
e 15805 50
e 16037 50
e 16039 50
e 16212 50
e 16216 50
e 16266 50
e 16346 50
e 16356 50
e 16369 50
e 16379 50
e 16428 50
e 16442 50
e 16443 50
e 16526 50
e 16565 50
e 16773 50
e 16847 50
e 16969 50
e 16988 50
e 16992 50
e 17017 50
e 17114 50
e 17128 50
e 17206 50
e 17212 50
e 17218 50
e 17226 50
e 17271 50
e 17296 50
e 17326 50
e 17440 50
e 17451 50
e 17472 50
e 17484 50
e 17568 50
e 17578 50
e 17581 50
e 17618 50
e 17628 50
e 17650 50
e 17657 50
e 17748 50
e 17789 50
e 17801 50
e 17826 50
e 17889 50
e 17905 50
e 17934 50
e 18078 50
e 18080 50
e 18118 50
e 18130 50
e 18154 50
e 18255 50
e 18271 50
e 18444 50
e 781 51
e 858 51
e 1260 51
e 1265 51
e 1543 51
e 1662 51
e 1774 51
e 2214 51
e 2409 51
e 2455 51
e 2705 51
e 2987 51
e 3154 51
e 3306 51
e 3582 51
e 3759 51
e 3858 51
e 4035 51
e 4776 51
e 4786 51
e 4801 51
e 6025 51
e 7074 51
e 7629 51
e 7650 51
e 7731 51
e 7790 51
e 8404 51
e 8502 51
e 8764 51
e 8850 51
e 8871 51
e 8930 51
e 9207 51
e 9850 51
e 10290 51
e 10411 51
e 10626 51
e 10717 51
e 10775 51
e 10812 51
e 11107 51
e 11519 51
e 11790 51
e 11791 51
e 11857 51
e 12044 51
e 12233 51
e 12378 51
e 13029 51
e 13204 51
e 13305 51
e 13333 51
e 13573 51
e 13643 51
e 14199 51
e 14372 51
e 14508 51
e 14876 51
e 15061 51
e 16109 51
e 16734 51
e 17554 51
e 17650 51
e 17999 51
e 18230 51
e 18243 51
e 18368 51
e 148 52
e 248 52
e 256 52
e 337 52
e 412 52
e 523 52
e 764 52
e 791 52
e 813 52
e 823 52
e 1089 52
e 1163 52
e 1302 52
e 1424 52
e 1437 52
e 1583 52
e 1929 52
e 2050 52
e 2306 52
e 2327 52
e 2430 52
e 2477 52
e 2603 52
e 2651 52
e 2720 52
e 2748 52
e 2905 52
e 2945 52
e 2948 52
e 3002 52
e 3011 52
e 3052 52
e 3073 52
e 3243 52
e 3415 52
e 3496 52
e 3586 52
e 3849 52
e 3925 52
e 3938 52
e 3988 52
e 4041 52
e 4100 52
e 4222 52
e 4581 52
e 4602 52
e 4783 52
e 4832 52
e 5276 52
e 5417 52
e 5441 52
e 5720 52
e 5806 52
e 5818 52
e 5923 52
e 5942 52
e 5983 52
e 6080 52
e 6277 52
e 6338 52
e 6370 52
e 6377 52
e 6415 52
e 6627 52
e 6633 52
e 6775 52
e 6821 52
e 6848 52
e 7044 52
e 7334 52
e 7515 52
e 7703 52
e 7728 52
e 7977 52
e 8124 52
e 8150 52
e 8261 52
e 8317 52
e 8333 52
e 8373 52
e 8630 52
e 8713 52
e 8719 52
e 8732 52
e 8861 52
e 8936 52
e 9007 52
e 9075 52
e 9088 52
e 9116 52
e 9189 52
e 9211 52
e 9268 52
e 9299 52
e 9555 52
e 9570 52
e 9856 52
e 9884 52
e 9940 52
e 10036 52
e 10052 52
e 10368 52
e 10621 52
e 10626 52
e 10635 52
e 10806 52
e 10822 52
e 11313 52
e 11752 52
e 11886 52
e 11970 52
e 12190 52
e 12283 52
e 12377 52
e 12499 52
e 12622 52
e 12718 52
e 12775 52
e 13141 52
e 13150 52
e 13164 52
e 13517 52
e 13600 52
e 13632 52
e 13709 52
e 13795 52
e 14011 52
e 14351 52
e 14573 52
e 14656 52
e 14868 52
e 14942 52
e 15059 52
e 15095 52
e 15209 52
e 15217 52
e 15239 52
e 15561 52
e 15714 52
e 15737 52
e 15921 52
e 16051 52
e 16063 52
e 16841 52
e 16904 52
e 16968 52
e 16992 52
e 17218 52
e 17593 52
e 17634 52
e 17687 52
e 17717 52
e 17802 52
e 17885 52
e 18265 52
e 18328 52
e 165 53
e 251 53
e 274 53
e 287 53
e 325 53
e 416 53
e 423 53
e 489 53
e 530 53
e 727 53
e 844 53
e 870 53
e 931 53
e 953 53
e 998 53
e 1100 53
e 1167 53
e 1217 53
e 1319 53
e 1336 53
e 1346 53
e 1424 53
e 1492 53
e 1593 53
e 1742 53
e 1933 53
e 1990 53
e 2101 53
e 2167 53
e 2191 53
e 2210 53
e 2365 53
e 2393 53
e 2674 53
e 2818 53
e 2889 53
e 2979 53
e 3007 53
e 3157 53
e 3288 53
e 3431 53
e 3444 53
e 3638 53
e 3777 53
e 3873 53
e 3899 53
e 3944 53
e 3949 53
e 4033 53
e 4049 53
e 4078 53
e 4209 53
e 4216 53
e 4218 53
e 4241 53
e 4259 53
e 4326 53
e 4392 53
e 4441 53
e 4455 53
e 4511 53
e 4583 53
e 4754 53
e 4763 53
e 4777 53
e 4836 53
e 4892 53
e 4908 53
e 4949 53
e 5069 53
e 5117 53
e 5292 53
e 5298 53
e 5326 53
e 5393 53
e 5422 53
e 5458 53
e 5470 53
e 5575 53
e 5580 53
e 5627 53
e 5633 53
e 5705 53
e 5842 53
e 5873 53
e 5876 53
e 5943 53
e 5989 53
e 6059 53
e 6173 53
e 6216 53
e 6316 53
e 6326 53
e 6371 53
e 6397 53
e 6480 53
e 6586 53
e 6782 53
e 6827 53
e 6860 53
e 7069 53
e 7192 53
e 7245 53
e 7273 53
e 7340 53
e 7360 53
e 7374 53
e 7437 53
e 7500 53
e 7577 53
e 7592 53
e 7676 53
e 7701 53
e 7703 53
e 7819 53
e 7851 53
e 8144 53
e 8419 53
e 8529 53
e 8585 53
e 8631 53
e 8734 53
e 8794 53
e 8806 53
e 8825 53
e 8921 53
e 8932 53
e 8978 53
e 8996 53
e 9034 53
e 9037 53
e 9101 53
e 9203 53
e 9503 53
e 9546 53
e 9602 53
e 9781 53
e 9787 53
e 9934 53
e 10241 53
e 10242 53
e 10284 53
e 10305 53
e 10369 53
e 10438 53
e 10656 53
e 10702 53
e 10714 53
e 10723 53
e 10768 53
e 10775 53
e 10827 53
e 10831 53
e 10896 53
e 10923 53
e 10924 53
e 10933 53
e 10951 53
e 11040 53
e 11041 53
e 11096 53
e 11097 53
e 11211 53
e 11230 53
e 11461 53
e 11474 53
e 11558 53
e 11589 53
e 11735 53
e 11778 53
e 11930 53
e 12029 53
e 12033 53
e 12042 53
e 12125 53
e 12211 53
e 12241 53
e 12326 53
e 12342 53
e 12381 53
e 12404 53
e 12408 53
e 12418 53
e 12522 53
e 12525 53
e 12603 53
e 12617 53
e 12645 53
e 12647 53
e 12688 53
e 12696 53
e 12744 53
e 12792 53
e 12894 53
e 13089 53
e 13126 53
e 13188 53
e 13246 53
e 13248 53
e 13272 53
e 13492 53
e 13590 53
e 13624 53
e 13718 53
e 13738 53
e 13746 53
e 13805 53
e 13824 53
e 13859 53
e 13967 53
e 14063 53
e 14237 53
e 14411 53
e 14525 53
e 14613 53
e 14694 53
e 14719 53
e 14784 53
e 14951 53
e 14955 53
e 14978 53
e 15177 53
e 15185 53
e 15287 53
e 15355 53
e 15414 53
e 15473 53
e 15485 53
e 15552 53
e 15609 53
e 15631 53
e 15857 53
e 15921 53
e 15929 53
e 15932 53
e 15956 53
e 15993 53
e 15998 53
e 16032 53
e 16183 53
e 16270 53
e 16401 53
e 16467 53
e 16494 53
e 16584 53
e 16623 53
e 16715 53
e 16732 53
e 16974 53
e 17114 53
e 17190 53
e 17249 53
e 17376 53
e 17426 53
e 17465 53
e 17552 53
e 17678 53
e 17822 53
e 17856 53
e 17916 53
e 17937 53
e 17969 53
e 18032 53
e 18257 53
e 18349 53
e 55 54
e 484 54
e 556 54
e 680 54
e 710 54
e 968 54
e 1125 54
e 1245 54
e 1270 54
e 1276 54
e 1590 54
e 1809 54
e 2071 54
e 2095 54
e 2110 54
e 2448 54
e 2800 54
e 2843 54
e 2848 54
e 2868 54
e 3032 54
e 3325 54
e 3463 54
e 3531 54
e 4251 54
e 4284 54
e 4365 54
e 4561 54
e 4566 54
e 4611 54
e 4613 54
e 4616 54
e 4759 54
e 5333 54
e 5351 54
e 5826 54
e 5971 54
e 6117 54
e 6896 54
e 6972 54
e 7169 54
e 7191 54
e 7432 54
e 7485 54
e 7705 54
e 8070 54
e 8115 54
e 8128 54
e 8138 54
e 8302 54
e 8677 54
e 8682 54
e 8907 54
e 8958 54
e 9026 54
e 9240 54
e 9627 54
e 9651 54
e 9708 54
e 10037 54
e 10046 54
e 10216 54
e 10263 54
e 10464 54
e 10900 54
e 10955 54
e 11219 54
e 11478 54
e 11503 54
e 11648 54
e 11663 54
e 11763 54
e 11836 54
e 11940 54
e 12119 54
e 12436 54
e 12652 54
e 13466 54
e 13836 54
e 13867 54
e 13875 54
e 14067 54
e 14236 54
e 14255 54
e 14309 54
e 14310 54
e 14384 54
e 14423 54
e 14468 54
e 14471 54
e 14526 54
e 14680 54
e 14973 54
e 15069 54
e 15243 54
e 15563 54
e 15565 54
e 15614 54
e 15637 54
e 16192 54
e 16239 54
e 16250 54
e 16602 54
e 16632 54
e 16663 54
e 16948 54
e 17281 54
e 17505 54
e 17515 54
e 17571 54
e 17751 54
e 17868 54
e 17978 54
e 18145 54
e 18219 54
e 18410 54
e 18448 54
e 314 55
e 318 55
e 405 55
e 529 55
e 556 55
e 569 55
e 753 55
e 800 55
e 804 55
e 879 55
e 987 55
e 1067 55
e 1238 55
e 1301 55
e 1313 55
e 1471 55
e 1670 55
e 1807 55
e 1873 55
e 2044 55
e 2375 55
e 2561 55
e 2772 55
e 2932 55
e 3297 55
e 3982 55
e 4239 55
e 4544 55
e 5063 55
e 5146 55
e 5201 55
e 5303 55
e 5479 55
e 5591 55
e 5655 55
e 5698 55
e 6223 55
e 7114 55
e 7513 55
e 7724 55
e 8128 55
e 8138 55
e 8209 55
e 8233 55
e 8239 55
e 8242 55
e 8329 55
e 8366 55
e 8396 55
e 8443 55
e 8654 55
e 8837 55
e 8920 55
e 9089 55
e 9431 55
e 9490 55
e 9602 55
e 9611 55
e 9651 55
e 9715 55
e 9910 55
e 10057 55
e 10464 55
e 10490 55
e 10585 55
e 10941 55
e 11004 55
e 11199 55
e 11255 55
e 11400 55
e 11528 55
e 12119 55
e 12235 55
e 12242 55
e 12352 55
e 12539 55
e 12573 55
e 12581 55
e 12616 55
e 12693 55
e 13005 55
e 13145 55
e 13298 55
e 13317 55
e 13483 55
e 13602 55
e 13652 55
e 13735 55
e 14236 55
e 14521 55
e 14716 55
e 14893 55
e 15021 55
e 15396 55
e 15489 55
e 15515 55
e 15565 55
e 15614 55
e 15919 55
e 16079 55
e 16575 55
e 16703 55
e 17094 55
e 17147 55
e 17170 55
e 17413 55
e 17423 55
e 17496 55
e 17540 55
e 17546 55
e 17564 55
e 17847 55
e 18141 55
e 18272 55
e 18300 55
e 709 56
e 2965 56
e 5577 56
e 5819 56
e 6218 56
e 10077 56
e 11062 56
e 11336 56
e 15562 56
e 1397 57
e 1608 57
e 1652 57
e 2770 57
e 3006 57
e 3274 57
e 3480 57
e 3900 57
e 4831 57
e 5855 57
e 6183 57
e 7119 57
e 7208 57
e 8837 57
e 9040 57
e 10092 57
e 10374 57
e 11514 57
e 14508 57
e 14924 57
e 15132 57
e 15549 57
e 17448 57
e 18196 57
e 18354 57
e 301 58
e 388 58
e 684 58
e 690 58
e 697 58
e 937 58
e 1211 58
e 1529 58
e 1543 58
e 1579 58
e 1762 58
e 1854 58
e 1882 58
e 2252 58
e 2513 58
e 2687 58
e 2740 58
e 2939 58
e 2969 58
e 3102 58
e 3170 58
e 3240 58
e 3288 58
e 3304 58
e 3516 58
e 3582 58
e 3586 58
e 3603 58
e 3614 58
e 3736 58
e 3834 58
e 4148 58
e 4157 58
e 4289 58
e 4697 58
e 4776 58
e 4903 58
e 4982 58
e 5229 58
e 5467 58
e 5554 58
e 5606 58
e 5703 58
e 5724 58
e 5898 58
e 6067 58
e 6158 58
e 6199 58
e 6343 58
e 6407 58
e 6507 58
e 6633 58
e 6705 58
e 6790 58
e 7032 58
e 7149 58
e 7194 58
e 7214 58
e 7278 58
e 7400 58
e 7416 58
e 7449 58
e 7608 58
e 7755 58
e 8355 58
e 8407 58
e 8482 58
e 8714 58
e 8722 58
e 8911 58
e 8989 58
e 9050 58
e 9112 58
e 9114 58
e 9501 58
e 9748 58
e 9801 58
e 9802 58
e 9862 58
e 9997 58
e 10002 58
e 10228 58
e 10357 58
e 10555 58
e 10626 58
e 10725 58
e 11036 58
e 11163 58
e 11181 58
e 11684 58
e 11855 58
e 11933 58
e 12017 58
e 12363 58
e 12439 58
e 12499 58
e 12509 58
e 12733 58
e 12786 58
e 12823 58
e 12872 58
e 12917 58
e 12998 58
e 13110 58
e 13196 58
e 13294 58
e 13536 58
e 13635 58
e 13643 58
e 13682 58
e 13771 58
e 13859 58
e 13920 58
e 13955 58
e 14026 58
e 14120 58
e 14199 58
e 14271 58
e 14689 58
e 14966 58
e 15024 58
e 15128 58
e 15159 58
e 15171 58
e 15309 58
e 15400 58
e 15501 58
e 15664 58
e 15683 58
e 16005 58
e 16103 58
e 16295 58
e 16330 58
e 16410 58
e 16465 58
e 16657 58
e 16850 58
e 16979 58
e 17090 58
e 17154 58
e 17199 58
e 17339 58
e 17419 58
e 17470 58
e 17620 58
e 17715 58
e 17778 58
e 18032 58
e 18074 58
e 18130 58
e 18168 58
e 18215 58
e 18276 58
e 18341 58
e 18345 58
e 186 59
e 203 59
e 295 59
e 443 59
e 619 59
e 1133 59
e 1254 59
e 1505 59
e 1744 59
e 1919 59
e 1960 59
e 2012 59
e 2112 59
e 2279 59
e 2297 59
e 2512 59
e 2698 59
e 3704 59
e 3760 59
e 3842 59
e 3939 59
e 3966 59
e 4173 59
e 4181 59
e 4333 59
e 4357 59
e 4618 59
e 4665 59
e 4745 59
e 4769 59
e 4786 59
e 4955 59
e 5131 59
e 5155 59
e 5192 59
e 5238 59
e 5472 59
e 5567 59
e 5570 59
e 5871 59
e 5917 59
e 5921 59
e 6264 59
e 6272 59
e 6297 59
e 6353 59
e 6364 59
e 6365 59
e 6433 59
e 6523 59
e 6534 59
e 6854 59
e 6866 59
e 6890 59
e 6957 59
e 7194 59
e 7251 59
e 7271 59
e 7282 59
e 7339 59
e 7356 59
e 7525 59
e 7603 59
e 7704 59
e 7797 59
e 7841 59
e 7939 59
e 7980 59
e 8057 59
e 8501 59
e 8521 59
e 9029 59
e 9152 59
e 9201 59
e 9271 59
e 9289 59
e 9730 59
e 9731 59
e 9807 59
e 10063 59
e 10086 59
e 10130 59
e 10138 59
e 10626 59
e 10648 59
e 10798 59
e 10884 59
e 10970 59
e 11027 59
e 11127 59
e 11151 59
e 11163 59
e 11245 59
e 11491 59
e 11629 59
e 11683 59
e 11816 59
e 11935 59
e 11982 59
e 12081 59
e 12194 59
e 12499 59
e 12652 59
e 12709 59
e 12733 59
e 12795 59
e 12898 59
e 12917 59
e 13008 59
e 13444 59
e 13643 59
e 14237 59
e 14392 59
e 14464 59
e 14691 59
e 14834 59
e 14946 59
e 15012 59
e 15171 59
e 15390 59
e 15412 59
e 15451 59
e 15511 59
e 15597 59
e 15700 59
e 15702 59
e 15898 59
e 15920 59
e 15930 59
e 16199 59
e 16699 59
e 16726 59
e 16918 59
e 17040 59
e 17065 59
e 17269 59
e 17354 59
e 17430 59
e 17878 59
e 17899 59
e 18064 59
e 18383 59
e 266 60
e 769 60
e 3641 60
e 3692 60
e 5282 60
e 5754 60
e 6103 60
e 6456 60
e 6483 60
e 7255 60
e 7546 60
e 8196 60
e 8727 60
e 8882 60
e 9467 60
e 10326 60
e 10565 60
e 10913 60
e 11149 60
e 14237 60
e 16414 60
e 17018 60
e 17566 60
e 95 61
e 105 61
e 338 61
e 606 61
e 943 61
e 969 61
e 1127 61
e 1213 61
e 1584 61
e 1806 61
e 2599 61
e 3004 61
e 3339 61
e 3513 61
e 3746 61
e 3782 61
e 3830 61
e 3937 61
e 4161 61
e 4477 61
e 4695 61
e 5210 61
e 5222 61
e 5336 61
e 5370 61
e 5513 61
e 5877 61
e 6109 61
e 6276 61
e 6435 61
e 6532 61
e 6549 61
e 6627 61
e 6674 61
e 6980 61
e 7067 61
e 7674 61
e 8051 61
e 8194 61
e 8228 61
e 8277 61
e 8474 61
e 8570 61
e 8979 61
e 9013 61
e 9040 61
e 9657 61
e 9847 61
e 10085 61
e 10200 61
e 10363 61
e 11061 61
e 11271 61
e 11358 61
e 11815 61
e 11823 61
e 12293 61
e 12437 61
e 12482 61
e 12579 61
e 12986 61
e 13206 61
e 13248 61
e 13411 61
e 14129 61
e 14763 61
e 15084 61
e 15098 61
e 15232 61
e 15447 61
e 15684 61
e 15784 61
e 15927 61
e 16135 61
e 16382 61
e 16748 61
e 16769 61
e 16990 61
e 17196 61
e 17276 61
e 17614 61
e 17726 61
e 17752 61
e 17794 61
e 18018 61
e 18193 61
e 2153 62
e 3397 62
e 5472 62
e 5899 62
e 5901 62
e 6016 62
e 6870 62
e 7645 62
e 7981 62
e 8921 62
e 11659 62
e 12499 62
e 12703 62
e 13556 62
e 15068 62
e 15730 62
e 16051 62
e 16429 62
e 16617 62
e 17169 62
e 17183 62
e 347 63
e 1176 63
e 1266 63
e 1486 63
e 1634 63
e 2231 63
e 2350 63
e 2742 63
e 5496 63
e 6399 63
e 7553 63
e 10667 63
e 12767 63
e 13568 63
e 15913 63
e 17136 63
e 2853 64
e 6711 64
e 7217 64
e 8771 64
e 8830 64
e 9117 64
e 9963 64
e 15566 64
e 15968 64
e 16350 64
e 18316 64
e 358 65
e 733 65
e 1493 65
e 1724 65
e 1929 65
e 2019 65
e 2076 65
e 2088 65
e 2106 65
e 2158 65
e 2451 65
e 2649 65
e 2727 65
e 2838 65
e 3199 65
e 3373 65
e 3378 65
e 3386 65
e 3447 65
e 3480 65
e 3599 65
e 3695 65
e 3732 65
e 3822 65
e 3842 65
e 4049 65
e 4105 65
e 4845 65
e 5049 65
e 5185 65
e 5253 65
e 5472 65
e 5557 65
e 5677 65
e 5801 65
e 6256 65
e 6411 65
e 6445 65
e 6528 65
e 6544 65
e 6560 65
e 6670 65
e 6924 65
e 7169 65
e 7639 65
e 7729 65
e 7794 65
e 7803 65
e 7824 65
e 8041 65
e 8067 65
e 8132 65
e 8202 65
e 8435 65
e 8510 65
e 8707 65
e 9042 65
e 9080 65
e 9258 65
e 9384 65
e 9461 65
e 9519 65
e 9721 65
e 9782 65
e 10098 65
e 10378 65
e 10398 65
e 10506 65
e 10510 65
e 10545 65
e 10626 65
e 10771 65
e 10785 65
e 10903 65
e 11249 65
e 11485 65
e 11650 65
e 11672 65
e 11809 65
e 11827 65
e 12191 65
e 12649 65
e 12704 65
e 12915 65
e 13162 65
e 13177 65
e 13296 65
e 13399 65
e 13723 65
e 13766 65
e 13785 65
e 13907 65
e 14048 65
e 14172 65
e 14273 65
e 14486 65
e 14497 65
e 14950 65
e 15044 65
e 15486 65
e 15797 65
e 16255 65
e 16370 65
e 16665 65
e 16891 65
e 17180 65
e 17198 65
e 17277 65
e 17296 65
e 17363 65
e 17579 65
e 18049 65
e 18116 65
e 18316 65
e 18362 65
e 13299 66
e 720 67
e 858 67
e 1100 67
e 1509 67
e 1593 67
e 1830 67
e 1989 67
e 2741 67
e 3371 67
e 3602 67
e 4145 67
e 4170 67
e 4511 67
e 4583 67
e 5069 67
e 5158 67
e 5468 67
e 5599 67
e 5627 67
e 5834 67
e 6941 67
e 7194 67
e 7948 67
e 9324 67
e 9966 67
e 10044 67
e 10087 67
e 10525 67
e 10677 67
e 10768 67
e 11317 67
e 11535 67
e 12005 67
e 12210 67
e 12571 67
e 12705 67
e 12791 67
e 12962 67
e 13083 67
e 13292 67
e 13762 67
e 13922 67
e 14013 67
e 14211 67
e 14234 67
e 14785 67
e 14827 67
e 14936 67
e 15007 67
e 15273 67
e 15322 67
e 15612 67
e 15662 67
e 15868 67
e 15921 67
e 15946 67
e 15951 67
e 15961 67
e 16205 67
e 16210 67
e 16274 67
e 16451 67
e 16715 67
e 16841 67
e 17085 67
e 17130 67
e 17526 67
e 17546 67
e 17670 67
e 17795 67
e 18046 67
e 18123 67
e 18127 67
e 18206 67
e 1459 68
e 2068 68
e 2754 68
e 2845 68
e 3001 68
e 3034 68
e 3051 68
e 3798 68
e 4088 68
e 4213 68
e 4322 68
e 4512 68
e 4630 68
e 4655 68
e 5257 68
e 5385 68
e 6358 68
e 6531 68
e 7059 68
e 7121 68
e 7806 68
e 8154 68
e 8359 68
e 9652 68
e 9806 68
e 10182 68
e 10510 68
e 10675 68
e 10877 68
e 10898 68
e 11433 68
e 12199 68
e 12549 68
e 12849 68
e 12890 68
e 13403 68
e 14063 68
e 14320 68
e 14416 68
e 14497 68
e 14756 68
e 14993 68
e 15129 68
e 15219 68
e 15371 68
e 15474 68
e 15946 68
e 16192 68
e 16632 68
e 16654 68
e 16669 68
e 17229 68
e 17870 68
e 1009 69
e 1151 69
e 2669 69
e 4310 69
e 5095 69
e 6290 69
e 6940 69
e 7750 69
e 7943 69
e 8650 69
e 9524 69
e 9549 69
e 9819 69
e 9843 69
e 12487 69
e 13818 69
e 14237 69
e 14815 69
e 15471 69
e 16458 69
e 17790 69
e 18239 69
e 423 70
e 448 70
e 469 70
e 712 70
e 772 70
e 779 70
e 924 70
e 1631 70
e 2513 70
e 2908 70
e 3333 70
e 3582 70
e 3693 70
e 3698 70
e 3718 70
e 3726 70
e 4121 70
e 4319 70
e 4333 70
e 4424 70
e 4505 70
e 5716 70
e 5898 70
e 6011 70
e 6175 70
e 7061 70
e 7069 70
e 7389 70
e 7519 70
e 7650 70
e 7704 70
e 7945 70
e 7956 70
e 8187 70
e 8206 70
e 8377 70
e 8493 70
e 8813 70
e 8857 70
e 8886 70
e 9099 70
e 9239 70
e 9407 70
e 9477 70
e 9585 70
e 9632 70
e 9774 70
e 10362 70
e 10390 70
e 10755 70
e 10785 70
e 10862 70
e 11107 70
e 11276 70
e 11827 70
e 11874 70
e 12191 70
e 12565 70
e 12620 70
e 12893 70
e 12990 70
e 13476 70
e 13587 70
e 13768 70
e 13871 70
e 13884 70
e 14199 70
e 14617 70
e 14965 70
e 15159 70
e 15210 70
e 15283 70
e 15305 70
e 15416 70
e 15623 70
e 16138 70
e 16482 70
e 16527 70
e 16535 70
e 16681 70
e 17235 70
e 17405 70
e 17850 70
e 81 71
e 320 71
e 348 71
e 443 71
e 477 71
e 744 71
e 763 71
e 806 71
e 832 71
e 965 71
e 1120 71
e 1277 71
e 1300 71
e 1337 71
e 1434 71
e 1460 71
e 1595 71
e 1876 71
e 2255 71
e 2267 71
e 2397 71
e 2424 71
e 2541 71
e 2644 71
e 2706 71
e 2732 71
e 3315 71
e 3388 71
e 3436 71
e 3494 71
e 3559 71
e 3603 71
e 3604 71
e 3765 71
e 3774 71
e 3865 71
e 4026 71
e 4256 71
e 4397 71
e 4404 71
e 4462 71
e 4522 71
e 4692 71
e 4885 71
e 5146 71
e 5302 71
e 5361 71
e 5435 71
e 5472 71
e 5661 71
e 5906 71
e 5941 71
e 6056 71
e 6075 71
e 6156 71
e 6297 71
e 6318 71
e 6362 71
e 6407 71
e 6459 71
e 6535 71
e 6668 71
e 6782 71
e 6820 71
e 6919 71
e 6950 71
e 7014 71
e 7118 71
e 7194 71
e 7406 71
e 7425 71
e 7439 71
e 7559 71
e 7721 71
e 7867 71
e 8337 71
e 8389 71
e 8716 71
e 8729 71
e 8863 71
e 9041 71
e 9074 71
e 9112 71
e 9149 71
e 9359 71
e 9477 71
e 9501 71
e 9738 71
e 9870 71
e 10004 71
e 10231 71
e 10254 71
e 10296 71
e 10358 71
e 10473 71
e 10532 71
e 10626 71
e 10785 71
e 10858 71
e 10908 71
e 10936 71
e 11122 71
e 11330 71
e 11409 71
e 11459 71
e 11485 71
e 11498 71
e 11651 71
e 11707 71
e 11849 71
e 11935 71
e 12160 71
e 12236 71
e 12496 71
e 12499 71
e 12606 71
e 12674 71
e 12843 71
e 12861 71
e 12944 71
e 13001 71
e 13080 71
e 13190 71
e 13234 71
e 13294 71
e 13564 71
e 13604 71
e 13714 71
e 13947 71
e 13962 71
e 14021 71
e 14230 71
e 14532 71
e 14564 71
e 14832 71
e 14837 71
e 14852 71
e 15091 71
e 15214 71
e 15532 71
e 15612 71
e 15955 71
e 16417 71
e 16658 71
e 16696 71
e 16705 71
e 16969 71
e 17107 71
e 17187 71
e 17292 71
e 17324 71
e 17476 71
e 17678 71
e 17760 71
e 17792 71
e 18060 71
e 18094 71
e 18289 71
e 18439 71
e 123 72
e 205 72
e 323 72
e 789 72
e 856 72
e 947 72
e 1013 72
e 1367 72
e 1730 72
e 1827 72
e 2087 72
e 2103 72
e 2573 72
e 2687 72
e 2890 72
e 3023 72
e 3621 72
e 4055 72
e 4180 72
e 4473 72
e 4627 72
e 5468 72
e 5798 72
e 6486 72
e 6793 72
e 6889 72
e 7186 72
e 7194 72
e 7457 72
e 7729 72
e 7894 72
e 7938 72
e 8123 72
e 8343 72
e 8457 72
e 9044 72
e 9169 72
e 9235 72
e 9299 72
e 9328 72
e 9689 72
e 10254 72
e 10626 72
e 10698 72
e 10929 72
e 11219 72
e 12121 72
e 12189 72
e 12331 72
e 12409 72
e 12425 72
e 12499 72
e 12590 72
e 12596 72
e 13321 72
e 13336 72
e 13465 72
e 13574 72
e 13687 72
e 13732 72
e 14153 72
e 14200 72
e 14229 72
e 14497 72
e 14711 72
e 14839 72
e 14964 72
e 15055 72
e 15111 72
e 16356 72
e 16428 72
e 16470 72
e 16940 72
e 17077 72
e 17326 72
e 17644 72
e 17689 72
e 17789 72
e 17826 72
e 18429 72
e 95 73
e 168 73
e 381 73
e 399 73
e 515 73
e 528 73
e 724 73
e 1063 73
e 1120 73
e 1178 73
e 1329 73
e 1331 73
e 1352 73
e 1473 73
e 1514 73
e 1556 73
e 1563 73
e 1573 73
e 1574 73
e 1596 73
e 1639 73
e 1733 73
e 1867 73
e 1885 73
e 1899 73
e 1978 73
e 1990 73
e 2043 73
e 2122 73
e 2330 73
e 2354 73
e 2410 73
e 2429 73
e 2543 73
e 2626 73
e 2666 73
e 2726 73
e 2778 73
e 2859 73
e 2926 73
e 3115 73
e 3254 73
e 3315 73
e 3369 73
e 3572 73
e 3682 73
e 3737 73
e 3819 73
e 3858 73
e 3879 73
e 3933 73
e 3967 73
e 3983 73
e 3989 73
e 4117 73
e 4609 73
e 4620 73
e 4680 73
e 4725 73
e 4751 73
e 4924 73
e 4997 73
e 5140 73
e 5237 73
e 5310 73
e 5326 73
e 5402 73
e 5427 73
e 5491 73
e 5492 73
e 5533 73
e 5547 73
e 5574 73
e 5587 73
e 5604 73
e 5938 73
e 6141 73
e 6193 73
e 6247 73
e 6274 73
e 6323 73
e 6560 73
e 6656 73
e 6705 73
e 6814 73
e 6828 73
e 6977 73
e 6993 73
e 7027 73
e 7066 73
e 7071 73
e 7194 73
e 7215 73
e 7224 73
e 7227 73
e 7250 73
e 7309 73
e 7398 73
e 7526 73
e 7736 73
e 7769 73
e 7837 73
e 7871 73
e 7872 73
e 7983 73
e 8002 73
e 8064 73
e 8091 73
e 8184 73
e 8230 73
e 8264 73
e 8318 73
e 8324 73
e 8337 73
e 8373 73
e 8502 73
e 8642 73
e 8668 73
e 8700 73
e 8768 73
e 8826 73
e 8967 73
e 8972 73
e 9041 73
e 9108 73
e 9122 73
e 9162 73
e 9190 73
e 9255 73
e 9291 73
e 9313 73
e 9323 73
e 9343 73
e 9389 73
e 9397 73
e 9410 73
e 9477 73
e 9517 73
e 9579 73
e 9666 73
e 9678 73
e 9810 73
e 9832 73
e 9950 73
e 9973 73
e 9988 73
e 10047 73
e 10069 73
e 10096 73
e 10116 73
e 10165 73
e 10169 73
e 10266 73
e 10284 73
e 10329 73
e 10352 73
e 10371 73
e 10380 73
e 10523 73
e 10549 73
e 10553 73
e 10561 73
e 10607 73
e 10618 73
e 10628 73
e 10632 73
e 10678 73
e 10703 73
e 10709 73
e 10724 73
e 10752 73
e 10857 73
e 10917 73
e 10922 73
e 10926 73
e 10939 73
e 10948 73
e 10962 73
e 10999 73
e 11094 73
e 11131 73
e 11172 73
e 11217 73
e 11221 73
e 11222 73
e 11237 73
e 11464 73
e 11483 73
e 11521 73
e 11526 73
e 11624 73
e 11685 73
e 11750 73
e 11802 73
e 11874 73
e 11937 73
e 12013 73
e 12051 73
e 12104 73
e 12284 73
e 12306 73
e 12311 73
e 12425 73
e 12534 73
e 12561 73
e 12722 73
e 12778 73
e 12922 73
e 12970 73
e 13059 73
e 13180 73
e 13205 73
e 13329 73
e 13336 73
e 13347 73
e 13376 73
e 13475 73
e 13502 73
e 13521 73
e 13695 73
e 13759 73
e 13785 73
e 13798 73
e 13920 73
e 14051 73
e 14095 73
e 14110 73
e 14148 73
e 14200 73
e 14313 73
e 14375 73
e 14456 73
e 14474 73
e 14586 73
e 14639 73
e 14697 73
e 14744 73
e 14784 73
e 14793 73
e 14807 73
e 14818 73
e 14855 73
e 14919 73
e 15128 73
e 15239 73
e 15269 73
e 15315 73
e 15330 73
e 15356 73
e 15441 73
e 15497 73
e 15540 73
e 15579 73
e 15640 73
e 15737 73
e 16021 73
e 16115 73
e 16119 73
e 16147 73
e 16159 73
e 16346 73
e 16352 73
e 16359 73
e 16544 73
e 16600 73
e 16646 73
e 16996 73
e 17001 73
e 17077 73
e 17154 73
e 17170 73
e 17177 73
e 17182 73
e 17212 73
e 17256 73
e 17311 73
e 17427 73
e 17498 73
e 17564 73
e 17581 73
e 17708 73
e 17753 73
e 17854 73
e 17872 73
e 17893 73
e 18049 73
e 18079 73
e 18111 73
e 18218 73
e 18220 73
e 18244 73
e 18292 73
e 18303 73
e 1256 74
e 1570 74
e 2465 74
e 3949 74
e 4156 74
e 4489 74
e 5028 74
e 5586 74
e 6511 74
e 7204 74
e 8774 74
e 9735 74
e 10128 74
e 11365 74
e 11738 74
e 11782 74
e 12499 74
e 12671 74
e 12790 74
e 14955 74
e 16415 74
e 17638 74
e 907 75
e 925 75
e 2083 75
e 4676 75
e 6077 75
e 7515 75
e 7638 75
e 8143 75
e 8487 75
e 10140 75
e 11524 75
e 13628 75
e 14483 75
e 14529 75
e 15740 75
e 15757 75
e 16320 75
e 16991 75
e 17977 75
e 671 76
e 1115 76
e 1896 76
e 1919 76
e 2227 76
e 2242 76
e 2443 76
e 2872 76
e 3530 76
e 3551 76
e 4114 76
e 4234 76
e 4997 76
e 5366 76
e 5570 76
e 6341 76
e 7507 76
e 7545 76
e 7554 76
e 9267 76
e 9476 76
e 10780 76
e 10865 76
e 13643 76
e 14202 76
e 15618 76
e 15953 76
e 16174 76
e 16227 76
e 16551 76
e 17636 76
e 17850 76
e 18165 76
e 197 77
e 234 77
e 241 77
e 348 77
e 362 77
e 399 77
e 416 77
e 440 77
e 557 77
e 606 77
e 681 77
e 743 77
e 912 77
e 942 77
e 1063 77
e 1144 77
e 1321 77
e 1367 77
e 1439 77
e 1605 77
e 1606 77
e 1722 77
e 1785 77
e 1872 77
e 1885 77
e 1922 77
e 1978 77
e 2200 77
e 2321 77
e 2348 77
e 2365 77
e 2404 77
e 2902 77
e 3116 77
e 3191 77
e 3212 77
e 3223 77
e 3225 77
e 3241 77
e 3328 77
e 3417 77
e 3465 77
e 3662 77
e 3827 77
e 3841 77
e 3861 77
e 3911 77
e 3989 77
e 4050 77
e 4107 77
e 4113 77
e 4117 77
e 4137 77
e 4227 77
e 4259 77
e 4306 77
e 4438 77
e 4442 77
e 4467 77
e 4476 77
e 4511 77
e 4589 77
e 4671 77
e 5197 77
e 5236 77
e 5256 77
e 5270 77
e 5381 77
e 5575 77
e 5594 77
e 5664 77
e 5692 77
e 5820 77
e 5843 77
e 5906 77
e 5950 77
e 6247 77
e 6274 77
e 6323 77
e 6355 77
e 6447 77
e 6461 77
e 6560 77
e 6828 77
e 6851 77
e 7010 77
e 7022 77
e 7029 77
e 7051 77
e 7066 77
e 7186 77
e 7199 77
e 7215 77
e 7292 77
e 7294 77
e 7393 77
e 7551 77
e 7636 77
e 7774 77
e 7801 77
e 7891 77
e 7983 77
e 7995 77
e 8000 77
e 8091 77
e 8148 77
e 8171 77
e 8180 77
e 8312 77
e 8318 77
e 8376 77
e 8378 77
e 8383 77
e 8565 77
e 8623 77
e 8700 77
e 8829 77
e 9007 77
e 9088 77
e 9110 77
e 9122 77
e 9123 77
e 9741 77
e 9908 77
e 9962 77
e 10081 77
e 10160 77
e 10207 77
e 10208 77
e 10266 77
e 10299 77
e 10340 77
e 10401 77
e 10523 77
e 10569 77
e 10614 77
e 10618 77
e 10660 77
e 10709 77
e 10754 77
e 10864 77
e 10907 77
e 10915 77
e 10926 77
e 11041 77
e 11187 77
e 11464 77
e 11480 77
e 11504 77
e 11521 77
e 11526 77
e 11574 77
e 11580 77
e 11587 77
e 11693 77
e 11762 77
e 11780 77
e 11813 77
e 12032 77
e 12038 77
e 12103 77
e 12170 77
e 12188 77
e 12355 77
e 12359 77
e 12382 77
e 12401 77
e 12471 77
e 12542 77
e 12652 77
e 12672 77
e 12835 77
e 12847 77
e 13001 77
e 13118 77
e 13280 77
e 13343 77
e 13533 77
e 13608 77
e 13708 77
e 13745 77
e 13759 77
e 13767 77
e 13976 77
e 14045 77
e 14074 77
e 14200 77
e 14211 77
e 14258 77
e 14315 77
e 14332 77
e 14417 77
e 14456 77
e 14561 77
e 14686 77
e 14749 77
e 14871 77
e 14918 77
e 14934 77
e 14964 77
e 15006 77
e 15232 77
e 15259 77
e 15567 77
e 15606 77
e 15680 77
e 15747 77
e 15755 77
e 15902 77
e 16026 77
e 16455 77
e 16526 77
e 16819 77
e 16988 77
e 16992 77
e 17135 77
e 17212 77
e 17271 77
e 17300 77
e 17309 77
e 17484 77
e 17498 77
e 17618 77
e 17691 77
e 17739 77
e 17801 77
e 18033 77
e 18135 77
e 18162 77
e 18209 77
e 18291 77
e 18349 77
e 18382 77
e 179 78
e 4320 78
e 5749 78
e 6981 78
e 9469 78
e 11223 78
e 15382 78
e 15537 78
e 18091 78
e 18153 78
e 18295 78
e 131 79
e 181 79
e 359 79
e 386 79
e 390 79
e 420 79
e 516 79
e 606 79
e 622 79
e 681 79
e 709 79
e 744 79
e 783 79
e 801 79
e 912 79
e 933 79
e 1026 79
e 1062 79
e 1088 79
e 1170 79
e 1171 79
e 1195 79
e 1412 79
e 1566 79
e 1639 79
e 1785 79
e 1855 79
e 1865 79
e 2152 79
e 2222 79
e 2291 79
e 2365 79
e 2514 79
e 2666 79
e 3047 79
e 3173 79
e 3204 79
e 3212 79
e 3315 79
e 3374 79
e 3381 79
e 3402 79
e 3510 79
e 3523 79
e 3557 79
e 3786 79
e 3905 79
e 3911 79
e 3944 79
e 4017 79
e 4018 79
e 4024 79
e 4132 79
e 4149 79
e 4404 79
e 4438 79
e 4465 79
e 4489 79
e 4508 79
e 4511 79
e 4573 79
e 4639 79
e 4687 79
e 4807 79
e 4836 79
e 4946 79
e 5118 79
e 5124 79
e 5131 79
e 5366 79
e 5435 79
e 5586 79
e 5587 79
e 5764 79
e 5870 79
e 5890 79
e 5926 79
e 5971 79
e 5988 79
e 5994 79
e 6369 79
e 6421 79
e 6620 79
e 6683 79
e 6826 79
e 6908 79
e 7066 79
e 7073 79
e 7118 79
e 7171 79
e 7303 79
e 7393 79
e 7437 79
e 7660 79
e 8228 79
e 8248 79
e 8303 79
e 8349 79
e 8361 79
e 8413 79
e 8565 79
e 8582 79
e 8886 79
e 8959 79
e 9060 79
e 9113 79
e 9203 79
e 9230 79
e 9416 79
e 9545 79
e 9839 79
e 10023 79
e 10166 79
e 10241 79
e 10296 79
e 10303 79
e 10340 79
e 10377 79
e 10535 79
e 10951 79
e 11055 79
e 11067 79
e 11097 79
e 11134 79
e 11193 79
e 11219 79
e 11322 79
e 11335 79
e 11509 79
e 11517 79
e 11562 79
e 11723 79
e 11742 79
e 11778 79
e 11815 79
e 12277 79
e 12295 79
e 12321 79
e 12447 79
e 12525 79
e 12825 79
e 12835 79
e 12897 79
e 12978 79
e 13035 79
e 13043 79
e 13147 79
e 13160 79
e 13396 79
e 13429 79
e 13596 79
e 13736 79
e 13752 79
e 13781 79
e 13855 79
e 13976 79
e 14038 79
e 14192 79
e 14267 79
e 14288 79
e 14326 79
e 14333 79
e 14474 79
e 14523 79
e 14534 79
e 14635 79
e 14653 79
e 14719 79
e 14725 79
e 14735 79
e 14825 79
e 14854 79
e 15001 79
e 15144 79
e 15259 79
e 15386 79
e 15393 79
e 15522 79
e 15542 79
e 15808 79
e 16064 79
e 16109 79
e 16120 79
e 16122 79
e 16172 79
e 16200 79
e 16212 79
e 16369 79
e 16587 79
e 16677 79
e 16853 79
e 16958 79
e 17145 79
e 17152 79
e 17188 79
e 17240 79
e 17267 79
e 17300 79
e 17378 79
e 17458 79
e 17498 79
e 17589 79
e 17680 79
e 17739 79
e 17834 79
e 17872 79
e 17878 79
e 17959 79
e 18055 79
e 18056 79
e 18159 79
e 18170 79
e 18267 79
e 18279 79
e 18338 79
e 400 80
e 499 80
e 555 80
e 624 80
e 993 80
e 1520 80
e 1584 80
e 1640 80
e 1666 80
e 1892 80
e 1966 80
e 2029 80
e 2220 80
e 2229 80
e 2396 80
e 2920 80
e 2971 80
e 3004 80
e 3020 80
e 3160 80
e 3264 80
e 3540 80
e 3541 80
e 3574 80
e 3772 80
e 4197 80
e 4285 80
e 4290 80
e 4587 80
e 4783 80
e 5096 80
e 5441 80
e 5472 80
e 5923 80
e 6647 80
e 6837 80
e 6875 80
e 7023 80
e 7035 80
e 7384 80
e 7624 80
e 7647 80
e 7665 80
e 7767 80
e 7769 80
e 7783 80
e 7940 80
e 8051 80
e 8887 80
e 8891 80
e 8942 80
e 9178 80
e 9225 80
e 9453 80
e 9527 80
e 9665 80
e 9720 80
e 9737 80
e 10078 80
e 10098 80
e 10257 80
e 10424 80
e 10670 80
e 10847 80
e 10936 80
e 10975 80
e 11232 80
e 11310 80
e 11368 80
e 11373 80
e 11415 80
e 11775 80
e 11887 80
e 11901 80
e 12312 80
e 12347 80
e 12879 80
e 13660 80
e 14485 80
e 14520 80
e 14580 80
e 15079 80
e 15239 80
e 15242 80
e 15642 80
e 15704 80
e 15806 80
e 16401 80
e 16415 80
e 16494 80
e 16688 80
e 16829 80
e 17551 80
e 17621 80
e 17626 80
e 17885 80
e 18139 80
e 489 81
e 600 81
e 817 81
e 1029 81
e 1708 81
e 2475 81
e 2812 81
e 3030 81
e 3169 81
e 3578 81
e 4019 81
e 4264 81
e 4281 81
e 4491 81
e 4524 81
e 4639 81
e 4941 81
e 5146 81
e 5214 81
e 5304 81
e 5358 81
e 5439 81
e 5540 81
e 5559 81
e 5737 81
e 6334 81
e 6957 81
e 7194 81
e 7223 81
e 7352 81
e 8740 81
e 9018 81
e 9546 81
e 10146 81
e 10325 81
e 10400 81
e 11149 81
e 11470 81
e 11729 81
e 11842 81
e 11962 81
e 12006 81
e 13319 81
e 14452 81
e 14497 81
e 15417 81
e 16184 81
e 16505 81
e 16551 81
e 16945 81
e 17040 81
e 17391 81
e 17985 81
e 18234 81
e 18444 81
e 155 82
e 223 82
e 261 82
e 477 82
e 614 82
e 783 82
e 832 82
e 860 82
e 967 82
e 997 82
e 1003 82
e 1047 82
e 1107 82
e 1146 82
e 1234 82
e 1408 82
e 1449 82
e 1505 82
e 1530 82
e 1671 82
e 1712 82
e 1719 82
e 1749 82
e 1753 82
e 1782 82
e 1826 82
e 1870 82
e 1884 82
e 1890 82
e 2012 82
e 2036 82
e 2039 82
e 2174 82
e 2180 82
e 2222 82
e 2234 82
e 2326 82
e 2420 82
e 2515 82
e 2522 82
e 2526 82
e 2583 82
e 2611 82
e 2621 82
e 2654 82
e 2680 82
e 2690 82
e 2740 82
e 2916 82
e 2978 82
e 3009 82
e 3046 82
e 3049 82
e 3071 82
e 3094 82
e 3235 82
e 3364 82
e 3371 82
e 3381 82
e 3398 82
e 3419 82
e 3619 82
e 3632 82
e 3724 82
e 3736 82
e 3780 82
e 3801 82
e 3826 82
e 3835 82
e 3872 82
e 3946 82
e 4004 82
e 4098 82
e 4145 82
e 4217 82
e 4256 82
e 4386 82
e 4404 82
e 4516 82
e 4528 82
e 4545 82
e 4605 82
e 4675 82
e 4717 82
e 4826 82
e 4870 82
e 4895 82
e 4944 82
e 4960 82
e 4969 82
e 4973 82
e 5018 82
e 5214 82
e 5257 82
e 5326 82
e 5338 82
e 5435 82
e 5440 82
e 5472 82
e 5559 82
e 5603 82
e 5668 82
e 5675 82
e 5755 82
e 5774 82
e 5781 82
e 6049 82
e 6151 82
e 6175 82
e 6202 82
e 6232 82
e 6311 82
e 6382 82
e 6462 82
e 6490 82
e 6517 82
e 6654 82
e 6668 82
e 6709 82
e 6740 82
e 6762 82
e 6788 82
e 6809 82
e 6919 82
e 7011 82
e 7023 82
e 7118 82
e 7212 82
e 7246 82
e 7256 82
e 7269 82
e 7335 82
e 7357 82
e 7358 82
e 7398 82
e 7486 82
e 7500 82
e 7524 82
e 7561 82
e 7577 82
e 7588 82
e 7632 82
e 7645 82
e 7695 82
e 7703 82
e 7792 82
e 7868 82
e 7965 82
e 8124 82
e 8271 82
e 8294 82
e 8406 82
e 8502 82
e 8525 82
e 8665 82
e 8794 82
e 8797 82
e 8821 82
e 8841 82
e 8943 82
e 8944 82
e 9047 82
e 9181 82
e 9257 82
e 9268 82
e 9336 82
e 9476 82
e 9524 82
e 9558 82
e 9815 82
e 9884 82
e 9952 82
e 9965 82
e 10094 82
e 10110 82
e 10284 82
e 10328 82
e 10404 82
e 10405 82
e 10406 82
e 10469 82
e 10558 82
e 10677 82
e 10806 82
e 10885 82
e 11047 82
e 11150 82
e 11185 82
e 11193 82
e 11197 82
e 11246 82
e 11317 82
e 11323 82
e 11388 82
e 11412 82
e 11462 82
e 11524 82
e 11544 82
e 11614 82
e 11621 82
e 11633 82
e 11710 82
e 11735 82
e 11805 82
e 11885 82
e 11995 82
e 12081 82
e 12147 82
e 12292 82
e 12333 82
e 12384 82
e 12399 82
e 12418 82
e 12430 82
e 12431 82
e 12551 82
e 12578 82
e 12617 82
e 12643 82
e 12807 82
e 12828 82
e 12844 82
e 12927 82
e 12991 82
e 13040 82
e 13058 82
e 13083 82
e 13157 82
e 13452 82
e 13458 82
e 13475 82
e 13496 82
e 13579 82
e 13780 82
e 13785 82
e 13813 82
e 13861 82
e 13876 82
e 13881 82
e 14081 82
e 14169 82
e 14353 82
e 14399 82
e 14416 82
e 14578 82
e 14687 82
e 14768 82
e 14852 82
e 14868 82
e 14886 82
e 14996 82
e 15011 82
e 15045 82
e 15048 82
e 15063 82
e 15095 82
e 15117 82
e 15169 82
e 15181 82
e 15185 82
e 15259 82
e 15290 82
e 15459 82
e 15600 82
e 15603 82
e 15732 82
e 15795 82
e 15803 82
e 15835 82
e 15861 82
e 15921 82
e 15961 82
e 16075 82
e 16097 82
e 16162 82
e 16219 82
e 16385 82
e 16417 82
e 16446 82
e 16451 82
e 16462 82
e 16466 82
e 16527 82
e 16578 82
e 16588 82
e 16675 82
e 16712 82
e 16796 82
e 16864 82
e 16904 82
e 16921 82
e 16944 82
e 17004 82
e 17024 82
e 17065 82
e 17104 82
e 17146 82
e 17161 82
e 17356 82
e 17492 82
e 17513 82
e 17550 82
e 17558 82
e 17626 82
e 17634 82
e 17938 82
e 17980 82
e 17987 82
e 18000 82
e 18062 82
e 18127 82
e 18217 82
e 370 83
e 573 83
e 927 83
e 1032 83
e 1169 83
e 1337 83
e 1433 83
e 1518 83
e 2075 83
e 2133 83
e 2267 83
e 2836 83
e 3693 83
e 4279 83
e 4335 83
e 4444 83
e 5317 83
e 5866 83
e 6998 83
e 7179 83
e 7612 83
e 8268 83
e 8603 83
e 8816 83
e 8879 83
e 9102 83
e 9146 83
e 9493 83
e 9925 83
e 10154 83
e 10336 83
e 10421 83
e 10626 83
e 10875 83
e 11413 83
e 11442 83
e 11745 83
e 12204 83
e 12398 83
e 13319 83
e 13671 83
e 13753 83
e 13821 83
e 14056 83
e 14366 83
e 15038 83
e 15171 83
e 15296 83
e 15368 83
e 15499 83
e 16049 83
e 16281 83
e 16634 83
e 16778 83
e 16902 83
e 17081 83
e 290 84
e 482 84
e 919 84
e 1163 84
e 1219 84
e 1478 84
e 1685 84
e 2038 84
e 2122 84
e 2802 84
e 2892 84
e 3023 84
e 3255 84
e 3356 84
e 4473 84
e 5145 84
e 5367 84
e 5673 84
e 6721 84
e 6759 84
e 6836 84
e 6993 84
e 7232 84
e 7633 84
e 7719 84
e 7729 84
e 7859 84
e 7921 84
e 8061 84
e 8064 84
e 8330 84
e 8983 84
e 9326 84
e 9800 84
e 10042 84
e 10135 84
e 10974 84
e 11112 84
e 11402 84
e 11529 84
e 11903 84
e 12453 84
e 12527 84
e 12731 84
e 12810 84
e 13007 84
e 13177 84
e 14428 84
e 14627 84
e 14782 84
e 14947 84
e 15605 84
e 15797 84
e 16641 84
e 16652 84
e 16755 84
e 16793 84
e 17162 84
e 17981 84
e 18051 84
e 18270 84
e 2947 85
e 3149 85
e 5193 85
e 6643 85
e 6712 85
e 9623 85
e 9975 85
e 10638 85
e 10934 85
e 11188 85
e 11841 85
e 12250 85
e 12823 85
e 14237 85
e 14821 85
e 14834 85
e 17079 85
e 17240 85
e 17862 85
e 213 86
e 771 86
e 1248 86
e 1847 86
e 2291 86
e 2464 86
e 3523 86
e 3607 86
e 3896 86
e 3936 86
e 4465 86
e 5385 86
e 6197 86
e 7355 86
e 7392 86
e 7507 86
e 8406 86
e 9012 86
e 11065 86
e 11198 86
e 12499 86
e 13841 86
e 14053 86
e 14820 86
e 15444 86
e 15764 86
e 16177 86
e 16875 86
e 17413 86
e 18070 86
e 18267 86
e 635 87
e 800 87
e 804 87
e 1313 87
e 1354 87
e 1827 87
e 2095 87
e 2573 87
e 3715 87
e 4009 87
e 4037 87
e 4365 87
e 4412 87
e 4963 87
e 5023 87
e 6395 87
e 6858 87
e 7346 87
e 7549 87
e 7842 87
e 7880 87
e 8215 87
e 8336 87
e 8379 87
e 8837 87
e 9001 87
e 9171 87
e 9536 87
e 10159 87
e 10488 87
e 10846 87
e 11074 87
e 11273 87
e 11416 87
e 12048 87
e 12386 87
e 12539 87
e 12642 87
e 13555 87
e 13711 87
e 14562 87
e 14732 87
e 14881 87
e 15102 87
e 15588 87
e 15614 87
e 16117 87
e 16474 87
e 16648 87
e 16924 87
e 17743 87
e 17797 87
e 18219 87
e 18282 87
e 138 88
e 530 88
e 711 88
e 725 88
e 758 88
e 830 88
e 1102 88
e 1258 88
e 1628 88
e 1663 88
e 1844 88
e 1853 88
e 2059 88
e 2123 88
e 2127 88
e 2181 88
e 2191 88
e 2616 88
e 2644 88
e 3124 88
e 3552 88
e 3688 88
e 3811 88
e 3921 88
e 4025 88
e 4167 88
e 4222 88
e 4444 88
e 4492 88
e 4508 88
e 4635 88
e 4678 88
e 4748 88
e 4757 88
e 4865 88
e 5053 88
e 5472 88
e 5489 88
e 5682 88
e 5966 88
e 5993 88
e 6172 88
e 6187 88
e 6276 88
e 6758 88
e 6834 88
e 7110 88
e 7191 88
e 7237 88
e 7337 88
e 7674 88
e 7971 88
e 8194 88
e 8230 88
e 8277 88
e 8375 88
e 8460 88
e 8474 88
e 8499 88
e 8579 88
e 8691 88
e 8893 88
e 9002 88
e 9031 88
e 9040 88
e 9162 88
e 9181 88
e 9241 88
e 9406 88
e 9577 88
e 9688 88
e 9690 88
e 9809 88
e 9859 88
e 9874 88
e 9918 88
e 10018 88
e 10052 88
e 10098 88
e 10142 88
e 10235 88
e 10598 88
e 10625 88
e 10752 88
e 10782 88
e 10834 88
e 10984 88
e 10992 88
e 11397 88
e 11426 88
e 11460 88
e 11752 88
e 11763 88
e 11802 88
e 11960 88
e 12018 88
e 12054 88
e 12108 88
e 12275 88
e 12305 88
e 12341 88
e 12499 88
e 12555 88
e 12684 88
e 12785 88
e 12822 88
e 12942 88
e 12946 88
e 12983 88
e 13044 88
e 13166 88
e 13198 88
e 13256 88
e 13287 88
e 13639 88
e 13742 88
e 13830 88
e 13840 88
e 13889 88
e 13909 88
e 14222 88
e 14248 88
e 14389 88
e 14497 88
e 14601 88
e 14925 88
e 15098 88
e 15471 88
e 15532 88
e 15799 88
e 15829 88
e 15839 88
e 16006 88
e 16024 88
e 16077 88
e 16125 88
e 16141 88
e 16148 88
e 16401 88
e 16470 88
e 16566 88
e 16624 88
e 16784 88
e 16885 88
e 16911 88
e 17070 88
e 17111 88
e 17175 88
e 17193 88
e 17407 88
e 17686 88
e 17836 88
e 17950 88
e 18059 88
e 18217 88
e 787 89
e 789 89
e 835 89
e 1013 89
e 1176 89
e 1273 89
e 1493 89
e 1730 89
e 1827 89
e 2041 89
e 2087 89
e 2385 89
e 2872 89
e 2988 89
e 3646 89
e 3748 89
e 4180 89
e 4265 89
e 4473 89
e 4589 89
e 4833 89
e 5249 89
e 5328 89
e 5375 89
e 5707 89
e 5986 89
e 6450 89
e 6621 89
e 6796 89
e 6889 89
e 7022 89
e 7283 89
e 7648 89
e 7938 89
e 8077 89
e 8343 89
e 8457 89
e 8498 89
e 8711 89
e 8730 89
e 8834 89
e 9169 89
e 9187 89
e 9199 89
e 10070 89
e 10626 89
e 10767 89
e 11080 89
e 11656 89
e 11672 89
e 11700 89
e 12121 89
e 12273 89
e 12499 89
e 12590 89
e 12653 89
e 13303 89
e 13329 89
e 13425 89
e 13937 89
e 14279 89
e 14374 89
e 14497 89
e 14597 89
e 14610 89
e 15451 89
e 15684 89
e 15712 89
e 16008 89
e 16026 89
e 16277 89
e 16689 89
e 16940 89
e 17023 89
e 17341 89
e 17931 89
e 18429 89
e 198 90
e 351 90
e 365 90
e 430 90
e 433 90
e 548 90
e 549 90
e 644 90
e 914 90
e 1257 90
e 1299 90
e 1664 90
e 1782 90
e 1857 90
e 2058 90
e 2181 90
e 2228 90
e 2347 90
e 2631 90
e 2665 90
e 2747 90
e 2778 90
e 2882 90
e 2911 90
e 3010 90
e 3052 90
e 3115 90
e 3270 90
e 3321 90
e 3369 90
e 3562 90
e 3610 90
e 3723 90
e 4141 90
e 4171 90
e 4255 90
e 4439 90
e 4546 90
e 4552 90
e 4613 90
e 4627 90
e 4732 90
e 4757 90
e 4870 90
e 5236 90
e 5254 90
e 5406 90
e 5496 90
e 6172 90
e 6293 90
e 6327 90
e 6432 90
e 6517 90
e 6553 90
e 6603 90
e 6671 90
e 6844 90
e 6971 90
e 7025 90
e 7293 90
e 7506 90
e 7728 90
e 7794 90
e 7829 90
e 7983 90
e 8101 90
e 8393 90
e 8499 90
e 8709 90
e 8921 90
e 8928 90
e 9113 90
e 9295 90
e 9389 90
e 9532 90
e 9564 90
e 9625 90
e 9803 90
e 9869 90
e 9965 90
e 9990 90
e 10022 90
e 10293 90
e 10346 90
e 10385 90
e 10427 90
e 10545 90
e 10657 90
e 11103 90
e 11193 90
e 11435 90
e 11767 90
e 11984 90
e 12255 90
e 12339 90
e 12662 90
e 12698 90
e 12914 90
e 12958 90
e 12970 90
e 13009 90
e 13333 90
e 13514 90
e 13623 90
e 13760 90
e 13959 90
e 14068 90
e 14272 90
e 14395 90
e 14460 90
e 14610 90
e 14925 90
e 14947 90
e 14978 90
e 14981 90
e 15057 90
e 15103 90
e 15598 90
e 15692 90
e 15879 90
e 15946 90
e 16017 90
e 16159 90
e 16317 90
e 16528 90
e 16588 90
e 16779 90
e 16802 90
e 16825 90
e 16896 90
e 17379 90
e 17473 90
e 17589 90
e 17707 90
e 17748 90
e 17947 90
e 18147 90
e 18204 90
e 18335 90
e 18367 90
e 18394 90
e 109 91
e 147 91
e 794 91
e 917 91
e 945 91
e 962 91
e 1154 91
e 1313 91
e 1366 91
e 1372 91
e 1735 91
e 2564 91
e 3306 91
e 3547 91
e 3772 91
e 3869 91
e 3921 91
e 3959 91
e 4012 91
e 4623 91
e 4701 91
e 5030 91
e 5113 91
e 5141 91
e 5622 91
e 5661 91
e 5749 91
e 6418 91
e 6617 91
e 7111 91
e 7239 91
e 7720 91
e 8454 91
e 8834 91
e 9410 91
e 9589 91
e 10400 91
e 10418 91
e 10455 91
e 10463 91
e 10519 91
e 10563 91
e 11295 91
e 11927 91
e 12410 91
e 12411 91
e 12844 91
e 12951 91
e 13005 91
e 13010 91
e 13047 91
e 13337 91
e 14357 91
e 14528 91
e 14538 91
e 14849 91
e 14929 91
e 15058 91
e 15537 91
e 15837 91
e 16382 91
e 17394 91
e 17479 91
e 18059 91
e 18308 91
e 104 92
e 335 92
e 720 92
e 959 92
e 1007 92
e 1329 92
e 1584 92
e 1731 92
e 1735 92
e 2011 92
e 2318 92
e 2799 92
e 3191 92
e 3255 92
e 3367 92
e 3598 92
e 3702 92
e 4614 92
e 5430 92
e 5441 92
e 5574 92
e 6503 92
e 6563 92
e 6575 92
e 6808 92
e 6815 92
e 7191 92
e 7320 92
e 7432 92
e 7760 92
e 7839 92
e 7953 92
e 8176 92
e 8180 92
e 8185 92
e 8299 92
e 8814 92
e 8954 92
e 9040 92
e 9282 92
e 9286 92
e 9790 92
e 9918 92
e 10518 92
e 10917 92
e 10939 92
e 11630 92
e 11852 92
e 12142 92
e 12196 92
e 12499 92
e 12550 92
e 12579 92
e 12656 92
e 13181 92
e 13332 92
e 13456 92
e 13695 92
e 14120 92
e 14360 92
e 14462 92
e 14568 92
e 14633 92
e 15338 92
e 15447 92
e 15473 92
e 15544 92
e 15613 92
e 16083 92
e 16127 92
e 16380 92
e 16495 92
e 16723 92
e 17300 92
e 17401 92
e 17490 92
e 17504 92
e 17770 92
e 18121 92
e 18158 92
e 1104 93
e 1574 93
e 3381 93
e 4516 93
e 5472 93
e 6633 93
e 8235 93
e 9297 93
e 10183 93
e 12739 93
e 14344 93
e 16481 93
e 16985 93
e 17266 93
e 402 94
e 689 94
e 943 94
e 1385 94
e 1584 94
e 1730 94
e 2037 94
e 2410 94
e 2733 94
e 2859 94
e 2886 94
e 2925 94
e 3248 94
e 3548 94
e 3581 94
e 3871 94
e 4683 94
e 4980 94
e 5472 94
e 5701 94
e 6415 94
e 6418 94
e 6815 94
e 6889 94
e 6927 94
e 7184 94
e 7191 94
e 7274 94
e 7334 94
e 7715 94
e 7719 94
e 8052 94
e 8208 94
e 8457 94
e 8802 94
e 8936 94
e 9033 94
e 9133 94
e 9191 94
e 9295 94
e 10115 94
e 10116 94
e 10272 94
e 10457 94
e 10463 94
e 10549 94
e 10626 94
e 10964 94
e 11015 94
e 11763 94
e 11769 94
e 11926 94
e 12266 94
e 12781 94
e 12897 94
e 12970 94
e 13287 94
e 13313 94
e 13363 94
e 13378 94
e 13527 94
e 13838 94
e 14490 94
e 14711 94
e 14734 94
e 14807 94
e 15175 94
e 15229 94
e 15421 94
e 15549 94
e 15707 94
e 15830 94
e 16297 94
e 16712 94
e 16723 94
e 17379 94
e 17398 94
e 17558 94
e 17593 94
e 17618 94
e 17685 94
e 17847 94
e 18265 94
e 18429 94
e 98 95
e 105 95
e 129 95
e 346 95
e 456 95
e 475 95
e 502 95
e 509 95
e 880 95
e 943 95
e 954 95
e 1026 95
e 1042 95
e 1166 95
e 1173 95
e 1289 95
e 1469 95
e 1481 95
e 1539 95
e 1699 95
e 1724 95
e 1790 95
e 1847 95
e 1927 95
e 2011 95
e 2201 95
e 2284 95
e 2287 95
e 2319 95
e 2432 95
e 2489 95
e 2603 95
e 2745 95
e 2778 95
e 2927 95
e 3004 95
e 3097 95
e 3253 95
e 3275 95
e 3305 95
e 3496 95
e 3608 95
e 3635 95
e 3682 95
e 3842 95
e 3981 95
e 3983 95
e 4101 95
e 4197 95
e 4201 95
e 4370 95
e 4571 95
e 4593 95
e 4628 95
e 4635 95
e 4644 95
e 4801 95
e 4822 95
e 4830 95
e 4885 95
e 5064 95
e 5273 95
e 5543 95
e 5598 95
e 5789 95
e 5802 95
e 6263 95
e 6505 95
e 6615 95
e 6687 95
e 6846 95
e 6856 95
e 6874 95
e 7109 95
e 7160 95
e 7237 95
e 7292 95
e 7385 95
e 7417 95
e 7485 95
e 7488 95
e 7882 95
e 7890 95
e 8012 95
e 8035 95
e 8228 95
e 8335 95
e 8392 95
e 8486 95
e 8526 95
e 8613 95
e 8691 95
e 8788 95
e 8860 95
e 8862 95
e 8868 95
e 8870 95
e 8897 95
e 9068 95
e 9315 95
e 9339 95
e 9378 95
e 9427 95
e 9557 95
e 9564 95
e 9594 95
e 9649 95
e 9846 95
e 9964 95
e 10302 95
e 10530 95
e 10702 95
e 10793 95
e 10845 95
e 10916 95
e 11131 95
e 11143 95
e 11259 95
e 11391 95
e 11531 95
e 11607 95
e 11643 95
e 11703 95
e 11844 95
e 11920 95
e 11926 95
e 11948 95
e 12073 95
e 12213 95
e 12244 95
e 12271 95
e 12326 95
e 12457 95
e 12746 95
e 13248 95
e 13475 95
e 13522 95
e 13662 95
e 13692 95
e 13907 95
e 13964 95
e 14003 95
e 14223 95
e 14225 95
e 14384 95
e 14399 95
e 14548 95
e 14639 95
e 14667 95
e 14730 95
e 14832 95
e 14877 95
e 14999 95
e 15084 95
e 15118 95
e 15480 95
e 15690 95
e 15753 95
e 15759 95
e 15787 95
e 15858 95
e 16024 95
e 16147 95
e 16214 95
e 16295 95
e 16349 95
e 16380 95
e 16410 95
e 16429 95
e 16553 95
e 16555 95
e 16609 95
e 16709 95
e 16719 95
e 16748 95
e 16784 95
e 16990 95
e 17111 95
e 17285 95
e 17363 95
e 17367 95
e 17369 95
e 17629 95
e 17753 95
e 17792 95
e 17838 95
e 17907 95
e 17955 95
e 18134 95
e 18150 95
e 18287 95
e 123 96
e 209 96
e 515 96
e 608 96
e 784 96
e 1418 96
e 1704 96
e 1870 96
e 1920 96
e 2258 96
e 2491 96
e 2587 96
e 2774 96
e 2899 96
e 2933 96
e 3278 96
e 3359 96
e 3386 96
e 3486 96
e 4231 96
e 4298 96
e 4348 96
e 4351 96
e 4561 96
e 4723 96
e 4954 96
e 4994 96
e 5067 96
e 5070 96
e 5412 96
e 5472 96
e 5492 96
e 5671 96
e 6023 96
e 6212 96
e 6858 96
e 6914 96
e 7057 96
e 7130 96
e 7144 96
e 7357 96
e 7489 96
e 7704 96
e 7812 96
e 7959 96
e 8158 96
e 8386 96
e 8497 96
e 8546 96
e 9090 96
e 9202 96
e 9554 96
e 9570 96
e 9943 96
e 9945 96
e 9966 96
e 10229 96
e 10243 96
e 10354 96
e 10431 96
e 11093 96
e 11126 96
e 11687 96
e 11987 96
e 12029 96
e 12239 96
e 12303 96
e 12356 96
e 12687 96
e 12831 96
e 13029 96
e 13031 96
e 13169 96
e 13269 96
e 13521 96
e 13657 96
e 14118 96
e 14187 96
e 14378 96
e 14618 96
e 14901 96
e 15258 96
e 15327 96
e 15831 96
e 16008 96
e 16039 96
e 16135 96
e 16167 96
e 16203 96
e 16280 96
e 16393 96
e 16938 96
e 16977 96
e 17191 96
e 17290 96
e 17659 96
e 18021 96
e 18088 96
e 18218 96
e 183 97
e 185 97
e 231 97
e 261 97
e 320 97
e 335 97
e 351 97
e 381 97
e 514 97
e 734 97
e 789 97
e 810 97
e 822 97
e 876 97
e 884 97
e 907 97
e 1062 97
e 1321 97
e 1336 97
e 1666 97
e 1672 97
e 1788 97
e 1827 97
e 1872 97
e 2025 97
e 2083 97
e 2140 97
e 2167 97
e 2319 97
e 2410 97
e 2418 97
e 2541 97
e 2551 97
e 2628 97
e 2640 97
e 2683 97
e 2710 97
e 2784 97
e 3023 97
e 3077 97
e 3213 97
e 3223 97
e 3466 97
e 3678 97
e 3702 97
e 3765 97
e 4107 97
e 4180 97
e 4256 97
e 4343 97
e 4408 97
e 4495 97
e 4504 97
e 4604 97
e 4613 97
e 4663 97
e 4689 97
e 4762 97
e 5075 97
e 5158 97
e 5332 97
e 5364 97
e 5435 97
e 5492 97
e 5521 97
e 5594 97
e 5806 97
e 5933 97
e 5963 97
e 6310 97
e 6325 97
e 6378 97
e 6439 97
e 6545 97
e 6833 97
e 6889 97
e 6919 97
e 6966 97
e 6993 97
e 7118 97
e 7196 97
e 7227 97
e 7515 97
e 7550 97
e 7582 97
e 7638 97
e 7681 97
e 7769 97
e 7796 97
e 7979 97
e 7985 97
e 8002 97
e 8023 97
e 8068 97
e 8137 97
e 8143 97
e 8197 97
e 8320 97
e 8505 97
e 8556 97
e 8664 97
e 8704 97
e 8729 97
e 8780 97
e 8859 97
e 8888 97
e 8954 97
e 8964 97
e 9049 97
e 9120 97
e 9133 97
e 9228 97
e 9235 97
e 9246 97
e 9254 97
e 9328 97
e 9436 97
e 9487 97
e 9514 97
e 9680 97
e 9699 97
e 9821 97
e 9879 97
e 9901 97
e 10019 97
e 10033 97
e 10046 97
e 10140 97
e 10143 97
e 10170 97
e 10250 97
e 10269 97
e 10296 97
e 10301 97
e 10625 97
e 10636 97
e 10737 97
e 10786 97
e 10828 97
e 10864 97
e 10939 97
e 11109 97
e 11215 97
e 11257 97
e 11387 97
e 11568 97
e 11574 97
e 11606 97
e 11744 97
e 11751 97
e 11904 97
e 11962 97
e 12011 97
e 12013 97
e 12058 97
e 12087 97
e 12170 97
e 12261 97
e 12486 97
e 12621 97
e 12701 97
e 12867 97
e 12922 97
e 13099 97
e 13205 97
e 13314 97
e 13328 97
e 13355 97
e 13402 97
e 13521 97
e 13778 97
e 13939 97
e 13953 97
e 14084 97
e 14095 97
e 14142 97
e 14155 97
e 14188 97
e 14212 97
e 14404 97
e 14483 97
e 14489 97
e 14589 97
e 14699 97
e 14701 97
e 14791 97
e 14932 97
e 15239 97
e 15308 97
e 15386 97
e 15405 97
e 15470 97
e 15540 97
e 15681 97
e 15692 97
e 15966 97
e 15995 97
e 16016 97
e 16031 97
e 16035 97
e 16058 97
e 16190 97
e 16336 97
e 16356 97
e 16380 97
e 16428 97
e 16554 97
e 16823 97
e 16962 97
e 16966 97
e 16991 97
e 16992 97
e 17077 97
e 17119 97
e 17138 97
e 17157 97
e 17206 97
e 17317 97
e 17324 97
e 17644 97
e 17689 97
e 17700 97
e 17789 97
e 17826 97
e 17854 97
e 17856 97
e 17902 97
e 17918 97
e 18218 97
e 18291 97
e 18303 97
e 18377 97
e 105 98
e 160 98
e 502 98
e 549 98
e 1173 98
e 1316 98
e 1481 98
e 1511 98
e 1699 98
e 1733 98
e 1847 98
e 1853 98
e 2011 98
e 2169 98
e 2284 98
e 2911 98
e 3004 98
e 3043 98
e 3305 98
e 3635 98
e 3652 98
e 3677 98
e 3842 98
e 3968 98
e 4320 98
e 4370 98
e 4373 98
e 4482 98
e 4522 98
e 4606 98
e 4730 98
e 4801 98
e 4830 98
e 4845 98
e 4946 98
e 5064 98
e 5211 98
e 5295 98
e 5346 98
e 5400 98
e 5662 98
e 5694 98
e 5789 98
e 6019 98
e 6263 98
e 6308 98
e 6350 98
e 6447 98
e 6692 98
e 6789 98
e 6846 98
e 6874 98
e 6919 98
e 6939 98
e 7109 98
e 7237 98
e 7284 98
e 7488 98
e 7748 98
e 7816 98
e 8209 98
e 8228 98
e 8860 98
e 8862 98
e 9155 98
e 9315 98
e 9378 98
e 9557 98
e 9564 98
e 9594 98
e 9599 98
e 9649 98
e 9688 98
e 10037 98
e 10302 98
e 10474 98
e 10530 98
e 10635 98
e 10702 98
e 10835 98
e 10899 98
e 11124 98
e 11143 98
e 11391 98
e 11485 98
e 11640 98
e 11643 98
e 11843 98
e 11844 98
e 11889 98
e 11948 98
e 12108 98
e 12114 98
e 12165 98
e 12213 98
e 12319 98
e 12341 98
e 12457 98
e 12459 98
e 12746 98
e 13248 98
e 13282 98
e 13522 98
e 13563 98
e 13599 98
e 13632 98
e 13692 98
e 13785 98
e 13907 98
e 14141 98
e 14312 98
e 14409 98
e 14623 98
e 14730 98
e 15084 98
e 15101 98
e 15164 98
e 15175 98
e 15331 98
e 15366 98
e 15382 98
e 15503 98
e 15690 98
e 15773 98
e 15858 98
e 15908 98
e 15938 98
e 16024 98
e 16190 98
e 16408 98
e 16526 98
e 16553 98
e 16609 98
e 16784 98
e 16871 98
e 16897 98
e 16915 98
e 17085 98
e 17100 98
e 17111 98
e 17156 98
e 17369 98
e 17373 98
e 17377 98
e 17568 98
e 17654 98
e 17665 98
e 17803 98
e 17955 98
e 18049 98
e 18134 98
e 170 99
e 346 99
e 493 99
e 629 99
e 672 99
e 684 99
e 745 99
e 781 99
e 805 99
e 1012 99
e 1083 99
e 1136 99
e 1239 99
e 1288 99
e 1359 99
e 1426 99
e 1734 99
e 1860 99
e 2426 99
e 2622 99
e 2895 99
e 2899 99
e 2911 99
e 2923 99
e 3077 99
e 3165 99
e 3209 99
e 3520 99
e 3668 99
e 3841 99
e 3856 99
e 4209 99
e 4415 99
e 4736 99
e 4926 99
e 4950 99
e 5195 99
e 5331 99
e 5472 99
e 5724 99
e 5918 99
e 6239 99
e 6313 99
e 6358 99
e 6787 99
e 6881 99
e 7067 99
e 7837 99
e 7865 99
e 8217 99
e 8243 99
e 8399 99
e 8520 99
e 8564 99
e 8632 99
e 8672 99
e 8777 99
e 8865 99
e 8926 99
e 9203 99
e 9646 99
e 9779 99
e 9845 99
e 10050 99
e 10354 99
e 10396 99
e 10626 99
e 10738 99
e 10754 99
e 10793 99
e 10987 99
e 10998 99
e 11367 99
e 11424 99
e 11492 99
e 11549 99
e 11671 99
e 11720 99
e 11781 99
e 11896 99
e 11943 99
e 12275 99
e 12300 99
e 12632 99
e 12652 99
e 12708 99
e 12784 99
e 12812 99
e 12831 99
e 12912 99
e 13015 99
e 13097 99
e 13140 99
e 13304 99
e 13325 99
e 13358 99
e 13799 99
e 14086 99
e 14497 99
e 14659 99
e 14678 99
e 14901 99
e 14973 99
e 15018 99
e 15025 99
e 15272 99
e 15346 99
e 15385 99
e 15462 99
e 15474 99
e 15590 99
e 15888 99
e 16173 99
e 16268 99
e 16577 99
e 16616 99
e 16746 99
e 17032 99
e 17585 99
e 17705 99
e 17808 99
e 17985 99
e 18103 99
e 18144 99
e 18188 99
e 18189 99
e 18267 99
e 18313 99
e 18322 99
e 247 100
e 469 100
e 1680 100
e 1970 100
e 2265 100
e 2767 100
e 3055 100
e 3423 100
e 3671 100
e 3920 100
e 4361 100
e 5355 100
e 5395 100
e 5535 100
e 5572 100
e 5613 100
e 5947 100
e 6402 100
e 6521 100
e 7363 100
e 7419 100
e 7756 100
e 8491 100
e 9287 100
e 9858 100
e 10017 100
e 10447 100
e 10572 100
e 10905 100
e 11231 100
e 11245 100
e 11731 100
e 11787 100
e 12021 100
e 13552 100
e 13698 100
e 13976 100
e 14069 100
e 14790 100
e 14844 100
e 14917 100
e 15725 100
e 15984 100
e 16438 100
e 17016 100
e 17046 100
e 17250 100
e 17906 100
e 393 101
e 913 101
e 1658 101
e 2467 101
e 2554 101
e 5268 101
e 5391 101
e 6119 101
e 6158 101
e 6370 101
e 6811 101
e 6985 101
e 7246 101
e 7670 101
e 9059 101
e 9064 101
e 9104 101
e 9476 101
e 11413 101
e 11720 101
e 12440 101
e 13272 101
e 13576 101
e 14899 101
e 16979 101
e 17272 101
e 1570 102
e 5650 102
e 7259 102
e 7540 102
e 18326 102
e 248 103
e 1196 103
e 1244 103
e 3328 103
e 3362 103
e 3611 103
e 4274 103
e 4902 103
e 4926 103
e 5504 103
e 5836 103
e 6245 103
e 7242 103
e 9151 103
e 9597 103
e 9907 103
e 10689 103
e 11466 103
e 11862 103
e 12611 103
e 14871 103
e 15484 103
e 15530 103
e 16410 103
e 17591 103
e 17922 103
e 18080 103
e 167 104
e 237 104
e 288 104
e 316 104
e 484 104
e 541 104
e 720 104
e 730 104
e 858 104
e 894 104
e 945 104
e 1329 104
e 1376 104
e 1480 104
e 1584 104
e 1752 104
e 1764 104
e 1788 104
e 2098 104
e 2129 104
e 2305 104
e 2404 104
e 2455 104
e 2616 104
e 2892 104
e 2910 104
e 3022 104
e 3167 104
e 3191 104
e 3203 104
e 3255 104
e 3381 104
e 3500 104
e 3602 104
e 3702 104
e 3897 104
e 3938 104
e 4094 104
e 4229 104
e 4231 104
e 4233 104
e 4252 104
e 4306 104
e 4478 104
e 4567 104
e 4580 104
e 4614 104
e 4636 104
e 4695 104
e 5048 104
e 5314 104
e 5336 104
e 5362 104
e 5430 104
e 5472 104
e 5546 104
e 5652 104
e 5834 104
e 5905 104
e 5950 104
e 5976 104
e 6075 104
e 6226 104
e 6230 104
e 6340 104
e 6563 104
e 6615 104
e 6655 104
e 6808 104
e 6833 104
e 6909 104
e 6912 104
e 6931 104
e 6947 104
e 7040 104
e 7194 104
e 7230 104
e 7391 104
e 7692 104
e 7725 104
e 7839 104
e 7948 104
e 7953 104
e 8176 104
e 8180 104
e 8285 104
e 8323 104
e 8552 104
e 8574 104
e 8681 104
e 8714 104
e 8897 104
e 8954 104
e 8981 104
e 8985 104
e 9060 104
e 9116 104
e 9237 104
e 9254 104
e 9282 104
e 9306 104
e 9399 104
e 9408 104
e 9544 104
e 9727 104
e 9738 104
e 9878 104
e 9966 104
e 9968 104
e 10058 104
e 10084 104
e 10098 104
e 10163 104
e 10320 104
e 10427 104
e 10544 104
e 10626 104
e 10727 104
e 10940 104
e 10945 104
e 11049 104
e 11075 104
e 11502 104
e 11535 104
e 11561 104
e 11587 104
e 11630 104
e 11722 104
e 11846 104
e 11852 104
e 12210 104
e 12234 104
e 12247 104
e 12293 104
e 12569 104
e 12571 104
e 12618 104
e 12650 104
e 12662 104
e 12735 104
e 12856 104
e 12879 104
e 12890 104
e 12992 104
e 13118 104
e 13328 104
e 13367 104
e 13443 104
e 13445 104
e 13447 104
e 13555 104
e 13647 104
e 13656 104
e 13668 104
e 13670 104
e 13778 104
e 13845 104
e 13922 104
e 13939 104
e 14005 104
e 14220 104
e 14234 104
e 14301 104
e 14359 104
e 14462 104
e 14526 104
e 14711 104
e 14785 104
e 14876 104
e 14936 104
e 14975 104
e 15001 104
e 15174 104
e 15264 104
e 15300 104
e 15338 104
e 15392 104
e 15402 104
e 15447 104
e 15454 104
e 15466 104
e 15662 104
e 15797 104
e 15951 104
e 16061 104
e 16062 104
e 16146 104
e 16211 104
e 16231 104
e 16293 104
e 16384 104
e 16954 104
e 17024 104
e 17077 104
e 17122 104
e 17236 104
e 17442 104
e 17499 104
e 17526 104
e 17564 104
e 17682 104
e 17762 104
e 17826 104
e 17854 104
e 17856 104
e 17950 104
e 18063 104
e 18123 104
e 18159 104
e 238 105
e 252 105
e 317 105
e 456 105
e 502 105
e 549 105
e 880 105
e 943 105
e 1044 105
e 1061 105
e 1173 105
e 1325 105
e 1475 105
e 1481 105
e 1656 105
e 1699 105
e 1792 105
e 2011 105
e 2284 105
e 2287 105
e 2395 105
e 2477 105
e 2927 105
e 2933 105
e 3004 105
e 3066 105
e 3097 105
e 3295 105
e 3529 105
e 3635 105
e 3646 105
e 3843 105
e 3979 105
e 4099 105
e 4162 105
e 4302 105
e 4370 105
e 4482 105
e 4606 105
e 4635 105
e 4658 105
e 4822 105
e 4861 105
e 5064 105
e 5153 105
e 5179 105
e 5201 105
e 5393 105
e 5400 105
e 5417 105
e 5472 105
e 5493 105
e 5543 105
e 5789 105
e 5812 105
e 5816 105
e 5876 105
e 6019 105
e 6109 105
e 6263 105
e 6395 105
e 6454 105
e 6846 105
e 6874 105
e 6939 105
e 6966 105
e 7109 105
e 7202 105
e 7237 105
e 7294 105
e 7442 105
e 7488 105
e 7704 105
e 7890 105
e 7938 105
e 8228 105
e 8331 105
e 8335 105
e 8448 105
e 8526 105
e 8860 105
e 8862 105
e 8868 105
e 9005 105
e 9273 105
e 9315 105
e 9378 105
e 9412 105
e 9435 105
e 9456 105
e 9562 105
e 9564 105
e 9594 105
e 9649 105
e 9787 105
e 9846 105
e 9868 105
e 10023 105
e 10138 105
e 10210 105
e 10455 105
e 10530 105
e 10702 105
e 10799 105
e 11121 105
e 11124 105
e 11143 105
e 11431 105
e 11607 105
e 11643 105
e 11844 105
e 12213 105
e 12290 105
e 12324 105
e 12326 105
e 12396 105
e 12461 105
e 12720 105
e 12746 105
e 12891 105
e 13175 105
e 13248 105
e 13420 105
e 13522 105
e 13563 105
e 13692 105
e 13744 105
e 13827 105
e 13907 105
e 13916 105
e 13979 105
e 14093 105
e 14223 105
e 14409 105
e 14442 105
e 15084 105
e 15175 105
e 15262 105
e 15461 105
e 15502 105
e 15565 105
e 15690 105
e 15741 105
e 15773 105
e 15840 105
e 15883 105
e 15908 105
e 15938 105
e 16024 105
e 16553 105
e 16609 105
e 16706 105
e 16719 105
e 16748 105
e 16784 105
e 16906 105
e 17111 105
e 17369 105
e 17381 105
e 17654 105
e 17665 105
e 17673 105
e 17700 105
e 17725 105
e 17925 105
e 17955 105
e 18106 105
e 18329 105
e 18337 105
e 172 106
e 209 106
e 403 106
e 489 106
e 624 106
e 872 106
e 959 106
e 1010 106
e 1077 106
e 1263 106
e 1304 106
e 1319 106
e 1366 106
e 1516 106
e 1642 106
e 1860 106
e 2024 106
e 2059 106
e 2214 106
e 2257 106
e 2330 106
e 2591 106
e 2600 106
e 3052 106
e 3295 106
e 3358 106
e 3374 106
e 3473 106
e 3607 106
e 3659 106
e 3732 106
e 3822 106
e 3949 106
e 4156 106
e 4555 106
e 4734 106
e 4832 106
e 4861 106
e 5104 106
e 5201 106
e 5511 106
e 5557 106
e 5558 106
e 5575 106
e 5710 106
e 6231 106
e 6260 106
e 6288 106
e 6392 106
e 6492 106
e 6617 106
e 6755 106
e 7044 106
e 7089 106
e 7091 106
e 7116 106
e 7376 106
e 7415 106
e 7570 106
e 7651 106
e 7981 106
e 8114 106
e 8132 106
e 8162 106
e 8243 106
e 8246 106
e 8296 106
e 8341 106
e 8547 106
e 8564 106
e 8629 106
e 8717 106
e 8905 106
e 8951 106
e 9012 106
e 9155 106
e 9215 106
e 9325 106
e 9519 106
e 9649 106
e 9650 106
e 9918 106
e 10011 106
e 10394 106
e 10403 106
e 10679 106
e 10771 106
e 10907 106
e 11031 106
e 11081 106
e 11232 106
e 11544 106
e 11590 106
e 11681 106
e 11710 106
e 11777 106
e 11865 106
e 11886 106
e 11978 106
e 12220 106
e 12425 106
e 12497 106
e 12542 106
e 12618 106
e 12630 106
e 12984 106
e 13048 106
e 13164 106
e 13459 106
e 13670 106
e 13716 106
e 13814 106
e 13885 106
e 13912 106
e 14130 106
e 14273 106
e 14395 106
e 14497 106
e 14613 106
e 14674 106
e 14743 106
e 15144 106
e 15185 106
e 15202 106
e 15411 106
e 15486 106
e 15537 106
e 15655 106
e 16008 106
e 16077 106
e 16083 106
e 16110 106
e 16140 106
e 16279 106
e 16566 106
e 16688 106
e 16975 106
e 17151 106
e 17196 106
e 17271 106
e 17326 106
e 17490 106
e 17575 106
e 17656 106
e 17739 106
e 17745 106
e 17762 106
e 17768 106
e 17816 106
e 18221 106
e 18349 106
e 18358 106
e 350 107
e 2011 107
e 2324 107
e 2481 107
e 2811 107
e 3656 107
e 3884 107
e 5006 107
e 5081 107
e 5485 107
e 5665 107
e 5801 107
e 5974 107
e 7543 107
e 7560 107
e 7707 107
e 7877 107
e 8118 107
e 8351 107
e 8684 107
e 8944 107
e 8978 107
e 9105 107
e 9942 107
e 11361 107
e 11655 107
e 11805 107
e 12400 107
e 13153 107
e 13236 107
e 13650 107
e 13728 107
e 13733 107
e 14151 107
e 14497 107
e 14873 107
e 15168 107
e 15993 107
e 17261 107
e 17378 107
e 17847 107
e 5000 108
e 147 109
e 243 109
e 558 109
e 794 109
e 903 109
e 945 109
e 962 109
e 978 109
e 1154 109
e 1313 109
e 1372 109
e 1591 109
e 1735 109
e 2147 109
e 2455 109
e 2562 109
e 2600 109
e 2941 109
e 3547 109
e 3600 109
e 3772 109
e 3778 109
e 3869 109
e 3921 109
e 3959 109
e 4012 109
e 4065 109
e 4485 109
e 4623 109
e 4701 109
e 4983 109
e 5113 109
e 5141 109
e 5472 109
e 5622 109
e 6454 109
e 6755 109
e 7239 109
e 7657 109
e 7684 109
e 7969 109
e 8136 109
e 8454 109
e 8530 109
e 8792 109
e 8834 109
e 9116 109
e 9474 109
e 9485 109
e 9589 109
e 10264 109
e 10400 109
e 10455 109
e 10464 109
e 10486 109
e 10519 109
e 10540 109
e 10850 109
e 10930 109
e 11425 109
e 12410 109
e 12411 109
e 12939 109
e 12951 109
e 12976 109
e 12989 109
e 13005 109
e 13047 109
e 13337 109
e 13528 109
e 13929 109
e 14357 109
e 14512 109
e 14528 109
e 14991 109
e 15156 109
e 15171 109
e 15177 109
e 15254 109
e 15496 109
e 15526 109
e 15537 109
e 15693 109
e 15837 109
e 16171 109
e 16178 109
e 17035 109
e 17394 109
e 17915 109
e 18057 109
e 18308 109
e 285 110
e 407 110
e 711 110
e 969 110
e 978 110
e 1017 110
e 1379 110
e 1395 110
e 1949 110
e 1965 110
e 2023 110
e 2032 110
e 2534 110
e 2673 110
e 3795 110
e 4150 110
e 4574 110
e 5139 110
e 5222 110
e 5354 110
e 5842 110
e 5890 110
e 6403 110
e 6489 110
e 7037 110
e 7260 110
e 7328 110
e 7909 110
e 7977 110
e 8931 110
e 9330 110
e 9514 110
e 9549 110
e 9905 110
e 10272 110
e 10381 110
e 10419 110
e 10618 110
e 11073 110
e 11846 110
e 12689 110
e 12951 110
e 13003 110
e 13194 110
e 13703 110
e 13901 110
e 13952 110
e 14313 110
e 14350 110
e 14439 110
e 14443 110
e 15137 110
e 15313 110
e 15378 110
e 15731 110
e 15738 110
e 15911 110
e 16006 110
e 16113 110
e 16430 110
e 16437 110
e 16454 110
e 16893 110
e 17048 110
e 17969 110
e 18337 110
e 18361 110
e 18429 110
e 637 111
e 905 111
e 1021 111
e 1103 111
e 1115 111
e 1314 111
e 1346 111
e 1431 111
e 1446 111
e 1896 111
e 1919 111
e 2227 111
e 2276 111
e 2455 111
e 2668 111
e 2995 111
e 3139 111
e 3449 111
e 3551 111
e 3624 111
e 4039 111
e 4342 111
e 4684 111
e 4906 111
e 5151 111
e 5170 111
e 5570 111
e 5683 111
e 5837 111
e 5878 111
e 6120 111
e 6203 111
e 6440 111
e 6445 111
e 6626 111
e 6768 111
e 6933 111
e 7069 111
e 7271 111
e 7425 111
e 7480 111
e 7554 111
e 7589 111
e 7704 111
e 7944 111
e 8822 111
e 8952 111
e 8968 111
e 9011 111
e 9267 111
e 9440 111
e 9812 111
e 10185 111
e 10469 111
e 10646 111
e 11089 111
e 11305 111
e 11594 111
e 11697 111
e 11879 111
e 12109 111
e 12587 111
e 12687 111
e 12872 111
e 12927 111
e 12989 111
e 13058 111
e 13439 111
e 13587 111
e 13617 111
e 13643 111
e 13883 111
e 14154 111
e 14373 111
e 14638 111
e 14744 111
e 14757 111
e 15618 111
e 15660 111
e 15710 111
e 15953 111
e 15991 111
e 16524 111
e 16535 111
e 17260 111
e 17271 111
e 17636 111
e 17891 111
e 18165 111
e 18269 111
e 18293 111
e 1584 112
e 2011 112
e 2216 112
e 2879 112
e 3386 112
e 3689 112
e 3786 112
e 4320 112
e 5472 112
e 6003 112
e 11105 112
e 11965 112
e 12690 112
e 12758 112
e 13273 112
e 14767 112
e 14782 112
e 14788 112
e 15968 112
e 17698 112
e 18277 112
e 405 113
e 855 113
e 1559 113
e 1701 113
e 1822 113
e 2176 113
e 2348 113
e 2451 113
e 3236 113
e 3439 113
e 3677 113
e 3703 113
e 3960 113
e 3993 113
e 4209 113
e 4528 113
e 5184 113
e 5212 113
e 5385 113
e 5809 113
e 5930 113
e 6247 113
e 6517 113
e 6544 113
e 7191 113
e 7625 113
e 7635 113
e 7660 113
e 7672 113
e 7748 113
e 8695 113
e 8726 113
e 9080 113
e 9437 113
e 9503 113
e 9603 113
e 9809 113
e 10040 113
e 10128 113
e 10207 113
e 10364 113
e 10378 113
e 10548 113
e 10591 113
e 10922 113
e 10950 113
e 11138 113
e 11461 113
e 11619 113
e 11806 113
e 12032 113
e 12112 113
e 12314 113
e 12652 113
e 12952 113
e 13287 113
e 13336 113
e 13378 113
e 13592 113
e 13682 113
e 13708 113
e 13750 113
e 13956 113
e 14927 113
e 15180 113
e 15272 113
e 15403 113
e 15414 113
e 15434 113
e 15593 113
e 15635 113
e 15790 113
e 15853 113
e 16423 113
e 16675 113
e 17398 113
e 17564 113
e 17652 113
e 17758 113
e 17821 113
e 17937 113
e 18017 113
e 18224 113
e 18304 113
e 18344 113
e 174 114
e 462 114
e 598 114
e 681 114
e 744 114
e 783 114
e 1377 114
e 1392 114
e 1470 114
e 1684 114
e 1776 114
e 1855 114
e 1958 114
e 2032 114
e 2207 114
e 2291 114
e 2380 114
e 2539 114
e 2649 114
e 2992 114
e 3140 114
e 3173 114
e 3204 114
e 3212 114
e 3287 114
e 3297 114
e 3709 114
e 3905 114
e 3944 114
e 4017 114
e 4018 114
e 4228 114
e 4404 114
e 4489 114
e 4682 114
e 4807 114
e 4811 114
e 5118 114
e 5331 114
e 5354 114
e 5366 114
e 5386 114
e 5472 114
e 5586 114
e 5685 114
e 5735 114
e 5757 114
e 5764 114
e 5772 114
e 5870 114
e 5885 114
e 5890 114
e 5974 114
e 5992 114
e 6035 114
e 6039 114
e 6182 114
e 6369 114
e 6755 114
e 6771 114
e 6907 114
e 6958 114
e 6982 114
e 7143 114
e 7178 114
e 7194 114
e 7204 114
e 7766 114
e 7845 114
e 7895 114
e 7924 114
e 8005 114
e 8136 114
e 8240 114
e 8248 114
e 8383 114
e 8391 114
e 8762 114
e 8817 114
e 9203 114
e 9309 114
e 9336 114
e 9362 114
e 9365 114
e 9386 114
e 9464 114
e 9473 114
e 9545 114
e 9724 114
e 9801 114
e 10112 114
e 10241 114
e 10392 114
e 10851 114
e 10907 114
e 10919 114
e 10951 114
e 10999 114
e 11150 114
e 11193 114
e 11227 114
e 11277 114
e 11289 114
e 11322 114
e 11517 114
e 11705 114
e 11775 114
e 11778 114
e 11868 114
e 12031 114
e 12295 114
e 12370 114
e 12499 114
e 12525 114
e 12702 114
e 12790 114
e 12835 114
e 12862 114
e 12877 114
e 12978 114
e 13035 114
e 13058 114
e 13135 114
e 13147 114
e 13320 114
e 13325 114
e 13555 114
e 13685 114
e 13697 114
e 13736 114
e 13781 114
e 13791 114
e 13903 114
e 13976 114
e 14099 114
e 14168 114
e 14172 114
e 14192 114
e 14203 114
e 14333 114
e 14384 114
e 14482 114
e 14621 114
e 14719 114
e 14825 114
e 14918 114
e 15108 114
e 15116 114
e 15273 114
e 15393 114
e 15536 114
e 15590 114
e 15596 114
e 15690 114
e 15745 114
e 15808 114
e 15845 114
e 16109 114
e 16339 114
e 16340 114
e 16528 114
e 16875 114
e 16958 114
e 17220 114
e 17228 114
e 17240 114
e 17267 114
e 17324 114
e 17331 114
e 17378 114
e 17395 114
e 17458 114
e 17536 114
e 17547 114
e 17878 114
e 17995 114
e 18056 114
e 18170 114
e 18237 114
e 18267 114
e 18425 114
e 482 115
e 541 115
e 553 115
e 564 115
e 565 115
e 616 115
e 683 115
e 766 115
e 876 115
e 900 115
e 1022 115
e 1034 115
e 1063 115
e 1350 115
e 1365 115
e 1574 115
e 1718 115
e 2127 115
e 2306 115
e 2316 115
e 2319 115
e 2666 115
e 2968 115
e 3033 115
e 3063 115
e 3255 115
e 3258 115
e 3849 115
e 3968 115
e 4120 115
e 4212 115
e 4268 115
e 4415 115
e 4432 115
e 4766 115
e 4923 115
e 5143 115
e 5249 115
e 5306 115
e 5468 115
e 5506 115
e 5657 115
e 5720 115
e 6117 115
e 6153 115
e 6248 115
e 6276 115
e 7003 115
e 7173 115
e 7354 115
e 7438 115
e 7518 115
e 7779 115
e 7793 115
e 7877 115
e 7909 115
e 8109 115
e 8364 115
e 8541 115
e 8711 115
e 8855 115
e 9138 115
e 9403 115
e 9700 115
e 9800 115
e 9876 115
e 10235 115
e 10381 115
e 10518 115
e 10544 115
e 10640 115
e 10778 115
e 11112 115
e 11262 115
e 11282 115
e 11325 115
e 11327 115
e 11334 115
e 11382 115
e 11460 115
e 11536 115
e 11545 115
e 11655 115
e 11672 115
e 11708 115
e 11762 115
e 11800 115
e 11875 115
e 11876 115
e 12063 115
e 12471 115
e 12619 115
e 12649 115
e 12665 115
e 12870 115
e 12902 115
e 12969 115
e 13128 115
e 13254 115
e 13260 115
e 13314 115
e 13428 115
e 13517 115
e 13577 115
e 13760 115
e 14271 115
e 14341 115
e 14415 115
e 14514 115
e 14845 115
e 14925 115
e 14986 115
e 15226 115
e 15439 115
e 15467 115
e 15667 115
e 15692 115
e 15704 115
e 15752 115
e 15755 115
e 15850 115
e 16100 115
e 16130 115
e 16198 115
e 16380 115
e 16839 115
e 17015 115
e 17285 115
e 17605 115
e 17648 115
e 17708 115
e 17889 115
e 17893 115
e 18093 115
e 18374 115
e 175 116
e 261 116
e 272 116
e 528 116
e 533 116
e 608 116
e 610 116
e 616 116
e 735 116
e 736 116
e 776 116
e 884 116
e 1022 116
e 1088 116
e 1096 116
e 1261 116
e 1330 116
e 1386 116
e 1429 116
e 1437 116
e 1479 116
e 1599 116
e 1620 116
e 1647 116
e 1699 116
e 1733 116
e 1837 116
e 1852 116
e 1855 116
e 1864 116
e 1880 116
e 1924 116
e 1978 116
e 2024 116
e 2029 116
e 2036 116
e 2037 116
e 2309 116
e 2380 116
e 2718 116
e 2944 116
e 3149 116
e 3182 116
e 3227 116
e 3268 116
e 3326 116
e 3421 116
e 3660 116
e 3678 116
e 3838 116
e 3880 116
e 3899 116
e 4025 116
e 4083 116
e 4255 116
e 4343 116
e 4421 116
e 4525 116
e 4538 116
e 4571 116
e 4615 116
e 4680 116
e 4785 116
e 4811 116
e 4934 116
e 5043 116
e 5382 116
e 5512 116
e 5917 116
e 6013 116
e 6220 116
e 6240 116
e 6255 116
e 6319 116
e 6439 116
e 6450 116
e 6457 116
e 6529 116
e 6707 116
e 6862 116
e 6867 116
e 6957 116
e 6959 116
e 7108 116
e 7146 116
e 7316 116
e 7320 116
e 7356 116
e 7427 116
e 7625 116
e 7780 116
e 7990 116
e 8023 116
e 8062 116
e 8123 116
e 8648 116
e 8664 116
e 8954 116
e 9026 116
e 9176 116
e 9299 116
e 9407 116
e 9436 116
e 9499 116
e 9669 116
e 9731 116
e 9979 116
e 10019 116
e 10077 116
e 10123 116
e 10352 116
e 10377 116
e 10410 116
e 10564 116
e 11098 116
e 11109 116
e 11220 116
e 11360 116
e 11377 116
e 11756 116
e 11812 116
e 12096 116
e 12303 116
e 12351 116
e 12525 116
e 12734 116
e 12997 116
e 13056 116
e 13086 116
e 13317 116
e 13320 116
e 13388 116
e 13459 116
e 13577 116
e 13752 116
e 13857 116
e 13876 116
e 13929 116
e 14192 116
e 14221 116
e 14254 116
e 14358 116
e 14482 116
e 14483 116
e 14489 116
e 14536 116
e 14837 116
e 14877 116
e 14915 116
e 15006 116
e 15033 116
e 15133 116
e 15603 116
e 15808 116
e 15880 116
e 15969 116
e 16031 116
e 16224 116
e 16241 116
e 16565 116
e 16575 116
e 16588 116
e 16661 116
e 16767 116
e 16958 116
e 17204 116
e 17279 116
e 17317 116
e 17453 116
e 17533 116
e 17734 116
e 17822 116
e 17902 116
e 18070 116
e 18147 116
e 18367 116
e 18369 116
e 18444 116
e 164 117
e 954 117
e 1022 117
e 1293 117
e 1401 117
e 1851 117
e 2106 117
e 2364 117
e 2506 117
e 2753 117
e 2824 117
e 3066 117
e 3331 117
e 3431 117
e 4455 117
e 4628 117
e 5209 117
e 5255 117
e 5448 117
e 5801 117
e 5876 117
e 6468 117
e 6670 117
e 6754 117
e 6996 117
e 7109 117
e 7160 117
e 7226 117
e 7268 117
e 7415 117
e 7630 117
e 7873 117
e 8179 117
e 8190 117
e 8598 117
e 8721 117
e 9349 117
e 9406 117
e 10332 117
e 10561 117
e 10658 117
e 10752 117
e 10845 117
e 10990 117
e 11220 117
e 11329 117
e 11681 117
e 12724 117
e 13039 117
e 13202 117
e 13275 117
e 14221 117
e 14398 117
e 14657 117
e 14752 117
e 15394 117
e 15586 117
e 16362 117
e 16630 117
e 16709 117
e 17014 117
e 17094 117
e 17265 117
e 17418 117
e 17579 117
e 17997 117
e 18317 117
e 18337 117
e 427 118
e 789 118
e 803 118
e 998 118
e 1947 118
e 2090 118
e 2103 118
e 2188 118
e 3476 118
e 7023 118
e 10862 118
e 11886 118
e 12484 118
e 12879 118
e 12944 118
e 16019 118
e 16268 118
e 16428 118
e 17006 118
e 1212 119
e 3963 119
e 4718 119
e 242 120
e 634 120
e 892 120
e 1006 120
e 1027 120
e 1091 120
e 1092 120
e 1685 120
e 2362 120
e 2449 120
e 2536 120
e 2696 120
e 3175 120
e 3993 120
e 4534 120
e 5753 120
e 6163 120
e 6564 120
e 6940 120
e 6976 120
e 7272 120
e 7839 120
e 7940 120
e 8682 120
e 9699 120
e 9843 120
e 10230 120
e 11358 120
e 11476 120
e 12103 120
e 12847 120
e 13823 120
e 13906 120
e 14245 120
e 14981 120
e 15111 120
e 15218 120
e 15500 120
e 15696 120
e 15979 120
e 16399 120
e 17150 120
e 17310 120
e 17450 120
e 17739 120
e 17930 120
e 18225 120
e 1198 121
e 1289 121
e 2243 121
e 3066 121
e 6379 121
e 6722 121
e 6763 121
e 6921 121
e 7414 121
e 11133 121
e 12397 121
e 15733 121
e 15735 121
e 16793 121
e 17724 121
e 17935 121
e 1858 122
e 4597 122
e 4630 122
e 5280 122
e 5472 122
e 5862 122
e 7194 122
e 7956 122
e 9286 122
e 9893 122
e 10009 122
e 10675 122
e 11753 122
e 13967 122
e 14148 122
e 14326 122
e 14518 122
e 14777 122
e 15219 122
e 16192 122
e 16681 122
e 16926 122
e 133 123
e 170 123
e 314 123
e 529 123
e 556 123
e 612 123
e 734 123
e 1077 123
e 1214 123
e 1240 123
e 1321 123
e 1409 123
e 1440 123
e 1485 123
e 1504 123
e 1545 123
e 1731 123
e 1811 123
e 1827 123
e 1852 123
e 1855 123
e 2059 123
e 2113 123
e 2182 123
e 2561 123
e 2713 123
e 2758 123
e 2778 123
e 2793 123
e 2849 123
e 2915 123
e 2932 123
e 2960 123
e 3220 123
e 3235 123
e 3278 123
e 3297 123
e 3351 123
e 3486 123
e 3494 123
e 3656 123
e 3672 123
e 3818 123
e 3852 123
e 3880 123
e 3905 123
e 3921 123
e 3938 123
e 3991 123
e 4037 123
e 4090 123
e 4222 123
e 4265 123
e 4471 123
e 4603 123
e 4678 123
e 4684 123
e 4690 123
e 4748 123
e 4783 123
e 4821 123
e 4892 123
e 4947 123
e 4963 123
e 5051 123
e 5146 123
e 5148 123
e 5164 123
e 5201 123
e 5273 123
e 5293 123
e 5303 123
e 5423 123
e 5433 123
e 5472 123
e 5642 123
e 5647 123
e 5655 123
e 5675 123
e 5734 123
e 5801 123
e 5831 123
e 5844 123
e 5885 123
e 5892 123
e 5948 123
e 6023 123
e 6101 123
e 6155 123
e 6161 123
e 6223 123
e 6251 123
e 6278 123
e 6305 123
e 6395 123
e 6408 123
e 6475 123
e 6479 123
e 6513 123
e 6632 123
e 6636 123
e 6655 123
e 6778 123
e 6791 123
e 6813 123
e 6850 123
e 6914 123
e 7080 123
e 7131 123
e 7209 123
e 7330 123
e 7489 123
e 7567 123
e 7660 123
e 7777 123
e 7851 123
e 7963 123
e 8024 123
e 8030 123
e 8034 123
e 8095 123
e 8137 123
e 8177 123
e 8213 123
e 8239 123
e 8242 123
e 8463 123
e 8631 123
e 8825 123
e 8861 123
e 8884 123
e 8970 123
e 9111 123
e 9477 123
e 9536 123
e 9598 123
e 9701 123
e 9729 123
e 9798 123
e 9844 123
e 9928 123
e 9934 123
e 10047 123
e 10105 123
e 10167 123
e 10180 123
e 10183 123
e 10243 123
e 10288 123
e 10420 123
e 10438 123
e 10556 123
e 10626 123
e 10642 123
e 10741 123
e 10808 123
e 10923 123
e 11028 123
e 11126 123
e 11244 123
e 11274 123
e 11402 123
e 11745 123
e 11755 123
e 11816 123
e 11829 123
e 11855 123
e 11863 123
e 11927 123
e 12085 123
e 12157 123
e 12273 123
e 12288 123
e 12316 123
e 12426 123
e 12573 123
e 12642 123
e 12647 123
e 12795 123
e 12897 123
e 12965 123
e 13005 123
e 13056 123
e 13120 123
e 13152 123
e 13167 123
e 13278 123
e 13303 123
e 13338 123
e 13340 123
e 13413 123
e 13476 123
e 13503 123
e 13564 123
e 13575 123
e 13587 123
e 13590 123
e 13689 123
e 13732 123
e 13733 123
e 13876 123
e 13967 123
e 14037 123
e 14071 123
e 14150 123
e 14314 123
e 14326 123
e 14329 123
e 14410 123
e 14469 123
e 14497 123
e 14499 123
e 14521 123
e 14605 123
e 14653 123
e 14711 123
e 14973 123
e 15000 123
e 15087 123
e 15102 123
e 15109 123
e 15132 123
e 15191 123
e 15265 123
e 15294 123
e 15315 123
e 15325 123
e 15330 123
e 15396 123
e 15434 123
e 15464 123
e 15598 123
e 15742 123
e 15779 123
e 15801 123
e 15803 123
e 15847 123
e 15856 123
e 15864 123
e 15883 123
e 15919 123
e 16052 123
e 16230 123
e 16266 123
e 16288 123
e 16450 123
e 16470 123
e 16515 123
e 16575 123
e 16661 123
e 16717 123
e 17145 123
e 17271 123
e 17273 123
e 17420 123
e 17431 123
e 17555 123
e 17600 123
e 17722 123
e 17789 123
e 17797 123
e 17847 123
e 18003 123
e 18027 123
e 18250 123
e 18279 123
e 18287 123
e 18317 123
e 18428 123
e 167 124
e 219 124
e 376 124
e 464 124
e 632 124
e 658 124
e 730 124
e 783 124
e 1003 124
e 1078 124
e 1165 124
e 1186 124
e 1388 124
e 1530 124
e 1642 124
e 1700 124
e 1731 124
e 2437 124
e 2490 124
e 2593 124
e 2725 124
e 2770 124
e 2773 124
e 2776 124
e 2978 124
e 3007 124
e 3020 124
e 3065 124
e 3094 124
e 3156 124
e 3358 124
e 3415 124
e 3659 124
e 3925 124
e 3937 124
e 3957 124
e 4197 124
e 4561 124
e 4587 124
e 4695 124
e 4771 124
e 4961 124
e 5281 124
e 5329 124
e 5348 124
e 5410 124
e 5456 124
e 5773 124
e 6261 124
e 6495 124
e 6692 124
e 6821 124
e 6837 124
e 6875 124
e 7002 124
e 7474 124
e 7488 124
e 7692 124
e 8085 124
e 8124 124
e 8222 124
e 8261 124
e 8317 124
e 8423 124
e 8443 124
e 8594 124
e 8679 124
e 8687 124
e 8719 124
e 8850 124
e 9043 124
e 9075 124
e 9082 124
e 9211 124
e 9268 124
e 9292 124
e 9366 124
e 9551 124
e 9935 124
e 10102 124
e 10276 124
e 10474 124
e 10586 124
e 10670 124
e 10730 124
e 11143 124
e 11269 124
e 11310 124
e 11830 124
e 11908 124
e 11913 124
e 12005 124
e 12019 124
e 12114 124
e 12116 124
e 12151 124
e 12364 124
e 12674 124
e 12816 124
e 13198 124
e 13632 124
e 13821 124
e 13836 124
e 14409 124
e 14436 124
e 14601 124
e 14666 124
e 14868 124
e 14910 124
e 15134 124
e 15393 124
e 15502 124
e 15673 124
e 15782 124
e 15921 124
e 16140 124
e 16185 124
e 16228 124
e 16229 124
e 16349 124
e 16494 124
e 16688 124
e 17038 124
e 17070 124
e 17151 124
e 17374 124
e 17492 124
e 17626 124
e 17801 124
e 17868 124
e 18274 124
e 287 125
e 423 125
e 975 125
e 1022 125
e 1606 125
e 1647 125
e 1676 125
e 2440 125
e 2681 125
e 3007 125
e 3052 125
e 3317 125
e 3667 125
e 3935 125
e 4038 125
e 4083 125
e 4216 125
e 4230 125
e 4267 125
e 4562 125
e 4621 125
e 4775 125
e 5198 125
e 5319 125
e 5470 125
e 5955 125
e 5977 125
e 6053 125
e 6371 125
e 7132 125
e 7316 125
e 7326 125
e 7364 125
e 7521 125
e 7592 125
e 7744 125
e 8181 125
e 8474 125
e 8589 125
e 9016 125
e 9171 125
e 9341 125
e 9393 125
e 9603 125
e 9691 125
e 9840 125
e 9886 125
e 9917 125
e 9928 125
e 9950 125
e 10245 125
e 10369 125
e 10895 125
e 11020 125
e 11096 125
e 11203 125
e 11329 125
e 11347 125
e 12107 125
e 12377 125
e 12539 125
e 12608 125
e 12699 125
e 12792 125
e 12870 125
e 13382 125
e 13738 125
e 13954 125
e 14011 125
e 14101 125
e 14351 125
e 14469 125
e 14513 125
e 14968 125
e 15028 125
e 15292 125
e 15457 125
e 15481 125
e 15553 125
e 15967 125
e 16426 125
e 16542 125
e 16584 125
e 16635 125
e 16655 125
e 16888 125
e 16947 125
e 17053 125
e 17249 125
e 17708 125
e 18348 125
e 18434 125
e 142 126
e 204 126
e 229 126
e 269 126
e 553 126
e 610 126
e 729 126
e 816 126
e 866 126
e 951 126
e 1034 126
e 1075 126
e 1167 126
e 1350 126
e 1590 126
e 1774 126
e 1781 126
e 1956 126
e 2011 126
e 2196 126
e 2249 126
e 2261 126
e 2299 126
e 2316 126
e 2363 126
e 2440 126
e 2596 126
e 2759 126
e 2809 126
e 2902 126
e 2905 126
e 2969 126
e 3063 126
e 3117 126
e 3128 126
e 3421 126
e 3437 126
e 3469 126
e 3513 126
e 3574 126
e 3758 126
e 3818 126
e 3880 126
e 4035 126
e 4120 126
e 4179 126
e 4268 126
e 4339 126
e 4442 126
e 4647 126
e 4783 126
e 4944 126
e 5012 126
e 5098 126
e 5197 126
e 5232 126
e 5433 126
e 5468 126
e 5472 126
e 5755 126
e 5772 126
e 6009 126
e 6141 126
e 6153 126
e 6169 126
e 6206 126
e 6370 126
e 6477 126
e 6492 126
e 6613 126
e 6781 126
e 6880 126
e 6919 126
e 7049 126
e 7095 126
e 7146 126
e 7174 126
e 7175 126
e 7354 126
e 7592 126
e 7636 126
e 7689 126
e 7735 126
e 7774 126
e 7793 126
e 7877 126
e 7891 126
e 8007 126
e 8164 126
e 8323 126
e 8364 126
e 8367 126
e 8372 126
e 8383 126
e 8504 126
e 8521 126
e 8829 126
e 8878 126
e 8911 126
e 9098 126
e 9133 126
e 9268 126
e 9403 126
e 9436 126
e 9574 126
e 9649 126
e 9700 126
e 9855 126
e 10049 126
e 10071 126
e 10114 126
e 10207 126
e 10337 126
e 10381 126
e 10392 126
e 10424 126
e 10518 126
e 10571 126
e 10713 126
e 10747 126
e 10824 126
e 10982 126
e 11112 126
e 11137 126
e 11148 126
e 11366 126
e 11382 126
e 11647 126
e 11655 126
e 11762 126
e 11876 126
e 11957 126
e 11963 126
e 12063 126
e 12142 126
e 12143 126
e 12145 126
e 12288 126
e 12319 126
e 12405 126
e 12440 126
e 12471 126
e 12544 126
e 12672 126
e 12742 126
e 12870 126
e 12878 126
e 13004 126
e 13056 126
e 13095 126
e 13128 126
e 13214 126
e 13331 126
e 13370 126
e 13462 126
e 13577 126
e 13848 126
e 13947 126
e 13961 126
e 14049 126
e 14111 126
e 14271 126
e 14341 126
e 14393 126
e 14621 126
e 14707 126
e 14713 126
e 14823 126
e 15011 126
e 15164 126
e 15239 126
e 15394 126
e 15532 126
e 15755 126
e 15772 126
e 15922 126
e 15957 126
e 16100 126
e 16112 126
e 16288 126
e 16305 126
e 16380 126
e 16526 126
e 16662 126
e 16773 126
e 16813 126
e 16873 126
e 16933 126
e 17111 126
e 17126 126
e 17163 126
e 17285 126
e 17471 126
e 17578 126
e 17648 126
e 17663 126
e 17689 126
e 17708 126
e 17872 126
e 17885 126
e 17889 126
e 18000 126
e 18122 126
e 18136 126
e 18154 126
e 18285 126
e 18337 126
e 18374 126
e 334 127
e 1052 127
e 1213 127
e 1435 127
e 1774 127
e 2525 127
e 2527 127
e 2683 127
e 2809 127
e 4019 127
e 4380 127
e 5222 127
e 5784 127
e 5792 127
e 6589 127
e 6674 127
e 9240 127
e 9597 127
e 9602 127
e 9666 127
e 10807 127
e 10939 127
e 11382 127
e 11598 127
e 12358 127
e 12487 127
e 16565 127
e 17409 127
e 17864 127
e 18132 127
e 499 128
e 1892 128
e 14365 128
e 16660 128
e 830 129
e 871 129
e 880 129
e 883 129
e 943 129
e 1158 129
e 1348 129
e 1356 129
e 1444 129
e 2011 129
e 2870 129
e 3004 129
e 3158 129
e 3163 129
e 3753 129
e 4055 129
e 4149 129
e 4635 129
e 4990 129
e 5543 129
e 5853 129
e 6015 129
e 6316 129
e 6445 129
e 6687 129
e 6729 129
e 6825 129
e 7237 129
e 7340 129
e 7792 129
e 8180 129
e 8519 129
e 8862 129
e 9306 129
e 9445 129
e 9549 129
e 9965 129
e 10744 129
e 10896 129
e 11143 129
e 11558 129
e 11649 129
e 11896 129
e 12066 129
e 12073 129
e 12617 129
e 13248 129
e 13520 129
e 13692 129
e 14130 129
e 14153 129
e 14225 129
e 14399 129
e 14868 129
e 14999 129
e 15202 129
e 15472 129
e 15480 129
e 16024 129
e 16491 129
e 16553 129
e 16624 129
e 17647 129
e 17686 129
e 17775 129
e 17955 129
e 18019 129
e 18148 129
e 142 130
e 320 130
e 665 130
e 1168 130
e 1442 130
e 1479 130
e 1896 130
e 1961 130
e 2751 130
e 2818 130
e 2855 130
e 3173 130
e 3388 130
e 3558 130
e 3703 130
e 4384 130
e 4465 130
e 5014 130
e 5134 130
e 5232 130
e 5570 130
e 5658 130
e 5976 130
e 6270 130
e 6383 130
e 6557 130
e 7055 130
e 7548 130
e 7554 130
e 8151 130
e 8252 130
e 8473 130
e 9899 130
e 10253 130
e 10569 130
e 10765 130
e 10798 130
e 11137 130
e 11183 130
e 12389 130
e 12735 130
e 12860 130
e 12921 130
e 13013 130
e 13134 130
e 13375 130
e 14267 130
e 14274 130
e 14425 130
e 14485 130
e 14745 130
e 15030 130
e 15772 130
e 16707 130
e 17428 130
e 17995 130
e 154 131
e 204 131
e 1034 131
e 1167 131
e 1195 131
e 1474 131
e 1516 131
e 1639 131
e 1754 131
e 2152 131
e 2480 131
e 2772 131
e 2888 131
e 3073 131
e 3370 131
e 3374 131
e 3381 131
e 3593 131
e 3597 131
e 4605 131
e 5104 131
e 5172 131
e 5229 131
e 5685 131
e 5746 131
e 6201 131
e 6633 131
e 7073 131
e 7116 131
e 7190 131
e 7261 131
e 7278 131
e 7393 131
e 7432 131
e 7591 131
e 7615 131
e 7769 131
e 7889 131
e 8303 131
e 8349 131
e 8361 131
e 8959 131
e 9024 131
e 9113 131
e 9934 131
e 10061 131
e 10166 131
e 10303 131
e 10587 131
e 10626 131
e 10635 131
e 10791 131
e 11005 131
e 11055 131
e 11337 131
e 11509 131
e 11544 131
e 11726 131
e 12267 131
e 12277 131
e 12312 131
e 12388 131
e 12499 131
e 12825 131
e 13088 131
e 13429 131
e 13432 131
e 13752 131
e 14038 131
e 14252 131
e 14288 131
e 14523 131
e 14534 131
e 15001 131
e 15806 131
e 16122 131
e 16677 131
e 17085 131
e 17464 131
e 17680 131
e 17686 131
e 18200 131
e 18251 131
e 18338 131
e 269 132
e 369 132
e 390 132
e 607 132
e 700 132
e 735 132
e 880 132
e 1298 132
e 1614 132
e 1620 132
e 2480 132
e 2944 132
e 3182 132
e 3315 132
e 3339 132
e 3371 132
e 3766 132
e 4025 132
e 4026 132
e 4316 132
e 4317 132
e 4397 132
e 4698 132
e 4945 132
e 5306 132
e 5364 132
e 5415 132
e 5472 132
e 5490 132
e 5857 132
e 5917 132
e 5997 132
e 6049 132
e 6075 132
e 6220 132
e 6304 132
e 6774 132
e 6808 132
e 6824 132
e 6867 132
e 6897 132
e 6922 132
e 7170 132
e 7584 132
e 7874 132
e 8119 132
e 8548 132
e 8762 132
e 9074 132
e 9232 132
e 9246 132
e 9283 132
e 9772 132
e 9839 132
e 10007 132
e 10227 132
e 10306 132
e 10392 132
e 10460 132
e 10564 132
e 10593 132
e 10708 132
e 10758 132
e 10812 132
e 10858 132
e 11322 132
e 11450 132
e 11649 132
e 11756 132
e 12096 132
e 12236 132
e 12299 132
e 12373 132
e 12413 132
e 12508 132
e 12619 132
e 12637 132
e 12830 132
e 12845 132
e 12989 132
e 13295 132
e 13411 132
e 13459 132
e 13480 132
e 13752 132
e 13787 132
e 13805 132
e 14571 132
e 14746 132
e 14841 132
e 15083 132
e 15151 132
e 15245 132
e 15360 132
e 15377 132
e 16254 132
e 16565 132
e 16650 132
e 16661 132
e 16966 132
e 16969 132
e 17205 132
e 17705 132
e 17749 132
e 17851 132
e 17856 132
e 18012 132
e 18068 132
e 18145 132
e 18174 132
e 18224 132
e 170 133
e 445 133
e 680 133
e 713 133
e 1697 133
e 1827 133
e 2059 133
e 2176 133
e 3656 133
e 4265 133
e 4739 133
e 4744 133
e 5096 133
e 6023 133
e 6223 133
e 6458 133
e 6475 133
e 7455 133
e 7724 133
e 9058 133
e 9426 133
e 9853 133
e 11260 133
e 11265 133
e 11416 133
e 11816 133
e 11923 133
e 11951 133
e 12573 133
e 12715 133
e 12770 133
e 12783 133
e 14134 133
e 14881 133
e 15657 133
e 16008 133
e 16435 133
e 17847 133
e 17882 133
e 18272 133
e 18420 133
e 206 134
e 380 134
e 1002 134
e 1168 134
e 1983 134
e 1996 134
e 2604 134
e 2953 134
e 2970 134
e 3332 134
e 3483 134
e 4175 134
e 4384 134
e 4638 134
e 4806 134
e 4909 134
e 5730 134
e 6156 134
e 6353 134
e 6442 134
e 6459 134
e 6534 134
e 6922 134
e 8430 134
e 9659 134
e 9662 134
e 10444 134
e 10526 134
e 11197 134
e 12050 134
e 12514 134
e 12774 134
e 13787 134
e 14137 134
e 14294 134
e 15140 134
e 15375 134
e 15442 134
e 15818 134
e 15832 134
e 16378 134
e 17701 134
e 18060 134
e 18073 134
e 18361 134
e 274 135
e 838 135
e 908 135
e 929 135
e 948 135
e 1005 135
e 1686 135
e 1711 135
e 1805 135
e 2322 135
e 2329 135
e 2364 135
e 2702 135
e 2788 135
e 3075 135
e 3237 135
e 3329 135
e 3500 135
e 3596 135
e 4001 135
e 4497 135
e 4667 135
e 4707 135
e 4868 135
e 5018 135
e 5472 135
e 5539 135
e 5705 135
e 6199 135
e 6347 135
e 6362 135
e 6690 135
e 6959 135
e 7152 135
e 7194 135
e 7756 135
e 8075 135
e 8876 135
e 9052 135
e 9121 135
e 9166 135
e 9535 135
e 9600 135
e 9672 135
e 9928 135
e 10213 135
e 10333 135
e 10383 135
e 10626 135
e 10694 135
e 10744 135
e 10847 135
e 10904 135
e 10974 135
e 11414 135
e 11608 135
e 11806 135
e 11905 135
e 12037 135
e 12386 135
e 12468 135
e 12542 135
e 12617 135
e 12657 135
e 12731 135
e 12928 135
e 13107 135
e 13153 135
e 13197 135
e 13655 135
e 13864 135
e 13919 135
e 14367 135
e 14710 135
e 14711 135
e 14848 135
e 14924 135
e 15526 135
e 15652 135
e 15658 135
e 15781 135
e 16412 135
e 16776 135
e 17102 135
e 17279 135
e 17407 135
e 17550 135
e 18005 135
e 18308 135
e 18378 135
e 18379 135
e 294 136
e 305 136
e 577 136
e 767 136
e 3906 136
e 4152 136
e 4600 136
e 5085 136
e 6017 136
e 6375 136
e 7734 136
e 10626 136
e 11274 136
e 11807 136
e 12113 136
e 13559 136
e 14204 136
e 14249 136
e 14294 136
e 14555 136
e 15171 136
e 15178 136
e 15746 136
e 16186 136
e 16867 136
e 17141 136
e 17170 136
e 541 137
e 557 137
e 612 137
e 742 137
e 900 137
e 985 137
e 1077 137
e 1155 137
e 1584 137
e 1718 137
e 1827 137
e 2059 137
e 2414 137
e 2455 137
e 2573 137
e 2615 137
e 2687 137
e 2966 137
e 2992 137
e 3163 137
e 3477 137
e 3513 137
e 3665 137
e 3672 137
e 3805 137
e 3830 137
e 3901 137
e 3997 137
e 4207 137
e 4222 137
e 4265 137
e 4367 137
e 4577 137
e 5327 137
e 5364 137
e 5472 137
e 5634 137
e 5877 137
e 6070 137
e 6232 137
e 6276 137
e 6313 137
e 6362 137
e 6395 137
e 6488 137
e 6532 137
e 6561 137
e 6790 137
e 7194 137
e 7450 137
e 7544 137
e 7575 137
e 7674 137
e 7954 137
e 8541 137
e 8979 137
e 9163 137
e 9350 137
e 9473 137
e 9891 137
e 9959 137
e 10396 137
e 10443 137
e 10626 137
e 11061 137
e 11983 137
e 12499 137
e 12727 137
e 12748 137
e 12831 137
e 12837 137
e 12990 137
e 13056 137
e 13167 137
e 13388 137
e 13672 137
e 13823 137
e 13993 137
e 13994 137
e 14472 137
e 14497 137
e 14994 137
e 15171 137
e 15294 137
e 15709 137
e 15784 137
e 16008 137
e 16084 137
e 16241 137
e 16291 137
e 16470 137
e 16514 137
e 17276 137
e 17440 137
e 17549 137
e 17609 137
e 17789 137
e 17968 137
e 18215 137
e 298 138
e 460 138
e 745 138
e 859 138
e 941 138
e 1308 138
e 1317 138
e 1468 138
e 1561 138
e 1794 138
e 2038 138
e 2068 138
e 2123 138
e 2151 138
e 2163 138
e 2777 138
e 3143 138
e 3150 138
e 3493 138
e 3629 138
e 3800 138
e 4167 138
e 4252 138
e 4279 138
e 4297 138
e 4307 138
e 4630 138
e 4991 138
e 5029 138
e 5333 138
e 5472 138
e 6052 138
e 6194 138
e 6289 138
e 6358 138
e 6992 138
e 7173 138
e 7194 138
e 7637 138
e 8044 138
e 8154 138
e 8173 138
e 8185 138
e 8451 138
e 8469 138
e 8550 138
e 8747 138
e 9012 138
e 9051 138
e 9216 138
e 9258 138
e 9327 138
e 9382 138
e 9869 138
e 9918 138
e 10118 138
e 10155 138
e 10251 138
e 10297 138
e 10598 138
e 10626 138
e 10675 138
e 10738 138
e 10806 138
e 11019 138
e 11071 138
e 11172 138
e 11324 138
e 11604 138
e 11964 138
e 12054 138
e 12195 138
e 12300 138
e 12306 138
e 12370 138
e 12499 138
e 12549 138
e 12695 138
e 12827 138
e 12849 138
e 13081 138
e 13332 138
e 13733 138
e 13787 138
e 13897 138
e 14020 138
e 14332 138
e 14340 138
e 14368 138
e 14729 138
e 14856 138
e 14868 138
e 14973 138
e 15051 138
e 15198 138
e 15219 138
e 15259 138
e 15304 138
e 15378 138
e 15544 138
e 15714 138
e 15752 138
e 15793 138
e 15889 138
e 16060 138
e 16114 138
e 16124 138
e 16334 138
e 16420 138
e 16511 138
e 16632 138
e 16644 138
e 16743 138
e 16761 138
e 17024 138
e 17352 138
e 17401 138
e 17439 138
e 17478 138
e 17529 138
e 17675 138
e 17755 138
e 17942 138
e 17947 138
e 18117 138
e 437 139
e 6824 139
e 6894 139
e 6983 139
e 9697 139
e 14593 139
e 17280 139
e 18296 139
e 403 140
e 854 140
e 1057 140
e 1350 140
e 2002 140
e 2130 140
e 2184 140
e 2455 140
e 2581 140
e 2701 140
e 3086 140
e 3281 140
e 3453 140
e 4439 140
e 4458 140
e 4707 140
e 4758 140
e 4905 140
e 5438 140
e 5472 140
e 6131 140
e 6265 140
e 6602 140
e 6745 140
e 7012 140
e 7205 140
e 7427 140
e 7580 140
e 7900 140
e 8635 140
e 8997 140
e 9175 140
e 9235 140
e 9375 140
e 9466 140
e 9600 140
e 9727 140
e 10090 140
e 10342 140
e 10637 140
e 10702 140
e 10875 140
e 11288 140
e 11414 140
e 11719 140
e 11899 140
e 12002 140
e 12009 140
e 12249 140
e 12313 140
e 12446 140
e 12623 140
e 12624 140
e 12641 140
e 13188 140
e 13281 140
e 13740 140
e 13808 140
e 14040 140
e 14232 140
e 14398 140
e 14524 140
e 14600 140
e 14981 140
e 15019 140
e 15424 140
e 15665 140
e 15728 140
e 15741 140
e 15868 140
e 15989 140
e 16170 140
e 16404 140
e 16643 140
e 17082 140
e 17335 140
e 17435 140
e 18026 140
e 18313 140
e 18381 140
e 18383 140
e 595 141
e 610 141
e 758 141
e 866 141
e 1022 141
e 1388 141
e 1648 141
e 2108 141
e 2193 141
e 2222 141
e 2596 141
e 2821 141
e 2923 141
e 2978 141
e 3063 141
e 3128 141
e 3375 141
e 3417 141
e 3513 141
e 3591 141
e 4112 141
e 4120 141
e 4137 141
e 4371 141
e 4442 141
e 4647 141
e 4783 141
e 4892 141
e 4928 141
e 4940 141
e 4944 141
e 4984 141
e 5131 141
e 5385 141
e 5388 141
e 5468 141
e 5587 141
e 5735 141
e 5755 141
e 5772 141
e 5929 141
e 6009 141
e 6095 141
e 6096 141
e 6153 141
e 6253 141
e 6781 141
e 6948 141
e 7044 141
e 7174 141
e 7406 141
e 7837 141
e 7877 141
e 7910 141
e 7942 141
e 8164 141
e 8243 141
e 8364 141
e 8684 141
e 8698 141
e 8734 141
e 8799 141
e 8919 141
e 9046 141
e 9052 141
e 9118 141
e 9133 141
e 9608 141
e 9671 141
e 9674 141
e 9793 141
e 10033 141
e 10050 141
e 10071 141
e 10271 141
e 10424 141
e 10537 141
e 10796 141
e 10886 141
e 11112 141
e 11344 141
e 11382 141
e 11654 141
e 11707 141
e 11944 141
e 12063 141
e 12142 141
e 12145 141
e 12155 141
e 12244 141
e 12288 141
e 12295 141
e 12434 141
e 12441 141
e 12471 141
e 12493 141
e 12634 141
e 12942 141
e 13056 141
e 13185 141
e 13370 141
e 13462 141
e 13577 141
e 13617 141
e 13662 141
e 13767 141
e 13901 141
e 14029 141
e 14074 141
e 14258 141
e 14271 141
e 14363 141
e 14393 141
e 14491 141
e 14823 141
e 14911 141
e 14969 141
e 15006 141
e 15116 141
e 15394 141
e 15755 141
e 15810 141
e 15836 141
e 15911 141
e 16100 141
e 16113 141
e 16288 141
e 16392 141
e 16526 141
e 16552 141
e 16557 141
e 16662 141
e 16723 141
e 16763 141
e 16866 141
e 17126 141
e 17279 141
e 17307 141
e 17342 141
e 17476 141
e 17648 141
e 17885 141
e 17893 141
e 17916 141
e 18189 141
e 18313 141
e 18337 141
e 18374 141
e 18379 141
e 253 142
e 682 142
e 951 142
e 991 142
e 1131 142
e 1683 142
e 1917 142
e 1944 142
e 2261 142
e 2295 142
e 2299 142
e 2751 142
e 2759 142
e 2867 142
e 2993 142
e 3225 142
e 3283 142
e 3675 142
e 3703 142
e 3714 142
e 3794 142
e 3851 142
e 3961 142
e 3993 142
e 4030 142
e 4229 142
e 4339 142
e 4465 142
e 4479 142
e 4519 142
e 4563 142
e 4641 142
e 4723 142
e 4798 142
e 4866 142
e 4873 142
e 4963 142
e 5055 142
e 5232 142
e 5236 142
e 5319 142
e 5383 142
e 5391 142
e 5515 142
e 5594 142
e 5605 142
e 5616 142
e 5658 142
e 5727 142
e 6036 142
e 6151 142
e 6206 142
e 6249 142
e 6368 142
e 6383 142
e 6517 142
e 6522 142
e 6557 142
e 6664 142
e 7162 142
e 7279 142
e 7320 142
e 7385 142
e 7452 142
e 7475 142
e 7548 142
e 7586 142
e 7594 142
e 7621 142
e 7689 142
e 8234 142
e 8346 142
e 8367 142
e 8438 142
e 8484 142
e 8829 142
e 8911 142
e 9231 142
e 9278 142
e 9366 142
e 9437 142
e 9495 142
e 9563 142
e 10452 142
e 10509 142
e 10569 142
e 10610 142
e 10713 142
e 10801 142
e 10868 142
e 11015 142
e 11053 142
e 11137 142
e 11183 142
e 11293 142
e 11612 142
e 11957 142
e 11980 142
e 12368 142
e 12401 142
e 12442 142
e 12637 142
e 12961 142
e 13004 142
e 13032 142
e 13134 142
e 13572 142
e 13737 142
e 13762 142
e 13808 142
e 13836 142
e 13953 142
e 14111 142
e 14228 142
e 14239 142
e 14252 142
e 14359 142
e 14689 142
e 14707 142
e 14745 142
e 15080 142
e 15125 142
e 15237 142
e 15472 142
e 15616 142
e 15630 142
e 16065 142
e 16137 142
e 16400 142
e 16416 142
e 16443 142
e 16622 142
e 16707 142
e 16933 142
e 17152 142
e 17171 142
e 17206 142
e 17868 142
e 17889 142
e 18122 142
e 18247 142
e 18248 142
e 206 143
e 223 143
e 302 143
e 465 143
e 641 143
e 681 143
e 783 143
e 790 143
e 806 143
e 822 143
e 826 143
e 860 143
e 884 143
e 919 143
e 1100 143
e 1210 143
e 1352 143
e 1479 143
e 1557 143
e 1599 143
e 1666 143
e 1729 143
e 1855 143
e 1879 143
e 2002 143
e 2063 143
e 2142 143
e 2166 143
e 2184 143
e 2207 143
e 2291 143
e 2341 143
e 2362 143
e 2365 143
e 2381 143
e 2391 143
e 2536 143
e 2728 143
e 2784 143
e 2833 143
e 2857 143
e 3134 143
e 3162 143
e 3227 143
e 3287 143
e 3371 143
e 3386 143
e 3454 143
e 3469 143
e 3495 143
e 3507 143
e 3535 143
e 3592 143
e 3619 143
e 3766 143
e 3848 143
e 3905 143
e 3938 143
e 4018 143
e 4055 143
e 4083 143
e 4132 143
e 4248 143
e 4259 143
e 4340 143
e 4403 143
e 4466 143
e 4467 143
e 4489 143
e 4511 143
e 4528 143
e 4559 143
e 4669 143
e 4694 143
e 4823 143
e 5027 143
e 5105 143
e 5118 143
e 5247 143
e 5277 143
e 5314 143
e 5422 143
e 5464 143
e 5497 143
e 5560 143
e 5573 143
e 5633 143
e 5652 143
e 5685 143
e 5776 143
e 5889 143
e 5890 143
e 5906 143
e 5945 143
e 5994 143
e 6234 143
e 6247 143
e 6278 143
e 6311 143
e 6337 143
e 6364 143
e 6369 143
e 6410 143
e 6433 143
e 6590 143
e 6679 143
e 6707 143
e 6890 143
e 6891 143
e 7195 143
e 7232 143
e 7730 143
e 7780 143
e 7852 143
e 8053 143
e 8240 143
e 8282 143
e 8439 143
e 8589 143
e 8595 143
e 8682 143
e 8945 143
e 8964 143
e 8967 143
e 9120 143
e 9341 143
e 9400 143
e 9421 143
e 9475 143
e 9535 143
e 9658 143
e 9698 143
e 9749 143
e 9988 143
e 10015 143
e 10019 143
e 10170 143
e 10241 143
e 10296 143
e 10355 143
e 10410 143
e 10423 143
e 10441 143
e 10452 143
e 10471 143
e 10545 143
e 10612 143
e 10614 143
e 10620 143
e 10652 143
e 10666 143
e 10703 143
e 10851 143
e 11078 143
e 11098 143
e 11193 143
e 11316 143
e 11483 143
e 11488 143
e 11562 143
e 11584 143
e 11632 143
e 11685 143
e 11706 143
e 11722 143
e 11762 143
e 11802 143
e 11806 143
e 11810 143
e 11978 143
e 12103 143
e 12137 143
e 12244 143
e 12323 143
e 12517 143
e 12525 143
e 12601 143
e 12602 143
e 12754 143
e 12802 143
e 12835 143
e 12866 143
e 12888 143
e 12926 143
e 13024 143
e 13160 143
e 13163 143
e 13187 143
e 13190 143
e 13229 143
e 13347 143
e 13416 143
e 13525 143
e 13783 143
e 13785 143
e 13805 143
e 13878 143
e 13976 143
e 13990 143
e 13992 143
e 14081 143
e 14192 143
e 14333 143
e 14428 143
e 14447 143
e 14456 143
e 14463 143
e 14489 143
e 14513 143
e 14561 143
e 14675 143
e 14718 143
e 14791 143
e 14803 143
e 14854 143
e 14954 143
e 14981 143
e 15006 143
e 15280 143
e 15289 143
e 15405 143
e 15500 143
e 15508 143
e 15567 143
e 15601 143
e 15702 143
e 15762 143
e 16009 143
e 16106 143
e 16109 143
e 16110 143
e 16146 143
e 16255 143
e 16434 143
e 16544 143
e 16661 143
e 16675 143
e 16702 143
e 16741 143
e 16761 143
e 16857 143
e 16916 143
e 16999 143
e 17110 143
e 17138 143
e 17146 143
e 17184 143
e 17235 143
e 17267 143
e 17317 143
e 17331 143
e 17418 143
e 17514 143
e 17533 143
e 17589 143
e 17688 143
e 17734 143
e 17765 143
e 17771 143
e 17781 143
e 17786 143
e 17831 143
e 17902 143
e 17920 143
e 18030 143
e 18118 143
e 18209 143
e 18221 143
e 18226 143
e 18279 143
e 18291 143
e 18295 143
e 18299 143
e 923 144
e 4555 144
e 5183 144
e 6869 144
e 8481 144
e 8574 144
e 9570 144
e 10566 144
e 10626 144
e 10895 144
e 11608 144
e 12499 144
e 13285 144
e 13524 144
e 14307 144
e 14336 144
e 15138 144
e 15265 144
e 15701 144
e 16339 144
e 16626 144
e 17606 144
e 17741 144
e 18069 144
e 218 145
e 231 145
e 429 145
e 895 145
e 1191 145
e 1476 145
e 1595 145
e 1983 145
e 3363 145
e 4365 145
e 4642 145
e 5062 145
e 5449 145
e 6007 145
e 6029 145
e 6108 145
e 6125 145
e 6437 145
e 6824 145
e 7117 145
e 7352 145
e 7912 145
e 8495 145
e 8819 145
e 9811 145
e 9987 145
e 9996 145
e 10449 145
e 10716 145
e 10766 145
e 11576 145
e 11668 145
e 12009 145
e 12948 145
e 14180 145
e 14706 145
e 15195 145
e 15288 145
e 16011 145
e 16469 145
e 18039 145
e 18370 145
e 18430 145
e 242 146
e 573 146
e 776 146
e 1082 146
e 1471 146
e 1503 146
e 1698 146
e 2003 146
e 2024 146
e 2151 146
e 2169 146
e 2205 146
e 2876 146
e 3083 146
e 3268 146
e 3469 146
e 3786 146
e 3862 146
e 4019 146
e 4207 146
e 4313 146
e 4533 146
e 4538 146
e 4615 146
e 5006 146
e 5179 146
e 5215 146
e 5266 146
e 5416 146
e 5552 146
e 5665 146
e 5909 146
e 6027 146
e 6117 146
e 6290 146
e 6704 146
e 6786 146
e 6940 146
e 6960 146
e 7021 146
e 7194 146
e 7678 146
e 7943 146
e 8020 146
e 8667 146
e 8730 146
e 9012 146
e 9117 146
e 9516 146
e 9678 146
e 9720 146
e 9760 146
e 9819 146
e 10626 146
e 10882 146
e 10965 146
e 11277 146
e 11500 146
e 11681 146
e 11925 146
e 12118 146
e 12298 146
e 12410 146
e 12420 146
e 12499 146
e 12660 146
e 12844 146
e 12873 146
e 13153 146
e 13684 146
e 13801 146
e 13832 146
e 13944 146
e 14055 146
e 14101 146
e 14237 146
e 14455 146
e 15087 146
e 15198 146
e 15633 146
e 16024 146
e 16133 146
e 16744 146
e 16857 146
e 16975 146
e 17790 146
e 17834 146
e 17945 146
e 18157 146
e 18239 146
e 149 147
e 584 147
e 629 147
e 1136 147
e 1306 147
e 1833 147
e 1894 147
e 2162 147
e 2343 147
e 2462 147
e 2571 147
e 3168 147
e 3545 147
e 4391 147
e 4911 147
e 5281 147
e 5399 147
e 5472 147
e 5481 147
e 6562 147
e 6753 147
e 6806 147
e 6825 147
e 7143 147
e 7280 147
e 7428 147
e 7556 147
e 7942 147
e 8506 147
e 8516 147
e 8564 147
e 9034 147
e 9036 147
e 9084 147
e 9325 147
e 9741 147
e 9924 147
e 9934 147
e 10413 147
e 10872 147
e 10968 147
e 11133 147
e 11378 147
e 11595 147
e 11781 147
e 12107 147
e 12127 147
e 12247 147
e 12319 147
e 12976 147
e 13035 147
e 13280 147
e 13337 147
e 13846 147
e 13978 147
e 14091 147
e 14326 147
e 14416 147
e 14510 147
e 14526 147
e 14912 147
e 14948 147
e 15184 147
e 15328 147
e 15537 147
e 15627 147
e 15643 147
e 15742 147
e 16432 147
e 16626 147
e 16744 147
e 16839 147
e 17056 147
e 17057 147
e 17723 147
e 17940 147
e 18315 147
e 18444 147
e 175 148
e 355 148
e 584 148
e 931 148
e 998 148
e 1060 148
e 1303 148
e 1584 148
e 1924 148
e 1933 148
e 1978 148
e 1984 148
e 2043 148
e 2715 148
e 3343 148
e 3610 148
e 3657 148
e 4026 148
e 4207 148
e 4252 148
e 4724 148
e 5686 148
e 5705 148
e 5844 148
e 6128 148
e 6137 148
e 6178 148
e 6318 148
e 6462 148
e 6473 148
e 6479 148
e 6603 148
e 7385 148
e 8615 148
e 8907 148
e 8928 148
e 9011 148
e 9343 148
e 9410 148
e 9438 148
e 10022 148
e 10370 148
e 10390 148
e 10705 148
e 11767 148
e 12193 148
e 12208 148
e 12356 148
e 12408 148
e 12958 148
e 13014 148
e 13474 148
e 13614 148
e 13679 148
e 14068 148
e 14610 148
e 14634 148
e 15103 148
e 15185 148
e 15359 148
e 15488 148
e 16581 148
e 16811 148
e 16875 148
e 16966 148
e 17362 148
e 17589 148
e 17625 148
e 17845 148
e 18078 148
e 189 149
e 528 149
e 586 149
e 607 149
e 641 149
e 681 149
e 735 149
e 822 149
e 852 149
e 1294 149
e 1306 149
e 1407 149
e 1526 149
e 1557 149
e 1599 149
e 1614 149
e 1635 149
e 1650 149
e 1699 149
e 1864 149
e 1889 149
e 1924 149
e 2055 149
e 2093 149
e 2207 149
e 2230 149
e 2285 149
e 2319 149
e 2407 149
e 2420 149
e 2470 149
e 2480 149
e 2613 149
e 2639 149
e 2811 149
e 2833 149
e 2944 149
e 2992 149
e 3048 149
e 3168 149
e 3182 149
e 3223 149
e 3239 149
e 3369 149
e 3371 149
e 3421 149
e 3558 149
e 3619 149
e 3660 149
e 3709 149
e 3791 149
e 4025 149
e 4083 149
e 4144 149
e 4214 149
e 4228 149
e 4307 149
e 4316 149
e 4317 149
e 4328 149
e 4525 149
e 4567 149
e 4572 149
e 4618 149
e 4632 149
e 4780 149
e 4823 149
e 4836 149
e 5281 149
e 5326 149
e 5399 149
e 5422 149
e 5472 149
e 5512 149
e 5583 149
e 5685 149
e 5691 149
e 5705 149
e 5764 149
e 5857 149
e 5890 149
e 5917 149
e 6013 149
e 6049 149
e 6163 149
e 6173 149
e 6214 149
e 6220 149
e 6234 149
e 6263 149
e 6335 149
e 6369 149
e 6428 149
e 6439 149
e 6679 149
e 6707 149
e 6760 149
e 6771 149
e 6774 149
e 6806 149
e 6824 149
e 6867 149
e 6883 149
e 6897 149
e 6913 149
e 7143 149
e 7181 149
e 7204 149
e 7245 149
e 7285 149
e 7297 149
e 7356 149
e 7539 149
e 7620 149
e 7839 149
e 7874 149
e 8005 149
e 8022 149
e 8062 149
e 8119 149
e 8147 149
e 8283 149
e 8516 149
e 8548 149
e 8732 149
e 8743 149
e 8762 149
e 8794 149
e 9034 149
e 9067 149
e 9081 149
e 9105 149
e 9153 149
e 9205 149
e 9235 149
e 9309 149
e 9362 149
e 9535 149
e 9678 149
e 9681 149
e 9720 149
e 9909 149
e 10007 149
e 10051 149
e 10077 149
e 10143 149
e 10225 149
e 10301 149
e 10328 149
e 10355 149
e 10377 149
e 10380 149
e 10392 149
e 10564 149
e 10680 149
e 10748 149
e 10786 149
e 10812 149
e 10818 149
e 10872 149
e 10916 149
e 11217 149
e 11322 149
e 11361 149
e 11389 149
e 11550 149
e 11910 149
e 12089 149
e 12096 149
e 12107 149
e 12127 149
e 12180 149
e 12351 149
e 12401 149
e 12525 149
e 12603 149
e 12619 149
e 12637 149
e 12677 149
e 12759 149
e 12830 149
e 12839 149
e 12862 149
e 12962 149
e 12978 149
e 12989 149
e 12992 149
e 13035 149
e 13229 149
e 13255 149
e 13256 149
e 13320 149
e 13328 149
e 13371 149
e 13380 149
e 13389 149
e 13409 149
e 13459 149
e 13480 149
e 13694 149
e 13752 149
e 13805 149
e 13864 149
e 13956 149
e 13976 149
e 13992 149
e 14013 149
e 14155 149
e 14186 149
e 14203 149
e 14207 149
e 14212 149
e 14237 149
e 14254 149
e 14333 149
e 14356 149
e 14368 149
e 14469 149
e 14675 149
e 14737 149
e 14782 149
e 14791 149
e 14919 149
e 14948 149
e 15006 149
e 15033 149
e 15088 149
e 15168 149
e 15245 149
e 15273 149
e 15328 149
e 15405 149
e 15432 149
e 15444 149
e 15495 149
e 15505 149
e 15632 149
e 15643 149
e 15745 149
e 15814 149
e 15845 149
e 15917 149
e 16035 149
e 16106 149
e 16114 149
e 16125 149
e 16205 149
e 16210 149
e 16338 149
e 16350 149
e 16565 149
e 16568 149
e 16600 149
e 16635 149
e 16661 149
e 16715 149
e 16732 149
e 16767 149
e 16841 149
e 17190 149
e 17205 149
e 17240 149
e 17378 149
e 17453 149
e 17533 149
e 17596 149
e 17746 149
e 17749 149
e 17838 149
e 17856 149
e 17902 149
e 18005 149
e 18012 149
e 18056 149
e 18065 149
e 18104 149
e 18139 149
e 18238 149
e 18291 149
e 18369 149
e 18425 149
e 3882 150
e 5151 150
e 5866 150
e 8407 150
e 10836 150
e 11035 150
e 11356 150
e 12016 150
e 12868 150
e 12956 150
e 13769 150
e 14054 150
e 15021 150
e 16902 150
e 17064 150
e 17394 150
e 18124 150
e 170 151
e 241 151
e 324 151
e 347 151
e 356 151
e 377 151
e 400 151
e 409 151
e 461 151
e 627 151
e 765 151
e 810 151
e 872 151
e 952 151
e 1221 151
e 1372 151
e 1414 151
e 1485 151
e 1500 151
e 1555 151
e 1752 151
e 1794 151
e 2171 151
e 2302 151
e 2422 151
e 2475 151
e 2594 151
e 2688 151
e 2742 151
e 2800 151
e 3314 151
e 3443 151
e 3625 151
e 3688 151
e 3771 151
e 3783 151
e 3829 151
e 3948 151
e 4088 151
e 4414 151
e 4427 151
e 4444 151
e 4508 151
e 4560 151
e 4707 151
e 4806 151
e 4860 151
e 5073 151
e 5099 151
e 5231 151
e 5248 151
e 5337 151
e 5358 151
e 5362 151
e 5380 151
e 5472 151
e 5501 151
e 5559 151
e 5607 151
e 5626 151
e 5647 151
e 5891 151
e 5981 151
e 6214 151
e 6265 151
e 6411 151
e 6493 151
e 6552 151
e 6678 151
e 6812 151
e 6949 151
e 6998 151
e 7129 151
e 7164 151
e 7242 151
e 7355 151
e 7564 151
e 7645 151
e 7674 151
e 7737 151
e 7789 151
e 7900 151
e 7943 151
e 8138 151
e 8277 151
e 8490 151
e 8506 151
e 8520 151
e 8635 151
e 8967 151
e 8982 151
e 8997 151
e 9032 151
e 9121 151
e 9168 151
e 9173 151
e 9178 151
e 9244 151
e 9339 151
e 9343 151
e 9375 151
e 9394 151
e 9485 151
e 9619 151
e 9704 151
e 9913 151
e 10022 151
e 10146 151
e 10345 151
e 10425 151
e 10511 151
e 10518 151
e 10562 151
e 10564 151
e 10688 151
e 10711 151
e 10729 151
e 10814 151
e 10875 151
e 11021 151
e 11273 151
e 11479 151
e 11663 151
e 11715 151
e 11727 151
e 11745 151
e 11806 151
e 11896 151
e 11927 151
e 11967 151
e 12031 151
e 12127 151
e 12617 151
e 12624 151
e 12790 151
e 12912 151
e 12939 151
e 12992 151
e 13120 151
e 13123 151
e 13245 151
e 13595 151
e 13597 151
e 13667 151
e 13745 151
e 13814 151
e 13865 151
e 13987 151
e 13988 151
e 14206 151
e 14208 151
e 14585 151
e 14694 151
e 14751 151
e 14755 151
e 15145 151
e 15161 151
e 15285 151
e 15307 151
e 15372 151
e 15380 151
e 15427 151
e 15557 151
e 15629 151
e 15665 151
e 16147 151
e 16152 151
e 16178 151
e 16307 151
e 16376 151
e 16383 151
e 16411 151
e 17180 151
e 17227 151
e 17325 151
e 17432 151
e 17492 151
e 17547 151
e 17577 151
e 17884 151
e 17933 151
e 17946 151
e 17954 151
e 17985 151
e 18048 151
e 18087 151
e 18236 151
e 188 152
e 559 152
e 1207 152
e 1540 152
e 1982 152
e 2380 152
e 2691 152
e 3704 152
e 4824 152
e 5183 152
e 5386 152
e 5905 152
e 7318 152
e 7687 152
e 7770 152
e 8887 152
e 9177 152
e 11091 152
e 11235 152
e 11912 152
e 11954 152
e 12472 152
e 13218 152
e 13356 152
e 13731 152
e 14246 152
e 15138 152
e 15895 152
e 16249 152
e 16372 152
e 16941 152
e 17089 152
e 17408 152
e 17933 152
e 18300 152
e 409 153
e 416 153
e 440 153
e 493 153
e 516 153
e 610 153
e 805 153
e 851 153
e 936 153
e 958 153
e 989 153
e 991 153
e 1026 153
e 1205 153
e 1407 153
e 1466 153
e 1609 153
e 1621 153
e 1737 153
e 1827 153
e 2041 153
e 2075 153
e 2321 153
e 2806 153
e 3050 153
e 3225 153
e 3228 153
e 3231 153
e 3328 153
e 3381 153
e 3521 153
e 3732 153
e 3911 153
e 3938 153
e 4113 153
e 4172 153
e 4213 153
e 4237 153
e 4313 153
e 4336 153
e 4403 153
e 4447 153
e 4497 153
e 4717 153
e 4908 153
e 5072 153
e 5118 153
e 5600 153
e 5686 153
e 5710 153
e 5821 153
e 5908 153
e 5958 153
e 6088 153
e 6157 153
e 6351 153
e 6505 153
e 6692 153
e 7104 153
e 7157 153
e 7385 153
e 7387 153
e 7704 153
e 7959 153
e 8242 153
e 8264 153
e 8441 153
e 8930 153
e 9211 153
e 9268 153
e 9372 153
e 9502 153
e 9536 153
e 9606 153
e 9617 153
e 9922 153
e 10102 153
e 10145 153
e 10239 153
e 10297 153
e 10504 153
e 10509 153
e 10557 153
e 10646 153
e 10778 153
e 10833 153
e 11067 153
e 11081 153
e 11433 153
e 11490 153
e 11624 153
e 11780 153
e 11894 153
e 12235 153
e 12447 153
e 12539 153
e 12542 153
e 12572 153
e 12573 153
e 12979 153
e 13010 153
e 13145 153
e 13386 153
e 13413 153
e 13596 153
e 13652 153
e 13996 153
e 14103 153
e 14120 153
e 14160 153
e 14197 153
e 14273 153
e 14332 153
e 14642 153
e 14707 153
e 14725 153
e 14748 153
e 14783 153
e 14857 153
e 14980 153
e 15215 153
e 15341 153
e 15373 153
e 15517 153
e 15613 153
e 15630 153
e 15680 153
e 15691 153
e 15711 153
e 15714 153
e 15781 153
e 15922 153
e 16039 153
e 16077 153
e 16212 153
e 16379 153
e 16413 153
e 16631 153
e 16774 153
e 16924 153
e 16925 153
e 16935 153
e 16948 153
e 16988 153
e 17114 153
e 17216 153
e 17226 153
e 17472 153
e 17615 153
e 17628 153
e 17650 153
e 17742 153
e 17789 153
e 17868 153
e 17889 153
e 17934 153
e 17947 153
e 18117 153
e 185 154
e 497 154
e 555 154
e 866 154
e 959 154
e 1044 154
e 2330 154
e 2905 154
e 2991 154
e 3374 154
e 3593 154
e 4038 154
e 4165 154
e 4210 154
e 4750 154
e 4783 154
e 4832 154
e 5798 154
e 5942 154
e 5955 154
e 6066 154
e 6346 154
e 6850 154
e 6917 154
e 7116 154
e 7194 154
e 7618 154
e 7718 154
e 7769 154
e 7830 154
e 7940 154
e 8150 154
e 8290 154
e 8341 154
e 8691 154
e 8898 154
e 8908 154
e 9840 154
e 9877 154
e 10111 154
e 10958 154
e 11236 154
e 11244 154
e 11463 154
e 11964 154
e 12499 154
e 12825 154
e 13117 154
e 13432 154
e 13433 154
e 13676 154
e 14281 154
e 14541 154
e 14734 154
e 14905 154
e 15020 154
e 15239 154
e 15584 154
e 15752 154
e 16428 154
e 17053 154
e 17503 154
e 17893 154
e 359 155
e 967 155
e 1070 155
e 1163 155
e 1234 155
e 1239 155
e 1356 155
e 1478 155
e 1530 155
e 1611 155
e 1666 155
e 1671 155
e 1681 155
e 1691 155
e 1782 155
e 1865 155
e 1880 155
e 1953 155
e 2222 155
e 2238 155
e 2498 155
e 2526 155
e 2652 155
e 3187 155
e 3381 155
e 3390 155
e 3617 155
e 3632 155
e 3684 155
e 3724 155
e 3946 155
e 4192 155
e 4367 155
e 4444 155
e 4678 155
e 4717 155
e 4736 155
e 5092 155
e 5208 155
e 5220 155
e 5402 155
e 5420 155
e 5472 155
e 5635 155
e 5781 155
e 6066 155
e 6227 155
e 6412 155
e 6452 155
e 6462 155
e 6471 155
e 6517 155
e 6672 155
e 6762 155
e 6815 155
e 6850 155
e 7194 155
e 7335 155
e 7340 155
e 7398 155
e 7415 155
e 7440 155
e 7442 155
e 7456 155
e 7495 155
e 7632 155
e 7792 155
e 8049 155
e 8290 155
e 8324 155
e 8330 155
e 8450 155
e 8665 155
e 8797 155
e 8943 155
e 9465 155
e 9476 155
e 9640 155
e 9965 155
e 10094 155
e 10135 155
e 10180 155
e 10233 155
e 10405 155
e 10454 155
e 10459 155
e 10529 155
e 10590 155
e 10860 155
e 11053 155
e 11105 155
e 11150 155
e 11273 155
e 11412 155
e 11805 155
e 11839 155
e 12013 155
e 12093 155
e 12316 155
e 12370 155
e 12430 155
e 12846 155
e 12936 155
e 12991 155
e 13058 155
e 13102 155
e 13105 155
e 13120 155
e 13437 155
e 13686 155
e 13706 155
e 13735 155
e 13879 155
e 13893 155
e 14068 155
e 14399 155
e 14647 155
e 14687 155
e 14688 155
e 14752 155
e 14856 155
e 14868 155
e 14886 155
e 15048 155
e 15097 155
e 15278 155
e 15290 155
e 15315 155
e 15360 155
e 15392 155
e 15630 155
e 15714 155
e 15795 155
e 15803 155
e 16265 155
e 16328 155
e 16385 155
e 16391 155
e 16466 155
e 16588 155
e 16712 155
e 16779 155
e 16908 155
e 16971 155
e 17004 155
e 17024 155
e 17206 155
e 17256 155
e 17261 155
e 17558 155
e 17689 155
e 17694 155
e 17980 155
e 17987 155
e 18027 155
e 18098 155
e 18225 155
e 18258 155
e 18337 155
e 18416 155
e 1596 156
e 1867 156
e 2913 156
e 4068 156
e 4161 156
e 4643 156
e 5677 156
e 6445 156
e 8954 156
e 11271 156
e 747 157
e 853 157
e 1380 157
e 1488 157
e 3562 157
e 3620 157
e 6290 157
e 6562 157
e 6663 157
e 6693 157
e 7249 157
e 7738 157
e 8204 157
e 8216 157
e 9753 157
e 10273 157
e 11361 157
e 11515 157
e 12479 157
e 12503 157
e 13738 157
e 13786 157
e 14921 157
e 16090 157
e 16928 157
e 17491 157
e 17611 157
e 17858 157
e 2361 158
e 2510 158
e 4898 158
e 5743 158
e 9178 158
e 9930 158
e 10783 158
e 12076 158
e 17060 158
e 403 159
e 850 159
e 1712 159
e 2257 159
e 2584 159
e 3827 159
e 4025 159
e 4865 159
e 5053 159
e 5141 159
e 6201 159
e 6786 159
e 6825 159
e 7043 159
e 7412 159
e 7617 159
e 7629 159
e 7971 159
e 8027 159
e 8638 159
e 9547 159
e 10036 159
e 10629 159
e 10633 159
e 11481 159
e 11493 159
e 11756 159
e 12019 159
e 12034 159
e 12054 159
e 12275 159
e 12361 159
e 12555 159
e 13820 159
e 14030 159
e 14616 159
e 15360 159
e 15799 159
e 15829 159
e 16283 159
e 16539 159
e 16566 159
e 17358 159
e 17836 159
e 175 160
e 237 160
e 259 160
e 515 160
e 584 160
e 590 160
e 625 160
e 823 160
e 993 160
e 1046 160
e 1058 160
e 1147 160
e 1439 160
e 1573 160
e 1649 160
e 1660 160
e 1686 160
e 1733 160
e 1804 160
e 2160 160
e 2206 160
e 2430 160
e 2494 160
e 2604 160
e 2770 160
e 2900 160
e 2911 160
e 3500 160
e 3684 160
e 3807 160
e 3826 160
e 3999 160
e 4113 160
e 4177 160
e 4207 160
e 4220 160
e 4222 160
e 4252 160
e 4311 160
e 4489 160
e 4507 160
e 4518 160
e 4613 160
e 4623 160
e 4633 160
e 4734 160
e 4861 160
e 5400 160
e 5452 160
e 5472 160
e 5603 160
e 6187 160
e 6282 160
e 6789 160
e 6819 160
e 6925 160
e 6939 160
e 7000 160
e 7024 160
e 7057 160
e 7222 160
e 7415 160
e 7429 160
e 7759 160
e 7981 160
e 7983 160
e 8064 160
e 8312 160
e 8373 160
e 8421 160
e 8527 160
e 8665 160
e 8985 160
e 9219 160
e 9417 160
e 9459 160
e 9558 160
e 9564 160
e 9625 160
e 9809 160
e 9928 160
e 10044 160
e 10626 160
e 10778 160
e 10806 160
e 10923 160
e 11189 160
e 11313 160
e 11457 160
e 11460 160
e 11469 160
e 11710 160
e 12040 160
e 12108 160
e 12185 160
e 12293 160
e 12441 160
e 12446 160
e 12499 160
e 12542 160
e 12650 160
e 12688 160
e 12986 160
e 13098 160
e 13148 160
e 13347 160
e 13361 160
e 13657 160
e 13676 160
e 14198 160
e 14244 160
e 14509 160
e 14554 160
e 14711 160
e 14713 160
e 14785 160
e 14817 160
e 14856 160
e 14923 160
e 15020 160
e 15068 160
e 15103 160
e 15290 160
e 15597 160
e 15659 160
e 15860 160
e 15992 160
e 16111 160
e 16294 160
e 16393 160
e 16730 160
e 17038 160
e 17078 160
e 17180 160
e 17258 160
e 17285 160
e 17396 160
e 18444 160
e 1788 161
e 1985 161
e 2073 161
e 2140 161
e 2432 161
e 2676 161
e 3200 161
e 4008 161
e 4147 161
e 4193 161
e 4904 161
e 4925 161
e 6229 161
e 7400 161
e 7665 161
e 8176 161
e 8555 161
e 9174 161
e 9624 161
e 9650 161
e 9722 161
e 10452 161
e 10742 161
e 12107 161
e 12197 161
e 12354 161
e 12417 161
e 12529 161
e 13063 161
e 13555 161
e 14344 161
e 14420 161
e 14469 161
e 14583 161
e 15021 161
e 15138 161
e 15929 161
e 16229 161
e 16459 161
e 16538 161
e 17028 161
e 17753 161
e 18072 161
e 18116 161
e 1002 162
e 1101 162
e 2191 162
e 3015 162
e 4198 162
e 4947 162
e 5244 162
e 6805 162
e 6958 162
e 7012 162
e 7194 162
e 7239 162
e 8046 162
e 8386 162
e 8735 162
e 9293 162
e 10243 162
e 10971 162
e 12022 162
e 12375 162
e 15327 162
e 17089 162
e 1403 163
e 1477 163
e 1773 163
e 3355 163
e 4056 163
e 4237 163
e 4251 163
e 4406 163
e 4465 163
e 4602 163
e 5810 163
e 6416 163
e 6647 163
e 6792 163
e 7035 163
e 7447 163
e 7502 163
e 10465 163
e 10626 163
e 11660 163
e 12499 163
e 12599 163
e 12897 163
e 12991 163
e 13527 163
e 13600 163
e 13971 163
e 14646 163
e 14688 163
e 14773 163
e 15118 163
e 15242 163
e 15481 163
e 15837 163
e 16562 163
e 17047 163
e 17737 163
e 17766 163
e 17941 163
e 18076 163
e 174 164
e 230 164
e 321 164
e 390 164
e 422 164
e 446 164
e 584 164
e 683 164
e 830 164
e 878 164
e 945 164
e 1057 164
e 1146 164
e 1293 164
e 1408 164
e 1540 164
e 1609 164
e 1619 164
e 1755 164
e 2486 164
e 2574 164
e 2603 164
e 2634 164
e 2989 164
e 3084 164
e 3453 164
e 3608 164
e 4025 164
e 4113 164
e 4248 164
e 4531 164
e 4591 164
e 4830 164
e 4942 164
e 4944 164
e 4954 164
e 5056 164
e 5060 164
e 5180 164
e 5229 164
e 5255 164
e 5687 164
e 5719 164
e 5725 164
e 5891 164
e 5960 164
e 6206 164
e 6465 164
e 6468 164
e 6659 164
e 6705 164
e 6754 164
e 6763 164
e 6905 164
e 6906 164
e 7237 164
e 7376 164
e 7488 164
e 7630 164
e 7725 164
e 7873 164
e 7972 164
e 8161 164
e 8174 164
e 8334 164
e 8353 164
e 8635 164
e 8655 164
e 8853 164
e 9056 164
e 9138 164
e 9155 164
e 9181 164
e 9190 164
e 9272 164
e 9408 164
e 9564 164
e 9601 164
e 9606 164
e 9628 164
e 9638 164
e 9734 164
e 9829 164
e 10332 164
e 10377 164
e 10477 164
e 10530 164
e 10626 164
e 10658 164
e 10881 164
e 10990 164
e 11092 164
e 11220 164
e 11289 164
e 11342 164
e 11417 164
e 11434 164
e 11452 164
e 11666 164
e 11831 164
e 12262 164
e 12499 164
e 12509 164
e 12724 164
e 12959 164
e 13176 164
e 13479 164
e 13522 164
e 13777 164
e 13927 164
e 13969 164
e 14005 164
e 14079 164
e 14112 164
e 14146 164
e 14242 164
e 14248 164
e 14629 164
e 14688 164
e 14752 164
e 14972 164
e 15019 164
e 15117 164
e 15141 164
e 15394 164
e 15468 164
e 15806 164
e 15888 164
e 15904 164
e 15983 164
e 16217 164
e 16261 164
e 16350 164
e 16461 164
e 16497 164
e 16553 164
e 17035 164
e 17047 164
e 17078 164
e 17088 164
e 17094 164
e 17238 164
e 17248 164
e 17252 164
e 17546 164
e 17637 164
e 17687 164
e 17693 164
e 17955 164
e 17981 164
e 18001 164
e 18173 164
e 18189 164
e 18190 164
e 18402 164
e 221 165
e 257 165
e 391 165
e 459 165
e 644 165
e 740 165
e 778 165
e 1082 165
e 1096 165
e 1182 165
e 1240 165
e 1380 165
e 1471 165
e 1475 165
e 1539 165
e 1712 165
e 1717 165
e 1824 165
e 1837 165
e 2007 165
e 2184 165
e 2356 165
e 2485 165
e 2548 165
e 2559 165
e 2565 165
e 2665 165
e 2704 165
e 2744 165
e 2766 165
e 2802 165
e 2937 165
e 3157 165
e 3242 165
e 3660 165
e 3675 165
e 3765 165
e 4291 165
e 4490 165
e 4533 165
e 4643 165
e 4754 165
e 4797 165
e 4826 165
e 4895 165
e 4926 165
e 4967 165
e 5117 165
e 5124 165
e 5154 165
e 5305 165
e 5382 165
e 5416 165
e 5481 165
e 5485 165
e 5521 165
e 5619 165
e 6284 165
e 6497 165
e 6515 165
e 6562 165
e 6805 165
e 6837 165
e 6869 165
e 6948 165
e 7198 165
e 7228 165
e 7505 165
e 7738 165
e 7781 165
e 7943 165
e 7955 165
e 8022 165
e 8040 165
e 8212 165
e 8216 165
e 8252 165
e 8615 165
e 8629 165
e 8630 165
e 8752 165
e 8806 165
e 9134 165
e 9146 165
e 9336 165
e 9434 165
e 9753 165
e 9803 165
e 9867 165
e 10026 165
e 10141 165
e 10156 165
e 10178 165
e 10221 165
e 10289 165
e 10333 165
e 10687 165
e 10701 165
e 10840 165
e 10895 165
e 11040 165
e 11081 165
e 11133 165
e 11277 165
e 11361 165
e 11378 165
e 11396 165
e 11536 165
e 11747 165
e 12027 165
e 12147 165
e 12213 165
e 12290 165
e 12399 165
e 12404 165
e 12479 165
e 12526 165
e 12707 165
e 12801 165
e 12992 165
e 13166 165
e 13171 165
e 13179 165
e 13251 165
e 13285 165
e 13475 165
e 13529 165
e 13636 165
e 13683 165
e 13715 165
e 13739 165
e 13817 165
e 13877 165
e 14095 165
e 14226 165
e 14489 165
e 14497 165
e 14676 165
e 14693 165
e 14694 165
e 14725 165
e 14746 165
e 14821 165
e 14877 165
e 14921 165
e 14932 165
e 14967 165
e 15001 165
e 15237 165
e 15248 165
e 15327 165
e 15368 165
e 15603 165
e 15733 165
e 15742 165
e 15761 165
e 15861 165
e 15938 165
e 15956 165
e 15993 165
e 16032 165
e 16264 165
e 16270 165
e 16339 165
e 16414 165
e 16475 165
e 16626 165
e 16825 165
e 16884 165
e 17096 165
e 17189 165
e 17260 165
e 17302 165
e 17356 165
e 17418 165
e 17500 165
e 17678 165
e 17684 165
e 17703 165
e 17705 165
e 17730 165
e 17771 165
e 17858 165
e 17873 165
e 17974 165
e 18000 165
e 18096 165
e 18171 165
e 18337 165
e 3413 166
e 471 167
e 578 167
e 582 167
e 668 167
e 730 167
e 883 167
e 894 167
e 1162 167
e 1344 167
e 1445 167
e 1630 167
e 2329 167
e 2471 167
e 2770 167
e 3027 167
e 3607 167
e 4606 167
e 4707 167
e 5210 167
e 5477 167
e 6733 167
e 6754 167
e 6912 167
e 7015 167
e 7160 167
e 7515 167
e 7846 167
e 7910 167
e 7929 167
e 7948 167
e 8419 167
e 8448 167
e 8681 167
e 8747 167
e 9399 167
e 9408 167
e 9966 167
e 10039 167
e 10215 167
e 10376 167
e 10388 167
e 10581 167
e 10737 167
e 10816 167
e 11184 167
e 11361 167
e 11502 167
e 12034 167
e 12220 167
e 12399 167
e 12415 167
e 12662 167
e 12685 167
e 13155 167
e 13197 167
e 13364 167
e 13841 167
e 13922 167
e 13977 167
e 14131 167
e 14413 167
e 14558 167
e 14616 167
e 14711 167
e 15166 167
e 15353 167
e 15362 167
e 15447 167
e 15502 167
e 15541 167
e 15615 167
e 15801 167
e 16106 167
e 16132 167
e 16384 167
e 16710 167
e 16765 167
e 16898 167
e 17030 167
e 17355 167
e 17407 167
e 17526 167
e 17546 167
e 17624 167
e 18352 167
e 18424 167
e 192 168
e 206 168
e 209 168
e 281 168
e 321 168
e 608 168
e 745 168
e 832 168
e 1044 168
e 1181 168
e 1652 168
e 1692 168
e 1777 168
e 2478 168
e 2555 168
e 2832 168
e 3220 168
e 3234 168
e 3659 168
e 3798 168
e 3852 168
e 4072 168
e 4095 168
e 4211 168
e 4231 168
e 4725 168
e 4821 168
e 4895 168
e 4997 168
e 5154 168
e 5472 168
e 5500 168
e 5548 168
e 5647 168
e 5809 168
e 5892 168
e 6054 168
e 6392 168
e 6725 168
e 6805 168
e 7144 168
e 7205 168
e 7489 168
e 7896 168
e 8083 168
e 8142 168
e 8282 168
e 8496 168
e 8497 168
e 8509 168
e 8826 168
e 8901 168
e 9124 168
e 9384 168
e 9434 168
e 9931 168
e 9955 168
e 9966 168
e 10265 168
e 10276 168
e 10320 168
e 10347 168
e 10366 168
e 10602 168
e 10873 168
e 11175 168
e 11339 168
e 11575 168
e 11990 168
e 12058 168
e 12239 168
e 12263 168
e 12291 168
e 12303 168
e 12446 168
e 12780 168
e 12934 168
e 12977 168
e 13078 168
e 13176 168
e 13271 168
e 13350 168
e 13381 168
e 13471 168
e 13686 168
e 13739 168
e 13836 168
e 13913 168
e 14600 168
e 14855 168
e 14884 168
e 15278 168
e 15537 168
e 15897 168
e 16161 168
e 16265 168
e 16442 168
e 16523 168
e 16758 168
e 16787 168
e 16889 168
e 16975 168
e 17170 168
e 17310 168
e 17945 168
e 18000 168
e 18027 168
e 18191 168
e 18238 168
e 18306 168
e 18427 168
e 251 169
e 274 169
e 287 169
e 377 169
e 416 169
e 423 169
e 604 169
e 799 169
e 1042 169
e 1647 169
e 1861 169
e 1933 169
e 1990 169
e 2128 169
e 2373 169
e 2381 169
e 2440 169
e 2818 169
e 2824 169
e 2899 169
e 2979 169
e 3007 169
e 3350 169
e 3355 169
e 3381 169
e 3431 169
e 3460 169
e 3777 169
e 3873 169
e 3899 169
e 4056 169
e 4171 169
e 4218 169
e 4332 169
e 4455 169
e 4473 169
e 4609 169
e 4678 169
e 4772 169
e 4777 169
e 5143 169
e 5247 169
e 5271 169
e 5298 169
e 5367 169
e 5448 169
e 5470 169
e 5705 169
e 5842 169
e 5876 169
e 6273 169
e 6323 169
e 6371 169
e 6390 169
e 6397 169
e 6445 169
e 6450 169
e 6927 169
e 6934 169
e 7357 169
e 7437 169
e 7521 169
e 7974 169
e 8048 169
e 8401 169
e 8471 169
e 8529 169
e 8734 169
e 8932 169
e 8969 169
e 9037 169
e 9068 169
e 9237 169
e 9313 169
e 9326 169
e 9602 169
e 9762 169
e 9840 169
e 9958 169
e 10305 169
e 10369 169
e 10424 169
e 10656 169
e 10714 169
e 10723 169
e 10949 169
e 11061 169
e 11134 169
e 11342 169
e 11589 169
e 11751 169
e 11767 169
e 11778 169
e 11782 169
e 12030 169
e 12125 169
e 12189 169
e 12211 169
e 12590 169
e 12631 169
e 12688 169
e 13188 169
e 13205 169
e 13303 169
e 13388 169
e 13492 169
e 13554 169
e 13590 169
e 13738 169
e 14129 169
e 14142 169
e 14378 169
e 14411 169
e 14694 169
e 14744 169
e 14807 169
e 14941 169
e 14951 169
e 14978 169
e 15473 169
e 15531 169
e 15582 169
e 15929 169
e 15993 169
e 16183 169
e 16380 169
e 16519 169
e 16537 169
e 17190 169
e 17207 169
e 17249 169
e 17266 169
e 17476 169
e 17482 169
e 17826 169
e 17965 169
e 18212 169
e 18252 169
e 18344 169
e 193 170
e 226 170
e 241 170
e 292 170
e 294 170
e 307 170
e 325 170
e 358 170
e 361 170
e 365 170
e 460 170
e 473 170
e 501 170
e 525 170
e 529 170
e 556 170
e 585 170
e 612 170
e 713 170
e 752 170
e 770 170
e 856 170
e 858 170
e 898 170
e 983 170
e 1037 170
e 1039 170
e 1058 170
e 1063 170
e 1077 170
e 1081 170
e 1116 170
e 1118 170
e 1123 170
e 1214 170
e 1235 170
e 1296 170
e 1299 170
e 1310 170
e 1319 170
e 1333 170
e 1341 170
e 1365 170
e 1391 170
e 1396 170
e 1409 170
e 1440 170
e 1499 170
e 1505 170
e 1547 170
e 1593 170
e 1647 170
e 1694 170
e 1697 170
e 1731 170
e 1791 170
e 1802 170
e 1807 170
e 1827 170
e 1907 170
e 1931 170
e 1964 170
e 2059 170
e 2165 170
e 2291 170
e 2363 170
e 2393 170
e 2432 170
e 2560 170
e 2561 170
e 2569 170
e 2573 170
e 2577 170
e 2630 170
e 2637 170
e 2679 170
e 2687 170
e 2705 170
e 2740 170
e 2758 170
e 2769 170
e 2793 170
e 2862 170
e 2915 170
e 2927 170
e 2932 170
e 2960 170
e 2978 170
e 3005 170
e 3027 170
e 3036 170
e 3076 170
e 3128 170
e 3277 170
e 3278 170
e 3297 170
e 3326 170
e 3343 170
e 3351 170
e 3366 170
e 3426 170
e 3450 170
e 3656 170
e 3675 170
e 3677 170
e 3724 170
e 3777 170
e 3781 170
e 3818 170
e 3880 170
e 3921 170
e 3922 170
e 3946 170
e 3976 170
e 3979 170
e 3990 170
e 4100 170
e 4130 170
e 4207 170
e 4216 170
e 4217 170
e 4222 170
e 4265 170
e 4284 170
e 4294 170
e 4299 170
e 4306 170
e 4332 170
e 4334 170
e 4336 170
e 4378 170
e 4441 170
e 4504 170
e 4516 170
e 4529 170
e 4561 170
e 4603 170
e 4619 170
e 4702 170
e 4748 170
e 4843 170
e 4892 170
e 4906 170
e 4947 170
e 4963 170
e 4965 170
e 5012 170
e 5042 170
e 5051 170
e 5081 170
e 5148 170
e 5152 170
e 5242 170
e 5257 170
e 5294 170
e 5326 170
e 5329 170
e 5423 170
e 5433 170
e 5435 170
e 5442 170
e 5472 170
e 5493 170
e 5535 170
e 5593 170
e 5600 170
e 5675 170
e 5751 170
e 5781 170
e 5801 170
e 5802 170
e 5831 170
e 5885 170
e 5950 170
e 5998 170
e 6023 170
e 6053 170
e 6061 170
e 6073 170
e 6095 170
e 6097 170
e 6101 170
e 6155 170
e 6157 170
e 6179 170
e 6244 170
e 6296 170
e 6375 170
e 6395 170
e 6408 170
e 6442 170
e 6475 170
e 6480 170
e 6513 170
e 6636 170
e 6641 170
e 6663 170
e 6706 170
e 6724 170
e 6781 170
e 6850 170
e 6858 170
e 6865 170
e 6914 170
e 7027 170
e 7050 170
e 7080 170
e 7105 170
e 7113 170
e 7119 170
e 7259 170
e 7321 170
e 7327 170
e 7331 170
e 7477 170
e 7507 170
e 7524 170
e 7624 170
e 7641 170
e 7658 170
e 7688 170
e 7693 170
e 7724 170
e 7838 170
e 7851 170
e 7852 170
e 7983 170
e 8000 170
e 8016 170
e 8030 170
e 8089 170
e 8095 170
e 8137 170
e 8213 170
e 8216 170
e 8227 170
e 8230 170
e 8244 170
e 8273 170
e 8312 170
e 8357 170
e 8364 170
e 8429 170
e 8439 170
e 8455 170
e 8463 170
e 8474 170
e 8525 170
e 8586 170
e 8600 170
e 8720 170
e 8825 170
e 8850 170
e 8884 170
e 8940 170
e 8944 170
e 8970 170
e 9033 170
e 9064 170
e 9111 170
e 9116 170
e 9123 170
e 9138 170
e 9209 170
e 9251 170
e 9297 170
e 9331 170
e 9476 170
e 9500 170
e 9514 170
e 9536 170
e 9609 170
e 9611 170
e 9651 170
e 9701 170
e 9729 170
e 9734 170
e 9792 170
e 9798 170
e 9881 170
e 9928 170
e 10045 170
e 10047 170
e 10057 170
e 10063 170
e 10089 170
e 10094 170
e 10100 170
e 10151 170
e 10160 170
e 10204 170
e 10243 170
e 10330 170
e 10343 170
e 10344 170
e 10388 170
e 10438 170
e 10443 170
e 10448 170
e 10455 170
e 10534 170
e 10556 170
e 10558 170
e 10642 170
e 10893 170
e 10924 170
e 10976 170
e 11007 170
e 11028 170
e 11078 170
e 11104 170
e 11126 170
e 11220 170
e 11244 170
e 11265 170
e 11268 170
e 11274 170
e 11339 170
e 11377 170
e 11385 170
e 11461 170
e 11468 170
e 11487 170
e 11687 170
e 11726 170
e 11750 170
e 11816 170
e 11863 170
e 11865 170
e 11871 170
e 11927 170
e 11949 170
e 11984 170
e 11996 170
e 12005 170
e 12029 170
e 12085 170
e 12091 170
e 12092 170
e 12094 170
e 12105 170
e 12130 170
e 12131 170
e 12134 170
e 12157 170
e 12186 170
e 12215 170
e 12218 170
e 12288 170
e 12316 170
e 12329 170
e 12390 170
e 12401 170
e 12402 170
e 12410 170
e 12417 170
e 12434 170
e 12462 170
e 12573 170
e 12629 170
e 12643 170
e 12647 170
e 12715 170
e 12718 170
e 12753 170
e 12828 170
e 12846 170
e 12894 170
e 13014 170
e 13036 170
e 13145 170
e 13152 170
e 13246 170
e 13338 170
e 13340 170
e 13361 170
e 13367 170
e 13413 170
e 13460 170
e 13476 170
e 13477 170
e 13546 170
e 13575 170
e 13579 170
e 13595 170
e 13602 170
e 13636 170
e 13665 170
e 13676 170
e 13677 170
e 13733 170
e 13830 170
e 13892 170
e 13910 170
e 13948 170
e 13954 170
e 13967 170
e 14016 170
e 14037 170
e 14081 170
e 14125 170
e 14142 170
e 14150 170
e 14189 170
e 14196 170
e 14220 170
e 14250 170
e 14256 170
e 14297 170
e 14364 170
e 14410 170
e 14439 170
e 14470 170
e 14472 170
e 14493 170
e 14497 170
e 14499 170
e 14521 170
e 14711 170
e 14712 170
e 14952 170
e 14978 170
e 15000 170
e 15013 170
e 15020 170
e 15026 170
e 15102 170
e 15127 170
e 15191 170
e 15225 170
e 15259 170
e 15265 170
e 15279 170
e 15291 170
e 15294 170
e 15325 170
e 15330 170
e 15504 170
e 15550 170
e 15565 170
e 15574 170
e 15686 170
e 15717 170
e 15754 170
e 15779 170
e 15801 170
e 15840 170
e 15864 170
e 15883 170
e 15922 170
e 15956 170
e 15958 170
e 15964 170
e 16007 170
e 16035 170
e 16051 170
e 16052 170
e 16058 170
e 16072 170
e 16103 170
e 16110 170
e 16119 170
e 16158 170
e 16239 170
e 16246 170
e 16266 170
e 16379 170
e 16398 170
e 16404 170
e 16435 170
e 16470 170
e 16482 170
e 16492 170
e 16515 170
e 16532 170
e 16575 170
e 16590 170
e 16593 170
e 16644 170
e 16648 170
e 16663 170
e 16675 170
e 16697 170
e 16741 170
e 16752 170
e 16773 170
e 16854 170
e 16892 170
e 16971 170
e 17005 170
e 17074 170
e 17161 170
e 17199 170
e 17207 170
e 17219 170
e 17260 170
e 17324 170
e 17388 170
e 17413 170
e 17420 170
e 17433 170
e 17447 170
e 17489 170
e 17549 170
e 17576 170
e 17621 170
e 17626 170
e 17641 170
e 17673 170
e 17705 170
e 17789 170
e 17866 170
e 17892 170
e 17987 170
e 17994 170
e 18003 170
e 18013 170
e 18027 170
e 18093 170
e 18146 170
e 18154 170
e 18158 170
e 18250 170
e 18273 170
e 18279 170
e 18283 170
e 18287 170
e 18342 170
e 18357 170
e 18378 170
e 18420 170
e 190 171
e 370 171
e 452 171
e 686 171
e 717 171
e 981 171
e 993 171
e 1063 171
e 1088 171
e 1170 171
e 1460 171
e 1684 171
e 1888 171
e 1960 171
e 2043 171
e 2117 171
e 2303 171
e 2321 171
e 3116 171
e 3238 171
e 3436 171
e 3478 171
e 3535 171
e 3698 171
e 3774 171
e 3905 171
e 3966 171
e 4019 171
e 4165 171
e 4319 171
e 4438 171
e 4970 171
e 5050 171
e 5238 171
e 5311 171
e 5326 171
e 5349 171
e 5453 171
e 5562 171
e 5691 171
e 5743 171
e 5833 171
e 5843 171
e 5851 171
e 6056 171
e 6510 171
e 6560 171
e 6590 171
e 6674 171
e 7087 171
e 7194 171
e 7215 171
e 7383 171
e 7425 171
e 7576 171
e 7605 171
e 7925 171
e 7941 171
e 8188 171
e 8299 171
e 8583 171
e 8641 171
e 8642 171
e 8741 171
e 8927 171
e 8950 171
e 9087 171
e 9123 171
e 9289 171
e 9303 171
e 9602 171
e 9658 171
e 9666 171
e 9720 171
e 9985 171
e 10174 171
e 10228 171
e 10244 171
e 10546 171
e 10618 171
e 10626 171
e 10678 171
e 10708 171
e 10826 171
e 10907 171
e 11079 171
e 11091 171
e 11151 171
e 11222 171
e 11237 171
e 11382 171
e 11504 171
e 11569 171
e 11598 171
e 11685 171
e 11833 171
e 12017 171
e 12183 171
e 12286 171
e 12358 171
e 12487 171
e 12499 171
e 12567 171
e 13132 171
e 13319 171
e 13552 171
e 13567 171
e 13759 171
e 13898 171
e 13925 171
e 14075 171
e 14313 171
e 14335 171
e 14638 171
e 14793 171
e 14911 171
e 15124 171
e 15142 171
e 15306 171
e 15322 171
e 15393 171
e 15529 171
e 15577 171
e 15579 171
e 15595 171
e 15668 171
e 15673 171
e 15700 171
e 15819 171
e 16001 171
e 16019 171
e 16118 171
e 16231 171
e 16352 171
e 16357 171
e 16425 171
e 16681 171
e 16699 171
e 16931 171
e 16983 171
e 17408 171
e 17691 171
e 17864 171
e 18132 171
e 18295 171
e 287 172
e 402 172
e 789 172
e 947 172
e 1385 172
e 1788 172
e 2041 172
e 2183 172
e 2223 172
e 2385 172
e 2770 172
e 2790 172
e 3092 172
e 3229 172
e 3617 172
e 4222 172
e 4240 172
e 4578 172
e 4783 172
e 4943 172
e 5230 172
e 5388 172
e 5472 172
e 6395 172
e 6486 172
e 6516 172
e 6621 172
e 6936 172
e 7041 172
e 7089 172
e 7194 172
e 7685 172
e 7792 172
e 8435 172
e 8570 172
e 8709 172
e 8846 172
e 9650 172
e 9752 172
e 10000 172
e 10115 172
e 10246 172
e 10385 172
e 10402 172
e 10408 172
e 10420 172
e 10463 172
e 10626 172
e 10656 172
e 10983 172
e 11248 172
e 11699 172
e 12475 172
e 12499 172
e 12543 172
e 12665 172
e 12781 172
e 13549 172
e 14064 172
e 14281 172
e 14497 172
e 14978 172
e 15284 172
e 15388 172
e 15913 172
e 16117 172
e 16217 172
e 16277 172
e 16547 172
e 16680 172
e 17038 172
e 17277 172
e 17754 172
e 17789 172
e 193 173
e 223 173
e 241 173
e 258 173
e 474 173
e 492 173
e 655 173
e 671 173
e 707 173
e 793 173
e 806 173
e 843 173
e 855 173
e 919 173
e 1430 173
e 1501 173
e 1767 173
e 2116 173
e 2135 173
e 2148 173
e 2210 173
e 2281 173
e 2294 173
e 2341 173
e 2381 173
e 2459 173
e 2488 173
e 2837 173
e 2940 173
e 3181 173
e 3212 173
e 3388 173
e 3432 173
e 3507 173
e 3624 173
e 3749 173
e 3851 173
e 3867 173
e 4234 173
e 4511 173
e 4597 173
e 4632 173
e 4697 173
e 4903 173
e 4949 173
e 5089 173
e 5106 173
e 5151 173
e 5247 173
e 5299 173
e 5311 173
e 5381 173
e 5472 173
e 5567 173
e 5650 173
e 5937 173
e 6337 173
e 6364 173
e 6420 173
e 6523 173
e 6590 173
e 6596 173
e 6716 173
e 6725 173
e 6864 173
e 7069 173
e 7141 173
e 7194 173
e 7199 173
e 7225 173
e 7249 173
e 7399 173
e 7556 173
e 7722 173
e 7730 173
e 7956 173
e 7978 173
e 8053 173
e 8086 173
e 8419 173
e 8482 173
e 8628 173
e 8793 173
e 8801 173
e 8874 173
e 8901 173
e 9164 173
e 9172 173
e 9304 173
e 9367 173
e 9475 173
e 9721 173
e 9723 173
e 9825 173
e 9830 173
e 9862 173
e 9929 173
e 9938 173
e 10077 173
e 10265 173
e 10268 173
e 10423 173
e 10569 173
e 10626 173
e 10703 173
e 10873 173
e 11113 173
e 11240 173
e 11375 173
e 11683 173
e 11685 173
e 11874 173
e 12103 173
e 12194 173
e 12503 173
e 12513 173
e 12818 173
e 12934 173
e 12989 173
e 13057 173
e 13163 173
e 13168 173
e 13457 173
e 13545 173
e 13768 173
e 13786 173
e 13789 173
e 14204 173
e 14335 173
e 14600 173
e 14711 173
e 14739 173
e 15171 173
e 15276 173
e 15374 173
e 15664 173
e 15774 173
e 15962 173
e 16020 173
e 16106 173
e 16136 173
e 16187 173
e 16256 173
e 16355 173
e 16438 173
e 16535 173
e 16544 173
e 16681 173
e 16756 173
e 16787 173
e 17040 173
e 17102 173
e 17108 173
e 17562 173
e 17620 173
e 17715 173
e 17765 173
e 17781 173
e 17916 173
e 17992 173
e 18021 173
e 18070 173
e 284 174
e 293 174
e 352 174
e 366 174
e 394 174
e 446 174
e 551 174
e 557 174
e 562 174
e 858 174
e 915 174
e 1093 174
e 1182 174
e 1232 174
e 1291 174
e 1293 174
e 1377 174
e 1392 174
e 1421 174
e 1451 174
e 1503 174
e 1605 174
e 1702 174
e 1776 174
e 2052 174
e 2137 174
e 2200 174
e 2341 174
e 2358 174
e 2409 174
e 2479 174
e 2481 174
e 2514 174
e 2539 174
e 2559 174
e 2615 174
e 2741 174
e 2857 174
e 2989 174
e 3000 174
e 3026 174
e 3084 174
e 3129 174
e 3343 174
e 3437 174
e 3481 174
e 3513 174
e 3563 174
e 3660 174
e 3662 174
e 3700 174
e 3719 174
e 3794 174
e 3829 174
e 3841 174
e 3966 174
e 3979 174
e 3985 174
e 4017 174
e 4113 174
e 4212 174
e 4342 174
e 4411 174
e 4434 174
e 4601 174
e 4605 174
e 4632 174
e 4671 174
e 4682 174
e 4690 174
e 4696 174
e 4740 174
e 4828 174
e 4890 174
e 4948 174
e 4953 174
e 4970 174
e 5093 174
e 5106 174
e 5110 174
e 5117 174
e 5169 174
e 5176 174
e 5177 174
e 5246 174
e 5255 174
e 5263 174
e 5285 174
e 5328 174
e 5346 174
e 5356 174
e 5386 174
e 5423 174
e 5468 174
e 5472 174
e 5529 174
e 5559 174
e 5626 174
e 5692 174
e 5764 174
e 5772 174
e 5890 174
e 5924 174
e 6009 174
e 6039 174
e 6044 174
e 6096 174
e 6128 174
e 6182 174
e 6207 174
e 6355 174
e 6398 174
e 6459 174
e 6461 174
e 6613 174
e 6622 174
e 6673 174
e 6754 174
e 6763 174
e 6814 174
e 6852 174
e 6883 174
e 6907 174
e 6958 174
e 6990 174
e 7010 174
e 7015 174
e 7046 174
e 7183 174
e 7204 174
e 7257 174
e 7264 174
e 7385 174
e 7391 174
e 7545 174
e 7580 174
e 7730 174
e 7743 174
e 7885 174
e 7972 174
e 8000 174
e 8090 174
e 8205 174
e 8440 174
e 8548 174
e 8557 174
e 8607 174
e 8741 174
e 8743 174
e 8756 174
e 8763 174
e 8853 174
e 8877 174
e 8901 174
e 9007 174
e 9056 174
e 9107 174
e 9192 174
e 9203 174
e 9294 174
e 9336 174
e 9365 174
e 9367 174
e 9416 174
e 9439 174
e 9545 174
e 9552 174
e 9564 174
e 9601 174
e 9616 174
e 9628 174
e 9734 174
e 9740 174
e 9759 174
e 9962 174
e 9975 174
e 10027 174
e 10031 174
e 10038 174
e 10241 174
e 10253 174
e 10266 174
e 10401 174
e 10490 174
e 10548 174
e 10718 174
e 10745 174
e 10818 174
e 10871 174
e 10951 174
e 10963 174
e 11065 174
e 11181 174
e 11366 174
e 11410 174
e 11464 174
e 11561 174
e 11730 174
e 11823 174
e 11875 174
e 11941 174
e 11995 174
e 12007 174
e 12031 174
e 12074 174
e 12076 174
e 12115 174
e 12138 174
e 12270 174
e 12292 174
e 12355 174
e 12378 174
e 12526 174
e 12608 174
e 12617 174
e 12645 174
e 12688 174
e 12696 174
e 12724 174
e 12790 174
e 12830 174
e 12872 174
e 12947 174
e 12950 174
e 12958 174
e 13061 174
e 13066 174
e 13159 174
e 13188 174
e 13240 174
e 13251 174
e 13397 174
e 13467 174
e 13534 174
e 13560 174
e 13588 174
e 13781 174
e 13834 174
e 13870 174
e 13903 174
e 14168 174
e 14172 174
e 14203 174
e 14237 174
e 14272 174
e 14279 174
e 14280 174
e 14421 174
e 14519 174
e 14626 174
e 14656 174
e 14763 174
e 14918 174
e 14934 174
e 14974 174
e 15092 174
e 15117 174
e 15194 174
e 15210 174
e 15269 174
e 15298 174
e 15306 174
e 15355 174
e 15504 174
e 15519 174
e 15596 174
e 15625 174
e 15729 174
e 15805 174
e 15848 174
e 15873 174
e 15922 174
e 15985 174
e 16050 174
e 16106 174
e 16110 174
e 16114 174
e 16119 174
e 16224 174
e 16282 174
e 16339 174
e 16376 174
e 16446 174
e 16461 174
e 16528 174
e 16605 174
e 16713 174
e 16714 174
e 16760 174
e 16772 174
e 16789 174
e 16815 174
e 16832 174
e 16838 174
e 16853 174
e 16873 174
e 16874 174
e 16936 174
e 16956 174
e 17017 174
e 17094 174
e 17177 174
e 17188 174
e 17228 174
e 17244 174
e 17252 174
e 17271 174
e 17362 174
e 17375 174
e 17447 174
e 17533 174
e 17536 174
e 17565 174
e 17596 174
e 17765 174
e 17783 174
e 17996 174
e 18004 174
e 18021 174
e 18056 174
e 18080 174
e 18083 174
e 18087 174
e 18099 174
e 18155 174
e 18165 174
e 18209 174
e 18257 174
e 18402 174
e 18425 174
e 260 175
e 477 175
e 644 175
e 666 175
e 724 175
e 1060 175
e 1306 175
e 1367 175
e 1683 175
e 1748 175
e 2007 175
e 2117 175
e 2188 175
e 2358 175
e 2409 175
e 2464 175
e 2469 175
e 2665 175
e 2695 175
e 2748 175
e 2769 175
e 2891 175
e 2911 175
e 3002 175
e 3076 175
e 3424 175
e 3496 175
e 3610 175
e 3645 175
e 3807 175
e 3816 175
e 3850 175
e 3880 175
e 3900 175
e 4099 175
e 4207 175
e 4255 175
e 4256 175
e 4265 175
e 4289 175
e 4627 175
e 4643 175
e 4675 175
e 4724 175
e 4797 175
e 4871 175
e 4890 175
e 5057 175
e 5125 175
e 5255 175
e 5385 175
e 5386 175
e 5394 175
e 5435 175
e 5481 175
e 5496 175
e 5671 175
e 5684 175
e 5710 175
e 5839 175
e 5952 175
e 6216 175
e 6261 175
e 6279 175
e 6495 175
e 6527 175
e 6603 175
e 6646 175
e 6664 175
e 6702 175
e 6900 175
e 7044 175
e 7118 175
e 7198 175
e 7352 175
e 7565 175
e 7627 175
e 7659 175
e 7772 175
e 7873 175
e 8595 175
e 8861 175
e 8867 175
e 8899 175
e 8928 175
e 9134 175
e 9203 175
e 9345 175
e 9709 175
e 9742 175
e 9839 175
e 9888 175
e 10022 175
e 10123 175
e 10279 175
e 10355 175
e 10577 175
e 10708 175
e 10818 175
e 10909 175
e 11001 175
e 11132 175
e 11218 175
e 11309 175
e 11474 175
e 11497 175
e 11605 175
e 11619 175
e 11719 175
e 11865 175
e 11962 175
e 11976 175
e 12339 175
e 12416 175
e 12479 175
e 12500 175
e 12603 175
e 12678 175
e 12813 175
e 12949 175
e 13056 175
e 13361 175
e 13762 175
e 13885 175
e 13890 175
e 14063 175
e 14239 175
e 14416 175
e 14457 175
e 14497 175
e 14610 175
e 14837 175
e 15103 175
e 15294 175
e 15415 175
e 15685 175
e 15805 175
e 15808 175
e 15873 175
e 15900 175
e 15928 175
e 16379 175
e 16437 175
e 16478 175
e 16662 175
e 16715 175
e 16916 175
e 17066 175
e 17100 175
e 17509 175
e 17625 175
e 17954 175
e 18360 175
e 18390 175
e 18444 175
e 426 176
e 1123 176
e 1475 176
e 2190 176
e 3252 176
e 3646 176
e 3802 176
e 4149 176
e 4201 176
e 4241 176
e 4927 176
e 4944 176
e 5029 176
e 5606 176
e 6042 176
e 6211 176
e 7028 176
e 7518 176
e 7705 176
e 7912 176
e 8412 176
e 8647 176
e 8893 176
e 8962 176
e 9212 176
e 9513 176
e 9820 176
e 9954 176
e 9975 176
e 10206 176
e 10220 176
e 10261 176
e 10582 176
e 10845 176
e 11097 176
e 11899 176
e 12037 176
e 12070 176
e 12467 176
e 12753 176
e 13867 176
e 14097 176
e 14107 176
e 14237 176
e 14531 176
e 15581 176
e 15610 176
e 15647 176
e 15664 176
e 15779 176
e 16044 176
e 16109 176
e 16415 176
e 16871 176
e 17394 176
e 17458 176
e 17781 176
e 17843 176
e 17948 176
e 18069 176
e 18430 176
e 307 177
e 311 177
e 673 177
e 889 177
e 1096 177
e 1294 177
e 1540 177
e 2200 177
e 2220 177
e 2254 177
e 2475 177
e 3347 177
e 3585 177
e 3633 177
e 3659 177
e 3675 177
e 3916 177
e 3965 177
e 4047 177
e 4204 177
e 4307 177
e 4310 177
e 4490 177
e 4520 177
e 4686 177
e 4780 177
e 5425 177
e 5576 177
e 5719 177
e 5801 177
e 6146 177
e 6339 177
e 6461 177
e 6659 177
e 7099 177
e 7299 177
e 7565 177
e 7571 177
e 7680 177
e 7794 177
e 8038 177
e 8152 177
e 8232 177
e 8252 177
e 8686 177
e 8751 177
e 9006 177
e 9528 177
e 9942 177
e 10222 177
e 10316 177
e 10609 177
e 11529 177
e 11740 177
e 11806 177
e 12402 177
e 12555 177
e 13301 177
e 13793 177
e 13959 177
e 13978 177
e 14267 177
e 14485 177
e 14596 177
e 14772 177
e 14971 177
e 15037 177
e 15199 177
e 15249 177
e 15655 177
e 15918 177
e 15929 177
e 16032 177
e 16158 177
e 16659 177
e 16889 177
e 17060 177
e 17314 177
e 17363 177
e 18099 177
e 18109 177
e 18156 177
e 969 178
e 2203 178
e 5399 178
e 5803 178
e 7194 178
e 7470 178
e 9207 178
e 10644 178
e 11985 178
e 12558 178
e 15973 178
e 16279 178
e 18189 178
e 286 179
e 299 179
e 312 179
e 365 179
e 410 179
e 688 179
e 776 179
e 826 179
e 879 179
e 888 179
e 1041 179
e 1090 179
e 1106 179
e 1163 179
e 1200 179
e 1263 179
e 1471 179
e 1479 179
e 1852 179
e 1896 179
e 1919 179
e 1978 179
e 2031 179
e 2163 179
e 2179 179
e 2216 179
e 2364 179
e 2455 179
e 2460 179
e 2489 179
e 2763 179
e 2794 179
e 2833 179
e 2866 179
e 3020 179
e 3193 179
e 3225 179
e 3247 179
e 3333 179
e 3809 179
e 3837 179
e 3838 179
e 3938 179
e 4497 179
e 4499 179
e 4646 179
e 4866 179
e 4873 179
e 5014 179
e 5018 179
e 5029 179
e 5172 179
e 5210 179
e 5270 179
e 5399 179
e 5456 179
e 5507 179
e 5515 179
e 5603 179
e 5619 179
e 5633 179
e 5950 179
e 5962 179
e 6273 179
e 6480 179
e 6557 179
e 6707 179
e 6756 179
e 6886 179
e 7055 179
e 7120 179
e 7273 179
e 7294 179
e 7356 179
e 7408 179
e 7547 179
e 7554 179
e 7587 179
e 7620 179
e 7792 179
e 7929 179
e 7986 179
e 7998 179
e 8044 179
e 8173 179
e 8312 179
e 8451 179
e 8609 179
e 8665 179
e 8675 179
e 8746 179
e 8747 179
e 9011 179
e 9052 179
e 9082 179
e 9173 179
e 9338 179
e 9366 179
e 9459 179
e 9558 179
e 9567 179
e 9678 179
e 9701 179
e 9705 179
e 9901 179
e 9957 179
e 10044 179
e 10187 179
e 10456 179
e 10464 179
e 10472 179
e 10591 179
e 10694 179
e 10730 179
e 10806 179
e 11293 179
e 11294 179
e 11412 179
e 11431 179
e 11554 179
e 11587 179
e 11710 179
e 11851 179
e 12070 179
e 12107 179
e 12131 179
e 12151 179
e 12389 179
e 12412 179
e 12608 179
e 12628 179
e 12659 179
e 12739 179
e 12821 179
e 12827 179
e 13202 179
e 13287 179
e 13354 179
e 13371 179
e 13582 179
e 13656 179
e 13684 179
e 13793 179
e 13806 179
e 13909 179
e 14244 179
e 14380 179
e 14402 179
e 14411 179
e 14440 179
e 14469 179
e 14485 179
e 14729 179
e 14860 179
e 14882 179
e 14927 179
e 14951 179
e 15033 179
e 15290 179
e 15352 179
e 15362 179
e 15423 179
e 15429 179
e 15488 179
e 15531 179
e 15615 179
e 15618 179
e 15630 179
e 15661 179
e 15740 179
e 15922 179
e 16157 179
e 16276 179
e 16473 179
e 16524 179
e 16652 179
e 16774 179
e 16784 179
e 16873 179
e 16875 179
e 16876 179
e 17260 179
e 17319 179
e 17399 179
e 17407 179
e 17539 179
e 17624 179
e 17651 179
e 17823 179
e 17855 179
e 17954 179
e 17977 179
e 18104 179
e 18303 179
e 18321 179
e 456 180
e 484 180
e 532 180
e 624 180
e 1079 180
e 1219 180
e 1438 180
e 1537 180
e 1643 180
e 1896 180
e 2357 180
e 2455 180
e 2521 180
e 3192 180
e 3241 180
e 3408 180
e 3456 180
e 3479 180
e 3586 180
e 3775 180
e 3826 180
e 3912 180
e 4017 180
e 4065 180
e 4079 180
e 4212 180
e 4328 180
e 4434 180
e 4546 180
e 4613 180
e 4682 180
e 4847 180
e 4896 180
e 5072 180
e 5293 180
e 5472 180
e 5772 180
e 6104 180
e 6650 180
e 6819 180
e 6936 180
e 7021 180
e 7194 180
e 7509 180
e 7719 180
e 7752 180
e 7840 180
e 7846 180
e 7918 180
e 7944 180
e 8195 180
e 8205 180
e 8277 180
e 8456 180
e 8596 180
e 8793 180
e 8868 180
e 9039 180
e 9360 180
e 9416 180
e 9446 180
e 9636 180
e 9648 180
e 9734 180
e 9991 180
e 10023 180
e 10247 180
e 10276 180
e 10398 180
e 10626 180
e 10734 180
e 10773 180
e 11150 180
e 11249 180
e 11269 180
e 11391 180
e 11561 180
e 11732 180
e 11775 180
e 11948 180
e 12011 180
e 12186 180
e 12205 180
e 12278 180
e 12307 180
e 12499 180
e 12557 180
e 12930 180
e 12998 180
e 13013 180
e 13536 180
e 13706 180
e 13861 180
e 14337 180
e 14656 180
e 15092 180
e 15122 180
e 15429 180
e 15729 180
e 15751 180
e 16200 180
e 16354 180
e 16446 180
e 16456 180
e 16465 180
e 16714 180
e 16848 180
e 17289 180
e 17422 180
e 17449 180
e 17754 180
e 17989 180
e 18287 180
e 18393 180
e 242 181
e 255 181
e 259 181
e 293 181
e 331 181
e 528 181
e 571 181
e 681 181
e 845 181
e 891 181
e 906 181
e 915 181
e 1026 181
e 1042 181
e 1144 181
e 1164 181
e 1244 181
e 1341 181
e 1377 181
e 1583 181
e 1598 181
e 1624 181
e 1650 181
e 1652 181
e 1661 181
e 1733 181
e 1855 181
e 1872 181
e 1879 181
e 1908 181
e 2026 181
e 2060 181
e 2191 181
e 2202 181
e 2207 181
e 2220 181
e 2319 181
e 2340 181
e 2469 181
e 2478 181
e 2492 181
e 2551 181
e 2680 181
e 2722 181
e 2863 181
e 2992 181
e 3048 181
e 3163 181
e 3212 181
e 3218 181
e 3233 181
e 3326 181
e 3500 181
e 3660 181
e 3672 181
e 3709 181
e 3724 181
e 3735 181
e 3746 181
e 3764 181
e 4024 181
e 4042 181
e 4081 181
e 4133 181
e 4149 181
e 4404 181
e 4486 181
e 4489 181
e 4504 181
e 4508 181
e 4519 181
e 4534 181
e 4553 181
e 4573 181
e 4609 181
e 4663 181
e 4695 181
e 4698 181
e 4745 181
e 4762 181
e 4772 181
e 4910 181
e 5094 181
e 5143 181
e 5156 181
e 5240 181
e 5289 181
e 5332 181
e 5348 181
e 5364 181
e 5366 181
e 5415 181
e 5417 181
e 5422 181
e 5533 181
e 5561 181
e 5586 181
e 5587 181
e 5594 181
e 5685 181
e 5724 181
e 5857 181
e 5870 181
e 5886 181
e 5890 181
e 5935 181
e 6276 181
e 6277 181
e 6325 181
e 6362 181
e 6446 181
e 6640 181
e 6741 181
e 6750 181
e 6799 181
e 6808 181
e 6824 181
e 6916 181
e 6940 181
e 6944 181
e 6966 181
e 7046 181
e 7164 181
e 7204 181
e 7250 181
e 7285 181
e 7346 181
e 7385 181
e 7651 181
e 7747 181
e 7798 181
e 7855 181
e 7871 181
e 7895 181
e 7915 181
e 7932 181
e 7940 181
e 8240 181
e 8248 181
e 8320 181
e 8383 181
e 8556 181
e 8615 181
e 8682 181
e 8704 181
e 8737 181
e 8783 181
e 8967 181
e 9162 181
e 9169 181
e 9183 181
e 9191 181
e 9203 181
e 9219 181
e 9277 181
e 9353 181
e 9432 181
e 9436 181
e 9479 181
e 9481 181
e 9487 181
e 9517 181
e 9535 181
e 9579 181
e 9678 181
e 9699 181
e 9821 181
e 9832 181
e 10033 181
e 10041 181
e 10042 181
e 10077 181
e 10136 181
e 10143 181
e 10163 181
e 10227 181
e 10241 181
e 10301 181
e 10340 181
e 10452 181
e 10527 181
e 10535 181
e 10559 181
e 10626 181
e 10656 181
e 10786 181
e 10793 181
e 10812 181
e 10889 181
e 10907 181
e 10916 181
e 10919 181
e 10939 181
e 10999 181
e 11049 181
e 11131 181
e 11202 181
e 11219 181
e 11252 181
e 11289 181
e 11322 181
e 11492 181
e 11543 181
e 11552 181
e 11566 181
e 11568 181
e 11743 181
e 11775 181
e 11868 181
e 11988 181
e 12011 181
e 12063 181
e 12086 181
e 12096 181
e 12103 181
e 12126 181
e 12295 181
e 12316 181
e 12332 181
e 12351 181
e 12499 181
e 12525 181
e 12602 181
e 12701 181
e 12835 181
e 12839 181
e 12862 181
e 12888 181
e 12978 181
e 13035 181
e 13043 181
e 13059 181
e 13068 181
e 13147 181
e 13325 181
e 13328 181
e 13389 181
e 13415 181
e 13432 181
e 13525 181
e 13555 181
e 13685 181
e 13697 181
e 13720 181
e 13734 181
e 13736 181
e 13749 181
e 13752 181
e 13781 181
e 13791 181
e 13855 181
e 13894 181
e 13953 181
e 13976 181
e 14035 181
e 14123 181
e 14142 181
e 14155 181
e 14163 181
e 14192 181
e 14333 181
e 14360 181
e 14469 181
e 14613 181
e 14618 181
e 14719 181
e 14726 181
e 14737 181
e 14825 181
e 14888 181
e 14932 181
e 14935 181
e 15029 181
e 15060 181
e 15099 181
e 15111 181
e 15116 181
e 15405 181
e 15536 181
e 15578 181
e 15817 181
e 16035 181
e 16109 181
e 16125 181
e 16223 181
e 16320 181
e 16336 181
e 16352 181
e 16369 181
e 16386 181
e 16495 181
e 16767 181
e 16853 181
e 16883 181
e 16953 181
e 16958 181
e 17077 181
e 17099 181
e 17106 181
e 17240 181
e 17366 181
e 17378 181
e 17395 181
e 17440 181
e 17458 181
e 17746 181
e 17911 181
e 17918 181
e 18048 181
e 18056 181
e 18170 181
e 18185 181
e 18267 181
e 18303 181
e 18344 181
e 18365 181
e 18381 181
e 880 182
e 1180 182
e 1513 182
e 1558 182
e 1598 182
e 1727 182
e 1790 182
e 2011 182
e 2284 182
e 2897 182
e 2898 182
e 3572 182
e 3589 182
e 4026 182
e 4028 182
e 4041 182
e 4373 182
e 4466 182
e 4752 182
e 4946 182
e 5248 182
e 5608 182
e 5933 182
e 6075 182
e 6153 182
e 6442 182
e 6687 182
e 6691 182
e 6719 182
e 6759 182
e 6839 182
e 7027 182
e 7325 182
e 7379 182
e 7417 182
e 7584 182
e 7792 182
e 7962 182
e 8156 182
e 8486 182
e 8840 182
e 8846 182
e 8862 182
e 8975 182
e 9110 182
e 9195 182
e 9315 182
e 9410 182
e 9566 182
e 9742 182
e 9769 182
e 9895 182
e 10220 182
e 10302 182
e 10576 182
e 10626 182
e 10849 182
e 10999 182
e 11011 182
e 11049 182
e 11097 182
e 11138 182
e 11407 182
e 11643 182
e 11802 182
e 12008 182
e 12299 182
e 12359 182
e 12499 182
e 12579 182
e 12887 182
e 13144 182
e 13157 182
e 13280 182
e 13411 182
e 13814 182
e 13907 182
e 14126 182
e 14225 182
e 14241 182
e 14529 182
e 14999 182
e 15084 182
e 15360 182
e 15480 182
e 15714 182
e 15773 182
e 15890 182
e 16024 182
e 16212 182
e 16352 182
e 16553 182
e 16621 182
e 16661 182
e 16870 182
e 17077 182
e 17266 182
e 17444 182
e 17689 182
e 17851 182
e 18068 182
e 18213 182
e 261 183
e 281 183
e 351 183
e 390 183
e 564 183
e 884 183
e 907 183
e 1068 183
e 1620 183
e 1666 183
e 1788 183
e 1855 183
e 2036 183
e 2140 183
e 2142 183
e 2804 183
e 2811 183
e 2898 183
e 2913 183
e 3187 183
e 3227 183
e 3349 183
e 3702 183
e 3938 183
e 4343 183
e 4467 183
e 4609 183
e 4689 183
e 4925 183
e 5075 183
e 5228 183
e 5277 183
e 5310 183
e 5853 183
e 5933 183
e 6546 183
e 6877 183
e 6902 183
e 7227 183
e 7515 183
e 8023 183
e 8137 183
e 8143 183
e 8888 183
e 8954 183
e 9120 183
e 9254 183
e 9487 183
e 9752 183
e 9884 183
e 10019 183
e 10077 183
e 10170 183
e 10296 183
e 10410 183
e 10452 183
e 10617 183
e 10973 183
e 11098 183
e 11109 183
e 11387 183
e 11482 183
e 11630 183
e 11751 183
e 11802 183
e 11981 183
e 12137 183
e 12197 183
e 12331 183
e 12486 183
e 12546 183
e 12585 183
e 12692 183
e 12867 183
e 13034 183
e 13099 183
e 13521 183
e 13785 183
e 13866 183
e 14084 183
e 14483 183
e 14489 183
e 14575 183
e 14713 183
e 15308 183
e 15408 183
e 15578 183
e 15786 183
e 16031 183
e 16351 183
e 16661 183
e 16757 183
e 16991 183
e 17317 183
e 396 184
e 403 184
e 773 184
e 778 184
e 943 184
e 1453 184
e 1459 184
e 1616 184
e 1630 184
e 1640 184
e 1975 184
e 2002 184
e 2184 184
e 2229 184
e 2273 184
e 2785 184
e 3195 184
e 3229 184
e 3317 184
e 3646 184
e 3672 184
e 3798 184
e 4181 184
e 4478 184
e 5030 184
e 5507 184
e 5581 184
e 5867 184
e 5908 184
e 6131 184
e 6602 184
e 6928 184
e 6967 184
e 7101 184
e 7205 184
e 7931 184
e 8032 184
e 8179 184
e 8222 184
e 8285 184
e 8489 184
e 8495 184
e 8864 184
e 9031 184
e 9292 184
e 9441 184
e 9625 184
e 9688 184
e 9727 184
e 10090 184
e 10148 184
e 10235 184
e 10342 184
e 10367 184
e 10370 184
e 10488 184
e 10628 184
e 10680 184
e 10875 184
e 11438 184
e 11578 184
e 11719 184
e 11763 184
e 11899 184
e 11908 184
e 12568 184
e 12623 184
e 12986 184
e 13188 184
e 13212 184
e 13323 184
e 13443 184
e 13543 184
e 13822 184
e 14220 184
e 14398 184
e 14412 184
e 14469 184
e 14817 184
e 14968 184
e 14997 184
e 15020 184
e 15032 184
e 15048 184
e 15247 184
e 15580 184
e 15809 184
e 15970 184
e 16321 184
e 16340 184
e 16559 184
e 16654 184
e 16815 184
e 16857 184
e 16859 184
e 16879 184
e 17015 184
e 17038 184
e 17435 184
e 17475 184
e 17651 184
e 17743 184
e 17860 184
e 18381 184
e 18388 184
e 18400 184
e 262 185
e 287 185
e 335 185
e 348 185
e 465 185
e 527 185
e 555 185
e 563 185
e 608 185
e 626 185
e 682 185
e 822 185
e 876 185
e 906 185
e 937 185
e 993 185
e 1026 185
e 1042 185
e 1057 185
e 1128 185
e 1202 185
e 1350 185
e 1386 185
e 1411 185
e 1557 185
e 2025 185
e 2167 185
e 2305 185
e 2319 185
e 2418 185
e 2423 185
e 2503 185
e 2506 185
e 2526 185
e 2541 185
e 2551 185
e 2640 185
e 2683 185
e 2710 185
e 2733 185
e 2749 185
e 2784 185
e 2811 185
e 2881 185
e 2905 185
e 2986 185
e 3077 185
e 3091 185
e 3113 185
e 3189 185
e 3194 185
e 3223 185
e 3406 185
e 3415 185
e 3429 185
e 3466 185
e 3585 185
e 3593 185
e 3678 185
e 3930 185
e 3948 185
e 3986 185
e 4038 185
e 4066 185
e 4083 185
e 4085 185
e 4090 185
e 4095 185
e 4173 185
e 4295 185
e 4329 185
e 4330 185
e 4391 185
e 4416 185
e 4443 185
e 4495 185
e 4504 185
e 4591 185
e 4602 185
e 4613 185
e 4615 185
e 4680 185
e 4689 185
e 4694 185
e 4698 185
e 4706 185
e 4753 185
e 4762 185
e 4849 185
e 4872 185
e 4887 185
e 5348 185
e 5382 185
e 5429 185
e 5435 185
e 5441 185
e 5472 185
e 5575 185
e 5594 185
e 5643 185
e 5685 185
e 5720 185
e 5801 185
e 5830 185
e 5848 185
e 5851 185
e 5891 185
e 5942 185
e 5963 185
e 6018 185
e 6066 185
e 6107 185
e 6141 185
e 6173 185
e 6234 185
e 6310 185
e 6369 185
e 6392 185
e 6439 185
e 6445 185
e 6540 185
e 6769 185
e 6906 185
e 6917 185
e 6966 185
e 7111 185
e 7124 185
e 7194 185
e 7196 185
e 7475 185
e 7562 185
e 7646 185
e 7670 185
e 7718 185
e 7769 185
e 7775 185
e 7909 185
e 7940 185
e 8002 185
e 8004 185
e 8023 185
e 8038 185
e 8062 185
e 8197 185
e 8265 185
e 8307 185
e 8341 185
e 8398 185
e 8505 185
e 8543 185
e 8556 185
e 8563 185
e 8613 185
e 8633 185
e 8648 185
e 8664 185
e 8704 185
e 8729 185
e 8841 185
e 8859 185
e 8861 185
e 8887 185
e 8908 185
e 8964 185
e 8985 185
e 9060 185
e 9166 185
e 9178 185
e 9213 185
e 9235 185
e 9289 185
e 9309 185
e 9348 185
e 9362 185
e 9410 185
e 9435 185
e 9436 185
e 9448 185
e 9487 185
e 9496 185
e 9514 185
e 9532 185
e 9667 185
e 9669 185
e 9680 185
e 9800 185
e 9846 185
e 9879 185
e 9922 185
e 9924 185
e 9928 185
e 9935 185
e 9990 185
e 10085 185
e 10091 185
e 10111 185
e 10143 185
e 10225 185
e 10250 185
e 10256 185
e 10284 185
e 10352 185
e 10354 185
e 10504 185
e 10576 185
e 10625 185
e 10626 185
e 10636 185
e 10724 185
e 10786 185
e 10822 185
e 10921 185
e 10939 185
e 11016 185
e 11070 185
e 11073 185
e 11098 185
e 11203 185
e 11215 185
e 11257 185
e 11322 185
e 11342 185
e 11374 185
e 11463 185
e 11574 185
e 11606 185
e 11609 185
e 11651 185
e 11740 185
e 11744 185
e 11767 185
e 11810 185
e 11812 185
e 11964 185
e 12087 185
e 12103 185
e 12115 185
e 12151 185
e 12170 185
e 12261 185
e 12321 185
e 12417 185
e 12488 185
e 12499 185
e 12525 185
e 12572 185
e 12657 185
e 12677 185
e 12727 185
e 12892 185
e 12994 185
e 13000 185
e 13190 185
e 13314 185
e 13317 185
e 13346 185
e 13402 185
e 13473 185
e 13517 185
e 13676 185
e 13711 185
e 13712 185
e 13881 185
e 13953 185
e 13978 185
e 14022 185
e 14039 185
e 14072 185
e 14095 185
e 14142 185
e 14155 185
e 14212 185
e 14280 185
e 14281 185
e 14323 185
e 14412 185
e 14482 185
e 14513 185
e 14531 185
e 14538 185
e 14541 185
e 14589 185
e 14649 185
e 14701 185
e 14711 185
e 14789 185
e 14791 185
e 15167 185
e 15206 185
e 15239 185
e 15508 185
e 15540 185
e 15584 185
e 15656 185
e 15711 185
e 15745 185
e 15817 185
e 15819 185
e 15902 185
e 15936 185
e 15966 185
e 16016 185
e 16024 185
e 16031 185
e 16035 185
e 16106 185
e 16135 185
e 16190 185
e 16234 185
e 16455 185
e 16500 185
e 16568 185
e 16594 185
e 16649 185
e 16679 185
e 16857 185
e 16938 185
e 16992 185
e 17053 185
e 17077 185
e 17083 185
e 17114 185
e 17157 185
e 17267 185
e 17398 185
e 17426 185
e 17525 185
e 17533 185
e 17651 185
e 17746 185
e 17762 185
e 17783 185
e 17805 185
e 17848 185
e 17885 185
e 17889 185
e 17893 185
e 17902 185
e 17959 185
e 18014 185
e 18056 185
e 18079 185
e 18080 185
e 18224 185
e 18261 185
e 18291 185
e 18376 185
e 18377 185
e 18384 185
e 18423 185
e 238 186
e 314 186
e 361 186
e 374 186
e 386 186
e 697 186
e 781 186
e 815 186
e 820 186
e 823 186
e 972 186
e 1062 186
e 1079 186
e 1216 186
e 1495 186
e 1499 186
e 1543 186
e 1989 186
e 2115 186
e 2119 186
e 2329 186
e 2335 186
e 2391 186
e 2436 186
e 2531 186
e 2640 186
e 2814 186
e 2876 186
e 2994 186
e 3141 186
e 3164 186
e 3207 186
e 3407 186
e 3432 186
e 3513 186
e 3521 186
e 3648 186
e 3715 186
e 3718 186
e 3745 186
e 3919 186
e 4009 186
e 4032 186
e 4286 186
e 4538 186
e 4678 186
e 4854 186
e 4943 186
e 4947 186
e 4963 186
e 5066 186
e 5134 186
e 5281 186
e 5387 186
e 5405 186
e 5422 186
e 5423 186
e 5528 186
e 5599 186
e 5703 186
e 5819 186
e 5821 186
e 6070 186
e 6076 186
e 6152 186
e 6158 186
e 6264 186
e 6265 186
e 6383 186
e 6479 186
e 6520 186
e 6561 186
e 6609 186
e 6633 186
e 6636 186
e 6671 186
e 6791 186
e 6817 186
e 6849 186
e 6850 186
e 6895 186
e 6914 186
e 7018 186
e 7092 186
e 7095 186
e 7294 186
e 7330 186
e 7347 186
e 7498 186
e 7517 186
e 7560 186
e 7629 186
e 7641 186
e 7674 186
e 7880 186
e 7886 186
e 7910 186
e 7912 186
e 7983 186
e 7993 186
e 7997 186
e 8067 186
e 8137 186
e 8227 186
e 8228 186
e 8242 186
e 8259 186
e 8288 186
e 8545 186
e 8573 186
e 8600 186
e 8631 186
e 8776 186
e 9060 186
e 9138 186
e 9170 186
e 9201 186
e 9209 186
e 9247 186
e 9292 186
e 9376 186
e 9642 186
e 9684 186
e 9714 186
e 9812 186
e 10089 186
e 10127 186
e 10133 186
e 10161 186
e 10183 186
e 10329 186
e 10336 186
e 10343 186
e 10749 186
e 10755 186
e 10913 186
e 10991 186
e 11047 186
e 11199 186
e 11235 186
e 11414 186
e 11682 186
e 11685 186
e 11724 186
e 11899 186
e 11927 186
e 11972 186
e 12029 186
e 12112 186
e 12157 186
e 12272 186
e 12316 186
e 12321 186
e 12568 186
e 12606 186
e 12728 186
e 12896 186
e 12954 186
e 13054 186
e 13384 186
e 13538 186
e 13643 186
e 13681 186
e 13768 186
e 13776 186
e 13917 186
e 13948 186
e 13994 186
e 14064 186
e 14150 186
e 14372 186
e 14464 186
e 14486 186
e 14708 186
e 14750 186
e 14997 186
e 15189 186
e 15301 186
e 15317 186
e 15391 186
e 15434 186
e 15519 186
e 15563 186
e 15596 186
e 15602 186
e 15610 186
e 15817 186
e 15844 186
e 16053 186
e 16369 186
e 16527 186
e 16622 186
e 16662 186
e 16685 186
e 16784 186
e 16904 186
e 17161 186
e 17224 186
e 17299 186
e 17408 186
e 17537 186
e 17589 186
e 17729 186
e 17861 186
e 17892 186
e 18058 186
e 18137 186
e 18143 186
e 18219 186
e 18286 186
e 18381 186
e 18402 186
e 18428 186
e 813 187
e 946 187
e 989 187
e 1298 187
e 1691 187
e 2358 187
e 2409 187
e 2724 187
e 2737 187
e 3028 187
e 3834 187
e 4010 187
e 4579 187
e 5219 187
e 5472 187
e 6517 187
e 6580 187
e 6720 187
e 6859 187
e 7110 187
e 7194 187
e 7230 187
e 8260 187
e 9399 187
e 9791 187
e 9984 187
e 10060 187
e 10151 187
e 10626 187
e 10628 187
e 10918 187
e 11372 187
e 11471 187
e 11907 187
e 12040 187
e 12041 187
e 13149 187
e 13508 187
e 13534 187
e 14005 187
e 14394 187
e 14688 187
e 16000 187
e 16005 187
e 16044 187
e 16887 187
e 17104 187
e 18075 187
e 374 188
e 800 188
e 3220 188
e 4712 188
e 5493 188
e 5697 188
e 5724 188
e 8000 188
e 9262 188
e 9355 188
e 10278 188
e 11273 188
e 11548 188
e 13993 188
e 14112 188
e 14132 188
e 14246 188
e 14276 188
e 14305 188
e 14314 188
e 15896 188
e 16249 188
e 16322 188
e 16372 188
e 16719 188
e 258 189
e 284 189
e 346 189
e 348 189
e 586 189
e 663 189
e 834 189
e 1084 189
e 1164 189
e 1306 189
e 1346 189
e 1437 189
e 1486 189
e 1492 189
e 1733 189
e 1747 189
e 1855 189
e 1864 189
e 1899 189
e 1900 189
e 1978 189
e 2191 189
e 2263 189
e 2418 189
e 2432 189
e 2503 189
e 2551 189
e 2602 189
e 2631 189
e 2639 189
e 2811 189
e 2952 189
e 2971 189
e 3102 189
e 3115 189
e 3167 189
e 3204 189
e 3212 189
e 3226 189
e 3233 189
e 3326 189
e 3421 189
e 3423 189
e 3645 189
e 3660 189
e 3666 189
e 3724 189
e 3738 189
e 3766 189
e 3866 189
e 3938 189
e 4008 189
e 4025 189
e 4071 189
e 4083 189
e 4144 189
e 4168 189
e 4187 189
e 4193 189
e 4295 189
e 4467 189
e 4525 189
e 4538 189
e 4545 189
e 4550 189
e 4567 189
e 4571 189
e 4609 189
e 4613 189
e 4618 189
e 4663 189
e 4680 189
e 4692 189
e 4697 189
e 4698 189
e 4745 189
e 4767 189
e 4841 189
e 5048 189
e 5146 189
e 5244 189
e 5282 189
e 5332 189
e 5336 189
e 5366 189
e 5381 189
e 5432 189
e 5533 189
e 5545 189
e 5561 189
e 5594 189
e 5604 189
e 5633 189
e 5886 189
e 5890 189
e 5917 189
e 5924 189
e 6013 189
e 6229 189
e 6277 189
e 6310 189
e 6318 189
e 6325 189
e 6382 189
e 6439 189
e 6446 189
e 6590 189
e 6640 189
e 6707 189
e 6726 189
e 6867 189
e 6900 189
e 6908 189
e 6915 189
e 6966 189
e 7046 189
e 7073 189
e 7095 189
e 7332 189
e 7400 189
e 7506 189
e 7527 189
e 7561 189
e 7609 189
e 7659 189
e 7665 189
e 7689 189
e 7980 189
e 7998 189
e 8053 189
e 8062 189
e 8176 189
e 8202 189
e 8298 189
e 8320 189
e 8383 189
e 8510 189
e 8589 189
e 8790 189
e 8822 189
e 8971 189
e 8985 189
e 9101 189
e 9148 189
e 9191 189
e 9203 189
e 9219 189
e 9312 189
e 9348 189
e 9436 189
e 9477 189
e 9546 189
e 9596 189
e 9645 189
e 9669 189
e 9678 189
e 9699 189
e 9922 189
e 9979 189
e 10041 189
e 10077 189
e 10081 189
e 10123 189
e 10143 189
e 10145 189
e 10173 189
e 10250 189
e 10265 189
e 10328 189
e 10340 189
e 10352 189
e 10369 189
e 10377 189
e 10452 189
e 10482 189
e 10535 189
e 10564 189
e 10595 189
e 10625 189
e 10652 189
e 10666 189
e 10704 189
e 10786 189
e 10812 189
e 10880 189
e 10892 189
e 10897 189
e 10919 189
e 11163 189
e 11221 189
e 11289 189
e 11322 189
e 11440 189
e 11552 189
e 11609 189
e 11614 189
e 11673 189
e 11756 189
e 11812 189
e 11815 189
e 11823 189
e 11837 189
e 12047 189
e 12295 189
e 12351 189
e 12417 189
e 12525 189
e 12529 189
e 12628 189
e 12652 189
e 12701 189
e 12731 189
e 12778 189
e 12790 189
e 12802 189
e 12835 189
e 12851 189
e 12877 189
e 12906 189
e 12978 189
e 12985 189
e 12987 189
e 13177 189
e 13234 189
e 13272 189
e 13280 189
e 13320 189
e 13350 189
e 13371 189
e 13459 189
e 13502 189
e 13553 189
e 13864 189
e 13965 189
e 14155 189
e 14192 189
e 14237 189
e 14344 189
e 14359 189
e 14455 189
e 14479 189
e 14484 189
e 14489 189
e 14514 189
e 14526 189
e 14561 189
e 14582 189
e 14584 189
e 14697 189
e 14726 189
e 14735 189
e 14784 189
e 14791 189
e 14842 189
e 14886 189
e 14920 189
e 15138 189
e 15236 189
e 15287 189
e 15578 189
e 15613 189
e 15694 189
e 15873 189
e 15929 189
e 16125 189
e 16147 189
e 16152 189
e 16336 189
e 16338 189
e 16351 189
e 16418 189
e 16442 189
e 16459 189
e 16480 189
e 16565 189
e 16584 189
e 16712 189
e 16767 189
e 16795 189
e 16814 189
e 16958 189
e 17124 189
e 17128 189
e 17137 189
e 17177 189
e 17212 189
e 17240 189
e 17378 189
e 17427 189
e 17440 189
e 17484 189
e 17487 189
e 17523 189
e 17562 189
e 17589 189
e 17734 189
e 17746 189
e 17834 189
e 17835 189
e 17850 189
e 17902 189
e 17939 189
e 17954 189
e 17970 189
e 18048 189
e 18056 189
e 18185 189
e 18186 189
e 18285 189
e 18303 189
e 18365 189
e 18376 189
e 18444 189
e 376 190
e 1000 190
e 1435 190
e 1460 190
e 1528 190
e 1684 190
e 1774 190
e 1888 190
e 2303 190
e 2321 190
e 2415 190
e 2541 190
e 2809 190
e 3122 190
e 3375 190
e 3478 190
e 3774 190
e 4438 190
e 4639 190
e 4802 190
e 4970 190
e 5040 190
e 5050 190
e 5562 190
e 5769 190
e 5792 190
e 6569 190
e 6674 190
e 6851 190
e 7014 190
e 7199 190
e 7215 190
e 7425 190
e 7576 190
e 7925 190
e 8299 190
e 8583 190
e 8959 190
e 9104 190
e 9122 190
e 9303 190
e 9602 190
e 9720 190
e 10174 190
e 10708 190
e 10907 190
e 10909 190
e 10939 190
e 11091 190
e 11237 190
e 11382 190
e 11555 190
e 11598 190
e 11742 190
e 11833 190
e 12112 190
e 12358 190
e 12487 190
e 12554 190
e 12947 190
e 13130 190
e 13533 190
e 13708 190
e 14911 190
e 15142 190
e 15306 190
e 15577 190
e 15595 190
e 15648 190
e 15718 190
e 16001 190
e 16231 190
e 16347 190
e 16699 190
e 17301 190
e 17408 190
e 17429 190
e 17691 190
e 18242 190
e 18244 190
e 4156 191
e 4390 191
e 5650 191
e 6402 191
e 7198 191
e 7204 191
e 7369 191
e 9202 191
e 9216 191
e 9735 191
e 11848 191
e 12003 191
e 13207 191
e 16573 191
e 17269 191
e 17523 191
e 18129 191
e 18221 191
e 489 192
e 528 192
e 546 192
e 632 192
e 830 192
e 1444 192
e 1904 192
e 2865 192
e 2976 192
e 3082 192
e 3220 192
e 3234 192
e 3407 192
e 4632 192
e 4821 192
e 5548 192
e 5853 192
e 5909 192
e 6825 192
e 7294 192
e 7463 192
e 7875 192
e 8816 192
e 9124 192
e 9306 192
e 9541 192
e 9710 192
e 9955 192
e 10045 192
e 10873 192
e 11238 192
e 11690 192
e 11990 192
e 12066 192
e 12121 192
e 12292 192
e 13405 192
e 13600 192
e 14328 192
e 14884 192
e 15066 192
e 15679 192
e 15774 192
e 16013 192
e 16081 192
e 16161 192
e 16286 192
e 16491 192
e 16889 192
e 16975 192
e 17775 192
e 18019 192
e 18148 192
e 202 193
e 258 193
e 707 193
e 793 193
e 843 193
e 937 193
e 1077 193
e 1109 193
e 1121 193
e 1225 193
e 1438 193
e 1594 193
e 2294 193
e 2341 193
e 2381 193
e 3226 193
e 3478 193
e 3507 193
e 3749 193
e 3844 193
e 3867 193
e 4671 193
e 4697 193
e 4740 193
e 4753 193
e 4903 193
e 5247 193
e 5937 193
e 6178 193
e 6195 193
e 6217 193
e 6337 193
e 6420 193
e 6590 193
e 6884 193
e 7194 193
e 7225 193
e 7478 193
e 7722 193
e 7730 193
e 7774 193
e 8000 193
e 8165 193
e 8419 193
e 8477 193
e 8601 193
e 8793 193
e 9232 193
e 9304 193
e 9475 193
e 9830 193
e 9929 193
e 9938 193
e 10088 193
e 10265 193
e 10268 193
e 10287 193
e 10358 193
e 10423 193
e 10626 193
e 10657 193
e 10703 193
e 10873 193
e 11113 193
e 11240 193
e 11539 193
e 11685 193
e 11816 193
e 11877 193
e 12601 193
e 12634 193
e 12835 193
e 13072 193
e 13189 193
e 13295 193
e 13541 193
e 13727 193
e 13789 193
e 14356 193
e 14557 193
e 14719 193
e 15083 193
e 15345 193
e 15664 193
e 16009 193
e 16020 193
e 16480 193
e 16544 193
e 17039 193
e 17108 193
e 17688 193
e 17715 193
e 17781 193
e 17992 193
e 18115 193
e 426 194
e 1307 194
e 1870 194
e 2150 194
e 2190 194
e 2663 194
e 2994 194
e 3135 194
e 3252 194
e 3356 194
e 3428 194
e 4116 194
e 4272 194
e 4519 194
e 5039 194
e 5315 194
e 5472 194
e 6684 194
e 6871 194
e 6905 194
e 7568 194
e 7629 194
e 8363 194
e 8962 194
e 9457 194
e 9560 194
e 9582 194
e 9954 194
e 9958 194
e 10220 194
e 10907 194
e 11831 194
e 12287 194
e 12676 194
e 13206 194
e 13485 194
e 15479 194
e 16469 194
e 16738 194
e 17238 194
e 18185 194
e 417 195
e 1713 195
e 2558 195
e 2852 195
e 5297 195
e 6103 195
e 6372 195
e 7304 195
e 11501 195
e 12011 195
e 13258 195
e 13663 195
e 13679 195
e 13773 195
e 14379 195
e 14511 195
e 15462 195
e 15566 195
e 16616 195
e 17321 195
e 443 196
e 615 196
e 938 196
e 1252 196
e 1449 196
e 1518 196
e 1668 196
e 1671 196
e 1749 196
e 2048 196
e 2222 196
e 2396 196
e 2602 196
e 2631 196
e 2957 196
e 3127 196
e 3148 196
e 3630 196
e 3826 196
e 3946 196
e 3951 196
e 4080 196
e 4739 196
e 4810 196
e 4817 196
e 4951 196
e 4973 196
e 5439 196
e 5457 196
e 5714 196
e 5781 196
e 5883 196
e 6382 196
e 6432 196
e 6531 196
e 6542 196
e 6826 196
e 7141 196
e 7561 196
e 7577 196
e 7600 196
e 8394 196
e 8413 196
e 8423 196
e 8639 196
e 8665 196
e 9312 196
e 9476 196
e 9534 196
e 10126 196
e 10205 196
e 10401 196
e 10590 196
e 10626 196
e 10758 196
e 10991 196
e 11260 196
e 11322 196
e 11404 196
e 11814 196
e 12168 196
e 12430 196
e 12455 196
e 12545 196
e 12552 196
e 12616 196
e 12770 196
e 12819 196
e 12908 196
e 12958 196
e 13452 196
e 13496 196
e 13791 196
e 13813 196
e 13845 196
e 14029 196
e 14134 196
e 14526 196
e 14687 196
e 15025 196
e 15045 196
e 15630 196
e 15741 196
e 15795 196
e 16378 196
e 16435 196
e 16498 196
e 16527 196
e 16546 196
e 16791 196
e 16963 196
e 17141 196
e 17188 196
e 17261 196
e 17295 196
e 17550 196
e 17895 196
e 17899 196
e 18290 196
e 202 197
e 399 197
e 465 197
e 492 197
e 743 197
e 912 197
e 1321 197
e 1329 197
e 1439 197
e 1672 197
e 1682 197
e 1722 197
e 1785 197
e 1872 197
e 1931 197
e 2321 197
e 2348 197
e 2517 197
e 2683 197
e 2710 197
e 2715 197
e 2859 197
e 3212 197
e 3225 197
e 3465 197
e 3486 197
e 3617 197
e 3845 197
e 3989 197
e 4137 197
e 4442 197
e 4589 197
e 4924 197
e 5256 197
e 5330 197
e 5361 197
e 5376 197
e 5413 197
e 5430 197
e 5608 197
e 5664 197
e 5667 197
e 5692 197
e 6247 197
e 6274 197
e 6461 197
e 6525 197
e 6691 197
e 6828 197
e 6884 197
e 6993 197
e 7010 197
e 7022 197
e 7051 197
e 7186 197
e 7292 197
e 7385 197
e 7516 197
e 7584 197
e 7801 197
e 7995 197
e 8148 197
e 8180 197
e 8312 197
e 8318 197
e 8376 197
e 8557 197
e 8567 197
e 8623 197
e 8661 197
e 8700 197
e 8768 197
e 9007 197
e 9088 197
e 9108 197
e 9199 197
e 9522 197
e 9564 197
e 9849 197
e 9962 197
e 10299 197
e 10340 197
e 10490 197
e 10523 197
e 10618 197
e 10709 197
e 10724 197
e 10808 197
e 10926 197
e 11187 197
e 11219 197
e 11521 197
e 11526 197
e 11580 197
e 11762 197
e 11780 197
e 12355 197
e 12425 197
e 12488 197
e 12499 197
e 12527 197
e 12590 197
e 12835 197
e 12847 197
e 13336 197
e 13619 197
e 13767 197
e 13939 197
e 14045 197
e 14289 197
e 14290 197
e 14293 197
e 14417 197
e 14497 197
e 14686 197
e 14950 197
e 15083 197
e 15525 197
e 15540 197
e 15755 197
e 15902 197
e 16253 197
e 16455 197
e 16472 197
e 16575 197
e 16819 197
e 17077 197
e 17092 197
e 17309 197
e 17472 197
e 17555 197
e 17618 197
e 17739 197
e 18162 197
e 18209 197
e 18292 197
e 1664 198
e 1782 198
e 1971 198
e 2181 198
e 2228 198
e 3052 198
e 3170 198
e 3270 198
e 3321 198
e 3339 198
e 3575 198
e 3746 198
e 5406 198
e 5496 198
e 6477 198
e 6553 198
e 6603 198
e 6609 198
e 7025 198
e 7293 198
e 8484 198
e 8499 198
e 8928 198
e 9319 198
e 10333 198
e 11435 198
e 11767 198
e 12417 198
e 12970 198
e 14068 198
e 15692 198
e 16588 198
e 17581 198
e 17689 198
e 17947 198
e 18204 198
e 18367 198
e 1447 199
e 6154 199
e 203 200
e 271 200
e 379 200
e 386 200
e 446 200
e 496 200
e 525 200
e 590 200
e 676 200
e 775 200
e 778 200
e 832 200
e 954 200
e 1319 200
e 1368 200
e 1375 200
e 1451 200
e 1626 200
e 1627 200
e 1639 200
e 1648 200
e 1680 200
e 1827 200
e 1912 200
e 1938 200
e 1970 200
e 2011 200
e 2020 200
e 2155 200
e 2186 200
e 2216 200
e 2249 200
e 2464 200
e 2477 200
e 2486 200
e 2528 200
e 2533 200
e 2598 200
e 2767 200
e 2807 200
e 2960 200
e 2963 200
e 3013 200
e 3052 200
e 3079 200
e 3193 200
e 3199 200
e 3461 200
e 3562 200
e 3627 200
e 3689 200
e 3842 200
e 3850 200
e 3858 200
e 3878 200
e 3880 200
e 3913 200
e 4015 200
e 4078 200
e 4085 200
e 4103 200
e 4116 200
e 4144 200
e 4260 200
e 4320 200
e 4361 200
e 4381 200
e 4396 200
e 4443 200
e 4475 200
e 4514 200
e 4809 200
e 4868 200
e 5060 200
e 5149 200
e 5181 200
e 5202 200
e 5382 200
e 5384 200
e 5468 200
e 5472 200
e 5502 200
e 5549 200
e 5571 200
e 5572 200
e 5596 200
e 5655 200
e 5668 200
e 5762 200
e 5839 200
e 5929 200
e 6107 200
e 6172 200
e 6251 200
e 6293 200
e 6308 200
e 6327 200
e 6395 200
e 6402 200
e 6405 200
e 6586 200
e 6735 200
e 6742 200
e 6782 200
e 6801 200
e 6853 200
e 6948 200
e 7146 200
e 7311 200
e 7445 200
e 7487 200
e 7598 200
e 7601 200
e 7603 200
e 7710 200
e 7756 200
e 7863 200
e 7875 200
e 8013 200
e 8101 200
e 8122 200
e 8146 200
e 8256 200
e 8372 200
e 8469 200
e 8537 200
e 8547 200
e 8648 200
e 8900 200
e 8905 200
e 8944 200
e 9197 200
e 9216 200
e 9287 200
e 9303 200
e 9370 200
e 9373 200
e 9461 200
e 9470 200
e 9858 200
e 9884 200
e 10190 200
e 10247 200
e 10378 200
e 10417 200
e 10447 200
e 10558 200
e 10560 200
e 10581 200
e 10626 200
e 10715 200
e 10730 200
e 10777 200
e 10873 200
e 11047 200
e 11056 200
e 11182 200
e 11196 200
e 11249 200
e 11389 200
e 11409 200
e 11412 200
e 11425 200
e 11487 200
e 11731 200
e 11828 200
e 11865 200
e 12021 200
e 12643 200
e 12803 200
e 12893 200
e 12894 200
e 13014 200
e 13058 200
e 13197 200
e 13273 200
e 13292 200
e 13360 200
e 13438 200
e 13554 200
e 13581 200
e 13690 200
e 13698 200
e 13716 200
e 13844 200
e 13916 200
e 14011 200
e 14040 200
e 14282 200
e 14324 200
e 14326 200
e 14367 200
e 14402 200
e 14497 200
e 14539 200
e 14546 200
e 14711 200
e 14742 200
e 14743 200
e 14788 200
e 14790 200
e 14917 200
e 14996 200
e 15007 200
e 15074 200
e 15157 200
e 15169 200
e 15191 200
e 15206 200
e 15209 200
e 15216 200
e 15230 200
e 15238 200
e 15248 200
e 15355 200
e 15399 200
e 15409 200
e 15639 200
e 15789 200
e 15997 200
e 16081 200
e 16090 200
e 16317 200
e 16463 200
e 16556 200
e 16737 200
e 16827 200
e 16829 200
e 17016 200
e 17058 200
e 17268 200
e 17305 200
e 17350 200
e 17353 200
e 17355 200
e 17356 200
e 17442 200
e 17523 200
e 17531 200
e 17626 200
e 17718 200
e 17756 200
e 17802 200
e 17803 200
e 17858 200
e 17906 200
e 17996 200
e 18056 200
e 18240 200
e 18314 200
e 18408 200
e 256 201
e 613 201
e 946 201
e 1013 201
e 1287 201
e 1312 201
e 1516 201
e 1541 201
e 2084 201
e 2430 201
e 2455 201
e 2508 201
e 2735 201
e 4795 201
e 4964 201
e 5064 201
e 5133 201
e 5472 201
e 5512 201
e 6060 201
e 6631 201
e 7001 201
e 7212 201
e 8373 201
e 8458 201
e 8555 201
e 8893 201
e 9948 201
e 10348 201
e 10393 201
e 12062 201
e 12259 201
e 12281 201
e 12319 201
e 13873 201
e 14177 201
e 14198 201
e 14488 201
e 14711 201
e 14891 201
e 16024 201
e 17042 201
e 17752 201
e 17931 201
e 18193 201
e 327 202
e 358 202
e 391 202
e 401 202
e 403 202
e 520 202
e 562 202
e 741 202
e 794 202
e 1156 202
e 1241 202
e 1321 202
e 1329 202
e 1414 202
e 1619 202
e 1691 202
e 1735 202
e 2029 202
e 2191 202
e 2218 202
e 2536 202
e 2631 202
e 2933 202
e 3067 202
e 3127 202
e 3216 202
e 3305 202
e 3410 202
e 3415 202
e 3444 202
e 3566 202
e 3806 202
e 3989 202
e 4065 202
e 4161 202
e 4228 202
e 4248 202
e 4320 202
e 4415 202
e 4515 202
e 4521 202
e 4555 202
e 4578 202
e 4926 202
e 5347 202
e 5472 202
e 5529 202
e 5581 202
e 5667 202
e 5865 202
e 5899 202
e 5963 202
e 6095 202
e 6157 202
e 6568 202
e 6580 202
e 6711 202
e 6835 202
e 7012 202
e 7031 202
e 7101 202
e 7269 202
e 7664 202
e 7677 202
e 7679 202
e 7962 202
e 8179 202
e 8185 202
e 8291 202
e 8307 202
e 8489 202
e 8842 202
e 9302 202
e 9312 202
e 9370 202
e 9539 202
e 9715 202
e 9741 202
e 9849 202
e 9870 202
e 9923 202
e 10063 202
e 10162 202
e 10304 202
e 10387 202
e 10471 202
e 10627 202
e 10661 202
e 10702 202
e 10926 202
e 11101 202
e 11377 202
e 11469 202
e 11747 202
e 12003 202
e 12062 202
e 12151 202
e 12184 202
e 12435 202
e 12566 202
e 12607 202
e 12627 202
e 12700 202
e 12712 202
e 12751 202
e 12838 202
e 12850 202
e 13067 202
e 13167 202
e 13256 202
e 13293 202
e 13443 202
e 13535 202
e 13608 202
e 13711 202
e 13804 202
e 13893 202
e 13958 202
e 14374 202
e 14432 202
e 14497 202
e 14522 202
e 14591 202
e 14669 202
e 14727 202
e 14747 202
e 14897 202
e 14964 202
e 14980 202
e 15294 202
e 15355 202
e 15525 202
e 15645 202
e 15861 202
e 16065 202
e 16412 202
e 16463 202
e 16518 202
e 16535 202
e 16841 202
e 16843 202
e 16894 202
e 16906 202
e 16915 202
e 17093 202
e 17183 202
e 17326 202
e 17424 202
e 17523 202
e 17625 202
e 17705 202
e 18053 202
e 18075 202
e 18101 202
e 18159 202
e 18291 202
e 18337 202
e 18380 202
e 18441 202
e 276 203
e 423 203
e 484 203
e 557 203
e 786 203
e 809 203
e 830 203
e 1022 203
e 1276 203
e 1278 203
e 1380 203
e 1575 203
e 1626 203
e 1631 203
e 1666 203
e 1728 203
e 1870 203
e 2200 203
e 2430 203
e 2486 203
e 2503 203
e 2717 203
e 2857 203
e 2902 203
e 3034 203
e 3156 203
e 3316 203
e 3334 203
e 3546 203
e 3599 203
e 3627 203
e 3636 203
e 3732 203
e 3938 203
e 4078 203
e 4295 203
e 4351 203
e 4389 203
e 4415 203
e 4441 203
e 4504 203
e 4669 203
e 4748 203
e 4752 203
e 4992 203
e 5052 203
e 5105 203
e 5202 203
e 5281 203
e 5285 203
e 5456 203
e 5489 203
e 5502 203
e 5584 203
e 5686 203
e 5774 203
e 5801 203
e 5823 203
e 5839 203
e 5889 203
e 6135 203
e 6163 203
e 6223 203
e 6293 203
e 6395 203
e 6490 203
e 6501 203
e 6707 203
e 6729 203
e 6772 203
e 6782 203
e 6886 203
e 6898 203
e 6951 203
e 7055 203
e 7891 203
e 7970 203
e 8000 203
e 8026 203
e 8132 203
e 8239 203
e 8339 203
e 8746 203
e 8867 203
e 8964 203
e 9124 203
e 9366 203
e 9391 203
e 9436 203
e 9470 203
e 9596 203
e 9660 203
e 9665 203
e 9713 203
e 9729 203
e 9880 203
e 10178 203
e 10217 203
e 10224 203
e 10243 203
e 10352 203
e 10401 203
e 10475 203
e 10625 203
e 10730 203
e 10907 203
e 11043 203
e 11099 203
e 11137 203
e 11316 203
e 11378 203
e 11412 203
e 11439 203
e 11485 203
e 11554 203
e 11562 203
e 11590 203
e 11609 203
e 11885 203
e 12054 203
e 12162 203
e 12244 203
e 12319 203
e 12395 203
e 12603 203
e 12862 203
e 13015 203
e 13074 203
e 13190 203
e 13294 203
e 13581 203
e 13600 203
e 13711 203
e 13836 203
e 14091 203
e 14402 203
e 14426 203
e 14509 203
e 14687 203
e 14695 203
e 14697 203
e 14729 203
e 14934 203
e 15212 203
e 15227 203
e 15257 203
e 15298 203
e 15320 203
e 15352 203
e 15429 203
e 15587 203
e 15762 203
e 15778 203
e 15795 203
e 15966 203
e 16100 203
e 16138 203
e 16159 203
e 16434 203
e 16465 203
e 16632 203
e 16693 203
e 16734 203
e 16876 203
e 17013 203
e 17530 203
e 17564 203
e 17571 203
e 17609 203
e 17647 203
e 17718 203
e 17743 203
e 17789 203
e 17803 203
e 17823 203
e 17953 203
e 18023 203
e 18222 203
e 18245 203
e 18273 203
e 18306 203
e 18328 203
e 18374 203
e 240 204
e 470 204
e 484 204
e 584 204
e 610 204
e 639 204
e 681 204
e 830 204
e 924 204
e 937 204
e 967 204
e 1065 204
e 1077 204
e 1167 204
e 1226 204
e 1306 204
e 1331 204
e 1553 204
e 1640 204
e 1731 204
e 1795 204
e 1890 204
e 1976 204
e 1984 204
e 2055 204
e 2118 204
e 2191 204
e 2249 204
e 2261 204
e 2295 204
e 2333 204
e 2396 204
e 2440 204
e 2486 204
e 2592 204
e 2705 204
e 2740 204
e 2867 204
e 2896 204
e 2902 204
e 2907 204
e 2916 204
e 2993 204
e 3073 204
e 3186 204
e 3192 204
e 3225 204
e 3241 204
e 3288 204
e 3537 204
e 3586 204
e 3614 204
e 3732 204
e 3751 204
e 3775 204
e 3800 204
e 3818 204
e 3834 204
e 3851 204
e 3880 204
e 3988 204
e 4250 204
e 4366 204
e 4394 204
e 4545 204
e 4697 204
e 4847 204
e 4903 204
e 4918 204
e 4961 204
e 5049 204
e 5051 204
e 5229 204
e 5383 204
e 5391 204
e 5472 204
e 5491 204
e 5557 204
e 5647 204
e 5649 204
e 5680 204
e 5681 204
e 5721 204
e 5724 204
e 5751 204
e 5898 204
e 5923 204
e 5983 204
e 6078 204
e 6158 204
e 6249 204
e 6282 204
e 6370 204
e 6381 204
e 6383 204
e 6613 204
e 6614 204
e 6633 204
e 6705 204
e 6790 204
e 6861 204
e 6868 204
e 6941 204
e 7021 204
e 7049 204
e 7128 204
e 7146 204
e 7194 204
e 7214 204
e 7278 204
e 7341 204
e 7342 204
e 7387 204
e 7432 204
e 7548 204
e 7647 204
e 7670 204
e 7735 204
e 7786 204
e 7824 204
e 7832 204
e 7859 204
e 7868 204
e 7891 204
e 7918 204
e 8132 204
e 8184 204
e 8234 204
e 8366 204
e 8372 204
e 8393 204
e 8609 204
e 8621 204
e 8667 204
e 8694 204
e 8829 204
e 8911 204
e 8999 204
e 9016 204
e 9056 204
e 9084 204
e 9092 204
e 9105 204
e 9181 204
e 9190 204
e 9216 204
e 9268 204
e 9330 204
e 9495 204
e 9584 204
e 9648 204
e 9649 204
e 9734 204
e 9788 204
e 9880 204
e 9997 204
e 10243 204
e 10369 204
e 10382 204
e 10398 204
e 10529 204
e 10534 204
e 10550 204
e 10571 204
e 10626 204
e 10667 204
e 10713 204
e 10793 204
e 10883 204
e 10978 204
e 11036 204
e 11131 204
e 11189 204
e 11306 204
e 11377 204
e 11392 204
e 11561 204
e 11568 204
e 11647 204
e 11806 204
e 11878 204
e 12205 204
e 12245 204
e 12262 204
e 12270 204
e 12318 204
e 12322 204
e 12336 204
e 12405 204
e 12439 204
e 12440 204
e 12483 204
e 12509 204
e 12521 204
e 12571 204
e 12614 204
e 12617 204
e 12622 204
e 12672 204
e 12864 204
e 12874 204
e 12962 204
e 12998 204
e 13075 204
e 13095 204
e 13175 204
e 13273 204
e 13294 204
e 13536 204
e 13538 204
e 13565 204
e 13677 204
e 13678 204
e 13695 204
e 13717 204
e 13771 204
e 13859 204
e 13885 204
e 13917 204
e 13920 204
e 14059 204
e 14120 204
e 14181 204
e 14206 204
e 14234 204
e 14248 204
e 14273 204
e 14393 204
e 14490 204
e 14534 204
e 14689 204
e 15011 204
e 15101 204
e 15128 204
e 15302 204
e 15371 204
e 15441 204
e 15486 204
e 15664 204
e 15671 204
e 15835 204
e 15894 204
e 15922 204
e 15988 204
e 15992 204
e 16005 204
e 16031 204
e 16122 204
e 16261 204
e 16291 204
e 16410 204
e 16462 204
e 16465 204
e 16473 204
e 16554 204
e 16752 204
e 16755 204
e 16845 204
e 16927 204
e 16945 204
e 17070 204
e 17154 204
e 17164 204
e 17180 204
e 17199 204
e 17272 204
e 17289 204
e 17449 204
e 17470 204
e 17509 204
e 17717 204
e 17754 204
e 17764 204
e 17778 204
e 17801 204
e 18000 204
e 18122 204
e 18130 204
e 18159 204
e 18168 204
e 18215 204
e 18229 204
e 18257 204
e 18357 204
e 18419 204
e 323 205
e 1078 205
e 1642 205
e 1731 205
e 3431 205
e 3817 205
e 3925 205
e 4771 205
e 6875 205
e 8687 205
e 9040 205
e 15528 205
e 15604 205
e 16428 205
e 209 206
e 282 206
e 380 206
e 631 206
e 642 206
e 690 206
e 959 206
e 1005 206
e 1081 206
e 1090 206
e 1181 206
e 1254 206
e 1265 206
e 1476 206
e 1692 206
e 1733 206
e 1811 206
e 1864 206
e 1996 206
e 2043 206
e 2198 206
e 2233 206
e 2263 206
e 2555 206
e 2670 206
e 2866 206
e 2883 206
e 2970 206
e 3220 206
e 3234 206
e 3397 206
e 3592 206
e 3659 206
e 3749 206
e 3852 206
e 3965 206
e 4113 206
e 4116 206
e 4121 206
e 4306 206
e 4349 206
e 4568 206
e 4638 206
e 4806 206
e 4829 206
e 5118 206
e 5154 206
e 5227 206
e 5398 206
e 5472 206
e 5500 206
e 5695 206
e 5715 206
e 5809 206
e 5827 206
e 5863 206
e 6054 206
e 6163 206
e 6172 206
e 6214 206
e 6353 206
e 6392 206
e 6488 206
e 6534 206
e 6572 206
e 6707 206
e 6738 206
e 6900 206
e 6922 206
e 6929 206
e 7033 206
e 7144 206
e 7204 206
e 7323 206
e 7339 206
e 7433 206
e 7489 206
e 7512 206
e 7536 206
e 7896 206
e 7905 206
e 8422 206
e 8430 206
e 8496 206
e 8589 206
e 8595 206
e 8628 206
e 8901 206
e 9009 206
e 9112 206
e 9124 206
e 9129 206
e 9320 206
e 9659 206
e 9708 206
e 9955 206
e 10015 206
e 10039 206
e 10366 206
e 10395 206
e 10410 206
e 10438 206
e 10444 206
e 10450 206
e 10526 206
e 10594 206
e 10652 206
e 10705 206
e 10731 206
e 10873 206
e 10919 206
e 10924 206
e 11190 206
e 11197 206
e 11262 206
e 11450 206
e 11564 206
e 11575 206
e 11584 206
e 11698 206
e 11935 206
e 11990 206
e 12050 206
e 12058 206
e 12111 206
e 12176 206
e 12208 206
e 12291 206
e 12295 206
e 12412 206
e 12496 206
e 12499 206
e 12716 206
e 12725 206
e 12759 206
e 12780 206
e 12803 206
e 12925 206
e 12978 206
e 13350 206
e 13614 206
e 13636 206
e 13787 206
e 13913 206
e 14012 206
e 14103 206
e 14294 206
e 14379 206
e 14497 206
e 14502 206
e 14600 206
e 14728 206
e 14884 206
e 15013 206
e 15249 206
e 15318 206
e 15375 206
e 15668 206
e 15669 206
e 15671 206
e 15832 206
e 16067 206
e 16137 206
e 16161 206
e 16378 206
e 16426 206
e 16436 206
e 16442 206
e 16448 206
e 16523 206
e 16574 206
e 16761 206
e 16857 206
e 16889 206
e 17082 206
e 17143 206
e 17170 206
e 17240 206
e 17418 206
e 17531 206
e 17533 206
e 17674 206
e 17902 206
e 18060 206
e 18191 206
e 18291 206
e 18361 206
e 18427 206
e 841 207
e 1744 207
e 1825 207
e 2112 207
e 2247 207
e 2698 207
e 2761 207
e 2786 207
e 3111 207
e 3133 207
e 3181 207
e 3246 207
e 3544 207
e 3650 207
e 3698 207
e 4319 207
e 4720 207
e 5159 207
e 5190 207
e 5457 207
e 5871 207
e 5953 207
e 6002 207
e 6175 207
e 6272 207
e 6345 207
e 6451 207
e 6643 207
e 7926 207
e 7928 207
e 8647 207
e 8809 207
e 8856 207
e 8857 207
e 9059 207
e 9288 207
e 9347 207
e 9368 207
e 9446 207
e 9812 207
e 9930 207
e 10606 207
e 10732 207
e 11130 207
e 11178 207
e 11966 207
e 12499 207
e 12710 207
e 12972 207
e 13368 207
e 13560 207
e 14372 207
e 14723 207
e 14938 207
e 15276 207
e 15283 207
e 15332 207
e 15334 207
e 15492 207
e 15723 207
e 15727 207
e 15776 207
e 15962 207
e 16262 207
e 16368 207
e 16516 207
e 16546 207
e 16639 207
e 17862 207
e 18341 207
e 18349 207
e 427 208
e 820 208
e 1081 208
e 1223 208
e 1314 208
e 1476 208
e 1501 208
e 1539 208
e 1811 208
e 1964 208
e 1992 208
e 2338 208
e 2556 208
e 2606 208
e 2728 208
e 2939 208
e 2969 208
e 4264 208
e 4283 208
e 4522 208
e 4536 208
e 4869 208
e 5151 208
e 5205 208
e 5355 208
e 5703 208
e 5947 208
e 6058 208
e 6120 208
e 6156 208
e 6297 208
e 6300 208
e 6392 208
e 6539 208
e 6663 208
e 6706 208
e 7069 208
e 7704 208
e 8259 208
e 8501 208
e 8696 208
e 9170 208
e 9405 208
e 9429 208
e 9494 208
e 9524 208
e 9808 208
e 9956 208
e 10063 208
e 10283 208
e 10307 208
e 10390 208
e 10594 208
e 10731 208
e 10785 208
e 10961 208
e 11697 208
e 11755 208
e 11874 208
e 11941 208
e 12076 208
e 12186 208
e 12191 208
e 12325 208
e 12551 208
e 12687 208
e 12956 208
e 13030 208
e 13051 208
e 13262 208
e 13342 208
e 13714 208
e 14021 208
e 14118 208
e 14199 208
e 14326 208
e 14395 208
e 14467 208
e 14663 208
e 15413 208
e 15459 208
e 15622 208
e 15792 208
e 16273 208
e 16527 208
e 16681 208
e 17306 208
e 17784 208
e 18013 208
e 18067 208
e 18276 208
e 18289 208
e 18375 208
e 334 209
e 425 209
e 461 209
e 606 209
e 608 209
e 707 209
e 709 209
e 721 209
e 773 209
e 784 209
e 823 209
e 832 209
e 834 209
e 884 209
e 1013 209
e 1058 209
e 1080 209
e 1181 209
e 1291 209
e 1296 209
e 1338 209
e 1386 209
e 1618 209
e 1691 209
e 1692 209
e 1811 209
e 1852 209
e 1880 209
e 1900 209
e 1953 209
e 1993 209
e 2009 209
e 2322 209
e 2555 209
e 2703 209
e 2818 209
e 2883 209
e 2985 209
e 3038 209
e 3194 209
e 3220 209
e 3234 209
e 3336 209
e 3370 209
e 3458 209
e 3659 209
e 3672 209
e 3794 209
e 3798 209
e 3852 209
e 3965 209
e 3989 209
e 4056 209
e 4092 209
e 4113 209
e 4231 209
e 4429 209
e 4439 209
e 4568 209
e 4583 209
e 4605 209
e 4640 209
e 4646 209
e 4690 209
e 4740 209
e 4772 209
e 4780 209
e 4821 209
e 4829 209
e 4968 209
e 5053 209
e 5154 209
e 5405 209
e 5441 209
e 5472 209
e 5548 209
e 5675 209
e 5809 209
e 6015 209
e 6048 209
e 6051 209
e 6128 209
e 6206 209
e 6249 209
e 6355 209
e 6392 209
e 6442 209
e 6445 209
e 6452 209
e 6461 209
e 6471 209
e 6479 209
e 6594 209
e 6791 209
e 6850 209
e 6852 209
e 7027 209
e 7057 209
e 7120 209
e 7141 209
e 7144 209
e 7194 209
e 7408 209
e 7409 209
e 7415 209
e 7456 209
e 7489 209
e 7515 209
e 7587 209
e 7641 209
e 7646 209
e 7674 209
e 7784 209
e 7888 209
e 7909 209
e 7953 209
e 7974 209
e 8184 209
e 8194 209
e 8364 209
e 8484 209
e 8496 209
e 8497 209
e 8509 209
e 8555 209
e 8576 209
e 8593 209
e 8687 209
e 8901 209
e 8913 209
e 9040 209
e 9124 209
e 9138 209
e 9170 209
e 9734 209
e 9752 209
e 9817 209
e 9939 209
e 9984 209
e 10089 209
e 10180 209
e 10215 209
e 10266 209
e 10276 209
e 10307 209
e 10329 209
e 10344 209
e 10347 209
e 10366 209
e 10370 209
e 10576 209
e 10602 209
e 10626 209
e 10656 209
e 10685 209
e 10722 209
e 10808 209
e 10834 209
e 10837 209
e 10873 209
e 10902 209
e 11031 209
e 11148 209
e 11169 209
e 11239 209
e 11246 209
e 11575 209
e 11876 209
e 11900 209
e 11990 209
e 12058 209
e 12070 209
e 12203 209
e 12263 209
e 12291 209
e 12303 209
e 12329 209
e 12446 209
e 12462 209
e 12499 209
e 12576 209
e 12780 209
e 12793 209
e 12871 209
e 12919 209
e 12936 209
e 13039 209
e 13056 209
e 13062 209
e 13078 209
e 13350 209
e 13411 209
e 13472 209
e 13574 209
e 13648 209
e 13716 209
e 13762 209
e 13913 209
e 13920 209
e 13922 209
e 13988 209
e 14118 209
e 14301 209
e 14372 209
e 14393 209
e 14467 209
e 14480 209
e 14497 209
e 14499 209
e 14586 209
e 14600 209
e 14664 209
e 14711 209
e 14884 209
e 14892 209
e 15000 209
e 15005 209
e 15210 209
e 15249 209
e 15318 209
e 15331 209
e 15473 209
e 15548 209
e 15578 209
e 15598 209
e 15616 209
e 15624 209
e 15638 209
e 15669 209
e 15787 209
e 15978 209
e 16035 209
e 16039 209
e 16052 209
e 16106 209
e 16115 209
e 16127 209
e 16133 209
e 16135 209
e 16161 209
e 16212 209
e 16265 209
e 16270 209
e 16393 209
e 16401 209
e 16424 209
e 16442 209
e 16523 209
e 16758 209
e 16787 209
e 16889 209
e 16917 209
e 16938 209
e 16975 209
e 17054 209
e 17077 209
e 17130 209
e 17170 209
e 17249 209
e 17362 209
e 17377 209
e 17589 209
e 17893 209
e 18034 209
e 18058 209
e 18067 209
e 18191 209
e 18218 209
e 18229 209
e 18301 209
e 18321 209
e 18375 209
e 18427 209
e 249 210
e 325 210
e 665 210
e 782 210
e 795 210
e 928 210
e 1381 210
e 1384 210
e 1840 210
e 1961 210
e 2105 210
e 2124 210
e 2296 210
e 2467 210
e 2545 210
e 2757 210
e 3667 210
e 3696 210
e 3785 210
e 3974 210
e 4053 210
e 4114 210
e 4450 210
e 5014 210
e 5192 210
e 5504 210
e 5658 210
e 6071 210
e 6159 210
e 6341 210
e 6407 210
e 6463 210
e 6601 210
e 7316 210
e 7524 210
e 7701 210
e 7866 210
e 7980 210
e 8727 210
e 8912 210
e 9016 210
e 9027 210
e 9037 210
e 9201 210
e 9269 210
e 9476 210
e 9691 210
e 9836 210
e 9886 210
e 10193 210
e 10436 210
e 10762 210
e 10798 210
e 11593 210
e 11872 210
e 12380 210
e 12456 210
e 12996 210
e 13382 210
e 13572 210
e 13669 210
e 13722 210
e 14011 210
e 14077 210
e 14193 210
e 14228 210
e 14237 210
e 14274 210
e 14299 210
e 14769 210
e 14778 210
e 15412 210
e 15757 210
e 16256 210
e 16416 210
e 16477 210
e 16542 210
e 16634 210
e 16635 210
e 16979 210
e 17428 210
e 17510 210
e 17972 210
e 18269 210
e 324 211
e 915 211
e 1063 211
e 1136 211
e 1435 211
e 1857 211
e 2284 211
e 2292 211
e 2429 211
e 2466 211
e 2527 211
e 2800 211
e 3144 211
e 3608 211
e 4083 211
e 4107 211
e 5222 211
e 5459 211
e 5513 211
e 6173 211
e 6313 211
e 6674 211
e 7220 211
e 8062 211
e 8664 211
e 8705 211
e 8787 211
e 9240 211
e 9309 211
e 10143 211
e 10250 211
e 10306 211
e 10917 211
e 11051 211
e 11237 211
e 11549 211
e 11812 211
e 12506 211
e 13402 211
e 13708 211
e 14132 211
e 15966 211
e 16190 211
e 16288 211
e 18377 211
e 18396 211
e 888 212
e 955 212
e 1207 212
e 1553 212
e 2025 212
e 2118 212
e 2415 212
e 2466 212
e 2691 212
e 2705 212
e 3608 212
e 4309 212
e 4380 212
e 4517 212
e 4973 212
e 5455 212
e 6197 212
e 6235 212
e 6313 212
e 6453 212
e 7246 212
e 7622 212
e 7687 212
e 7956 212
e 8332 212
e 8820 212
e 9022 212
e 9182 212
e 10021 212
e 11061 212
e 11651 212
e 12760 212
e 12833 212
e 12959 212
e 13570 212
e 13689 212
e 14112 212
e 14307 212
e 15577 212
e 16043 212
e 16266 212
e 16268 212
e 16493 212
e 16681 212
e 17493 212
e 17529 212
e 17581 212
e 18029 212
e 18059 212
e 18364 212
e 930 213
e 3523 213
e 3607 213
e 3896 213
e 3970 213
e 4835 213
e 5146 213
e 5613 213
e 6010 213
e 6785 213
e 7392 213
e 7511 213
e 8583 213
e 8916 213
e 9083 213
e 10185 213
e 13173 213
e 14231 213
e 14559 213
e 14814 213
e 15444 213
e 15452 213
e 15757 213
e 1153 214
e 1607 214
e 3922 214
e 4335 214
e 4727 214
e 6895 214
e 8708 214
e 9661 214
e 10821 214
e 13018 214
e 13179 214
e 15740 214
e 16850 214
e 270 215
e 908 215
e 966 215
e 1116 215
e 1245 215
e 1499 215
e 1504 215
e 1724 215
e 2071 215
e 2344 215
e 2713 215
e 2848 215
e 3233 215
e 3252 215
e 3272 215
e 3288 215
e 3880 215
e 4147 215
e 4207 215
e 4413 215
e 4439 215
e 4444 215
e 4539 215
e 4607 215
e 4629 215
e 4963 215
e 5096 215
e 5303 215
e 5337 215
e 5427 215
e 5441 215
e 5506 215
e 5635 215
e 5747 215
e 6627 215
e 6791 215
e 6916 215
e 7039 215
e 7119 215
e 7131 215
e 7137 215
e 7209 215
e 7455 215
e 7705 215
e 7959 215
e 8191 215
e 8296 215
e 8649 215
e 8841 215
e 8852 215
e 8966 215
e 9110 215
e 9526 215
e 9629 215
e 9953 215
e 10159 215
e 10288 215
e 10454 215
e 10464 215
e 10612 215
e 10639 215
e 10750 215
e 10820 215
e 11074 215
e 11273 215
e 11387 215
e 11502 215
e 11645 215
e 11719 215
e 12157 215
e 12471 215
e 12539 215
e 12633 215
e 12642 215
e 12854 215
e 13027 215
e 13088 215
e 13167 215
e 13296 215
e 13358 215
e 13413 215
e 13472 215
e 13646 215
e 13878 215
e 13989 215
e 14132 215
e 14326 215
e 14361 215
e 14497 215
e 14641 215
e 14721 215
e 14744 215
e 14881 215
e 14960 215
e 15047 215
e 15106 215
e 15114 215
e 15243 215
e 15294 215
e 15299 215
e 15472 215
e 15685 215
e 15856 215
e 15879 215
e 16033 215
e 16104 215
e 16127 215
e 16162 215
e 16196 215
e 16532 215
e 16854 215
e 16967 215
e 17423 215
e 17643 215
e 17719 215
e 17789 215
e 17841 215
e 18013 215
e 18085 215
e 18250 215
e 18288 215
e 4707 216
e 391 217
e 520 217
e 1951 217
e 2278 217
e 2614 217
e 3120 217
e 3979 217
e 4021 217
e 4207 217
e 4347 217
e 4354 217
e 5344 217
e 5567 217
e 6041 217
e 6768 217
e 7563 217
e 7577 217
e 7690 217
e 7982 217
e 8131 217
e 8744 217
e 8996 217
e 9507 217
e 9610 217
e 10415 217
e 10626 217
e 10641 217
e 10933 217
e 11238 217
e 11440 217
e 12391 217
e 12445 217
e 12469 217
e 12744 217
e 13763 217
e 13999 217
e 14056 217
e 14135 217
e 14137 217
e 14494 217
e 14497 217
e 14739 217
e 15024 217
e 15171 217
e 15358 217
e 15718 217
e 16533 217
e 17240 217
e 17323 217
e 17777 217
e 231 218
e 887 218
e 965 218
e 1235 218
e 1476 218
e 1522 218
e 1595 218
e 1971 218
e 1983 218
e 3067 218
e 3287 218
e 3363 218
e 4365 218
e 4387 218
e 4512 218
e 4769 218
e 5184 218
e 5259 218
e 5347 218
e 5530 218
e 5866 218
e 6108 218
e 6154 218
e 6437 218
e 6716 218
e 6841 218
e 6983 218
e 7433 218
e 7704 218
e 8251 218
e 8592 218
e 9600 218
e 9904 218
e 9975 218
e 10449 218
e 10508 218
e 10603 218
e 10657 218
e 10716 218
e 12009 218
e 12547 218
e 12905 218
e 13396 218
e 13660 218
e 14180 218
e 14621 218
e 14649 218
e 14836 218
e 15195 218
e 15443 218
e 15501 218
e 15741 218
e 15758 218
e 15946 218
e 15982 218
e 16011 218
e 16066 218
e 16535 218
e 16584 218
e 16997 218
e 16999 218
e 17576 218
e 18147 218
e 18246 218
e 18385 218
e 316 219
e 376 219
e 598 219
e 730 219
e 902 219
e 916 219
e 931 219
e 998 219
e 1003 219
e 1380 219
e 1388 219
e 1471 219
e 2317 219
e 2490 219
e 3054 219
e 3235 219
e 3358 219
e 3412 219
e 3937 219
e 4063 219
e 4610 219
e 4945 219
e 4975 219
e 4995 219
e 5064 219
e 5124 219
e 5410 219
e 5472 219
e 5581 219
e 5762 219
e 6562 219
e 6589 219
e 6951 219
e 7168 219
e 7692 219
e 7738 219
e 8201 219
e 8579 219
e 9236 219
e 9516 219
e 9652 219
e 9706 219
e 9720 219
e 9753 219
e 10142 219
e 10156 219
e 10314 219
e 10333 219
e 10568 219
e 10907 219
e 11133 219
e 11361 219
e 11667 219
e 11912 219
e 12005 219
e 12479 219
e 12508 219
e 13480 219
e 13529 219
e 13730 219
e 13804 219
e 14198 219
e 14666 219
e 14711 219
e 14921 219
e 15001 219
e 15267 219
e 15393 219
e 15673 219
e 15733 219
e 17492 219
e 17626 219
e 17858 219
e 961 220
e 3577 220
e 4582 220
e 6081 220
e 6498 220
e 8540 220
e 11640 220
e 12415 220
e 14441 220
e 14717 220
e 14833 220
e 15851 220
e 16701 220
e 17407 220
e 18352 220
e 528 221
e 740 221
e 851 221
e 936 221
e 945 221
e 961 221
e 1082 221
e 1260 221
e 1376 221
e 1380 221
e 1471 221
e 1774 221
e 2043 221
e 2153 221
e 2164 221
e 2269 221
e 2485 221
e 2735 221
e 3086 221
e 3140 221
e 3532 221
e 3608 221
e 3660 221
e 3669 221
e 3858 221
e 4089 221
e 4445 221
e 4533 221
e 4615 221
e 4628 221
e 4632 221
e 4767 221
e 5093 221
e 5124 221
e 5416 221
e 5559 221
e 5619 221
e 5702 221
e 5893 221
e 5905 221
e 5985 221
e 6163 221
e 6248 221
e 6265 221
e 6416 221
e 6562 221
e 6726 221
e 7104 221
e 7170 221
e 7592 221
e 7738 221
e 8216 221
e 8491 221
e 8594 221
e 8624 221
e 8657 221
e 8789 221
e 8981 221
e 9097 221
e 9325 221
e 9418 221
e 9448 221
e 9516 221
e 9548 221
e 9606 221
e 9786 221
e 9806 221
e 9883 221
e 10026 221
e 10051 221
e 10547 221
e 10920 221
e 10940 221
e 11128 221
e 11157 221
e 11277 221
e 11329 221
e 11361 221
e 11536 221
e 11640 221
e 11667 221
e 11681 221
e 12009 221
e 12234 221
e 13192 221
e 13480 221
e 13660 221
e 13708 221
e 14055 221
e 14117 221
e 14237 221
e 14248 221
e 14755 221
e 14985 221
e 15022 221
e 15632 221
e 15854 221
e 15917 221
e 15983 221
e 15993 221
e 16414 221
e 16497 221
e 16626 221
e 16710 221
e 17063 221
e 17506 221
e 17523 221
e 17565 221
e 17730 221
e 17974 221
e 18057 221
e 18087 221
e 18157 221
e 18257 221
e 18391 221
e 1911 222
e 2288 222
e 2945 222
e 3321 222
e 4237 222
e 4320 222
e 4617 222
e 5958 222
e 7387 222
e 7697 222
e 9204 222
e 9617 222
e 10080 222
e 10349 222
e 10488 222
e 11676 222
e 11694 222
e 12570 222
e 12979 222
e 13321 222
e 13493 222
e 13540 222
e 15528 222
e 16310 222
e 17742 222
e 17947 222
e 18117 222
e 352 223
e 465 223
e 489 223
e 492 223
e 690 223
e 860 223
e 967 223
e 997 223
e 1003 223
e 1100 223
e 1329 223
e 1530 223
e 1557 223
e 1666 223
e 1838 223
e 1847 223
e 1855 223
e 1879 223
e 1889 223
e 1897 223
e 1921 223
e 2002 223
e 2011 223
e 2108 223
e 2184 223
e 2222 223
e 2233 223
e 2291 223
e 2526 223
e 2613 223
e 2615 223
e 2680 223
e 2784 223
e 2844 223
e 2857 223
e 2867 223
e 3046 223
e 3189 223
e 3212 223
e 3287 223
e 3326 223
e 3386 223
e 3388 223
e 3398 223
e 3446 223
e 3469 223
e 3481 223
e 3495 223
e 3507 223
e 3515 223
e 3569 223
e 3592 223
e 3619 223
e 3724 223
e 3786 223
e 3826 223
e 3848 223
e 3902 223
e 3905 223
e 3946 223
e 4031 223
e 4083 223
e 4228 223
e 4259 223
e 4315 223
e 4387 223
e 4489 223
e 4511 223
e 4528 223
e 4545 223
e 4671 223
e 4677 223
e 4690 223
e 4868 223
e 4903 223
e 4960 223
e 5018 223
e 5040 223
e 5093 223
e 5105 223
e 5247 223
e 5285 223
e 5314 223
e 5343 223
e 5519 223
e 5528 223
e 5533 223
e 5560 223
e 5573 223
e 5652 223
e 5675 223
e 5685 223
e 5722 223
e 5776 223
e 5781 223
e 5876 223
e 5889 223
e 5945 223
e 6128 223
e 6151 223
e 6173 223
e 6234 223
e 6252 223
e 6311 223
e 6364 223
e 6369 223
e 6382 223
e 6460 223
e 6462 223
e 6517 223
e 6572 223
e 6590 223
e 6762 223
e 6790 223
e 6853 223
e 6860 223
e 6891 223
e 7194 223
e 7232 223
e 7335 223
e 7371 223
e 7486 223
e 7561 223
e 7588 223
e 7605 223
e 7632 223
e 7792 223
e 7851 223
e 7868 223
e 7978 223
e 8053 223
e 8062 223
e 8071 223
e 8091 223
e 8146 223
e 8147 223
e 8282 223
e 8419 223
e 8525 223
e 8582 223
e 8665 223
e 8706 223
e 8831 223
e 8853 223
e 8874 223
e 8901 223
e 8943 223
e 8944 223
e 8964 223
e 9367 223
e 9421 223
e 9439 223
e 9475 223
e 9476 223
e 9486 223
e 9535 223
e 9542 223
e 9558 223
e 9741 223
e 9773 223
e 9890 223
e 10015 223
e 10094 223
e 10136 223
e 10160 223
e 10241 223
e 10355 223
e 10358 223
e 10405 223
e 10410 223
e 10443 223
e 10471 223
e 10612 223
e 10620 223
e 10652 223
e 10681 223
e 10703 223
e 10806 223
e 10951 223
e 11150 223
e 11316 223
e 11323 223
e 11375 223
e 11412 223
e 11462 223
e 11488 223
e 11517 223
e 11540 223
e 11574 223
e 11584 223
e 11622 223
e 11632 223
e 11683 223
e 11685 223
e 11710 223
e 11722 223
e 11801 223
e 11805 223
e 11812 223
e 11840 223
e 12018 223
e 12051 223
e 12103 223
e 12194 223
e 12430 223
e 12457 223
e 12499 223
e 12601 223
e 12603 223
e 12635 223
e 12652 223
e 12754 223
e 12807 223
e 12835 223
e 12862 223
e 12866 223
e 12926 223
e 12992 223
e 13058 223
e 13157 223
e 13160 223
e 13163 223
e 13188 223
e 13294 223
e 13323 223
e 13346 223
e 13396 223
e 13479 223
e 13530 223
e 13683 223
e 13783 223
e 13805 223
e 13861 223
e 13893 223
e 13976 223
e 13990 223
e 14078 223
e 14081 223
e 14102 223
e 14221 223
e 14231 223
e 14331 223
e 14367 223
e 14399 223
e 14447 223
e 14459 223
e 14489 223
e 14497 223
e 14513 223
e 14561 223
e 14649 223
e 14675 223
e 14687 223
e 14718 223
e 14772 223
e 14791 223
e 14843 223
e 14868 223
e 14886 223
e 14920 223
e 14954 223
e 14981 223
e 15006 223
e 15012 223
e 15149 223
e 15188 223
e 15232 223
e 15280 223
e 15289 223
e 15290 223
e 15355 223
e 15508 223
e 15511 223
e 15552 223
e 15567 223
e 15593 223
e 15600 223
e 15630 223
e 15632 223
e 15641 223
e 15674 223
e 15769 223
e 15795 223
e 15796 223
e 15921 223
e 15929 223
e 15956 223
e 16002 223
e 16009 223
e 16106 223
e 16172 223
e 16219 223
e 16231 223
e 16355 223
e 16414 223
e 16434 223
e 16577 223
e 16661 223
e 16675 223
e 16679 223
e 16702 223
e 16732 223
e 16815 223
e 16857 223
e 16883 223
e 16915 223
e 16916 223
e 17004 223
e 17013 223
e 17104 223
e 17108 223
e 17146 223
e 17161 223
e 17205 223
e 17261 223
e 17418 223
e 17550 223
e 17560 223
e 17562 223
e 17596 223
e 17765 223
e 17781 223
e 17795 223
e 17802 223
e 17831 223
e 17987 223
e 18099 223
e 18135 223
e 18171 223
e 18209 223
e 18217 223
e 18225 223
e 18245 223
e 18279 223
e 18375 223
e 2908 224
e 2910 224
e 3438 224
e 3439 224
e 3574 224
e 4078 224
e 4291 224
e 4475 224
e 4993 224
e 5928 224
e 6442 224
e 6782 224
e 7194 224
e 7967 224
e 8101 224
e 9555 224
e 9814 224
e 10950 224
e 11206 224
e 13590 224
e 16153 224
e 16423 224
e 17422 224
e 17553 224
e 17617 224
e 17621 224
e 17996 224
e 582 225
e 1010 225
e 1319 225
e 2985 225
e 3950 225
e 3993 225
e 4348 225
e 5153 225
e 5380 225
e 6260 225
e 6673 225
e 7400 225
e 7658 225
e 8316 225
e 9099 225
e 9138 225
e 9159 225
e 10152 225
e 10580 225
e 10737 225
e 12001 225
e 13418 225
e 14721 225
e 14792 225
e 14856 225
e 15052 225
e 15331 225
e 15778 225
e 16040 225
e 16706 225
e 16779 225
e 17168 225
e 17511 225
e 17651 225
e 294 226
e 577 226
e 585 226
e 612 226
e 752 226
e 767 226
e 1008 226
e 1039 226
e 1382 226
e 2119 226
e 2172 226
e 2236 226
e 2780 226
e 2931 226
e 3087 226
e 3346 226
e 3698 226
e 3752 226
e 3906 226
e 4319 226
e 4812 226
e 5535 226
e 5640 226
e 6017 226
e 6023 226
e 6706 226
e 6999 226
e 7345 226
e 7734 226
e 7941 226
e 8225 226
e 8301 226
e 9651 226
e 9792 226
e 10616 226
e 10650 226
e 10673 226
e 10839 226
e 10986 226
e 11195 226
e 11539 226
e 11824 226
e 11951 226
e 12186 226
e 12285 226
e 12325 226
e 12386 226
e 12691 226
e 12761 226
e 12859 226
e 13001 226
e 13516 226
e 13559 226
e 14204 226
e 14205 226
e 14237 226
e 14249 226
e 14423 226
e 14555 226
e 14653 226
e 14805 226
e 14881 226
e 15279 226
e 15291 226
e 15501 226
e 15657 226
e 15727 226
e 15746 226
e 15934 226
e 16092 226
e 16136 226
e 16513 226
e 16867 226
e 17170 226
e 17696 226
e 17882 226
e 17913 226
e 18347 226
e 377 227
e 416 227
e 1297 227
e 1352 227
e 1645 227
e 1963 227
e 2039 227
e 2128 227
e 2281 227
e 2349 227
e 2358 227
e 2373 227
e 2818 227
e 2957 227
e 3355 227
e 4386 227
e 4691 227
e 5432 227
e 5580 227
e 6218 227
e 6390 227
e 6843 227
e 7178 227
e 7406 227
e 8157 227
e 8158 227
e 8516 227
e 8625 227
e 8943 227
e 9191 227
e 9313 227
e 9596 227
e 9608 227
e 9671 227
e 9740 227
e 9762 227
e 9855 227
e 9865 227
e 9932 227
e 10069 227
e 10094 227
e 10405 227
e 10656 227
e 10796 227
e 11062 227
e 11329 227
e 11707 227
e 12018 227
e 12295 227
e 12430 227
e 13117 227
e 13188 227
e 13320 227
e 14013 227
e 14221 227
e 14329 227
e 14375 227
e 14871 227
e 14941 227
e 15478 227
e 15482 227
e 15675 227
e 15835 227
e 15921 227
e 16537 227
e 16773 227
e 17124 227
e 17471 227
e 17476 227
e 17482 227
e 17609 227
e 17734 227
e 17745 227
e 18136 227
e 870 228
e 1472 228
e 2052 228
e 2511 228
e 2803 228
e 3005 228
e 3075 228
e 3224 228
e 3294 228
e 4320 228
e 4326 228
e 4629 228
e 5475 228
e 5529 228
e 5900 228
e 5905 228
e 6624 228
e 6653 228
e 6691 228
e 6809 228
e 6863 228
e 6908 228
e 7011 228
e 7569 228
e 7685 228
e 8139 228
e 8253 228
e 8308 228
e 8399 228
e 9301 228
e 9386 228
e 9708 228
e 10229 228
e 10503 228
e 10626 228
e 11145 228
e 11438 228
e 11464 228
e 11508 228
e 11608 228
e 11884 228
e 11967 228
e 12140 228
e 12353 228
e 12499 228
e 12778 228
e 12789 228
e 13523 228
e 13606 228
e 13959 228
e 14313 228
e 14680 228
e 14735 228
e 14784 228
e 15590 228
e 15647 228
e 16457 228
e 17361 228
e 17501 228
e 17652 228
e 17811 228
e 18069 228
e 351 229
e 440 229
e 452 229
e 565 229
e 610 229
e 866 229
e 1036 229
e 1074 229
e 1350 229
e 1352 229
e 1774 229
e 1827 229
e 2142 229
e 2261 229
e 2596 229
e 2604 229
e 2654 229
e 2759 229
e 2902 229
e 2905 229
e 3227 229
e 3349 229
e 3437 229
e 3678 229
e 3718 229
e 3818 229
e 4120 229
e 4339 229
e 4609 229
e 4885 229
e 5340 229
e 5468 229
e 5703 229
e 5834 229
e 5896 229
e 5906 229
e 6098 229
e 6141 229
e 6153 229
e 6206 229
e 6247 229
e 6371 229
e 6447 229
e 6477 229
e 6620 229
e 6781 229
e 6851 229
e 6914 229
e 6980 229
e 7174 229
e 7627 229
e 7636 229
e 7651 229
e 7780 229
e 7793 229
e 7891 229
e 8007 229
e 8164 229
e 8264 229
e 8364 229
e 8528 229
e 8565 229
e 8829 229
e 8941 229
e 8967 229
e 9098 229
e 9133 229
e 9191 229
e 9192 229
e 9376 229
e 9403 229
e 9438 229
e 9552 229
e 9674 229
e 9752 229
e 9855 229
e 9966 229
e 10019 229
e 10069 229
e 10071 229
e 10114 229
e 10170 229
e 10296 229
e 10381 229
e 10410 229
e 10424 229
e 10518 229
e 10626 229
e 10755 229
e 10922 229
e 11098 229
e 11271 229
e 11382 229
e 11750 229
e 11762 229
e 11802 229
e 11870 229
e 11876 229
e 12063 229
e 12137 229
e 12268 229
e 12358 229
e 12517 229
e 12742 229
e 12870 229
e 12994 229
e 13128 229
e 13187 229
e 13240 229
e 13332 229
e 13336 229
e 13416 229
e 13462 229
e 13577 229
e 14192 229
e 14290 229
e 14393 229
e 14491 229
e 14713 229
e 14897 229
e 15239 229
e 15567 229
e 15568 229
e 15755 229
e 15941 229
e 16037 229
e 16112 229
e 16288 229
e 16305 229
e 16526 229
e 16662 229
e 16773 229
e 16978 229
e 17126 229
e 17163 229
e 17226 229
e 17235 229
e 17317 229
e 17471 229
e 17708 229
e 17885 229
e 17905 229
e 17920 229
e 18118 229
e 18136 229
e 18154 229
e 18285 229
e 321 230
e 400 230
e 659 230
e 817 230
e 1221 230
e 1932 230
e 1937 230
e 2260 230
e 2584 230
e 3160 230
e 3488 230
e 3765 230
e 4124 230
e 4468 230
e 4777 230
e 4830 230
e 5512 230
e 5559 230
e 5762 230
e 6103 230
e 6667 230
e 7288 230
e 7514 230
e 7779 230
e 8019 230
e 8047 230
e 8228 230
e 8447 230
e 9202 230
e 9285 230
e 10240 230
e 10351 230
e 10385 230
e 11508 230
e 12605 230
e 13026 230
e 13394 230
e 14348 230
e 15116 230
e 15603 230
e 15920 230
e 16112 230
e 16254 230
e 16848 230
e 17058 230
e 17756 230
e 17819 230
e 17858 230
e 17970 230
e 429 231
e 474 231
e 486 231
e 734 231
e 887 231
e 1235 231
e 1261 231
e 1410 231
e 1476 231
e 1567 231
e 1791 231
e 1876 231
e 1923 231
e 1983 231
e 2055 231
e 2106 231
e 2184 231
e 2349 231
e 2365 231
e 2485 231
e 2670 231
e 2719 231
e 2819 231
e 2857 231
e 2965 231
e 3067 231
e 3086 231
e 3287 231
e 3363 231
e 3386 231
e 3482 231
e 3503 231
e 3678 231
e 4365 231
e 4387 231
e 4391 231
e 4752 231
e 4908 231
e 5035 231
e 5259 231
e 5530 231
e 5744 231
e 6007 231
e 6029 231
e 6108 231
e 6340 231
e 6388 231
e 6437 231
e 6841 231
e 7239 231
e 7433 231
e 7771 231
e 7978 231
e 8531 231
e 8560 231
e 8592 231
e 8622 231
e 8651 231
e 8682 231
e 8828 231
e 8978 231
e 9008 231
e 9021 231
e 9123 231
e 9235 231
e 9348 231
e 9904 231
e 10077 231
e 10184 231
e 10199 231
e 10296 231
e 10413 231
e 10449 231
e 10508 231
e 10657 231
e 10716 231
e 10766 231
e 10946 231
e 11097 231
e 11634 231
e 11638 231
e 12055 231
e 12272 231
e 12321 231
e 12352 231
e 12448 231
e 12499 231
e 12747 231
e 12981 231
e 12985 231
e 13121 231
e 13396 231
e 13414 231
e 13452 231
e 13959 231
e 14053 231
e 14233 231
e 14311 231
e 14377 231
e 14649 231
e 14728 231
e 14753 231
e 14836 231
e 15476 231
e 15507 231
e 15602 231
e 15645 231
e 15758 231
e 15982 231
e 16145 231
e 16474 231
e 16672 231
e 16681 231
e 16726 231
e 16951 231
e 17723 231
e 17887 231
e 18349 231
e 18394 231
e 766 232
e 900 232
e 985 232
e 1155 232
e 1718 232
e 1843 232
e 2079 232
e 2529 232
e 2793 232
e 2966 232
e 3005 232
e 3258 232
e 4732 232
e 4959 232
e 5555 232
e 5765 232
e 5815 232
e 6276 232
e 6426 232
e 7082 232
e 7173 232
e 7450 232
e 7512 232
e 8495 232
e 8541 232
e 8550 232
e 8593 232
e 9959 232
e 10073 232
e 10331 232
e 11226 232
e 11262 232
e 11327 232
e 11334 232
e 11652 232
e 12619 232
e 13002 232
e 13254 232
e 13612 232
e 13823 232
e 14347 232
e 15226 232
e 15467 232
e 15593 232
e 15752 232
e 15889 232
e 16198 232
e 16514 232
e 16939 232
e 17028 232
e 17217 232
e 17243 232
e 17321 232
e 17439 232
e 17602 232
e 17692 232
e 18093 232
e 18435 232
e 390 233
e 1854 233
e 1891 233
e 1961 233
e 2075 233
e 2554 233
e 2821 233
e 4029 233
e 4777 233
e 4928 233
e 5947 233
e 6083 233
e 7392 233
e 10104 233
e 10193 233
e 10626 233
e 10723 233
e 10865 233
e 11136 233
e 11952 233
e 12776 233
e 12919 233
e 13779 233
e 14363 233
e 14763 233
e 15348 233
e 15668 233
e 16238 233
e 17240 233
e 18349 233
e 287 234
e 348 234
e 399 234
e 452 234
e 477 234
e 557 234
e 706 234
e 707 234
e 755 234
e 912 234
e 1144 234
e 1164 234
e 1321 234
e 1439 234
e 1473 234
e 1503 234
e 1571 234
e 1785 234
e 1872 234
e 1885 234
e 2166 234
e 2279 234
e 2321 234
e 2404 234
e 2451 234
e 2514 234
e 2517 234
e 2628 234
e 2859 234
e 2902 234
e 3089 234
e 3116 234
e 3191 234
e 3210 234
e 3212 234
e 3223 234
e 3243 234
e 3437 234
e 3465 234
e 3521 234
e 3572 234
e 3604 234
e 3608 234
e 3662 234
e 3698 234
e 3764 234
e 3819 234
e 3968 234
e 4048 234
e 4050 234
e 4106 234
e 4117 234
e 4137 234
e 4259 234
e 4319 234
e 4419 234
e 4442 234
e 4589 234
e 4692 234
e 5134 234
e 5159 234
e 5190 234
e 5280 234
e 5381 234
e 5422 234
e 5594 234
e 5664 234
e 5692 234
e 5820 234
e 6090 234
e 6274 234
e 6355 234
e 6447 234
e 6461 234
e 6560 234
e 6574 234
e 6701 234
e 6889 234
e 7010 234
e 7022 234
e 7066 234
e 7206 234
e 7282 234
e 7292 234
e 7643 234
e 7647 234
e 7891 234
e 7941 234
e 7983 234
e 8091 234
e 8171 234
e 8183 234
e 8312 234
e 8378 234
e 8383 234
e 8472 234
e 8700 234
e 8704 234
e 8762 234
e 8768 234
e 8861 234
e 8956 234
e 9044 234
e 9098 234
e 9108 234
e 9123 234
e 9191 234
e 9216 234
e 9353 234
e 9436 234
e 9579 234
e 9908 234
e 9962 234
e 9966 234
e 10071 234
e 10077 234
e 10081 234
e 10144 234
e 10266 234
e 10299 234
e 10340 234
e 10380 234
e 10401 234
e 10569 234
e 10614 234
e 10618 234
e 10724 234
e 10786 234
e 10857 234
e 10926 234
e 10951 234
e 10962 234
e 11045 234
e 11187 234
e 11227 234
e 11290 234
e 11464 234
e 11485 234
e 11580 234
e 11778 234
e 11780 234
e 11813 234
e 11834 234
e 11902 234
e 12032 234
e 12170 234
e 12295 234
e 12311 234
e 12321 234
e 12355 234
e 12471 234
e 12527 234
e 12672 234
e 12835 234
e 13060 234
e 13118 234
e 13177 234
e 13329 234
e 13397 234
e 13666 234
e 13677 234
e 13759 234
e 13767 234
e 14224 234
e 14258 234
e 14313 234
e 14315 234
e 14417 234
e 14497 234
e 14561 234
e 14623 234
e 14639 234
e 14686 234
e 14707 234
e 14713 234
e 14749 234
e 14784 234
e 14865 234
e 14888 234
e 15232 234
e 15239 234
e 15251 234
e 15257 234
e 15259 234
e 15366 234
e 15414 234
e 15494 234
e 15567 234
e 15579 234
e 15680 234
e 15737 234
e 15747 234
e 15755 234
e 15805 234
e 16026 234
e 16231 234
e 16369 234
e 16455 234
e 16526 234
e 16646 234
e 16767 234
e 16819 234
e 16953 234
e 16992 234
e 17077 234
e 17135 234
e 17140 234
e 17458 234
e 17484 234
e 17498 234
e 17547 234
e 17568 234
e 17578 234
e 17581 234
e 17618 234
e 17708 234
e 17739 234
e 17801 234
e 18049 234
e 18148 234
e 18292 234
e 387 235
e 459 235
e 542 235
e 931 235
e 998 235
e 1380 235
e 1666 235
e 1717 235
e 2110 235
e 2356 235
e 2665 235
e 2697 235
e 2735 235
e 3039 235
e 3513 235
e 3619 235
e 3941 235
e 4309 235
e 4643 235
e 5011 235
e 5396 235
e 6869 235
e 6994 235
e 7259 235
e 8040 235
e 8126 235
e 8630 235
e 9319 235
e 9867 235
e 10141 235
e 10221 235
e 10322 235
e 10566 235
e 10687 235
e 10895 235
e 11365 235
e 11378 235
e 11424 235
e 11596 235
e 11747 235
e 11809 235
e 12526 235
e 12801 235
e 12992 235
e 13183 235
e 13220 235
e 13281 235
e 13285 235
e 13317 235
e 13683 235
e 14209 235
e 14255 235
e 14531 235
e 14566 235
e 14791 235
e 15162 235
e 15184 235
e 15280 235
e 15405 235
e 15674 235
e 15761 235
e 15886 235
e 15956 235
e 15989 235
e 16143 235
e 16339 235
e 16475 235
e 16626 235
e 16681 235
e 16738 235
e 16884 235
e 16891 235
e 17056 235
e 17417 235
e 17522 235
e 17907 235
e 18171 235
e 18229 235
e 538 236
e 661 236
e 2090 236
e 6738 236
e 8353 236
e 8473 236
e 10508 236
e 11266 236
e 515 237
e 590 237
e 619 237
e 720 237
e 858 237
e 894 237
e 1084 237
e 1100 237
e 1329 237
e 1350 237
e 1376 237
e 1429 237
e 1652 237
e 1673 237
e 1717 237
e 1747 237
e 1752 237
e 2063 237
e 2290 237
e 2305 237
e 2309 237
e 2494 237
e 2546 237
e 2911 237
e 2944 237
e 3063 237
e 3167 237
e 3191 237
e 3203 237
e 3212 237
e 3255 237
e 3500 237
e 3602 237
e 3702 237
e 4168 237
e 4170 237
e 4306 237
e 4545 237
e 4567 237
e 4609 237
e 4614 237
e 4636 237
e 4680 237
e 4698 237
e 5048 237
e 5367 237
e 5466 237
e 5472 237
e 5876 237
e 5905 237
e 5976 237
e 6030 237
e 6226 237
e 6340 237
e 6640 237
e 6808 237
e 6925 237
e 7000 237
e 7046 237
e 7681 237
e 7839 237
e 7948 237
e 8176 237
e 8180 237
e 8552 237
e 8574 237
e 8691 237
e 8714 237
e 8826 237
e 8985 237
e 9255 237
e 9353 237
e 9399 237
e 9544 237
e 9596 237
e 9699 237
e 9727 237
e 9738 237
e 9922 237
e 9966 237
e 10077 237
e 10084 237
e 10087 237
e 10525 237
e 10642 237
e 10659 237
e 10794 237
e 10812 237
e 10881 237
e 11041 237
e 11075 237
e 11183 237
e 11535 237
e 11587 237
e 11756 237
e 11802 237
e 11852 237
e 12013 237
e 12063 237
e 12121 237
e 12210 237
e 12211 237
e 12284 237
e 12569 237
e 12571 237
e 12650 237
e 12835 237
e 12992 237
e 13034 237
e 13120 237
e 13447 237
e 13656 237
e 13668 237
e 13922 237
e 13939 237
e 14005 237
e 14013 237
e 14211 237
e 14234 237
e 14263 237
e 14303 237
e 14462 237
e 14497 237
e 14665 237
e 14785 237
e 14936 237
e 14975 237
e 15174 237
e 15322 237
e 15386 237
e 15662 237
e 15946 237
e 15951 237
e 15961 237
e 16068 237
e 16293 237
e 16451 237
e 16715 237
e 16774 237
e 17130 237
e 17146 237
e 17249 237
e 17300 237
e 17442 237
e 17453 237
e 17526 237
e 17546 237
e 17629 237
e 17631 237
e 17682 237
e 17705 237
e 17762 237
e 17822 237
e 17889 237
e 18121 237
e 18123 237
e 18163 237
e 322 238
e 347 238
e 361 238
e 403 238
e 707 238
e 709 238
e 800 238
e 959 238
e 1325 238
e 1481 238
e 1503 238
e 1666 238
e 1782 238
e 2011 238
e 2024 238
e 2181 238
e 2228 238
e 2279 238
e 2284 238
e 2386 238
e 2507 238
e 2538 238
e 2616 238
e 2785 238
e 2835 238
e 2927 238
e 2997 238
e 3004 238
e 3052 238
e 3106 238
e 3182 238
e 3270 238
e 3635 238
e 3672 238
e 3798 238
e 3979 238
e 4055 238
e 4141 238
e 4269 238
e 4307 238
e 4635 238
e 4739 238
e 4832 238
e 4926 238
e 5406 238
e 5408 238
e 5409 238
e 5416 238
e 5543 238
e 5577 238
e 5789 238
e 5819 238
e 5834 238
e 5991 238
e 6091 238
e 6231 238
e 6265 238
e 6810 238
e 6874 238
e 6875 238
e 6885 238
e 7170 238
e 7194 238
e 7293 238
e 7488 238
e 7547 238
e 7749 238
e 7890 238
e 7993 238
e 8228 238
e 8251 238
e 8293 238
e 8335 238
e 8444 238
e 8562 238
e 8564 238
e 8679 238
e 8747 238
e 8860 238
e 9155 238
e 9215 238
e 9315 238
e 9370 238
e 9456 238
e 9510 238
e 9516 238
e 9564 238
e 9594 238
e 9600 238
e 9649 238
e 9684 238
e 9846 238
e 10077 238
e 10173 238
e 10455 238
e 11096 238
e 11124 238
e 11143 238
e 11362 238
e 11481 238
e 11544 238
e 11602 238
e 11681 238
e 11844 238
e 12249 238
e 12321 238
e 12324 238
e 12326 238
e 12457 238
e 12623 238
e 12746 238
e 12828 238
e 12989 238
e 13074 238
e 13358 238
e 13366 238
e 13692 238
e 13822 238
e 13899 238
e 13907 238
e 13947 238
e 14068 238
e 14141 238
e 14223 238
e 14262 238
e 14600 238
e 14649 238
e 14674 238
e 14730 238
e 15175 238
e 15480 238
e 15522 238
e 15690 238
e 15773 238
e 15860 238
e 15879 238
e 15995 238
e 16024 238
e 16083 238
e 16140 238
e 16250 238
e 16306 238
e 16349 238
e 16369 238
e 16434 238
e 16588 238
e 16609 238
e 16879 238
e 16975 238
e 17061 238
e 17224 238
e 17326 238
e 17369 238
e 17573 238
e 17654 238
e 17665 238
e 17707 238
e 17722 238
e 17745 238
e 17838 238
e 17947 238
e 17970 238
e 18237 238
e 18283 238
e 18313 238
e 18349 238
e 18367 238
e 18381 238
e 583 239
e 941 239
e 1598 239
e 1681 239
e 3028 239
e 3571 239
e 3614 239
e 4010 239
e 6672 239
e 7186 239
e 7440 239
e 7442 239
e 8260 239
e 8340 239
e 8470 239
e 10388 239
e 10402 239
e 11167 239
e 11907 239
e 13293 239
e 13582 239
e 14868 239
e 15304 239
e 18098 239
e 584 240
e 937 240
e 1167 240
e 1226 240
e 1331 240
e 1731 240
e 2118 240
e 2295 240
e 2486 240
e 2740 240
e 2907 240
e 2939 240
e 3031 240
e 3225 240
e 3288 240
e 3371 240
e 3559 240
e 3586 240
e 3736 240
e 3751 240
e 3800 240
e 3817 240
e 3834 240
e 3915 240
e 4077 240
e 4481 240
e 4621 240
e 4656 240
e 4695 240
e 4697 240
e 5229 240
e 5374 240
e 5491 240
e 5724 240
e 5725 240
e 5751 240
e 5898 240
e 5983 240
e 6249 240
e 6282 240
e 6370 240
e 6383 240
e 6614 240
e 6633 240
e 6705 240
e 7214 240
e 7261 240
e 7432 240
e 7435 240
e 7586 240
e 7709 240
e 8184 240
e 8195 240
e 8234 240
e 8446 240
e 8694 240
e 8908 240
e 8951 240
e 9092 240
e 9105 240
e 9190 240
e 9495 240
e 9584 240
e 9734 240
e 10172 240
e 10504 240
e 10529 240
e 10732 240
e 10823 240
e 11002 240
e 11005 240
e 11036 240
e 11103 240
e 11131 240
e 11183 240
e 11382 240
e 11392 240
e 11568 240
e 11806 240
e 12036 240
e 12108 240
e 12205 240
e 12262 240
e 12410 240
e 12455 240
e 12483 240
e 12509 240
e 12874 240
e 12994 240
e 12998 240
e 13084 240
e 13131 240
e 13175 240
e 13447 240
e 13536 240
e 13555 240
e 13565 240
e 13649 240
e 13678 240
e 13695 240
e 13709 240
e 13717 240
e 13758 240
e 13771 240
e 13882 240
e 13920 240
e 14005 240
e 14059 240
e 14120 240
e 14248 240
e 14497 240
e 14599 240
e 14689 240
e 14781 240
e 15063 240
e 15092 240
e 15128 240
e 15302 240
e 15441 240
e 15462 240
e 15760 240
e 15835 240
e 16005 240
e 16122 240
e 16226 240
e 16261 240
e 16462 240
e 16465 240
e 16473 240
e 16752 240
e 16755 240
e 17154 240
e 17164 240
e 17272 240
e 17470 240
e 17778 240
e 18130 240
e 18168 240
e 18215 240
e 18229 240
e 18257 240
e 18419 240
e 331 241
e 399 241
e 400 241
e 432 241
e 461 241
e 514 241
e 563 241
e 876 241
e 919 241
e 942 241
e 1042 241
e 1120 241
e 1221 241
e 1321 241
e 1393 241
e 1666 241
e 1727 241
e 1872 241
e 2115 241
e 2116 241
e 2134 241
e 2341 241
e 2524 241
e 2674 241
e 2897 241
e 3080 241
e 3212 241
e 3254 241
e 3682 241
e 3687 241
e 3841 241
e 3967 241
e 3989 241
e 4031 241
e 4081 241
e 4117 241
e 4495 241
e 4508 241
e 4745 241
e 4806 241
e 5006 241
e 5231 241
e 5256 241
e 5310 241
e 5332 241
e 5334 241
e 5361 241
e 5413 241
e 5533 241
e 5547 241
e 5574 241
e 5626 241
e 5857 241
e 6072 241
e 6250 241
e 6364 241
e 6378 241
e 6623 241
e 6656 241
e 6689 241
e 6799 241
e 6884 241
e 6891 241
e 6993 241
e 7010 241
e 7051 241
e 7101 241
e 7171 241
e 7186 241
e 7218 241
e 7250 241
e 7674 241
e 7729 241
e 7801 241
e 7871 241
e 7978 241
e 7995 241
e 8096 241
e 8226 241
e 8277 241
e 8376 241
e 8503 241
e 8716 241
e 8783 241
e 8890 241
e 8901 241
e 8913 241
e 8967 241
e 9007 241
e 9046 241
e 9162 241
e 9199 241
e 9291 241
e 9339 241
e 9389 241
e 9741 241
e 9810 241
e 9950 241
e 9988 241
e 10046 241
e 10096 241
e 10119 241
e 10161 241
e 10482 241
e 10518 241
e 10523 241
e 10709 241
e 10864 241
e 10917 241
e 10922 241
e 10939 241
e 10999 241
e 11222 241
e 11259 241
e 11325 241
e 11402 241
e 11483 241
e 11526 241
e 11615 241
e 11643 241
e 11683 241
e 11745 241
e 11813 241
e 11975 241
e 12051 241
e 12087 241
e 12103 241
e 12151 241
e 12284 241
e 12359 241
e 12425 241
e 12556 241
e 12652 241
e 12735 241
e 12754 241
e 12835 241
e 12874 241
e 12915 241
e 12922 241
e 13314 241
e 13346 241
e 13376 241
e 13608 241
e 13745 241
e 13778 241
e 13798 241
e 13802 241
e 13953 241
e 14497 241
e 14561 241
e 14986 241
e 15205 241
e 15356 241
e 15360 241
e 15386 241
e 15407 241
e 15470 241
e 15547 241
e 15567 241
e 15579 241
e 15640 241
e 15666 241
e 15680 241
e 15866 241
e 15902 241
e 16106 241
e 16159 241
e 16207 241
e 16223 241
e 16253 241
e 16352 241
e 16480 241
e 16607 241
e 16646 241
e 16739 241
e 16832 241
e 16962 241
e 17077 241
e 17108 241
e 17119 241
e 17197 241
e 17300 241
e 17473 241
e 17555 241
e 17629 241
e 17765 241
e 17854 241
e 17918 241
e 18079 241
e 18111 241
e 18158 241
e 18162 241
e 18209 241
e 18271 241
e 18303 241
e 285 242
e 486 242
e 502 242
e 542 242
e 573 242
e 822 242
e 845 242
e 891 242
e 922 242
e 1014 242
e 1078 242
e 1239 242
e 1244 242
e 1288 242
e 1377 242
e 1395 242
e 1475 242
e 1583 242
e 1624 242
e 1650 242
e 1666 242
e 1685 242
e 1855 242
e 1917 242
e 1975 242
e 2150 242
e 2151 242
e 2205 242
e 2362 242
e 2371 242
e 2473 242
e 2610 242
e 2640 242
e 2680 242
e 2722 242
e 2754 242
e 3034 242
e 3171 242
e 3173 242
e 3218 242
e 3255 242
e 3386 242
e 3694 242
e 3862 242
e 3976 242
e 4099 242
e 4133 242
e 4228 242
e 4391 242
e 4422 242
e 4467 242
e 4489 242
e 4752 242
e 4807 242
e 4845 242
e 4910 242
e 5003 242
e 5006 242
e 5185 242
e 5255 242
e 5266 242
e 5366 242
e 5472 242
e 5652 242
e 5665 242
e 5685 242
e 5719 242
e 5744 242
e 5886 242
e 5935 242
e 5999 242
e 6037 242
e 6094 242
e 6204 242
e 6290 242
e 6366 242
e 6399 242
e 6468 242
e 6555 242
e 6593 242
e 6610 242
e 6671 242
e 6678 242
e 6891 242
e 6940 242
e 7183 242
e 7204 242
e 7250 242
e 7259 242
e 7405 242
e 7560 242
e 7584 242
e 7664 242
e 7803 242
e 7845 242
e 7854 242
e 7895 242
e 7904 242
e 7940 242
e 7943 242
e 8240 242
e 8406 242
e 8520 242
e 8637 242
e 8667 242
e 8673 242
e 8730 242
e 8737 242
e 8807 242
e 9226 242
e 9277 242
e 9336 242
e 9353 242
e 9387 242
e 9422 242
e 9432 242
e 9545 242
e 9547 242
e 9549 242
e 9707 242
e 9749 242
e 9760 242
e 9819 242
e 9843 242
e 9927 242
e 9947 242
e 9950 242
e 9951 242
e 10233 242
e 10296 242
e 10301 242
e 10539 242
e 10570 242
e 10738 242
e 10819 242
e 10882 242
e 10965 242
e 11097 242
e 11219 242
e 11289 242
e 11322 242
e 11354 242
e 11399 242
e 11433 242
e 11517 242
e 11566 242
e 11722 242
e 11743 242
e 11750 242
e 11850 242
e 11855 242
e 11868 242
e 11949 242
e 12140 242
e 12146 242
e 12216 242
e 12262 242
e 12295 242
e 12298 242
e 12316 242
e 12420 242
e 12433 242
e 12464 242
e 12602 242
e 12609 242
e 12617 242
e 12660 242
e 12754 242
e 12822 242
e 12835 242
e 12934 242
e 12978 242
e 13035 242
e 13082 242
e 13147 242
e 13153 242
e 13300 242
e 13555 242
e 13654 242
e 13697 242
e 13720 242
e 13791 242
e 13832 242
e 13855 242
e 13967 242
e 13976 242
e 14035 242
e 14053 242
e 14058 242
e 14148 242
e 14192 242
e 14203 242
e 14212 242
e 14237 242
e 14277 242
e 14310 242
e 14455 242
e 14672 242
e 14701 242
e 14756 242
e 14815 242
e 14896 242
e 15060 242
e 15087 242
e 15198 242
e 15219 242
e 15228 242
e 15273 242
e 15378 242
e 15386 242
e 15396 242
e 15405 242
e 15495 242
e 15536 242
e 15560 242
e 15845 242
e 16016 242
e 16109 242
e 16223 242
e 16369 242
e 16654 242
e 16744 242
e 16857 242
e 16883 242
e 16909 242
e 16958 242
e 17082 242
e 17106 242
e 17240 242
e 17363 242
e 17366 242
e 17368 242
e 17378 242
e 17443 242
e 17453 242
e 17458 242
e 17495 242
e 17748 242
e 17790 242
e 17791 242
e 17794 242
e 17970 242
e 18239 242
e 18267 242
e 18381 242
e 18400 242
e 364 243
e 743 243
e 962 243
e 1154 243
e 1591 243
e 2065 243
e 2562 243
e 2791 243
e 4718 243
e 5747 243
e 5853 243
e 6871 243
e 7573 243
e 7996 243
e 8233 243
e 8576 243
e 9589 243
e 9888 243
e 11373 243
e 11938 243
e 11983 243
e 12611 243
e 12939 243
e 13052 243
e 13327 243
e 14460 243
e 15526 243
e 15537 243
e 16415 243
e 17262 243
e 17527 243
e 18091 243
e 18350 243
e 701 244
e 767 244
e 1907 244
e 2379 244
e 3366 244
e 4273 244
e 4693 244
e 5026 244
e 7361 244
e 7476 244
e 7549 244
e 8523 244
e 8763 244
e 8880 244
e 9195 244
e 9483 244
e 10024 244
e 10057 244
e 10853 244
e 11330 244
e 12008 244
e 12215 244
e 14036 244
e 14400 244
e 14529 244
e 15765 244
e 477 245
e 557 245
e 687 245
e 781 245
e 834 245
e 858 245
e 1198 245
e 1265 245
e 1499 245
e 1745 245
e 3034 245
e 3079 245
e 3164 245
e 3306 245
e 3444 245
e 4009 245
e 4492 245
e 4538 245
e 4610 245
e 4776 245
e 4801 245
e 5263 245
e 5370 245
e 5678 245
e 6019 245
e 6081 245
e 6448 245
e 6475 245
e 6488 245
e 7050 245
e 7674 245
e 7745 245
e 7880 245
e 7920 245
e 8117 245
e 9262 245
e 9350 245
e 9662 245
e 9850 245
e 10370 245
e 10394 245
e 10411 245
e 10598 245
e 10634 245
e 10717 245
e 10775 245
e 10812 245
e 11231 245
e 11791 245
e 12024 245
e 12044 245
e 12163 245
e 12198 245
e 12312 245
e 12764 245
e 12792 245
e 13036 245
e 13165 245
e 13204 245
e 13408 245
e 13438 245
e 14292 245
e 14389 245
e 14399 245
e 14776 245
e 15267 245
e 15619 245
e 15766 245
e 15801 245
e 15883 245
e 16109 245
e 16250 245
e 16584 245
e 16747 245
e 16896 245
e 16899 245
e 16923 245
e 17074 245
e 17299 245
e 17529 245
e 17641 245
e 17650 245
e 17831 245
e 17994 245
e 18240 245
e 18368 245
e 18415 245
e 373 246
e 517 246
e 1254 246
e 1749 246
e 1854 246
e 1921 246
e 1973 246
e 2506 246
e 3691 246
e 6164 246
e 6661 246
e 6735 246
e 6848 246
e 7339 246
e 7422 246
e 7525 246
e 7945 246
e 7982 246
e 8117 246
e 8129 246
e 8216 246
e 8339 246
e 8360 246
e 8423 246
e 8521 246
e 8949 246
e 8989 246
e 9249 246
e 9801 246
e 10375 246
e 10473 246
e 11052 246
e 11713 246
e 12510 246
e 12716 246
e 12844 246
e 13170 246
e 13396 246
e 13604 246
e 13949 246
e 14199 246
e 14348 246
e 14397 246
e 14722 246
e 14765 246
e 14792 246
e 15589 246
e 15984 246
e 16181 246
e 16371 246
e 16431 246
e 17474 246
e 379 247
e 534 247
e 715 247
e 996 247
e 1211 247
e 1408 247
e 2148 247
e 2506 247
e 2767 247
e 2949 247
e 3299 247
e 3423 247
e 3482 247
e 3573 247
e 3671 247
e 3920 247
e 4260 247
e 5149 247
e 5188 247
e 5355 247
e 5395 247
e 5572 247
e 5613 247
e 5866 247
e 5947 247
e 6107 247
e 6164 247
e 6402 247
e 6578 247
e 7419 247
e 7922 247
e 8294 247
e 8818 247
e 9373 247
e 10447 247
e 10554 247
e 10777 247
e 11231 247
e 11245 247
e 11266 247
e 11941 247
e 12021 247
e 12149 247
e 12601 247
e 12872 247
e 13030 247
e 13273 247
e 13495 247
e 13698 247
e 13701 247
e 13748 247
e 14137 247
e 14844 247
e 14847 247
e 14917 247
e 15399 247
e 15984 247
e 16438 247
e 16574 247
e 16657 247
e 17016 247
e 17046 247
e 17531 247
e 17906 247
e 18094 247
e 18276 247
e 281 248
e 287 248
e 412 248
e 823 248
e 1200 248
e 1319 248
e 1354 248
e 1382 248
e 1393 248
e 1709 248
e 1748 248
e 1929 248
e 1986 248
e 2089 248
e 2206 248
e 2306 248
e 2327 248
e 2331 248
e 2419 248
e 2498 248
e 2727 248
e 2780 248
e 2948 248
e 3243 248
e 3363 248
e 3415 248
e 3762 248
e 3800 248
e 3849 248
e 3968 248
e 4090 248
e 4351 248
e 4428 248
e 4574 248
e 5334 248
e 5435 248
e 5509 248
e 5720 248
e 5820 248
e 5868 248
e 5892 248
e 5983 248
e 6180 248
e 6307 248
e 6447 248
e 6702 248
e 6719 248
e 6775 248
e 6805 248
e 6821 248
e 6865 248
e 7010 248
e 7170 248
e 7372 248
e 7474 248
e 7672 248
e 7710 248
e 7808 248
e 7824 248
e 7887 248
e 7909 248
e 7911 248
e 8055 248
e 8124 248
e 8132 248
e 8137 248
e 8261 248
e 8317 248
e 8492 248
e 8509 248
e 8861 248
e 8899 248
e 9130 248
e 9341 248
e 9434 248
e 9599 248
e 9747 248
e 10922 248
e 11069 248
e 11249 248
e 11387 248
e 11480 248
e 11800 248
e 11878 248
e 11970 248
e 11980 248
e 12058 248
e 12190 248
e 12305 248
e 12417 248
e 12448 248
e 12690 248
e 12753 248
e 12761 248
e 12978 248
e 13074 248
e 13181 248
e 13517 248
e 14141 248
e 14142 248
e 14172 248
e 14243 248
e 14312 248
e 14497 248
e 14549 248
e 14942 248
e 15044 248
e 15202 248
e 15257 248
e 15478 248
e 15795 248
e 15850 248
e 15921 248
e 16005 248
e 16063 248
e 16075 248
e 16341 248
e 16370 248
e 16583 248
e 16584 248
e 16875 248
e 17180 248
e 17274 248
e 17653 248
e 17705 248
e 17816 248
e 17976 248
e 18094 248
e 18159 248
e 18348 248
e 18390 248
e 18394 248
e 330 249
e 795 249
e 1165 249
e 1840 249
e 1979 249
e 2210 249
e 2545 249
e 2947 249
e 3193 249
e 3344 249
e 3780 249
e 3785 249
e 3961 249
e 3974 249
e 4114 249
e 4310 249
e 4356 249
e 5465 249
e 5504 249
e 6341 249
e 6517 249
e 7241 249
e 7362 249
e 7522 249
e 7533 249
e 7593 249
e 7822 249
e 8129 249
e 8203 249
e 8692 249
e 9037 249
e 10193 249
e 10489 249
e 11151 249
e 11491 249
e 11593 249
e 11611 249
e 12083 249
e 12254 249
e 12380 249
e 12552 249
e 12637 249
e 12975 249
e 13305 249
e 13572 249
e 13669 249
e 13808 249
e 14228 249
e 14299 249
e 14769 249
e 14778 249
e 15757 249
e 16416 249
e 16878 249
e 17460 249
e 17468 249
e 18074 249
e 18231 249
e 18248 249
e 18326 249
e 397 250
e 2213 250
e 2698 250
e 3111 250
e 3181 250
e 4538 250
e 4852 250
e 4944 250
e 6752 250
e 7557 250
e 8004 250
e 8647 250
e 8786 250
e 9288 250
e 9568 250
e 9824 250
e 10648 250
e 12160 250
e 12239 250
e 13080 250
e 16425 250
e 16516 250
e 16851 250
e 17894 250
e 18373 250
e 274 251
e 287 251
e 297 251
e 351 251
e 407 251
e 416 251
e 423 251
e 739 251
e 762 251
e 881 251
e 931 251
e 998 251
e 1088 251
e 1122 251
e 1204 251
e 1206 251
e 1232 251
e 1291 251
e 1293 251
e 1302 251
e 1352 251
e 1505 251
e 1645 251
e 1647 251
e 1737 251
e 1743 251
e 1852 251
e 1884 251
e 1890 251
e 1933 251
e 1990 251
e 2012 251
e 2240 251
e 2291 251
e 2365 251
e 2440 251
e 2465 251
e 2499 251
e 2674 251
e 2751 251
e 2818 251
e 2824 251
e 2979 251
e 3007 251
e 3128 251
e 3221 251
e 3239 251
e 3304 251
e 3342 251
e 3362 251
e 3420 251
e 3431 251
e 3437 251
e 3465 251
e 3521 251
e 3550 251
e 3616 251
e 3751 251
e 3763 251
e 3777 251
e 3848 251
e 3873 251
e 3899 251
e 3938 251
e 3944 251
e 4113 251
e 4137 251
e 4216 251
e 4218 251
e 4229 251
e 4256 251
e 4259 251
e 4332 251
e 4384 251
e 4404 251
e 4429 251
e 4441 251
e 4442 251
e 4465 251
e 4466 251
e 4520 251
e 4609 251
e 4647 251
e 4669 251
e 4675 251
e 4678 251
e 4767 251
e 4769 251
e 4777 251
e 4838 251
e 4898 251
e 4970 251
e 5197 251
e 5270 251
e 5292 251
e 5298 251
e 5302 251
e 5341 251
e 5367 251
e 5432 251
e 5435 251
e 5448 251
e 5458 251
e 5470 251
e 5472 251
e 5531 251
e 5560 251
e 5580 251
e 5644 251
e 5656 251
e 5681 251
e 5705 251
e 5842 251
e 5876 251
e 5890 251
e 5924 251
e 5951 251
e 6044 251
e 6173 251
e 6202 251
e 6207 251
e 6232 251
e 6296 251
e 6320 251
e 6321 251
e 6323 251
e 6338 251
e 6371 251
e 6397 251
e 6433 251
e 6445 251
e 6461 251
e 6586 251
e 6600 251
e 6730 251
e 6752 251
e 6772 251
e 6814 251
e 6839 251
e 6854 251
e 6860 251
e 6919 251
e 6934 251
e 6939 251
e 6975 251
e 6977 251
e 7011 251
e 7066 251
e 7071 251
e 7118 251
e 7122 251
e 7123 251
e 7145 251
e 7155 251
e 7174 251
e 7195 251
e 7227 251
e 7292 251
e 7358 251
e 7360 251
e 7437 251
e 7475 251
e 7500 251
e 7521 251
e 7592 251
e 7622 251
e 7627 251
e 7689 251
e 7701 251
e 7710 251
e 7728 251
e 7780 251
e 7797 251
e 7977 251
e 8033 251
e 8048 251
e 8079 251
e 8298 251
e 8312 251
e 8341 251
e 8370 251
e 8411 251
e 8419 251
e 8508 251
e 8528 251
e 8529 251
e 8539 251
e 8684 251
e 8719 251
e 8734 251
e 8832 251
e 8932 251
e 8978 251
e 9034 251
e 9037 251
e 9101 251
e 9148 251
e 9237 251
e 9313 251
e 9326 251
e 9360 251
e 9368 251
e 9503 251
e 9528 251
e 9546 251
e 9575 251
e 9602 251
e 10239 251
e 10241 251
e 10285 251
e 10305 251
e 10369 251
e 10370 251
e 10420 251
e 10452 251
e 10564 251
e 10656 251
e 10723 251
e 10775 251
e 10824 251
e 10851 251
e 10923 251
e 10949 251
e 10964 251
e 11015 251
e 11016 251
e 11020 251
e 11041 251
e 11067 251
e 11096 251
e 11134 251
e 11289 251
e 11359 251
e 11389 251
e 11461 251
e 11490 251
e 11568 251
e 11587 251
e 11589 251
e 11685 251
e 11735 251
e 11744 251
e 11767 251
e 11778 251
e 11876 251
e 11930 251
e 11976 251
e 11992 251
e 11996 251
e 12104 251
e 12108 251
e 12160 251
e 12211 251
e 12241 251
e 12268 251
e 12274 251
e 12288 251
e 12401 251
e 12408 251
e 12418 251
e 12522 251
e 12578 251
e 12617 251
e 12645 251
e 12647 251
e 12688 251
e 12705 251
e 12711 251
e 12742 251
e 12792 251
e 12813 251
e 12814 251
e 12830 251
e 12894 251
e 13014 251
e 13083 251
e 13089 251
e 13130 251
e 13188 251
e 13272 251
e 13388 251
e 13397 251
e 13492 251
e 13577 251
e 13590 251
e 13596 251
e 13718 251
e 13734 251
e 13738 251
e 13751 251
e 13759 251
e 13767 251
e 13814 251
e 13857 251
e 13866 251
e 13892 251
e 13996 251
e 14024 251
e 14097 251
e 14111 251
e 14121 251
e 14156 251
e 14375 251
e 14378 251
e 14411 251
e 14428 251
e 14535 251
e 14668 251
e 14694 251
e 14713 251
e 14725 251
e 14793 251
e 14825 251
e 14832 251
e 14871 251
e 14978 251
e 15107 251
e 15185 251
e 15259 251
e 15270 251
e 15287 251
e 15291 251
e 15381 251
e 15473 251
e 15567 251
e 15568 251
e 15578 251
e 15595 251
e 15613 251
e 15702 251
e 15732 251
e 15762 251
e 15772 251
e 15808 251
e 15904 251
e 15929 251
e 15937 251
e 15967 251
e 15993 251
e 16183 251
e 16212 251
e 16246 251
e 16351 251
e 16379 251
e 16408 251
e 16479 251
e 16483 251
e 16584 251
e 16588 251
e 16620 251
e 16785 251
e 16964 251
e 17050 251
e 17190 251
e 17249 251
e 17379 251
e 17471 251
e 17478 251
e 17578 251
e 17589 251
e 17622 251
e 17687 251
e 17720 251
e 17792 251
e 18118 251
e 18121 251
e 18132 251
e 18154 251
e 18201 251
e 18212 251
e 18287 251
e 18349 251
e 18367 251
e 279 252
e 288 252
e 541 252
e 565 252
e 707 252
e 845 252
e 867 252
e 945 252
e 960 252
e 1119 252
e 1450 252
e 1475 252
e 1509 252
e 1617 252
e 1735 252
e 1764 252
e 1987 252
e 2158 252
e 2242 252
e 2395 252
e 3799 252
e 3843 252
e 3944 252
e 4247 252
e 4367 252
e 4493 252
e 4658 252
e 4791 252
e 4924 252
e 5493 252
e 5812 252
e 5816 252
e 5847 252
e 5882 252
e 6007 252
e 6503 252
e 6504 252
e 6846 252
e 6871 252
e 7294 252
e 7872 252
e 7938 252
e 7953 252
e 8099 252
e 8136 252
e 8236 252
e 8590 252
e 8748 252
e 9034 252
e 9225 252
e 9412 252
e 9588 252
e 9654 252
e 9741 252
e 10023 252
e 10026 252
e 10138 252
e 10525 252
e 10530 252
e 10856 252
e 10997 252
e 11507 252
e 11542 252
e 11607 252
e 11715 252
e 11778 252
e 11782 252
e 12026 252
e 12348 252
e 12396 252
e 12658 252
e 12720 252
e 12891 252
e 13010 252
e 13420 252
e 13522 252
e 13563 252
e 13692 252
e 13744 252
e 13766 252
e 13827 252
e 14019 252
e 14326 252
e 14442 252
e 14685 252
e 14876 252
e 15565 252
e 15741 252
e 15840 252
e 15883 252
e 16108 252
e 16270 252
e 16898 252
e 17067 252
e 17489 252
e 17654 252
e 17665 252
e 17673 252
e 17700 252
e 17890 252
e 17943 252
e 18046 252
e 707 253
e 883 253
e 933 253
e 951 253
e 1017 253
e 1036 253
e 1056 253
e 1131 253
e 1156 253
e 1280 253
e 1353 253
e 1444 253
e 1593 253
e 1917 253
e 2261 253
e 2299 253
e 2940 253
e 3288 253
e 3326 253
e 3469 253
e 3505 253
e 3600 253
e 3629 253
e 3714 253
e 4081 253
e 4259 253
e 4465 253
e 4479 253
e 4817 253
e 5232 253
e 5236 253
e 5366 253
e 5383 253
e 5468 253
e 5472 253
e 5560 253
e 6346 253
e 6432 253
e 6513 253
e 6849 253
e 6891 253
e 6996 253
e 7279 253
e 7415 253
e 7621 253
e 7689 253
e 8007 253
e 8323 253
e 8367 253
e 8419 253
e 8438 253
e 8829 253
e 8911 253
e 9202 253
e 9231 253
e 9278 253
e 9366 253
e 9495 253
e 9673 253
e 9737 253
e 10089 253
e 10523 253
e 10535 253
e 10609 253
e 10626 253
e 10713 253
e 11137 253
e 11183 253
e 11325 253
e 11526 253
e 11624 253
e 11894 253
e 11957 253
e 12032 253
e 12063 253
e 12368 253
e 12427 253
e 12442 253
e 12499 253
e 12652 253
e 12770 253
e 12874 253
e 12958 253
e 12961 253
e 13054 253
e 13134 253
e 13359 253
e 13419 253
e 13431 253
e 13909 253
e 14111 253
e 14359 253
e 14393 253
e 14513 253
e 14954 253
e 14973 253
e 15080 253
e 15616 253
e 16020 253
e 16395 253
e 16487 253
e 16547 253
e 17038 253
e 17413 253
e 17555 253
e 17663 253
e 17851 253
e 17872 253
e 18113 253
e 18122 253
e 18247 253
e 302 254
e 778 254
e 1594 254
e 1657 254
e 1729 254
e 1814 254
e 1838 254
e 1869 254
e 2294 254
e 3363 254
e 4259 254
e 4340 254
e 4677 254
e 4694 254
e 4786 254
e 5445 254
e 5954 254
e 6181 254
e 6311 254
e 6857 254
e 7511 254
e 7561 254
e 7634 254
e 8736 254
e 9679 254
e 9698 254
e 9712 254
e 10358 254
e 11278 254
e 11540 254
e 11706 254
e 12917 254
e 13212 254
e 13323 254
e 13359 254
e 13558 254
e 14081 254
e 14115 254
e 14470 254
e 15689 254
e 15906 254
e 16009 254
e 16355 254
e 16498 254
e 17104 254
e 17129 254
e 17186 254
e 17351 254
e 17514 254
e 17620 254
e 17781 254
e 17849 254
e 18102 254
e 18259 254
e 259 255
e 430 255
e 512 255
e 616 255
e 913 255
e 1661 255
e 1908 255
e 1938 255
e 2082 255
e 2187 255
e 2458 255
e 2722 255
e 3066 255
e 3313 255
e 3500 255
e 3652 255
e 3724 255
e 3804 255
e 3978 255
e 3982 255
e 4140 255
e 4150 255
e 4453 255
e 4553 255
e 4628 255
e 4663 255
e 4952 255
e 5041 255
e 5348 255
e 5561 255
e 5782 255
e 6538 255
e 6550 255
e 6944 255
e 7286 255
e 7747 255
e 7792 255
e 7805 255
e 7940 255
e 8190 255
e 8448 255
e 8453 255
e 8615 255
e 9169 255
e 9432 255
e 9482 255
e 9583 255
e 9741 255
e 9992 255
e 10084 255
e 10136 255
e 10150 255
e 10462 255
e 10845 255
e 10889 255
e 11048 255
e 11196 255
e 11543 255
e 11568 255
e 11899 255
e 11998 255
e 12086 255
e 12126 255
e 12332 255
e 12366 255
e 12612 255
e 12857 255
e 12899 255
e 13137 255
e 13202 255
e 13206 255
e 13432 255
e 13608 255
e 13749 255
e 14648 255
e 14657 255
e 14726 255
e 14752 255
e 14935 255
e 15059 255
e 15099 255
e 15117 255
e 15479 255
e 15581 255
e 15610 255
e 15875 255
e 16224 255
e 16709 255
e 16875 255
e 17221 255
e 18185 255
e 18337 255
e 377 256
e 460 256
e 488 256
e 1056 256
e 1352 256
e 1478 256
e 1649 256
e 1989 256
e 2039 256
e 2063 256
e 2257 256
e 2365 256
e 2397 256
e 2430 256
e 2651 256
e 2778 256
e 2911 256
e 2916 256
e 2933 256
e 3076 256
e 3188 256
e 3239 256
e 3352 256
e 3830 256
e 4057 256
e 4165 256
e 4176 256
e 4239 256
e 4798 256
e 5140 256
e 5197 256
e 5657 256
e 5671 256
e 5801 256
e 5802 256
e 5939 256
e 6053 256
e 6223 256
e 6257 256
e 6383 256
e 6479 256
e 6532 256
e 6706 256
e 6719 256
e 6859 256
e 6958 256
e 7067 256
e 7128 256
e 7294 256
e 7641 256
e 7745 256
e 7981 256
e 7985 256
e 8364 256
e 8373 256
e 8383 256
e 8423 256
e 8477 256
e 8578 256
e 8589 256
e 8861 256
e 9098 256
e 9099 256
e 9203 256
e 9292 256
e 9665 256
e 9734 256
e 10102 256
e 10135 256
e 10219 256
e 10341 256
e 10431 256
e 10461 256
e 10730 256
e 11193 256
e 11207 256
e 11246 256
e 11330 256
e 11359 256
e 11382 256
e 11775 256
e 11780 256
e 11876 256
e 11887 256
e 11962 256
e 12062 256
e 12108 256
e 12317 256
e 12356 256
e 12441 256
e 12678 256
e 12769 256
e 12949 256
e 13034 256
e 13036 256
e 13188 256
e 13205 256
e 13361 256
e 13418 256
e 13603 256
e 13633 256
e 13636 256
e 13690 256
e 13783 256
e 14138 256
e 14168 256
e 14177 256
e 14359 256
e 14474 256
e 14480 256
e 14488 256
e 14580 256
e 14813 256
e 14855 256
e 14891 256
e 15318 256
e 15402 256
e 15455 256
e 15601 256
e 15692 256
e 15779 256
e 15792 256
e 16112 256
e 16127 256
e 16161 256
e 16254 256
e 16379 256
e 16393 256
e 16434 256
e 16462 256
e 16536 256
e 16799 256
e 16823 256
e 16876 256
e 16894 256
e 17017 256
e 17206 256
e 17218 256
e 17267 256
e 17409 256
e 17512 256
e 17659 256
e 17701 256
e 18193 256
e 18220 256
e 18229 256
e 18264 256
e 18445 256
e 619 257
e 939 257
e 1124 257
e 1901 257
e 2237 257
e 2317 257
e 2485 257
e 2952 257
e 3573 257
e 3736 257
e 3914 257
e 3970 257
e 4254 257
e 5326 257
e 5349 257
e 6343 257
e 6840 257
e 7713 257
e 8212 257
e 8710 257
e 10156 257
e 10287 257
e 10473 257
e 11804 257
e 12518 257
e 12800 257
e 13011 257
e 13166 257
e 13251 257
e 14444 257
e 15067 257
e 15545 257
e 15618 257
e 15663 257
e 16151 257
e 17703 257
e 414 258
e 492 258
e 655 258
e 793 258
e 806 258
e 843 258
e 994 258
e 1109 258
e 1225 258
e 1594 258
e 1985 258
e 2294 258
e 2341 258
e 2381 258
e 2728 258
e 3181 258
e 3226 258
e 3281 258
e 3666 258
e 3867 258
e 3989 258
e 4505 258
e 4671 258
e 4697 258
e 4740 258
e 4903 258
e 5247 258
e 5353 258
e 5937 258
e 6178 258
e 6337 258
e 6364 258
e 6420 258
e 6590 258
e 6626 258
e 7014 258
e 7225 258
e 7282 258
e 7675 258
e 7704 258
e 7722 258
e 7730 258
e 7944 258
e 7978 258
e 8090 258
e 8152 258
e 8477 258
e 8601 258
e 8680 258
e 8793 258
e 8883 258
e 9157 258
e 9304 258
e 9366 258
e 9475 258
e 9794 258
e 9830 258
e 9929 258
e 10088 258
e 10268 258
e 10318 258
e 10423 258
e 10473 258
e 10609 258
e 10657 258
e 10703 258
e 10854 258
e 11113 258
e 11130 258
e 11240 258
e 11488 258
e 11683 258
e 11685 258
e 12601 258
e 12723 258
e 12769 258
e 13192 258
e 13789 258
e 14045 258
e 14557 258
e 15664 258
e 16020 258
e 16228 258
e 16251 258
e 16480 258
e 16544 258
e 16916 258
e 17039 258
e 17104 258
e 17179 258
e 17339 258
e 17376 258
e 17508 258
e 17688 258
e 17715 258
e 17781 258
e 17880 258
e 17992 258
e 18017 258
e 18078 258
e 368 259
e 421 259
e 426 259
e 566 259
e 590 259
e 602 259
e 616 259
e 629 259
e 813 259
e 822 259
e 871 259
e 890 259
e 993 259
e 1084 259
e 1123 259
e 1144 259
e 1150 259
e 1220 259
e 1351 259
e 1376 259
e 1377 259
e 1479 259
e 1504 259
e 1596 259
e 1611 259
e 1661 259
e 1666 259
e 1691 259
e 1733 259
e 1743 259
e 1827 259
e 1846 259
e 1852 259
e 1870 259
e 1874 259
e 1958 259
e 2009 259
e 2011 259
e 2115 259
e 2160 259
e 2190 259
e 2191 259
e 2214 259
e 2230 259
e 2285 259
e 2318 259
e 2427 259
e 2447 259
e 2458 259
e 2680 259
e 2681 259
e 2707 259
e 2712 259
e 2715 259
e 2791 259
e 2866 259
e 2899 259
e 3135 259
e 3199 259
e 3212 259
e 3233 259
e 3308 259
e 3316 259
e 3364 259
e 3452 259
e 3500 259
e 3668 259
e 3701 259
e 3824 259
e 3861 259
e 3912 259
e 3913 259
e 3927 259
e 3950 259
e 3968 259
e 3978 259
e 3982 259
e 4055 259
e 4061 259
e 4071 259
e 4075 259
e 4113 259
e 4275 259
e 4310 259
e 4316 259
e 4371 259
e 4408 259
e 4428 259
e 4519 259
e 4546 259
e 4553 259
e 4562 259
e 4570 259
e 4572 259
e 4613 259
e 4614 259
e 4618 259
e 4652 259
e 4663 259
e 4690 259
e 4695 259
e 4698 259
e 4756 259
e 4757 259
e 4772 259
e 4905 259
e 4952 259
e 4968 259
e 5165 259
e 5240 259
e 5246 259
e 5348 259
e 5354 259
e 5366 259
e 5446 259
e 5450 259
e 5452 259
e 5472 259
e 5529 259
e 5561 259
e 5685 259
e 5781 259
e 5813 259
e 5877 259
e 5886 259
e 5890 259
e 5920 259
e 6015 259
e 6039 259
e 6059 259
e 6070 259
e 6112 259
e 6211 259
e 6232 259
e 6282 259
e 6446 259
e 6460 259
e 6462 259
e 6599 259
e 6641 259
e 6648 259
e 6824 259
e 6846 259
e 6859 259
e 6867 259
e 6916 259
e 6957 259
e 6966 259
e 7039 259
e 7046 259
e 7094 259
e 7110 259
e 7147 259
e 7340 259
e 7429 259
e 7542 259
e 7646 259
e 7674 259
e 7747 259
e 7792 259
e 7805 259
e 7953 259
e 7962 259
e 8194 259
e 8277 259
e 8363 259
e 8375 259
e 8448 259
e 8453 259
e 8474 259
e 8510 259
e 8555 259
e 8596 259
e 8615 259
e 8686 259
e 8783 259
e 8785 259
e 8834 259
e 8962 259
e 8979 259
e 9040 259
e 9105 259
e 9138 259
e 9162 259
e 9169 259
e 9208 259
e 9263 259
e 9270 259
e 9277 259
e 9303 259
e 9306 259
e 9321 259
e 9432 259
e 9481 259
e 9482 259
e 9527 259
e 9550 259
e 9579 259
e 9599 259
e 9623 259
e 9669 259
e 9699 259
e 9803 259
e 9809 259
e 9874 259
e 9879 259
e 9907 259
e 9922 259
e 9942 259
e 9954 259
e 9984 259
e 9992 259
e 10018 259
e 10033 259
e 10077 259
e 10110 259
e 10136 259
e 10151 259
e 10163 259
e 10253 259
e 10276 259
e 10319 259
e 10452 259
e 10462 259
e 10626 259
e 10656 259
e 10704 259
e 10742 259
e 10752 259
e 10822 259
e 10845 259
e 10876 259
e 10887 259
e 10923 259
e 10939 259
e 10999 259
e 11070 259
e 11098 259
e 11102 259
e 11103 259
e 11110 259
e 11131 259
e 11134 259
e 11270 259
e 11271 259
e 11294 259
e 11322 259
e 11443 259
e 11463 259
e 11492 259
e 11543 259
e 11552 259
e 11554 259
e 11568 259
e 11657 259
e 11717 259
e 11756 259
e 11773 259
e 11865 259
e 11894 259
e 11899 259
e 11912 259
e 11959 259
e 11974 259
e 11980 259
e 11988 259
e 12011 259
e 12051 259
e 12063 259
e 12126 259
e 12180 259
e 12185 259
e 12245 259
e 12247 259
e 12293 259
e 12354 259
e 12364 259
e 12366 259
e 12446 259
e 12448 259
e 12499 259
e 12507 259
e 12542 259
e 12619 259
e 12701 259
e 12727 259
e 12731 259
e 12775 259
e 12785 259
e 12802 259
e 12806 259
e 12811 259
e 12821 259
e 12826 259
e 12839 259
e 12854 259
e 12889 259
e 12899 259
e 12912 259
e 12927 259
e 13059 259
e 13131 259
e 13137 259
e 13177 259
e 13179 259
e 13206 259
e 13225 259
e 13277 259
e 13328 259
e 13389 259
e 13412 259
e 13415 259
e 13432 259
e 13433 259
e 13436 259
e 13501 259
e 13633 259
e 13662 259
e 13677 259
e 13685 259
e 13749 259
e 13760 259
e 13840 259
e 13909 259
e 13930 259
e 14003 259
e 14014 259
e 14059 259
e 14092 259
e 14096 259
e 14099 259
e 14123 259
e 14171 259
e 14237 259
e 14303 259
e 14312 259
e 14395 259
e 14497 259
e 14601 259
e 14643 259
e 14665 259
e 14760 259
e 14772 259
e 14793 259
e 14842 259
e 14933 259
e 14935 259
e 14970 259
e 15070 259
e 15097 259
e 15098 259
e 15117 259
e 15184 259
e 15454 259
e 15464 259
e 15479 259
e 15528 259
e 15531 259
e 15535 259
e 15555 259
e 15581 259
e 15610 259
e 15656 259
e 15658 259
e 15682 259
e 15753 259
e 15825 259
e 15834 259
e 15863 259
e 15875 259
e 15918 259
e 15968 259
e 15975 259
e 15977 259
e 16075 259
e 16135 259
e 16144 259
e 16147 259
e 16159 259
e 16210 259
e 16228 259
e 16253 259
e 16380 259
e 16384 259
e 16386 259
e 16426 259
e 16495 259
e 16532 259
e 16552 259
e 16624 259
e 16626 259
e 16661 259
e 16664 259
e 16724 259
e 16730 259
e 16741 259
e 16755 259
e 16836 259
e 16868 259
e 16875 259
e 16885 259
e 16955 259
e 16967 259
e 17054 259
e 17074 259
e 17077 259
e 17099 259
e 17196 259
e 17286 259
e 17304 259
e 17340 259
e 17367 259
e 17399 259
e 17411 259
e 17451 259
e 17452 259
e 17473 259
e 17490 259
e 17515 259
e 17629 259
e 17634 259
e 17651 259
e 17682 259
e 17686 259
e 17754 259
e 17764 259
e 17834 259
e 17857 259
e 17911 259
e 18048 259
e 18185 259
e 18246 259
e 18274 259
e 18288 259
e 18316 259
e 18344 259
e 18350 259
e 18378 259
e 18381 259
e 281 260
e 745 260
e 783 260
e 988 260
e 1065 260
e 1203 260
e 1256 260
e 1326 260
e 1386 260
e 1506 260
e 1678 260
e 2077 260
e 2136 260
e 2158 260
e 2191 260
e 2279 260
e 2541 260
e 2603 260
e 2781 260
e 2872 260
e 3163 260
e 3229 260
e 3306 260
e 3701 260
e 3886 260
e 3933 260
e 4043 260
e 4146 260
e 4439 260
e 4674 260
e 4744 260
e 4821 260
e 4841 260
e 5679 260
e 6315 260
e 6615 260
e 6801 260
e 6944 260
e 7012 260
e 7118 260
e 7194 260
e 7239 260
e 7725 260
e 8083 260
e 8207 260
e 8450 260
e 8474 260
e 8567 260
e 8569 260
e 8735 260
e 8896 260
e 8999 260
e 9924 260
e 10248 260
e 10347 260
e 10413 260
e 10437 260
e 10440 260
e 10495 260
e 10567 260
e 10582 260
e 10710 260
e 10791 260
e 10846 260
e 11915 260
e 12022 260
e 12079 260
e 12117 260
e 12375 260
e 12457 260
e 12466 260
e 12489 260
e 12594 260
e 12628 260
e 13078 260
e 13304 260
e 13397 260
e 13613 260
e 13690 260
e 13795 260
e 13891 260
e 14448 260
e 14566 260
e 14676 260
e 14714 260
e 14737 260
e 14751 260
e 14804 260
e 14901 260
e 15032 260
e 15126 260
e 15594 260
e 16110 260
e 16137 260
e 16212 260
e 16217 260
e 16519 260
e 16864 260
e 16923 260
e 16965 260
e 17009 260
e 17085 260
e 17089 260
e 17230 260
e 17304 260
e 17599 260
e 17687 260
e 17747 260
e 17937 260
e 17950 260
e 18263 260
e 269 261
e 598 261
e 884 261
e 925 261
e 1788 261
e 1837 261
e 1855 261
e 1989 261
e 2063 261
e 2140 261
e 2872 261
e 3167 261
e 3678 261
e 4083 261
e 4220 261
e 4516 261
e 4533 261
e 4606 261
e 4689 261
e 5004 261
e 5472 261
e 6633 261
e 6728 261
e 7118 261
e 7515 261
e 8023 261
e 8143 261
e 9228 261
e 9246 261
e 10140 261
e 10179 261
e 10805 261
e 10940 261
e 11093 261
e 11109 261
e 11587 261
e 12001 261
e 12295 261
e 12596 261
e 12867 261
e 12916 261
e 13668 261
e 14320 261
e 14359 261
e 14404 261
e 14483 261
e 14489 261
e 14687 261
e 14813 261
e 15005 261
e 15237 261
e 15308 261
e 15531 261
e 15603 261
e 15961 261
e 16031 261
e 16125 261
e 16171 261
e 17239 261
e 17317 261
e 17527 261
e 17546 261
e 17915 261
e 18127 261
e 18145 261
e 18212 261
e 465 262
e 626 262
e 945 262
e 1057 262
e 1181 262
e 1213 262
e 1377 262
e 1386 262
e 1768 262
e 1779 262
e 1933 262
e 2525 262
e 2683 262
e 2749 262
e 2791 262
e 2881 262
e 2960 262
e 3024 262
e 3091 262
e 3135 262
e 3163 262
e 3194 262
e 3669 262
e 3822 262
e 3840 262
e 4085 262
e 4330 262
e 4416 262
e 4417 262
e 4443 262
e 4623 262
e 4781 262
e 4849 262
e 4872 262
e 4882 262
e 4887 262
e 4925 262
e 5182 262
e 5222 262
e 5463 262
e 5513 262
e 5524 262
e 5891 262
e 6018 262
e 6131 262
e 6176 262
e 6446 262
e 6662 262
e 7020 262
e 7194 262
e 7295 262
e 7475 262
e 7731 262
e 7775 262
e 8119 262
e 8398 262
e 8509 262
e 8510 262
e 8519 262
e 8547 262
e 8555 262
e 8575 262
e 8581 262
e 8817 262
e 8925 262
e 9137 262
e 9235 262
e 9457 262
e 9525 262
e 9803 262
e 10091 262
e 10188 262
e 10225 262
e 10264 262
e 10504 262
e 10602 262
e 10750 262
e 10921 262
e 11051 262
e 11073 262
e 11342 262
e 11469 262
e 11502 262
e 11595 262
e 11598 262
e 11701 262
e 11767 262
e 11881 262
e 11983 262
e 11988 262
e 12140 262
e 12197 262
e 12559 262
e 12618 262
e 12712 262
e 12871 262
e 13184 262
e 13198 262
e 13685 262
e 13916 262
e 14022 262
e 14072 262
e 14412 262
e 14497 262
e 14528 262
e 14538 262
e 14646 262
e 15167 262
e 15168 262
e 15255 262
e 15376 262
e 15435 262
e 15604 262
e 15786 262
e 15875 262
e 15936 262
e 16500 262
e 16649 262
e 17129 262
e 17435 262
e 17513 262
e 17754 262
e 17828 262
e 17840 262
e 17848 262
e 17884 262
e 17914 262
e 18072 262
e 18350 262
e 18423 262
e 789 263
e 3023 263
e 4263 263
e 7894 263
e 8913 263
e 9040 263
e 9328 263
e 12189 263
e 13321 263
e 13812 263
e 14711 263
e 15681 263
e 16356 263
e 16428 263
e 278 264
e 422 264
e 441 264
e 598 264
e 600 264
e 853 264
e 924 264
e 1777 264
e 1890 264
e 2825 264
e 3031 264
e 3071 264
e 3235 264
e 3358 264
e 4077 264
e 4436 264
e 4488 264
e 4516 264
e 4602 264
e 4662 264
e 5270 264
e 5472 264
e 5680 264
e 5721 264
e 5868 264
e 6202 264
e 6633 264
e 6917 264
e 7011 264
e 7112 264
e 7190 264
e 7194 264
e 7341 264
e 7537 264
e 7678 264
e 7726 264
e 7759 264
e 7838 264
e 8150 264
e 8195 264
e 8341 264
e 8366 264
e 8374 264
e 9181 264
e 10178 264
e 10194 264
e 10574 264
e 10883 264
e 10937 264
e 10989 264
e 11290 264
e 11463 264
e 11633 264
e 12226 264
e 12388 264
e 13083 264
e 13288 264
e 13847 264
e 14252 264
e 14320 264
e 14387 264
e 14388 264
e 14421 264
e 14461 264
e 14541 264
e 14679 264
e 14996 264
e 15063 264
e 15128 264
e 15217 264
e 15352 264
e 15719 264
e 15795 264
e 15835 264
e 15879 264
e 16233 264
e 16401 264
e 16451 264
e 16921 264
e 17144 264
e 17274 264
e 17396 264
e 17737 264
e 17801 264
e 17853 264
e 18080 264
e 18215 264
e 18229 264
e 18418 264
e 680 265
e 893 265
e 1092 265
e 1807 265
e 1873 265
e 2505 265
e 3088 265
e 4239 265
e 5026 265
e 5301 265
e 5474 265
e 8329 265
e 9576 265
e 9611 265
e 11824 265
e 12094 265
e 12539 265
e 14400 265
e 14817 265
e 14849 265
e 15178 265
e 15614 265
e 15822 265
e 15864 265
e 15883 265
e 15916 265
e 17170 265
e 17514 265
e 17673 265
e 17847 265
e 306 266
e 527 266
e 631 266
e 702 266
e 722 266
e 769 266
e 860 266
e 871 266
e 926 266
e 1289 266
e 1532 266
e 1708 266
e 1752 266
e 1827 266
e 1842 266
e 1884 266
e 1935 266
e 2007 266
e 2162 266
e 2229 266
e 2254 266
e 2329 266
e 2400 266
e 2540 266
e 2589 266
e 2593 266
e 2661 266
e 2963 266
e 2966 266
e 3027 266
e 3092 266
e 3163 266
e 3165 266
e 3177 266
e 3414 266
e 3460 266
e 3493 266
e 3513 266
e 3612 266
e 3700 266
e 3773 266
e 3777 266
e 3903 266
e 4012 266
e 4102 266
e 4207 266
e 4415 266
e 4543 266
e 4677 266
e 4796 266
e 5025 266
e 5084 266
e 5089 266
e 5282 266
e 5297 266
e 5382 266
e 5434 266
e 5441 266
e 5466 266
e 5472 266
e 5516 266
e 5754 266
e 5842 266
e 5845 266
e 6031 266
e 6098 266
e 6103 266
e 6154 266
e 6287 266
e 6347 266
e 6431 266
e 6483 266
e 6550 266
e 6571 266
e 6900 266
e 6915 266
e 6929 266
e 7049 266
e 7059 266
e 7060 266
e 7177 266
e 7256 266
e 7434 266
e 7546 266
e 7656 266
e 7963 266
e 8078 266
e 8339 266
e 8429 266
e 8513 266
e 8564 266
e 8649 266
e 8772 266
e 8850 266
e 9052 266
e 9337 266
e 9408 266
e 9467 266
e 9637 266
e 9868 266
e 9968 266
e 10039 266
e 10091 266
e 10209 266
e 10215 266
e 10326 266
e 10544 266
e 10565 266
e 10581 266
e 10586 266
e 10613 266
e 10622 266
e 10626 266
e 10651 266
e 10861 266
e 10924 266
e 11018 266
e 11043 266
e 11104 266
e 12158 266
e 12161 266
e 12233 266
e 12390 266
e 12409 266
e 12423 266
e 12471 266
e 12804 266
e 12810 266
e 12855 266
e 12992 266
e 13358 266
e 13388 266
e 13462 266
e 13663 266
e 13679 266
e 13746 266
e 13844 266
e 13941 266
e 13973 266
e 14242 266
e 14267 266
e 14292 266
e 14379 266
e 14408 266
e 14497 266
e 14502 266
e 14581 266
e 14634 266
e 14763 266
e 15012 266
e 15032 266
e 15149 266
e 15171 266
e 15491 266
e 15552 266
e 15573 266
e 15639 266
e 15641 266
e 15769 266
e 15828 266
e 16235 266
e 16303 266
e 16430 266
e 16540 266
e 16740 266
e 16801 266
e 16896 266
e 17101 266
e 17176 266
e 17349 266
e 17440 266
e 17519 266
e 17858 266
e 17877 266
e 17881 266
e 18004 266
e 18024 266
e 18056 266
e 18264 266
e 1910 267
e 1977 267
e 2227 267
e 2668 267
e 3514 267
e 3551 267
e 4234 267
e 4767 267
e 5503 267
e 5837 267
e 6529 267
e 6768 267
e 6933 267
e 7271 267
e 8882 267
e 10870 267
e 11494 267
e 11879 267
e 12081 267
e 12491 267
e 13398 267
e 13490 267
e 13940 267
e 14373 267
e 16785 267
e 16837 267
e 16970 267
e 17636 267
e 711 268
e 1803 268
e 3224 268
e 3868 268
e 4320 268
e 4468 268
e 4944 268
e 5490 268
e 5529 268
e 6019 268
e 6479 268
e 6624 268
e 6809 268
e 6908 268
e 7347 268
e 8253 268
e 8268 268
e 9240 268
e 9370 268
e 10338 268
e 11024 268
e 11806 268
e 11967 268
e 12485 268
e 12500 268
e 12954 268
e 13127 268
e 13702 268
e 15647 268
e 15910 268
e 16323 268
e 16421 268
e 17387 268
e 17946 268
e 274 269
e 369 269
e 489 269
e 528 269
e 530 269
e 546 269
e 586 269
e 598 269
e 633 269
e 830 269
e 880 269
e 925 269
e 1105 269
e 1298 269
e 1415 269
e 1444 269
e 1486 269
e 1570 269
e 1604 269
e 1632 269
e 1734 269
e 1927 269
e 1942 269
e 2079 269
e 2083 269
e 2165 269
e 2477 269
e 2552 269
e 2609 269
e 2789 269
e 3315 269
e 3339 269
e 3352 269
e 3589 269
e 3614 269
e 3738 269
e 3753 269
e 4026 269
e 4028 269
e 4031 269
e 4055 269
e 4220 269
e 4397 269
e 4943 269
e 4945 269
e 5004 269
e 5060 269
e 5254 269
e 5302 269
e 5436 269
e 5472 269
e 5515 269
e 5586 269
e 5650 269
e 5724 269
e 5853 269
e 6077 269
e 6092 269
e 6445 269
e 6621 269
e 6711 269
e 6719 269
e 6825 269
e 7079 269
e 7165 269
e 7194 269
e 7204 269
e 7239 269
e 7250 269
e 7385 269
e 7475 269
e 7515 269
e 7584 269
e 7585 269
e 7629 269
e 7875 269
e 8139 269
e 8180 269
e 8323 269
e 8335 269
e 8337 269
e 8399 269
e 8519 269
e 8730 269
e 8794 269
e 8816 269
e 8840 269
e 8846 269
e 8911 269
e 8975 269
e 9076 269
e 9156 269
e 9175 269
e 9228 269
e 9232 269
e 9246 269
e 9306 269
e 9340 269
e 9370 269
e 9422 269
e 9541 269
e 9549 269
e 9612 269
e 9675 269
e 9690 269
e 9822 269
e 9843 269
e 9877 269
e 9963 269
e 9966 269
e 10045 269
e 10140 269
e 10179 269
e 10343 269
e 10460 269
e 10737 269
e 10906 269
e 11143 269
e 11206 269
e 11238 269
e 11365 269
e 11377 269
e 11435 269
e 11649 269
e 11669 269
e 11719 269
e 11794 269
e 11855 269
e 11896 269
e 12003 269
e 12066 269
e 12108 269
e 12121 269
e 12136 269
e 12251 269
e 12299 269
e 12303 269
e 12508 269
e 12612 269
e 12617 269
e 12696 269
e 12809 269
e 12887 269
e 12890 269
e 13097 269
e 13157 269
e 13405 269
e 13411 269
e 13460 269
e 13802 269
e 13893 269
e 13960 269
e 14064 269
e 14102 269
e 14281 269
e 14328 269
e 14399 269
e 14455 269
e 14497 269
e 14546 269
e 14571 269
e 14746 269
e 14868 269
e 15057 269
e 15060 269
e 15083 269
e 15301 269
e 15360 269
e 15406 269
e 15441 269
e 15489 269
e 15520 269
e 15561 269
e 15679 269
e 15714 269
e 16013 269
e 16031 269
e 16254 269
e 16307 269
e 16624 269
e 16811 269
e 16857 269
e 16864 269
e 16877 269
e 16969 269
e 16988 269
e 17183 269
e 17252 269
e 17266 269
e 17390 269
e 17421 269
e 17684 269
e 17764 269
e 17775 269
e 17790 269
e 17811 269
e 17815 269
e 17851 269
e 17875 269
e 17968 269
e 18019 269
e 18068 269
e 18145 269
e 18148 269
e 18154 269
e 18224 269
e 18337 269
e 501 270
e 680 270
e 880 270
e 902 270
e 1001 270
e 1067 270
e 1123 270
e 1125 270
e 1141 270
e 1143 270
e 1270 270
e 1313 270
e 1422 270
e 1741 270
e 1775 270
e 1809 270
e 2054 270
e 2226 270
e 2561 270
e 2563 270
e 2862 270
e 2868 270
e 3233 270
e 3289 270
e 3353 270
e 3463 270
e 3531 270
e 4037 270
e 4076 270
e 4251 270
e 4284 270
e 4378 270
e 4611 270
e 4702 270
e 4779 270
e 5026 270
e 5152 270
e 5262 270
e 5390 270
e 5396 270
e 5812 270
e 5885 270
e 6097 270
e 6142 270
e 6145 270
e 6356 270
e 6430 270
e 6612 270
e 6778 270
e 7159 270
e 7169 270
e 7209 270
e 7455 270
e 7705 270
e 7880 270
e 8034 270
e 8070 270
e 8116 270
e 8233 270
e 8321 270
e 8329 270
e 8379 270
e 8585 270
e 8600 270
e 8763 270
e 8975 270
e 9026 270
e 9094 270
e 9363 270
e 9515 270
e 9627 270
e 9742 270
e 9999 270
e 10057 270
e 10159 270
e 10166 270
e 10201 270
e 10488 270
e 10626 270
e 10639 270
e 10935 270
e 11012 270
e 11022 270
e 11255 270
e 11400 270
e 11503 270
e 11525 270
e 11599 270
e 11771 270
e 11829 270
e 11863 270
e 11940 270
e 12539 270
e 12579 270
e 12887 270
e 12899 270
e 13027 270
e 13138 270
e 13411 270
e 13483 270
e 13710 270
e 14087 270
e 14107 270
e 14240 270
e 14355 270
e 14400 270
e 14481 270
e 14544 270
e 14817 270
e 14960 270
e 15069 270
e 15102 270
e 15243 270
e 15840 270
e 15847 270
e 16045 270
e 16124 270
e 16176 270
e 16239 270
e 16509 270
e 16602 270
e 16886 270
e 16899 270
e 16924 270
e 17147 270
e 17840 270
e 17861 270
e 17998 270
e 18213 270
e 643 271
e 859 271
e 1161 271
e 1449 271
e 1561 271
e 1576 271
e 1827 271
e 2260 271
e 2464 271
e 2801 271
e 2917 271
e 3001 271
e 3137 271
e 3345 271
e 3351 271
e 3385 271
e 3461 271
e 3541 271
e 3850 271
e 4015 271
e 4207 271
e 4265 271
e 4524 271
e 4549 271
e 4605 271
e 4764 271
e 4911 271
e 4930 271
e 5180 271
e 5202 271
e 5472 271
e 5668 271
e 5823 271
e 5960 271
e 5969 271
e 6293 271
e 6385 271
e 6395 271
e 6402 271
e 6563 271
e 6937 271
e 7054 271
e 7194 271
e 7201 271
e 7207 271
e 7338 271
e 7637 271
e 7658 271
e 7746 271
e 7857 271
e 8202 271
e 8256 271
e 8508 271
e 8944 271
e 9136 271
e 9432 271
e 9470 271
e 9942 271
e 9970 271
e 10132 271
e 10251 271
e 10297 271
e 10510 271
e 10626 271
e 10717 271
e 11300 271
e 12499 271
e 12715 271
e 13397 271
e 13519 271
e 13544 271
e 13625 271
e 13733 271
e 13804 271
e 14030 271
e 14358 271
e 14455 271
e 14497 271
e 14711 271
e 14754 271
e 15023 271
e 15048 271
e 15168 271
e 15544 271
e 15789 271
e 15992 271
e 16090 271
e 16279 271
e 16334 271
e 16420 271
e 16460 271
e 16463 271
e 16754 271
e 16765 271
e 16881 271
e 16934 271
e 17016 271
e 17305 271
e 17650 271
e 17718 271
e 17755 271
e 17787 271
e 17996 271
e 18110 271
e 347 272
e 608 272
e 1386 272
e 1405 272
e 1414 272
e 1429 272
e 1539 272
e 1548 272
e 2003 272
e 2024 272
e 2037 272
e 2475 272
e 2571 272
e 2667 272
e 2718 272
e 3924 272
e 4538 272
e 4707 272
e 4731 272
e 4842 272
e 5029 272
e 5224 272
e 5358 272
e 5437 272
e 5512 272
e 5559 272
e 5891 272
e 6529 272
e 6609 272
e 6959 272
e 7427 272
e 7856 272
e 7934 272
e 8022 272
e 8054 272
e 8565 272
e 8944 272
e 9176 272
e 9267 272
e 9473 272
e 10146 272
e 10242 272
e 10365 272
e 10581 272
e 10702 272
e 11142 272
e 11477 272
e 11956 272
e 11991 272
e 12127 272
e 12220 272
e 12247 272
e 12470 272
e 12518 272
e 13455 272
e 13713 272
e 13822 272
e 13929 272
e 13935 272
e 14357 272
e 14459 272
e 14585 272
e 14768 272
e 14826 272
e 14992 272
e 15133 272
e 15672 272
e 15918 272
e 16013 272
e 16099 272
e 16395 272
e 16496 272
e 16684 272
e 16991 272
e 17013 272
e 17072 272
e 17325 272
e 17355 272
e 17505 272
e 17577 272
e 17933 272
e 17946 272
e 17954 272
e 18023 272
e 18063 272
e 18147 272
e 1989 273
e 2003 273
e 5528 273
e 9595 273
e 9651 273
e 10345 273
e 12048 273
e 12251 273
e 12404 273
e 17060 273
e 287 274
e 416 274
e 423 274
e 546 274
e 702 274
e 747 274
e 931 274
e 998 274
e 1005 274
e 1323 274
e 1410 274
e 1439 274
e 1488 274
e 1532 274
e 1647 274
e 1688 274
e 1711 274
e 1743 274
e 1861 274
e 1933 274
e 1961 274
e 1990 274
e 2122 274
e 2128 274
e 2210 274
e 2440 274
e 2510 274
e 2591 274
e 2641 274
e 2674 274
e 2818 274
e 2824 274
e 2979 274
e 3007 274
e 3221 274
e 3350 274
e 3420 274
e 3431 274
e 3555 274
e 3660 274
e 3777 274
e 3873 274
e 3899 274
e 3944 274
e 3979 274
e 4025 274
e 4216 274
e 4218 274
e 4259 274
e 4332 274
e 4429 274
e 4441 274
e 4455 274
e 4494 274
e 4515 274
e 4520 274
e 4613 274
e 4621 274
e 4653 274
e 4678 274
e 4734 274
e 4772 274
e 4777 274
e 4838 274
e 4868 274
e 4898 274
e 4949 274
e 5270 274
e 5292 274
e 5298 274
e 5341 274
e 5367 274
e 5432 274
e 5448 274
e 5458 274
e 5470 274
e 5531 274
e 5575 274
e 5580 274
e 5705 274
e 5842 274
e 5848 274
e 5876 274
e 6115 274
e 6199 274
e 6273 274
e 6295 274
e 6296 274
e 6320 274
e 6323 274
e 6347 274
e 6371 274
e 6397 274
e 6445 274
e 6527 274
e 6586 274
e 6730 274
e 6738 274
e 6752 274
e 6754 274
e 6860 274
e 6919 274
e 6934 274
e 7132 274
e 7360 274
e 7385 274
e 7437 274
e 7475 274
e 7500 274
e 7521 274
e 7543 274
e 7570 274
e 7592 274
e 7701 274
e 7733 274
e 7756 274
e 7776 274
e 7875 274
e 7921 274
e 7948 274
e 7983 274
e 8039 274
e 8048 274
e 8086 274
e 8246 274
e 8341 274
e 8360 274
e 8411 274
e 8419 274
e 8471 274
e 8502 274
e 8529 274
e 8539 274
e 8639 274
e 8671 274
e 8734 274
e 8796 274
e 8892 274
e 8905 274
e 8932 274
e 8978 274
e 9011 274
e 9037 274
e 9101 274
e 9237 274
e 9313 274
e 9360 274
e 9364 274
e 9423 274
e 9472 274
e 9503 274
e 9528 274
e 9546 274
e 9569 274
e 9581 274
e 9602 274
e 9689 274
e 9840 274
e 9886 274
e 9966 274
e 10002 274
e 10254 274
e 10305 274
e 10333 274
e 10356 274
e 10369 274
e 10499 274
e 10513 274
e 10604 274
e 10656 274
e 10723 274
e 10772 274
e 10923 274
e 10949 274
e 10974 274
e 11016 274
e 11020 274
e 11041 274
e 11096 274
e 11134 274
e 11159 274
e 11194 274
e 11238 274
e 11325 274
e 11461 274
e 11589 274
e 11735 274
e 11778 274
e 11900 274
e 11903 274
e 11908 274
e 11930 274
e 11976 274
e 11992 274
e 12066 274
e 12125 274
e 12176 274
e 12191 274
e 12211 274
e 12241 274
e 12336 274
e 12358 274
e 12408 274
e 12418 274
e 12499 274
e 12522 274
e 12542 274
e 12572 274
e 12628 274
e 12645 274
e 12686 274
e 12688 274
e 12731 274
e 12747 274
e 12792 274
e 12814 274
e 12906 274
e 13089 274
e 13107 274
e 13188 274
e 13192 274
e 13272 274
e 13388 274
e 13492 274
e 13567 274
e 13590 274
e 13647 274
e 13738 274
e 13768 274
e 13892 274
e 13972 274
e 14197 274
e 14367 274
e 14375 274
e 14378 274
e 14405 274
e 14411 274
e 14668 274
e 14694 274
e 14713 274
e 14765 274
e 14770 274
e 14832 274
e 14871 274
e 14918 274
e 14936 274
e 14978 274
e 15149 274
e 15185 274
e 15287 274
e 15373 274
e 15381 274
e 15473 274
e 15485 274
e 15488 274
e 15523 274
e 15582 274
e 15584 274
e 15652 274
e 15728 274
e 15904 274
e 15929 274
e 15967 274
e 15993 274
e 16031 274
e 16183 274
e 16256 274
e 16324 274
e 16376 274
e 16483 274
e 16519 274
e 16584 274
e 16620 274
e 16710 274
e 16755 274
e 17190 274
e 17249 274
e 17376 274
e 17440 274
e 17526 274
e 17532 274
e 17610 274
e 17622 274
e 17771 274
e 18132 274
e 18203 274
e 18212 274
e 18349 274
e 765 275
e 810 275
e 967 275
e 1096 275
e 1235 275
e 1414 275
e 1423 275
e 2003 275
e 2399 275
e 2475 275
e 2571 275
e 2742 275
e 2800 275
e 3070 275
e 3187 275
e 3237 275
e 3688 275
e 3771 275
e 3973 275
e 4414 275
e 4444 275
e 4560 275
e 4707 275
e 4758 275
e 4775 275
e 4824 275
e 5041 275
e 5073 275
e 5248 275
e 5337 275
e 5380 275
e 5507 275
e 5559 275
e 5759 275
e 5981 275
e 6112 275
e 6265 275
e 6611 275
e 7017 275
e 7154 275
e 7228 275
e 7645 275
e 7737 275
e 7789 275
e 7794 275
e 7948 275
e 8054 275
e 8272 275
e 8602 275
e 9375 275
e 9456 275
e 9965 275
e 10425 275
e 10711 275
e 11040 275
e 11519 275
e 11573 275
e 11828 275
e 11896 275
e 12127 275
e 12402 275
e 12617 275
e 12624 275
e 12912 275
e 13419 275
e 13497 275
e 13597 275
e 13638 275
e 13785 275
e 13865 275
e 13988 275
e 14253 275
e 14585 275
e 14772 275
e 14859 275
e 15161 275
e 15372 275
e 15629 275
e 15926 275
e 16178 275
e 16307 275
e 16527 275
e 17072 275
e 17325 275
e 17432 275
e 17577 275
e 17675 275
e 17684 275
e 17954 275
e 18087 275
e 18236 275
e 823 276
e 830 276
e 968 276
e 1278 276
e 1861 276
e 2213 276
e 2520 276
e 2935 276
e 2957 276
e 3374 276
e 3817 276
e 3908 276
e 4207 276
e 4607 276
e 5223 276
e 5472 276
e 5575 276
e 5969 276
e 6849 276
e 7415 276
e 7940 276
e 8026 276
e 8183 276
e 8589 276
e 8650 276
e 8655 276
e 9706 276
e 9875 276
e 9909 276
e 9970 276
e 10061 276
e 10128 276
e 10150 276
e 10224 276
e 10336 276
e 10342 276
e 10401 276
e 10461 276
e 10980 276
e 11386 276
e 11544 276
e 11562 276
e 11710 276
e 11726 276
e 12162 276
e 13190 276
e 13256 276
e 13753 276
e 14091 276
e 14166 276
e 14238 276
e 14384 276
e 14497 276
e 15168 276
e 15194 276
e 15655 276
e 15795 276
e 16033 276
e 16100 276
e 16988 276
e 17017 276
e 17571 276
e 18337 276
e 499 277
e 1123 277
e 1620 277
e 2508 277
e 5045 277
e 6003 277
e 6446 277
e 7468 277
e 8266 277
e 8290 277
e 8434 277
e 8458 277
e 8510 277
e 10667 277
e 11644 277
e 11905 277
e 12559 277
e 13942 277
e 14208 277
e 14275 277
e 14759 277
e 14978 277
e 15665 277
e 15868 277
e 16217 277
e 18422 277
e 422 278
e 441 278
e 515 278
e 600 278
e 834 278
e 874 278
e 1899 278
e 1954 278
e 2009 278
e 2039 278
e 2825 278
e 2971 278
e 3020 278
e 3083 278
e 3200 278
e 3381 278
e 3429 278
e 3968 278
e 4008 278
e 4147 278
e 4265 278
e 4411 278
e 4436 278
e 4488 278
e 4662 278
e 4690 278
e 4783 278
e 4914 278
e 5270 278
e 5340 278
e 5525 278
e 5545 278
e 5568 278
e 5639 278
e 5680 278
e 5721 278
e 5868 278
e 6078 278
e 6141 278
e 6445 278
e 6839 278
e 7011 278
e 7190 278
e 7194 278
e 7275 278
e 7341 278
e 7400 278
e 7537 278
e 7665 278
e 7678 278
e 7743 278
e 7838 278
e 7909 278
e 7929 278
e 8280 278
e 8366 278
e 8374 278
e 8822 278
e 8861 278
e 8930 278
e 9181 278
e 9210 278
e 9788 278
e 9847 278
e 9928 278
e 10020 278
e 10080 278
e 10194 278
e 10452 278
e 10574 278
e 10626 278
e 10704 278
e 10799 278
e 10822 278
e 10883 278
e 10937 278
e 10989 278
e 11102 278
e 11154 278
e 11290 278
e 11503 278
e 11516 278
e 11614 278
e 11852 278
e 12417 278
e 12471 278
e 12499 278
e 12739 278
e 12851 278
e 12853 278
e 12923 278
e 13118 278
e 13213 278
e 13288 278
e 13540 278
e 13668 278
e 13758 278
e 13847 278
e 13913 278
e 14129 278
e 14312 278
e 14461 278
e 14577 278
e 14584 278
e 14599 278
e 14679 278
e 14795 278
e 14886 278
e 15073 278
e 15338 278
e 15578 278
e 15719 278
e 15835 278
e 15879 278
e 15909 278
e 16233 278
e 16261 278
e 16338 278
e 16449 278
e 16459 278
e 16462 278
e 16487 278
e 16869 278
e 17240 278
e 17266 278
e 17274 278
e 17396 278
e 17501 278
e 17581 278
e 17737 278
e 17753 278
e 17801 278
e 18116 278
e 18418 278
e 557 279
e 570 279
e 707 279
e 710 279
e 728 279
e 736 279
e 817 279
e 834 279
e 915 279
e 984 279
e 1024 279
e 1074 279
e 1144 279
e 1156 279
e 1293 279
e 1307 279
e 1333 279
e 1519 279
e 1523 279
e 1645 279
e 1656 279
e 1686 279
e 1704 279
e 1726 279
e 1737 279
e 1785 279
e 1827 279
e 1892 279
e 2060 279
e 2150 279
e 2242 279
e 2429 279
e 2449 279
e 2498 279
e 2536 279
e 2570 279
e 2626 279
e 2652 279
e 2696 279
e 2710 279
e 2799 279
e 2987 279
e 3035 279
e 3212 279
e 3339 279
e 3351 279
e 3412 279
e 3477 279
e 3656 279
e 3662 279
e 3746 279
e 3830 279
e 3911 279
e 3937 279
e 4207 279
e 4265 279
e 4609 279
e 4690 279
e 4748 279
e 4757 279
e 4817 279
e 4997 279
e 5090 279
e 5156 279
e 5169 279
e 5293 279
e 5330 279
e 5336 279
e 5370 279
e 5441 279
e 5616 279
e 5692 279
e 5753 279
e 5843 279
e 5897 279
e 5920 279
e 5933 279
e 6051 279
e 6205 279
e 6305 279
e 6432 279
e 6477 279
e 6525 279
e 6532 279
e 6564 279
e 6621 279
e 6719 279
e 6763 279
e 6781 279
e 6814 279
e 6828 279
e 6865 279
e 7027 279
e 7111 279
e 7148 279
e 7220 279
e 7227 279
e 7270 279
e 7273 279
e 7326 279
e 7335 279
e 7385 279
e 7405 279
e 7442 279
e 7769 279
e 8051 279
e 8177 279
e 8312 279
e 8359 279
e 8364 279
e 8479 279
e 8527 279
e 8567 279
e 8668 279
e 8714 279
e 8725 279
e 8836 279
e 8913 279
e 8951 279
e 8967 279
e 8972 279
e 8979 279
e 9013 279
e 9040 279
e 9065 279
e 9191 279
e 9357 279
e 9700 279
e 9701 279
e 9798 279
e 9854 279
e 9875 279
e 10089 279
e 10128 279
e 10180 279
e 10250 279
e 10266 279
e 10370 279
e 10478 279
e 10636 279
e 10695 279
e 10808 279
e 10906 279
e 10962 279
e 10963 279
e 11007 279
e 11067 279
e 11183 279
e 11199 279
e 11208 279
e 11271 279
e 11358 279
e 11359 279
e 11386 279
e 11469 279
e 11476 279
e 11568 279
e 11755 279
e 11775 279
e 11778 279
e 11852 279
e 11870 279
e 12013 279
e 12032 279
e 12241 279
e 12276 279
e 12397 279
e 12534 279
e 12579 279
e 12715 279
e 12769 279
e 12770 279
e 12874 279
e 12886 279
e 12943 279
e 13056 279
e 13157 279
e 13411 279
e 13416 279
e 13711 279
e 13892 279
e 13939 279
e 14016 279
e 14024 279
e 14123 279
e 14244 279
e 14246 279
e 14326 279
e 14365 279
e 14497 279
e 14633 279
e 14701 279
e 14785 279
e 14916 279
e 14925 279
e 15011 279
e 15092 279
e 15098 279
e 15150 279
e 15237 279
e 15239 279
e 15265 279
e 15271 279
e 15432 279
e 15517 279
e 15696 279
e 15714 279
e 15732 279
e 15916 279
e 15960 279
e 16058 279
e 16127 279
e 16266 279
e 16409 279
e 16484 279
e 16489 279
e 16547 279
e 16962 279
e 17038 279
e 17054 279
e 17077 279
e 17206 279
e 17256 279
e 17310 279
e 17340 279
e 17362 279
e 17375 279
e 17420 279
e 17442 279
e 17470 279
e 17558 279
e 17600 279
e 17830 279
e 17950 279
e 17987 279
e 18050 279
e 18235 279
e 18274 279
e 18294 279
e 18377 279
e 863 280
e 2378 280
e 8309 280
e 9296 280
e 16704 280
e 17619 280
e 616 281
e 648 281
e 745 281
e 854 281
e 1203 281
e 1208 281
e 1256 281
e 1302 281
e 1326 281
e 1352 281
e 1386 281
e 1450 281
e 1506 281
e 1678 281
e 1899 281
e 2077 281
e 2087 281
e 2142 281
e 2191 281
e 2499 281
e 2603 281
e 2604 281
e 2639 281
e 2745 281
e 2781 281
e 2804 281
e 2898 281
e 2920 281
e 3163 281
e 3227 281
e 3234 281
e 3303 281
e 3349 281
e 3527 281
e 3564 281
e 3701 281
e 3848 281
e 3886 281
e 3937 281
e 3938 281
e 4024 281
e 4043 281
e 4223 281
e 4409 281
e 4413 281
e 4439 281
e 4455 281
e 4466 281
e 4467 281
e 4515 281
e 4571 281
e 4593 281
e 4609 281
e 4629 281
e 4669 281
e 4678 281
e 4744 281
e 4821 281
e 4841 281
e 4861 281
e 4870 281
e 5102 281
e 5198 281
e 5360 281
e 5472 281
e 5679 281
e 5756 281
e 5834 281
e 5839 281
e 5853 281
e 5892 281
e 5950 281
e 5990 281
e 6039 281
e 6098 281
e 6247 281
e 6268 281
e 6315 281
e 6344 281
e 6351 281
e 6461 281
e 6615 281
e 6733 281
e 6763 281
e 6779 281
e 6784 281
e 6801 281
e 6805 281
e 6921 281
e 7012 281
e 7078 281
e 7108 281
e 7227 281
e 7239 281
e 7385 281
e 7627 281
e 7725 281
e 7780 281
e 7781 281
e 7808 281
e 7843 281
e 8079 281
e 8083 281
e 8137 281
e 8167 281
e 8207 281
e 8287 281
e 8312 281
e 8450 281
e 8509 281
e 8635 281
e 8714 281
e 8967 281
e 8971 281
e 8972 281
e 9120 281
e 9191 281
e 9200 281
e 9255 281
e 9283 281
e 9298 281
e 9391 281
e 9434 281
e 9478 281
e 9514 281
e 9752 281
e 9766 281
e 9966 281
e 10069 281
e 10077 281
e 10170 281
e 10302 281
e 10329 281
e 10410 281
e 10413 281
e 10437 281
e 10440 281
e 10452 281
e 10561 281
e 10699 281
e 10746 281
e 10778 281
e 10846 281
e 10922 281
e 11014 281
e 11047 281
e 11098 281
e 11387 281
e 11464 281
e 11483 281
e 11587 281
e 11624 281
e 11751 281
e 11802 281
e 11915 281
e 12022 281
e 12058 281
e 12079 281
e 12096 281
e 12104 281
e 12117 281
e 12137 281
e 12375 281
e 12381 281
e 12397 281
e 12401 281
e 12466 281
e 12517 281
e 12535 281
e 12546 281
e 12594 281
e 12628 281
e 12707 281
e 13078 281
e 13099 281
e 13118 281
e 13144 281
e 13187 281
e 13225 281
e 13304 281
e 13313 281
e 13329 281
e 13336 281
e 13376 281
e 13397 281
e 13422 281
e 13475 281
e 13492 281
e 13534 281
e 13553 281
e 13577 281
e 13613 281
e 13668 281
e 13690 281
e 13751 281
e 13866 281
e 13876 281
e 13891 281
e 14016 281
e 14037 281
e 14148 281
e 14306 281
e 14403 281
e 14428 281
e 14448 281
e 14457 281
e 14497 281
e 14711 281
e 14713 281
e 14714 281
e 14721 281
e 14780 281
e 14804 281
e 14869 281
e 14892 281
e 15061 281
e 15126 281
e 15265 281
e 15320 281
e 15323 281
e 15330 281
e 15347 281
e 15517 281
e 15665 281
e 15762 281
e 15763 281
e 16039 281
e 16319 281
e 16351 281
e 16522 281
e 16530 281
e 16609 281
e 16734 281
e 16825 281
e 16841 281
e 16864 281
e 16954 281
e 17009 281
e 17089 281
e 17099 281
e 17138 281
e 17230 281
e 17317 281
e 17362 281
e 17375 281
e 17389 281
e 17444 281
e 17478 281
e 17564 281
e 17609 281
e 17618 281
e 17682 281
e 17687 281
e 17705 281
e 17747 281
e 17799 281
e 17803 281
e 17920 281
e 17950 281
e 18118 281
e 18229 281
e 18263 281
e 18285 281
e 18303 281
e 642 282
e 1211 282
e 1254 282
e 2207 282
e 2944 282
e 2952 282
e 3182 282
e 3713 282
e 4025 282
e 4121 282
e 4538 282
e 5296 282
e 5405 282
e 5743 282
e 5917 282
e 6214 282
e 6572 282
e 6661 282
e 7073 282
e 7204 282
e 7263 282
e 7339 282
e 7536 282
e 7603 282
e 7690 282
e 7905 282
e 7978 282
e 7997 282
e 8005 282
e 8152 282
e 8762 282
e 9343 282
e 9922 282
e 10144 282
e 10377 282
e 10392 282
e 10450 282
e 10564 282
e 10594 282
e 10705 282
e 10731 282
e 11079 282
e 11564 282
e 11698 282
e 11823 282
e 12076 282
e 12445 282
e 12716 282
e 12759 282
e 12925 282
e 13035 282
e 13457 282
e 13614 282
e 14012 282
e 14203 282
e 14635 282
e 15358 282
e 16147 282
e 16767 282
e 17143 282
e 17354 282
e 17671 282
e 17705 282
e 17954 282
e 18005 282
e 18100 282
e 18413 282
e 18425 282
e 589 283
e 612 283
e 822 283
e 1067 283
e 1118 283
e 1141 283
e 1143 283
e 1590 283
e 1827 283
e 1888 283
e 2205 283
e 2226 283
e 2655 283
e 2868 283
e 3233 283
e 3289 283
e 3297 283
e 3378 283
e 3656 283
e 3803 283
e 3877 283
e 4063 283
e 4251 283
e 4299 283
e 4501 283
e 4651 283
e 5096 283
e 5217 283
e 5301 283
e 5303 283
e 6079 283
e 6145 283
e 6320 283
e 6395 283
e 6865 283
e 6982 283
e 7169 283
e 7209 283
e 7310 283
e 7467 283
e 7513 283
e 7681 283
e 7963 283
e 7996 283
e 8233 283
e 8239 283
e 8441 283
e 8554 283
e 9262 283
e 9536 283
e 9609 283
e 9611 283
e 9777 283
e 9947 283
e 9999 283
e 10488 283
e 10738 283
e 11273 283
e 11421 283
e 11430 283
e 11478 283
e 11610 283
e 11648 283
e 11863 283
e 12219 283
e 12242 283
e 12512 283
e 12779 283
e 12865 283
e 13138 283
e 13646 283
e 13652 283
e 13710 283
e 13993 283
e 14427 283
e 14481 283
e 14555 283
e 15102 283
e 15515 283
e 15777 283
e 15847 283
e 16220 283
e 16230 283
e 16602 283
e 16777 283
e 16854 283
e 16961 283
e 17147 283
e 17170 283
e 17273 283
e 17716 283
e 17719 283
e 17851 283
e 17956 283
e 18213 283
e 18219 283
e 379 284
e 394 284
e 461 284
e 557 284
e 615 284
e 616 284
e 667 284
e 702 284
e 915 284
e 1036 284
e 1068 284
e 1156 284
e 1178 284
e 1232 284
e 1291 284
e 1493 284
e 1503 284
e 1573 284
e 1605 284
e 1614 284
e 1686 284
e 1702 284
e 1812 284
e 1852 284
e 1891 284
e 1919 284
e 2026 284
e 2137 284
e 2167 284
e 2185 284
e 2200 284
e 2230 284
e 2319 284
e 2409 284
e 2423 284
e 2429 284
e 2494 284
e 2514 284
e 2615 284
e 2760 284
e 2815 284
e 2872 284
e 2961 284
e 3000 284
e 3020 284
e 3135 284
e 3212 284
e 3222 284
e 3241 284
e 3343 284
e 3437 284
e 3469 284
e 3476 284
e 3500 284
e 3527 284
e 3662 284
e 3677 284
e 3744 284
e 3794 284
e 3829 284
e 3841 284
e 3985 284
e 3989 284
e 4025 284
e 4075 284
e 4081 284
e 4144 284
e 4187 284
e 4263 284
e 4312 284
e 4411 284
e 4522 284
e 4538 284
e 4550 284
e 4571 284
e 4601 284
e 4629 284
e 4671 284
e 4683 284
e 4690 284
e 4697 284
e 4740 284
e 4767 284
e 4828 284
e 4890 284
e 4948 284
e 4953 284
e 4958 284
e 4994 284
e 5146 284
e 5147 284
e 5169 284
e 5176 284
e 5177 284
e 5306 284
e 5328 284
e 5361 284
e 5366 284
e 5386 284
e 5423 284
e 5472 284
e 5527 284
e 5605 284
e 5626 284
e 5654 284
e 5655 284
e 5685 284
e 5692 284
e 5835 284
e 5843 284
e 5890 284
e 5917 284
e 6044 284
e 6128 284
e 6130 284
e 6165 284
e 6207 284
e 6226 284
e 6237 284
e 6315 284
e 6461 284
e 6488 284
e 6499 284
e 6613 284
e 6622 284
e 6640 284
e 6705 284
e 6725 284
e 6763 284
e 6814 284
e 6909 284
e 6925 284
e 6945 284
e 6980 284
e 6995 284
e 7010 284
e 7027 284
e 7077 284
e 7111 284
e 7183 284
e 7257 284
e 7285 284
e 7326 284
e 7360 284
e 7364 284
e 7385 284
e 7456 284
e 7495 284
e 7545 284
e 7554 284
e 7589 284
e 7704 284
e 7725 284
e 7730 284
e 7743 284
e 7750 284
e 7759 284
e 7998 284
e 8000 284
e 8064 284
e 8090 284
e 8176 284
e 8194 284
e 8354 284
e 8440 284
e 8482 284
e 8527 284
e 8536 284
e 8557 284
e 8686 284
e 8756 284
e 9007 284
e 9107 284
e 9164 284
e 9192 284
e 9237 284
e 9254 284
e 9256 284
e 9341 284
e 9367 284
e 9403 284
e 9436 284
e 9552 284
e 9596 284
e 9601 284
e 9616 284
e 9701 284
e 9740 284
e 9757 284
e 9922 284
e 9950 284
e 10069 284
e 10077 284
e 10127 284
e 10266 284
e 10377 284
e 10392 284
e 10401 284
e 10452 284
e 10471 284
e 10490 284
e 10564 284
e 10722 284
e 10752 284
e 10871 284
e 10914 284
e 10942 284
e 10968 284
e 11181 284
e 11193 284
e 11215 284
e 11217 284
e 11271 284
e 11366 284
e 11410 284
e 11457 284
e 11464 284
e 11553 284
e 11561 284
e 11647 284
e 11673 284
e 11683 284
e 11730 284
e 11751 284
e 11756 284
e 11823 284
e 11875 284
e 11968 284
e 11995 284
e 12038 284
e 12074 284
e 12096 284
e 12229 284
e 12270 284
e 12292 284
e 12331 284
e 12355 284
e 12356 284
e 12413 284
e 12538 284
e 12608 284
e 12652 284
e 12696 284
e 12790 284
e 12814 284
e 12872 284
e 12950 284
e 13061 284
e 13066 284
e 13163 284
e 13240 284
e 13272 284
e 13328 284
e 13355 284
e 13371 284
e 13376 284
e 13397 284
e 13474 284
e 13492 284
e 13534 284
e 13560 284
e 13617 284
e 13628 284
e 13662 284
e 13834 284
e 14025 284
e 14039 284
e 14127 284
e 14160 284
e 14235 284
e 14237 284
e 14257 284
e 14272 284
e 14279 284
e 14293 284
e 14303 284
e 14335 284
e 14348 284
e 14421 284
e 14444 284
e 14497 284
e 14514 284
e 14526 284
e 14606 284
e 14610 284
e 14874 284
e 14904 284
e 14927 284
e 14934 284
e 15033 284
e 15060 284
e 15092 284
e 15098 284
e 15141 284
e 15179 284
e 15194 284
e 15232 284
e 15269 284
e 15300 284
e 15306 284
e 15346 284
e 15398 284
e 15492 284
e 15504 284
e 15553 284
e 15681 284
e 15805 284
e 15848 284
e 15904 284
e 15922 284
e 15931 284
e 15987 284
e 16050 284
e 16054 284
e 16068 284
e 16109 284
e 16110 284
e 16114 284
e 16119 284
e 16135 284
e 16152 284
e 16293 284
e 16350 284
e 16426 284
e 16524 284
e 16545 284
e 16565 284
e 16584 284
e 16648 284
e 16661 284
e 16730 284
e 16760 284
e 16767 284
e 16774 284
e 16832 284
e 16838 284
e 16873 284
e 16874 284
e 16888 284
e 16936 284
e 16955 284
e 16970 284
e 17017 284
e 17083 284
e 17137 284
e 17188 284
e 17206 284
e 17212 284
e 17240 284
e 17244 284
e 17249 284
e 17271 284
e 17300 284
e 17304 284
e 17311 284
e 17341 284
e 17362 284
e 17375 284
e 17399 284
e 17484 284
e 17559 284
e 17565 284
e 17589 284
e 17671 284
e 17704 284
e 17714 284
e 17735 284
e 17749 284
e 17765 284
e 17828 284
e 17877 284
e 17889 284
e 17950 284
e 17954 284
e 17996 284
e 18004 284
e 18048 284
e 18080 284
e 18083 284
e 18098 284
e 18099 284
e 18165 284
e 18185 284
e 18209 284
e 18216 284
e 18235 284
e 18261 284
e 18303 284
e 18348 284
e 18349 284
e 464 285
e 518 285
e 870 285
e 901 285
e 969 285
e 1740 285
e 1971 285
e 2150 285
e 2162 285
e 2170 285
e 2209 285
e 2395 285
e 2587 285
e 2610 285
e 2882 285
e 2983 285
e 3051 285
e 3171 285
e 3232 285
e 3429 285
e 3443 285
e 3501 285
e 3602 285
e 3838 285
e 3862 285
e 3959 285
e 4326 285
e 4339 285
e 4391 285
e 4414 285
e 4574 285
e 4654 285
e 4748 285
e 4752 285
e 4796 285
e 4883 285
e 4928 285
e 5186 285
e 5222 285
e 5266 285
e 5274 285
e 5422 285
e 5472 285
e 5719 285
e 5731 285
e 5744 285
e 5847 285
e 6117 285
e 6204 285
e 6399 285
e 6495 285
e 6575 285
e 6619 285
e 6732 285
e 7121 285
e 7175 285
e 7196 285
e 7303 285
e 7388 285
e 7543 285
e 7745 285
e 7789 285
e 7803 285
e 7909 285
e 8248 285
e 8487 285
e 8498 285
e 8559 285
e 8564 285
e 8622 285
e 8629 285
e 8730 285
e 8784 285
e 9202 285
e 9209 285
e 9226 285
e 9286 285
e 9422 285
e 9465 285
e 9511 285
e 9514 285
e 9549 285
e 9703 285
e 9760 285
e 9774 285
e 9793 285
e 9905 285
e 9927 285
e 9947 285
e 9953 285
e 10272 285
e 10381 285
e 10528 285
e 10570 285
e 10618 285
e 10626 285
e 10767 285
e 10882 285
e 11133 285
e 11134 285
e 11203 285
e 11242 285
e 11524 285
e 11549 285
e 11855 285
e 11949 285
e 12244 285
e 12251 285
e 12262 285
e 12298 285
e 12420 285
e 12464 285
e 12499 285
e 12822 285
e 12951 285
e 13095 285
e 13131 285
e 13300 285
e 13326 285
e 13355 285
e 13356 285
e 13436 285
e 13555 285
e 13746 285
e 13804 285
e 13832 285
e 13837 285
e 13840 285
e 13901 285
e 13952 285
e 13982 285
e 14079 285
e 14083 285
e 14291 285
e 14307 285
e 14313 285
e 14350 285
e 14600 285
e 14756 285
e 14937 285
e 14961 285
e 14988 285
e 15018 285
e 15087 285
e 15171 285
e 15176 285
e 15273 285
e 15385 285
e 15553 285
e 15560 285
e 15907 285
e 15911 285
e 15954 285
e 16036 285
e 16038 285
e 16165 285
e 16202 285
e 16454 285
e 16542 285
e 16545 285
e 16720 285
e 16744 285
e 16809 285
e 16893 285
e 16918 285
e 16922 285
e 17342 285
e 17368 285
e 17716 285
e 17720 285
e 17790 285
e 17936 285
e 17940 285
e 18239 285
e 598 286
e 608 286
e 776 286
e 1041 286
e 2177 286
e 2460 286
e 2527 286
e 2770 286
e 2794 286
e 2985 286
e 3347 286
e 3358 286
e 3424 286
e 3809 286
e 4499 286
e 4646 286
e 5270 286
e 5667 286
e 6151 286
e 6231 286
e 6288 286
e 6589 286
e 7120 286
e 7408 286
e 7538 286
e 7587 286
e 7774 286
e 7929 286
e 9698 286
e 9901 286
e 10347 286
e 10369 286
e 10469 286
e 10679 286
e 10912 286
e 11500 286
e 11765 286
e 12070 286
e 12107 286
e 13372 286
e 14183 286
e 14697 286
e 14743 286
e 15049 286
e 15121 286
e 15144 286
e 15232 286
e 15362 286
e 15633 286
e 15778 286
e 16265 286
e 16659 286
e 16841 286
e 16975 286
e 17028 286
e 17038 286
e 17511 286
e 17568 286
e 17624 286
e 18105 286
e 18300 286
e 412 287
e 416 287
e 423 287
e 528 287
e 546 287
e 604 287
e 683 287
e 702 287
e 747 287
e 787 287
e 853 287
e 931 287
e 998 287
e 1056 287
e 1273 287
e 1382 287
e 1410 287
e 1433 287
e 1488 287
e 1509 287
e 1643 287
e 1645 287
e 1647 287
e 1683 287
e 1688 287
e 1725 287
e 1730 287
e 1753 287
e 1855 287
e 1861 287
e 1921 287
e 1933 287
e 1961 287
e 1990 287
e 2041 287
e 2087 287
e 2120 287
e 2122 287
e 2128 287
e 2188 287
e 2210 287
e 2223 287
e 2242 287
e 2249 287
e 2306 287
e 2354 287
e 2358 287
e 2418 287
e 2440 287
e 2465 287
e 2506 287
e 2510 287
e 2592 287
e 2596 287
e 2641 287
e 2665 287
e 2674 287
e 2681 287
e 2759 287
e 2818 287
e 2824 287
e 2858 287
e 2979 287
e 2981 287
e 3007 287
e 3089 287
e 3092 287
e 3221 287
e 3350 287
e 3385 287
e 3420 287
e 3421 287
e 3431 287
e 3455 287
e 3510 287
e 3516 287
e 3550 287
e 3555 287
e 3676 287
e 3688 287
e 3748 287
e 3777 287
e 3834 287
e 3849 287
e 3873 287
e 3880 287
e 3899 287
e 3911 287
e 3938 287
e 3944 287
e 3948 287
e 3968 287
e 3979 287
e 4025 287
e 4056 287
e 4067 287
e 4083 287
e 4090 287
e 4106 287
e 4181 287
e 4216 287
e 4218 287
e 4256 287
e 4259 287
e 4332 287
e 4428 287
e 4429 287
e 4441 287
e 4455 287
e 4520 287
e 4545 287
e 4574 287
e 4589 287
e 4621 287
e 4647 287
e 4653 287
e 4678 287
e 4772 287
e 4777 287
e 4828 287
e 4838 287
e 4847 287
e 4874 287
e 4898 287
e 4906 287
e 4949 287
e 5143 287
e 5158 287
e 5165 287
e 5179 287
e 5198 287
e 5249 287
e 5270 287
e 5292 287
e 5298 287
e 5319 287
e 5325 287
e 5328 287
e 5341 287
e 5367 287
e 5376 287
e 5432 287
e 5448 287
e 5458 287
e 5468 287
e 5470 287
e 5575 287
e 5580 287
e 5665 287
e 5705 287
e 5751 287
e 5842 287
e 5876 287
e 5885 287
e 5970 287
e 6019 287
e 6053 287
e 6154 287
e 6169 287
e 6246 287
e 6273 287
e 6294 287
e 6295 287
e 6296 287
e 6307 287
e 6320 287
e 6323 287
e 6342 287
e 6352 287
e 6371 287
e 6397 287
e 6442 287
e 6445 287
e 6450 287
e 6586 287
e 6664 287
e 6730 287
e 6738 287
e 6752 287
e 6796 287
e 6860 287
e 6865 287
e 6934 287
e 6936 287
e 6971 287
e 7073 287
e 7086 287
e 7102 287
e 7123 287
e 7132 287
e 7316 287
e 7326 287
e 7345 287
e 7360 287
e 7364 287
e 7437 287
e 7438 287
e 7475 287
e 7500 287
e 7521 287
e 7543 287
e 7549 287
e 7592 287
e 7604 287
e 7616 287
e 7622 287
e 7660 287
e 7701 287
e 7729 287
e 7733 287
e 7744 287
e 7909 287
e 8033 287
e 8048 287
e 8077 287
e 8086 287
e 8261 287
e 8334 287
e 8341 287
e 8360 287
e 8394 287
e 8419 287
e 8457 287
e 8507 287
e 8529 287
e 8539 287
e 8589 287
e 8639 287
e 8665 287
e 8671 287
e 8704 287
e 8711 287
e 8719 287
e 8734 287
e 8855 287
e 8861 287
e 8876 287
e 8892 287
e 8932 287
e 8942 287
e 9011 287
e 9016 287
e 9037 287
e 9066 287
e 9101 287
e 9108 287
e 9148 287
e 9180 287
e 9191 287
e 9237 287
e 9243 287
e 9306 287
e 9313 287
e 9326 287
e 9341 287
e 9353 287
e 9360 287
e 9364 287
e 9386 287
e 9423 287
e 9436 287
e 9472 287
e 9520 287
e 9528 287
e 9546 287
e 9596 287
e 9599 287
e 9602 287
e 9603 287
e 9700 287
e 9774 287
e 9800 287
e 9840 287
e 9886 287
e 9958 287
e 10002 287
e 10046 287
e 10071 287
e 10081 287
e 10203 287
e 10229 287
e 10235 287
e 10245 287
e 10305 287
e 10352 287
e 10369 287
e 10377 287
e 10477 287
e 10604 287
e 10656 287
e 10714 287
e 10723 287
e 10740 287
e 10772 287
e 10784 287
e 10812 287
e 10834 287
e 10923 287
e 10929 287
e 11016 287
e 11020 287
e 11041 287
e 11096 287
e 11134 287
e 11142 287
e 11159 287
e 11216 287
e 11306 287
e 11347 287
e 11427 287
e 11461 287
e 11480 287
e 11485 287
e 11533 287
e 11535 287
e 11589 287
e 11656 287
e 11735 287
e 11768 287
e 11778 287
e 11800 287
e 11837 287
e 11875 287
e 11930 287
e 11976 287
e 11992 287
e 12125 287
e 12190 287
e 12191 287
e 12211 287
e 12241 287
e 12358 287
e 12377 287
e 12408 287
e 12418 287
e 12474 287
e 12522 287
e 12590 287
e 12645 287
e 12653 287
e 12688 287
e 12747 287
e 12792 287
e 12814 287
e 12870 287
e 12877 287
e 12894 287
e 12906 287
e 12978 287
e 12992 287
e 13040 287
e 13072 287
e 13089 287
e 13166 287
e 13188 287
e 13192 287
e 13272 287
e 13388 287
e 13461 287
e 13489 287
e 13492 287
e 13517 287
e 13518 287
e 13567 287
e 13590 287
e 13738 287
e 13753 287
e 13768 287
e 13882 287
e 13892 287
e 13961 287
e 13972 287
e 14129 287
e 14224 287
e 14271 287
e 14279 287
e 14312 287
e 14375 287
e 14378 287
e 14411 287
e 14424 287
e 14455 287
e 14497 287
e 14549 287
e 14668 287
e 14694 287
e 14695 287
e 14742 287
e 14765 287
e 14770 287
e 14827 287
e 14832 287
e 14862 287
e 14871 287
e 14893 287
e 14941 287
e 14951 287
e 14964 287
e 14978 287
e 15028 287
e 15055 287
e 15185 287
e 15287 287
e 15381 287
e 15429 287
e 15432 287
e 15451 287
e 15473 287
e 15485 287
e 15523 287
e 15551 287
e 15582 287
e 15584 287
e 15657 287
e 15690 287
e 15734 287
e 15751 287
e 15850 287
e 15904 287
e 15929 287
e 15967 287
e 15993 287
e 15995 287
e 16005 287
e 16058 287
e 16075 287
e 16126 287
e 16183 287
e 16193 287
e 16200 287
e 16256 287
e 16368 287
e 16458 287
e 16478 287
e 16483 287
e 16519 287
e 16526 287
e 16542 287
e 16584 287
e 16818 287
e 17012 287
e 17023 287
e 17187 287
e 17190 287
e 17207 287
e 17249 287
e 17266 287
e 17283 287
e 17332 287
e 17376 287
e 17458 287
e 17555 287
e 17568 287
e 17581 287
e 17610 287
e 17622 287
e 17653 287
e 17708 287
e 17728 287
e 17763 287
e 18018 287
e 18049 287
e 18122 287
e 18132 287
e 18154 287
e 18203 287
e 18212 287
e 18275 287
e 18337 287
e 18348 287
e 18349 287
e 18390 287
e 18433 287
e 18434 287
e 18444 287
e 541 288
e 884 288
e 945 288
e 960 288
e 1764 288
e 1942 288
e 2616 288
e 2835 288
e 3085 288
e 3106 288
e 4041 288
e 4224 288
e 4493 288
e 4777 288
e 5273 288
e 5430 288
e 5472 288
e 5824 288
e 5882 288
e 7040 288
e 7626 288
e 8399 288
e 8932 288
e 9254 288
e 9270 288
e 9399 288
e 9466 288
e 9566 288
e 9621 288
e 9895 288
e 10058 288
e 10445 288
e 10529 288
e 11146 288
e 11282 288
e 11365 288
e 11550 288
e 11606 288
e 11777 288
e 12000 288
e 12658 288
e 12858 288
e 12867 288
e 13755 288
e 13802 288
e 14655 288
e 14702 288
e 14951 288
e 15001 288
e 15079 288
e 15466 288
e 16149 288
e 16326 288
e 17245 288
e 17252 288
e 17409 288
e 18063 288
e 1229 289
e 1813 289
e 3499 289
e 6822 289
e 9173 289
e 9637 289
e 10985 289
e 11085 289
e 11715 289
e 12387 289
e 12617 289
e 12939 289
e 14194 289
e 14496 289
e 17072 289
e 1724 290
e 2122 290
e 2790 290
e 5578 290
e 6662 290
e 6721 290
e 7921 290
e 8061 290
e 9809 290
e 12576 290
e 12731 290
e 12854 290
e 13345 290
e 13766 290
e 15031 290
e 15605 290
e 16076 290
e 16547 290
e 16641 290
e 17162 290
e 361 291
e 478 291
e 714 291
e 919 291
e 1163 291
e 1478 291
e 1531 291
e 1663 291
e 1949 291
e 2130 291
e 2335 291
e 2874 291
e 3398 291
e 3443 291
e 3490 291
e 3511 291
e 3628 291
e 4120 291
e 4558 291
e 4865 291
e 5717 291
e 5970 291
e 6167 291
e 6227 291
e 6450 291
e 6688 291
e 6732 291
e 6733 291
e 7046 291
e 7232 291
e 7456 291
e 7854 291
e 7942 291
e 8080 291
e 8384 291
e 8463 291
e 8584 291
e 8706 291
e 10135 291
e 10396 291
e 10414 291
e 10741 291
e 10770 291
e 12080 291
e 12273 291
e 12720 291
e 12788 291
e 12902 291
e 12918 291
e 13044 291
e 13278 291
e 13686 291
e 13987 291
e 14329 291
e 14346 291
e 14415 291
e 14957 291
e 15738 291
e 15779 291
e 16437 291
e 16652 291
e 16906 291
e 17123 291
e 17845 291
e 18027 291
e 1267 292
e 4109 292
e 4578 292
e 5166 292
e 6268 292
e 6556 292
e 6766 292
e 6827 292
e 7851 292
e 8144 292
e 8243 292
e 8468 292
e 9041 292
e 9787 292
e 9799 292
e 11227 292
e 11884 292
e 12033 292
e 12647 292
e 13574 292
e 14049 292
e 14613 292
e 15269 292
e 15578 292
e 15609 292
e 16623 292
e 17618 292
e 18189 292
e 18423 292
e 375 293
e 394 293
e 557 293
e 606 293
e 684 293
e 789 293
e 915 293
e 1042 293
e 1068 293
e 1156 293
e 1232 293
e 1291 293
e 1321 293
e 1367 293
e 1503 293
e 1672 293
e 1702 293
e 1725 293
e 1730 293
e 2026 293
e 2060 293
e 2134 293
e 2137 293
e 2200 293
e 2295 293
e 2362 293
e 2409 293
e 2429 293
e 2615 293
e 2680 293
e 2890 293
e 2898 293
e 3023 293
e 3308 293
e 3343 293
e 3381 293
e 3437 293
e 3469 293
e 3485 293
e 3617 293
e 3662 293
e 3719 293
e 3744 293
e 3786 293
e 3794 293
e 3933 293
e 3968 293
e 3985 293
e 3989 293
e 4055 293
e 4180 293
e 4466 293
e 4555 293
e 4635 293
e 4690 293
e 4772 293
e 4794 293
e 4953 293
e 4970 293
e 5092 293
e 5147 293
e 5169 293
e 5176 293
e 5187 293
e 5208 293
e 5249 293
e 5328 293
e 5330 293
e 5386 293
e 5423 293
e 5472 293
e 5626 293
e 5692 293
e 5798 293
e 5896 293
e 6044 293
e 6128 293
e 6141 293
e 6338 293
e 6355 293
e 6461 293
e 6477 293
e 6539 293
e 6613 293
e 6763 293
e 6814 293
e 6877 293
e 6909 293
e 6919 293
e 7010 293
e 7027 293
e 7190 293
e 7224 293
e 7257 293
e 7385 293
e 7462 293
e 7570 293
e 7759 293
e 7776 293
e 7871 293
e 8000 293
e 8039 293
e 8049 293
e 8063 293
e 8068 293
e 8457 293
e 8468 293
e 8479 293
e 8557 293
e 8567 293
e 8768 293
e 8913 293
e 8956 293
e 9007 293
e 9110 293
e 9235 293
e 9254 293
e 9404 293
e 9423 293
e 9540 293
e 9552 293
e 9570 293
e 9616 293
e 9894 293
e 9962 293
e 10038 293
e 10069 293
e 10165 293
e 10194 293
e 10224 293
e 10254 293
e 10266 293
e 10309 293
e 10356 293
e 10368 293
e 10401 293
e 10490 293
e 10533 293
e 10534 293
e 10558 293
e 10656 293
e 10722 293
e 10789 293
e 10791 293
e 10871 293
e 10939 293
e 11053 293
e 11366 293
e 11410 293
e 11452 293
e 11464 293
e 11572 293
e 11875 293
e 11957 293
e 11968 293
e 11995 293
e 12038 293
e 12074 293
e 12104 293
e 12189 293
e 12229 293
e 12270 293
e 12292 293
e 12301 293
e 12331 293
e 12338 293
e 12355 293
e 12357 293
e 12409 293
e 12425 293
e 12538 293
e 12542 293
e 12572 293
e 12590 293
e 12596 293
e 12836 293
e 12838 293
e 12922 293
e 13102 293
e 13105 293
e 13150 293
e 13205 293
e 13240 293
e 13397 293
e 13465 293
e 13534 293
e 13687 293
e 13834 293
e 13870 293
e 13939 293
e 14153 293
e 14272 293
e 14279 293
e 14281 293
e 14288 293
e 14293 293
e 14360 293
e 14387 293
e 14656 293
e 14711 293
e 14754 293
e 14807 293
e 14823 293
e 14839 293
e 14865 293
e 14934 293
e 14964 293
e 14979 293
e 14985 293
e 15092 293
e 15095 293
e 15111 293
e 15150 293
e 15174 293
e 15194 293
e 15239 293
e 15269 293
e 15392 293
e 15398 293
e 15402 293
e 15504 293
e 15681 293
e 15736 293
e 15803 293
e 15805 293
e 15870 293
e 15922 293
e 15987 293
e 15995 293
e 16021 293
e 16110 293
e 16119 293
e 16159 293
e 16282 293
e 16305 293
e 16356 293
e 16428 293
e 16642 293
e 16712 293
e 16832 293
e 16873 293
e 17017 293
e 17077 293
e 17177 293
e 17271 293
e 17326 293
e 17362 293
e 17375 293
e 17565 293
e 17644 293
e 17680 293
e 17689 293
e 17788 293
e 17826 293
e 18004 293
e 18080 293
e 18099 293
e 18209 293
e 18235 293
e 18285 293
e 612 294
e 687 294
e 752 294
e 767 294
e 770 294
e 1216 294
e 1335 294
e 1814 294
e 1897 294
e 2119 294
e 2595 294
e 2906 294
e 2962 294
e 2990 294
e 3207 294
e 3366 294
e 3426 294
e 3665 294
e 3770 294
e 4130 294
e 4619 294
e 5493 294
e 6099 294
e 6161 294
e 6318 294
e 6716 294
e 6736 294
e 6857 294
e 6872 294
e 6999 294
e 7209 294
e 8006 294
e 8070 294
e 8129 294
e 8137 294
e 8242 294
e 8310 294
e 8650 294
e 8940 294
e 9256 294
e 9262 294
e 9662 294
e 9792 294
e 9881 294
e 10639 294
e 11204 294
e 11274 294
e 11857 294
e 11987 294
e 12064 294
e 12186 294
e 12215 294
e 12285 294
e 12325 294
e 12613 294
e 12859 294
e 12898 294
e 12965 294
e 13377 294
e 13408 294
e 13435 294
e 13516 294
e 13561 294
e 13948 294
e 13967 294
e 13977 294
e 14470 294
e 14555 294
e 14961 294
e 15000 294
e 15191 294
e 15291 294
e 15501 294
e 15949 294
e 16092 294
e 16434 294
e 16532 294
e 16648 294
e 16837 294
e 16854 294
e 16867 294
e 17299 294
e 17461 294
e 17489 294
e 17705 294
e 17892 294
e 18013 294
e 427 295
e 443 295
e 504 295
e 1133 295
e 1483 295
e 1961 295
e 2012 295
e 2112 295
e 2297 295
e 2647 295
e 3432 295
e 3482 295
e 3616 295
e 3906 295
e 3939 295
e 4173 295
e 4335 295
e 4608 295
e 4632 295
e 4665 295
e 4745 295
e 4898 295
e 5192 295
e 5302 295
e 5320 295
e 5467 295
e 5567 295
e 5714 295
e 5743 295
e 6156 295
e 6264 295
e 6297 295
e 6364 295
e 6365 295
e 6433 295
e 6539 295
e 6645 295
e 6725 295
e 6854 295
e 7158 295
e 7224 295
e 7282 295
e 7704 295
e 7797 295
e 7841 295
e 7944 295
e 7980 295
e 8206 295
e 8501 295
e 8696 295
e 9059 295
e 9106 295
e 9107 295
e 9172 295
e 9271 295
e 9289 295
e 9347 295
e 9423 295
e 9446 295
e 9607 295
e 9930 295
e 10137 295
e 10165 295
e 10254 295
e 10572 295
e 10614 295
e 10626 295
e 10648 295
e 10755 295
e 10789 295
e 10798 295
e 11127 295
e 11130 295
e 11170 295
e 11245 295
e 11266 295
e 11512 295
e 11658 295
e 11707 295
e 11730 295
e 11982 295
e 12076 295
e 12188 295
e 12499 295
e 12513 295
e 12542 295
e 12710 295
e 12795 295
e 12823 295
e 12917 295
e 13065 295
e 13132 295
e 13342 295
e 13396 295
e 13560 295
e 13567 295
e 13768 295
e 14060 295
e 14197 295
e 14237 295
e 14372 295
e 14823 295
e 14847 295
e 14938 295
e 14945 295
e 14946 295
e 15012 295
e 15159 295
e 15171 295
e 15332 295
e 15390 295
e 15532 295
e 15567 295
e 15597 295
e 15700 295
e 15774 295
e 15930 295
e 15962 295
e 16074 295
e 16126 295
e 16241 295
e 16256 295
e 16546 295
e 16874 295
e 17354 295
e 17425 295
e 17899 295
e 18083 295
e 18252 295
e 18320 295
e 18341 295
e 541 296
e 587 296
e 766 296
e 876 296
e 1063 296
e 1155 296
e 1159 296
e 1365 296
e 2111 296
e 2666 296
e 2793 296
e 3005 296
e 4923 296
e 5327 296
e 5472 296
e 6426 296
e 6834 296
e 7173 296
e 7194 296
e 8127 296
e 8221 296
e 8350 296
e 8495 296
e 8541 296
e 9030 296
e 9186 296
e 9286 296
e 9876 296
e 10073 296
e 10235 296
e 10544 296
e 11128 296
e 11280 296
e 11282 296
e 11327 296
e 11507 296
e 12619 296
e 13254 296
e 13260 296
e 14423 296
e 14616 296
e 15170 296
e 15344 296
e 15752 296
e 17645 296
e 18093 296
e 18435 296
e 363 297
e 460 297
e 726 297
e 881 297
e 1122 297
e 1206 297
e 1289 297
e 4204 297
e 4216 297
e 4991 297
e 5001 297
e 5410 297
e 5644 297
e 5924 297
e 6086 297
e 6269 297
e 6416 297
e 6600 297
e 7437 297
e 8067 297
e 8072 297
e 8844 297
e 10118 297
e 10626 297
e 10932 297
e 11047 297
e 12185 297
e 13384 297
e 13574 297
e 13605 297
e 13659 297
e 13718 297
e 13857 297
e 14097 297
e 14163 297
e 14175 297
e 15019 297
e 15533 297
e 15854 297
e 15948 297
e 16298 297
e 16667 297
e 16964 297
e 18154 297
e 510 298
e 597 298
e 613 298
e 733 298
e 834 298
e 961 298
e 968 298
e 1307 298
e 1478 298
e 1516 298
e 1681 298
e 1903 298
e 1909 298
e 2455 298
e 2770 298
e 2826 298
e 3297 298
e 3738 298
e 3827 298
e 4080 298
e 4695 298
e 4709 298
e 4808 298
e 4861 298
e 5096 298
e 5301 298
e 5333 298
e 5942 298
e 6066 298
e 6145 298
e 6194 298
e 6873 298
e 6896 298
e 7136 298
e 7302 298
e 7440 298
e 7442 298
e 7462 298
e 7572 298
e 7959 298
e 8316 298
e 8441 298
e 8604 298
e 8758 298
e 8908 298
e 8936 298
e 9001 298
e 9209 298
e 9490 298
e 9523 298
e 9715 298
e 9941 298
e 9953 298
e 10032 298
e 10155 298
e 10707 298
e 10912 298
e 11333 298
e 11372 298
e 11534 298
e 11863 298
e 11970 298
e 12108 298
e 12242 298
e 12281 298
e 12300 298
e 12329 298
e 12615 298
e 12703 298
e 13139 298
e 13230 298
e 13413 298
e 13472 298
e 13549 298
e 13657 298
e 14120 298
e 14202 298
e 14326 298
e 14361 298
e 14470 298
e 14622 298
e 14973 298
e 15473 298
e 15498 298
e 15637 298
e 15714 298
e 16123 298
e 16132 298
e 16173 298
e 16442 298
e 16593 298
e 16728 298
e 16762 298
e 16777 298
e 16955 298
e 16990 298
e 17009 298
e 17025 298
e 17423 298
e 17695 298
e 17704 298
e 17931 298
e 17981 298
e 18263 298
e 18370 298
e 312 299
e 365 299
e 410 299
e 667 299
e 798 299
e 879 299
e 1041 299
e 1047 299
e 1263 299
e 1317 299
e 1344 299
e 1429 299
e 1471 299
e 1534 299
e 1612 299
e 1623 299
e 1852 299
e 1912 299
e 2011 299
e 2163 299
e 2209 299
e 2222 299
e 2580 299
e 2611 299
e 2676 299
e 2753 299
e 2763 299
e 3043 299
e 3222 299
e 3247 299
e 3333 299
e 3781 299
e 3837 299
e 3938 299
e 3990 299
e 4223 299
e 4366 299
e 4456 299
e 4538 299
e 5029 299
e 5172 299
e 5195 299
e 5603 299
e 5619 299
e 5730 299
e 6163 299
e 6382 299
e 6518 299
e 6530 299
e 6707 299
e 7060 299
e 7105 299
e 7364 299
e 7998 299
e 8173 299
e 8269 299
e 8312 299
e 8432 299
e 8609 299
e 8673 299
e 8686 299
e 8746 299
e 8747 299
e 8850 299
e 9082 299
e 9366 299
e 9512 299
e 9554 299
e 9558 299
e 9569 299
e 9678 299
e 9701 299
e 9705 299
e 10044 299
e 10134 299
e 10382 299
e 10472 299
e 10545 299
e 10547 299
e 10591 299
e 10642 299
e 10730 299
e 10836 299
e 11171 299
e 11294 299
e 11299 299
e 11412 299
e 11431 299
e 11480 299
e 11522 299
e 11587 299
e 11605 299
e 12031 299
e 12992 299
e 13656 299
e 13735 299
e 13740 299
e 13792 299
e 13897 299
e 13969 299
e 14593 299
e 14685 299
e 14711 299
e 14886 299
e 14927 299
e 15125 299
e 15126 299
e 15182 299
e 15362 299
e 15378 299
e 15482 299
e 15587 299
e 15636 299
e 15695 299
e 16031 299
e 16157 299
e 16421 299
e 16873 299
e 17954 299
e 18009 299
e 18056 299
e 18146 299
e 18241 299
e 18257 299
e 361 300
e 426 300
e 1655 300
e 2190 300
e 2791 300
e 3252 300
e 3356 300
e 3589 300
e 3940 300
e 4968 300
e 5635 300
e 5789 300
e 6015 300
e 6655 300
e 6905 300
e 7137 300
e 7483 300
e 8942 300
e 10180 300
e 10216 300
e 10220 300
e 10293 300
e 10454 300
e 11273 300
e 11417 300
e 11751 300
e 13283 300
e 13534 300
e 13652 300
e 14107 300
e 14132 300
e 15405 300
e 15813 300
e 15822 300
e 16008 300
e 16072 300
e 16637 300
e 16665 300
e 16924 300
e 17266 300
e 17429 300
e 1543 301
e 2052 301
e 2300 301
e 3288 301
e 3304 301
e 3436 301
e 3516 301
e 4320 301
e 4903 301
e 5529 301
e 5554 301
e 6158 301
e 6624 301
e 6741 301
e 6863 301
e 7559 301
e 7755 301
e 8152 301
e 8211 301
e 8407 301
e 8886 301
e 9050 301
e 9997 301
e 10609 301
e 11933 301
e 13075 301
e 13771 301
e 14120 301
e 14689 301
e 14966 301
e 15128 301
e 15664 301
e 16291 301
e 16330 301
e 16465 301
e 17154 301
e 17470 301
e 17778 301
e 495 302
e 529 302
e 770 302
e 778 302
e 1657 302
e 1809 302
e 1814 302
e 1838 302
e 2608 302
e 3212 302
e 4340 302
e 4528 302
e 5146 302
e 5247 302
e 5945 302
e 6074 302
e 6099 302
e 6278 302
e 6857 302
e 6896 302
e 7708 302
e 8391 302
e 8439 302
e 9367 302
e 9400 302
e 10074 302
e 10546 302
e 10745 302
e 11078 302
e 11706 302
e 11806 302
e 12212 302
e 12329 302
e 12965 302
e 13413 302
e 13435 302
e 14800 302
e 15291 302
e 15434 302
e 15801 302
e 16009 302
e 16085 302
e 16287 302
e 16666 302
e 16999 302
e 17146 302
e 17489 302
e 17514 302
e 17706 302
e 18013 302
e 373 303
e 427 303
e 479 303
e 813 303
e 846 303
e 937 303
e 1077 303
e 1303 303
e 1370 303
e 1410 303
e 2712 303
e 2721 303
e 2840 303
e 3163 303
e 3297 303
e 3555 303
e 3780 303
e 3912 303
e 4182 303
e 4570 303
e 4639 303
e 5040 303
e 5103 303
e 5433 303
e 5440 303
e 5554 303
e 5877 303
e 6232 303
e 6460 303
e 6768 303
e 6888 303
e 6919 303
e 7141 303
e 7179 303
e 7328 303
e 7506 303
e 7863 303
e 8053 303
e 8165 303
e 8264 303
e 8283 303
e 8641 303
e 8745 303
e 8979 303
e 9019 303
e 9192 303
e 9788 303
e 10110 303
e 10197 303
e 10404 303
e 10497 303
e 10822 303
e 10862 303
e 10902 303
e 11089 303
e 11107 303
e 11122 303
e 11271 303
e 11380 303
e 11389 303
e 11390 303
e 11530 303
e 11631 303
e 11717 303
e 12245 303
e 12774 303
e 12775 303
e 12790 303
e 12927 303
e 13121 303
e 13150 303
e 13476 303
e 14075 303
e 14663 303
e 14966 303
e 14970 303
e 15140 303
e 15531 303
e 15538 303
e 15753 303
e 15957 303
e 15975 303
e 15982 303
e 16007 303
e 16075 303
e 16210 303
e 16611 303
e 16741 303
e 17074 303
e 17304 303
e 17340 303
e 17478 303
e 17634 303
e 17838 303
e 18230 303
e 1207 304
e 1286 304
e 2180 304
e 2278 304
e 2564 304
e 2685 304
e 2691 304
e 4021 304
e 4347 304
e 5155 304
e 5895 304
e 6295 304
e 6320 304
e 7420 304
e 7539 304
e 8193 304
e 9214 304
e 11553 304
e 12852 304
e 13121 304
e 13249 304
e 13714 304
e 14630 304
e 16419 304
e 18298 304
e 1335 305
e 1391 305
e 1459 305
e 1897 305
e 2516 305
e 2906 305
e 2962 305
e 3207 305
e 3277 305
e 3666 305
e 3906 305
e 3976 305
e 4655 305
e 4786 305
e 5085 305
e 5535 305
e 6017 305
e 6238 305
e 6558 305
e 6857 305
e 7350 305
e 7704 305
e 7734 305
e 8242 305
e 8289 305
e 9010 305
e 9248 305
e 9401 305
e 9547 305
e 9719 305
e 9792 305
e 10626 305
e 11204 305
e 11354 305
e 12119 305
e 12215 305
e 12285 305
e 12340 305
e 12953 305
e 13435 305
e 13516 305
e 13561 305
e 14294 305
e 14310 305
e 14470 305
e 15178 305
e 15397 305
e 15501 305
e 15919 305
e 15923 305
e 16611 305
e 16649 305
e 16654 305
e 16867 305
e 17229 305
e 17295 305
e 17461 305
e 17994 305
e 18013 305
e 18184 305
e 18349 305
e 800 306
e 2162 306
e 2589 306
e 2697 306
e 2966 306
e 3163 306
e 3999 306
e 4012 306
e 4177 306
e 5162 306
e 5282 306
e 5512 306
e 5754 306
e 5956 306
e 6287 306
e 6571 306
e 6900 306
e 7044 306
e 7345 306
e 7738 306
e 7963 306
e 8194 306
e 9388 306
e 9554 306
e 9573 306
e 9637 306
e 10039 306
e 10209 306
e 10544 306
e 10613 306
e 10622 306
e 10861 306
e 11104 306
e 11669 306
e 12009 306
e 12209 306
e 12356 306
e 12855 306
e 12918 306
e 13281 306
e 13679 306
e 13771 306
e 13804 306
e 13973 306
e 14408 306
e 14500 306
e 15032 306
e 15196 306
e 15246 306
e 16294 306
e 16661 306
e 16756 306
e 16760 306
e 16915 306
e 17663 306
e 17701 306
e 17774 306
e 18024 306
e 347 307
e 405 307
e 525 307
e 635 307
e 680 307
e 718 307
e 766 307
e 904 307
e 1092 307
e 1141 307
e 1235 307
e 1382 307
e 1389 307
e 1396 307
e 1807 307
e 1827 307
e 1873 307
e 2059 307
e 2165 307
e 2176 307
e 2351 307
e 2455 307
e 2505 307
e 2516 307
e 2561 307
e 2569 307
e 2632 307
e 2687 307
e 2780 307
e 3038 307
e 3233 307
e 3366 307
e 3404 307
e 3898 307
e 3962 307
e 4367 307
e 4501 307
e 4524 307
e 4696 307
e 4707 307
e 4824 307
e 5020 307
e 5026 307
e 5146 307
e 5291 307
e 5356 307
e 5474 307
e 5479 307
e 5885 307
e 6023 307
e 6225 307
e 6438 307
e 6634 307
e 6916 307
e 7007 307
e 7050 307
e 7080 307
e 7114 307
e 7209 307
e 7242 307
e 7345 307
e 7531 307
e 7886 307
e 8115 307
e 8128 307
e 8329 307
e 8404 307
e 8439 307
e 8490 307
e 8606 307
e 8620 307
e 8763 307
e 8837 307
e 8895 307
e 9171 307
e 9363 307
e 9375 307
e 9394 307
e 9426 307
e 9473 307
e 9515 307
e 9611 307
e 9651 307
e 9677 307
e 9844 307
e 9914 307
e 10043 307
e 10100 307
e 10446 307
e 10464 307
e 10541 307
e 10634 307
e 10668 307
e 10702 307
e 10952 307
e 11017 307
e 11078 307
e 11144 307
e 11273 307
e 11385 307
e 11503 307
e 11528 307
e 11673 307
e 11806 307
e 11836 307
e 12094 307
e 12127 307
e 12129 307
e 12213 307
e 12242 307
e 12402 307
e 12539 307
e 13125 307
e 13207 307
e 13322 307
e 13415 307
e 13602 307
e 13646 307
e 13652 307
e 13765 307
e 13867 307
e 13985 307
e 14150 307
e 14205 307
e 14256 307
e 14423 307
e 14427 307
e 14481 307
e 14647 307
e 14720 307
e 14805 307
e 14944 307
e 14992 307
e 15000 307
e 15109 307
e 15296 307
e 15629 307
e 15657 307
e 15822 307
e 15864 307
e 15883 307
e 15916 307
e 15964 307
e 16239 307
e 16267 307
e 16322 307
e 16435 307
e 16532 307
e 16899 307
e 16932 307
e 17071 307
e 17113 307
e 17284 307
e 17364 307
e 17423 307
e 17505 307
e 17514 307
e 17641 307
e 17655 307
e 17673 307
e 17789 307
e 17841 307
e 17882 307
e 18092 307
e 18272 307
e 753 308
e 804 308
e 1382 308
e 1763 308
e 1807 308
e 1991 308
e 3277 308
e 3399 308
e 4375 308
e 4514 308
e 5023 308
e 5279 308
e 5520 308
e 6430 308
e 6903 308
e 7607 308
e 7724 308
e 8676 308
e 8854 308
e 9611 308
e 9981 308
e 10045 308
e 10056 308
e 10443 308
e 10668 308
e 11265 308
e 11706 308
e 11824 308
e 11923 308
e 13165 308
e 14805 308
e 15985 308
e 17489 308
e 17867 308
e 735 309
e 853 309
e 1267 309
e 1456 309
e 1916 309
e 3363 309
e 3788 309
e 4515 309
e 6775 309
e 8825 309
e 10440 309
e 10626 309
e 10675 309
e 11503 309
e 11915 309
e 12223 309
e 12499 309
e 12850 309
e 14625 309
e 15320 309
e 17089 309
e 17230 309
e 17613 309
e 17840 309
e 547 310
e 1168 310
e 1566 310
e 1704 310
e 1964 310
e 2061 310
e 2142 310
e 2774 310
e 3212 310
e 3590 310
e 3640 310
e 3955 310
e 3971 310
e 4051 310
e 4098 310
e 4430 310
e 4448 310
e 4638 310
e 4807 310
e 5461 310
e 5537 310
e 5571 310
e 5808 310
e 5843 310
e 5852 310
e 5903 310
e 6780 310
e 6817 310
e 6922 310
e 7164 310
e 7350 310
e 7357 310
e 8021 310
e 8024 310
e 8071 310
e 8259 310
e 9129 310
e 9418 310
e 9477 310
e 9776 310
e 9857 310
e 9931 310
e 10004 310
e 10249 310
e 10968 310
e 11093 310
e 11117 310
e 11163 310
e 11845 310
e 11941 310
e 11987 310
e 12077 310
e 12257 310
e 12380 310
e 12496 310
e 12869 310
e 13144 310
e 13560 310
e 14187 310
e 14946 310
e 15171 310
e 15258 310
e 15325 310
e 15792 310
e 15823 310
e 15831 310
e 15915 310
e 16007 310
e 16584 310
e 17097 310
e 17681 310
e 17725 310
e 18021 310
e 18060 310
e 680 311
e 1096 311
e 1160 311
e 1411 311
e 1470 311
e 1540 311
e 2220 311
e 2455 311
e 2766 311
e 2852 311
e 3585 311
e 3633 311
e 3643 311
e 4047 311
e 4780 311
e 5472 311
e 5576 311
e 5719 311
e 5744 311
e 6146 311
e 6399 311
e 6442 311
e 7194 311
e 7299 311
e 7571 311
e 7791 311
e 7794 311
e 8126 311
e 8252 311
e 8807 311
e 9259 311
e 9365 311
e 10095 311
e 10316 311
e 11097 311
e 11280 311
e 11638 311
e 11740 311
e 12332 311
e 12499 311
e 12555 311
e 13029 311
e 13301 311
e 13978 311
e 14053 311
e 14116 311
e 14879 311
e 15184 311
e 15199 311
e 15918 311
e 16889 311
e 16909 311
e 17060 311
e 18156 311
e 339 312
e 640 312
e 879 312
e 1063 312
e 1344 312
e 1506 312
e 1623 312
e 1676 312
e 1725 312
e 1842 312
e 2029 312
e 2370 312
e 2589 312
e 2661 312
e 2676 312
e 2763 312
e 2819 312
e 2841 312
e 2934 312
e 2966 312
e 3027 312
e 3163 312
e 3305 312
e 3903 312
e 3990 312
e 3999 312
e 4012 312
e 4358 312
e 4415 312
e 4449 312
e 4730 312
e 4796 312
e 4991 312
e 5029 312
e 5161 312
e 5282 312
e 5387 312
e 5472 312
e 5516 312
e 6031 312
e 6043 312
e 6103 312
e 6215 312
e 6287 312
e 6530 312
e 7049 312
e 7077 312
e 7079 312
e 7088 312
e 7194 312
e 7333 312
e 7346 312
e 7434 312
e 7549 312
e 7571 312
e 7740 312
e 7930 312
e 8536 312
e 8727 312
e 9408 312
e 9554 312
e 9637 312
e 9901 312
e 10209 312
e 10376 312
e 10382 312
e 10544 312
e 10581 312
e 10651 312
e 10816 312
e 10828 312
e 10836 312
e 10872 312
e 10924 312
e 11104 312
e 11299 312
e 11342 312
e 11601 312
e 11749 312
e 11785 312
e 12158 312
e 12652 312
e 12855 312
e 12871 312
e 12967 312
e 13197 312
e 13231 312
e 13651 312
e 13663 312
e 13683 312
e 13746 312
e 13824 312
e 14242 312
e 14379 312
e 14497 312
e 14547 312
e 14608 312
e 14936 312
e 15032 312
e 15378 312
e 15467 312
e 15491 312
e 15630 312
e 15875 312
e 16042 312
e 16294 312
e 16485 312
e 16756 312
e 16901 312
e 17097 312
e 17220 312
e 17519 312
e 17832 312
e 17954 312
e 18024 312
e 18056 312
e 18227 312
e 380 313
e 1410 313
e 1460 313
e 1967 313
e 2028 313
e 2264 313
e 2270 313
e 2282 313
e 3774 313
e 3882 313
e 4361 313
e 4867 313
e 5151 313
e 5733 313
e 5866 313
e 6138 313
e 6481 313
e 7154 313
e 7465 313
e 7656 313
e 8407 313
e 8765 313
e 8833 313
e 9892 313
e 12016 313
e 12406 313
e 12470 313
e 12956 313
e 13352 313
e 13533 313
e 13636 313
e 13769 313
e 15261 313
e 15920 313
e 16082 313
e 17030 313
e 17387 313
e 17917 313
e 318 314
e 529 314
e 577 314
e 585 314
e 612 314
e 766 314
e 867 314
e 1125 314
e 1141 314
e 1238 314
e 1763 314
e 2059 314
e 2065 314
e 2455 314
e 2561 314
e 2577 314
e 2655 314
e 2862 314
e 2868 314
e 3297 314
e 3426 314
e 3463 314
e 3531 314
e 3877 314
e 4265 314
e 4294 314
e 4367 314
e 4378 314
e 4484 314
e 4713 314
e 4744 314
e 4755 314
e 5023 314
e 5063 314
e 5201 314
e 5442 314
e 5474 314
e 5548 314
e 5655 314
e 5790 314
e 5885 314
e 6223 314
e 6244 314
e 6332 314
e 6395 314
e 6660 314
e 7353 314
e 7467 314
e 7513 314
e 7552 314
e 7886 314
e 7928 314
e 8006 314
e 8115 314
e 8128 314
e 8239 314
e 8329 314
e 8920 314
e 9171 314
e 9470 314
e 9490 314
e 9536 314
e 9651 314
e 9967 314
e 9973 314
e 10183 314
e 10530 314
e 11244 314
e 11273 314
e 11528 314
e 11648 314
e 11816 314
e 11863 314
e 11905 314
e 12186 314
e 12539 314
e 12693 314
e 12715 314
e 13005 314
e 13652 314
e 14150 314
e 14256 314
e 14454 314
e 14472 314
e 14555 314
e 14716 314
e 14824 314
e 15026 314
e 15181 314
e 15501 314
e 15515 314
e 15827 314
e 15840 314
e 16079 314
e 16133 314
e 16220 314
e 16250 314
e 16637 314
e 16854 314
e 16886 314
e 17170 314
e 17400 314
e 17696 314
e 17847 314
e 17882 314
e 18213 314
e 18215 314
e 18257 314
e 3212 315
e 3745 315
e 3955 315
e 5461 315
e 6295 315
e 8021 315
e 8304 315
e 9405 315
e 9494 315
e 11330 315
e 12257 315
e 13061 315
e 13640 315
e 14855 315
e 15792 315
e 15915 315
e 16007 315
e 16071 315
e 730 316
e 995 316
e 1349 316
e 2455 316
e 3166 316
e 3592 316
e 4282 316
e 4314 316
e 4432 316
e 4668 316
e 4704 316
e 5472 316
e 5539 316
e 6241 316
e 6700 316
e 6824 316
e 6927 316
e 7692 316
e 7968 316
e 8654 316
e 8987 316
e 9718 316
e 9737 316
e 11097 316
e 11326 316
e 14147 316
e 14699 316
e 14764 316
e 14808 316
e 15014 316
e 15286 316
e 16859 316
e 17122 316
e 17833 316
e 18362 316
e 400 317
e 1409 317
e 2021 317
e 3004 317
e 3148 317
e 4252 317
e 4998 317
e 5118 317
e 5417 317
e 5766 317
e 6612 317
e 7637 317
e 7764 317
e 7806 317
e 7949 317
e 8009 317
e 8087 317
e 8600 317
e 8697 317
e 8884 317
e 9035 317
e 9551 317
e 9806 317
e 10182 317
e 10331 317
e 10510 317
e 10706 317
e 10833 317
e 11433 317
e 11465 317
e 11604 317
e 11894 317
e 12412 317
e 12499 317
e 13562 317
e 13639 317
e 13670 317
e 13692 317
e 14019 317
e 14406 317
e 14756 317
e 15177 317
e 15226 317
e 15354 317
e 15812 317
e 16288 317
e 16774 317
e 17248 317
e 17410 317
e 17439 317
e 17590 317
e 17985 317
e 18286 317
e 1601 318
e 1809 318
e 1827 318
e 2182 318
e 2249 318
e 2403 318
e 2932 318
e 3041 318
e 3656 318
e 4037 318
e 4063 318
e 4367 318
e 4600 318
e 5548 318
e 6634 318
e 6791 318
e 7209 318
e 7590 318
e 8227 318
e 8242 318
e 8244 318
e 8631 318
e 9001 318
e 9225 318
e 9363 318
e 9453 318
e 11244 318
e 11905 318
e 12129 318
e 12740 318
e 13415 318
e 13472 318
e 14010 318
e 14470 318
e 14824 318
e 15000 318
e 15483 318
e 15706 318
e 15883 318
e 16008 318
e 16133 318
e 16239 318
e 16250 318
e 18219 318
e 580 319
e 964 319
e 1420 319
e 1430 319
e 1550 319
e 1575 319
e 2204 319
e 2873 319
e 2982 319
e 3944 319
e 3993 319
e 4189 319
e 4207 319
e 4795 319
e 5472 319
e 5753 319
e 6230 319
e 6480 319
e 6557 319
e 6742 319
e 7223 319
e 9365 319
e 9573 319
e 9754 319
e 10025 319
e 10230 319
e 10626 319
e 11126 319
e 11259 319
e 11778 319
e 11840 319
e 12241 319
e 12335 319
e 12499 319
e 12969 319
e 13381 319
e 13427 319
e 13532 319
e 13784 319
e 14497 319
e 14542 319
e 14590 319
e 14598 319
e 14875 319
e 14897 319
e 14989 319
e 15171 319
e 15349 319
e 15732 319
e 15740 319
e 15914 319
e 16345 319
e 16539 319
e 16582 319
e 17260 319
e 348 320
e 349 320
e 436 320
e 477 320
e 484 320
e 514 320
e 563 320
e 586 320
e 641 320
e 665 320
e 681 320
e 738 320
e 806 320
e 822 320
e 826 320
e 965 320
e 1046 320
e 1147 320
e 1306 320
e 1314 320
e 1336 320
e 1337 320
e 1352 320
e 1460 320
e 1479 320
e 1501 320
e 1509 320
e 1595 320
e 1690 320
e 1716 320
e 1825 320
e 1876 320
e 1884 320
e 1922 320
e 1961 320
e 1989 320
e 2097 320
e 2255 320
e 2263 320
e 2285 320
e 2453 320
e 2503 320
e 2541 320
e 2683 320
e 2687 320
e 2706 320
e 2729 320
e 2804 320
e 2833 320
e 3018 320
e 3078 320
e 3169 320
e 3173 320
e 3189 320
e 3223 320
e 3239 320
e 3342 320
e 3349 320
e 3369 320
e 3388 320
e 3391 320
e 3436 320
e 3495 320
e 3507 320
e 3557 320
e 3558 320
e 3645 320
e 3700 320
e 3719 320
e 3774 320
e 3786 320
e 3816 320
e 3848 320
e 3930 320
e 3938 320
e 4083 320
e 4132 320
e 4185 320
e 4255 320
e 4265 320
e 4295 320
e 4384 320
e 4490 320
e 4525 320
e 4583 320
e 4613 320
e 4692 320
e 4694 320
e 4762 320
e 4823 320
e 4836 320
e 5014 320
e 5095 320
e 5118 320
e 5232 320
e 5286 320
e 5296 320
e 5326 320
e 5567 320
e 5570 320
e 5594 320
e 5618 320
e 5633 320
e 5658 320
e 5685 320
e 5691 320
e 5977 320
e 6070 320
e 6120 320
e 6178 320
e 6231 320
e 6270 320
e 6325 320
e 6668 320
e 6679 320
e 6707 320
e 6769 320
e 6806 320
e 6811 320
e 6820 320
e 6890 320
e 6915 320
e 6975 320
e 7016 320
e 7054 320
e 7055 320
e 7118 320
e 7124 320
e 7143 320
e 7196 320
e 7428 320
e 7430 320
e 7508 320
e 7539 320
e 7545 320
e 7696 320
e 7774 320
e 7858 320
e 7916 320
e 7980 320
e 8023 320
e 8053 320
e 8062 320
e 8079 320
e 8204 320
e 8339 320
e 8351 320
e 8516 320
e 8582 320
e 8613 320
e 8641 320
e 8664 320
e 8704 320
e 8729 320
e 8745 320
e 8821 320
e 8952 320
e 8964 320
e 8967 320
e 9029 320
e 9054 320
e 9112 320
e 9149 320
e 9205 320
e 9212 320
e 9213 320
e 9249 320
e 9279 320
e 9368 320
e 9436 320
e 9487 320
e 9501 320
e 9514 320
e 9669 320
e 9680 320
e 9686 320
e 9701 320
e 9844 320
e 9875 320
e 9908 320
e 10007 320
e 10143 320
e 10231 320
e 10250 320
e 10253 320
e 10358 320
e 10410 320
e 10441 320
e 10473 320
e 10625 320
e 10765 320
e 10798 320
e 10851 320
e 10948 320
e 10954 320
e 11122 320
e 11212 320
e 11215 320
e 11217 320
e 11257 320
e 11267 320
e 11371 320
e 11374 320
e 11379 320
e 11389 320
e 11459 320
e 11483 320
e 11517 320
e 11634 320
e 11675 320
e 11728 320
e 11744 320
e 11812 320
e 11962 320
e 12223 320
e 12321 320
e 12368 320
e 12389 320
e 12401 320
e 12450 320
e 12486 320
e 12494 320
e 12525 320
e 12584 320
e 12742 320
e 12802 320
e 12892 320
e 12921 320
e 12962 320
e 13013 320
e 13035 320
e 13160 320
e 13190 320
e 13234 320
e 13280 320
e 13314 320
e 13347 320
e 13366 320
e 13476 320
e 13521 320
e 13553 320
e 13734 320
e 13819 320
e 13883 320
e 14009 320
e 14075 320
e 14078 320
e 14099 320
e 14142 320
e 14230 320
e 14267 320
e 14274 320
e 14298 320
e 14424 320
e 14425 320
e 14497 320
e 14513 320
e 14527 320
e 14578 320
e 14675 320
e 14697 320
e 14729 320
e 14791 320
e 14854 320
e 14932 320
e 14948 320
e 15012 320
e 15024 320
e 15030 320
e 15107 320
e 15214 320
e 15226 320
e 15265 320
e 15302 320
e 15405 320
e 15412 320
e 15505 320
e 15540 320
e 15567 320
e 15715 320
e 15745 320
e 15917 320
e 16035 320
e 16231 320
e 16251 320
e 16256 320
e 16274 320
e 16442 320
e 16482 320
e 16634 320
e 16841 320
e 16871 320
e 16878 320
e 16913 320
e 16931 320
e 16959 320
e 16979 320
e 16992 320
e 17138 320
e 17157 320
e 17187 320
e 17190 320
e 17428 320
e 17478 320
e 17489 320
e 17533 320
e 17589 320
e 17609 320
e 17627 320
e 17678 320
e 17792 320
e 17902 320
e 17920 320
e 17995 320
e 18030 320
e 18104 320
e 18221 320
e 18291 320
e 18324 320
e 18376 320
e 18377 320
e 18403 320
e 327 321
e 358 321
e 409 321
e 446 321
e 499 321
e 590 321
e 683 321
e 743 321
e 954 321
e 989 321
e 1004 321
e 1158 321
e 1165 321
e 1176 321
e 1293 321
e 1451 321
e 1520 321
e 1544 321
e 1620 321
e 1652 321
e 1691 321
e 1700 321
e 2070 321
e 2115 321
e 2340 321
e 2364 321
e 2455 321
e 2458 321
e 2534 321
e 2631 321
e 2989 321
e 3029 321
e 3091 321
e 3127 321
e 3128 321
e 3585 321
e 3598 321
e 3806 321
e 3984 321
e 4012 321
e 4113 321
e 4124 321
e 4205 321
e 4235 321
e 4290 321
e 4320 321
e 4327 321
e 4391 321
e 4414 321
e 4468 321
e 4521 321
e 4559 321
e 4578 321
e 4615 321
e 4617 321
e 4782 321
e 4799 321
e 4830 321
e 4895 321
e 4968 321
e 5010 321
e 5206 321
e 5255 321
e 5472 321
e 5529 321
e 5865 321
e 6015 321
e 6157 321
e 6179 321
e 6446 321
e 6468 321
e 6648 321
e 6754 321
e 6838 321
e 6982 321
e 7053 321
e 7060 321
e 7194 321
e 7286 321
e 7342 321
e 7581 321
e 7618 321
e 7639 321
e 7679 321
e 7688 321
e 7972 321
e 7994 321
e 8161 321
e 8185 321
e 8282 321
e 8291 321
e 8307 321
e 8326 321
e 8398 321
e 8611 321
e 8842 321
e 8843 321
e 8926 321
e 8973 321
e 8983 321
e 9173 321
e 9210 321
e 9225 321
e 9384 321
e 9508 321
e 9539 321
e 9564 321
e 9734 321
e 9741 321
e 10312 321
e 10320 321
e 10332 321
e 10402 321
e 10468 321
e 10504 321
e 10727 321
e 10744 321
e 10875 321
e 10981 321
e 10994 321
e 11053 321
e 11092 321
e 11120 321
e 11377 321
e 11424 321
e 11456 321
e 11469 321
e 11508 321
e 11694 321
e 11786 321
e 11799 321
e 11927 321
e 11974 321
e 12151 321
e 12184 321
e 12226 321
e 12347 321
e 12353 321
e 12566 321
e 12700 321
e 12751 321
e 12850 321
e 12899 321
e 12977 321
e 13086 321
e 13097 321
e 13123 321
e 13271 321
e 13535 321
e 13540 321
e 13606 321
e 13608 321
e 13711 321
e 13897 321
e 13958 321
e 14166 321
e 14522 321
e 14669 321
e 14924 321
e 14941 321
e 15001 321
e 15014 321
e 15097 321
e 15236 321
e 15264 321
e 15297 321
e 15307 321
e 15645 321
e 15658 321
e 15834 321
e 15861 321
e 15936 321
e 16018 321
e 16094 321
e 16301 321
e 16404 321
e 16447 321
e 16461 321
e 16500 321
e 16510 321
e 16535 321
e 16632 321
e 16935 321
e 17055 321
e 17058 321
e 17093 321
e 17094 321
e 17252 321
e 17312 321
e 17435 321
e 17756 321
e 17809 321
e 17876 321
e 17965 321
e 18053 321
e 18075 321
e 18153 321
e 18398 321
e 18402 321
e 18441 321
e 456 322
e 773 322
e 1079 322
e 1316 322
e 1325 322
e 1582 322
e 1847 322
e 2386 322
e 2439 322
e 3097 322
e 3255 322
e 3480 322
e 3580 322
e 3922 322
e 3971 322
e 3977 322
e 4302 322
e 4481 322
e 4516 322
e 4613 322
e 4865 322
e 5785 322
e 5989 322
e 6091 322
e 6598 322
e 6624 322
e 6633 322
e 7890 322
e 8032 322
e 8274 322
e 8924 322
e 9215 322
e 9562 322
e 10843 322
e 11155 322
e 11780 322
e 12056 322
e 12267 322
e 12324 322
e 13217 322
e 13471 322
e 13692 322
e 13716 322
e 13822 322
e 13836 322
e 13882 322
e 13907 322
e 14602 322
e 14642 322
e 14674 322
e 14942 322
e 15036 322
e 15175 322
e 15371 322
e 15461 322
e 15861 322
e 15888 322
e 15908 322
e 16083 322
e 16132 322
e 16140 322
e 16456 322
e 16802 322
e 16829 322
e 16906 322
e 16925 322
e 17061 322
e 17116 322
e 17335 322
e 17369 322
e 17665 322
e 17745 322
e 17794 322
e 17953 322
e 565 323
e 612 323
e 663 323
e 736 323
e 787 323
e 789 323
e 799 323
e 1458 323
e 1520 323
e 2122 323
e 2200 323
e 2455 323
e 2523 323
e 3038 323
e 3115 323
e 3144 323
e 3938 323
e 4265 323
e 4597 323
e 4663 323
e 4954 323
e 5045 323
e 5249 323
e 5647 323
e 5847 323
e 6395 323
e 7194 323
e 7197 323
e 7472 323
e 7516 323
e 8320 323
e 8619 323
e 9116 323
e 9235 323
e 9259 323
e 9275 323
e 9435 323
e 9453 323
e 9868 323
e 9932 323
e 10211 323
e 10429 323
e 10468 323
e 10552 323
e 10601 323
e 10619 323
e 10626 323
e 10842 323
e 10849 323
e 11212 323
e 11572 323
e 11644 323
e 11924 323
e 12121 323
e 12126 323
e 12332 323
e 12409 323
e 12499 323
e 13215 323
e 13814 323
e 14497 323
e 14716 323
e 14744 323
e 14964 323
e 15294 323
e 15539 323
e 15736 323
e 15786 323
e 16062 323
e 16237 323
e 16266 323
e 16386 323
e 16405 323
e 16428 323
e 16717 323
e 17644 323
e 17826 323
e 18235 323
e 335 324
e 389 324
e 396 324
e 826 324
e 871 324
e 931 324
e 973 324
e 1024 324
e 1063 324
e 1182 324
e 1321 324
e 1435 324
e 1439 324
e 1505 324
e 1779 324
e 1805 324
e 1806 324
e 1996 324
e 2012 324
e 2279 324
e 2531 324
e 2559 324
e 2690 324
e 2758 324
e 2851 324
e 3080 324
e 3431 324
e 3642 324
e 3675 324
e 3737 324
e 3861 324
e 3937 324
e 3939 324
e 4008 324
e 4019 324
e 4144 324
e 4228 324
e 4309 324
e 4445 324
e 4508 324
e 4525 324
e 4618 324
e 4745 324
e 4762 324
e 4806 324
e 4970 324
e 5064 324
e 5330 324
e 5350 324
e 5405 324
e 5415 324
e 5422 324
e 5643 324
e 5779 324
e 5851 324
e 5889 324
e 5906 324
e 6013 324
e 6144 324
e 6325 324
e 6353 324
e 6433 324
e 6655 324
e 6708 324
e 6798 324
e 6851 324
e 6854 324
e 7032 324
e 7158 324
e 7168 324
e 7215 324
e 7323 324
e 7368 324
e 7551 324
e 7620 324
e 7797 324
e 7915 324
e 8002 324
e 8005 324
e 8144 324
e 8148 324
e 8299 324
e 8378 324
e 8527 324
e 8583 324
e 8613 324
e 8700 324
e 8762 324
e 8785 324
e 8811 324
e 8967 324
e 9024 324
e 9049 324
e 9068 324
e 9122 324
e 9240 324
e 9271 324
e 9294 324
e 9313 324
e 9343 324
e 9659 324
e 9681 324
e 9720 324
e 9870 324
e 9935 324
e 10072 324
e 10077 324
e 10165 324
e 10254 324
e 10256 324
e 10296 324
e 10306 324
e 10482 324
e 10553 324
e 10561 324
e 10614 324
e 10617 324
e 10625 324
e 10708 324
e 10807 324
e 10833 324
e 10907 324
e 10939 324
e 11219 324
e 11382 324
e 11457 324
e 11485 324
e 11552 324
e 11598 324
e 11798 324
e 11806 324
e 11839 324
e 12125 324
e 12133 324
e 12188 324
e 12338 324
e 12637 324
e 12652 324
e 12725 324
e 12754 324
e 12795 324
e 13317 324
e 13346 324
e 13402 324
e 13432 324
e 13567 324
e 13708 324
e 13711 324
e 13745 324
e 14361 324
e 14481 324
e 14561 324
e 14675 324
e 14694 324
e 14780 324
e 14918 324
e 14946 324
e 15006 324
e 15062 324
e 15138 324
e 15259 324
e 15390 324
e 15567 324
e 15597 324
e 15702 324
e 15705 324
e 15847 324
e 16109 324
e 16172 324
e 16176 324
e 16212 324
e 16231 324
e 16288 324
e 16306 324
e 16352 324
e 16428 324
e 16565 324
e 16584 324
e 16661 324
e 16805 324
e 17077 324
e 17135 324
e 17249 324
e 17298 324
e 17300 324
e 17581 324
e 17691 324
e 17864 324
e 18005 324
e 18095 324
e 18216 324
e 18252 324
e 18299 324
e 18303 324
e 18337 324
e 18381 324
e 18382 324
e 18383 324
e 470 325
e 595 325
e 713 325
e 727 325
e 975 325
e 982 325
e 1182 325
e 1220 325
e 1440 325
e 1479 325
e 1530 325
e 1537 325
e 1543 325
e 1606 325
e 1676 325
e 2050 325
e 2059 325
e 2124 325
e 2455 325
e 2559 325
e 2681 325
e 2687 325
e 2810 325
e 2994 325
e 3052 325
e 3288 325
e 3317 325
e 3407 325
e 3659 325
e 3667 325
e 3935 325
e 4038 325
e 4049 325
e 4083 325
e 4145 325
e 4267 325
e 4284 325
e 4334 325
e 4404 325
e 4570 325
e 4621 325
e 4884 325
e 4892 325
e 4908 325
e 5121 325
e 5148 325
e 5198 325
e 5451 325
e 5468 325
e 5472 325
e 5877 325
e 5955 325
e 5977 325
e 6053 325
e 6159 325
e 6216 325
e 6338 325
e 6383 325
e 6463 325
e 6837 325
e 6917 325
e 7132 325
e 7194 325
e 7214 325
e 7316 325
e 7326 325
e 7364 325
e 7391 325
e 7676 325
e 7752 325
e 7778 325
e 7866 325
e 8150 325
e 8164 325
e 8488 325
e 8868 325
e 8915 325
e 9016 325
e 9140 325
e 9341 325
e 9346 325
e 9481 325
e 9691 325
e 9734 325
e 9840 325
e 9884 325
e 9886 325
e 9917 325
e 10111 325
e 10245 325
e 10481 325
e 10536 325
e 10558 325
e 10993 325
e 11062 325
e 11126 325
e 11310 325
e 11347 325
e 11463 325
e 11575 325
e 11673 325
e 11684 325
e 11806 325
e 11886 325
e 11948 325
e 11964 325
e 12042 325
e 12222 325
e 12283 325
e 12377 325
e 13116 325
e 13188 325
e 13338 325
e 13460 325
e 13553 325
e 13916 325
e 13935 325
e 13954 325
e 13961 325
e 14011 325
e 14216 325
e 14351 325
e 14497 325
e 14770 325
e 14968 325
e 15028 325
e 15209 325
e 15221 325
e 15457 325
e 15794 325
e 16379 325
e 16467 325
e 16532 325
e 16542 325
e 16635 325
e 16655 325
e 16824 325
e 16888 325
e 17053 325
e 17332 325
e 17425 325
e 17489 325
e 17678 325
e 17679 325
e 17821 325
e 17822 325
e 17937 325
e 18168 325
e 18255 325
e 18348 325
e 18434 325
e 483 326
e 682 326
e 745 326
e 1060 326
e 1136 326
e 1534 326
e 1934 326
e 2068 326
e 3150 326
e 3373 326
e 3418 326
e 3686 326
e 3714 326
e 3990 326
e 4279 326
e 4630 326
e 4845 326
e 4866 326
e 5507 326
e 5517 326
e 5603 326
e 6982 326
e 7109 326
e 7178 326
e 7586 326
e 8041 326
e 8131 326
e 8154 326
e 8594 326
e 8747 326
e 9366 326
e 10048 326
e 10297 326
e 10806 326
e 11137 326
e 11258 326
e 11710 326
e 12018 326
e 12401 326
e 12511 326
e 12584 326
e 12741 326
e 13012 326
e 13238 326
e 13730 326
e 13951 326
e 14252 326
e 14368 326
e 14629 326
e 15290 326
e 15382 326
e 15823 326
e 16137 326
e 17478 326
e 17611 326
e 18087 326
e 18236 326
e 341 327
e 358 327
e 520 327
e 548 327
e 604 327
e 629 327
e 794 327
e 933 327
e 1015 327
e 1241 327
e 1450 327
e 1691 327
e 1735 327
e 1809 327
e 1852 327
e 2007 327
e 2115 327
e 2191 327
e 2238 327
e 2243 327
e 2491 327
e 2631 327
e 2717 327
e 2882 327
e 2957 327
e 2991 327
e 3067 327
e 3127 327
e 3138 327
e 3170 327
e 3171 327
e 3332 327
e 3412 327
e 3444 327
e 3566 327
e 3585 327
e 3669 327
e 3886 327
e 3983 327
e 4012 327
e 4075 327
e 4083 327
e 4320 327
e 4327 327
e 4409 327
e 4414 327
e 4455 327
e 4477 327
e 4521 327
e 4578 327
e 4593 327
e 4759 327
e 4926 327
e 5179 327
e 5348 327
e 5472 327
e 5529 327
e 5551 327
e 5569 327
e 5668 327
e 5685 327
e 5702 327
e 5865 327
e 5974 327
e 6095 327
e 6157 327
e 6328 327
e 6348 327
e 6382 327
e 6388 327
e 6446 327
e 6462 327
e 6552 327
e 6554 327
e 6732 327
e 6745 327
e 6871 327
e 7053 327
e 7086 327
e 7105 327
e 7375 327
e 7384 327
e 7677 327
e 7679 327
e 7688 327
e 7825 327
e 7962 327
e 8070 327
e 8185 327
e 8202 327
e 8291 327
e 8307 327
e 8384 327
e 8422 327
e 8523 327
e 8546 327
e 8611 327
e 8684 327
e 8842 327
e 8843 327
e 8867 327
e 8965 327
e 9175 327
e 9202 327
e 9216 327
e 9270 327
e 9298 327
e 9299 327
e 9312 327
e 9325 327
e 9340 327
e 9361 327
e 9363 327
e 9365 327
e 9370 327
e 9458 327
e 9539 327
e 9652 327
e 9741 327
e 9809 327
e 9935 327
e 9941 327
e 9977 327
e 10063 327
e 10209 327
e 10297 327
e 10449 327
e 10503 327
e 10711 327
e 10814 327
e 10965 327
e 11236 327
e 11289 327
e 11377 327
e 11450 327
e 11456 327
e 11500 327
e 11503 327
e 11536 327
e 11538 327
e 11590 327
e 11594 327
e 11927 327
e 12003 327
e 12034 327
e 12062 327
e 12151 327
e 12184 327
e 12198 327
e 12403 327
e 12410 327
e 12529 327
e 12566 327
e 12700 327
e 12712 327
e 12751 327
e 12938 327
e 12939 327
e 12973 327
e 13135 327
e 13218 327
e 13388 327
e 13443 327
e 13535 327
e 13608 327
e 13679 327
e 13711 327
e 13785 327
e 13804 327
e 13833 327
e 13958 327
e 13982 327
e 13988 327
e 14099 327
e 14219 327
e 14277 327
e 14384 327
e 14522 327
e 14533 327
e 14626 327
e 14669 327
e 14717 327
e 14897 327
e 14980 327
e 15065 327
e 15236 327
e 15270 327
e 15320 327
e 15355 327
e 15385 327
e 15487 327
e 15524 327
e 15645 327
e 15652 327
e 15728 327
e 15861 327
e 15868 327
e 16094 327
e 16301 327
e 16322 327
e 16334 327
e 16340 327
e 16364 327
e 16398 327
e 16447 327
e 16463 327
e 16518 327
e 16535 327
e 16560 327
e 16565 327
e 16672 327
e 16894 327
e 16915 327
e 17093 327
e 17356 327
e 17520 327
e 17523 327
e 17573 327
e 17723 327
e 18021 327
e 18053 327
e 18075 327
e 18106 327
e 18326 327
e 18394 327
e 18398 327
e 687 328
e 1191 328
e 1608 328
e 2452 328
e 2455 328
e 2641 328
e 4206 328
e 4711 328
e 4909 328
e 4950 328
e 5238 328
e 5634 328
e 7194 328
e 9250 328
e 9683 328
e 9714 328
e 10374 328
e 12499 328
e 14381 328
e 697 329
e 1211 329
e 1543 329
e 1985 329
e 2254 329
e 2295 329
e 2740 329
e 3170 329
e 3288 329
e 3304 329
e 3516 329
e 3582 329
e 3586 329
e 3614 329
e 4204 329
e 4388 329
e 4607 329
e 4697 329
e 4903 329
e 5554 329
e 5898 329
e 6158 329
e 7194 329
e 7755 329
e 7786 329
e 7980 329
e 8057 329
e 8407 329
e 8834 329
e 9050 329
e 9775 329
e 9846 329
e 9867 329
e 9997 329
e 10725 329
e 10772 329
e 11684 329
e 11827 329
e 11933 329
e 12081 329
e 12385 329
e 12439 329
e 12499 329
e 13496 329
e 13771 329
e 14120 329
e 14689 329
e 14966 329
e 15128 329
e 15664 329
e 15915 329
e 16261 329
e 16330 329
e 16410 329
e 16465 329
e 16638 329
e 17154 329
e 17199 329
e 17419 329
e 17470 329
e 17778 329
e 18032 329
e 18130 329
e 18341 329
e 354 330
e 490 330
e 684 330
e 795 330
e 979 330
e 1381 330
e 1476 330
e 1979 330
e 2210 330
e 2502 330
e 2947 330
e 2976 330
e 3226 330
e 3282 330
e 3569 330
e 3675 330
e 3696 330
e 3780 330
e 3785 330
e 3961 330
e 3974 330
e 4114 330
e 4207 330
e 4356 330
e 4837 330
e 4963 330
e 5646 330
e 6059 330
e 6341 330
e 6517 330
e 6952 330
e 6957 330
e 7362 330
e 7436 330
e 7593 330
e 7701 330
e 7822 330
e 7960 330
e 8151 330
e 8203 330
e 8901 330
e 9027 330
e 9366 330
e 9519 330
e 9725 330
e 9794 330
e 10489 330
e 10595 330
e 11151 330
e 11441 330
e 11491 330
e 11611 330
e 12083 330
e 12380 330
e 12456 330
e 12499 330
e 12511 330
e 12552 330
e 12744 330
e 12814 330
e 12975 330
e 13564 330
e 13572 330
e 13950 330
e 14228 330
e 14299 330
e 14497 330
e 14573 330
e 14689 330
e 14778 330
e 15171 330
e 15630 330
e 15774 330
e 15930 330
e 16407 330
e 16416 330
e 16551 330
e 16622 330
e 16681 330
e 16796 330
e 16878 330
e 17460 330
e 17468 330
e 17725 330
e 17889 330
e 18083 330
e 18221 330
e 18326 330
e 922 331
e 1624 331
e 2116 331
e 2134 331
e 2742 331
e 3212 331
e 3255 331
e 3386 331
e 3841 331
e 3848 331
e 4023 331
e 4133 331
e 4408 331
e 4910 331
e 4946 331
e 5271 331
e 5289 331
e 5533 331
e 5555 331
e 5857 331
e 6185 331
e 6567 331
e 6700 331
e 6944 331
e 8096 331
e 8320 331
e 8737 331
e 8852 331
e 8959 331
e 9482 331
e 9741 331
e 10527 331
e 10535 331
e 10709 331
e 11325 331
e 11615 331
e 11884 331
e 12051 331
e 12295 331
e 12353 331
e 12359 331
e 12602 331
e 12652 331
e 12754 331
e 12835 331
e 13082 331
e 13163 331
e 13346 331
e 13355 331
e 13697 331
e 13855 331
e 14062 331
e 14561 331
e 14680 331
e 14699 331
e 15060 331
e 15405 331
e 16253 331
e 17145 331
e 17240 331
e 17458 331
e 18185 331
e 778 332
e 971 332
e 1022 332
e 1657 332
e 2612 332
e 2680 332
e 2776 332
e 3151 332
e 3469 332
e 3490 332
e 3525 332
e 4935 332
e 4995 332
e 5007 332
e 7010 332
e 7180 332
e 7264 332
e 8000 332
e 8283 332
e 8895 332
e 10030 332
e 10074 332
e 10670 332
e 11104 332
e 11342 332
e 11540 332
e 11632 332
e 11835 332
e 11927 332
e 12390 332
e 12420 332
e 12506 332
e 12568 332
e 12646 332
e 15170 332
e 15755 332
e 16110 332
e 16606 332
e 16859 332
e 16916 332
e 17148 332
e 17833 332
e 17972 332
e 412 333
e 543 333
e 876 333
e 1553 333
e 1589 333
e 1643 333
e 1704 333
e 1822 333
e 1944 333
e 2031 333
e 2196 333
e 2306 333
e 2357 333
e 2774 333
e 2873 333
e 2892 333
e 2944 333
e 3043 333
e 3305 333
e 3359 333
e 3606 333
e 3675 333
e 3841 333
e 3968 333
e 4084 333
e 4120 333
e 4187 333
e 4730 333
e 4874 333
e 4943 333
e 4968 333
e 5253 333
e 5273 333
e 5478 333
e 5806 333
e 5854 333
e 6015 333
e 6036 333
e 6165 333
e 6447 333
e 6631 333
e 6632 333
e 6802 333
e 6886 333
e 6925 333
e 7191 333
e 7442 333
e 7594 333
e 7674 333
e 8145 333
e 8210 333
e 8277 333
e 8340 333
e 8716 333
e 8855 333
e 9079 333
e 9354 333
e 9397 333
e 9599 333
e 9731 333
e 10081 333
e 10402 333
e 10701 333
e 10857 333
e 11485 333
e 11699 333
e 11834 333
e 11837 333
e 11922 333
e 12006 333
e 12074 333
e 12077 333
e 12080 333
e 12151 333
e 12165 333
e 12311 333
e 12637 333
e 12652 333
e 12874 333
e 13024 333
e 13044 333
e 13287 333
e 13336 333
e 14005 333
e 14067 333
e 14312 333
e 14415 333
e 14468 333
e 14533 333
e 14633 333
e 14688 333
e 14926 333
e 14986 333
e 15258 333
e 15551 333
e 15682 333
e 15797 333
e 15805 333
e 16227 333
e 16526 333
e 16655 333
e 16885 333
e 16962 333
e 17157 333
e 17515 333
e 17629 333
e 17637 333
e 17666 333
e 18224 333
e 459 334
e 783 334
e 931 334
e 955 334
e 961 334
e 998 334
e 1022 334
e 1048 334
e 1052 334
e 1196 334
e 1460 334
e 1553 334
e 1774 334
e 1904 334
e 1974 334
e 2610 334
e 2809 334
e 2891 334
e 3095 334
e 3235 334
e 3669 334
e 3905 334
e 3916 334
e 3937 334
e 3956 334
e 4019 334
e 4100 334
e 4187 334
e 4380 334
e 4414 334
e 5041 334
e 5258 334
e 5380 334
e 5472 334
e 5765 334
e 5792 334
e 6078 334
e 6157 334
e 6197 334
e 6313 334
e 6482 334
e 6589 334
e 6674 334
e 7046 334
e 7294 334
e 7311 334
e 7592 334
e 7626 334
e 7956 334
e 8023 334
e 8629 334
e 8695 334
e 9240 334
e 9305 334
e 9420 334
e 9483 334
e 9584 334
e 9597 334
e 9720 334
e 9856 334
e 10306 334
e 10680 334
e 11237 334
e 11598 334
e 11740 334
e 11877 334
e 12185 334
e 12487 334
e 13301 334
e 13389 334
e 13804 334
e 13818 334
e 14833 334
e 15347 334
e 16075 334
e 16565 334
e 16917 334
e 17864 334
e 18396 334
e 514 335
e 563 335
e 682 335
e 686 335
e 717 335
e 728 335
e 822 335
e 876 335
e 906 335
e 931 335
e 998 335
e 1042 335
e 1063 335
e 1121 335
e 1213 335
e 1264 335
e 1435 335
e 1684 335
e 1731 335
e 1774 335
e 1779 335
e 1805 335
e 2025 335
e 2316 335
e 2319 335
e 2409 335
e 2418 335
e 2503 335
e 2541 335
e 2628 335
e 2640 335
e 2666 335
e 2683 335
e 2710 335
e 2784 335
e 3223 335
e 3238 335
e 3375 335
e 3466 335
e 3507 335
e 3699 335
e 3765 335
e 3918 335
e 3930 335
e 4009 335
e 4019 335
e 4236 335
e 4495 335
e 4504 335
e 4591 335
e 4613 335
e 4620 335
e 4689 335
e 4694 335
e 4698 335
e 4762 335
e 4970 335
e 5095 335
e 5222 335
e 5415 335
e 5422 335
e 5435 335
e 5513 335
e 5594 335
e 5738 335
e 5851 335
e 5906 335
e 6044 335
e 6299 335
e 6378 335
e 6439 335
e 6486 335
e 6525 335
e 6575 335
e 6750 335
e 6769 335
e 6851 335
e 6966 335
e 7196 335
e 7425 335
e 7576 335
e 7769 335
e 7793 335
e 7798 335
e 7915 335
e 8002 335
e 8023 335
e 8062 335
e 8197 335
e 8299 335
e 8556 335
e 8563 335
e 8613 335
e 8642 335
e 8664 335
e 8704 335
e 8814 335
e 8927 335
e 9122 335
e 9126 335
e 9212 335
e 9362 335
e 9410 335
e 9436 335
e 9487 335
e 9514 335
e 9602 335
e 9666 335
e 9669 335
e 9720 335
e 9790 335
e 9879 335
e 10143 335
e 10174 335
e 10244 335
e 10250 335
e 10256 335
e 10340 335
e 10352 335
e 10520 335
e 10553 335
e 10625 335
e 10708 335
e 10807 335
e 10864 335
e 10907 335
e 10909 335
e 10917 335
e 10939 335
e 11051 335
e 11134 335
e 11203 335
e 11215 335
e 11222 335
e 11237 335
e 11257 335
e 11382 335
e 11555 335
e 11574 335
e 11598 335
e 11606 335
e 11609 335
e 11728 335
e 11744 335
e 11812 335
e 11839 335
e 11907 335
e 11975 335
e 12087 335
e 12103 335
e 12125 335
e 12133 335
e 12170 335
e 12261 335
e 12273 335
e 12358 335
e 12486 335
e 12494 335
e 12556 335
e 12567 335
e 12579 335
e 12621 335
e 12677 335
e 12963 335
e 12994 335
e 13059 335
e 13099 335
e 13160 335
e 13314 335
e 13317 335
e 13473 335
e 13953 335
e 14142 335
e 14155 335
e 14212 335
e 14360 335
e 14513 335
e 14589 335
e 14701 335
e 14789 335
e 14791 335
e 14825 335
e 14911 335
e 14986 335
e 15103 335
e 15142 335
e 15356 335
e 15540 335
e 15564 335
e 15579 335
e 15640 335
e 15700 335
e 15787 335
e 15847 335
e 16016 335
e 16190 335
e 16231 335
e 16234 335
e 16352 335
e 16385 335
e 16493 335
e 16565 335
e 16594 335
e 16600 335
e 16992 335
e 17077 335
e 17157 335
e 17447 335
e 17504 335
e 17691 335
e 17840 335
e 17864 335
e 17902 335
e 17928 335
e 18132 335
e 18158 335
e 18189 335
e 18280 335
e 18291 335
e 18337 335
e 18376 335
e 1193 336
e 1705 336
e 1947 336
e 2048 336
e 3255 336
e 3295 336
e 3971 336
e 4852 336
e 4931 336
e 7517 336
e 7546 336
e 7952 336
e 9048 336
e 9331 336
e 11132 336
e 12953 336
e 13822 336
e 13949 336
e 14299 336
e 14594 336
e 15036 336
e 15220 336
e 15984 336
e 16512 336
e 17203 336
e 18070 336
e 18329 336
e 430 337
e 572 337
e 773 337
e 796 337
e 816 337
e 997 337
e 1121 337
e 1293 337
e 1844 337
e 1853 337
e 1929 337
e 2900 337
e 2902 337
e 2916 337
e 2945 337
e 3349 337
e 3863 337
e 3968 337
e 4113 337
e 4210 337
e 4212 337
e 4520 337
e 4637 337
e 5339 337
e 5371 337
e 5614 337
e 5694 337
e 6188 337
e 6269 337
e 6415 337
e 6550 337
e 6627 337
e 6821 337
e 7337 337
e 7474 337
e 7920 337
e 8067 337
e 8209 337
e 8261 337
e 8303 337
e 8578 337
e 8604 337
e 8719 337
e 8893 337
e 9856 337
e 10237 337
e 10276 337
e 10411 337
e 10461 337
e 10587 337
e 10635 337
e 10835 337
e 11624 337
e 11677 337
e 12036 337
e 12337 337
e 12416 337
e 13044 337
e 13288 337
e 13563 337
e 13794 337
e 14414 337
e 14773 337
e 14818 337
e 14942 337
e 15085 337
e 15271 337
e 15331 337
e 15385 337
e 15421 337
e 15560 337
e 15707 337
e 15806 337
e 16401 337
e 16495 337
e 16832 337
e 16926 337
e 17164 337
e 17360 337
e 17618 337
e 18189 337
e 18265 337
e 409 338
e 696 338
e 721 338
e 891 338
e 985 338
e 1078 338
e 1105 338
e 1257 338
e 1609 338
e 1642 338
e 1771 338
e 2206 338
e 2447 338
e 2747 338
e 3044 338
e 3065 338
e 3225 338
e 3339 338
e 3575 338
e 4028 338
e 4237 338
e 4617 338
e 4771 338
e 4998 338
e 5118 338
e 5222 338
e 5374 338
e 5472 338
e 5971 338
e 6471 338
e 6838 338
e 7002 338
e 7387 338
e 8349 338
e 8709 338
e 9026 338
e 9344 338
e 9386 338
e 9502 338
e 9517 338
e 10047 338
e 10175 338
e 10180 338
e 10454 338
e 10626 338
e 11002 338
e 11428 338
e 11433 338
e 11469 338
e 11639 338
e 11971 338
e 12579 338
e 12714 338
e 13411 338
e 13555 338
e 13562 338
e 14160 338
e 14281 338
e 14646 338
e 14688 338
e 14748 338
e 15062 338
e 15134 338
e 15341 338
e 15837 338
e 15978 338
e 16415 338
e 16650 338
e 16748 338
e 16935 338
e 17598 338
e 17742 338
e 17815 338
e 17947 338
e 18068 338
e 18093 338
e 18116 338
e 548 339
e 640 339
e 856 339
e 1038 339
e 1112 339
e 1267 339
e 1361 339
e 1638 339
e 1753 339
e 1791 339
e 1827 339
e 1842 339
e 1886 339
e 2127 339
e 2157 339
e 2432 339
e 2589 339
e 2960 339
e 2966 339
e 2971 339
e 3163 339
e 3447 339
e 3493 339
e 3665 339
e 3997 339
e 4265 339
e 4415 339
e 4431 339
e 4449 339
e 4796 339
e 4900 339
e 5025 339
e 5061 339
e 5136 339
e 5185 339
e 5282 339
e 5297 339
e 5362 339
e 5516 339
e 5522 339
e 5719 339
e 6039 339
e 6103 339
e 6229 339
e 6382 339
e 6900 339
e 6928 339
e 7049 339
e 7313 339
e 7659 339
e 7665 339
e 7692 339
e 7963 339
e 8023 339
e 8388 339
e 8536 339
e 8564 339
e 9325 339
e 9408 339
e 9637 339
e 9652 339
e 9842 339
e 9889 339
e 10134 339
e 10209 339
e 10429 339
e 10528 339
e 10586 339
e 10651 339
e 10692 339
e 10704 339
e 11104 339
e 11280 339
e 11403 339
e 11411 339
e 11560 339
e 12009 339
e 12158 339
e 12390 339
e 12529 339
e 12555 339
e 12685 339
e 12855 339
e 12967 339
e 13258 339
e 13555 339
e 13663 339
e 13667 339
e 13670 339
e 13679 339
e 13837 339
e 13843 339
e 13847 339
e 13957 339
e 14242 339
e 14302 339
e 14344 339
e 14500 339
e 14502 339
e 14547 339
e 14600 339
e 14634 339
e 14692 339
e 14714 339
e 14879 339
e 15032 339
e 15301 339
e 15379 339
e 15467 339
e 15491 339
e 15573 339
e 15859 339
e 16340 339
e 16404 339
e 16510 339
e 16664 339
e 16681 339
e 16756 339
e 17055 339
e 17101 339
e 17519 339
e 17789 339
e 17881 339
e 18056 339
e 615 340
e 803 340
e 1495 340
e 1596 340
e 1897 340
e 2515 340
e 2740 340
e 2875 340
e 3212 340
e 3226 340
e 3351 340
e 3444 340
e 3645 340
e 3791 340
e 4450 340
e 5464 340
e 5869 340
e 5890 340
e 6866 340
e 7034 340
e 7164 340
e 7305 340
e 8258 340
e 8508 340
e 8539 340
e 8595 340
e 8626 340
e 9807 340
e 10113 340
e 10286 340
e 10757 340
e 10995 340
e 11384 340
e 11518 340
e 11729 340
e 11936 340
e 11992 340
e 12298 340
e 12663 340
e 12888 340
e 13604 340
e 13790 340
e 14484 340
e 14489 340
e 14682 340
e 14991 340
e 15006 340
e 15374 340
e 15841 340
e 15943 340
e 16272 340
e 16381 340
e 16403 340
e 16681 340
e 16721 340
e 16723 340
e 16844 340
e 17143 340
e 17336 340
e 17409 340
e 17589 340
e 17622 340
e 17714 340
e 17988 340
e 18121 340
e 499 341
e 629 341
e 1507 341
e 1620 341
e 1809 341
e 1812 341
e 1948 341
e 1971 341
e 2610 341
e 2672 341
e 3117 341
e 3170 341
e 3171 341
e 3229 341
e 3390 341
e 3746 341
e 3810 341
e 3864 341
e 4012 341
e 4413 341
e 4432 341
e 4477 341
e 4494 341
e 5030 341
e 5472 341
e 5719 341
e 6399 341
e 6552 341
e 6846 341
e 7045 341
e 7446 341
e 7626 341
e 7792 341
e 8076 341
e 8179 341
e 8316 341
e 8365 341
e 8433 341
e 8684 341
e 9263 341
e 9275 341
e 9760 341
e 9935 341
e 10108 341
e 10209 341
e 10382 341
e 10570 341
e 10869 341
e 11120 341
e 11135 341
e 11460 341
e 11694 341
e 12298 341
e 12316 341
e 12370 341
e 12403 341
e 12873 341
e 12927 341
e 13293 341
e 14027 341
e 14923 341
e 14947 341
e 15244 341
e 15489 341
e 15652 341
e 15728 341
e 15806 341
e 15983 341
e 16340 341
e 16559 341
e 16565 341
e 16691 341
e 16904 341
e 17129 341
e 17257 341
e 17790 341
e 17864 341
e 18257 341
e 18416 341
e 568 342
e 629 342
e 902 342
e 1123 342
e 1462 342
e 1493 342
e 1559 342
e 2011 342
e 2115 342
e 2196 342
e 2220 342
e 2451 342
e 2493 342
e 3255 342
e 3453 342
e 3495 342
e 3677 342
e 4047 342
e 4329 342
e 4432 342
e 4456 342
e 4471 342
e 4584 342
e 4675 342
e 4757 342
e 5053 342
e 5337 342
e 5463 342
e 5472 342
e 6019 342
e 6118 342
e 6240 342
e 7191 342
e 7672 342
e 7707 342
e 7748 342
e 8635 342
e 8654 342
e 8704 342
e 8855 342
e 9272 342
e 10163 342
e 10468 342
e 10941 342
e 10943 342
e 11138 342
e 11177 342
e 12352 342
e 12631 342
e 12649 342
e 12855 342
e 13177 342
e 13379 342
e 13576 342
e 13711 342
e 14142 342
e 14514 342
e 14660 342
e 14726 342
e 14837 342
e 15665 342
e 16894 342
e 17293 342
e 17504 342
e 17568 342
e 17753 342
e 18052 342
e 18344 342
e 18381 342
e 346 343
e 464 343
e 746 343
e 1078 343
e 1079 343
e 1257 343
e 1642 343
e 1731 343
e 2352 343
e 2533 343
e 2717 343
e 3065 343
e 3415 343
e 3571 343
e 3581 343
e 3659 343
e 3679 343
e 3732 343
e 3925 343
e 3957 343
e 4171 343
e 4197 343
e 4578 343
e 5267 343
e 5773 343
e 6688 343
e 6849 343
e 6971 343
e 7097 343
e 7429 343
e 7553 343
e 7820 343
e 8124 343
e 8202 343
e 8317 343
e 8510 343
e 8709 343
e 9043 343
e 11143 343
e 11314 343
e 11590 343
e 11763 343
e 11927 343
e 12674 343
e 12806 343
e 13198 343
e 13988 343
e 14288 343
e 14436 343
e 14688 343
e 14868 343
e 14910 343
e 15171 343
e 15479 343
e 15624 343
e 15773 343
e 16167 343
e 16349 343
e 16650 343
e 16677 343
e 16688 343
e 17085 343
e 17201 343
e 17473 343
e 17492 343
e 18035 343
e 18052 343
e 18173 343
e 1815 344
e 1948 344
e 2098 344
e 2155 344
e 3416 344
e 3587 344
e 3710 344
e 3886 344
e 4324 344
e 4436 344
e 4449 344
e 4797 344
e 4995 344
e 5485 344
e 6194 344
e 6573 344
e 6847 344
e 7226 344
e 7346 344
e 7679 344
e 7860 344
e 8106 344
e 8578 344
e 9384 344
e 9466 344
e 10293 344
e 10846 344
e 11606 344
e 12124 344
e 12727 344
e 12977 344
e 13459 344
e 13509 344
e 13529 344
e 13613 344
e 13625 344
e 14405 344
e 14479 344
e 14646 344
e 14703 344
e 14936 344
e 15420 344
e 15674 344
e 16095 344
e 16441 344
e 16601 344
e 17204 344
e 17572 344
e 17804 344
e 18430 344
e 461 345
e 497 345
e 736 345
e 902 345
e 1569 345
e 1694 345
e 1827 345
e 2060 345
e 2391 345
e 2392 345
e 2684 345
e 2899 345
e 3227 345
e 3280 345
e 3370 345
e 3381 345
e 3429 345
e 3480 345
e 3678 345
e 4298 345
e 4348 345
e 4609 345
e 4848 345
e 5051 345
e 5203 345
e 5853 345
e 6098 345
e 6305 345
e 6406 345
e 6442 345
e 6909 345
e 7027 345
e 7390 345
e 7773 345
e 8023 345
e 8123 345
e 8826 345
e 8967 345
e 8972 345
e 9120 345
e 9701 345
e 10019 345
e 10041 345
e 10170 345
e 10194 345
e 10561 345
e 10626 345
e 10791 345
e 11483 345
e 11802 345
e 12122 345
e 12301 345
e 12366 345
e 14016 345
e 14233 345
e 14281 345
e 14497 345
e 14978 345
e 15150 345
e 15265 345
e 15408 345
e 15742 345
e 15785 345
e 15825 345
e 15958 345
e 15978 345
e 16146 345
e 16336 345
e 16484 345
e 16676 345
e 17317 345
e 17420 345
e 17451 345
e 17608 345
e 17680 345
e 17949 345
e 18000 345
e 18216 345
e 18303 345
e 18344 345
e 18375 345
e 391 346
e 417 346
e 456 346
e 509 346
e 834 346
e 880 346
e 1344 346
e 1596 346
e 1724 346
e 1734 346
e 1778 346
e 1860 346
e 1936 346
e 2011 346
e 2073 346
e 2162 346
e 2191 346
e 2284 346
e 2432 346
e 2533 346
e 2578 346
e 2656 346
e 2745 346
e 2899 346
e 2923 346
e 2927 346
e 2968 346
e 3200 346
e 3209 346
e 3225 346
e 3305 346
e 3549 346
e 3562 346
e 3713 346
e 4000 346
e 4008 346
e 4147 346
e 4149 346
e 4164 346
e 4370 346
e 4489 346
e 4550 346
e 4567 346
e 4578 346
e 4635 346
e 4723 346
e 4730 346
e 4736 346
e 4739 346
e 5244 346
e 5271 346
e 5292 346
e 5295 346
e 5422 346
e 5448 346
e 5496 346
e 5639 346
e 5724 346
e 5851 346
e 6091 346
e 6135 346
e 6239 346
e 6505 346
e 6688 346
e 6846 346
e 6874 346
e 6881 346
e 6936 346
e 6971 346
e 6996 346
e 7146 346
e 7237 346
e 7376 346
e 7429 346
e 7514 346
e 7553 346
e 7674 346
e 7989 346
e 8176 346
e 8202 346
e 8335 346
e 8486 346
e 8632 346
e 8705 346
e 8862 346
e 9011 346
e 9060 346
e 9084 346
e 9215 346
e 9315 346
e 9378 346
e 9564 346
e 9623 346
e 9646 346
e 9669 346
e 9690 346
e 9744 346
e 9779 346
e 9845 346
e 9846 346
e 9935 346
e 10044 346
e 10102 346
e 10138 346
e 10307 346
e 10574 346
e 10626 346
e 10704 346
e 10793 346
e 11143 346
e 11424 346
e 11435 346
e 11573 346
e 11595 346
e 11602 346
e 11643 346
e 11703 346
e 11751 346
e 11781 346
e 12422 346
e 12447 346
e 12457 346
e 12529 346
e 12652 346
e 12708 346
e 12717 346
e 12831 346
e 12912 346
e 12995 346
e 13015 346
e 13248 346
e 13296 346
e 13325 346
e 13358 346
e 13522 346
e 13555 346
e 13847 346
e 13907 346
e 13988 346
e 14035 346
e 14092 346
e 14225 346
e 14344 346
e 14552 346
e 14609 346
e 14659 346
e 14678 346
e 14886 346
e 15018 346
e 15025 346
e 15114 346
e 15175 346
e 15346 346
e 15455 346
e 15481 346
e 15858 346
e 16024 346
e 16135 346
e 16385 346
e 16459 346
e 16616 346
e 16746 346
e 16796 346
e 16970 346
e 17240 346
e 17309 346
e 17671 346
e 17705 346
e 17868 346
e 18053 346
e 18116 346
e 18144 346
e 18188 346
e 18337 346
e 350 347
e 409 347
e 495 347
e 592 347
e 757 347
e 765 347
e 810 347
e 872 347
e 927 347
e 930 347
e 938 347
e 1087 347
e 1169 347
e 1218 347
e 1235 347
e 1292 347
e 1364 347
e 1372 347
e 1391 347
e 1471 347
e 1485 347
e 1486 347
e 1708 347
e 1794 347
e 1995 347
e 2003 347
e 2069 347
e 2161 347
e 2177 347
e 2307 347
e 2396 347
e 2406 347
e 2455 347
e 2475 347
e 2481 347
e 2571 347
e 2582 347
e 2594 347
e 2667 347
e 2688 347
e 2742 347
e 2750 347
e 2755 347
e 2800 347
e 2971 347
e 3070 347
e 3196 347
e 3237 347
e 3245 347
e 3351 347
e 3382 347
e 3401 347
e 3404 347
e 3457 347
e 3595 347
e 3665 347
e 3688 347
e 3771 347
e 3773 347
e 3783 347
e 3829 347
e 3888 347
e 3907 347
e 3973 347
e 4019 347
e 4044 347
e 4279 347
e 4414 347
e 4444 347
e 4560 347
e 4696 347
e 4707 347
e 4720 347
e 4731 347
e 4758 347
e 4824 347
e 4842 347
e 4875 347
e 4888 347
e 5029 347
e 5039 347
e 5052 347
e 5073 347
e 5248 347
e 5291 347
e 5299 347
e 5317 347
e 5358 347
e 5380 347
e 5437 347
e 5438 347
e 5439 347
e 5472 347
e 5501 347
e 5507 347
e 5523 347
e 5535 347
e 5559 347
e 5603 347
e 5638 347
e 5759 347
e 5981 347
e 6112 347
e 6203 347
e 6395 347
e 6438 347
e 6442 347
e 6493 347
e 6503 347
e 6571 347
e 6745 347
e 6812 347
e 6822 347
e 6883 347
e 6907 347
e 6998 347
e 7017 347
e 7103 347
e 7242 347
e 7257 347
e 7305 347
e 7427 347
e 7434 347
e 7445 347
e 7510 347
e 7645 347
e 7737 347
e 7789 347
e 7900 347
e 8010 347
e 8054 347
e 8064 347
e 8174 347
e 8268 347
e 8272 347
e 8414 347
e 8454 347
e 8490 347
e 8520 347
e 8568 347
e 8580 347
e 8603 347
e 8606 347
e 8708 347
e 8895 347
e 8997 347
e 9032 347
e 9061 347
e 9064 347
e 9069 347
e 9087 347
e 9121 347
e 9173 347
e 9370 347
e 9375 347
e 9394 347
e 9468 347
e 9473 347
e 9483 347
e 9485 347
e 9546 347
e 9637 347
e 9765 347
e 9789 347
e 9844 347
e 9884 347
e 9913 347
e 10022 347
e 10043 347
e 10075 347
e 10146 347
e 10202 347
e 10217 347
e 10246 347
e 10345 347
e 10384 347
e 10397 347
e 10425 347
e 10711 347
e 10759 347
e 10867 347
e 10875 347
e 10905 347
e 10985 347
e 10997 347
e 11054 347
e 11247 347
e 11384 347
e 11477 347
e 11479 347
e 11487 347
e 11569 347
e 11573 347
e 11702 347
e 11715 347
e 11745 347
e 11828 347
e 11842 347
e 11848 347
e 11896 347
e 11910 347
e 11956 347
e 11991 347
e 12031 347
e 12118 347
e 12127 347
e 12224 347
e 12279 347
e 12361 347
e 12387 347
e 12402 347
e 12443 347
e 12470 347
e 12499 347
e 12506 347
e 12531 347
e 12617 347
e 12624 347
e 12638 347
e 12939 347
e 12958 347
e 13179 347
e 13497 347
e 13638 347
e 13733 347
e 13822 347
e 13865 347
e 13987 347
e 13988 347
e 14194 347
e 14253 347
e 14357 347
e 14496 347
e 14497 347
e 14510 347
e 14585 347
e 14593 347
e 14606 347
e 14720 347
e 14751 347
e 14755 347
e 14772 347
e 14826 347
e 14903 347
e 15010 347
e 15168 347
e 15173 347
e 15261 347
e 15285 347
e 15298 347
e 15321 347
e 15355 347
e 15372 347
e 15427 347
e 15471 347
e 15499 347
e 15557 347
e 15629 347
e 15672 347
e 15913 347
e 15926 347
e 16003 347
e 16013 347
e 16081 347
e 16099 347
e 16121 347
e 16178 347
e 16197 347
e 16240 347
e 16281 347
e 16376 347
e 16383 347
e 16395 347
e 16411 347
e 16421 347
e 16578 347
e 16605 347
e 16684 347
e 16737 347
e 16767 347
e 16793 347
e 16831 347
e 16901 347
e 16925 347
e 17003 347
e 17259 347
e 17325 347
e 17393 347
e 17394 347
e 17457 347
e 17465 347
e 17492 347
e 17577 347
e 17933 347
e 17946 347
e 17954 347
e 18087 347
e 18168 347
e 18236 347
e 18337 347
e 18408 347
e 352 348
e 391 348
e 412 348
e 420 348
e 477 348
e 496 348
e 783 348
e 806 348
e 906 348
e 912 348
e 920 348
e 1065 348
e 1071 348
e 1088 348
e 1147 348
e 1164 348
e 1264 348
e 1294 348
e 1336 348
e 1337 348
e 1439 348
e 1460 348
e 1501 348
e 1505 348
e 1509 348
e 1595 348
e 1684 348
e 1716 348
e 1801 348
e 1812 348
e 1876 348
e 1885 348
e 1922 348
e 1947 348
e 2012 348
e 2025 348
e 2048 348
e 2079 348
e 2108 348
e 2117 348
e 2150 348
e 2159 348
e 2166 348
e 2167 348
e 2181 348
e 2255 348
e 2418 348
e 2426 348
e 2503 348
e 2541 348
e 2613 348
e 2628 348
e 2683 348
e 2729 348
e 2750 348
e 2784 348
e 2911 348
e 2974 348
e 3116 348
e 3117 348
e 3167 348
e 3169 348
e 3173 348
e 3189 348
e 3212 348
e 3223 348
e 3231 348
e 3288 348
e 3371 348
e 3375 348
e 3388 348
e 3391 348
e 3436 348
e 3465 348
e 3495 348
e 3507 348
e 3557 348
e 3558 348
e 3603 348
e 3645 348
e 3700 348
e 3719 348
e 3765 348
e 3774 348
e 3816 348
e 3925 348
e 3960 348
e 4003 348
e 4050 348
e 4078 348
e 4083 348
e 4113 348
e 4137 348
e 4145 348
e 4185 348
e 4256 348
e 4259 348
e 4295 348
e 4403 348
e 4404 348
e 4438 348
e 4482 348
e 4511 348
e 4513 348
e 4609 348
e 4613 348
e 4692 348
e 4694 348
e 4698 348
e 4717 348
e 4762 348
e 4785 348
e 4806 348
e 4819 348
e 4836 348
e 4837 348
e 4944 348
e 5014 348
e 5095 348
e 5158 348
e 5293 348
e 5294 348
e 5415 348
e 5435 348
e 5450 348
e 5560 348
e 5586 348
e 5594 348
e 5664 348
e 5771 348
e 5851 348
e 5876 348
e 5906 348
e 5917 348
e 5963 348
e 5971 348
e 6150 348
e 6173 348
e 6178 348
e 6239 348
e 6310 348
e 6414 348
e 6439 348
e 6679 348
e 6769 348
e 6801 348
e 6820 348
e 6915 348
e 6966 348
e 6971 348
e 6975 348
e 7010 348
e 7022 348
e 7054 348
e 7066 348
e 7118 348
e 7124 348
e 7143 348
e 7196 348
e 7215 348
e 7391 348
e 7473 348
e 7673 348
e 7696 348
e 7738 348
e 7769 348
e 7796 348
e 7816 348
e 7882 348
e 7891 348
e 7983 348
e 8002 348
e 8022 348
e 8023 348
e 8030 348
e 8053 348
e 8062 348
e 8124 348
e 8161 348
e 8200 348
e 8204 348
e 8248 348
e 8339 348
e 8378 348
e 8473 348
e 8505 348
e 8584 348
e 8613 348
e 8664 348
e 8700 348
e 8704 348
e 8729 348
e 8756 348
e 8805 348
e 8829 348
e 8859 348
e 8911 348
e 8930 348
e 8943 348
e 8964 348
e 9044 348
e 9054 348
e 9112 348
e 9149 348
e 9185 348
e 9212 348
e 9213 348
e 9294 348
e 9309 348
e 9330 348
e 9353 348
e 9362 348
e 9368 348
e 9407 348
e 9416 348
e 9436 348
e 9501 348
e 9514 348
e 9532 348
e 9575 348
e 9669 348
e 9678 348
e 9680 348
e 9693 348
e 9731 348
e 9773 348
e 9844 348
e 9861 348
e 9908 348
e 10143 348
e 10177 348
e 10208 348
e 10229 348
e 10241 348
e 10250 348
e 10284 348
e 10299 348
e 10352 348
e 10358 348
e 10401 348
e 10405 348
e 10473 348
e 10548 348
e 10625 348
e 10636 348
e 10652 348
e 10655 348
e 10703 348
e 10775 348
e 10786 348
e 10838 348
e 10840 348
e 10864 348
e 10878 348
e 10893 348
e 10952 348
e 10954 348
e 10972 348
e 11141 348
e 11163 348
e 11212 348
e 11215 348
e 11267 348
e 11359 348
e 11374 348
e 11379 348
e 11517 348
e 11562 348
e 11574 348
e 11606 348
e 11609 348
e 11651 348
e 11674 348
e 11693 348
e 11768 348
e 11770 348
e 11812 348
e 11815 348
e 11859 348
e 11865 348
e 11931 348
e 11979 348
e 11993 348
e 11996 348
e 12006 348
e 12097 348
e 12103 348
e 12170 348
e 12244 348
e 12321 348
e 12355 348
e 12430 348
e 12450 348
e 12494 348
e 12525 348
e 12571 348
e 12635 348
e 12657 348
e 12677 348
e 12828 348
e 12851 348
e 12873 348
e 12892 348
e 12904 348
e 12915 348
e 12921 348
e 12927 348
e 12962 348
e 12994 348
e 13014 348
e 13068 348
e 13075 348
e 13091 348
e 13160 348
e 13188 348
e 13190 348
e 13234 348
e 13240 348
e 13317 348
e 13329 348
e 13356 348
e 13402 348
e 13465 348
e 13538 348
e 13592 348
e 13681 348
e 13767 348
e 13771 348
e 13787 348
e 13976 348
e 14009 348
e 14095 348
e 14112 348
e 14142 348
e 14230 348
e 14298 348
e 14315 348
e 14353 348
e 14364 348
e 14510 348
e 14513 348
e 14548 348
e 14561 348
e 14589 348
e 14649 348
e 14653 348
e 14676 348
e 14697 348
e 14791 348
e 14837 348
e 14893 348
e 14918 348
e 14932 348
e 14946 348
e 14948 348
e 14962 348
e 15012 348
e 15024 348
e 15036 348
e 15287 348
e 15355 348
e 15487 348
e 15567 348
e 15613 348
e 15702 348
e 15745 348
e 15779 348
e 15873 348
e 15891 348
e 15966 348
e 16003 348
e 16035 348
e 16064 348
e 16106 348
e 16190 348
e 16210 348
e 16231 348
e 16266 348
e 16274 348
e 16359 348
e 16361 348
e 16364 348
e 16568 348
e 16580 348
e 16661 348
e 16727 348
e 16741 348
e 16841 348
e 16871 348
e 16897 348
e 16945 348
e 16959 348
e 16992 348
e 17017 348
e 17050 348
e 17092 348
e 17116 348
e 17135 348
e 17158 348
e 17187 348
e 17221 348
e 17324 348
e 17331 348
e 17342 348
e 17356 348
e 17378 348
e 17484 348
e 17515 348
e 17533 348
e 17578 348
e 17618 348
e 17663 348
e 17678 348
e 17691 348
e 17834 348
e 17902 348
e 17921 348
e 17934 348
e 17995 348
e 18042 348
e 18064 348
e 18170 348
e 18279 348
e 18291 348
e 18376 348
e 18377 348
e 586 349
e 663 349
e 1286 349
e 1504 349
e 2142 349
e 2285 349
e 3369 349
e 4180 349
e 4228 349
e 4958 349
e 5281 349
e 5326 349
e 5691 349
e 6525 349
e 6779 349
e 6806 349
e 6975 349
e 8295 349
e 8344 349
e 8737 349
e 9323 349
e 9487 349
e 10296 349
e 10553 349
e 10618 349
e 10709 349
e 10849 349
e 10999 349
e 11222 349
e 11789 349
e 12401 349
e 12742 349
e 12922 349
e 13035 349
e 13734 349
e 14675 349
e 14744 349
e 15405 349
e 16035 349
e 16356 349
e 18049 349
e 18403 349
e 495 350
e 2582 350
e 2755 350
e 2995 350
e 3245 350
e 3401 350
e 3404 350
e 3457 350
e 3698 350
e 3773 350
e 4182 350
e 4318 350
e 4319 350
e 4555 350
e 4696 350
e 5291 350
e 5523 350
e 5603 350
e 6907 350
e 7087 350
e 7797 350
e 8606 350
e 8658 350
e 9061 350
e 9858 350
e 10043 350
e 10075 350
e 10202 350
e 11519 350
e 12470 350
e 12531 350
e 12638 350
e 13272 350
e 14496 350
e 14720 350
e 15138 350
e 15775 350
e 15882 350
e 16047 350
e 16142 350
e 16578 350
e 18373 350
e 429 351
e 440 351
e 514 351
e 516 351
e 709 351
e 800 351
e 884 351
e 899 351
e 943 351
e 965 351
e 1204 351
e 1302 351
e 1352 351
e 1476 351
e 1509 351
e 1605 351
e 1737 351
e 1744 351
e 1782 351
e 1855 351
e 1885 351
e 1899 351
e 1922 351
e 1975 351
e 2011 351
e 2060 351
e 2142 351
e 2200 351
e 2228 351
e 2279 351
e 2349 351
e 2377 351
e 2404 351
e 2474 351
e 2503 351
e 2532 351
e 2916 351
e 2964 351
e 3047 351
e 3052 351
e 3067 351
e 3101 351
e 3167 351
e 3185 351
e 3212 351
e 3223 351
e 3225 351
e 3227 351
e 3239 351
e 3270 351
e 3349 351
e 3421 351
e 3521 351
e 3600 351
e 3672 351
e 3746 351
e 3861 351
e 3911 351
e 3938 351
e 3966 351
e 4050 351
e 4083 351
e 4295 351
e 4306 351
e 4466 351
e 4467 351
e 4609 351
e 4613 351
e 4620 351
e 4669 351
e 4752 351
e 5033 351
e 5197 351
e 5405 351
e 5406 351
e 5468 351
e 5470 351
e 5496 351
e 5548 351
e 5577 351
e 5594 351
e 5616 351
e 5656 351
e 5720 351
e 5806 351
e 5834 351
e 5839 351
e 5853 351
e 5906 351
e 5933 351
e 5950 351
e 5976 351
e 6098 351
e 6128 351
e 6154 351
e 6206 351
e 6218 351
e 6247 351
e 6447 351
e 6461 351
e 6479 351
e 6513 351
e 6546 351
e 6603 351
e 6623 351
e 6633 351
e 6814 351
e 7025 351
e 7073 351
e 7096 351
e 7174 351
e 7178 351
e 7195 351
e 7214 351
e 7227 351
e 7539 351
e 7627 351
e 7780 351
e 7787 351
e 7845 351
e 8000 351
e 8079 351
e 8130 351
e 8137 351
e 8200 351
e 8264 351
e 8312 351
e 8323 351
e 8383 351
e 8393 351
e 8564 351
e 8567 351
e 8666 351
e 8821 351
e 8928 351
e 8930 351
e 8940 351
e 8967 351
e 9098 351
e 9123 351
e 9191 351
e 9200 351
e 9275 351
e 9348 351
e 9552 351
e 9645 351
e 9657 351
e 9698 351
e 9700 351
e 9773 351
e 9966 351
e 9996 351
e 10069 351
e 10077 351
e 10170 351
e 10184 351
e 10235 351
e 10257 351
e 10266 351
e 10290 351
e 10296 351
e 10329 351
e 10340 351
e 10370 351
e 10380 351
e 10401 351
e 10410 351
e 10443 351
e 10452 351
e 10537 351
e 10561 351
e 10600 351
e 10657 351
e 10666 351
e 10722 351
e 10786 351
e 10833 351
e 10851 351
e 10892 351
e 10912 351
e 10922 351
e 10945 351
e 11078 351
e 11098 351
e 11193 351
e 11205 351
e 11317 351
e 11336 351
e 11366 351
e 11387 351
e 11435 351
e 11464 351
e 11535 351
e 11574 351
e 11587 351
e 11645 351
e 11751 351
e 11802 351
e 11863 351
e 11876 351
e 12104 351
e 12157 351
e 12170 351
[truncated: 12,078,611 more chars]
