# Supplementary material for: An optimization algorithm for maximum quasi-clique problem based on information feedback model
Source: PeerJ Comput Sci. 2024 Jul 12;10:e2173. doi: 10.7717/peerj-cs.2173 (PMC11323172; doi:10.7717/peerj-cs.2173)
Supplement: Data S2 [file peerj-cs-10-2173-s003.zip › Data2/socfb-Baylor93.mtx]

p edge 12803 679817
e 114 1
e 326 1
e 522 1
e 665 1
e 741 1
e 1808 1
e 1903 1
e 1993 1
e 2272 1
e 2595 1
e 3005 1
e 3083 1
e 3200 1
e 3284 1
e 3385 1
e 4127 1
e 4544 1
e 4847 1
e 5417 1
e 5459 1
e 5830 1
e 5867 1
e 5929 1
e 6200 1
e 6283 1
e 6292 1
e 6426 1
e 7034 1
e 7094 1
e 7114 1
e 7427 1
e 7498 1
e 7526 1
e 8123 1
e 8149 1
e 8321 1
e 9576 1
e 9867 1
e 10177 1
e 10748 1
e 10855 1
e 11075 1
e 11726 1
e 11735 1
e 11790 1
e 11891 1
e 12011 1
e 12064 1
e 12427 1
e 12443 1
e 12505 1
e 12571 1
e 12623 1
e 12633 1
e 430 2
e 452 2
e 810 2
e 1123 2
e 2038 2
e 2096 2
e 2711 2
e 3044 2
e 3143 2
e 3196 2
e 3550 2
e 3554 2
e 3590 2
e 3987 2
e 4264 2
e 4768 2
e 5010 2
e 5205 2
e 5520 2
e 5823 2
e 5877 2
e 6084 2
e 6110 2
e 6300 2
e 6718 2
e 7674 2
e 7995 2
e 8058 2
e 8124 2
e 8384 2
e 8511 2
e 8564 2
e 8580 2
e 8606 2
e 8917 2
e 9553 2
e 9772 2
e 10840 2
e 11125 2
e 11421 2
e 11924 2
e 12139 2
e 12184 2
e 12202 2
e 12378 2
e 28 3
e 51 3
e 100 3
e 108 3
e 273 3
e 280 3
e 286 3
e 319 3
e 354 3
e 424 3
e 540 3
e 653 3
e 663 3
e 705 3
e 749 3
e 806 3
e 832 3
e 838 3
e 925 3
e 1023 3
e 1066 3
e 1142 3
e 1146 3
e 1197 3
e 1256 3
e 1272 3
e 1290 3
e 1327 3
e 1518 3
e 1657 3
e 1689 3
e 1711 3
e 1724 3
e 1848 3
e 1900 3
e 1966 3
e 2219 3
e 2253 3
e 2314 3
e 2331 3
e 2336 3
e 2368 3
e 2403 3
e 2413 3
e 2520 3
e 2679 3
e 2717 3
e 2731 3
e 2838 3
e 2844 3
e 2925 3
e 2931 3
e 3002 3
e 3143 3
e 3216 3
e 3220 3
e 3257 3
e 3288 3
e 3311 3
e 3398 3
e 3399 3
e 3524 3
e 3536 3
e 3555 3
e 3565 3
e 3651 3
e 3683 3
e 3690 3
e 3692 3
e 3693 3
e 3712 3
e 3740 3
e 3792 3
e 3808 3
e 3891 3
e 3920 3
e 3973 3
e 4077 3
e 4234 3
e 4261 3
e 4264 3
e 4379 3
e 4387 3
e 4398 3
e 4428 3
e 4431 3
e 4458 3
e 4521 3
e 4530 3
e 4533 3
e 4593 3
e 4810 3
e 4960 3
e 4973 3
e 4994 3
e 5094 3
e 5130 3
e 5156 3
e 5248 3
e 5270 3
e 5342 3
e 5445 3
e 5530 3
e 5538 3
e 5589 3
e 5644 3
e 5666 3
e 5693 3
e 5702 3
e 5709 3
e 5710 3
e 5741 3
e 5804 3
e 5823 3
e 5885 3
e 5951 3
e 6023 3
e 6198 3
e 6270 3
e 6300 3
e 6320 3
e 6388 3
e 6408 3
e 6437 3
e 6449 3
e 6472 3
e 6513 3
e 6529 3
e 6547 3
e 6568 3
e 6622 3
e 6668 3
e 6674 3
e 6706 3
e 6727 3
e 6847 3
e 6860 3
e 6948 3
e 6962 3
e 6968 3
e 7011 3
e 7022 3
e 7139 3
e 7194 3
e 7219 3
e 7286 3
e 7321 3
e 7359 3
e 7360 3
e 7502 3
e 7549 3
e 7550 3
e 7578 3
e 7652 3
e 7714 3
e 7729 3
e 7745 3
e 7787 3
e 7891 3
e 7892 3
e 7898 3
e 8051 3
e 8094 3
e 8160 3
e 8179 3
e 8180 3
e 8186 3
e 8266 3
e 8324 3
e 8398 3
e 8401 3
e 8511 3
e 8726 3
e 8744 3
e 8917 3
e 9003 3
e 9033 3
e 9038 3
e 9042 3
e 9087 3
e 9089 3
e 9235 3
e 9262 3
e 9357 3
e 9443 3
e 9607 3
e 9613 3
e 9657 3
e 9722 3
e 9770 3
e 9772 3
e 9779 3
e 9815 3
e 9840 3
e 9853 3
e 10013 3
e 10175 3
e 10193 3
e 10220 3
e 10453 3
e 10601 3
e 10694 3
e 10953 3
e 10959 3
e 10972 3
e 11016 3
e 11076 3
e 11136 3
e 11185 3
e 11191 3
e 11202 3
e 11224 3
e 11225 3
e 11255 3
e 11313 3
e 11330 3
e 11518 3
e 11557 3
e 11605 3
e 11647 3
e 11655 3
e 11662 3
e 11671 3
e 11832 3
e 11835 3
e 12089 3
e 12136 3
e 12273 3
e 12317 3
e 12381 3
e 12382 3
e 12435 3
e 12472 3
e 12474 3
e 12489 3
e 12534 3
e 12543 3
e 12626 3
e 12729 3
e 12732 3
e 12747 3
e 12798 3
e 69 4
e 75 4
e 237 4
e 248 4
e 261 4
e 575 4
e 842 4
e 889 4
e 1053 4
e 1112 4
e 1272 4
e 1290 4
e 1367 4
e 1561 4
e 1584 4
e 1731 4
e 1742 4
e 1782 4
e 1838 4
e 1913 4
e 1977 4
e 1983 4
e 2163 4
e 2284 4
e 2291 4
e 2368 4
e 2491 4
e 2499 4
e 2515 4
e 2520 4
e 2759 4
e 2821 4
e 2985 4
e 3074 4
e 3083 4
e 3108 4
e 3135 4
e 3171 4
e 3311 4
e 3401 4
e 3460 4
e 3550 4
e 3681 4
e 3733 4
e 3740 4
e 3779 4
e 3891 4
e 3924 4
e 4017 4
e 4037 4
e 4052 4
e 4064 4
e 4092 4
e 4102 4
e 4137 4
e 4208 4
e 4215 4
e 4491 4
e 4533 4
e 4705 4
e 4777 4
e 4807 4
e 4826 4
e 4863 4
e 4877 4
e 4963 4
e 4973 4
e 4986 4
e 5087 4
e 5204 4
e 5259 4
e 5373 4
e 5374 4
e 5422 4
e 5532 4
e 5644 4
e 5734 4
e 5756 4
e 5919 4
e 6132 4
e 6172 4
e 6194 4
e 6322 4
e 6428 4
e 6672 4
e 6775 4
e 6827 4
e 6856 4
e 6890 4
e 6899 4
e 7022 4
e 7167 4
e 7396 4
e 7421 4
e 7484 4
e 7492 4
e 7652 4
e 7699 4
e 7781 4
e 7806 4
e 7940 4
e 8034 4
e 8095 4
e 8180 4
e 8202 4
e 8266 4
e 8316 4
e 8590 4
e 8602 4
e 8642 4
e 8663 4
e 8752 4
e 8896 4
e 8970 4
e 8996 4
e 9089 4
e 9103 4
e 9214 4
e 9241 4
e 9292 4
e 9321 4
e 9336 4
e 9387 4
e 9415 4
e 9478 4
e 9688 4
e 9697 4
e 9702 4
e 9735 4
e 9736 4
e 9780 4
e 9853 4
e 9974 4
e 10070 4
e 10260 4
e 10324 4
e 10448 4
e 10457 4
e 10514 4
e 10575 4
e 10640 4
e 10689 4
e 10716 4
e 10765 4
e 10837 4
e 10867 4
e 10949 4
e 11049 4
e 11070 4
e 11079 4
e 11098 4
e 11125 4
e 11196 4
e 11502 4
e 11582 4
e 11591 4
e 11618 4
e 11637 4
e 11681 4
e 11800 4
e 11807 4
e 11820 4
e 11996 4
e 12126 4
e 12127 4
e 12139 4
e 12144 4
e 12165 4
e 12260 4
e 12262 4
e 12305 4
e 12308 4
e 12423 4
e 12561 4
e 12607 4
e 12730 4
e 97 5
e 373 5
e 1217 5
e 1358 5
e 1652 5
e 1727 5
e 2216 5
e 2299 5
e 2480 5
e 2615 5
e 2977 5
e 3051 5
e 3290 5
e 3458 5
e 3698 5
e 3768 5
e 3813 5
e 4060 5
e 4070 5
e 4145 5
e 4244 5
e 4297 5
e 4389 5
e 4774 5
e 4954 5
e 4977 5
e 5063 5
e 5513 5
e 5630 5
e 5686 5
e 6156 5
e 6242 5
e 6258 5
e 6321 5
e 6381 5
e 6512 5
e 6591 5
e 6618 5
e 6697 5
e 6776 5
e 6829 5
e 6992 5
e 7055 5
e 7071 5
e 7133 5
e 7157 5
e 7414 5
e 7415 5
e 7663 5
e 8179 5
e 8189 5
e 8260 5
e 8273 5
e 8359 5
e 8468 5
e 8547 5
e 8666 5
e 8680 5
e 8914 5
e 8929 5
e 9053 5
e 9075 5
e 9132 5
e 9259 5
e 9573 5
e 9720 5
e 9960 5
e 10085 5
e 10134 5
e 10203 5
e 10252 5
e 10359 5
e 10913 5
e 11008 5
e 11266 5
e 11490 5
e 11890 5
e 11970 5
e 11983 5
e 11998 5
e 12005 5
e 12034 5
e 12342 5
e 12398 5
e 12485 5
e 12766 5
e 12788 5
e 176 6
e 273 6
e 371 6
e 581 6
e 589 6
e 594 6
e 738 6
e 764 6
e 829 6
e 929 6
e 1042 6
e 1363 6
e 1539 6
e 1597 6
e 1790 6
e 1984 6
e 2218 6
e 2498 6
e 2539 6
e 2569 6
e 2583 6
e 2661 6
e 2799 6
e 2835 6
e 2888 6
e 3015 6
e 3093 6
e 3183 6
e 3197 6
e 3385 6
e 3460 6
e 3657 6
e 3742 6
e 4138 6
e 4184 6
e 4223 6
e 4316 6
e 4377 6
e 4494 6
e 4812 6
e 5287 6
e 5329 6
e 5397 6
e 5401 6
e 5403 6
e 5451 6
e 5531 6
e 5729 6
e 5784 6
e 6047 6
e 6367 6
e 6378 6
e 6460 6
e 6609 6
e 6625 6
e 6640 6
e 6647 6
e 7311 6
e 7315 6
e 7697 6
e 7737 6
e 7742 6
e 7934 6
e 8177 6
e 8310 6
e 8552 6
e 8633 6
e 8694 6
e 8916 6
e 9036 6
e 9143 6
e 9284 6
e 9603 6
e 9729 6
e 9806 6
e 9808 6
e 9826 6
e 9949 6
e 10071 6
e 10424 6
e 10794 6
e 11006 6
e 11311 6
e 11366 6
e 11576 6
e 11813 6
e 11986 6
e 11996 6
e 12017 6
e 12100 6
e 12140 6
e 12158 6
e 12389 6
e 12549 6
e 12691 6
e 12712 6
e 12744 6
e 75 7
e 154 7
e 327 7
e 444 7
e 472 7
e 630 7
e 653 7
e 787 7
e 913 7
e 1163 7
e 1232 7
e 1337 7
e 1503 7
e 1584 7
e 1680 7
e 1689 7
e 1977 7
e 2284 7
e 2320 7
e 2327 7
e 2361 7
e 2376 7
e 2381 7
e 2520 7
e 2541 7
e 2759 7
e 3036 7
e 3193 7
e 3228 7
e 3251 7
e 3311 7
e 3354 7
e 3605 7
e 3606 7
e 3687 7
e 3849 7
e 4017 7
e 4202 7
e 4215 7
e 4388 7
e 4509 7
e 4546 7
e 4566 7
e 4894 7
e 4906 7
e 4973 7
e 5070 7
e 5079 7
e 5167 7
e 5196 7
e 5204 7
e 5316 7
e 5373 7
e 5422 7
e 5756 7
e 5773 7
e 5815 7
e 5847 7
e 5919 7
e 5936 7
e 6074 7
e 6132 7
e 6596 7
e 7083 7
e 7237 7
e 7384 7
e 7467 7
e 7606 7
e 7652 7
e 7683 7
e 7823 7
e 7898 7
e 7943 7
e 8243 7
e 8259 7
e 8266 7
e 8380 7
e 8411 7
e 8496 7
e 8626 7
e 8757 7
e 8944 7
e 9103 7
e 9148 7
e 9189 7
e 9630 7
e 9729 7
e 9735 7
e 9792 7
e 9869 7
e 9996 7
e 10032 7
e 10111 7
e 10226 7
e 10330 7
e 10448 7
e 10457 7
e 10509 7
e 10514 7
e 10583 7
e 10627 7
e 10684 7
e 10719 7
e 11049 7
e 11070 7
e 11109 7
e 11117 7
e 11637 7
e 11638 7
e 11820 7
e 11844 7
e 11901 7
e 11904 7
e 11923 7
e 12042 7
e 12074 7
e 12127 7
e 12315 7
e 12438 7
e 12475 7
e 12603 7
e 80 8
e 133 8
e 164 8
e 165 8
e 235 8
e 255 8
e 345 8
e 417 8
e 427 8
e 530 8
e 534 8
e 539 8
e 602 8
e 622 8
e 648 8
e 713 8
e 780 8
e 796 8
e 884 8
e 928 8
e 943 8
e 1114 8
e 1127 8
e 1282 8
e 1285 8
e 1309 8
e 1320 8
e 1346 8
e 1430 8
e 1443 8
e 1446 8
e 1457 8
e 1546 8
e 1589 8
e 1592 8
e 1619 8
e 1628 8
e 1644 8
e 1693 8
e 1719 8
e 1745 8
e 1784 8
e 1805 8
e 1841 8
e 1857 8
e 1871 8
e 1888 8
e 2090 8
e 2091 8
e 2178 8
e 2222 8
e 2243 8
e 2247 8
e 2290 8
e 2322 8
e 2353 8
e 2377 8
e 2396 8
e 2513 8
e 2602 8
e 2645 8
e 2646 8
e 2648 8
e 2710 8
e 2745 8
e 2795 8
e 3065 8
e 3099 8
e 3111 8
e 3121 8
e 3125 8
e 3144 8
e 3147 8
e 3229 8
e 3265 8
e 3287 8
e 3354 8
e 3365 8
e 3380 8
e 3425 8
e 3454 8
e 3460 8
e 3521 8
e 3528 8
e 3529 8
e 3609 8
e 3656 8
e 3702 8
e 3784 8
e 3870 8
e 3946 8
e 3953 8
e 3966 8
e 3975 8
e 4095 8
e 4135 8
e 4160 8
e 4173 8
e 4182 8
e 4183 8
e 4191 8
e 4433 8
e 4470 8
e 4491 8
e 4497 8
e 4509 8
e 4621 8
e 5015 8
e 5044 8
e 5061 8
e 5104 8
e 5161 8
e 5309 8
e 5358 8
e 5366 8
e 5409 8
e 5463 8
e 5544 8
e 5566 8
e 5670 8
e 5719 8
e 5852 8
e 5876 8
e 5890 8
e 5951 8
e 5956 8
e 5977 8
e 6131 8
e 6218 8
e 6270 8
e 6307 8
e 6318 8
e 6345 8
e 6521 8
e 6528 8
e 6540 8
e 6544 8
e 6620 8
e 6680 8
e 6833 8
e 6860 8
e 6901 8
e 6967 8
e 6976 8
e 7013 8
e 7053 8
e 7061 8
e 7240 8
e 7272 8
e 7279 8
e 7288 8
e 7321 8
e 7324 8
e 7349 8
e 7383 8
e 7386 8
e 7388 8
e 7417 8
e 7431 8
e 7479 8
e 7523 8
e 7916 8
e 8006 8
e 8022 8
e 8116 8
e 8120 8
e 8239 8
e 8252 8
e 8292 8
e 8331 8
e 8338 8
e 8459 8
e 8565 8
e 8571 8
e 8572 8
e 8686 8
e 8715 8
e 8717 8
e 8741 8
e 8791 8
e 8802 8
e 8813 8
e 8862 8
e 8864 8
e 8877 8
e 8883 8
e 8953 8
e 8983 8
e 9017 8
e 9108 8
e 9127 8
e 9144 8
e 9180 8
e 9195 8
e 9203 8
e 9205 8
e 9269 8
e 9278 8
e 9312 8
e 9340 8
e 9349 8
e 9360 8
e 9420 8
e 9428 8
e 9440 8
e 9484 8
e 9520 8
e 9527 8
e 9602 8
e 9605 8
e 9649 8
e 9680 8
e 9701 8
e 9722 8
e 9729 8
e 9733 8
e 9833 8
e 9868 8
e 9919 8
e 9976 8
e 10033 8
e 10050 8
e 10054 8
e 10122 8
e 10165 8
e 10170 8
e 10213 8
e 10339 8
e 10341 8
e 10380 8
e 10382 8
e 10475 8
e 10559 8
e 10595 8
e 10649 8
e 10696 8
e 10769 8
e 10812 8
e 10883 8
e 10899 8
e 10968 8
e 10977 8
e 10991 8
e 11110 8
e 11131 8
e 11175 8
e 11229 8
e 11331 8
e 11332 8
e 11364 8
e 11422 8
e 11430 8
e 11439 8
e 11512 8
e 11613 8
e 11674 8
e 11700 8
e 11714 8
e 11745 8
e 11786 8
e 11802 8
e 11893 8
e 11938 8
e 11978 8
e 11996 8
e 12059 8
e 12072 8
e 12113 8
e 12134 8
e 12146 8
e 12174 8
e 12206 8
e 12226 8
e 12236 8
e 12238 8
e 12276 8
e 12294 8
e 12349 8
e 12353 8
e 12416 8
e 12458 8
e 12508 8
e 12533 8
e 12542 8
e 12567 8
e 12631 8
e 12710 8
e 12726 8
e 12761 8
e 12789 8
e 212 9
e 248 9
e 373 9
e 549 9
e 572 9
e 603 9
e 668 9
e 740 9
e 785 9
e 1453 9
e 1584 9
e 1618 9
e 1689 9
e 1760 9
e 1962 9
e 2216 9
e 2284 9
e 2337 9
e 2712 9
e 2732 9
e 2812 9
e 3025 9
e 3100 9
e 3475 9
e 3615 9
e 3628 9
e 4096 9
e 4130 9
e 4185 9
e 4238 9
e 4352 9
e 4562 9
e 4716 9
e 4905 9
e 4984 9
e 5035 9
e 5071 9
e 5320 9
e 5398 9
e 5641 9
e 5732 9
e 5835 9
e 5850 9
e 5985 9
e 6093 9
e 6184 9
e 6286 9
e 6344 9
e 6439 9
e 6471 9
e 6563 9
e 6565 9
e 6793 9
e 6983 9
e 7367 9
e 7473 9
e 7479 9
e 7501 9
e 7695 9
e 7811 9
e 7826 9
e 7850 9
e 8074 9
e 8171 9
e 8260 9
e 8270 9
e 8284 9
e 8354 9
e 8399 9
e 8439 9
e 8450 9
e 8454 9
e 8556 9
e 8838 9
e 8857 9
e 8939 9
e 9006 9
e 9062 9
e 9093 9
e 9174 9
e 9332 9
e 9455 9
e 9485 9
e 9521 9
e 9622 9
e 9623 9
e 9645 9
e 9652 9
e 9711 9
e 9810 9
e 9822 9
e 10176 9
e 10320 9
e 10585 9
e 10628 9
e 10630 9
e 10761 9
e 10812 9
e 10938 9
e 11036 9
e 11243 9
e 11270 9
e 11458 9
e 11503 9
e 11525 9
e 11612 9
e 11656 9
e 11743 9
e 11776 9
e 11808 9
e 12441 9
e 12531 9
e 12709 9
e 12713 9
e 60 10
e 95 10
e 108 10
e 131 10
e 151 10
e 156 10
e 187 10
e 266 10
e 327 10
e 470 10
e 500 10
e 540 10
e 554 10
e 561 10
e 566 10
e 583 10
e 621 10
e 741 10
e 750 10
e 764 10
e 797 10
e 816 10
e 911 10
e 912 10
e 940 10
e 975 10
e 980 10
e 993 10
e 1046 10
e 1048 10
e 1074 10
e 1108 10
e 1148 10
e 1171 10
e 1223 10
e 1327 10
e 1398 10
e 1455 10
e 1528 10
e 1652 10
e 1789 10
e 1871 10
e 1890 10
e 1932 10
e 1942 10
e 1944 10
e 1950 10
e 2014 10
e 2049 10
e 2059 10
e 2080 10
e 2243 10
e 2266 10
e 2268 10
e 2293 10
e 2309 10
e 2672 10
e 2737 10
e 2773 10
e 2804 10
e 2828 10
e 2885 10
e 2909 10
e 2915 10
e 2941 10
e 2963 10
e 3061 10
e 3083 10
e 3096 10
e 3125 10
e 3129 10
e 3163 10
e 3205 10
e 3269 10
e 3306 10
e 3341 10
e 3342 10
e 3394 10
e 3397 10
e 3474 10
e 3582 10
e 3622 10
e 3686 10
e 3688 10
e 3790 10
e 3826 10
e 3830 10
e 3912 10
e 3940 10
e 3974 10
e 3979 10
e 4173 10
e 4270 10
e 4314 10
e 4336 10
e 4393 10
e 4426 10
e 4497 10
e 4530 10
e 4620 10
e 4708 10
e 4758 10
e 4775 10
e 4928 10
e 5057 10
e 5101 10
e 5300 10
e 5493 10
e 5573 10
e 5577 10
e 5743 10
e 5830 10
e 5836 10
e 5967 10
e 6046 10
e 6218 10
e 6318 10
e 6464 10
e 6499 10
e 6524 10
e 6542 10
e 6587 10
e 6639 10
e 6650 10
e 6652 10
e 6665 10
e 6717 10
e 6828 10
e 6966 10
e 7145 10
e 7219 10
e 7252 10
e 7299 10
e 7448 10
e 7495 10
e 7585 10
e 7660 10
e 7741 10
e 7742 10
e 7782 10
e 7901 10
e 7906 10
e 7916 10
e 7933 10
e 8132 10
e 8213 10
e 8231 10
e 8334 10
e 8348 10
e 8362 10
e 8464 10
e 8560 10
e 8566 10
e 8586 10
e 8595 10
e 8685 10
e 8776 10
e 8822 10
e 8861 10
e 8869 10
e 8934 10
e 8938 10
e 8941 10
e 8944 10
e 9047 10
e 9120 10
e 9239 10
e 9256 10
e 9279 10
e 9294 10
e 9320 10
e 9538 10
e 9543 10
e 9605 10
e 9611 10
e 9769 10
e 9842 10
e 9909 10
e 9942 10
e 10031 10
e 10037 10
e 10044 10
e 10075 10
e 10083 10
e 10176 10
e 10178 10
e 10225 10
e 10346 10
e 10351 10
e 10383 10
e 10410 10
e 10430 10
e 10432 10
e 10447 10
e 10545 10
e 10592 10
e 10606 10
e 10610 10
e 10620 10
e 10700 10
e 10721 10
e 10796 10
e 10801 10
e 10821 10
e 10838 10
e 10855 10
e 10902 10
e 10932 10
e 10938 10
e 10955 10
e 11130 10
e 11175 10
e 11210 10
e 11259 10
e 11342 10
e 11352 10
e 11433 10
e 11483 10
e 11534 10
e 11607 10
e 11617 10
e 11628 10
e 11638 10
e 11639 10
e 11641 10
e 11675 10
e 11676 10
e 11689 10
e 11694 10
e 11700 10
e 11725 10
e 11756 10
e 11776 10
e 11808 10
e 11843 10
e 11885 10
e 11976 10
e 11985 10
e 12072 10
e 12105 10
e 12140 10
e 12217 10
e 12257 10
e 12583 10
e 12649 10
e 12758 10
e 12802 10
e 176 11
e 299 11
e 558 11
e 620 11
e 671 11
e 818 11
e 858 11
e 1043 11
e 1080 11
e 1109 11
e 1185 11
e 1227 11
e 1361 11
e 1468 11
e 1547 11
e 1884 11
e 1891 11
e 1920 11
e 1975 11
e 2008 11
e 2049 11
e 2075 11
e 2081 11
e 2105 11
e 2189 11
e 2259 11
e 2339 11
e 2424 11
e 2685 11
e 2730 11
e 2770 11
e 2962 11
e 3106 11
e 3578 11
e 3890 11
e 3898 11
e 3970 11
e 4039 11
e 4042 11
e 4402 11
e 4496 11
e 4768 11
e 4897 11
e 4938 11
e 5022 11
e 5040 11
e 5415 11
e 5436 11
e 5468 11
e 5507 11
e 5540 11
e 5585 11
e 5722 11
e 5952 11
e 5998 11
e 6009 11
e 6234 11
e 6342 11
e 6366 11
e 6422 11
e 6615 11
e 6641 11
e 6730 11
e 6788 11
e 6827 11
e 6872 11
e 6912 11
e 6956 11
e 7283 11
e 7638 11
e 7863 11
e 7913 11
e 7924 11
e 7946 11
e 8082 11
e 8347 11
e 8381 11
e 8902 11
e 8930 11
e 9059 11
e 9071 11
e 9105 11
e 9122 11
e 9314 11
e 9422 11
e 9522 11
e 9536 11
e 9586 11
e 9930 11
e 9931 11
e 10360 11
e 10677 11
e 10739 11
e 10995 11
e 11006 11
e 11369 11
e 11408 11
e 11601 11
e 11700 11
e 11824 11
e 11958 11
e 12132 11
e 12548 11
e 12588 11
e 12607 11
e 12627 11
e 12629 11
e 12651 11
e 12684 11
e 339 12
e 459 12
e 591 12
e 1001 12
e 1072 12
e 1078 12
e 1223 12
e 1235 12
e 1270 12
e 1301 12
e 1351 12
e 1728 12
e 1831 12
e 1976 12
e 2020 12
e 2051 12
e 2187 12
e 2308 12
e 2399 12
e 2451 12
e 2497 12
e 2520 12
e 2631 12
e 2675 12
e 2820 12
e 2931 12
e 3255 12
e 3529 12
e 3640 12
e 3692 12
e 3763 12
e 3781 12
e 3877 12
e 3982 12
e 4086 12
e 4223 12
e 4299 12
e 4325 12
e 4393 12
e 4544 12
e 4671 12
e 4709 12
e 4797 12
e 4816 12
e 5011 12
e 5042 12
e 5085 12
e 5467 12
e 5533 12
e 5720 12
e 5748 12
e 5951 12
e 6084 12
e 6116 12
e 6403 12
e 6417 12
e 6425 12
e 6686 12
e 6769 12
e 6788 12
e 6794 12
e 6839 12
e 6880 12
e 6962 12
e 7071 12
e 7190 12
e 7252 12
e 7494 12
e 7606 12
e 7633 12
e 7730 12
e 7741 12
e 7830 12
e 7872 12
e 7882 12
e 8197 12
e 8410 12
e 8497 12
e 8557 12
e 8610 12
e 8751 12
e 8830 12
e 8881 12
e 9034 12
e 9385 12
e 9617 12
e 9669 12
e 9722 12
e 10013 12
e 10193 12
e 10346 12
e 10409 12
e 10910 12
e 10950 12
e 11319 12
e 11345 12
e 11448 12
e 11542 12
e 11545 12
e 11564 12
e 11639 12
e 11641 12
e 11680 12
e 11692 12
e 11820 12
e 11850 12
e 12756 12
e 587 13
e 924 13
e 1080 13
e 1856 13
e 2081 13
e 2424 13
e 2635 13
e 3441 13
e 3689 13
e 3815 13
e 3898 13
e 5028 13
e 5540 13
e 5609 13
e 5619 13
e 5705 13
e 5759 13
e 6050 13
e 6234 13
e 6615 13
e 6962 13
e 7766 13
e 9095 13
e 9468 13
e 11415 13
e 11597 13
e 1848 14
e 4579 14
e 4802 14
e 5758 14
e 6206 14
e 7307 14
e 11123 14
e 12499 14
e 51 15
e 1095 15
e 2506 15
e 5102 15
e 5937 15
e 6075 15
e 6440 15
e 6810 15
e 7113 15
e 7487 15
e 8078 15
e 9792 15
e 10011 15
e 11394 15
e 11992 15
e 12750 15
e 48 16
e 60 16
e 275 16
e 297 16
e 361 16
e 533 16
e 852 16
e 1044 16
e 1075 16
e 1093 16
e 1127 16
e 1314 16
e 1541 16
e 1773 16
e 1917 16
e 1963 16
e 2310 16
e 2729 16
e 3062 16
e 3460 16
e 3570 16
e 3824 16
e 4700 16
e 5052 16
e 5302 16
e 5313 16
e 5625 16
e 5680 16
e 5819 16
e 6629 16
e 6737 16
e 7113 16
e 7217 16
e 7280 16
e 7311 16
e 7584 16
e 7670 16
e 7780 16
e 8122 16
e 8177 16
e 8462 16
e 8811 16
e 9043 16
e 9165 16
e 9183 16
e 9405 16
e 9425 16
e 9483 16
e 9487 16
e 9527 16
e 9621 16
e 10071 16
e 10094 16
e 10389 16
e 10415 16
e 10448 16
e 10771 16
e 10801 16
e 10880 16
e 11101 16
e 11175 16
e 11305 16
e 11317 16
e 11353 16
e 11419 16
e 11428 16
e 11610 16
e 11624 16
e 11708 16
e 11783 16
e 11839 16
e 11866 16
e 11996 16
e 12095 16
e 12115 16
e 12313 16
e 12514 16
e 12535 16
e 60 17
e 181 17
e 1314 17
e 2729 17
e 3029 17
e 3404 17
e 3476 17
e 3594 17
e 3674 17
e 3722 17
e 3861 17
e 3893 17
e 4054 17
e 4663 17
e 5625 17
e 6072 17
e 6086 17
e 6240 17
e 6359 17
e 6545 17
e 6848 17
e 6892 17
e 6930 17
e 7039 17
e 7066 17
e 7224 17
e 7496 17
e 7862 17
e 7901 17
e 8181 17
e 8265 17
e 8397 17
e 8677 17
e 9010 17
e 9544 17
e 9740 17
e 9761 17
e 10142 17
e 10447 17
e 10451 17
e 10713 17
e 10849 17
e 10936 17
e 11058 17
e 11340 17
e 11390 17
e 11451 17
e 11504 17
e 11767 17
e 12022 17
e 12320 17
e 12579 17
e 12644 17
e 12704 17
e 12719 17
e 126 18
e 232 18
e 277 18
e 288 18
e 311 18
e 412 18
e 860 18
e 874 18
e 947 18
e 959 18
e 1281 18
e 1602 18
e 1762 18
e 1784 18
e 1978 18
e 2271 18
e 2308 18
e 2339 18
e 2511 18
e 2547 18
e 2612 18
e 3068 18
e 3464 18
e 3510 18
e 3616 18
e 3723 18
e 4149 18
e 4179 18
e 4264 18
e 4351 18
e 4471 18
e 4637 18
e 4774 18
e 4863 18
e 5347 18
e 5435 18
e 5511 18
e 5594 18
e 5626 18
e 5635 18
e 5871 18
e 6019 18
e 6195 18
e 6645 18
e 6827 18
e 7042 18
e 7080 18
e 7235 18
e 7404 18
e 7442 18
e 7443 18
e 7680 18
e 7963 18
e 8126 18
e 8446 18
e 9478 18
e 9595 18
e 9736 18
e 10080 18
e 10147 18
e 10250 18
e 10361 18
e 10649 18
e 11045 18
e 11216 18
e 11466 18
e 11534 18
e 11560 18
e 11693 18
e 11772 18
e 11783 18
e 11944 18
e 12127 18
e 12278 18
e 12365 18
e 12619 18
e 12729 18
e 361 19
e 1286 19
e 2979 19
e 3409 19
e 3665 19
e 3910 19
e 3947 19
e 4847 19
e 4883 19
e 8452 19
e 9231 19
e 9284 19
e 9958 19
e 10880 19
e 12095 19
e 12413 19
e 109 20
e 138 20
e 555 20
e 620 20
e 774 20
e 1617 20
e 1649 20
e 1982 20
e 2351 20
e 2385 20
e 2456 20
e 2610 20
e 2868 20
e 2969 20
e 3119 20
e 3350 20
e 3739 20
e 3878 20
e 3903 20
e 4046 20
e 4072 20
e 4139 20
e 4198 20
e 4501 20
e 4510 20
e 4601 20
e 4687 20
e 4715 20
e 4891 20
e 5264 20
e 5715 20
e 5912 20
e 6069 20
e 6085 20
e 6347 20
e 6367 20
e 6390 20
e 6585 20
e 6615 20
e 6767 20
e 6908 20
e 7153 20
e 7220 20
e 7224 20
e 7311 20
e 7343 20
e 7577 20
e 7913 20
e 8043 20
e 8066 20
e 8200 20
e 8310 20
e 8742 20
e 8776 20
e 9044 20
e 9095 20
e 9128 20
e 9353 20
e 9371 20
e 9690 20
e 9767 20
e 9797 20
e 10037 20
e 10075 20
e 10217 20
e 10370 20
e 10469 20
e 10476 20
e 10628 20
e 10891 20
e 10980 20
e 11074 20
e 11160 20
e 11628 20
e 11708 20
e 11746 20
e 11776 20
e 11883 20
e 11972 20
e 12043 20
e 12326 20
e 12377 20
e 12544 20
e 12579 20
e 12598 20
e 12681 20
e 12739 20
e 485 21
e 643 21
e 6366 21
e 11993 21
e 12213 21
e 38 22
e 107 22
e 135 22
e 171 22
e 241 22
e 259 22
e 293 22
e 314 22
e 316 22
e 404 22
e 424 22
e 444 22
e 465 22
e 527 22
e 642 22
e 648 22
e 658 22
e 680 22
e 813 22
e 897 22
e 943 22
e 956 22
e 989 22
e 990 22
e 1004 22
e 1072 22
e 1128 22
e 1154 22
e 1309 22
e 1346 22
e 1402 22
e 1430 22
e 1463 22
e 1476 22
e 1531 22
e 1572 22
e 1595 22
e 1628 22
e 1662 22
e 1671 22
e 1696 22
e 1717 22
e 1745 22
e 1752 22
e 1778 22
e 1805 22
e 1815 22
e 1840 22
e 1850 22
e 1870 22
e 1873 22
e 1932 22
e 1953 22
e 1962 22
e 1969 22
e 1992 22
e 1995 22
e 2022 22
e 2059 22
e 2085 22
e 2090 22
e 2167 22
e 2215 22
e 2222 22
e 2247 22
e 2281 22
e 2285 22
e 2308 22
e 2358 22
e 2365 22
e 2420 22
e 2435 22
e 2490 22
e 2523 22
e 2529 22
e 2541 22
e 2560 22
e 2564 22
e 2566 22
e 2602 22
e 2645 22
e 2779 22
e 2787 22
e 2796 22
e 2828 22
e 2914 22
e 2939 22
e 2965 22
e 2966 22
e 3087 22
e 3099 22
e 3125 22
e 3144 22
e 3171 22
e 3301 22
e 3321 22
e 3330 22
e 3365 22
e 3380 22
e 3388 22
e 3392 22
e 3474 22
e 3517 22
e 3536 22
e 3580 22
e 3610 22
e 3631 22
e 3687 22
e 3720 22
e 3750 22
e 3780 22
e 3782 22
e 3869 22
e 3915 22
e 3927 22
e 3964 22
e 3966 22
e 4026 22
e 4028 22
e 4108 22
e 4134 22
e 4147 22
e 4195 22
e 4259 22
e 4334 22
e 4353 22
e 4389 22
e 4433 22
e 4437 22
e 4452 22
e 4453 22
e 4475 22
e 4488 22
e 4509 22
e 4513 22
e 4519 22
e 4526 22
e 4530 22
e 4548 22
e 4572 22
e 4663 22
e 4674 22
e 4702 22
e 4712 22
e 4775 22
e 4794 22
e 4959 22
e 5015 22
e 5019 22
e 5046 22
e 5111 22
e 5153 22
e 5154 22
e 5193 22
e 5232 22
e 5235 22
e 5264 22
e 5289 22
e 5307 22
e 5358 22
e 5396 22
e 5423 22
e 5438 22
e 5477 22
e 5555 22
e 5575 22
e 5620 22
e 5637 22
e 5730 22
e 5743 22
e 5751 22
e 5856 22
e 5869 22
e 5902 22
e 5946 22
e 5996 22
e 6043 22
e 6048 22
e 6059 22
e 6124 22
e 6148 22
e 6164 22
e 6201 22
e 6213 22
e 6288 22
e 6296 22
e 6315 22
e 6386 22
e 6429 22
e 6450 22
e 6528 22
e 6535 22
e 6544 22
e 6559 22
e 6652 22
e 6775 22
e 6789 22
e 6860 22
e 6888 22
e 6922 22
e 6976 22
e 6981 22
e 7013 22
e 7033 22
e 7047 22
e 7053 22
e 7135 22
e 7152 22
e 7183 22
e 7342 22
e 7344 22
e 7358 22
e 7417 22
e 7471 22
e 7495 22
e 7503 22
e 7532 22
e 7630 22
e 7686 22
e 7701 22
e 7732 22
e 7830 22
e 7848 22
e 7906 22
e 7916 22
e 7922 22
e 7991 22
e 8007 22
e 8033 22
e 8046 22
e 8079 22
e 8081 22
e 8101 22
e 8116 22
e 8252 22
e 8283 22
e 8288 22
e 8329 22
e 8382 22
e 8408 22
e 8419 22
e 8433 22
e 8515 22
e 8538 22
e 8587 22
e 8598 22
e 8626 22
e 8635 22
e 8695 22
e 8717 22
e 8729 22
e 8733 22
e 8751 22
e 8856 22
e 8862 22
e 8911 22
e 8927 22
e 8936 22
e 8953 22
e 9032 22
e 9083 22
e 9086 22
e 9135 22
e 9144 22
e 9157 22
e 9180 22
e 9195 22
e 9205 22
e 9210 22
e 9226 22
e 9252 22
e 9294 22
e 9295 22
e 9302 22
e 9340 22
e 9347 22
e 9378 22
e 9396 22
e 9405 22
e 9420 22
e 9510 22
e 9552 22
e 9580 22
e 9594 22
e 9611 22
e 9620 22
e 9653 22
e 9720 22
e 9721 22
e 9722 22
e 9773 22
e 9775 22
e 9871 22
e 9946 22
e 9963 22
e 10047 22
e 10165 22
e 10241 22
e 10279 22
e 10303 22
e 10309 22
e 10316 22
e 10339 22
e 10345 22
e 10346 22
e 10351 22
e 10448 22
e 10453 22
e 10459 22
e 10553 22
e 10634 22
e 10636 22
e 10721 22
e 10779 22
e 10855 22
e 10929 22
e 10932 22
e 10988 22
e 10993 22
e 11018 22
e 11122 22
e 11143 22
e 11157 22
e 11175 22
e 11180 22
e 11280 22
e 11332 22
e 11352 22
e 11363 22
e 11387 22
e 11403 22
e 11451 22
e 11464 22
e 11514 22
e 11553 22
e 11572 22
e 11586 22
e 11642 22
e 11659 22
e 11676 22
e 11689 22
e 11690 22
e 11698 22
e 11713 22
e 11829 22
e 11850 22
e 11867 22
e 11875 22
e 11885 22
e 11893 22
e 11991 22
e 12078 22
e 12080 22
e 12105 22
e 12146 22
e 12174 22
e 12176 22
e 12192 22
e 12193 22
e 12253 22
e 12263 22
e 12341 22
e 12343 22
e 12345 22
e 12384 22
e 12401 22
e 12438 22
e 12458 22
e 12463 22
e 12501 22
e 12514 22
e 12517 22
e 12558 22
e 12610 22
e 12631 22
e 12635 22
e 12641 22
e 12660 22
e 12699 22
e 12726 22
e 12729 22
e 12736 22
e 12782 22
e 12789 22
e 6259 23
e 8946 23
e 12453 23
e 89 24
e 353 24
e 416 24
e 663 24
e 765 24
e 818 24
e 900 24
e 1086 24
e 1294 24
e 1380 24
e 1984 24
e 2003 24
e 2389 24
e 2451 24
e 2575 24
e 3374 24
e 3538 24
e 3623 24
e 3852 24
e 4195 24
e 4292 24
e 4987 24
e 5455 24
e 5471 24
e 5522 24
e 5556 24
e 5655 24
e 5685 24
e 5748 24
e 5917 24
e 6019 24
e 6182 24
e 6423 24
e 6454 24
e 6632 24
e 6788 24
e 6920 24
e 7468 24
e 7612 24
e 7949 24
e 8269 24
e 8380 24
e 8668 24
e 8700 24
e 9000 24
e 9478 24
e 9491 24
e 9744 24
e 10182 24
e 10206 24
e 10360 24
e 10824 24
e 11075 24
e 11162 24
e 11282 24
e 11318 24
e 11324 24
e 11533 24
e 11646 24
e 11662 24
e 11850 24
e 12259 24
e 12305 24
e 12534 24
e 12537 24
e 12664 24
e 12782 24
e 194 25
e 270 25
e 550 25
e 1066 25
e 1295 25
e 1408 25
e 1429 25
e 1462 25
e 1645 25
e 1755 25
e 1869 25
e 1991 25
e 2038 25
e 2106 25
e 2273 25
e 2536 25
e 2545 25
e 2931 25
e 2989 25
e 3064 25
e 3083 25
e 3128 25
e 3192 25
e 3271 25
e 3309 25
e 3384 25
e 3460 25
e 3541 25
e 3692 25
e 3968 25
e 4428 25
e 4521 25
e 4907 25
e 4990 25
e 5234 25
e 5390 25
e 5458 25
e 5530 25
e 5538 25
e 5649 25
e 5709 25
e 5750 25
e 6084 25
e 6222 25
e 6355 25
e 6416 25
e 6520 25
e 6706 25
e 6844 25
e 6905 25
e 6951 25
e 6965 25
e 7151 25
e 7260 25
e 7505 25
e 7584 25
e 7714 25
e 7872 25
e 8019 25
e 8136 25
e 8165 25
e 8296 25
e 8664 25
e 8726 25
e 8830 25
e 9354 25
e 9762 25
e 10233 25
e 10361 25
e 10416 25
e 10453 25
e 10615 25
e 10769 25
e 10835 25
e 10905 25
e 11086 25
e 11188 25
e 11225 25
e 11353 25
e 11411 25
e 11817 25
e 11996 25
e 12382 25
e 12581 25
e 129 26
e 301 26
e 580 26
e 767 26
e 1074 26
e 1092 26
e 1379 26
e 1980 26
e 2841 26
e 2918 26
e 3012 26
e 3093 26
e 3101 26
e 3139 26
e 3342 26
e 3360 26
e 3763 26
e 4432 26
e 4725 26
e 5227 26
e 5753 26
e 5819 26
e 6496 26
e 6864 26
e 6940 26
e 7233 26
e 7902 26
e 8056 26
e 8782 26
e 8969 26
e 9100 26
e 9129 26
e 9251 26
e 9371 26
e 9477 26
e 9593 26
e 9598 26
e 9743 26
e 9839 26
e 10185 26
e 10747 26
e 10941 26
e 11002 26
e 11024 26
e 11059 26
e 11073 26
e 11111 26
e 11209 26
e 11505 26
e 11545 26
e 11710 26
e 11750 26
e 12591 26
e 12714 26
e 639 27
e 1517 27
e 3277 27
e 5362 27
e 5391 27
e 5392 27
e 7042 27
e 7106 27
e 7473 27
e 7510 27
e 9139 27
e 10551 27
e 11721 27
e 11865 27
e 11890 27
e 86 28
e 100 28
e 249 28
e 273 28
e 280 28
e 286 28
e 319 28
e 457 28
e 512 28
e 522 28
e 602 28
e 749 28
e 766 28
e 788 28
e 806 28
e 807 28
e 832 28
e 925 28
e 1178 28
e 1200 28
e 1290 28
e 1302 28
e 1328 28
e 1502 28
e 1550 28
e 1808 28
e 1813 28
e 2012 28
e 2038 28
e 2144 28
e 2246 28
e 2257 28
e 2314 28
e 2331 28
e 2345 28
e 2391 28
e 2439 28
e 2481 28
e 2533 28
e 2562 28
e 2590 28
e 2803 28
e 2838 28
e 2899 28
e 2954 28
e 3083 28
e 3288 28
e 3385 28
e 3399 28
e 3460 28
e 3676 28
e 3683 28
e 3712 28
e 3767 28
e 3777 28
e 3792 28
e 3819 28
e 3878 28
e 3907 28
e 3920 28
e 4049 28
e 4077 28
e 4223 28
e 4352 28
e 4355 28
e 4387 28
e 4530 28
e 4679 28
e 4804 28
e 4936 28
e 4947 28
e 4977 28
e 5001 28
e 5014 28
e 5050 28
e 5094 28
e 5106 28
e 5248 28
e 5420 28
e 5443 28
e 5512 28
e 5709 28
e 5729 28
e 5741 28
e 5794 28
e 5951 28
e 6058 28
e 6116 28
e 6124 28
e 6198 28
e 6244 28
e 6461 28
e 6529 28
e 6674 28
e 6687 28
e 6777 28
e 6948 28
e 6953 28
e 6964 28
e 6979 28
e 7013 28
e 7139 28
e 7296 28
e 7427 28
e 7549 28
e 7596 28
e 7621 28
e 7692 28
e 7787 28
e 7948 28
e 8401 28
e 8435 28
e 8501 28
e 8528 28
e 8584 28
e 8657 28
e 8713 28
e 8744 28
e 8830 28
e 8972 28
e 8996 28
e 9037 28
e 9057 28
e 9158 28
e 9293 28
e 9352 28
e 9489 28
e 9635 28
e 9722 28
e 9833 28
e 9910 28
e 9967 28
e 10204 28
e 10220 28
e 10223 28
e 10356 28
e 10601 28
e 10661 28
e 10666 28
e 10774 28
e 10814 28
e 11076 28
e 11136 28
e 11198 28
e 11254 28
e 11271 28
e 11313 28
e 11330 28
e 11363 28
e 11525 28
e 11832 28
e 11835 28
e 11896 28
e 11961 28
e 11980 28
e 11996 28
e 12005 28
e 12032 28
e 12052 28
e 12317 28
e 12331 28
e 12343 28
e 12597 28
e 12626 28
e 12633 28
e 12662 28
e 12683 28
e 12754 28
e 4261 29
e 4823 29
e 11639 29
e 1616 30
e 1756 30
e 2642 30
e 4220 30
e 7591 30
e 7688 30
e 8147 30
e 8169 30
e 9399 30
e 9411 30
e 9623 30
e 10411 30
e 10553 30
e 11499 30
e 12077 30
e 12708 30
e 32 31
e 95 31
e 256 31
e 584 31
e 1031 31
e 1196 31
e 1356 31
e 1706 31
e 1861 31
e 1890 31
e 2067 31
e 2229 31
e 2365 31
e 3468 31
e 4410 31
e 5669 31
e 5717 31
e 5757 31
e 5872 31
e 6269 31
e 6356 31
e 6406 31
e 6452 31
e 6777 31
e 6875 31
e 7071 31
e 8122 31
e 8157 31
e 8607 31
e 8848 31
e 9118 31
e 9393 31
e 9581 31
e 9635 31
e 9885 31
e 10235 31
e 10305 31
e 10806 31
e 11783 31
e 11790 31
e 12613 31
e 12765 31
e 452 32
e 1040 32
e 1281 32
e 1773 32
e 2683 32
e 3460 32
e 3485 32
e 3586 32
e 3927 32
e 4189 32
e 4712 32
e 5294 32
e 5856 32
e 6452 32
e 6511 32
e 7442 32
e 7476 32
e 7584 32
e 7635 32
e 8879 32
e 9152 32
e 9286 32
e 9620 32
e 10355 32
e 10716 32
e 10723 32
e 10779 32
e 11394 32
e 11482 32
e 11588 32
e 11638 32
e 11996 32
e 1072 33
e 1496 33
e 2085 33
e 2173 33
e 2193 33
e 2372 33
e 2796 33
e 3436 33
e 4122 33
e 4570 33
e 4661 33
e 5366 33
e 5826 33
e 5856 33
e 5956 33
e 6373 33
e 6470 33
e 7142 33
e 7183 33
e 7551 33
e 7590 33
e 7770 33
e 8039 33
e 8951 33
e 9963 33
e 10642 33
e 10665 33
e 11087 33
e 11344 33
e 11433 33
e 11862 33
e 11976 33
e 12801 33
e 37 34
e 399 34
e 692 34
e 1131 34
e 1435 34
e 1772 34
e 2294 34
e 2338 34
e 2789 34
e 3027 34
e 3240 34
e 3449 34
e 3460 34
e 3487 34
e 3579 34
e 3586 34
e 3693 34
e 5035 34
e 5442 34
e 5976 34
e 6208 34
e 6248 34
e 6383 34
e 6477 34
e 7081 34
e 7351 34
e 8049 34
e 8124 34
e 8198 34
e 8220 34
e 8422 34
e 8612 34
e 8829 34
e 8913 34
e 9020 34
e 9476 34
e 9527 34
e 9885 34
e 10077 34
e 10453 34
e 10560 34
e 10723 34
e 11549 34
e 11688 34
e 11814 34
e 11996 34
e 12115 34
e 12574 34
e 12734 34
e 12751 34
e 73 35
e 398 35
e 477 35
e 516 35
e 767 35
e 880 35
e 1333 35
e 1557 35
e 1574 35
e 1698 35
e 1895 35
e 2107 35
e 2331 35
e 2383 35
e 2405 35
e 2456 35
e 3206 35
e 3643 35
e 3783 35
e 4219 35
e 4722 35
e 4849 35
e 4893 35
e 5003 35
e 5421 35
e 5715 35
e 5818 35
e 5965 35
e 6000 35
e 6061 35
e 6157 35
e 6197 35
e 6347 35
e 6356 35
e 6477 35
e 6502 35
e 6662 35
e 6759 35
e 6912 35
e 6962 35
e 6972 35
e 7047 35
e 7070 35
e 7577 35
e 7739 35
e 7972 35
e 8025 35
e 8207 35
e 8325 35
e 8535 35
e 8551 35
e 8563 35
e 8688 35
e 8982 35
e 9355 35
e 9909 35
e 10426 35
e 10544 35
e 10677 35
e 10793 35
e 10794 35
e 10848 35
e 11002 35
e 11232 35
e 11410 35
e 11661 35
e 11867 35
e 11960 35
e 12335 35
e 43 36
e 223 36
e 247 36
e 414 36
e 758 36
e 886 36
e 989 36
e 1194 36
e 1218 36
e 1369 36
e 1516 36
e 1773 36
e 1808 36
e 2299 36
e 2919 36
e 3104 36
e 3132 36
e 3334 36
e 3457 36
e 3644 36
e 3833 36
e 3927 36
e 4426 36
e 4432 36
e 4523 36
e 4977 36
e 5043 36
e 5199 36
e 5271 36
e 5822 36
e 6028 36
e 6258 36
e 6309 36
e 6417 36
e 6474 36
e 6690 36
e 6697 36
e 6737 36
e 6776 36
e 7027 36
e 7035 36
e 7071 36
e 7182 36
e 7223 36
e 7711 36
e 8176 36
e 8189 36
e 8666 36
e 8823 36
e 9295 36
e 9370 36
e 9374 36
e 9401 36
e 9450 36
e 10189 36
e 10323 36
e 10490 36
e 10596 36
e 11103 36
e 11251 36
e 11257 36
e 11266 36
e 11323 36
e 11490 36
e 11688 36
e 11693 36
e 11853 36
e 11947 36
e 11998 36
e 12111 36
e 12787 36
e 76 37
e 307 37
e 353 37
e 366 37
e 505 37
e 548 37
e 758 37
e 806 37
e 832 37
e 855 37
e 911 37
e 1016 37
e 1073 37
e 1091 37
e 1236 37
e 1309 37
e 1378 37
e 1409 37
e 1445 37
e 1465 37
e 1721 37
e 2112 37
e 2148 37
e 2223 37
e 2253 37
e 2338 37
e 2432 37
e 2437 37
e 2454 37
e 2613 37
e 2666 37
e 2687 37
e 2941 37
e 3002 37
e 3027 37
e 3042 37
e 3129 37
e 3199 37
e 3240 37
e 3289 37
e 3297 37
e 3314 37
e 3416 37
e 3487 37
e 3503 37
e 3635 37
e 3683 37
e 3693 37
e 3714 37
e 3893 37
e 3986 37
e 4107 37
e 4239 37
e 4284 37
e 4366 37
e 4398 37
e 4492 37
e 4659 37
e 4874 37
e 5065 37
e 5105 37
e 5185 37
e 5279 37
e 5438 37
e 5454 37
e 5545 37
e 5629 37
e 5649 37
e 5733 37
e 5848 37
e 5858 37
e 5896 37
e 5983 37
e 6112 37
e 6127 37
e 6248 37
e 6408 37
e 6480 37
e 6549 37
e 6556 37
e 6797 37
e 6952 37
e 7023 37
e 7077 37
e 7143 37
e 7145 37
e 7228 37
e 7359 37
e 7416 37
e 7591 37
e 7668 37
e 7744 37
e 7774 37
e 8075 37
e 8265 37
e 8349 37
e 8367 37
e 8449 37
e 8814 37
e 9113 37
e 9603 37
e 9718 37
e 9785 37
e 9883 37
e 9961 37
e 10562 37
e 10737 37
e 10775 37
e 10806 37
e 10895 37
e 10964 37
e 11099 37
e 11124 37
e 11304 37
e 11317 37
e 11445 37
e 11506 37
e 11549 37
e 11814 37
e 11924 37
e 11973 37
e 12086 37
e 12419 37
e 12527 37
e 12568 37
e 12574 37
e 12727 37
e 12739 37
e 12765 37
e 12771 37
e 12782 37
e 150 38
e 159 38
e 162 38
e 207 38
e 233 38
e 237 38
e 283 38
e 306 38
e 314 38
e 339 38
e 404 38
e 416 38
e 444 38
e 480 38
e 527 38
e 552 38
e 660 38
e 694 38
e 715 38
e 741 38
e 809 38
e 816 38
e 817 38
e 847 38
e 863 38
e 893 38
e 965 38
e 984 38
e 990 38
e 1006 38
e 1066 38
e 1072 38
e 1077 38
e 1101 38
e 1109 38
e 1119 38
e 1220 38
e 1223 38
e 1243 38
e 1244 38
e 1252 38
e 1308 38
e 1324 38
e 1351 38
e 1380 38
e 1415 38
e 1443 38
e 1455 38
e 1457 38
e 1463 38
e 1476 38
e 1530 38
e 1628 38
e 1640 38
e 1719 38
e 1752 38
e 1753 38
e 1777 38
e 1791 38
e 1850 38
e 1932 38
e 1963 38
e 1969 38
e 1998 38
e 2004 38
e 2022 38
e 2154 38
e 2222 38
e 2244 38
e 2324 38
e 2356 38
e 2412 38
e 2425 38
e 2435 38
e 2460 38
e 2492 38
e 2496 38
e 2524 38
e 2534 38
e 2548 38
e 2573 38
e 2630 38
e 2644 38
e 2645 38
e 2657 38
e 2787 38
e 2952 38
e 2984 38
e 2996 38
e 3222 38
e 3229 38
e 3306 38
e 3317 38
e 3365 38
e 3374 38
e 3421 38
e 3436 38
e 3477 38
e 3492 38
e 3528 38
e 3609 38
e 3653 38
e 3687 38
e 3732 38
e 3755 38
e 3863 38
e 3946 38
e 3986 38
e 4186 38
e 4203 38
e 4259 38
e 4274 38
e 4280 38
e 4353 38
e 4372 38
e 4438 38
e 4485 38
e 4509 38
e 4526 38
e 4581 38
e 4725 38
e 4733 38
e 4786 38
e 4794 38
e 4833 38
e 4836 38
e 4935 38
e 4959 38
e 4982 38
e 5006 38
e 5015 38
e 5034 38
e 5056 38
e 5153 38
e 5219 38
e 5222 38
e 5324 38
e 5396 38
e 5415 38
e 5510 38
e 5523 38
e 5545 38
e 5730 38
e 5765 38
e 5816 38
e 5856 38
e 5869 38
e 5934 38
e 5942 38
e 5959 38
e 6022 38
e 6043 38
e 6059 38
e 6070 38
e 6146 38
e 6213 38
e 6214 38
e 6226 38
e 6252 38
e 6292 38
e 6315 38
e 6407 38
e 6470 38
e 6471 38
e 6492 38
e 6499 38
e 6502 38
e 6517 38
e 6535 38
e 6577 38
e 6587 38
e 6709 38
e 6779 38
e 6786 38
e 6821 38
e 6938 38
e 6960 38
e 6967 38
e 7033 38
e 7047 38
e 7073 38
e 7077 38
e 7172 38
e 7201 38
e 7230 38
e 7233 38
e 7294 38
e 7342 38
e 7344 38
e 7358 38
e 7388 38
e 7427 38
e 7442 38
e 7445 38
e 7450 38
e 7491 38
e 7630 38
e 7636 38
e 7639 38
e 7690 38
e 7804 38
e 7806 38
e 7830 38
e 7877 38
e 7883 38
e 7885 38
e 7922 38
e 7990 38
e 8021 38
e 8039 38
e 8049 38
e 8116 38
e 8140 38
e 8240 38
e 8245 38
e 8252 38
e 8278 38
e 8283 38
e 8408 38
e 8515 38
e 8532 38
e 8538 38
e 8576 38
e 8577 38
e 8626 38
e 8675 38
e 8733 38
e 8741 38
e 8767 38
e 8788 38
e 8802 38
e 8822 38
e 8861 38
e 8911 38
e 8917 38
e 8946 38
e 8953 38
e 9031 38
e 9032 38
e 9060 38
e 9120 38
e 9171 38
e 9211 38
e 9239 38
e 9252 38
e 9253 38
e 9297 38
e 9320 38
e 9420 38
e 9447 38
e 9460 38
e 9482 38
e 9517 38
e 9548 38
e 9552 38
e 9559 38
e 9605 38
e 9651 38
e 9680 38
e 9721 38
e 9747 38
e 9776 38
e 9801 38
e 9919 38
e 9929 38
e 9997 38
e 10047 38
e 10078 38
e 10149 38
e 10151 38
e 10165 38
e 10172 38
e 10174 38
e 10205 38
e 10228 38
e 10280 38
e 10525 38
e 10613 38
e 10657 38
e 10682 38
e 10763 38
e 10769 38
e 10869 38
e 11035 38
e 11136 38
e 11156 38
e 11175 38
e 11210 38
e 11338 38
e 11403 38
e 11512 38
e 11530 38
e 11586 38
e 11613 38
e 11641 38
e 11680 38
e 11690 38
e 11713 38
e 11745 38
e 11753 38
e 11829 38
e 11850 38
e 11867 38
e 11881 38
e 11885 38
e 11916 38
e 11939 38
e 11962 38
e 11989 38
e 11990 38
e 12105 38
e 12106 38
e 12140 38
e 12162 38
e 12174 38
e 12206 38
e 12209 38
e 12220 38
e 12282 38
e 12288 38
e 12318 38
e 12357 38
e 12360 38
e 12438 38
e 12443 38
e 12453 38
e 12489 38
e 12528 38
e 12580 38
e 12616 38
e 12641 38
e 12647 38
e 12660 38
e 12768 38
e 65 39
e 454 39
e 879 39
e 912 39
e 1069 39
e 1451 39
e 2214 39
e 2536 39
e 2592 39
e 2640 39
e 2646 39
e 2705 39
e 2838 39
e 2892 39
e 3020 39
e 3114 39
e 3348 39
e 3807 39
e 3961 39
e 3999 39
e 4176 39
e 4271 39
e 4299 39
e 4609 39
e 4874 39
e 4907 39
e 5141 39
e 5206 39
e 5477 39
e 5693 39
e 6166 39
e 6218 39
e 7664 39
e 7932 39
e 7955 39
e 8567 39
e 8878 39
e 8961 39
e 9023 39
e 9137 39
e 9537 39
e 9542 39
e 9663 39
e 9750 39
e 9853 39
e 9911 39
e 10409 39
e 10542 39
e 10594 39
e 10659 39
e 10679 39
e 10818 39
e 10928 39
e 10956 39
e 11177 39
e 11391 39
e 11441 39
e 11787 39
e 11829 39
e 11987 39
e 12287 39
e 708 40
e 789 40
e 1895 40
e 1982 40
e 2123 40
e 2403 40
e 3575 40
e 3812 40
e 3908 40
e 3956 40
e 4005 40
e 4016 40
e 4073 40
e 4320 40
e 4696 40
e 5707 40
e 5780 40
e 6468 40
e 6509 40
e 6716 40
e 6956 40
e 7108 40
e 7321 40
e 7614 40
e 7862 40
e 7863 40
e 8066 40
e 8189 40
e 8350 40
e 8489 40
e 8502 40
e 9475 40
e 9807 40
e 10520 40
e 10624 40
e 10866 40
e 11130 40
e 11556 40
e 11708 40
e 11947 40
e 12164 40
e 12376 40
e 12394 40
e 12617 40
e 369 41
e 419 41
e 473 41
e 540 41
e 611 41
e 811 41
e 895 41
e 929 41
e 995 41
e 1035 41
e 1075 41
e 1092 41
e 1102 41
e 1133 41
e 1260 41
e 1385 41
e 1432 41
e 1527 41
e 1544 41
e 1745 41
e 1857 41
e 1958 41
e 2049 41
e 2059 41
e 2237 41
e 2309 41
e 2443 41
e 2479 41
e 2513 41
e 2563 41
e 2580 41
e 2702 41
e 2731 41
e 2751 41
e 2794 41
e 2857 41
e 2866 41
e 2950 41
e 3048 41
e 3075 41
e 3077 41
e 3082 41
e 3119 41
e 3301 41
e 3320 41
e 3412 41
e 3419 41
e 3431 41
e 3686 41
e 3718 41
e 3734 41
e 3778 41
e 3821 41
e 3865 41
e 3979 41
e 4035 41
e 4139 41
e 4176 41
e 4244 41
e 4381 41
e 4426 41
e 4462 41
e 4468 41
e 4480 41
e 4500 41
e 4510 41
e 4687 41
e 4688 41
e 4759 41
e 4804 41
e 4862 41
e 4891 41
e 4893 41
e 4930 41
e 5053 41
e 5329 41
e 5534 41
e 5539 41
e 5545 41
e 5627 41
e 5680 41
e 5704 41
e 5926 41
e 5946 41
e 5975 41
e 6107 41
e 6124 41
e 6165 41
e 6179 41
e 6181 41
e 6188 41
e 6265 41
e 6270 41
e 6757 41
e 6799 41
e 6815 41
e 6849 41
e 6938 41
e 6989 41
e 7134 41
e 7137 41
e 7143 41
e 7164 41
e 7179 41
e 7224 41
e 7299 41
e 7314 41
e 7315 41
e 7358 41
e 7382 41
e 7442 41
e 7496 41
e 7550 41
e 7574 41
e 7632 41
e 7687 41
e 7701 41
e 7768 41
e 8049 41
e 8080 41
e 8109 41
e 8253 41
e 8277 41
e 8309 41
e 8340 41
e 8527 41
e 8543 41
e 8586 41
e 8601 41
e 8603 41
e 8617 41
e 8637 41
e 8741 41
e 8803 41
e 8901 41
e 8941 41
e 8991 41
e 9044 41
e 9069 41
e 9078 41
e 9114 41
e 9226 41
e 9320 41
e 9341 41
e 9371 41
e 9446 41
e 9467 41
e 9509 41
e 9558 41
e 9577 41
e 9649 41
e 9800 41
e 9809 41
e 9838 41
e 9854 41
e 9895 41
e 9939 41
e 9951 41
e 9966 41
e 10202 41
e 10205 41
e 10453 41
e 10544 41
e 10606 41
e 10666 41
e 10755 41
e 10878 41
e 10902 41
e 10914 41
e 10983 41
e 11001 41
e 11024 41
e 11107 41
e 11111 41
e 11153 41
e 11288 41
e 11352 41
e 11386 41
e 11401 41
e 11410 41
e 11605 41
e 11617 41
e 11719 41
e 11720 41
e 11775 41
e 11843 41
e 11862 41
e 11898 41
e 11910 41
e 11911 41
e 11945 41
e 12031 41
e 12050 41
e 12133 41
e 12146 41
e 12321 41
e 12344 41
e 12388 41
e 12504 41
e 12542 41
e 12549 41
e 12578 41
e 12583 41
e 12610 41
e 12795 41
e 12800 41
e 281 42
e 683 42
e 939 42
e 1229 42
e 1603 42
e 1627 42
e 1637 42
e 1722 42
e 1835 42
e 2177 42
e 2371 42
e 2891 42
e 2985 42
e 3094 42
e 3460 42
e 3521 42
e 3777 42
e 4351 42
e 4368 42
e 4450 42
e 4579 42
e 4721 42
e 4980 42
e 5210 42
e 5382 42
e 5391 42
e 5463 42
e 5927 42
e 6014 42
e 6071 42
e 6115 42
e 6139 42
e 6191 42
e 6558 42
e 6672 42
e 7251 42
e 7350 42
e 7698 42
e 7700 42
e 7917 42
e 8090 42
e 8396 42
e 8432 42
e 8853 42
e 9209 42
e 9214 42
e 9397 42
e 9527 42
e 9628 42
e 9720 42
e 10002 42
e 10368 42
e 10479 42
e 10670 42
e 10691 42
e 10795 42
e 11395 42
e 11436 42
e 11530 42
e 11549 42
e 11584 42
e 11934 42
e 11996 42
e 12209 42
e 12339 42
e 12527 42
e 12534 42
e 12577 42
e 12664 42
e 87 43
e 316 43
e 327 43
e 337 43
e 462 43
e 537 43
e 711 43
e 903 43
e 1102 43
e 1134 43
e 1154 43
e 1171 43
e 1317 43
e 1541 43
e 1567 43
e 1662 43
e 2083 43
e 2085 43
e 2167 43
e 2278 43
e 2281 43
e 2419 43
e 2533 43
e 2745 43
e 2770 43
e 2780 43
e 2787 43
e 2896 43
e 2958 43
e 3125 43
e 3276 43
e 3425 43
e 3460 43
e 3609 43
e 3820 43
e 3912 43
e 3940 43
e 3953 43
e 4015 43
e 4026 43
e 4039 43
e 4072 43
e 4122 43
e 4139 43
e 4159 43
e 4389 43
e 4847 43
e 4885 43
e 4989 43
e 5023 43
e 5386 43
e 5503 43
e 5602 43
e 5637 43
e 5701 43
e 5735 43
e 5956 43
e 6135 43
e 6137 43
e 6288 43
e 6315 43
e 6482 43
e 6653 43
e 6789 43
e 6867 43
e 6907 43
e 6926 43
e 6932 43
e 6942 43
e 7013 43
e 7025 43
e 7183 43
e 7196 43
e 7202 43
e 7427 43
e 7439 43
e 7577 43
e 7710 43
e 7747 43
e 7753 43
e 7782 43
e 8033 43
e 8291 43
e 8382 43
e 8455 43
e 8473 43
e 8488 43
e 8587 43
e 9082 43
e 9083 43
e 9155 43
e 9157 43
e 9294 43
e 9370 43
e 9378 43
e 9499 43
e 9611 43
e 9653 43
e 9676 43
e 9778 43
e 9963 43
e 10024 43
e 10095 43
e 10155 43
e 10306 43
e 10394 43
e 10447 43
e 10545 43
e 10601 43
e 10662 43
e 10721 43
e 10749 43
e 10774 43
e 10779 43
e 10855 43
e 10886 43
e 10891 43
e 10932 43
e 10938 43
e 11158 43
e 11247 43
e 11254 43
e 11363 43
e 11403 43
e 11457 43
e 11516 43
e 11671 43
e 11676 43
e 11689 43
e 11742 43
e 11791 43
e 11819 43
e 11843 43
e 11852 43
e 11853 43
e 11863 43
e 11972 43
e 11996 43
e 12080 43
e 12176 43
e 12251 43
e 12257 43
e 12294 43
e 12633 43
e 12635 43
e 12649 43
e 12702 43
e 12770 43
e 396 44
e 4632 44
e 6615 44
e 11353 44
e 9538 45
e 1453 46
e 3046 46
e 3335 46
e 3610 46
e 3936 46
e 4648 46
e 4910 46
e 5301 46
e 5714 46
e 5728 46
e 6286 46
e 6680 46
e 8154 46
e 10135 46
e 11899 46
e 2047 47
e 3424 47
e 3749 47
e 7319 47
e 9536 47
e 10095 47
e 10677 47
e 12511 47
e 12734 47
e 110 48
e 128 48
e 129 48
e 140 48
e 193 48
e 638 48
e 952 48
e 959 48
e 1044 48
e 1324 48
e 1340 48
e 1441 48
e 1542 48
e 1840 48
e 1843 48
e 1975 48
e 1991 48
e 2308 48
e 2310 48
e 2365 48
e 2403 48
e 2463 48
e 2616 48
e 2633 48
e 2703 48
e 2729 48
e 2747 48
e 2818 48
e 2884 48
e 3062 48
e 3077 48
e 3422 48
e 3570 48
e 3579 48
e 3595 48
e 3662 48
e 3748 48
e 3783 48
e 3824 48
e 3854 48
e 3930 48
e 4020 48
e 4028 48
e 4071 48
e 4204 48
e 4254 48
e 4291 48
e 4413 48
e 4476 48
e 4575 48
e 4750 48
e 4816 48
e 4861 48
e 5240 48
e 5263 48
e 5509 48
e 5652 48
e 5705 48
e 5721 48
e 5736 48
e 5818 48
e 5931 48
e 6137 48
e 6283 48
e 6323 48
e 6433 48
e 6477 48
e 6568 48
e 6685 48
e 6715 48
e 6737 48
e 6828 48
e 6894 48
e 6923 48
e 7113 48
e 7334 48
e 7338 48
e 7362 48
e 7410 48
e 7422 48
e 7490 48
e 7584 48
e 7757 48
e 7858 48
e 7978 48
e 8082 48
e 8085 48
e 8122 48
e 8125 48
e 8276 48
e 8489 48
e 8580 48
e 8617 48
e 8649 48
e 8662 48
e 8679 48
e 8682 48
e 8934 48
e 8949 48
e 8976 48
e 9128 48
e 9356 48
e 9382 48
e 9562 48
e 9598 48
e 9712 48
e 9823 48
e 9863 48
e 9948 48
e 9977 48
e 9991 48
e 10001 48
e 10222 48
e 10246 48
e 10389 48
e 10562 48
e 10734 48
e 10771 48
e 10794 48
e 10801 48
e 10853 48
e 11111 48
e 11175 48
e 11249 48
e 11288 48
e 11367 48
e 11394 48
e 11419 48
e 11460 48
e 11480 48
e 11783 48
e 11788 48
e 11839 48
e 11852 48
e 11907 48
e 12071 48
e 12308 48
e 12313 48
e 12408 48
e 12535 48
e 12747 48
e 528 49
e 1555 49
e 1868 49
e 2802 49
e 4879 49
e 5433 49
e 6574 49
e 7133 49
e 7465 49
e 8549 49
e 8705 49
e 9367 49
e 9878 49
e 10556 49
e 10974 49
e 517 50
e 766 50
e 807 50
e 829 50
e 916 50
e 1594 50
e 1792 50
e 2012 50
e 2015 50
e 2116 50
e 2246 50
e 2257 50
e 2394 50
e 2559 50
e 2658 50
e 3819 50
e 3829 50
e 4432 50
e 5443 50
e 5541 50
e 5560 50
e 5583 50
e 5738 50
e 5808 50
e 6117 50
e 6376 50
e 6777 50
e 6953 50
e 7101 50
e 7319 50
e 7448 50
e 8170 50
e 8304 50
e 8489 50
e 8501 50
e 8540 50
e 8996 50
e 9037 50
e 9050 50
e 9158 50
e 9374 50
e 9659 50
e 9743 50
e 9967 50
e 10520 50
e 10656 50
e 10689 50
e 10863 50
e 11504 50
e 11508 50
e 11544 50
e 12052 50
e 12262 50
e 12267 50
e 12301 50
e 12643 50
e 72 51
e 78 51
e 105 51
e 108 51
e 140 51
e 177 51
e 193 51
e 211 51
e 222 51
e 234 51
e 250 51
e 262 51
e 289 51
e 366 51
e 369 51
e 408 51
e 422 51
e 437 51
e 473 51
e 478 51
e 519 51
e 520 51
e 552 51
e 591 51
e 621 51
e 658 51
e 666 51
e 676 51
e 680 51
e 728 51
e 747 51
e 774 51
e 783 51
e 789 51
e 804 51
e 812 51
e 814 51
e 821 51
e 903 51
e 937 51
e 948 51
e 959 51
e 977 51
e 995 51
e 1012 51
e 1018 51
e 1023 51
e 1029 51
e 1047 51
e 1075 51
e 1077 51
e 1133 51
e 1147 51
e 1151 51
e 1183 51
e 1224 51
e 1239 51
e 1242 51
e 1271 51
e 1274 51
e 1286 51
e 1339 51
e 1340 51
e 1384 51
e 1385 51
e 1401 51
e 1434 51
e 1445 51
e 1468 51
e 1543 51
e 1562 51
e 1569 51
e 1578 51
e 1587 51
e 1605 51
e 1648 51
e 1706 51
e 1728 51
e 1736 51
e 1758 51
e 1770 51
e 1784 51
e 1787 51
e 1848 51
e 1849 51
e 1869 51
e 1921 51
e 1927 51
e 1931 51
e 1983 51
e 1987 51
e 1989 51
e 2042 51
e 2067 51
e 2071 51
e 2081 51
e 2091 51
e 2168 51
e 2178 51
e 2199 51
e 2229 51
e 2265 51
e 2289 51
e 2293 51
e 2310 51
e 2334 51
e 2341 51
e 2345 51
e 2365 51
e 2389 51
e 2413 51
e 2425 51
e 2442 51
e 2444 51
e 2452 51
e 2498 51
e 2500 51
e 2518 51
e 2542 51
e 2558 51
e 2605 51
e 2615 51
e 2660 51
e 2676 51
e 2701 51
e 2702 51
e 2739 51
e 2751 51
e 2805 51
e 2814 51
e 2857 51
e 2869 51
e 2884 51
e 2904 51
e 2940 51
e 3005 51
e 3012 51
e 3027 51
e 3043 51
e 3047 51
e 3075 51
e 3096 51
e 3100 51
e 3123 51
e 3140 51
e 3176 51
e 3227 51
e 3245 51
e 3256 51
e 3274 51
e 3276 51
e 3290 51
e 3304 51
e 3314 51
e 3402 51
e 3422 51
e 3536 51
e 3538 51
e 3554 51
e 3561 51
e 3656 51
e 3684 51
e 3692 51
e 3695 51
e 3702 51
e 3721 51
e 3790 51
e 3791 51
e 3853 51
e 3863 51
e 3905 51
e 3910 51
e 3942 51
e 3949 51
e 3955 51
e 3979 51
e 3981 51
e 3999 51
e 4023 51
e 4026 51
e 4115 51
e 4120 51
e 4132 51
e 4163 51
e 4173 51
e 4181 51
e 4216 51
e 4223 51
e 4265 51
e 4271 51
e 4298 51
e 4301 51
e 4317 51
e 4320 51
e 4432 51
e 4463 51
e 4524 51
e 4544 51
e 4565 51
e 4567 51
e 4581 51
e 4591 51
e 4611 51
e 4658 51
e 4679 51
e 4686 51
e 4702 51
e 4721 51
e 4750 51
e 4823 51
e 4833 51
e 4834 51
e 4857 51
e 4863 51
e 4865 51
e 4893 51
e 4904 51
e 4956 51
e 4983 51
e 5007 51
e 5014 51
e 5039 51
e 5042 51
e 5052 51
e 5053 51
e 5055 51
e 5058 51
e 5081 51
e 5108 51
e 5121 51
e 5133 51
e 5167 51
e 5179 51
e 5211 51
e 5234 51
e 5259 51
e 5283 51
e 5297 51
e 5299 51
e 5305 51
e 5319 51
e 5324 51
e 5332 51
e 5355 51
e 5364 51
e 5425 51
e 5435 51
e 5444 51
e 5448 51
e 5459 51
e 5471 51
e 5477 51
e 5511 51
e 5533 51
e 5537 51
e 5538 51
e 5598 51
e 5665 51
e 5694 51
e 5710 51
e 5745 51
e 5778 51
e 5780 51
e 5788 51
e 5814 51
e 5885 51
e 5906 51
e 5917 51
e 5934 51
e 5935 51
e 5963 51
e 5975 51
e 6019 51
e 6023 51
e 6092 51
e 6107 51
e 6122 51
e 6124 51
e 6214 51
e 6216 51
e 6218 51
e 6256 51
e 6260 51
e 6283 51
e 6296 51
e 6300 51
e 6309 51
e 6323 51
e 6409 51
e 6419 51
e 6420 51
e 6428 51
e 6513 51
e 6521 51
e 6533 51
e 6575 51
e 6600 51
e 6656 51
e 6680 51
e 6692 51
e 6785 51
e 6798 51
e 6814 51
e 6831 51
e 6979 51
e 7011 51
e 7071 51
e 7074 51
e 7078 51
e 7098 51
e 7099 51
e 7141 51
e 7151 51
e 7219 51
e 7220 51
e 7313 51
e 7404 51
e 7432 51
e 7442 51
e 7482 51
e 7488 51
e 7489 51
e 7526 51
e 7541 51
e 7549 51
e 7558 51
e 7561 51
e 7584 51
e 7639 51
e 7654 51
e 7664 51
e 7709 51
e 7714 51
e 7744 51
e 7746 51
e 7754 51
e 7762 51
e 7764 51
e 7781 51
e 7835 51
e 7859 51
e 7863 51
e 7867 51
e 7872 51
e 7902 51
e 7905 51
e 7923 51
e 8057 51
e 8068 51
e 8078 51
e 8100 51
e 8105 51
e 8108 51
e 8121 51
e 8207 51
e 8211 51
e 8276 51
e 8309 51
e 8374 51
e 8375 51
e 8403 51
e 8416 51
e 8431 51
e 8434 51
e 8447 51
e 8449 51
e 8452 51
e 8482 51
e 8532 51
e 8560 51
e 8564 51
e 8588 51
e 8603 51
e 8668 51
e 8707 51
e 8710 51
e 8713 51
e 8723 51
e 8753 51
e 8773 51
e 8783 51
e 8820 51
e 8856 51
e 8871 51
e 8884 51
e 8901 51
e 8916 51
e 8934 51
e 8946 51
e 8969 51
e 8982 51
e 9028 51
e 9033 51
e 9042 51
e 9114 51
e 9115 51
e 9128 51
e 9148 51
e 9210 51
e 9220 51
e 9226 51
e 9239 51
e 9273 51
e 9299 51
e 9321 51
e 9324 51
e 9325 51
e 9336 51
e 9371 51
e 9409 51
e 9439 51
e 9484 51
e 9489 51
e 9558 51
e 9573 51
e 9591 51
e 9608 51
e 9648 51
e 9669 51
e 9678 51
e 9691 51
e 9747 51
e 9770 51
e 9772 51
e 9823 51
e 9854 51
e 9855 51
e 9918 51
e 9961 51
e 9969 51
e 9991 51
e 10001 51
e 10013 51
e 10036 51
e 10064 51
e 10080 51
e 10103 51
e 10132 51
e 10144 51
e 10153 51
e 10194 51
e 10218 51
e 10250 51
e 10263 51
e 10296 51
e 10297 51
e 10302 51
e 10303 51
e 10310 51
e 10358 51
e 10418 51
e 10436 51
e 10442 51
e 10448 51
e 10453 51
e 10488 51
e 10544 51
e 10566 51
e 10580 51
e 10589 51
e 10594 51
e 10639 51
e 10647 51
e 10666 51
e 10693 51
e 10716 51
e 10733 51
e 10734 51
e 10762 51
e 10782 51
e 10823 51
e 10837 51
e 10841 51
e 10878 51
e 10889 51
e 10894 51
e 10908 51
e 10916 51
e 10933 51
e 11002 51
e 11012 51
e 11016 51
e 11031 51
e 11045 51
e 11047 51
e 11060 51
e 11075 51
e 11092 51
e 11093 51
e 11105 51
e 11130 51
e 11136 51
e 11262 51
e 11275 51
e 11304 51
e 11323 51
e 11333 51
e 11342 51
e 11345 51
e 11401 51
e 11410 51
e 11415 51
e 11459 51
e 11505 51
e 11510 51
e 11518 51
e 11530 51
e 11560 51
e 11588 51
e 11589 51
e 11617 51
e 11655 51
e 11673 51
e 11741 51
e 11760 51
e 11829 51
e 11850 51
e 11859 51
e 11871 51
e 11883 51
e 11891 51
e 11898 51
e 11903 51
e 11911 51
e 11916 51
e 11924 51
e 11962 51
e 11972 51
e 12064 51
e 12071 51
e 12072 51
e 12111 51
e 12148 51
e 12219 51
e 12220 51
e 12337 51
e 12350 51
e 12365 51
e 12378 51
e 12381 51
e 12413 51
e 12450 51
e 12463 51
e 12493 51
e 12494 51
e 12498 51
e 12504 51
e 12510 51
e 12514 51
e 12556 51
e 12560 51
e 12571 51
e 12621 51
e 12628 51
e 12641 51
e 12663 51
e 12671 51
e 12689 51
e 12738 51
e 12747 51
e 12798 51
e 79 52
e 95 52
e 141 52
e 176 52
e 201 52
e 275 52
e 334 52
e 369 52
e 488 52
e 500 52
e 530 52
e 561 52
e 565 52
e 587 52
e 611 52
e 640 52
e 745 52
e 759 52
e 797 52
e 880 52
e 881 52
e 905 52
e 911 52
e 914 52
e 920 52
e 943 52
e 978 52
e 1010 52
e 1028 52
e 1048 52
e 1066 52
e 1110 52
e 1144 52
e 1175 52
e 1279 52
e 1298 52
e 1432 52
e 1460 52
e 1525 52
e 1554 52
e 1556 52
e 1592 52
e 1597 52
e 1617 52
e 1682 52
e 1691 52
e 1700 52
e 1723 52
e 1753 52
e 1758 52
e 1773 52
e 1789 52
e 1797 52
e 1803 52
e 1829 52
e 1857 52
e 1890 52
e 1933 52
e 1954 52
e 1968 52
e 1979 52
e 1996 52
e 2021 52
e 2024 52
e 2091 52
e 2167 52
e 2170 52
e 2178 52
e 2179 52
e 2242 52
e 2268 52
e 2285 52
e 2314 52
e 2404 52
e 2483 52
e 2537 52
e 2577 52
e 2622 52
e 2677 52
e 2737 52
e 2744 52
e 2760 52
e 2768 52
e 2805 52
e 2807 52
e 2848 52
e 2878 52
e 2884 52
e 2923 52
e 2963 52
e 2965 52
e 2972 52
e 3015 52
e 3017 52
e 3040 52
e 3042 52
e 3052 52
e 3093 52
e 3140 52
e 3147 52
e 3170 52
e 3269 52
e 3306 52
e 3397 52
e 3460 52
e 3496 52
e 3517 52
e 3518 52
e 3530 52
e 3548 52
e 3601 52
e 3629 52
e 3739 52
e 3750 52
e 3845 52
e 3977 52
e 3979 52
e 4134 52
e 4150 52
e 4198 52
e 4204 52
e 4244 52
e 4269 52
e 4343 52
e 4353 52
e 4393 52
e 4426 52
e 4443 52
e 4478 52
e 4501 52
e 4519 52
e 4601 52
e 4620 52
e 4630 52
e 4639 52
e 4647 52
e 4655 52
e 4663 52
e 4715 52
e 4767 52
e 4804 52
e 4820 52
e 4924 52
e 4935 52
e 5009 52
e 5103 52
e 5115 52
e 5179 52
e 5235 52
e 5297 52
e 5306 52
e 5315 52
e 5332 52
e 5384 52
e 5509 52
e 5642 52
e 5654 52
e 5658 52
e 5673 52
e 5736 52
e 5754 52
e 5805 52
e 5818 52
e 5836 52
e 5908 52
e 5937 52
e 5963 52
e 6012 52
e 6024 52
e 6102 52
e 6125 52
e 6130 52
e 6192 52
e 6227 52
e 6295 52
e 6386 52
e 6440 52
e 6454 52
e 6513 52
e 6517 52
e 6542 52
e 6577 52
e 6600 52
e 6652 52
e 6665 52
e 6699 52
e 6723 52
e 6820 52
e 6882 52
e 6945 52
e 6946 52
e 7033 52
e 7085 52
e 7184 52
e 7222 52
e 7242 52
e 7267 52
e 7318 52
e 7340 52
e 7495 52
e 7515 52
e 7555 52
e 7584 52
e 7587 52
e 7782 52
e 7901 52
e 7902 52
e 8076 52
e 8132 52
e 8199 52
e 8282 52
e 8355 52
e 8466 52
e 8484 52
e 8565 52
e 8569 52
e 8586 52
e 8685 52
e 8694 52
e 8719 52
e 8729 52
e 8803 52
e 8821 52
e 8859 52
e 8869 52
e 8874 52
e 8880 52
e 8887 52
e 8962 52
e 8969 52
e 9026 52
e 9148 52
e 9209 52
e 9218 52
e 9251 52
e 9291 52
e 9310 52
e 9316 52
e 9347 52
e 9371 52
e 9392 52
e 9430 52
e 9452 52
e 9527 52
e 9538 52
e 9544 52
e 9551 52
e 9578 52
e 9594 52
e 9619 52
e 9621 52
e 9628 52
e 9648 52
e 9650 52
e 9712 52
e 9725 52
e 9733 52
e 9766 52
e 9854 52
e 9868 52
e 9898 52
e 10094 52
e 10160 52
e 10263 52
e 10285 52
e 10289 52
e 10290 52
e 10311 52
e 10368 52
e 10415 52
e 10421 52
e 10450 52
e 10476 52
e 10516 52
e 10559 52
e 10573 52
e 10606 52
e 10610 52
e 10675 52
e 10801 52
e 10849 52
e 10883 52
e 10902 52
e 10920 52
e 10943 52
e 10959 52
e 11002 52
e 11005 52
e 11009 52
e 11093 52
e 11136 52
e 11160 52
e 11216 52
e 11218 52
e 11253 52
e 11307 52
e 11340 52
e 11342 52
e 11400 52
e 11413 52
e 11422 52
e 11532 52
e 11536 52
e 11556 52
e 11570 52
e 11598 52
e 11702 52
e 11708 52
e 11725 52
e 11744 52
e 11750 52
e 11756 52
e 11760 52
e 11819 52
e 11871 52
e 11996 52
e 12047 52
e 12060 52
e 12141 52
e 12160 52
e 12164 52
e 12170 52
e 12180 52
e 12238 52
e 12447 52
e 12461 52
e 12508 52
e 12510 52
e 12526 52
e 12553 52
e 12595 52
e 12612 52
e 12667 52
e 12739 52
e 12741 52
e 12747 52
e 12765 52
e 12782 52
e 12790 52
e 230 53
e 250 53
e 722 53
e 889 53
e 917 53
e 1450 53
e 1645 53
e 1827 53
e 1865 53
e 1950 53
e 1977 53
e 2368 53
e 2520 53
e 2654 53
e 2717 53
e 2731 53
e 3002 53
e 3171 53
e 3460 53
e 3632 53
e 3642 53
e 3858 53
e 4258 53
e 4508 53
e 4565 53
e 4689 53
e 4788 53
e 4899 53
e 5035 53
e 5647 53
e 5694 53
e 5855 53
e 6692 53
e 6775 53
e 6814 53
e 6958 53
e 7141 53
e 8127 53
e 9141 53
e 9657 53
e 9688 53
e 9983 53
e 10119 53
e 10218 53
e 10347 53
e 10475 53
e 10615 53
e 10800 53
e 10851 53
e 10875 53
e 11172 53
e 11479 53
e 11584 53
e 11655 53
e 11996 53
e 12382 53
e 12534 53
e 129 54
e 732 54
e 830 54
e 1340 54
e 1353 54
e 1357 54
e 1396 54
e 1441 54
e 1450 54
e 1651 54
e 1664 54
e 1682 54
e 1843 54
e 1901 54
e 1926 54
e 1930 54
e 2136 54
e 2198 54
e 2199 54
e 2220 54
e 2257 54
e 2373 54
e 2545 54
e 2703 54
e 2814 54
e 2899 54
e 3027 54
e 3091 54
e 3140 54
e 3146 54
e 3290 54
e 3318 54
e 3346 54
e 3460 54
e 3507 54
e 3579 54
e 3783 54
e 3829 54
e 3930 54
e 4254 54
e 4315 54
e 4336 54
e 4418 54
e 4691 54
e 4753 54
e 4817 54
e 5434 54
e 5458 54
e 5711 54
e 5817 54
e 5818 54
e 5983 54
e 6026 54
e 6137 54
e 6256 54
e 6260 54
e 6477 54
e 6696 54
e 6894 54
e 6923 54
e 7139 54
e 7193 54
e 7298 54
e 7362 54
e 7487 54
e 7757 54
e 7937 54
e 8222 54
e 8322 54
e 8391 54
e 8414 54
e 8617 54
e 8649 54
e 8651 54
e 8895 54
e 8916 54
e 9020 54
e 9125 54
e 9128 54
e 9158 54
e 9173 54
e 9392 54
e 9527 54
e 9531 54
e 9562 54
e 9829 54
e 10181 54
e 10185 54
e 10220 54
e 10302 54
e 10462 54
e 10794 54
e 10805 54
e 10841 54
e 11349 54
e 11401 54
e 11561 54
e 11622 54
e 11675 54
e 11688 54
e 11866 54
e 11891 54
e 11907 54
e 11996 54
e 12006 54
e 12039 54
e 12095 54
e 1374 55
e 1649 55
e 1789 55
e 2093 55
e 2701 55
e 3639 55
e 3771 55
e 4019 55
e 5035 55
e 5305 55
e 5649 55
e 5842 55
e 6377 55
e 7020 55
e 7910 55
e 8375 55
e 8733 55
e 9148 55
e 9330 55
e 9694 55
e 10757 55
e 11092 55
e 11622 55
e 11649 55
e 11677 55
e 11691 55
e 12140 55
e 12607 55
e 12689 55
e 4841 56
e 5840 56
e 9664 56
e 11564 56
e 12008 56
e 70 57
e 348 57
e 649 57
e 835 57
e 955 57
e 993 57
e 1079 57
e 1189 57
e 1293 57
e 1442 57
e 1676 57
e 1789 57
e 2015 57
e 2624 57
e 2658 57
e 2788 57
e 2887 57
e 3026 57
e 3102 57
e 3210 57
e 3297 57
e 4025 57
e 4152 57
e 4191 57
e 4544 57
e 4568 57
e 4592 57
e 4850 57
e 4971 57
e 5191 57
e 5344 57
e 5457 57
e 5545 57
e 5923 57
e 5931 57
e 5959 57
e 6117 57
e 6212 57
e 6223 57
e 6434 57
e 6704 57
e 6762 57
e 7036 57
e 7132 57
e 7196 57
e 7275 57
e 7504 57
e 7540 57
e 8238 57
e 8298 57
e 9181 57
e 9302 57
e 9374 57
e 10113 57
e 10258 57
e 10550 57
e 10587 57
e 10825 57
e 10926 57
e 11308 57
e 11930 57
e 11996 57
e 12157 57
e 12196 57
e 12492 57
e 84 58
e 350 58
e 440 58
e 586 58
e 587 58
e 1108 58
e 1181 58
e 1201 58
e 1293 58
e 1377 58
e 1820 58
e 1824 58
e 1898 58
e 1958 58
e 2239 58
e 2357 58
e 2773 58
e 2788 58
e 2950 58
e 3079 58
e 3092 58
e 3342 58
e 3405 58
e 3438 58
e 3460 58
e 3834 58
e 4088 58
e 4225 58
e 4608 58
e 4645 58
e 5591 58
e 5609 58
e 5640 58
e 5696 58
e 5863 58
e 6066 58
e 6197 58
e 6228 58
e 6524 58
e 6615 58
e 6843 58
e 6932 58
e 7058 58
e 7371 58
e 7730 58
e 7732 58
e 8233 58
e 8991 58
e 9022 58
e 10618 58
e 10821 58
e 10898 58
e 10967 58
e 11119 58
e 11765 58
e 11955 58
e 11996 58
e 12054 58
e 627 59
e 807 59
e 1450 59
e 1529 59
e 2246 59
e 2284 59
e 2395 59
e 2428 59
e 2469 59
e 3105 59
e 3352 59
e 3400 59
e 3478 59
e 3512 59
e 3733 59
e 3819 59
e 3875 59
e 4375 59
e 4486 59
e 4677 59
e 4705 59
e 4807 59
e 4857 59
e 5756 59
e 6633 59
e 7024 59
e 7788 59
e 7956 59
e 8491 59
e 8899 59
e 10234 59
e 10368 59
e 10420 59
e 10704 59
e 11020 59
e 11117 59
e 11120 59
e 11132 59
e 11661 59
e 11820 59
e 11886 59
e 12411 59
e 12743 59
e 12750 59
e 94 60
e 174 60
e 203 60
e 290 60
e 389 60
e 424 60
e 566 60
e 616 60
e 625 60
e 652 60
e 748 60
e 989 60
e 1006 60
e 1030 60
e 1044 60
e 1189 60
e 1243 60
e 1463 60
e 1554 60
e 1572 60
e 1600 60
e 1771 60
e 1786 60
e 2080 60
e 2173 60
e 2281 60
e 2290 60
e 2295 60
e 2392 60
e 2729 60
e 2969 60
e 3061 60
e 3360 60
e 3364 60
e 3404 60
e 3476 60
e 3594 60
e 3722 60
e 3824 60
e 3854 60
e 3861 60
e 4270 60
e 4370 60
e 4493 60
e 4505 60
e 4550 60
e 4788 60
e 4911 60
e 4923 60
e 5052 60
e 5172 60
e 5229 60
e 5246 60
e 5382 60
e 5394 60
e 5580 60
e 5613 60
e 5626 60
e 5656 60
e 5708 60
e 5754 60
e 5757 60
e 5769 60
e 5819 60
e 5908 60
e 6012 60
e 6089 60
e 6325 60
e 6335 60
e 6373 60
e 6715 60
e 6737 60
e 6930 60
e 6993 60
e 7140 60
e 7223 60
e 7267 60
e 7496 60
e 7582 60
e 7780 60
e 7856 60
e 7862 60
e 7901 60
e 7904 60
e 7959 60
e 7960 60
e 8132 60
e 8336 60
e 8348 60
e 8421 60
e 8473 60
e 8560 60
e 8677 60
e 8776 60
e 8947 60
e 8948 60
e 8993 60
e 9116 60
e 9154 60
e 9262 60
e 9348 60
e 9404 60
e 9428 60
e 9533 60
e 9544 60
e 9547 60
e 9621 60
e 9691 60
e 9761 60
e 9785 60
e 9848 60
e 9860 60
e 9975 60
e 10200 60
e 10275 60
e 10283 60
e 10285 60
e 10415 60
e 10459 60
e 10475 60
e 10489 60
e 10516 60
e 10727 60
e 10730 60
e 10744 60
e 10849 60
e 10886 60
e 10936 60
e 10996 60
e 11312 60
e 11375 60
e 11430 60
e 11532 60
e 11610 60
e 11658 60
e 11756 60
e 11803 60
e 11852 60
e 11859 60
e 11878 60
e 12021 60
e 12022 60
e 12134 60
e 12174 60
e 12216 60
e 12217 60
e 12320 60
e 12336 60
e 12349 60
e 12409 60
e 12468 60
e 12549 60
e 12579 60
e 12693 60
e 97 61
e 114 61
e 188 61
e 199 61
e 295 61
e 451 61
e 707 61
e 836 61
e 843 61
e 896 61
e 908 61
e 1025 61
e 1036 61
e 1143 61
e 1275 61
e 1578 61
e 1962 61
e 2007 61
e 2084 61
e 2248 61
e 2348 61
e 2368 61
e 2410 61
e 2523 61
e 2694 61
e 2722 61
e 2771 61
e 3051 61
e 3177 61
e 3265 61
e 3491 61
e 3753 61
e 3873 61
e 4073 61
e 4640 61
e 4795 61
e 4797 61
e 4935 61
e 5031 61
e 5035 61
e 5085 61
e 5242 61
e 5282 61
e 5308 61
e 5410 61
e 5477 61
e 5714 61
e 5728 61
e 5807 61
e 6155 61
e 6166 61
e 6286 61
e 6291 61
e 6643 61
e 6790 61
e 6978 61
e 7308 61
e 7352 61
e 7392 61
e 7393 61
e 7458 61
e 7501 61
e 7509 61
e 7560 61
e 7688 61
e 7850 61
e 7941 61
e 7968 61
e 7998 61
e 8171 61
e 8179 61
e 8353 61
e 8517 61
e 8709 61
e 8786 61
e 8942 61
e 9202 61
e 9293 61
e 9474 61
e 9521 61
e 9573 61
e 9622 61
e 9735 61
e 10067 61
e 10157 61
e 10499 61
e 10500 61
e 10515 61
e 10692 61
e 10713 61
e 10973 61
e 11145 61
e 11218 61
e 11245 61
e 11612 61
e 11753 61
e 11757 61
e 11770 61
e 11865 61
e 11874 61
e 12005 61
e 12032 61
e 12077 61
e 12259 61
e 12354 61
e 12505 61
e 12529 61
e 12657 61
e 12756 61
e 412 62
e 669 62
e 702 62
e 851 62
e 947 62
e 1418 62
e 1812 62
e 1868 62
e 1884 62
e 1970 62
e 2105 62
e 2465 62
e 2889 62
e 2983 62
e 3236 62
e 3253 62
e 3445 62
e 3715 62
e 3788 62
e 3947 62
e 4246 62
e 4401 62
e 4478 62
e 4587 62
e 4748 62
e 5134 62
e 5307 62
e 5397 62
e 5475 62
e 5608 62
e 5839 62
e 6149 62
e 6827 62
e 6973 62
e 7159 62
e 7301 62
e 7974 62
e 8194 62
e 8308 62
e 8381 62
e 8589 62
e 9289 62
e 9486 62
e 10044 62
e 10076 62
e 10190 62
e 10349 62
e 10524 62
e 10767 62
e 10930 62
e 11134 62
e 11263 62
e 11918 62
e 12012 62
e 12031 62
e 12097 62
e 12637 62
e 12714 62
e 149 63
e 150 63
e 207 63
e 296 63
e 314 63
e 377 63
e 733 63
e 741 63
e 745 63
e 777 63
e 913 63
e 945 63
e 1005 63
e 1094 63
e 1130 63
e 1260 63
e 1303 63
e 1308 63
e 1504 63
e 1528 63
e 1856 63
e 1920 63
e 2059 63
e 2193 63
e 2266 63
e 2268 63
e 2394 63
e 2460 63
e 2534 63
e 2593 63
e 2640 63
e 2672 63
e 2705 63
e 2790 63
e 2876 63
e 2909 63
e 3014 63
e 3164 63
e 3200 63
e 3284 63
e 3436 63
e 3622 63
e 3626 63
e 3732 63
e 3810 63
e 3843 63
e 3998 63
e 4073 63
e 4123 63
e 4519 63
e 4733 63
e 4827 63
e 4874 63
e 5103 63
e 5160 63
e 5293 63
e 5623 63
e 5676 63
e 5690 63
e 5722 63
e 6188 63
e 6214 63
e 6471 63
e 6542 63
e 6557 63
e 6788 63
e 6912 63
e 7073 63
e 7183 63
e 7196 63
e 7252 63
e 7384 63
e 7402 63
e 7408 63
e 7427 63
e 7551 63
e 7793 63
e 7987 63
e 8170 63
e 8263 63
e 8278 63
e 8365 63
e 8410 63
e 8548 63
e 8684 63
e 8788 63
e 8808 63
e 8826 63
e 8879 63
e 8941 63
e 8951 63
e 8959 63
e 9113 63
e 9287 63
e 9395 63
e 9486 63
e 9624 63
e 9648 63
e 9997 63
e 10081 63
e 10587 63
e 10964 63
e 10995 63
e 11024 63
e 11087 63
e 11095 63
e 11107 63
e 11109 63
e 11139 63
e 11210 63
e 11289 63
e 11332 63
e 11344 63
e 11426 63
e 11606 63
e 11607 63
e 11685 63
e 11976 63
e 12308 63
e 12443 63
e 12473 63
e 12667 63
e 249 64
e 435 64
e 675 64
e 758 64
e 766 64
e 1389 64
e 1477 64
e 2019 64
e 2337 64
e 2832 64
e 2862 64
e 3778 64
e 4105 64
e 4346 64
e 4863 64
e 5052 64
e 5098 64
e 5391 64
e 5526 64
e 5683 64
e 6100 64
e 6202 64
e 6235 64
e 6602 64
e 6813 64
e 6826 64
e 7226 64
e 7355 64
e 7541 64
e 8074 64
e 8146 64
e 8403 64
e 8740 64
e 8832 64
e 9033 64
e 9602 64
e 9960 64
e 10368 64
e 11001 64
e 11458 64
e 11702 64
e 11716 64
e 11880 64
e 12254 64
e 12529 64
e 12718 64
e 12797 64
e 75 65
e 148 65
e 386 65
e 622 65
e 746 65
e 1023 65
e 1086 65
e 1184 65
e 1256 65
e 1265 65
e 1318 65
e 1332 65
e 1470 65
e 1618 65
e 1654 65
e 1841 65
e 1845 65
e 2016 65
e 2017 65
e 2113 65
e 2224 65
e 2592 65
e 2629 65
e 2705 65
e 2936 65
e 3020 65
e 3114 65
e 3145 65
e 3194 65
e 3214 65
e 3351 65
e 3410 65
e 3544 65
e 3619 65
e 3692 65
e 3849 65
e 3985 65
e 4074 65
e 4310 65
e 4438 65
e 4453 65
e 4738 65
e 4996 65
e 4999 65
e 5045 65
e 5481 65
e 5488 65
e 5770 65
e 5804 65
e 5945 65
e 6233 65
e 6448 65
e 6766 65
e 6774 65
e 6863 65
e 7560 65
e 7681 65
e 8087 65
e 8197 65
e 8272 65
e 8818 65
e 9023 65
e 9072 65
e 9417 65
e 9663 65
e 9750 65
e 9800 65
e 10421 65
e 10437 65
e 10500 65
e 10531 65
e 10553 65
e 10554 65
e 10566 65
e 10971 65
e 11000 65
e 11068 65
e 11248 65
e 11277 65
e 11305 65
e 11931 65
e 12016 65
e 12111 65
e 12438 65
e 12589 65
e 12763 65
e 2898 66
e 4426 66
e 4687 66
e 4862 66
e 5329 66
e 6892 66
e 9446 66
e 12322 66
e 86 67
e 108 67
e 200 67
e 1089 67
e 1586 67
e 1604 67
e 2203 67
e 2523 67
e 2695 67
e 2928 67
e 3785 67
e 3793 67
e 3904 67
e 4979 67
e 6575 67
e 7406 67
e 8661 67
e 8883 67
e 8914 67
e 9764 67
e 9856 67
e 10000 67
e 10532 67
e 10553 67
e 11068 67
e 11328 67
e 11804 67
e 12029 67
e 12044 67
e 12614 67
e 12802 67
e 99 68
e 175 68
e 218 68
e 262 68
e 286 68
e 422 68
e 445 68
e 482 68
e 855 68
e 1069 68
e 1096 68
e 1182 68
e 1192 68
e 1220 68
e 1280 68
e 1300 68
e 1603 68
e 1749 68
e 1803 68
e 1813 68
e 1927 68
e 1948 68
e 2070 68
e 2324 68
e 2363 68
e 2540 68
e 2545 68
e 2615 68
e 2678 68
e 2731 68
e 2909 68
e 2985 68
e 3064 68
e 3096 68
e 3133 68
e 3192 68
e 3214 68
e 3398 68
e 3536 68
e 3541 68
e 3967 68
e 4132 68
e 4171 68
e 4236 68
e 4328 68
e 4881 68
e 4960 68
e 5017 68
e 5053 68
e 5311 68
e 5448 68
e 5528 68
e 5709 68
e 5748 68
e 6023 68
e 6202 68
e 6300 68
e 6456 68
e 6492 68
e 6628 68
e 7071 68
e 7219 68
e 7227 68
e 7456 68
e 7829 68
e 8068 68
e 8084 68
e 8107 68
e 8186 68
e 8191 68
e 8297 68
e 8436 68
e 8511 68
e 8657 68
e 8678 68
e 8698 68
e 8830 68
e 8868 68
e 8934 68
e 9031 68
e 9042 68
e 9048 68
e 9258 68
e 9321 68
e 9478 68
e 9674 68
e 9722 68
e 9744 68
e 9772 68
e 9942 68
e 10013 68
e 10080 68
e 10167 68
e 10321 68
e 10332 68
e 10408 68
e 10649 68
e 10701 68
e 11031 68
e 11075 68
e 11224 68
e 11229 68
e 11255 68
e 11275 68
e 11313 68
e 11373 68
e 11421 68
e 11542 68
e 11617 68
e 11647 68
e 11754 68
e 12463 68
e 12493 68
e 12604 68
e 12624 68
e 12715 68
e 154 69
e 222 69
e 261 69
e 274 69
e 320 69
e 472 69
e 630 69
e 1011 69
e 1050 69
e 1112 69
e 1163 69
e 1270 69
e 1272 69
e 1347 69
e 1409 69
e 1573 69
e 1584 69
e 1681 69
e 1864 69
e 1913 69
e 2153 69
e 2163 69
e 2272 69
e 2320 69
e 2327 69
e 2336 69
e 2469 69
e 2491 69
e 2499 69
e 2515 69
e 2568 69
e 2584 69
e 2600 69
e 2759 69
e 2932 69
e 2986 69
e 3005 69
e 3019 69
e 3028 69
e 3135 69
e 3171 69
e 3224 69
e 3352 69
e 3503 69
e 3542 69
e 3600 69
e 3612 69
e 3681 69
e 3733 69
e 3779 69
e 3814 69
e 3891 69
e 3924 69
e 3980 69
e 3997 69
e 4064 69
e 4092 69
e 4112 69
e 4131 69
e 4208 69
e 4215 69
e 4264 69
e 4307 69
e 4402 69
e 4533 69
e 4547 69
e 4705 69
e 4811 69
e 4877 69
e 4973 69
e 4986 69
e 4998 69
e 5035 69
e 5087 69
e 5109 69
e 5142 69
e 5196 69
e 5204 69
e 5259 69
e 5263 69
e 5322 69
e 5374 69
e 5469 69
e 5644 69
e 5747 69
e 5823 69
e 5855 69
e 5909 69
e 5936 69
e 6130 69
e 6149 69
e 6342 69
e 6398 69
e 6461 69
e 6574 69
e 6596 69
e 6775 69
e 6844 69
e 6890 69
e 6899 69
e 6912 69
e 6929 69
e 6936 69
e 7007 69
e 7022 69
e 7085 69
e 7094 69
e 7125 69
e 7167 69
e 7643 69
e 7652 69
e 7683 69
e 7965 69
e 8004 69
e 8095 69
e 8266 69
e 8343 69
e 8364 69
e 8380 69
e 8593 69
e 8639 69
e 8640 69
e 8642 69
e 8645 69
e 8750 69
e 8897 69
e 8944 69
e 9102 69
e 9103 69
e 9148 69
e 9262 69
e 9336 69
e 9410 69
e 9483 69
e 9607 69
e 9668 69
e 9702 69
e 9737 69
e 9792 69
e 9808 69
e 9821 69
e 9899 69
e 10032 69
e 10063 69
e 10147 69
e 10242 69
e 10260 69
e 10319 69
e 10457 69
e 10473 69
e 10514 69
e 10542 69
e 10570 69
e 10586 69
e 10627 69
e 10640 69
e 10684 69
e 10719 69
e 10748 69
e 10767 69
e 10837 69
e 10838 69
e 10900 69
e 10949 69
e 11010 69
e 11070 69
e 11079 69
e 11120 69
e 11125 69
e 11133 69
e 11196 69
e 11277 69
e 11369 69
e 11582 69
e 11637 69
e 11641 69
e 11807 69
e 11820 69
e 11833 69
e 11844 69
e 11908 69
e 11968 69
e 12100 69
e 12114 69
e 12117 69
e 12126 69
e 12127 69
e 12165 69
e 12264 69
e 12270 69
e 12305 69
e 12361 69
e 12561 69
e 12730 69
e 12750 69
e 649 70
e 955 70
e 1230 70
e 1293 70
e 1442 70
e 1676 70
e 1789 70
e 1907 70
e 2111 70
e 2437 70
e 2624 70
e 2788 70
e 2887 70
e 3210 70
e 3297 70
e 4544 70
e 4568 70
e 4707 70
e 4850 70
e 5344 70
e 5457 70
e 5545 70
e 5923 70
e 6212 70
e 6223 70
e 6434 70
e 6632 70
e 6704 70
e 7036 70
e 7369 70
e 7504 70
e 7677 70
e 8238 70
e 9208 70
e 9543 70
e 9646 70
e 10113 70
e 10530 70
e 10550 70
e 11129 70
e 11308 70
e 11534 70
e 11733 70
e 12261 70
e 12316 70
e 12442 70
e 12492 70
e 326 71
e 364 71
e 474 71
e 521 71
e 836 71
e 884 71
e 915 71
e 1168 71
e 1304 71
e 1368 71
e 1555 71
e 1718 71
e 2034 71
e 2060 71
e 2286 71
e 2348 71
e 2396 71
e 2407 71
e 2481 71
e 2606 71
e 2713 71
e 2757 71
e 2771 71
e 2808 71
e 2811 71
e 3114 71
e 3122 71
e 3218 71
e 3225 71
e 3265 71
e 3460 71
e 3480 71
e 3524 71
e 3888 71
e 3894 71
e 4232 71
e 4238 71
e 4260 71
e 4278 71
e 4335 71
e 4384 71
e 4435 71
e 4516 71
e 4540 71
e 4562 71
e 4621 71
e 4636 71
e 4660 71
e 4738 71
e 4805 71
e 4918 71
e 5021 71
e 5033 71
e 5035 71
e 5059 71
e 5089 71
e 5101 71
e 5155 71
e 5282 71
e 5453 71
e 5477 71
e 5589 71
e 5770 71
e 6170 71
e 6286 71
e 6344 71
e 6369 71
e 6448 71
e 6471 71
e 6593 71
e 6618 71
e 6666 71
e 6764 71
e 6901 71
e 7264 71
e 7361 71
e 7373 71
e 7403 71
e 7437 71
e 7909 71
e 7968 71
e 7987 71
e 8032 71
e 8179 71
e 8450 71
e 8503 71
e 8517 71
e 8736 71
e 8768 71
e 8816 71
e 9018 71
e 9068 71
e 9085 71
e 9130 71
e 9216 71
e 9227 71
e 9295 71
e 9433 71
e 9485 71
e 9529 71
e 9530 71
e 9547 71
e 9573 71
e 9610 71
e 9655 71
e 9847 71
e 9850 71
e 9878 71
e 10019 71
e 10148 71
e 10155 71
e 10201 71
e 10281 71
e 10300 71
e 10381 71
e 10532 71
e 10600 71
e 10615 71
e 10646 71
e 10713 71
e 10758 71
e 10817 71
e 10888 71
e 10953 71
e 10973 71
e 10982 71
e 11063 71
e 11077 71
e 11164 71
e 11186 71
e 11243 71
e 11244 71
e 11288 71
e 11316 71
e 11328 71
e 11358 71
e 11393 71
e 11492 71
e 11594 71
e 11665 71
e 11702 71
e 11707 71
e 11749 71
e 11808 71
e 11921 71
e 11965 71
e 11996 71
e 12085 71
e 12396 71
e 12435 71
e 12457 71
e 12467 71
e 12632 71
e 127 72
e 131 72
e 132 72
e 207 72
e 234 72
e 241 72
e 249 72
e 261 72
e 290 72
e 317 72
e 339 72
e 351 72
e 358 72
e 445 72
e 466 72
e 488 72
e 505 72
e 535 72
e 597 72
e 663 72
e 680 72
e 701 72
e 703 72
e 705 72
e 757 72
e 780 72
e 801 72
e 811 72
e 863 72
e 903 72
e 937 72
e 1067 72
e 1094 72
e 1106 72
e 1199 72
e 1308 72
e 1347 72
e 1504 72
e 1508 72
e 1537 72
e 1560 72
e 1591 72
e 1637 72
e 1657 72
e 1672 72
e 1708 72
e 1755 72
e 1767 72
e 1784 72
e 1798 72
e 1995 72
e 2022 72
e 2178 72
e 2278 72
e 2321 72
e 2344 72
e 2356 72
e 2419 72
e 2460 72
e 2511 72
e 2520 72
e 2533 72
e 2577 72
e 2586 72
e 2620 72
e 2630 72
e 2676 72
e 2702 72
e 2909 72
e 2984 72
e 3014 72
e 3079 72
e 3083 72
e 3096 72
e 3138 72
e 3142 72
e 3182 72
e 3194 72
e 3217 72
e 3220 72
e 3223 72
e 3380 72
e 3421 72
e 3425 72
e 3434 72
e 3554 72
e 3580 72
e 3588 72
e 3605 72
e 3728 72
e 3915 72
e 3940 72
e 3942 72
e 3991 72
e 4055 72
e 4134 72
e 4135 72
e 4143 72
e 4181 72
e 4235 72
e 4256 72
e 4292 72
e 4353 72
e 4364 72
e 4413 72
e 4505 72
e 4543 72
e 4575 72
e 4614 72
e 4624 72
e 4626 72
e 4657 72
e 4670 72
e 4674 72
e 4717 72
e 4733 72
e 4863 72
e 4945 72
e 4960 72
e 5061 72
e 5079 72
e 5092 72
e 5112 72
e 5141 72
e 5219 72
e 5232 72
e 5269 72
e 5420 72
e 5435 72
e 5602 72
e 5649 72
e 5666 72
e 5696 72
e 5701 72
e 5707 72
e 5748 72
e 5811 72
e 5821 72
e 5956 72
e 5959 72
e 5977 72
e 6034 72
e 6074 72
e 6214 72
e 6219 72
e 6221 72
e 6239 72
e 6328 72
e 6384 72
e 6419 72
e 6423 72
e 6428 72
e 6450 72
e 6471 72
e 6492 72
e 6496 72
e 6521 72
e 6525 72
e 6534 72
e 6613 72
e 6664 72
e 6798 72
e 6799 72
e 6811 72
e 6859 72
e 6860 72
e 6907 72
e 6927 72
e 6946 72
e 6960 72
e 6986 72
e 7013 72
e 7021 72
e 7043 72
e 7105 72
e 7129 72
e 7288 72
e 7409 72
e 7432 72
e 7438 72
e 7444 72
e 7450 72
e 7470 72
e 7476 72
e 7489 72
e 7523 72
e 7549 72
e 7551 72
e 7654 72
e 7668 72
e 7713 72
e 7891 72
e 7896 72
e 8021 72
e 8064 72
e 8115 72
e 8174 72
e 8178 72
e 8278 72
e 8329 72
e 8363 72
e 8370 72
e 8378 72
e 8382 72
e 8394 72
e 8398 72
e 8435 72
e 8531 72
e 8550 72
e 8576 72
e 8603 72
e 8675 72
e 8726 72
e 8751 72
e 8781 72
e 8795 72
e 8819 72
e 8821 72
e 8827 72
e 8854 72
e 8856 72
e 8862 72
e 8884 72
e 8953 72
e 8979 72
e 9010 72
e 9031 72
e 9155 72
e 9258 72
e 9351 72
e 9395 72
e 9428 72
e 9429 72
e 9447 72
e 9469 72
e 9478 72
e 9553 72
e 9609 72
e 9613 72
e 9680 72
e 9698 72
e 9722 72
e 9729 72
e 9833 72
e 9858 72
e 9977 72
e 9997 72
e 10024 72
e 10039 72
e 10080 72
e 10172 72
e 10182 72
e 10204 72
e 10280 72
e 10309 72
e 10346 72
e 10432 72
e 10453 72
e 10488 72
e 10494 72
e 10558 72
e 10601 72
e 10697 72
e 10770 72
e 10774 72
e 10815 72
e 10882 72
e 10954 72
e 10971 72
e 10996 72
e 11083 72
e 11161 72
e 11172 72
e 11227 72
e 11254 72
e 11255 72
e 11262 72
e 11275 72
e 11331 72
e 11363 72
e 11368 72
e 11371 72
e 11537 72
e 11553 72
e 11584 72
e 11642 72
e 11662 72
e 11680 72
e 11853 72
e 11868 72
e 11903 72
e 11916 72
e 11934 72
e 11989 72
e 12011 72
e 12028 72
e 12072 72
e 12082 72
e 12105 72
e 12120 72
e 12142 72
e 12148 72
e 12188 72
e 12222 72
e 12250 72
e 12255 72
e 12279 72
e 12349 72
e 12359 72
e 12493 72
e 12498 72
e 12517 72
e 12537 72
e 12538 72
e 12674 72
e 12729 72
e 12749 72
e 12798 72
e 883 73
e 1557 73
e 1574 73
e 1958 73
e 2489 73
e 4033 73
e 4219 73
e 4483 73
e 4706 73
e 4722 73
e 5003 73
e 5965 73
e 6212 73
e 6247 73
e 6662 73
e 6759 73
e 6912 73
e 6962 73
e 7739 73
e 10793 73
e 11232 73
e 11354 73
e 11578 73
e 11661 73
e 173 74
e 208 74
e 528 74
e 618 74
e 644 74
e 836 74
e 1253 74
e 1403 74
e 1452 74
e 1485 74
e 1727 74
e 1910 74
e 2087 74
e 2495 74
e 2520 74
e 2695 74
e 2821 74
e 2897 74
e 2911 74
e 2932 74
e 3001 74
e 3305 74
e 3313 74
e 3382 74
e 3426 74
e 3600 74
e 3610 74
e 3648 74
e 3720 74
e 3887 74
e 4148 74
e 4268 74
e 4385 74
e 4648 74
e 4649 74
e 4807 74
e 4811 74
e 4877 74
e 4900 74
e 4934 74
e 4999 74
e 5115 74
e 5142 74
e 5357 74
e 5789 74
e 5810 74
e 5922 74
e 5934 74
e 6011 74
e 6109 74
e 6229 74
e 6312 74
e 6344 74
e 6455 74
e 6574 74
e 6661 74
e 6707 74
e 6844 74
e 6992 74
e 7057 74
e 7065 74
e 7180 74
e 7277 74
e 7367 74
e 7420 74
e 7894 74
e 8074 74
e 8179 74
e 8250 74
e 8496 74
e 8497 74
e 8665 74
e 8739 74
e 8805 74
e 8882 74
e 8897 74
e 9130 74
e 9174 74
e 9367 74
e 9556 74
e 9690 74
e 9697 74
e 9822 74
e 10068 74
e 10138 74
e 10372 74
e 10471 74
e 10515 74
e 10523 74
e 10553 74
e 10667 74
e 10688 74
e 10945 74
e 11000 74
e 11050 74
e 11117 74
e 11181 74
e 11501 74
e 11558 74
e 11582 74
e 11707 74
e 11770 74
e 11942 74
e 12240 74
e 12561 74
e 12685 74
e 12763 74
e 12776 74
e 12785 74
e 148 75
e 237 75
e 261 75
e 369 75
e 630 75
e 653 75
e 671 75
e 678 75
e 787 75
e 898 75
e 908 75
e 927 75
e 980 75
e 1078 75
e 1272 75
e 1281 75
e 1375 75
e 1531 75
e 1584 75
e 1680 75
e 1689 75
e 1717 75
e 1983 75
e 2163 75
e 2284 75
e 2336 75
e 2499 75
e 2515 75
e 2672 75
e 2687 75
e 2759 75
e 2816 75
e 3019 75
e 3036 75
e 3096 75
e 3193 75
e 3199 75
e 3205 75
e 3297 75
e 3303 75
e 3311 75
e 3332 75
e 3354 75
e 3556 75
e 3605 75
e 3680 75
e 3779 75
e 3814 75
e 3849 75
e 3891 75
e 3980 75
e 4017 75
e 4131 75
e 4147 75
e 4211 75
e 4533 75
e 4544 75
e 4566 75
e 4894 75
e 4973 75
e 5070 75
e 5087 75
e 5121 75
e 5196 75
e 5259 75
e 5268 75
e 5269 75
e 5316 75
e 5373 75
e 5410 75
e 5422 75
e 5756 75
e 5800 75
e 5815 75
e 5936 75
e 6112 75
e 6132 75
e 6306 75
e 6461 75
e 6548 75
e 6596 75
e 6698 75
e 6830 75
e 7022 75
e 7083 75
e 7136 75
e 7414 75
e 7683 75
e 7690 75
e 7765 75
e 7823 75
e 7850 75
e 8009 75
e 8200 75
e 8243 75
e 8259 75
e 8266 75
e 8337 75
e 8349 75
e 8496 75
e 8554 75
e 8590 75
e 8626 75
e 8687 75
e 8944 75
e 8963 75
e 9148 75
e 9189 75
e 9483 75
e 9690 75
e 9702 75
e 9735 75
e 9782 75
e 9912 75
e 9996 75
e 10047 75
e 10139 75
e 10260 75
e 10319 75
e 10330 75
e 10364 75
e 10448 75
e 10514 75
e 10542 75
e 10571 75
e 10682 75
e 10695 75
e 10719 75
e 10765 75
e 10963 75
e 11046 75
e 11070 75
e 11079 75
e 11165 75
e 11196 75
e 11310 75
e 11314 75
e 11807 75
e 11901 75
e 11923 75
e 11968 75
e 12059 75
e 12116 75
e 12127 75
e 12191 75
e 12193 75
e 12208 75
e 12264 75
e 12315 75
e 12438 75
e 12475 75
e 12543 75
e 12610 75
e 12710 75
e 207 76
e 218 76
e 260 76
e 285 76
e 296 76
e 314 76
e 369 76
e 496 76
e 579 76
e 605 76
e 616 76
e 724 76
e 741 76
e 751 76
e 870 76
e 977 76
e 1035 76
e 1154 76
e 1182 76
e 1273 76
e 1308 76
e 1378 76
e 1380 76
e 1394 76
e 1725 76
e 1844 76
e 1948 76
e 1985 76
e 2004 76
e 2050 76
e 2084 76
e 2171 76
e 2204 76
e 2223 76
e 2230 76
e 2262 76
e 2316 76
e 2321 76
e 2366 76
e 2399 76
e 2435 76
e 2460 76
e 2512 76
e 2555 76
e 2573 76
e 2641 76
e 2794 76
e 2862 76
e 2939 76
e 2956 76
e 2996 76
e 3071 76
e 3096 76
e 3146 76
e 3200 76
e 3214 76
e 3290 76
e 3379 76
e 3400 76
e 3403 76
e 3428 76
e 3431 76
e 3477 76
e 3504 76
e 3523 76
e 3548 76
e 3559 76
e 3582 76
e 3727 76
e 3856 76
e 3944 76
e 4025 76
e 4183 76
e 4245 76
e 4361 76
e 4390 76
e 4407 76
e 4413 76
e 4423 76
e 4433 76
e 4498 76
e 4570 76
e 4581 76
e 4609 76
e 4644 76
e 4675 76
e 4781 76
e 4901 76
e 5103 76
e 5209 76
e 5232 76
e 5318 76
e 5328 76
e 5523 76
e 5598 76
e 5621 76
e 5624 76
e 5730 76
e 5743 76
e 5869 76
e 5884 76
e 5974 76
e 5993 76
e 6020 76
e 6045 76
e 6070 76
e 6094 76
e 6099 76
e 6181 76
e 6183 76
e 6239 76
e 6269 76
e 6525 76
e 6659 76
e 6716 76
e 6784 76
e 6888 76
e 6901 76
e 7043 76
e 7082 76
e 7172 76
e 7201 76
e 7220 76
e 7230 76
e 7294 76
e 7340 76
e 7441 76
e 7462 76
e 7498 76
e 7581 76
e 7743 76
e 7851 76
e 7853 76
e 8033 76
e 8086 76
e 8132 76
e 8140 76
e 8142 76
e 8149 76
e 8158 76
e 8276 76
e 8300 76
e 8403 76
e 8410 76
e 8456 76
e 8498 76
e 8500 76
e 8536 76
e 8601 76
e 8636 76
e 8648 76
e 8668 76
e 8686 76
e 8688 76
e 8751 76
e 8777 76
e 8804 76
e 8806 76
e 8814 76
e 8821 76
e 8862 76
e 8976 76
e 9080 76
e 9159 76
e 9180 76
e 9211 76
e 9253 76
e 9284 76
e 9320 76
e 9423 76
e 9493 76
e 9558 76
e 9588 76
e 9732 76
e 9778 76
e 9952 76
e 9963 76
e 10038 76
e 10100 76
e 10130 76
e 10145 76
e 10165 76
e 10177 76
e 10191 76
e 10205 76
e 10248 76
e 10305 76
e 10346 76
e 10421 76
e 10425 76
e 10585 76
e 10647 76
e 10700 76
e 10782 76
e 10821 76
e 10824 76
e 10906 76
e 10952 76
e 11024 76
e 11029 76
e 11037 76
e 11102 76
e 11126 76
e 11150 76
e 11191 76
e 11210 76
e 11312 76
e 11326 76
e 11342 76
e 11364 76
e 11412 76
e 11426 76
e 11538 76
e 11573 76
e 11606 76
e 11627 76
e 11691 76
e 11862 76
e 11881 76
e 12044 76
e 12078 76
e 12164 76
e 12191 76
e 12200 76
e 12206 76
e 12288 76
e 12343 76
e 12507 76
e 12589 76
e 12736 76
e 12748 76
e 1021 77
e 1730 77
e 198 78
e 270 78
e 382 78
e 446 78
e 475 78
e 548 78
e 696 78
e 799 78
e 860 78
e 937 78
e 1018 78
e 1113 78
e 1183 78
e 1286 78
e 1339 78
e 1468 78
e 1578 78
e 1701 78
e 1770 78
e 1774 78
e 1832 78
e 1896 78
e 2067 78
e 2096 78
e 2148 78
e 2171 78
e 2265 78
e 2367 78
e 2442 78
e 2444 78
e 2485 78
e 2491 78
e 2561 78
e 2753 78
e 2794 78
e 2900 78
e 3400 78
e 3411 78
e 3460 78
e 3910 78
e 3930 78
e 4014 78
e 4098 78
e 4161 78
e 4591 78
e 4633 78
e 4820 78
e 4922 78
e 5288 78
e 5297 78
e 5778 78
e 5837 78
e 5939 78
e 5986 78
e 6064 78
e 6245 78
e 6320 78
e 6323 78
e 6327 78
e 6513 78
e 7354 78
e 7483 78
e 7512 78
e 7584 78
e 7750 78
e 7754 78
e 7755 78
e 7794 78
e 7895 78
e 8151 78
e 8321 78
e 8452 78
e 8461 78
e 8478 78
e 8542 78
e 8670 78
e 8694 78
e 8830 78
e 8871 78
e 9148 78
e 9188 78
e 9478 78
e 9620 78
e 9785 78
e 9901 78
e 9948 78
e 9951 78
e 9956 78
e 10036 78
e 10071 78
e 10240 78
e 10522 78
e 10547 78
e 10716 78
e 10803 78
e 10871 78
e 10905 78
e 10980 78
e 10986 78
e 11160 78
e 11323 78
e 11379 78
e 11606 78
e 11755 78
e 11912 78
e 11996 78
e 12303 78
e 12389 78
e 12408 78
e 12526 78
e 12706 78
e 12743 78
e 95 79
e 206 79
e 214 79
e 250 79
e 315 79
e 326 79
e 349 79
e 427 79
e 507 79
e 518 79
e 530 79
e 667 79
e 758 79
e 759 79
e 911 79
e 914 79
e 1083 79
e 1135 79
e 1150 79
e 1199 79
e 1217 79
e 1233 79
e 1265 79
e 1274 79
e 1279 79
e 1304 79
e 1358 79
e 1589 79
e 1592 79
e 1610 79
e 1637 79
e 1692 79
e 1722 79
e 1758 79
e 1794 79
e 1813 79
e 1829 79
e 2091 79
e 2103 79
e 2118 79
e 2178 79
e 2300 79
e 2337 79
e 2392 79
e 2436 79
e 2521 79
e 2533 79
e 2537 79
e 2712 79
e 2760 79
e 2795 79
e 2807 79
e 2851 79
e 2967 79
e 3046 79
e 3100 79
e 3118 79
e 3121 79
e 3225 79
e 3344 79
e 3792 79
e 3801 79
e 4028 79
e 4369 79
e 4620 79
e 4662 79
e 4760 79
e 4810 79
e 4872 79
e 4935 79
e 5033 79
e 5052 79
e 5115 79
e 5132 79
e 5236 79
e 5238 79
e 5242 79
e 5247 79
e 5389 79
e 5509 79
e 5736 79
e 5836 79
e 5977 79
e 6152 79
e 6166 79
e 6202 79
e 6274 79
e 6302 79
e 6385 79
e 6449 79
e 6516 79
e 6591 79
e 6699 79
e 6713 79
e 6715 79
e 6808 79
e 6895 79
e 6928 79
e 6947 79
e 6998 79
e 7013 79
e 7046 79
e 7133 79
e 7145 79
e 7213 79
e 7280 79
e 7282 79
e 7321 79
e 7406 79
e 7495 79
e 7513 79
e 7556 79
e 7586 79
e 7693 79
e 7774 79
e 7811 79
e 7898 79
e 7970 79
e 7998 79
e 8138 79
e 8166 79
e 8215 79
e 8217 79
e 8232 79
e 8284 79
e 8410 79
e 8425 79
e 8433 79
e 8550 79
e 8602 79
e 8868 79
e 8933 79
e 9033 79
e 9128 79
e 9209 79
e 9248 79
e 9292 79
e 9310 79
e 9347 79
e 9430 79
e 9455 79
e 9571 79
e 9589 79
e 9628 79
e 9650 79
e 9916 79
e 10264 79
e 10281 79
e 10341 79
e 10368 79
e 10409 79
e 10423 79
e 10456 79
e 10516 79
e 10559 79
e 10566 79
e 10573 79
e 10630 79
e 10745 79
e 10801 79
e 10913 79
e 10977 79
e 10992 79
e 11080 79
e 11199 79
e 11218 79
e 11253 79
e 11275 79
e 11328 79
e 11509 79
e 11594 79
e 11695 79
e 11802 79
e 11850 79
e 11865 79
e 11970 79
e 12146 79
e 12170 79
e 12244 79
e 12279 79
e 12322 79
e 12345 79
e 12359 79
e 12378 79
e 12447 79
e 12482 79
e 12553 79
e 12766 79
e 181 80
e 218 80
e 282 80
e 427 80
e 565 80
e 596 80
e 622 80
e 713 80
e 780 80
e 914 80
e 1002 80
e 1004 80
e 1084 80
e 1147 80
e 1170 80
e 1182 80
e 1199 80
e 1285 80
e 1297 80
e 1300 80
e 1589 80
e 1592 80
e 1637 80
e 1745 80
e 1784 80
e 1842 80
e 1857 80
e 1915 80
e 1937 80
e 1954 80
e 2080 80
e 2091 80
e 2094 80
e 2115 80
e 2178 80
e 2497 80
e 2533 80
e 2556 80
e 2602 80
e 2622 80
e 2710 80
e 2745 80
e 2795 80
e 3048 80
e 3121 80
e 3425 80
e 3482 80
e 3604 80
e 3718 80
e 3723 80
e 3750 80
e 3972 80
e 4028 80
e 4069 80
e 4173 80
e 4433 80
e 4505 80
e 4509 80
e 4935 80
e 4957 80
e 5092 80
e 5366 80
e 5387 80
e 5420 80
e 5532 80
e 5624 80
e 5654 80
e 5736 80
e 5743 80
e 5817 80
e 5918 80
e 5951 80
e 5977 80
e 6206 80
e 6328 80
e 6345 80
e 6428 80
e 6454 80
e 6544 80
e 6653 80
e 6727 80
e 6860 80
e 6967 80
e 7053 80
e 7078 80
e 7213 80
e 7222 80
e 7253 80
e 7288 80
e 7321 80
e 7406 80
e 7467 80
e 7523 80
e 7660 80
e 7719 80
e 7906 80
e 7916 80
e 7955 80
e 7970 80
e 8006 80
e 8019 80
e 8070 80
e 8115 80
e 8120 80
e 8252 80
e 8292 80
e 8370 80
e 8508 80
e 8511 80
e 8550 80
e 8572 80
e 8602 80
e 8751 80
e 8753 80
e 8819 80
e 8821 80
e 8827 80
e 8868 80
e 8883 80
e 8927 80
e 8932 80
e 8933 80
e 8948 80
e 9010 80
e 9209 80
e 9258 80
e 9310 80
e 9413 80
e 9428 80
e 9430 80
e 9484 80
e 9527 80
e 9537 80
e 9776 80
e 9800 80
e 9947 80
e 10013 80
e 10054 80
e 10213 80
e 10219 80
e 10263 80
e 10264 80
e 10299 80
e 10341 80
e 10346 80
e 10429 80
e 10453 80
e 10679 80
e 10883 80
e 10920 80
e 10956 80
e 10977 80
e 10989 80
e 11001 80
e 11083 80
e 11172 80
e 11331 80
e 11332 80
e 11363 80
e 11364 80
e 11422 80
e 11442 80
e 11682 80
e 11698 80
e 11725 80
e 11745 80
e 11802 80
e 11850 80
e 12064 80
e 12068 80
e 12146 80
e 12174 80
e 12188 80
e 12226 80
e 12349 80
e 12426 80
e 12447 80
e 12501 80
e 12508 80
e 12595 80
e 12749 80
e 12768 80
e 10336 81
e 91 82
e 188 82
e 255 82
e 326 82
e 368 82
e 572 82
e 836 82
e 1010 82
e 1143 82
e 1248 82
e 1400 82
e 1403 82
e 1436 82
e 1470 82
e 1769 82
e 1775 82
e 1826 82
e 1893 82
e 2262 82
e 2300 82
e 2400 82
e 2523 82
e 2538 82
e 2716 82
e 2722 82
e 2771 82
e 2811 82
e 2882 82
e 2947 82
e 3066 82
e 3145 82
e 3265 82
e 3491 82
e 3508 82
e 3654 82
e 3724 82
e 3753 82
e 3785 82
e 3794 82
e 3948 82
e 4087 82
e 4165 82
e 4231 82
e 4232 82
e 4346 82
e 4578 82
e 4609 82
e 4784 82
e 4957 82
e 5035 82
e 5072 82
e 5085 82
e 5140 82
e 5320 82
e 5477 82
e 5667 82
e 5714 82
e 5747 82
e 5818 82
e 6073 82
e 6138 82
e 6155 82
e 6170 82
e 6389 82
e 6434 82
e 6661 82
e 6713 82
e 6809 82
e 6813 82
e 6839 82
e 6992 82
e 7067 82
e 7109 82
e 7133 82
e 7253 82
e 7263 82
e 7320 82
e 7348 82
e 7454 82
e 7473 82
e 7477 82
e 7586 82
e 7634 82
e 7688 82
e 7941 82
e 7998 82
e 8270 82
e 8450 82
e 8517 82
e 8680 82
e 8804 82
e 8942 82
e 8955 82
e 9055 82
e 9317 82
e 9623 82
e 10087 82
e 10194 82
e 10301 82
e 10317 82
e 10325 82
e 10392 82
e 10437 82
e 10499 82
e 10515 82
e 10553 82
e 10585 82
e 10646 82
e 10713 82
e 10789 82
e 10868 82
e 10946 82
e 10953 82
e 11270 82
e 11358 82
e 11372 82
e 11501 82
e 11757 82
e 11921 82
e 11996 82
e 12069 82
e 12390 82
e 12467 82
e 12505 82
e 12554 82
e 12594 82
e 12639 82
e 12678 82
e 12797 82
e 210 83
e 559 83
e 692 83
e 1477 83
e 1775 83
e 2007 83
e 2300 83
e 2504 83
e 2518 83
e 2908 83
e 3628 83
e 4165 83
e 4386 83
e 4516 83
e 4562 83
e 4738 83
e 4984 83
e 5389 83
e 5775 83
e 5857 83
e 6189 83
e 6637 83
e 6639 83
e 6983 83
e 7124 83
e 7161 83
e 7673 83
e 7718 83
e 7918 83
e 7998 83
e 8416 83
e 8474 83
e 8517 83
e 8689 83
e 9622 83
e 9847 83
e 10295 83
e 10528 83
e 10714 83
e 11077 83
e 11441 83
e 11921 83
e 12421 83
e 12673 83
e 12756 83
e 342 84
e 415 84
e 514 84
e 575 84
e 586 84
e 977 84
e 1017 84
e 1076 84
e 1109 84
e 1161 84
e 1181 84
e 1198 84
e 1261 84
e 1273 84
e 1277 84
e 1293 84
e 1312 84
e 1445 84
e 1602 84
e 1820 84
e 1898 84
e 1907 84
e 2111 84
e 2157 84
e 2244 84
e 2276 84
e 2357 84
e 2362 84
e 2372 84
e 2437 84
e 2530 84
e 2661 84
e 2726 84
e 2773 84
e 2788 84
e 2824 84
e 2941 84
e 2955 84
e 2974 84
e 3079 84
e 3253 84
e 3342 84
e 3438 84
e 3665 84
e 3823 84
e 3864 84
e 3916 84
e 4033 84
e 4088 84
e 4101 84
e 4203 84
e 4411 84
e 4462 84
e 4473 84
e 4479 84
e 4503 84
e 4506 84
e 4542 84
e 4543 84
e 4603 84
e 4614 84
e 4645 84
e 4663 84
e 4812 84
e 4880 84
e 4923 84
e 4986 84
e 5103 84
e 5111 84
e 5138 84
e 5211 84
e 5257 84
e 5311 84
e 5380 84
e 5431 84
e 5553 84
e 5568 84
e 5591 84
e 5735 84
e 5825 84
e 5959 84
e 5968 84
e 6023 84
e 6094 84
e 6309 84
e 6425 84
e 6477 84
e 6524 84
e 6615 84
e 6624 84
e 6789 84
e 6843 84
e 7058 84
e 7233 84
e 7275 84
e 7326 84
e 7359 84
e 7666 84
e 7732 84
e 7741 84
e 7933 84
e 8000 84
e 8040 84
e 8060 84
e 8119 84
e 8233 84
e 8362 84
e 8376 84
e 8536 84
e 8585 84
e 8716 84
e 8765 84
e 8911 84
e 8944 84
e 8991 84
e 9022 84
e 9243 84
e 9256 84
e 9424 84
e 9527 84
e 9625 84
e 9692 84
e 9814 84
e 9859 84
e 10186 84
e 10278 84
e 10424 84
e 10582 84
e 10754 84
e 10813 84
e 10821 84
e 10876 84
e 10967 84
e 10981 84
e 11037 84
e 11058 84
e 11212 84
e 11261 84
e 11390 84
e 11450 84
e 11627 84
e 11663 84
e 11763 84
e 11765 84
e 11813 84
e 12054 84
e 12140 84
e 12318 84
e 12393 84
e 12410 84
e 12422 84
e 12528 84
e 12544 84
e 12598 84
e 12738 84
e 12744 84
e 136 85
e 205 85
e 208 85
e 242 85
e 248 85
e 275 85
e 477 85
e 485 85
e 560 85
e 580 85
e 739 85
e 1024 85
e 1355 85
e 1365 85
e 1542 85
e 2077 85
e 2291 85
e 2381 85
e 2469 85
e 2930 85
e 2981 85
e 3075 85
e 3110 85
e 3211 85
e 3266 85
e 3478 85
e 3612 85
e 3733 85
e 4005 85
e 4137 85
e 4375 85
e 4402 85
e 4573 85
e 4677 85
e 4693 85
e 4807 85
e 4877 85
e 5038 85
e 5098 85
e 5148 85
e 5169 85
e 5316 85
e 5614 85
e 5855 85
e 6194 85
e 6322 85
e 6752 85
e 6887 85
e 6899 85
e 6931 85
e 7079 85
e 7125 85
e 7128 85
e 7167 85
e 7300 85
e 7334 85
e 7396 85
e 7552 85
e 7643 85
e 7781 85
e 7982 85
e 8288 85
e 8640 85
e 8642 85
e 8742 85
e 8750 85
e 9214 85
e 9337 85
e 9438 85
e 9539 85
e 9808 85
e 9821 85
e 9965 85
e 10677 85
e 10684 85
e 10816 85
e 10867 85
e 10949 85
e 11058 85
e 11125 85
e 11133 85
e 11373 85
e 11452 85
e 11468 85
e 11618 85
e 11637 85
e 11820 85
e 11831 85
e 11952 85
e 11993 85
e 12100 85
e 12264 85
e 12404 85
e 12406 85
e 12460 85
e 12497 85
e 12521 85
e 12620 85
e 200 86
e 249 86
e 263 86
e 521 86
e 1089 86
e 1102 86
e 1470 86
e 1517 86
e 1550 86
e 1586 86
e 1624 86
e 1682 86
e 1904 86
e 2657 86
e 2746 86
e 2928 86
e 3277 86
e 3785 86
e 3979 86
e 4440 86
e 4947 86
e 5308 86
e 5485 86
e 6081 86
e 6575 86
e 6774 86
e 6942 86
e 7107 86
e 7858 86
e 7948 86
e 8661 86
e 8763 86
e 9878 86
e 9917 86
e 10000 86
e 10532 86
e 11096 86
e 11248 86
e 11389 86
e 11636 86
e 11843 86
e 11929 86
e 12005 86
e 12234 86
e 12633 86
e 88 87
e 107 87
e 141 87
e 159 87
e 255 87
e 259 87
e 260 87
e 307 87
e 322 87
e 327 87
e 329 87
e 351 87
e 462 87
e 464 87
e 565 87
e 589 87
e 642 87
e 759 87
e 798 87
e 813 87
e 863 87
e 984 87
e 997 87
e 1025 87
e 1134 87
e 1154 87
e 1187 87
e 1223 87
e 1292 87
e 1307 87
e 1317 87
e 1346 87
e 1364 87
e 1424 87
e 1457 87
e 1536 87
e 1549 87
e 1554 87
e 1577 87
e 1592 87
e 1641 87
e 1662 87
e 1691 87
e 1696 87
e 1723 87
e 1771 87
e 1822 87
e 1850 87
e 1871 87
e 1887 87
e 1903 87
e 1932 87
e 1969 87
e 1976 87
e 2000 87
e 2043 87
e 2091 87
e 2111 87
e 2155 87
e 2178 87
e 2200 87
e 2201 87
e 2242 87
e 2266 87
e 2281 87
e 2290 87
e 2358 87
e 2377 87
e 2392 87
e 2458 87
e 2473 87
e 2475 87
e 2477 87
e 2490 87
e 2530 87
e 2534 87
e 2598 87
e 2627 87
e 2645 87
e 2787 87
e 2805 87
e 2817 87
e 2898 87
e 2937 87
e 2939 87
e 2996 87
e 3026 87
e 3040 87
e 3075 87
e 3115 87
e 3141 87
e 3229 87
e 3263 87
e 3294 87
e 3317 87
e 3329 87
e 3365 87
e 3388 87
e 3462 87
e 3466 87
e 3551 87
e 3631 87
e 3688 87
e 3755 87
e 3789 87
e 3830 87
e 3839 87
e 3845 87
e 4025 87
e 4054 87
e 4150 87
e 4173 87
e 4187 87
e 4191 87
e 4237 87
e 4274 87
e 4281 87
e 4391 87
e 4452 87
e 4461 87
e 4497 87
e 4530 87
e 4543 87
e 4548 87
e 4611 87
e 4674 87
e 4692 87
e 4740 87
e 4792 87
e 4830 87
e 4847 87
e 4855 87
e 4862 87
e 4872 87
e 4885 87
e 4920 87
e 4971 87
e 4986 87
e 5115 87
e 5116 87
e 5165 87
e 5226 87
e 5281 87
e 5316 87
e 5329 87
e 5355 87
e 5401 87
e 5516 87
e 5566 87
e 5612 87
e 5618 87
e 5626 87
e 5637 87
e 5654 87
e 5670 87
e 5707 87
e 5719 87
e 5730 87
e 5743 87
e 5797 87
e 5825 87
e 5934 87
e 5951 87
e 5968 87
e 5989 87
e 6134 87
e 6135 87
e 6220 87
e 6223 87
e 6238 87
e 6247 87
e 6251 87
e 6287 87
e 6288 87
e 6307 87
e 6315 87
e 6337 87
e 6368 87
e 6373 87
e 6544 87
e 6653 87
e 6684 87
e 6709 87
e 6719 87
e 6721 87
e 6789 87
e 6848 87
e 6922 87
e 6932 87
e 6960 87
e 6971 87
e 6976 87
e 7000 87
e 7088 87
e 7118 87
e 7132 87
e 7152 87
e 7196 87
e 7202 87
e 7233 87
e 7288 87
e 7301 87
e 7339 87
e 7358 87
e 7417 87
e 7467 87
e 7469 87
e 7498 87
e 7500 87
e 7573 87
e 7594 87
e 7647 87
e 7672 87
e 7683 87
e 7689 87
e 7830 87
e 7883 87
e 7885 87
e 8008 87
e 8035 87
e 8046 87
e 8054 87
e 8119 87
e 8223 87
e 8254 87
e 8300 87
e 8382 87
e 8392 87
e 8488 87
e 8560 87
e 8586 87
e 8587 87
e 8635 87
e 8682 87
e 8717 87
e 8741 87
e 8817 87
e 8834 87
e 8860 87
e 8899 87
e 8941 87
e 8975 87
e 8984 87
e 8985 87
e 9009 87
e 9060 87
e 9082 87
e 9083 87
e 9157 87
e 9177 87
e 9203 87
e 9246 87
e 9269 87
e 9309 87
e 9316 87
e 9348 87
e 9349 87
e 9360 87
e 9363 87
e 9378 87
e 9486 87
e 9520 87
e 9533 87
e 9552 87
e 9577 87
e 9584 87
e 9607 87
e 9611 87
e 9653 87
e 9701 87
e 9721 87
e 9783 87
e 9871 87
e 9875 87
e 9946 87
e 9963 87
e 10107 87
e 10122 87
e 10150 87
e 10191 87
e 10339 87
e 10345 87
e 10394 87
e 10414 87
e 10425 87
e 10475 87
e 10525 87
e 10587 87
e 10589 87
e 10602 87
e 10633 87
e 10656 87
e 10721 87
e 10727 87
e 10779 87
e 10825 87
e 10833 87
e 10886 87
e 10891 87
e 10932 87
e 10938 87
e 10975 87
e 11018 87
e 11110 87
e 11158 87
e 11236 87
e 11264 87
e 11280 87
e 11354 87
e 11387 87
e 11403 87
e 11430 87
e 11451 87
e 11544 87
e 11546 87
e 11554 87
e 11590 87
e 11659 87
e 11676 87
e 11689 87
e 11714 87
e 11745 87
e 11746 87
e 11750 87
e 11756 87
e 11776 87
e 11892 87
e 11893 87
e 11939 87
e 11976 87
e 11996 87
e 12071 87
e 12080 87
e 12192 87
e 12236 87
e 12256 87
e 12269 87
e 12294 87
e 12318 87
e 12357 87
e 12388 87
e 12417 87
e 12418 87
e 12537 87
e 12558 87
e 12586 87
e 12649 87
e 12660 87
e 12726 87
e 12739 87
e 109 88
e 141 88
e 244 88
e 259 88
e 329 88
e 351 88
e 408 88
e 464 88
e 500 88
e 516 88
e 530 88
e 565 88
e 596 88
e 642 88
e 653 88
e 863 88
e 965 88
e 984 88
e 997 88
e 1223 88
e 1271 88
e 1457 88
e 1514 88
e 1538 88
e 1585 88
e 1691 88
e 1758 88
e 1850 88
e 1857 88
e 1907 88
e 1954 88
e 2002 88
e 2048 88
e 2050 88
e 2085 88
e 2155 88
e 2175 88
e 2268 88
e 2281 88
e 2432 88
e 2503 88
e 2567 88
e 2579 88
e 2588 88
e 2592 88
e 2598 88
e 2645 88
e 2664 88
e 2689 88
e 2690 88
e 2764 88
e 2790 88
e 2799 88
e 2898 88
e 3109 88
e 3112 88
e 3124 88
e 3147 88
e 3205 88
e 3397 88
e 3461 88
e 3467 88
e 3497 88
e 3530 88
e 3665 88
e 3731 88
e 3762 88
e 3859 88
e 3868 88
e 3913 88
e 3953 88
e 4028 88
e 4183 88
e 4404 88
e 4433 88
e 4452 88
e 4498 88
e 4591 88
e 4599 88
e 4645 88
e 4655 88
e 4692 88
e 4710 88
e 4746 88
e 4758 88
e 4855 88
e 4908 88
e 4920 88
e 5165 88
e 5278 88
e 5281 88
e 5316 88
e 5329 88
e 5333 88
e 5360 88
e 5591 88
e 5618 88
e 5692 88
e 5825 88
e 5968 88
e 6035 88
e 6111 88
e 6151 88
e 6179 88
e 6238 88
e 6288 88
e 6315 88
e 6335 88
e 6368 88
e 6615 88
e 6653 88
e 6721 88
e 6723 88
e 6786 88
e 6910 88
e 6922 88
e 6930 88
e 6938 88
e 6950 88
e 6971 88
e 7164 88
e 7306 88
e 7445 88
e 7594 88
e 7683 88
e 7710 88
e 7743 88
e 7883 88
e 7990 88
e 8033 88
e 8054 88
e 8149 88
e 8174 88
e 8216 88
e 8300 88
e 8495 88
e 8496 88
e 8530 88
e 8590 88
e 8602 88
e 8641 88
e 8688 88
e 8753 88
e 8795 88
e 8824 88
e 8834 88
e 8879 88
e 8880 88
e 8933 88
e 8956 88
e 8965 88
e 9082 88
e 9086 88
e 9209 88
e 9228 88
e 9246 88
e 9287 88
e 9348 88
e 9365 88
e 9384 88
e 9482 88
e 9578 88
e 9769 88
e 9947 88
e 10039 88
e 10118 88
e 10155 88
e 10159 88
e 10180 88
e 10213 88
e 10219 88
e 10285 88
e 10371 88
e 10525 88
e 10613 88
e 10753 88
e 10859 88
e 10886 88
e 10938 88
e 11109 88
e 11149 88
e 11210 88
e 11215 88
e 11236 88
e 11253 88
e 11259 88
e 11403 88
e 11449 88
e 11554 88
e 11657 88
e 11676 88
e 11689 88
e 11712 88
e 11714 88
e 11725 88
e 11746 88
e 11756 88
e 11776 88
e 11789 88
e 11831 88
e 11846 88
e 12083 88
e 12113 88
e 12169 88
e 12256 88
e 12277 88
e 12286 88
e 12318 88
e 12447 88
e 12549 88
e 12586 88
e 12649 88
e 12726 88
e 12739 88
e 12790 88
e 578 89
e 750 89
e 900 89
e 1243 89
e 1549 89
e 1609 89
e 1798 89
e 2022 89
e 2039 89
e 2404 89
e 2640 89
e 3111 89
e 3117 89
e 3163 89
e 3194 89
e 3281 89
e 3350 89
e 3377 89
e 3380 89
e 3663 89
e 3686 89
e 3731 89
e 3877 89
e 3925 89
e 4155 89
e 4242 89
e 4409 89
e 5055 89
e 5304 89
e 5321 89
e 5471 89
e 5538 89
e 5610 89
e 5649 89
e 5655 89
e 5924 89
e 5990 89
e 6517 89
e 6562 89
e 6672 89
e 6961 89
e 6987 89
e 7449 89
e 7532 89
e 8178 89
e 8405 89
e 8668 89
e 8779 89
e 8790 89
e 8977 89
e 9196 89
e 9624 89
e 10259 89
e 10558 89
e 10658 89
e 10954 89
e 10993 89
e 11047 89
e 11050 89
e 11233 89
e 11250 89
e 11282 89
e 11304 89
e 11530 89
e 11677 89
e 12469 89
e 329 90
e 346 90
e 539 90
e 637 90
e 757 90
e 800 90
e 1045 90
e 1139 90
e 1181 90
e 1223 90
e 1237 90
e 1456 90
e 1475 90
e 1519 90
e 1595 90
e 1668 90
e 1696 90
e 1713 90
e 1903 90
e 1942 90
e 1944 90
e 1976 90
e 2048 90
e 2134 90
e 2166 90
e 2218 90
e 2359 90
e 2458 90
e 2487 90
e 2489 90
e 2530 90
e 2627 90
e 2817 90
e 2958 90
e 2966 90
e 3022 90
e 3055 90
e 3138 90
e 3239 90
e 3262 90
e 3316 90
e 3394 90
e 3497 90
e 3599 90
e 3609 90
e 3677 90
e 3688 90
e 3762 90
e 3918 90
e 3938 90
e 4072 90
e 4097 90
e 4114 90
e 4122 90
e 4417 90
e 4656 90
e 4745 90
e 4792 90
e 4845 90
e 4890 90
e 4969 90
e 5049 90
e 5102 90
e 5165 90
e 5370 90
e 5566 90
e 5707 90
e 5736 90
e 5790 90
e 5989 90
e 6145 90
e 6150 90
e 6247 90
e 6307 90
e 6379 90
e 6544 90
e 6551 90
e 6620 90
e 6630 90
e 6950 90
e 6959 90
e 7192 90
e 7297 90
e 7305 90
e 7463 90
e 7524 90
e 7551 90
e 7573 90
e 7588 90
e 7728 90
e 7933 90
e 7977 90
e 8145 90
e 8184 90
e 8216 90
e 8334 90
e 8360 90
e 8495 90
e 8513 90
e 8864 90
e 8880 90
e 8899 90
e 8975 90
e 9109 90
e 9113 90
e 9146 90
e 9229 90
e 9260 90
e 9279 90
e 9370 90
e 9427 90
e 9475 90
e 9525 90
e 9624 90
e 9687 90
e 9799 90
e 9900 90
e 9975 90
e 10025 90
e 10095 90
e 10273 90
e 10343 90
e 10447 90
e 10712 90
e 10798 90
e 10923 90
e 11215 90
e 11416 90
e 11474 90
e 11488 90
e 11516 90
e 11548 90
e 11552 90
e 11613 90
e 11884 90
e 11954 90
e 12000 90
e 12088 90
e 12208 90
e 12256 90
e 12257 90
e 12300 90
e 12477 90
e 12551 90
e 12649 90
e 12801 90
e 12802 90
e 513 91
e 1143 91
e 1288 91
e 1304 91
e 1477 91
e 1555 91
e 1660 91
e 2224 91
e 2582 91
e 2592 91
e 2775 91
e 3786 91
e 3904 91
e 3934 91
e 4234 91
e 4238 91
e 4251 91
e 4369 91
e 4588 91
e 4636 91
e 4738 91
e 4782 91
e 4798 91
e 4867 91
e 4950 91
e 4974 91
e 5132 91
e 5140 91
e 5247 91
e 5320 91
e 5752 91
e 5928 91
e 6389 91
e 6602 91
e 6618 91
e 6793 91
e 6795 91
e 6852 91
e 7067 91
e 7109 91
e 7454 91
e 8646 91
e 8778 91
e 8846 91
e 8904 91
e 9024 91
e 9233 91
e 9462 91
e 9521 91
e 9878 91
e 9960 91
e 10116 91
e 10373 91
e 10427 91
e 10622 91
e 10796 91
e 11260 91
e 11372 91
e 11431 91
e 11540 91
e 11614 91
e 11716 91
e 11921 91
e 11989 91
e 12005 91
e 12090 91
e 12197 91
e 12240 91
e 12385 91
e 12435 91
e 12555 91
e 12645 91
e 12678 91
e 12756 91
e 12788 91
e 581 92
e 702 92
e 1218 92
e 1439 92
e 1558 92
e 1583 92
e 1917 92
e 2498 92
e 2848 92
e 3983 92
e 4452 92
e 4550 92
e 4707 92
e 4709 92
e 5750 92
e 5812 92
e 6023 92
e 6108 92
e 6460 92
e 6632 92
e 7274 92
e 8009 92
e 9302 92
e 10604 92
e 11076 92
e 11417 92
e 11534 92
e 155 93
e 683 93
e 1263 93
e 1425 93
e 1485 93
e 1520 93
e 1612 93
e 1724 93
e 1931 93
e 2338 93
e 3511 93
e 3611 93
e 4111 93
e 4985 93
e 5106 93
e 5271 93
e 5511 93
e 5569 93
e 5579 93
e 5961 93
e 6222 93
e 6458 93
e 6727 93
e 6761 93
e 7772 93
e 8383 93
e 8624 93
e 8773 93
e 8917 93
e 9073 93
e 9214 93
e 9657 93
e 10250 93
e 11849 93
e 12177 93
e 2729 94
e 2805 94
e 3040 94
e 3854 94
e 4836 94
e 5625 94
e 7429 94
e 7683 94
e 8824 94
e 9044 94
e 10771 94
e 11610 94
e 12217 94
e 12622 94
e 141 95
e 151 95
e 179 95
e 193 95
e 233 95
e 269 95
e 275 95
e 308 95
e 334 95
e 337 95
e 415 95
e 494 95
e 500 95
e 504 95
e 530 95
e 540 95
e 557 95
e 565 95
e 584 95
e 587 95
e 611 95
e 705 95
e 713 95
e 736 95
e 759 95
e 767 95
e 797 95
e 817 95
e 881 95
e 888 95
e 911 95
e 914 95
e 920 95
e 943 95
e 990 95
e 1001 95
e 1010 95
e 1048 95
e 1058 95
e 1085 95
e 1170 95
e 1174 95
e 1199 95
e 1237 95
e 1279 95
e 1340 95
e 1356 95
e 1460 95
e 1514 95
e 1538 95
e 1592 95
e 1614 95
e 1637 95
e 1657 95
e 1682 95
e 1686 95
e 1691 95
e 1706 95
e 1752 95
e 1758 95
e 1761 95
e 1773 95
e 1805 95
e 1829 95
e 1838 95
e 1840 95
e 1857 95
e 1861 95
e 1890 95
e 1898 95
e 1954 95
e 1979 95
e 1996 95
e 2048 95
e 2091 95
e 2167 95
e 2178 95
e 2179 95
e 2199 95
e 2229 95
e 2242 95
e 2268 95
e 2297 95
e 2322 95
e 2351 95
e 2365 95
e 2389 95
e 2461 95
e 2464 95
e 2483 95
e 2537 95
e 2577 95
e 2622 95
e 2636 95
e 2676 95
e 2737 95
e 2744 95
e 2760 95
e 2807 95
e 2838 95
e 2878 95
e 2915 95
e 2963 95
e 3017 95
e 3040 95
e 3042 95
e 3052 95
e 3109 95
e 3121 95
e 3146 95
e 3163 95
e 3265 95
e 3269 95
e 3273 95
e 3296 95
e 3306 95
e 3397 95
e 3482 95
e 3496 95
e 3518 95
e 3530 95
e 3582 95
e 3585 95
e 3601 95
e 3617 95
e 3629 95
e 3662 95
e 3686 95
e 3718 95
e 3750 95
e 3784 95
e 3810 95
e 3845 95
e 3854 95
e 3953 95
e 3966 95
e 3974 95
e 3977 95
e 3979 95
e 4035 95
e 4093 95
e 4109 95
e 4150 95
e 4170 95
e 4209 95
e 4254 95
e 4269 95
e 4306 95
e 4353 95
e 4393 95
e 4432 95
e 4448 95
e 4470 95
e 4497 95
e 4501 95
e 4574 95
e 4608 95
e 4620 95
e 4630 95
e 4652 95
e 4663 95
e 4715 95
e 4739 95
e 4767 95
e 4787 95
e 4844 95
e 4872 95
e 4935 95
e 4941 95
e 4956 95
e 5045 95
e 5055 95
e 5115 95
e 5116 95
e 5198 95
e 5235 95
e 5257 95
e 5278 95
e 5288 95
e 5309 95
e 5315 95
e 5329 95
e 5401 95
e 5505 95
e 5509 95
e 5523 95
e 5532 95
e 5654 95
e 5669 95
e 5670 95
e 5673 95
e 5736 95
e 5743 95
e 5757 95
e 5798 95
e 5805 95
e 5813 95
e 5819 95
e 5836 95
e 5908 95
e 5963 95
e 6012 95
e 6046 95
e 6102 95
e 6122 95
e 6125 95
e 6179 95
e 6192 95
e 6250 95
e 6265 95
e 6295 95
e 6318 95
e 6335 95
e 6406 95
e 6412 95
e 6428 95
e 6454 95
e 6482 95
e 6542 95
e 6577 95
e 6600 95
e 6620 95
e 6634 95
e 6652 95
e 6653 95
e 6665 95
e 6695 95
e 6699 95
e 6701 95
e 6723 95
e 6737 95
e 6740 95
e 6820 95
e 6849 95
e 6912 95
e 6935 95
e 6946 95
e 6971 95
e 7053 95
e 7058 95
e 7164 95
e 7194 95
e 7220 95
e 7222 95
e 7242 95
e 7267 95
e 7294 95
e 7337 95
e 7340 95
e 7349 95
e 7417 95
e 7495 95
e 7515 95
e 7581 95
e 7587 95
e 7606 95
e 7622 95
e 7660 95
e 7710 95
e 7722 95
e 7901 95
e 7902 95
e 7929 95
e 7933 95
e 8006 95
e 8132 95
e 8149 95
e 8157 95
e 8188 95
e 8199 95
e 8223 95
e 8282 95
e 8356 95
e 8410 95
e 8433 95
e 8459 95
e 8508 95
e 8565 95
e 8569 95
e 8586 95
e 8587 95
e 8685 95
e 8719 95
e 8729 95
e 8738 95
e 8741 95
e 8788 95
e 8803 95
e 8811 95
e 8869 95
e 8901 95
e 8905 95
e 8922 95
e 8962 95
e 8979 95
e 8991 95
e 9010 95
e 9047 95
e 9083 95
e 9118 95
e 9209 95
e 9218 95
e 9279 95
e 9310 95
e 9316 95
e 9347 95
e 9365 95
e 9378 95
e 9446 95
e 9467 95
e 9537 95
e 9538 95
e 9544 95
e 9576 95
e 9578 95
e 9584 95
e 9587 95
e 9619 95
e 9621 95
e 9628 95
e 9648 95
e 9650 95
e 9712 95
e 9725 95
e 9729 95
e 9733 95
e 9766 95
e 9776 95
e 9825 95
e 9845 95
e 9859 95
e 9976 95
e 9978 95
e 9982 95
e 9997 95
e 10054 95
e 10118 95
e 10163 95
e 10213 95
e 10219 95
e 10248 95
e 10263 95
e 10285 95
e 10289 95
e 10290 95
e 10306 95
e 10311 95
e 10358 95
e 10368 95
e 10409 95
e 10425 95
e 10432 95
e 10450 95
e 10476 95
e 10516 95
e 10559 95
e 10573 95
e 10606 95
e 10610 95
e 10632 95
e 10633 95
e 10675 95
e 10708 95
e 10721 95
e 10731 95
e 10734 95
e 10801 95
e 10855 95
e 10859 95
e 10883 95
e 10902 95
e 10914 95
e 10920 95
e 10933 95
e 10959 95
e 10977 95
e 11009 95
e 11143 95
e 11160 95
e 11175 95
e 11218 95
e 11253 95
e 11259 95
e 11274 95
e 11342 95
e 11390 95
e 11400 95
e 11416 95
e 11422 95
e 11430 95
e 11509 95
e 11514 95
e 11532 95
e 11556 95
e 11589 95
e 11612 95
e 11617 95
e 11694 95
e 11702 95
e 11714 95
e 11725 95
e 11744 95
e 11745 95
e 11746 95
e 11756 95
e 11776 95
e 11783 95
e 11786 95
e 11802 95
e 11819 95
e 11825 95
e 11850 95
e 11852 95
e 11864 95
e 11866 95
e 11883 95
e 11938 95
e 12004 95
e 12047 95
e 12066 95
e 12080 95
e 12140 95
e 12146 95
e 12170 95
e 12196 95
e 12238 95
e 12313 95
e 12322 95
e 12352 95
e 12410 95
e 12447 95
e 12461 95
e 12478 95
e 12501 95
e 12508 95
e 12510 95
e 12528 95
e 12553 95
e 12556 95
e 12564 95
e 12583 95
e 12595 95
e 12612 95
e 12667 95
e 12739 95
e 12741 95
e 12790 95
e 613 96
e 1336 96
e 1661 96
e 1755 96
e 1848 96
e 1928 96
e 2091 96
e 2667 96
e 2781 96
e 3227 96
e 3460 96
e 4348 96
e 4511 96
e 4579 96
e 4694 96
e 4913 96
e 5112 96
e 5292 96
e 5321 96
e 5518 96
e 5660 96
e 5772 96
e 5956 96
e 5991 96
e 6513 96
e 6562 96
e 6586 96
e 6834 96
e 6918 96
e 7071 96
e 7443 96
e 7775 96
e 7874 96
e 8280 96
e 8317 96
e 8330 96
e 9087 96
e 9196 96
e 9357 96
e 9590 96
e 9727 96
e 9763 96
e 9876 96
e 10045 96
e 10674 96
e 10839 96
e 10909 96
e 11447 96
e 11528 96
e 11537 96
e 11542 96
e 11580 96
e 11996 96
e 12202 96
e 12710 96
e 12725 96
e 12782 96
e 668 97
e 698 97
e 989 97
e 1566 97
e 2007 97
e 2084 97
e 2398 97
e 2410 97
e 2416 97
e 2977 97
e 3057 97
e 3292 97
e 3440 97
e 3458 97
e 3547 97
e 3555 97
e 3727 97
e 4640 97
e 4797 97
e 5308 97
e 5686 97
e 6166 97
e 6343 97
e 6413 97
e 6466 97
e 6512 97
e 6591 97
e 6651 97
e 6737 97
e 6740 97
e 6776 97
e 6852 97
e 7035 97
e 7071 97
e 7133 97
e 7403 97
e 7415 97
e 7499 97
e 7988 97
e 8114 97
e 8260 97
e 8297 97
e 8597 97
e 8942 97
e 9075 97
e 9132 97
e 9216 97
e 9626 97
e 10085 97
e 10641 97
e 10761 97
e 11266 97
e 12034 97
e 12398 97
e 12485 97
e 12505 97
e 12529 97
e 12639 97
e 12756 97
e 193 98
e 204 98
e 222 98
e 258 98
e 351 98
e 622 98
e 641 98
e 913 98
e 1230 98
e 1751 98
e 1767 98
e 1816 98
e 1903 98
e 1966 98
e 2175 98
e 2177 98
e 2575 98
e 2731 98
e 2809 98
e 2850 98
e 2908 98
e 3002 98
e 3590 98
e 3663 98
e 3682 98
e 3691 98
e 3959 98
e 3960 98
e 4073 98
e 4132 98
e 4134 98
e 4519 98
e 4657 98
e 4844 98
e 4853 98
e 5167 98
e 5221 98
e 5234 98
e 5380 98
e 5434 98
e 5520 98
e 5619 98
e 5649 98
e 5824 98
e 6125 98
e 6419 98
e 6753 98
e 6836 98
e 7222 98
e 7540 98
e 7549 98
e 7654 98
e 7675 98
e 7822 98
e 7932 98
e 7940 98
e 8027 98
e 8115 98
e 8191 98
e 8234 98
e 8564 98
e 8578 98
e 8619 98
e 8781 98
e 9325 98
e 9405 98
e 9409 98
e 9722 98
e 10182 98
e 10296 98
e 10388 98
e 10453 98
e 10555 98
e 10558 98
e 10697 98
e 10757 98
e 10823 98
e 11092 98
e 11198 98
e 11451 98
e 11461 98
e 11677 98
e 11748 98
e 12083 98
e 12307 98
e 12352 98
e 12463 98
e 12556 98
e 12689 98
e 194 99
e 286 99
e 550 99
e 1220 99
e 1580 99
e 2172 99
e 2219 99
e 2772 99
e 2869 99
e 2954 99
e 2989 99
e 3971 99
e 4236 99
e 4347 99
e 4881 99
e 4990 99
e 5709 99
e 5866 99
e 6622 99
e 6663 99
e 6844 99
e 7814 99
e 8068 99
e 8436 99
e 8493 99
e 8644 99
e 8657 99
e 9077 99
e 10027 99
e 10264 99
e 10594 99
e 11224 99
e 11275 99
e 11313 99
e 11701 99
e 11906 99
e 174 100
e 193 100
e 230 100
e 269 100
e 273 100
e 280 100
e 286 100
e 319 100
e 377 100
e 578 100
e 611 100
e 749 100
e 766 100
e 806 100
e 832 100
e 861 100
e 888 100
e 977 100
e 1010 100
e 1047 100
e 1049 100
e 1128 100
e 1235 100
e 1554 100
e 1602 100
e 1655 100
e 1686 100
e 1771 100
e 1777 100
e 1840 100
e 1969 100
e 2080 100
e 2167 100
e 2242 100
e 2256 100
e 2290 100
e 2314 100
e 2389 100
e 2522 100
e 2633 100
e 2691 100
e 2728 100
e 2749 100
e 2758 100
e 2835 100
e 2838 100
e 2903 100
e 2980 100
e 3048 100
e 3052 100
e 3134 100
e 3288 100
e 3360 100
e 3385 100
e 3399 100
e 3485 100
e 3497 100
e 3537 100
e 3712 100
e 3734 100
e 3748 100
e 3791 100
e 3792 100
e 3799 100
e 3854 100
e 3920 100
e 3997 100
e 4071 100
e 4093 100
e 4269 100
e 4343 100
e 4353 100
e 4387 100
e 4426 100
e 4497 100
e 4663 100
e 4675 100
e 4702 100
e 4730 100
e 5167 100
e 5248 100
e 5329 100
e 5341 100
e 5397 100
e 5403 100
e 5438 100
e 5455 100
e 5473 100
e 5474 100
e 5566 100
e 5709 100
e 5719 100
e 5741 100
e 5776 100
e 5946 100
e 6058 100
e 6070 100
e 6094 100
e 6158 100
e 6181 100
e 6196 100
e 6198 100
e 6250 100
e 6447 100
e 6480 100
e 6615 100
e 6634 100
e 6653 100
e 6659 100
e 6674 100
e 6747 100
e 6786 100
e 6948 100
e 6960 100
e 7118 100
e 7139 100
e 7162 100
e 7402 100
e 7417 100
e 7451 100
e 7555 100
e 7621 100
e 7622 100
e 7718 100
e 7746 100
e 7787 100
e 7851 100
e 8008 100
e 8277 100
e 8305 100
e 8392 100
e 8401 100
e 8445 100
e 8447 100
e 8459 100
e 8560 100
e 8583 100
e 8605 100
e 8695 100
e 8746 100
e 8817 100
e 8899 100
e 8948 100
e 9114 100
e 9203 100
e 9205 100
e 9238 100
e 9253 100
e 9279 100
e 9295 100
e 9347 100
e 9353 100
e 9393 100
e 9489 100
e 9538 100
e 9547 100
e 9591 100
e 9640 100
e 9653 100
e 9840 100
e 9898 100
e 9915 100
e 9977 100
e 10002 100
e 10093 100
e 10100 100
e 10220 100
e 10246 100
e 10259 100
e 10274 100
e 10278 100
e 10339 100
e 10382 100
e 10453 100
e 10503 100
e 10606 100
e 10612 100
e 10620 100
e 10661 100
e 10721 100
e 10734 100
e 10801 100
e 10914 100
e 10949 100
e 10996 100
e 11015 100
e 11037 100
e 11076 100
e 11128 100
e 11143 100
e 11221 100
e 11274 100
e 11330 100
e 11342 100
e 11406 100
e 11428 100
e 11444 100
e 11481 100
e 11498 100
e 11589 100
e 11639 100
e 11647 100
e 11660 100
e 11832 100
e 11836 100
e 12317 100
e 12322 100
e 12447 100
e 12477 100
e 12504 100
e 12533 100
e 12542 100
e 12626 100
e 105 101
e 158 101
e 998 101
e 1213 101
e 1225 101
e 1664 101
e 1839 101
e 1873 101
e 1984 101
e 2073 101
e 2105 101
e 2403 101
e 2583 101
e 2962 101
e 3302 101
e 3379 101
e 3386 101
e 3414 101
e 3460 101
e 3596 101
e 3691 101
e 3974 101
e 4003 101
e 4302 101
e 4336 101
e 4371 101
e 4531 101
e 4597 101
e 4695 101
e 5187 101
e 6260 101
e 6765 101
e 6883 101
e 7069 101
e 7518 101
e 7696 101
e 7832 101
e 8327 101
e 8588 101
e 8721 101
e 8935 101
e 9059 101
e 9064 101
e 9200 101
e 9301 101
e 9457 101
e 9764 101
e 9802 101
e 9954 101
e 9990 101
e 10041 101
e 10052 101
e 10143 101
e 10976 101
e 11150 101
e 11567 101
e 11600 101
e 11696 101
e 11937 101
e 11977 101
e 11996 101
e 12006 101
e 12404 101
e 12476 101
e 12514 101
e 12559 101
e 12677 101
e 572 102
e 1213 102
e 1307 102
e 1320 102
e 1735 102
e 1909 102
e 2377 102
e 2592 102
e 2812 102
e 2924 102
e 2947 102
e 3017 102
e 3122 102
e 3492 102
e 3508 102
e 3634 102
e 3869 102
e 4027 102
e 4177 102
e 4551 102
e 4578 102
e 4928 102
e 5035 102
e 5063 102
e 5720 102
e 6381 102
e 6786 102
e 6915 102
e 7119 102
e 7195 102
e 7263 102
e 7392 102
e 7473 102
e 7501 102
e 7598 102
e 7634 102
e 8087 102
e 8270 102
e 8736 102
e 8814 102
e 8839 102
e 8876 102
e 8942 102
e 9171 102
e 9709 102
e 10293 102
e 10295 102
e 10374 102
e 10392 102
e 10553 102
e 10790 102
e 10954 102
e 11030 102
e 11172 102
e 11264 102
e 12109 102
e 12290 102
e 12529 102
e 12594 102
e 219 103
e 3586 103
e 3821 103
e 4893 103
e 7351 103
e 8220 103
e 8907 103
e 8913 103
e 9617 103
e 9765 103
e 10156 103
e 10723 103
e 11549 103
e 12180 103
e 12794 103
e 1400 104
e 1893 104
e 2060 104
e 2811 104
e 2897 104
e 3794 104
e 5101 104
e 5155 104
e 5185 104
e 5247 104
e 5480 104
e 6868 104
e 7878 104
e 8517 104
e 9124 104
e 10340 104
e 12259 104
e 12342 104
e 12529 104
e 108 105
e 158 105
e 171 105
e 219 105
e 227 105
e 245 105
e 361 105
e 422 105
e 552 105
e 567 105
e 614 105
e 812 105
e 843 105
e 924 105
e 1018 105
e 1023 105
e 1280 105
e 1286 105
e 1339 105
e 1365 105
e 1407 105
e 1468 105
e 1568 105
e 1578 105
e 1717 105
e 1770 105
e 1866 105
e 1882 105
e 1931 105
e 1989 105
e 2020 105
e 2368 105
e 2413 105
e 2499 105
e 2717 105
e 2859 105
e 2983 105
e 3189 105
e 3266 105
e 3390 105
e 3538 105
e 3550 105
e 3877 105
e 3910 105
e 4092 105
e 4098 105
e 4120 105
e 4181 105
e 4230 105
e 4258 105
e 5026 105
e 5035 105
e 5078 105
e 5167 105
e 5665 105
e 5694 105
e 5986 105
e 6003 105
e 6106 105
e 6195 105
e 6419 105
e 7141 105
e 7396 105
e 7421 105
e 7466 105
e 7780 105
e 8078 105
e 8191 105
e 8452 105
e 8564 105
e 8591 105
e 8663 105
e 8710 105
e 8752 105
e 8871 105
e 9089 105
e 9111 105
e 9350 105
e 9400 105
e 9495 105
e 10014 105
e 10036 105
e 10168 105
e 10218 105
e 10329 105
e 10347 105
e 10514 105
e 10641 105
e 10722 105
e 10916 105
e 11031 105
e 11098 105
e 11150 105
e 11263 105
e 11323 105
e 11368 105
e 11582 105
e 12258 105
e 12298 105
e 12437 105
e 12463 105
e 12526 105
e 281 106
e 311 106
e 428 106
e 552 106
e 1023 106
e 1220 106
e 1280 106
e 1557 106
e 1561 106
e 1661 106
e 1781 106
e 2407 106
e 2472 106
e 2891 106
e 3266 106
e 4052 106
e 4261 106
e 4264 106
e 4471 106
e 4823 106
e 4837 106
e 5112 106
e 5175 106
e 5435 106
e 6253 106
e 6398 106
e 6399 106
e 6571 106
e 6617 106
e 6798 106
e 6912 106
e 7115 106
e 7390 106
e 7847 106
e 7932 106
e 8019 106
e 8094 106
e 8180 106
e 8280 106
e 9387 106
e 9722 106
e 9894 106
e 9991 106
e 10670 106
e 10793 106
e 10942 106
e 11466 106
e 12077 106
e 12626 106
e 141 107
e 203 107
e 255 107
e 283 107
e 377 107
e 495 107
e 619 107
e 652 107
e 928 107
e 943 107
e 1192 107
e 1223 107
e 1270 107
e 1346 107
e 1554 107
e 1595 107
e 1628 107
e 1644 107
e 1696 107
e 1717 107
e 1817 107
e 1870 107
e 1871 107
e 1969 107
e 1992 107
e 2167 107
e 2281 107
e 2439 107
e 2458 107
e 2490 107
e 2645 107
e 2679 107
e 2680 107
e 2763 107
e 2787 107
e 2965 107
e 3022 107
e 3115 107
e 3144 107
e 3205 107
e 3410 107
e 3528 107
e 3609 107
e 3755 107
e 3870 107
e 3966 107
e 4086 107
e 4232 107
e 4262 107
e 4353 107
e 4497 107
e 4548 107
e 4692 107
e 4836 107
e 4855 107
e 4964 107
e 5129 107
e 5165 107
e 5334 107
e 5358 107
e 5401 107
e 5566 107
e 5633 107
e 5637 107
e 5641 107
e 5743 107
e 6153 107
e 6164 107
e 6196 107
e 6238 107
e 6287 107
e 6374 107
e 6934 107
e 7118 107
e 7189 107
e 7194 107
e 7299 107
e 7327 107
e 7344 107
e 7358 107
e 7386 107
e 7417 107
e 7500 107
e 7507 107
e 7672 107
e 7916 107
e 7928 107
e 8099 107
e 8135 107
e 8197 107
e 8331 107
e 8382 107
e 8515 107
e 8527 107
e 8635 107
e 8717 107
e 8817 107
e 8845 107
e 8899 107
e 8934 107
e 8946 107
e 8979 107
e 9009 107
e 9060 107
e 9086 107
e 9114 107
e 9135 107
e 9157 107
e 9195 107
e 9203 107
e 9252 107
e 9378 107
e 9389 107
e 9552 107
e 9614 107
e 9653 107
e 9721 107
e 10050 107
e 10107 107
e 10118 107
e 10279 107
e 10339 107
e 10632 107
e 10636 107
e 10644 107
e 10721 107
e 10918 107
e 10938 107
e 10991 107
e 11131 107
e 11280 107
e 11403 107
e 11449 107
e 11526 107
e 11709 107
e 11899 107
e 12072 107
e 12140 107
e 12238 107
e 12357 107
e 12401 107
e 12418 107
e 12729 107
e 12761 107
e 171 108
e 499 108
e 975 108
e 1018 108
e 1023 108
e 1212 108
e 1286 108
e 1288 108
e 1339 108
e 1468 108
e 1770 108
e 1784 108
e 1838 108
e 1866 108
e 1989 108
e 2038 108
e 2113 108
e 2253 108
e 2861 108
e 3094 108
e 3096 108
e 3129 108
e 3166 108
e 3256 108
e 3361 108
e 3374 108
e 3550 108
e 3904 108
e 3910 108
e 3930 108
e 4098 108
e 4181 108
e 4232 108
e 4531 108
e 4844 108
e 5035 108
e 5167 108
e 5187 108
e 5270 108
e 5292 108
e 5297 108
e 5420 108
e 5569 108
e 5665 108
e 5710 108
e 5986 108
e 6084 108
e 6419 108
e 6531 108
e 6765 108
e 6808 108
e 6822 108
e 7141 108
e 7166 108
e 7325 108
e 7396 108
e 7421 108
e 7465 108
e 7501 108
e 7549 108
e 7754 108
e 7832 108
e 8391 108
e 8452 108
e 8608 108
e 8663 108
e 8698 108
e 8871 108
e 8955 108
e 9357 108
e 9428 108
e 9856 108
e 9914 108
e 9954 108
e 10036 108
e 10354 108
e 10375 108
e 10641 108
e 10673 108
e 10694 108
e 10722 108
e 10796 108
e 11031 108
e 11206 108
e 11255 108
e 11323 108
e 11532 108
e 11754 108
e 11804 108
e 11857 108
e 11861 108
e 11906 108
e 12044 108
e 12064 108
e 12136 108
e 12298 108
e 12683 108
e 114 109
e 133 109
e 141 109
e 193 109
e 226 109
e 256 109
e 280 109
e 289 109
e 330 109
e 337 109
e 477 109
e 516 109
e 578 109
e 616 109
e 621 109
e 629 109
e 647 109
e 695 109
e 855 109
e 870 109
e 911 109
e 943 109
e 959 109
e 970 109
e 1046 109
e 1062 109
e 1115 109
e 1157 109
e 1182 109
e 1252 109
e 1280 109
e 1538 109
e 1561 109
e 1691 109
e 1758 109
e 1762 109
e 1808 109
e 1884 109
e 1907 109
e 1915 109
e 1931 109
e 1933 109
e 1968 109
e 1982 109
e 1987 109
e 2001 109
e 2083 109
e 2107 109
e 2351 109
e 2353 109
e 2385 109
e 2456 109
e 2488 109
e 2541 109
e 2566 109
e 2608 109
e 2644 109
e 2658 109
e 2809 109
e 2868 109
e 2898 109
e 2912 109
e 3095 109
e 3212 109
e 3248 109
e 3266 109
e 3350 109
e 3466 109
e 3531 109
e 3562 109
e 3682 109
e 3683 109
e 3717 109
e 3720 109
e 3729 109
e 3845 109
e 3903 109
e 3946 109
e 4039 109
e 4103 109
e 4107 109
e 4146 109
e 4173 109
e 4195 109
e 4216 109
e 4274 109
e 4314 109
e 4377 109
e 4396 109
e 4548 109
e 4567 109
e 4611 109
e 4614 109
e 4654 109
e 4663 109
e 4739 109
e 4907 109
e 5011 109
e 5048 109
e 5115 109
e 5146 109
e 5165 109
e 5190 109
e 5213 109
e 5227 109
e 5382 109
e 5446 109
e 5649 109
e 5655 109
e 5736 109
e 5749 109
e 5803 109
e 5836 109
e 5862 109
e 5867 109
e 5883 109
e 6029 109
e 6031 109
e 6085 109
e 6089 109
e 6102 109
e 6219 109
e 6273 109
e 6347 109
e 6390 109
e 6412 109
e 6501 109
e 6587 109
e 6721 109
e 6723 109
e 6892 109
e 6951 109
e 6971 109
e 7011 109
e 7088 109
e 7147 109
e 7153 109
e 7192 109
e 7267 109
e 7469 109
e 7647 109
e 7667 109
e 7822 109
e 7829 109
e 7990 109
e 8033 109
e 8043 109
e 8066 109
e 8165 109
e 8254 109
e 8259 109
e 8362 109
e 8453 109
e 8495 109
e 8535 109
e 8578 109
e 8641 109
e 8776 109
e 8861 109
e 8934 109
e 8952 109
e 9002 109
e 9031 109
e 9080 109
e 9109 109
e 9122 109
e 9290 109
e 9295 109
e 9356 109
e 9393 109
e 9584 109
e 9656 109
e 9733 109
e 9735 109
e 9789 109
e 9813 109
e 9914 109
e 10075 109
e 10080 109
e 10118 109
e 10164 109
e 10182 109
e 10263 109
e 10285 109
e 10316 109
e 10441 109
e 10453 109
e 10516 109
e 10563 109
e 10570 109
e 10580 109
e 10620 109
e 10635 109
e 10673 109
e 10770 109
e 10911 109
e 10988 109
e 11109 109
e 11255 109
e 11257 109
e 11262 109
e 11334 109
e 11353 109
e 11365 109
e 11532 109
e 11546 109
e 11590 109
e 11628 109
e 11642 109
e 11694 109
e 11708 109
e 11746 109
e 11756 109
e 11878 109
e 11885 109
e 12043 109
e 12047 109
e 12111 109
e 12258 109
e 12352 109
e 12442 109
e 12505 109
e 12510 109
e 12556 109
e 12607 109
e 12739 109
e 751 110
e 795 110
e 1102 110
e 1171 110
e 1378 110
e 1501 110
e 1513 110
e 1514 110
e 1879 110
e 1898 110
e 1939 110
e 2056 110
e 2083 110
e 2148 110
e 2238 110
e 2271 110
e 2351 110
e 2379 110
e 2449 110
e 2465 110
e 2616 110
e 2690 110
e 2770 110
e 2780 110
e 2898 110
e 3276 110
e 3385 110
e 3514 110
e 3532 110
e 3558 110
e 3878 110
e 4039 110
e 4350 110
e 4575 110
e 4592 110
e 4834 110
e 4968 110
e 5240 110
e 5382 110
e 5393 110
e 6327 110
e 6347 110
e 6433 110
e 6461 110
e 6464 110
e 6533 110
e 6568 110
e 6700 110
e 6867 110
e 7025 110
e 7127 110
e 7334 110
e 7427 110
e 7483 110
e 7868 110
e 7898 110
e 7948 110
e 7950 110
e 8127 110
e 8585 110
e 8605 110
e 8681 110
e 9370 110
e 9617 110
e 9748 110
e 10382 110
e 10447 110
e 10453 110
e 10495 110
e 10601 110
e 10685 110
e 10695 110
e 10855 110
e 11226 110
e 11249 110
e 11251 110
e 11563 110
e 11685 110
e 11852 110
e 11878 110
e 12087 110
e 12217 110
e 12257 110
e 12388 110
e 12623 110
e 12633 110
e 12649 110
e 118 111
e 373 111
e 740 111
e 1461 111
e 1623 111
e 1660 111
e 1769 111
e 1890 111
e 3146 111
e 3435 111
e 3525 111
e 3617 111
e 3662 111
e 3691 111
e 3832 111
e 4516 111
e 5247 111
e 5570 111
e 7679 111
e 7897 111
e 8213 111
e 8756 111
e 8772 111
e 9891 111
e 10119 111
e 10761 111
e 11524 111
e 11860 111
e 11866 111
e 11931 111
e 309 112
e 373 112
e 465 112
e 521 112
e 922 112
e 952 112
e 1057 112
e 1326 112
e 1517 112
e 2060 112
e 2350 112
e 2992 112
e 3290 112
e 3752 112
e 3793 112
e 4085 112
e 4232 112
e 4234 112
e 4392 112
e 5132 112
e 5158 112
e 5477 112
e 5985 112
e 6001 112
e 6083 112
e 6381 112
e 6793 112
e 6804 112
e 7626 112
e 7996 112
e 8273 112
e 8284 112
e 8393 112
e 9233 112
e 9244 112
e 9488 112
e 9579 112
e 9652 112
e 9856 112
e 10080 112
e 10789 112
e 10877 112
e 10950 112
e 11127 112
e 11321 112
e 11372 112
e 11393 112
e 11614 112
e 11695 112
e 12027 112
e 12452 112
e 12467 112
e 12645 112
e 12788 112
e 3441 113
e 4939 113
e 5640 113
e 7369 113
e 210 114
e 237 114
e 248 114
e 505 114
e 572 114
e 698 114
e 744 114
e 758 114
e 853 114
e 884 114
e 908 114
e 952 114
e 1250 114
e 1320 114
e 1329 114
e 1351 114
e 1373 114
e 1387 114
e 1395 114
e 1436 114
e 1449 114
e 1453 114
e 1477 114
e 1479 114
e 1516 114
e 1517 114
e 1555 114
e 1618 114
e 1652 114
e 1756 114
e 1758 114
e 1818 114
e 1834 114
e 1909 114
e 1931 114
e 2007 114
e 2074 114
e 2091 114
e 2118 114
e 2193 114
e 2203 114
e 2216 114
e 2248 114
e 2295 114
e 2504 114
e 2592 114
e 2668 114
e 2716 114
e 2812 114
e 3076 114
e 3410 114
e 3544 114
e 3583 114
e 3615 114
e 3637 114
e 3654 114
e 3720 114
e 3745 114
e 3760 114
e 3809 114
e 3888 114
e 4143 114
e 4199 114
e 4260 114
e 4275 114
e 4293 114
e 4358 114
e 4378 114
e 4399 114
e 4578 114
e 4716 114
e 4738 114
e 4795 114
e 4918 114
e 4928 114
e 4964 114
e 4999 114
e 5063 114
e 5115 114
e 5168 114
e 5249 114
e 5320 114
e 5387 114
e 5433 114
e 5525 114
e 5526 114
e 5641 114
e 5718 114
e 5747 114
e 5799 114
e 5849 114
e 5973 114
e 5984 114
e 6166 114
e 6209 114
e 6214 114
e 6235 114
e 6246 114
e 6471 114
e 6572 114
e 6591 114
e 6667 114
e 6723 114
e 6739 114
e 6830 114
e 6855 114
e 6866 114
e 6978 114
e 7148 114
e 7201 114
e 7264 114
e 7355 114
e 7376 114
e 7383 114
e 7473 114
e 7501 114
e 7549 114
e 7583 114
e 7591 114
e 7649 114
e 7668 114
e 7683 114
e 7693 114
e 7746 114
e 7751 114
e 7954 114
e 7965 114
e 7998 114
e 8039 114
e 8087 114
e 8159 114
e 8169 114
e 8171 114
e 8217 114
e 8270 114
e 8454 114
e 8456 114
e 8509 114
e 8556 114
e 8597 114
e 8615 114
e 8825 114
e 8928 114
e 8962 114
e 9062 114
e 9087 114
e 9124 114
e 9399 114
e 9573 114
e 9630 114
e 9709 114
e 9878 114
e 10061 114
e 10087 114
e 10153 114
e 10157 114
e 10280 114
e 10295 114
e 10317 114
e 10380 114
e 10409 114
e 10411 114
e 10447 114
e 10499 114
e 10555 114
e 10655 114
e 10672 114
e 10761 114
e 10802 114
e 11164 114
e 11255 114
e 11311 114
e 11316 114
e 11321 114
e 11325 114
e 11341 114
e 11492 114
e 11499 114
e 11540 114
e 11638 114
e 11756 114
e 11921 114
e 11931 114
e 12058 114
e 12109 114
e 12199 114
e 12254 114
e 12268 114
e 12467 114
e 12482 114
e 12505 114
e 12506 114
e 12567 114
e 12594 114
e 12690 114
e 12713 114
e 12756 114
e 12766 114
e 348 115
e 669 115
e 767 115
e 923 115
e 1207 115
e 1858 115
e 2500 115
e 3536 115
e 4041 115
e 4664 115
e 6239 115
e 6433 115
e 7964 115
e 8076 115
e 8551 115
e 8952 115
e 9631 115
e 9806 115
e 9813 115
e 10267 115
e 10330 115
e 11039 115
e 363 116
e 523 116
e 545 116
e 583 116
e 851 116
e 860 116
e 923 116
e 947 116
e 1281 116
e 1323 116
e 1427 116
e 1602 116
e 1747 116
e 1856 116
e 1884 116
e 1961 116
e 2014 116
e 2117 116
e 2328 116
e 2339 116
e 2375 116
e 2430 116
e 2547 116
e 2801 116
e 2906 116
e 2983 116
e 3021 116
e 3386 116
e 3415 116
e 3445 116
e 3464 116
e 3715 116
e 3871 116
e 3947 116
e 4007 116
e 4051 116
e 4107 116
e 4126 116
e 4149 116
e 4183 116
e 4184 116
e 4351 116
e 4747 116
e 4847 116
e 5030 116
e 5108 116
e 5347 116
e 5430 116
e 5476 116
e 5511 116
e 6094 116
e 6149 116
e 6603 116
e 6635 116
e 6641 116
e 6663 116
e 6827 116
e 7014 116
e 7221 116
e 7363 116
e 7597 116
e 7715 116
e 7895 116
e 8073 116
e 8085 116
e 8126 116
e 8381 116
e 8400 116
e 8623 116
e 8730 116
e 8836 116
e 9289 116
e 9314 116
e 9438 116
e 9495 116
e 9536 116
e 9681 116
e 9947 116
e 10043 116
e 10133 116
e 10143 116
e 10250 116
e 10313 116
e 10508 116
e 10881 116
e 10995 116
e 11058 116
e 11093 116
e 11232 116
e 11263 116
e 11371 116
e 11385 116
e 11471 116
e 11534 116
e 11693 116
e 11730 116
e 11773 116
e 11944 116
e 12065 116
e 12086 116
e 12619 116
e 12731 116
e 119 117
e 169 117
e 181 117
e 254 117
e 375 117
e 473 117
e 658 117
e 763 117
e 789 117
e 975 117
e 1102 117
e 1199 117
e 1262 117
e 1309 117
e 1337 117
e 1448 117
e 1538 117
e 1614 117
e 1637 117
e 1650 117
e 1717 117
e 1772 117
e 1799 117
e 1803 117
e 1813 117
e 1817 117
e 1841 117
e 1923 117
e 2013 117
e 2115 117
e 2161 117
e 2222 117
e 2392 117
e 2529 117
e 2534 117
e 2550 117
e 2640 117
e 2796 117
e 2844 117
e 3065 117
e 3075 117
e 3454 117
e 3521 117
e 3577 117
e 3635 117
e 3761 117
e 4141 117
e 4236 117
e 4273 117
e 4448 117
e 4471 117
e 4525 117
e 4575 117
e 4702 117
e 4721 117
e 4728 117
e 4802 117
e 4993 117
e 5019 117
e 5055 117
e 5141 117
e 5289 117
e 5598 117
e 5615 117
e 5621 117
e 5700 117
e 5713 117
e 5718 117
e 5906 117
e 6156 117
e 6391 117
e 6412 117
e 6440 117
e 6859 117
e 6916 117
e 6954 117
e 6968 117
e 7192 117
e 7255 117
e 7270 117
e 7282 117
e 7287 117
e 7321 117
e 7626 117
e 7764 117
e 7787 117
e 7910 117
e 8244 117
e 8266 117
e 8345 117
e 8419 117
e 8523 117
e 8554 117
e 8563 117
e 8571 117
e 8595 117
e 9010 117
e 9238 117
e 9285 117
e 9290 117
e 9331 117
e 9361 117
e 9362 117
e 9395 117
e 9409 117
e 9419 117
e 9446 117
e 9542 117
e 9648 117
e 9777 117
e 9852 117
e 9919 117
e 10024 117
e 10054 117
e 10176 117
e 10230 117
e 10297 117
e 10306 117
e 10410 117
e 10601 117
e 10670 117
e 10697 117
e 10935 117
e 10942 117
e 11007 117
e 11010 117
e 11105 117
e 11157 117
e 11226 117
e 11275 117
e 11341 117
e 11362 117
e 11517 117
e 11542 117
e 11682 117
e 12193 117
e 12253 117
e 12279 117
e 12322 117
e 12458 117
e 12516 117
e 12606 117
e 12610 117
e 12798 117
e 304 118
e 364 118
e 373 118
e 513 118
e 725 118
e 884 118
e 1623 118
e 1660 118
e 1813 118
e 1968 118
e 2446 118
e 2741 118
e 2895 118
e 3120 118
e 3435 118
e 3667 118
e 3758 118
e 3786 118
e 3933 118
e 4034 118
e 4228 118
e 4234 118
e 4699 118
e 5155 118
e 5247 118
e 5255 118
e 5607 118
e 5806 118
e 5955 118
e 5971 118
e 5985 118
e 6224 118
e 6713 118
e 6776 118
e 6862 118
e 6895 118
e 7762 118
e 7897 118
e 8693 118
e 9128 118
e 9712 118
e 10134 118
e 11868 118
e 12285 118
e 12596 118
e 12628 118
e 445 119
e 744 119
e 826 119
e 836 119
e 902 119
e 1075 119
e 1321 119
e 1470 119
e 1477 119
e 1492 119
e 1517 119
e 1555 119
e 1689 119
e 1799 119
e 1818 119
e 1910 119
e 2084 119
e 2087 119
e 2118 119
e 2133 119
e 2161 119
e 2398 119
e 2462 119
e 2502 119
e 2860 119
e 2892 119
e 3114 119
e 3249 119
e 3265 119
e 3335 119
e 3509 119
e 3519 119
e 3577 119
e 3628 119
e 3869 119
e 4074 119
e 4180 119
e 4224 119
e 4266 119
e 4293 119
e 4392 119
e 4455 119
e 4648 119
e 4702 119
e 4770 119
e 5035 119
e 5066 119
e 5155 119
e 5247 119
e 5489 119
e 5589 119
e 5598 119
e 5621 119
e 5667 119
e 6218 119
e 6314 119
e 6863 119
e 7005 119
e 7277 119
e 7373 119
e 7473 119
e 7602 119
e 7627 119
e 7669 119
e 7749 119
e 7811 119
e 7987 119
e 8107 119
e 8243 119
e 8260 119
e 8271 119
e 8290 119
e 8450 119
e 8503 119
e 8517 119
e 8595 119
e 8696 119
e 8802 119
e 8867 119
e 8914 119
e 8939 119
e 8946 119
e 9010 119
e 9227 119
e 9458 119
e 9521 119
e 9527 119
e 9556 119
e 9599 119
e 9777 119
e 9878 119
e 9960 119
e 10068 119
e 10121 119
e 10340 119
e 10372 119
e 10376 119
e 10378 119
e 10477 119
e 10509 119
e 10523 119
e 10555 119
e 10594 119
e 10615 119
e 10646 119
e 10671 119
e 10688 119
e 10796 119
e 11000 119
e 11050 119
e 11165 119
e 11486 119
e 11707 119
e 11889 119
e 11965 119
e 11968 119
e 12074 119
e 12119 119
e 12467 119
e 12529 119
e 12611 119
e 12639 119
e 12713 119
e 12756 119
e 12797 119
e 2534 120
e 6214 120
e 299 121
e 548 121
e 653 121
e 1721 121
e 1788 121
e 1918 121
e 1990 121
e 2437 121
e 2549 121
e 3152 121
e 3658 121
e 3670 121
e 3893 121
e 3923 121
e 4676 121
e 4821 121
e 4931 121
e 5339 121
e 5750 121
e 5963 121
e 5983 121
e 6126 121
e 6288 121
e 6375 121
e 6720 121
e 6733 121
e 6735 121
e 6824 121
e 7023 121
e 7232 121
e 7359 121
e 7651 121
e 7658 121
e 7677 121
e 7938 121
e 8620 121
e 8789 121
e 9161 121
e 9243 121
e 9543 121
e 9603 121
e 9938 121
e 10599 121
e 10945 121
e 11124 121
e 11666 121
e 11689 121
e 11996 121
e 12214 121
e 12422 121
e 12507 121
e 12546 121
e 12574 121
e 12727 121
e 263 122
e 364 122
e 1697 122
e 2262 122
e 2523 122
e 2538 122
e 2812 122
e 2877 122
e 2957 122
e 3883 122
e 3964 122
e 4298 122
e 4378 122
e 4751 122
e 4912 122
e 5033 122
e 5044 122
e 5184 122
e 5755 122
e 6661 122
e 6809 122
e 7592 122
e 8217 122
e 8804 122
e 9127 122
e 10353 122
e 10499 122
e 10500 122
e 10692 122
e 10973 122
e 11246 122
e 6925 123
e 10044 123
e 884 124
e 1524 124
e 2087 124
e 2537 124
e 2740 124
e 2756 124
e 3494 124
e 3499 124
e 3752 124
e 3815 124
e 3872 124
e 4174 124
e 4369 124
e 4456 124
e 5238 124
e 5286 124
e 6056 124
e 6189 124
e 6232 124
e 6554 124
e 6761 124
e 7790 124
e 8246 124
e 8262 124
e 8867 124
e 9093 124
e 9592 124
e 9644 124
e 9866 124
e 9888 124
e 10359 124
e 10368 124
e 10664 124
e 11165 124
e 11398 124
e 11520 124
e 11593 124
e 11890 124
e 11921 124
e 11970 124
e 12027 124
e 12398 124
e 12577 124
e 371 125
e 986 125
e 2249 125
e 3468 125
e 145 126
e 281 126
e 353 126
e 404 126
e 680 126
e 695 126
e 719 126
e 843 126
e 956 126
e 995 126
e 1075 126
e 1244 126
e 1247 126
e 1298 126
e 1508 126
e 1523 126
e 1589 126
e 1778 126
e 1784 126
e 2131 126
e 2227 126
e 2289 126
e 2309 126
e 2363 126
e 2391 126
e 2494 126
e 2637 126
e 2676 126
e 2686 126
e 2710 126
e 2711 126
e 2731 126
e 2747 126
e 2779 126
e 2849 126
e 2866 126
e 2891 126
e 3002 126
e 3206 126
e 3226 126
e 3258 126
e 3380 126
e 3442 126
e 3521 126
e 3534 126
e 3591 126
e 3639 126
e 3721 126
e 3798 126
e 3949 126
e 4061 126
e 4147 126
e 4156 126
e 4176 126
e 4189 126
e 4458 126
e 4471 126
e 4508 126
e 4970 126
e 5283 126
e 5421 126
e 5532 126
e 5658 126
e 5956 126
e 5975 126
e 5999 126
e 6051 126
e 6092 126
e 6133 126
e 6211 126
e 6447 126
e 6473 126
e 6612 126
e 6745 126
e 6760 126
e 6784 126
e 6969 126
e 7011 126
e 7074 126
e 7101 126
e 7130 126
e 7139 126
e 7219 126
e 7388 126
e 7404 126
e 7746 126
e 7848 126
e 7878 126
e 7992 126
e 8007 126
e 8090 126
e 8175 126
e 8215 126
e 8345 126
e 8394 126
e 8445 126
e 8493 126
e 8530 126
e 8802 126
e 8856 126
e 8949 126
e 8992 126
e 9034 126
e 9210 126
e 9277 126
e 9314 126
e 9580 126
e 9651 126
e 9690 126
e 9725 126
e 9758 126
e 9812 126
e 9863 126
e 10139 126
e 10194 126
e 10341 126
e 10361 126
e 10647 126
e 10666 126
e 10674 126
e 10741 126
e 10860 126
e 10871 126
e 10928 126
e 11288 126
e 11368 126
e 11605 126
e 11829 126
e 12071 126
e 12129 126
e 12202 126
e 12339 126
e 12365 126
e 12569 126
e 12747 126
e 521 127
e 656 127
e 908 127
e 1137 127
e 1195 127
e 1282 127
e 1572 127
e 1655 127
e 1694 127
e 1798 127
e 2036 127
e 2757 127
e 2806 127
e 2865 127
e 3009 127
e 3323 127
e 3904 127
e 3911 127
e 3959 127
e 4143 127
e 4231 127
e 4359 127
e 4440 127
e 4516 127
e 4540 127
e 4738 127
e 4928 127
e 5031 127
e 5386 127
e 5478 127
e 5976 127
e 5984 127
e 6471 127
e 6615 127
e 6820 127
e 6896 127
e 7407 127
e 7489 127
e 7551 127
e 7966 127
e 8398 127
e 8849 127
e 9404 127
e 9589 127
e 9878 127
e 10024 127
e 10373 127
e 10485 127
e 10553 127
e 10608 127
e 10686 127
e 10831 127
e 10936 127
e 10950 127
e 10999 127
e 11164 127
e 11246 127
e 11372 127
e 11486 127
e 11501 127
e 11540 127
e 11870 127
e 11943 127
e 12499 127
e 460 128
e 809 128
e 1151 128
e 1162 128
e 1203 128
e 1205 128
e 1314 128
e 1423 128
e 1514 128
e 2178 128
e 2365 128
e 2401 128
e 2463 128
e 2644 128
e 2729 128
e 2845 128
e 3336 128
e 3457 128
e 3640 128
e 3844 128
e 3933 128
e 4244 128
e 4309 128
e 4488 128
e 4495 128
e 4611 128
e 4689 128
e 4851 128
e 4861 128
e 5052 128
e 5074 128
e 5372 128
e 5393 128
e 5445 128
e 5632 128
e 5669 128
e 5754 128
e 5894 128
e 6142 128
e 6325 128
e 6356 128
e 6460 128
e 6513 128
e 6825 128
e 6930 128
e 7102 128
e 7429 128
e 7582 128
e 7584 128
e 7601 128
e 7646 128
e 7664 128
e 7670 128
e 7676 128
e 7715 128
e 7762 128
e 7780 128
e 7875 128
e 8135 128
e 8295 128
e 8397 128
e 8900 128
e 9067 128
e 9123 128
e 9294 128
e 9309 128
e 9348 128
e 9367 128
e 10330 128
e 10519 128
e 10573 128
e 10866 128
e 11435 128
e 11510 128
e 11610 128
e 11706 128
e 11708 128
e 11763 128
e 11864 128
e 11987 128
e 12358 128
e 12747 128
e 12757 128
e 231 129
e 249 129
e 362 129
e 430 129
e 492 129
e 580 129
e 687 129
e 712 129
e 766 129
e 855 129
e 897 129
e 1012 129
e 1340 129
e 1357 129
e 1379 129
e 1441 129
e 1527 129
e 1682 129
e 1843 129
e 1926 129
e 2101 129
e 2136 129
e 2271 129
e 2331 129
e 2384 129
e 2463 129
e 2469 129
e 2703 129
e 2732 129
e 2758 129
e 2814 129
e 3091 129
e 3139 129
e 3196 129
e 3337 129
e 3346 129
e 3386 129
e 3460 129
e 3579 129
e 3763 129
e 3783 129
e 3847 129
e 3920 129
e 3930 129
e 4254 129
e 4354 129
e 4407 129
e 4432 129
e 4484 129
e 4719 129
e 4753 129
e 4817 129
e 4832 129
e 4859 129
e 4893 129
e 5355 129
e 5492 129
e 5711 129
e 5769 129
e 5817 129
e 5818 129
e 5931 129
e 6017 129
e 6137 129
e 6502 129
e 6610 129
e 6794 129
e 6894 129
e 6921 129
e 6923 129
e 7139 129
e 7174 129
e 7193 129
e 7298 129
e 7362 129
e 7389 129
e 7589 129
e 7639 129
e 7757 129
e 7778 129
e 7809 129
e 7858 129
e 7937 129
e 8025 129
e 8082 129
e 8207 129
e 8222 129
e 8310 129
e 8322 129
e 8414 129
e 8444 129
e 8617 129
e 8649 129
e 8651 129
e 8687 129
e 8737 129
e 9020 129
e 9100 129
e 9125 129
e 9128 129
e 9173 129
e 9251 129
e 9270 129
e 9304 129
e 9330 129
e 9361 129
e 9477 129
e 9531 129
e 9598 129
e 9743 129
e 9829 129
e 9839 129
e 9887 129
e 10181 129
e 10185 129
e 10422 129
e 10510 129
e 10794 129
e 11059 129
e 11073 129
e 11288 129
e 11481 129
e 11675 129
e 11688 129
e 11806 129
e 11862 129
e 11907 129
e 11996 129
e 12006 129
e 12039 129
e 12313 129
e 1329 130
e 1642 130
e 2232 130
e 2879 130
e 2934 130
e 3103 130
e 3420 130
e 3867 130
e 3890 130
e 4338 130
e 4785 130
e 5420 130
e 5570 130
e 5682 130
e 6729 130
e 6855 130
e 7157 130
e 7549 130
e 7591 130
e 8816 130
e 8865 130
e 9062 130
e 9206 130
e 9550 130
e 9742 130
e 10029 130
e 10372 130
e 11202 130
e 11665 130
e 12429 130
e 12435 130
e 12484 130
e 12698 130
e 175 131
e 281 131
e 338 131
e 422 131
e 622 131
e 692 131
e 749 131
e 750 131
e 797 131
e 865 131
e 895 131
e 897 131
e 911 131
e 959 131
e 1057 131
e 1199 131
e 1203 131
e 1230 131
e 1236 131
e 1300 131
e 1306 131
e 1309 131
e 1592 131
e 1637 131
e 1711 131
e 1745 131
e 1784 131
e 1805 131
e 1831 131
e 1900 131
e 1966 131
e 1978 131
e 1991 131
e 2178 131
e 2182 131
e 2185 131
e 2188 131
e 2214 131
e 2286 131
e 2324 131
e 2348 131
e 2368 131
e 2425 131
e 2442 131
e 2490 131
e 2533 131
e 2550 131
e 2575 131
e 2578 131
e 2615 131
e 2637 131
e 2678 131
e 2680 131
e 2686 131
e 2702 131
e 2760 131
e 2795 131
e 2800 131
e 2844 131
e 2846 131
e 2855 131
e 2901 131
e 2914 131
e 2996 131
e 3002 131
e 3066 131
e 3096 131
e 3100 131
e 3273 131
e 3287 131
e 3296 131
e 3301 131
e 3318 131
e 3398 131
e 3431 131
e 3454 131
e 3479 131
e 3485 131
e 3536 131
e 3544 131
e 3560 131
e 3634 131
e 3656 131
e 3686 131
e 3790 131
e 3809 131
e 3845 131
e 3991 131
e 4069 131
e 4120 131
e 4160 131
e 4188 131
e 4317 131
e 4346 131
e 4448 131
e 4509 131
e 4524 131
e 4579 131
e 4718 131
e 4802 131
e 4935 131
e 4945 131
e 4957 131
e 5035 131
e 5053 131
e 5099 131
e 5115 131
e 5189 131
e 5235 131
e 5254 131
e 5332 131
e 5366 131
e 5420 131
e 5509 131
e 5583 131
e 5748 131
e 5811 131
e 5827 131
e 5866 131
e 5876 131
e 5885 131
e 5903 131
e 6072 131
e 6086 131
e 6206 131
e 6218 131
e 6239 131
e 6262 131
e 6328 131
e 6428 131
e 6454 131
e 6634 131
e 6652 131
e 6662 131
e 6665 131
e 6680 131
e 6751 131
e 6785 131
e 6798 131
e 6833 131
e 6838 131
e 6967 131
e 6999 131
e 7078 131
e 7110 131
e 7219 131
e 7230 131
e 7290 131
e 7336 131
e 7388 131
e 7432 131
e 7495 131
e 7523 131
e 7673 131
e 7709 131
e 7759 131
e 7816 131
e 7874 131
e 7898 131
e 8006 131
e 8124 131
e 8252 131
e 8253 131
e 8341 131
e 8352 131
e 8378 131
e 8490 131
e 8506 131
e 8512 131
e 8550 131
e 8571 131
e 8601 131
e 8603 131
e 8689 131
e 8720 131
e 8802 131
e 8819 131
e 8827 131
e 8831 131
e 8856 131
e 8868 131
e 8881 131
e 8884 131
e 8917 131
e 8980 131
e 9011 131
e 9031 131
e 9108 131
e 9144 131
e 9159 131
e 9203 131
e 9258 131
e 9295 131
e 9340 131
e 9399 131
e 9412 131
e 9430 131
e 9484 131
e 9495 131
e 9527 131
e 9542 131
e 9547 131
e 9614 131
e 9883 131
e 9911 131
e 9960 131
e 10027 131
e 10032 131
e 10047 131
e 10153 131
e 10165 131
e 10213 131
e 10299 131
e 10332 131
e 10346 131
e 10516 131
e 10585 131
e 10588 131
e 10594 131
e 10595 131
e 10615 131
e 10660 131
e 10692 131
e 10769 131
e 10905 131
e 11041 131
e 11172 131
e 11275 131
e 11288 131
e 11486 131
e 11495 131
e 11532 131
e 11615 131
e 11641 131
e 11645 131
e 11698 131
e 11811 131
e 11833 131
e 11850 131
e 11981 131
e 12005 131
e 12105 131
e 12174 131
e 12202 131
e 12279 131
e 12291 131
e 12359 131
e 12408 131
e 12474 131
e 12508 131
e 12543 131
e 12567 131
e 12671 131
e 12699 131
e 12789 131
e 207 132
e 234 132
e 249 132
e 288 132
e 339 132
e 445 132
e 505 132
e 595 132
e 680 132
e 713 132
e 895 132
e 990 132
e 1094 132
e 1130 132
e 1285 132
e 1308 132
e 1390 132
e 1504 132
e 1560 132
e 1767 132
e 1784 132
e 1864 132
e 1869 132
e 2011 132
e 2416 132
e 2460 132
e 2465 132
e 2640 132
e 2676 132
e 2891 132
e 2994 132
e 3002 132
e 3096 132
e 3200 132
e 3255 132
e 3380 132
e 3421 132
e 3536 132
e 3552 132
e 3605 132
e 3622 132
e 3982 132
e 4055 132
e 4409 132
e 4434 132
e 4581 132
e 4733 132
e 4827 132
e 5160 132
e 5219 132
e 5321 132
e 5420 132
e 5648 132
e 5696 132
e 5916 132
e 5918 132
e 5959 132
e 6074 132
e 6214 132
e 6239 132
e 6270 132
e 6416 132
e 6423 132
e 6425 132
e 6456 132
e 6534 132
e 6562 132
e 6613 132
e 6652 132
e 6672 132
e 6798 132
e 6859 132
e 7166 132
e 7230 132
e 7430 132
e 7488 132
e 7523 132
e 7615 132
e 7668 132
e 7688 132
e 7878 132
e 7898 132
e 8021 132
e 8178 132
e 8236 132
e 8278 132
e 8365 132
e 8370 132
e 8537 132
e 8576 132
e 8795 132
e 8821 132
e 8856 132
e 8879 132
e 8933 132
e 9005 132
e 9305 132
e 9395 132
e 9469 132
e 9523 132
e 9590 132
e 9614 132
e 9635 132
e 9776 132
e 9919 132
e 9977 132
e 9997 132
e 10050 132
e 10443 132
e 11147 132
e 11233 132
e 11377 132
e 11447 132
e 11641 132
e 11871 132
e 11914 132
e 12101 132
e 12105 132
e 12222 132
e 12226 132
e 12489 132
e 12498 132
e 12557 132
e 12634 132
e 183 133
e 236 133
e 314 133
e 327 133
e 817 133
e 993 133
e 1108 133
e 1112 133
e 1119 133
e 1165 133
e 1174 133
e 1221 133
e 1324 133
e 1360 133
e 1514 133
e 1593 133
e 1614 133
e 1649 133
e 1686 133
e 1898 133
e 1953 133
e 1954 133
e 2052 133
e 2167 133
e 2216 133
e 2223 133
e 2389 133
e 2435 133
e 2488 133
e 2556 133
e 2676 133
e 2683 133
e 3075 133
e 3087 133
e 3157 133
e 3298 133
e 3345 133
e 3552 133
e 3798 133
e 3868 133
e 3870 133
e 3966 133
e 3979 133
e 4028 133
e 4320 133
e 4426 133
e 4461 133
e 4470 133
e 4507 133
e 4994 133
e 5114 133
e 5156 133
e 5289 133
e 5419 133
e 5553 133
e 5707 133
e 5952 133
e 5996 133
e 6046 133
e 6196 133
e 6310 133
e 6912 133
e 6962 133
e 6993 133
e 7053 133
e 7094 133
e 7193 133
e 7220 133
e 7221 133
e 7660 133
e 7709 133
e 7812 133
e 7990 133
e 8049 133
e 8080 133
e 8231 133
e 8331 133
e 8500 133
e 8510 133
e 8536 133
e 8761 133
e 8762 133
e 8864 133
e 8944 133
e 8976 133
e 9032 133
e 9128 133
e 9148 133
e 9188 133
e 9312 133
e 9353 133
e 9467 133
e 9607 133
e 9701 133
e 9859 133
e 10529 133
e 10800 133
e 11085 133
e 11327 133
e 11334 133
e 11338 133
e 11417 133
e 11622 133
e 11660 133
e 11718 133
e 11751 133
e 12395 133
e 12419 133
e 12607 133
e 436 134
e 4919 134
e 5416 134
e 5596 134
e 6489 134
e 7163 134
e 7961 134
e 9160 134
e 9938 134
e 10052 134
e 11785 134
e 316 135
e 404 135
e 424 135
e 495 135
e 655 135
e 904 135
e 913 135
e 1004 135
e 1075 135
e 1154 135
e 1159 135
e 1224 135
e 1244 135
e 1340 135
e 1430 135
e 1648 135
e 1662 135
e 1671 135
e 1745 135
e 1759 135
e 1932 135
e 1992 135
e 1995 135
e 2024 135
e 2072 135
e 2085 135
e 2167 135
e 2199 135
e 2239 135
e 2247 135
e 2281 135
e 2308 135
e 2392 135
e 2444 135
e 2490 135
e 2710 135
e 2787 135
e 2795 135
e 2814 135
e 2828 135
e 2920 135
e 3125 135
e 3196 135
e 3281 135
e 3304 135
e 3365 135
e 3536 135
e 3539 135
e 3773 135
e 3782 135
e 3805 135
e 3818 135
e 3949 135
e 3977 135
e 4026 135
e 4114 135
e 4353 135
e 4389 135
e 4421 135
e 4702 135
e 5046 135
e 5153 135
e 5361 135
e 5528 135
e 5575 135
e 5621 135
e 5637 135
e 5743 135
e 6317 135
e 6334 135
e 6386 135
e 6615 135
e 6745 135
e 6775 135
e 6789 135
e 6792 135
e 7013 135
e 7047 135
e 7053 135
e 7230 135
e 7344 135
e 7482 135
e 7491 135
e 7495 135
e 7503 135
e 7505 135
e 7701 135
e 7830 135
e 7831 135
e 7906 135
e 8233 135
e 8382 135
e 8485 135
e 8515 135
e 8571 135
e 8598 135
e 8717 135
e 8856 135
e 8862 135
e 8927 135
e 8936 135
e 9108 135
e 9157 135
e 9294 135
e 9340 135
e 9720 135
e 9773 135
e 10165 135
e 10255 135
e 10346 135
e 10779 135
e 10971 135
e 11175 135
e 11338 135
e 11363 135
e 11387 135
e 11403 135
e 11464 135
e 11467 135
e 11585 135
e 11586 135
e 11598 135
e 11642 135
e 11713 135
e 11720 135
e 11893 135
e 12078 135
e 12176 135
e 12401 135
e 12413 135
e 12458 135
e 12517 135
e 12631 135
e 12661 135
e 12699 135
e 12789 135
e 154 136
e 205 136
e 208 136
e 242 136
e 275 136
e 485 136
e 498 136
e 503 136
e 569 136
e 629 136
e 739 136
e 923 136
e 959 136
e 977 136
e 1024 136
e 1272 136
e 1411 136
e 1467 136
e 1505 136
e 1742 136
e 1860 136
e 1977 136
e 2272 136
e 2279 136
e 2291 136
e 2317 136
e 2320 136
e 2336 136
e 2395 136
e 2404 136
e 2488 136
e 2499 136
e 2704 136
e 2759 136
e 2801 136
e 2835 136
e 2930 136
e 2981 136
e 3135 136
e 3174 136
e 3211 136
e 3266 136
e 3352 136
e 3356 136
e 3417 136
e 3471 136
e 3478 136
e 3513 136
e 3612 136
e 3751 136
e 3779 136
e 3811 136
e 3862 136
e 3891 136
e 3909 136
e 3924 136
e 4092 136
e 4119 136
e 4375 136
e 4402 136
e 4412 136
e 4573 136
e 4677 136
e 4693 136
e 4705 136
e 4761 136
e 4807 136
e 4811 136
e 4866 136
e 4877 136
e 4942 136
e 5087 136
e 5109 136
e 5169 136
e 5204 136
e 5263 136
e 5374 136
e 5397 136
e 5462 136
e 5499 136
e 5588 136
e 5614 136
e 5756 136
e 5803 136
e 5819 136
e 5855 136
e 5904 136
e 5907 136
e 5919 136
e 5934 136
e 5936 136
e 5952 136
e 6088 136
e 6132 136
e 6161 136
e 6179 136
e 6223 136
e 6445 136
e 6728 136
e 6752 136
e 6890 136
e 6911 136
e 6917 136
e 6929 136
e 6961 136
e 7024 136
e 7125 136
e 7167 136
e 7180 136
e 7300 136
e 7368 136
e 7393 136
e 7396 136
e 7492 136
e 7741 136
e 7781 136
e 7890 136
e 8452 136
e 8496 136
e 8590 136
e 8668 136
e 8675 136
e 8712 136
e 8763 136
e 8851 136
e 9102 136
e 9337 136
e 9367 136
e 9453 136
e 9514 136
e 9539 136
e 9702 136
e 9808 136
e 9828 136
e 9965 136
e 10044 136
e 10627 136
e 10668 136
e 10684 136
e 10739 136
e 10816 136
e 10949 136
e 10955 136
e 11120 136
e 11241 136
e 11246 136
e 11370 136
e 11452 136
e 11637 136
e 11681 136
e 11820 136
e 11831 136
e 11886 136
e 11908 136
e 11993 136
e 12042 136
e 12100 136
e 12165 136
e 12264 136
e 12274 136
e 12330 136
e 12436 136
e 12561 136
e 12620 136
e 12625 136
e 12750 136
e 12759 136
e 12783 136
e 543 137
e 1171 137
e 1174 137
e 1486 137
e 1682 137
e 4039 137
e 4608 137
e 5313 137
e 6063 137
e 6800 137
e 7145 137
e 7747 137
e 7973 137
e 8038 137
e 8403 137
e 8404 137
e 8931 137
e 9149 137
e 9676 137
e 10276 137
e 10306 137
e 10683 137
e 11481 137
e 11529 137
e 12075 137
e 12627 137
e 275 138
e 297 138
e 301 138
e 516 138
e 527 138
e 531 138
e 534 138
e 548 138
e 555 138
e 880 138
e 1074 138
e 1171 138
e 1359 138
e 1558 138
e 1574 138
e 1593 138
e 1597 138
e 1676 138
e 1804 138
e 1982 138
e 2173 138
e 2182 138
e 2308 138
e 2440 138
e 2456 138
e 2463 138
e 2498 138
e 2583 138
e 2616 138
e 2900 138
e 3052 138
e 3466 138
e 3693 138
e 3695 138
e 3714 138
e 3746 138
e 3783 138
e 3831 138
e 3878 138
e 3903 138
e 3983 138
e 4046 138
e 4063 138
e 4198 138
e 4343 138
e 4347 138
e 4443 138
e 4633 138
e 4672 138
e 4687 138
e 4739 138
e 5264 138
e 5356 138
e 5626 138
e 5637 138
e 5764 138
e 5820 138
e 5837 138
e 5885 138
e 5988 138
e 6019 138
e 6250 138
e 6390 138
e 7071 138
e 7088 138
e 7145 138
e 7170 138
e 7184 138
e 7224 138
e 7577 138
e 7594 138
e 7750 138
e 7782 138
e 7797 138
e 7971 138
e 8009 138
e 8042 138
e 8043 138
e 8044 138
e 8310 138
e 8347 138
e 8494 138
e 8535 138
e 8633 138
e 8702 138
e 8776 138
e 8874 138
e 9044 138
e 9162 138
e 9199 138
e 9502 138
e 9506 138
e 9538 138
e 9686 138
e 9740 138
e 9876 138
e 9928 138
e 10075 138
e 10526 138
e 10582 138
e 10677 138
e 10731 138
e 10881 138
e 10926 138
e 11297 138
e 11320 138
e 11413 138
e 11628 138
e 11658 138
e 11710 138
e 11791 138
e 11912 138
e 12086 138
e 12141 138
e 12260 138
e 12346 138
e 12403 138
e 12537 138
e 12549 138
e 12581 138
e 12605 138
e 12695 138
e 12701 138
e 12719 138
e 12786 138
e 2078 139
e 2288 139
e 2782 139
e 2995 139
e 3909 139
e 4570 139
e 5848 139
e 7060 139
e 7318 139
e 9496 139
e 11021 139
e 11712 139
e 11736 139
e 11954 139
e 12791 139
e 193 140
e 289 140
e 473 140
e 587 140
e 666 140
e 830 140
e 880 140
e 897 140
e 911 140
e 918 140
e 948 140
e 1047 140
e 1075 140
e 1115 140
e 1156 140
e 1299 140
e 1394 140
e 1411 140
e 1527 140
e 1597 140
e 1645 140
e 1706 140
e 1857 140
e 1959 140
e 1968 140
e 2024 140
e 2199 140
e 2229 140
e 2254 140
e 2314 140
e 2365 140
e 2379 140
e 2389 140
e 2444 140
e 2448 140
e 2483 140
e 2500 140
e 2577 140
e 2597 140
e 2740 140
e 2779 140
e 2858 140
e 2878 140
e 2884 140
e 2885 140
e 3040 140
e 3077 140
e 3140 140
e 3146 140
e 3176 140
e 3206 140
e 3389 140
e 3530 140
e 3537 140
e 3558 140
e 3582 140
e 3791 140
e 3933 140
e 4028 140
e 4071 140
e 4115 140
e 4134 140
e 4170 140
e 4265 140
e 4269 140
e 4323 140
e 4426 140
e 4478 140
e 4725 140
e 4739 140
e 4758 140
e 4781 140
e 4893 140
e 5055 140
e 5306 140
e 5444 140
e 5533 140
e 5537 140
e 5582 140
e 5642 140
e 5731 140
e 5757 140
e 5798 140
e 5818 140
e 5906 140
e 5937 140
e 5963 140
e 5975 140
e 6142 140
e 6218 140
e 6447 140
e 6517 140
e 6533 140
e 6600 140
e 6687 140
e 6820 140
e 6946 140
e 7078 140
e 7094 140
e 7184 140
e 7436 140
e 7483 140
e 7558 140
e 7670 140
e 7835 140
e 7902 140
e 8035 140
e 8105 140
e 8256 140
e 8276 140
e 8309 140
e 8431 140
e 8438 140
e 8532 140
e 8601 140
e 8719 140
e 8753 140
e 8978 140
e 9026 140
e 9080 140
e 9165 140
e 9201 140
e 9273 140
e 9358 140
e 9439 140
e 9467 140
e 9482 140
e 9533 140
e 9668 140
e 9712 140
e 9823 140
e 9859 140
e 9898 140
e 10544 140
e 10566 140
e 10573 140
e 10589 140
e 10594 140
e 10647 140
e 10734 140
e 10762 140
e 10861 140
e 10894 140
e 10943 140
e 11009 140
e 11039 140
e 11045 140
e 11136 140
e 11160 140
e 11175 140
e 11224 140
e 11259 140
e 11342 140
e 11401 140
e 11464 140
e 11589 140
e 11598 140
e 11617 140
e 11836 140
e 11852 140
e 11898 140
e 11958 140
e 11972 140
e 12140 140
e 12141 140
e 12160 140
e 12336 140
e 12365 140
e 12378 140
e 12494 140
e 12553 140
e 12612 140
e 12683 140
e 12798 140
e 151 141
e 174 141
e 203 141
e 235 141
e 255 141
e 269 141
e 327 141
e 329 141
e 366 141
e 537 141
e 565 141
e 587 141
e 596 141
e 652 141
e 680 141
e 713 141
e 759 141
e 813 141
e 881 141
e 911 141
e 943 141
e 1002 141
e 1058 141
e 1279 141
e 1346 141
e 1443 141
e 1455 141
e 1538 141
e 1577 141
e 1592 141
e 1682 141
e 1691 141
e 1734 141
e 1758 141
e 1761 141
e 1840 141
e 1857 141
e 1907 141
e 1962 141
e 1969 141
e 2048 141
e 2084 141
e 2091 141
e 2178 141
e 2290 141
e 2335 141
e 2351 141
e 2354 141
e 2372 141
e 2464 141
e 2598 141
e 2636 141
e 2760 141
e 2878 141
e 2898 141
e 2939 141
e 3115 141
e 3125 141
e 3141 141
e 3196 141
e 3317 141
e 3397 141
e 3462 141
e 3518 141
e 3718 141
e 3750 141
e 3845 141
e 3854 141
e 3913 141
e 3953 141
e 3974 141
e 3977 141
e 4028 141
e 4109 141
e 4135 141
e 4150 141
e 4183 141
e 4187 141
e 4262 141
e 4461 141
e 4497 141
e 4526 141
e 4663 141
e 4687 141
e 4692 141
e 4715 141
e 4721 141
e 4935 141
e 4964 141
e 5038 141
e 5104 141
e 5115 141
e 5165 141
e 5235 141
e 5315 141
e 5358 141
e 5382 141
e 5401 141
e 5505 141
e 5509 141
e 5566 141
e 5605 141
e 5625 141
e 5637 141
e 5670 141
e 5719 141
e 5736 141
e 5836 141
e 5876 141
e 6067 141
e 6102 141
e 6125 141
e 6196 141
e 6276 141
e 6285 141
e 6287 141
e 6297 141
e 6307 141
e 6335 141
e 6545 141
e 6653 141
e 6699 141
e 6709 141
e 6838 141
e 6888 141
e 6935 141
e 6966 141
e 6971 141
e 7118 141
e 7222 141
e 7267 141
e 7342 141
e 7417 141
e 7418 141
e 7495 141
e 7573 141
e 7586 141
e 7594 141
e 7672 141
e 7697 141
e 7742 141
e 7990 141
e 8006 141
e 8054 141
e 8097 141
e 8116 141
e 8132 141
e 8174 141
e 8199 141
e 8254 141
e 8334 141
e 8348 141
e 8459 141
e 8488 141
e 8495 141
e 8682 141
e 8811 141
e 8887 141
e 8965 141
e 8984 141
e 9009 141
e 9047 141
e 9080 141
e 9083 141
e 9115 141
e 9144 141
e 9152 141
e 9203 141
e 9209 141
e 9218 141
e 9239 141
e 9269 141
e 9316 141
e 9347 141
e 9360 141
e 9365 141
e 9368 141
e 9378 141
e 9388 141
e 9407 141
e 9430 141
e 9504 141
e 9538 141
e 9578 141
e 9584 141
e 9619 141
e 9628 141
e 9674 141
e 9701 141
e 9729 141
e 9733 141
e 9800 141
e 9875 141
e 10013 141
e 10039 141
e 10050 141
e 10107 141
e 10118 141
e 10172 141
e 10213 141
e 10277 141
e 10285 141
e 10306 141
e 10339 141
e 10368 141
e 10430 141
e 10432 141
e 10475 141
e 10559 141
e 10573 141
e 10610 141
e 10721 141
e 10801 141
e 10883 141
e 10886 141
e 10920 141
e 10991 141
e 11053 141
e 11131 141
e 11175 141
e 11215 141
e 11218 141
e 11253 141
e 11342 141
e 11371 141
e 11422 141
e 11430 141
e 11532 141
e 11556 141
e 11617 141
e 11706 141
e 11714 141
e 11725 141
e 11746 141
e 11756 141
e 11825 141
e 11852 141
e 11924 141
e 11933 141
e 12004 141
e 12047 141
e 12072 141
e 12113 141
e 12134 141
e 12170 141
e 12174 141
e 12238 141
e 12322 141
e 12352 141
e 12447 141
e 12461 141
e 12510 141
e 12553 141
e 12595 141
e 12612 141
e 12667 141
e 12739 141
e 12741 141
e 238 142
e 1340 142
e 5329 142
e 8068 142
e 10266 142
e 10677 142
e 10887 142
e 11641 142
e 12633 142
e 188 143
e 1968 143
e 2712 143
e 2879 143
e 3524 143
e 5132 143
e 5804 143
e 6242 143
e 8914 143
e 10381 143
e 10555 143
e 10982 143
e 12482 143
e 12673 143
e 388 144
e 428 144
e 1188 144
e 2195 144
e 3100 144
e 4756 144
e 5144 144
e 5342 144
e 5362 144
e 6256 144
e 6352 144
e 6552 144
e 6809 144
e 8520 144
e 9862 144
e 10714 144
e 11328 144
e 11541 144
e 11801 144
e 11913 144
e 12131 144
e 12531 144
e 12532 144
e 281 145
e 348 145
e 396 145
e 404 145
e 423 145
e 447 145
e 489 145
e 589 145
e 642 145
e 769 145
e 956 145
e 1030 145
e 1047 145
e 1090 145
e 1109 145
e 1153 145
e 1223 145
e 1244 145
e 1276 145
e 1298 145
e 1360 145
e 1363 145
e 1364 145
e 1386 145
e 1415 145
e 1424 145
e 1496 145
e 1536 145
e 1549 145
e 1585 145
e 1648 145
e 1686 145
e 1792 145
e 1963 145
e 2015 145
e 2128 145
e 2156 145
e 2173 145
e 2289 145
e 2309 145
e 2512 145
e 2676 145
e 2686 145
e 2779 145
e 2974 145
e 3026 145
e 3112 145
e 3186 145
e 3206 145
e 3251 145
e 3258 145
e 3304 145
e 3405 145
e 3442 145
e 3534 145
e 3639 145
e 3665 145
e 3789 145
e 3791 145
e 3798 145
e 3812 145
e 3834 145
e 3949 145
e 4025 145
e 4079 145
e 4122 145
e 4123 145
e 4147 145
e 4183 145
e 4189 145
e 4295 145
e 4458 145
e 4554 145
e 4645 145
e 4654 145
e 4885 145
e 4970 145
e 5209 145
e 5244 145
e 5355 145
e 5431 145
e 5496 145
e 5523 145
e 5553 145
e 5658 145
e 5776 145
e 6165 145
e 6323 145
e 6357 145
e 6406 145
e 6447 145
e 6515 145
e 6549 145
e 6650 145
e 6659 145
e 6698 145
e 6762 145
e 6920 145
e 7011 145
e 7073 145
e 7101 145
e 7211 145
e 7237 145
e 7259 145
e 7371 145
e 7566 145
e 7652 145
e 7675 145
e 7717 145
e 7827 145
e 7848 145
e 7878 145
e 8007 145
e 8026 145
e 8040 145
e 8046 145
e 8104 145
e 8132 145
e 8175 145
e 8445 145
e 8489 145
e 8521 145
e 8530 145
e 8553 145
e 8688 145
e 8788 145
e 8800 145
e 8836 145
e 8898 145
e 8943 145
e 8947 145
e 8991 145
e 9046 145
e 9112 145
e 9210 145
e 9253 145
e 9368 145
e 9374 145
e 9442 145
e 9575 145
e 9580 145
e 9651 145
e 9690 145
e 9725 145
e 9732 145
e 9787 145
e 9923 145
e 10081 145
e 10084 145
e 10172 145
e 10460 145
e 10520 145
e 10621 145
e 10647 145
e 10768 145
e 10820 145
e 10825 145
e 10906 145
e 10932 145
e 10947 145
e 11037 145
e 11210 145
e 11428 145
e 11504 145
e 11546 145
e 11573 145
e 11678 145
e 11829 145
e 11841 145
e 11846 145
e 12071 145
e 12230 145
e 12319 145
e 12363 145
e 12395 145
e 12668 145
e 12736 145
e 709 146
e 1775 146
e 2216 146
e 2471 146
e 2893 146
e 2957 146
e 4044 146
e 4321 146
e 4966 146
e 5107 146
e 6896 146
e 7245 146
e 8159 146
e 8179 146
e 8942 146
e 9426 146
e 10153 146
e 10295 146
e 10381 146
e 10392 146
e 10437 146
e 10477 146
e 10796 146
e 10877 146
e 11000 146
e 11243 146
e 11721 146
e 11862 146
e 12005 146
e 12297 146
e 12567 146
e 375 147
e 482 147
e 577 147
e 855 147
e 1115 147
e 1123 147
e 1230 147
e 1280 147
e 1587 147
e 1848 147
e 1882 147
e 1895 147
e 1928 147
e 2001 147
e 2368 147
e 2536 147
e 2540 147
e 2545 147
e 2557 147
e 2688 147
e 2781 147
e 2838 147
e 2854 147
e 2912 147
e 2992 147
e 3002 147
e 3096 147
e 3309 147
e 3379 147
e 3460 147
e 3636 147
e 3682 147
e 4271 147
e 4348 147
e 4831 147
e 5011 147
e 5052 147
e 5092 147
e 5146 147
e 5213 147
e 5447 147
e 5491 147
e 5594 147
e 5862 147
e 5883 147
e 5894 147
e 6172 147
e 6300 147
e 6391 147
e 6678 147
e 6744 147
e 6916 147
e 6951 147
e 6965 147
e 7080 147
e 7153 147
e 7286 147
e 7374 147
e 7664 147
e 7775 147
e 7816 147
e 7829 147
e 8084 147
e 8115 147
e 8295 147
e 8374 147
e 8511 147
e 8578 147
e 8629 147
e 8657 147
e 8776 147
e 9066 147
e 9070 147
e 9666 147
e 9745 147
e 9772 147
e 9864 147
e 9914 147
e 9921 147
e 10080 147
e 10126 147
e 10255 147
e 10263 147
e 10318 147
e 10321 147
e 10355 147
e 10441 147
e 10555 147
e 10839 147
e 10868 147
e 11073 147
e 11171 147
e 11177 147
e 11537 147
e 11849 147
e 11950 147
e 11996 147
e 12144 147
e 12273 147
e 12346 147
e 12510 147
e 12547 147
e 12672 147
e 309 148
e 425 148
e 762 148
e 1399 148
e 1639 148
e 2378 148
e 3325 148
e 3518 148
e 4165 148
e 4204 148
e 4456 148
e 4736 148
e 4852 148
e 5752 148
e 6407 148
e 6618 148
e 7012 148
e 7381 148
e 7454 148
e 8067 148
e 8433 148
e 9334 148
e 9602 148
e 10108 148
e 10686 148
e 10784 148
e 10958 148
e 296 149
e 477 149
e 488 149
e 597 149
e 1090 149
e 2289 149
e 2460 149
e 2593 149
e 2701 149
e 3146 149
e 3217 149
e 3720 149
e 3843 149
e 3956 149
e 3983 149
e 4220 149
e 4495 149
e 4554 149
e 4598 149
e 5314 149
e 5434 149
e 5676 149
e 5881 149
e 6015 149
e 6240 149
e 6577 149
e 6784 149
e 7402 149
e 7562 149
e 7739 149
e 8050 149
e 8448 149
e 8626 149
e 8808 149
e 9197 149
e 9429 149
e 9486 149
e 9701 149
e 9775 149
e 10070 149
e 10081 149
e 10100 149
e 10492 149
e 10772 149
e 11139 149
e 11699 149
e 12160 149
e 12592 149
e 12623 149
e 12691 149
e 12757 149
e 207 150
e 237 150
e 283 150
e 314 150
e 316 150
e 339 150
e 372 150
e 423 150
e 444 150
e 447 150
e 480 150
e 519 150
e 527 150
e 539 150
e 653 150
e 694 150
e 715 150
e 741 150
e 816 150
e 817 150
e 847 150
e 863 150
e 876 150
e 979 150
e 981 150
e 990 150
e 1016 150
e 1035 150
e 1066 150
e 1077 150
e 1094 150
e 1102 150
e 1109 150
e 1119 150
e 1130 150
e 1156 150
e 1220 150
e 1252 150
e 1278 150
e 1308 150
e 1324 150
e 1368 150
e 1386 150
e 1432 150
e 1455 150
e 1472 150
e 1496 150
e 1504 150
e 1744 150
e 1753 150
e 1791 150
e 1903 150
e 1993 150
e 1996 150
e 2128 150
e 2154 150
e 2204 150
e 2242 150
e 2244 150
e 2276 150
e 2324 150
e 2411 150
e 2412 150
e 2422 150
e 2425 150
e 2435 150
e 2460 150
e 2463 150
e 2492 150
e 2548 150
e 2630 150
e 2644 150
e 2651 150
e 2657 150
e 2658 150
e 2672 150
e 2679 150
e 2857 150
e 2952 150
e 2984 150
e 2994 150
e 3014 150
e 3037 150
e 3092 150
e 3102 150
e 3112 150
e 3141 150
e 3200 150
e 3284 150
e 3306 150
e 3317 150
e 3374 150
e 3385 150
e 3442 150
e 3460 150
e 3467 150
e 3477 150
e 3537 150
e 3558 150
e 3580 150
e 3622 150
e 3653 150
e 3683 150
e 3732 150
e 3784 150
e 3789 150
e 3863 150
e 3869 150
e 3930 150
e 4035 150
e 4055 150
e 4072 150
e 4079 150
e 4088 150
e 4142 150
e 4186 150
e 4203 150
e 4274 150
e 4280 150
e 4299 150
e 4413 150
e 4452 150
e 4544 150
e 4548 150
e 4574 150
e 4581 150
e 4604 150
e 4733 150
e 4787 150
e 4794 150
e 4827 150
e 5006 150
e 5015 150
e 5034 150
e 5113 150
e 5138 150
e 5153 150
e 5160 150
e 5217 150
e 5219 150
e 5222 150
e 5226 150
e 5324 150
e 5359 150
e 5404 150
e 5415 150
e 5417 150
e 5431 150
e 5501 150
e 5523 150
e 5566 150
e 5701 150
e 5724 150
e 5826 150
e 5869 150
e 5893 150
e 5947 150
e 5959 150
e 6017 150
e 6022 150
e 6043 150
e 6046 150
e 6059 150
e 6070 150
e 6159 150
e 6188 150
e 6214 150
e 6226 150
e 6228 150
e 6252 150
e 6407 150
e 6424 150
e 6429 150
e 6470 150
e 6471 150
e 6502 150
e 6517 150
e 6525 150
e 6535 150
e 6545 150
e 6587 150
e 6628 150
e 6652 150
e 6779 150
e 6853 150
e 6937 150
e 6938 150
e 6968 150
e 7013 150
e 7033 150
e 7073 150
e 7105 150
e 7172 150
e 7201 150
e 7230 150
e 7294 150
e 7384 150
e 7427 150
e 7430 150
e 7439 150
e 7444 150
e 7450 150
e 7451 150
e 7636 150
e 7639 150
e 7691 150
e 7710 150
e 7791 150
e 7806 150
e 7877 150
e 7928 150
e 7948 150
e 7990 150
e 8021 150
e 8039 150
e 8049 150
e 8119 150
e 8123 150
e 8140 150
e 8149 150
e 8163 150
e 8170 150
e 8216 150
e 8236 150
e 8240 150
e 8275 150
e 8278 150
e 8292 150
e 8311 150
e 8365 150
e 8410 150
e 8448 150
e 8453 150
e 8455 150
e 8472 150
e 8518 150
e 8538 150
e 8576 150
e 8577 150
e 8590 150
e 8688 150
e 8696 150
e 8719 150
e 8767 150
e 8788 150
e 8795 150
e 8806 150
e 8861 150
e 8877 150
e 8879 150
e 8917 150
e 8952 150
e 9002 150
e 9031 150
e 9032 150
e 9071 150
e 9080 150
e 9113 150
e 9120 150
e 9211 150
e 9253 150
e 9264 150
e 9279 150
e 9286 150
e 9307 150
e 9320 150
e 9341 150
e 9395 150
e 9403 150
e 9447 150
e 9482 150
e 9517 150
e 9523 150
e 9548 150
e 9609 150
e 9624 150
e 9649 150
e 9654 150
e 9747 150
e 9776 150
e 9798 150
e 9903 150
e 9923 150
e 9929 150
e 9932 150
e 9975 150
e 9997 150
e 10053 150
e 10095 150
e 10149 150
e 10172 150
e 10174 150
e 10177 150
e 10228 150
e 10253 150
e 10280 150
e 10339 150
e 10382 150
e 10383 150
e 10421 150
e 10425 150
e 10487 150
e 10563 150
e 10601 150
e 10605 150
e 10618 150
e 10728 150
e 10763 150
e 10855 150
e 10869 150
e 10975 150
e 10981 150
e 11035 150
e 11041 150
e 11051 150
e 11070 150
e 11102 150
e 11148 150
e 11156 150
e 11161 150
e 11207 150
e 11210 150
e 11247 150
e 11301 150
e 11338 150
e 11342 150
e 11363 150
e 11386 150
e 11516 150
e 11607 150
e 11620 150
e 11647 150
e 11659 150
e 11680 150
e 11690 150
e 11706 150
e 11713 150
e 11719 150
e 11753 150
e 11846 150
e 11852 150
e 11867 150
e 11881 150
e 11885 150
e 11894 150
e 11914 150
e 11920 150
e 11962 150
e 11989 150
e 11990 150
e 11996 150
e 12003 150
e 12031 150
e 12051 150
e 12105 150
e 12106 150
e 12119 150
e 12140 150
e 12162 150
e 12178 150
e 12189 150
e 12209 150
e 12220 150
e 12255 150
e 12282 150
e 12288 150
e 12332 150
e 12343 150
e 12360 150
e 12412 150
e 12427 150
e 12443 150
e 12511 150
e 12533 150
e 12580 150
e 12633 150
e 12641 150
e 12649 150
e 12681 150
e 12748 150
e 12768 150
e 293 151
e 369 151
e 764 151
e 765 151
e 839 151
e 900 151
e 1129 151
e 1225 151
e 1283 151
e 1380 151
e 1385 151
e 1444 151
e 1649 151
e 1701 151
e 1710 151
e 1785 151
e 1822 151
e 2072 151
e 2081 151
e 2223 151
e 2365 151
e 2389 151
e 2414 151
e 2432 151
e 2541 151
e 2708 151
e 3140 151
e 3216 151
e 3244 151
e 3269 151
e 3281 151
e 3298 151
e 3437 151
e 3460 151
e 3519 151
e 3528 151
e 3574 151
e 3792 151
e 3823 151
e 3960 151
e 3988 151
e 4090 151
e 4150 151
e 4155 151
e 4350 151
e 4591 151
e 4699 151
e 5042 151
e 5092 151
e 5157 151
e 5358 151
e 5616 151
e 5668 151
e 5693 151
e 5765 151
e 5825 151
e 5827 151
e 5896 151
e 6012 151
e 6309 151
e 6615 151
e 6662 151
e 6695 151
e 6848 151
e 6946 151
e 6952 151
e 7160 151
e 7392 151
e 7416 151
e 7558 151
e 8131 151
e 8226 151
e 8426 151
e 8431 151
e 8542 151
e 8623 151
e 9002 151
e 9014 151
e 9273 151
e 9316 151
e 9330 151
e 9411 151
e 9489 151
e 9587 151
e 9613 151
e 9740 151
e 9905 151
e 9914 151
e 9919 151
e 9961 151
e 9976 151
e 10155 151
e 10285 151
e 10506 151
e 10558 151
e 10582 151
e 10588 151
e 10775 151
e 10810 151
e 10977 151
e 11136 151
e 11253 151
e 11294 151
e 11441 151
e 11542 151
e 11589 151
e 11646 151
e 11744 151
e 11756 151
e 11883 151
e 11996 151
e 12059 151
e 12352 151
e 12537 151
e 12549 151
e 12654 151
e 12717 151
e 12733 151
e 12798 151
e 410 152
e 649 152
e 2253 152
e 5347 152
e 6673 152
e 7156 152
e 549 153
e 1217 153
e 2811 153
e 3180 153
e 3198 153
e 4247 153
e 4950 153
e 5047 153
e 5140 153
e 5158 153
e 6314 153
e 6618 153
e 6688 153
e 7046 153
e 7055 153
e 7373 153
e 7731 153
e 8359 153
e 8914 153
e 9024 153
e 9538 153
e 9652 153
e 9878 153
e 9960 153
e 11114 153
e 11614 153
e 12322 153
e 12645 153
e 12774 153
e 630 154
e 1059 154
e 1112 154
e 1584 154
e 1680 154
e 1681 154
e 1689 154
e 2272 154
e 2284 154
e 2327 154
e 3019 154
e 3135 154
e 3311 154
e 3605 154
e 3701 154
e 3924 154
e 3980 154
e 4017 154
e 4037 154
e 4202 154
e 4211 154
e 4282 154
e 4533 154
e 4566 154
e 4705 154
e 4894 154
e 5087 154
e 5196 154
e 5204 154
e 5316 154
e 5395 154
e 5422 154
e 5469 154
e 5773 154
e 5815 154
e 5847 154
e 5907 154
e 6032 154
e 6113 154
e 6132 154
e 6507 154
e 6899 154
e 6929 154
e 7022 154
e 7029 154
e 7167 154
e 7606 154
e 7629 154
e 7683 154
e 7690 154
e 7823 154
e 8259 154
e 8266 154
e 8364 154
e 8380 154
e 8590 154
e 8687 154
e 8944 154
e 9821 154
e 10032 154
e 10063 154
e 10131 154
e 10260 154
e 10319 154
e 10364 154
e 10457 154
e 10473 154
e 10514 154
e 10719 154
e 10837 154
e 11070 154
e 11681 154
e 11823 154
e 11908 154
e 12475 154
e 219 155
e 225 155
e 287 155
e 475 155
e 522 155
e 623 155
e 683 155
e 822 155
e 855 155
e 959 155
e 983 155
e 1029 155
e 1200 155
e 1263 155
e 1265 155
e 1396 155
e 1485 155
e 1520 155
e 1548 155
e 1566 155
e 1574 155
e 1612 155
e 1770 155
e 1931 155
e 2099 155
e 2127 155
e 2338 155
e 2434 155
e 2491 155
e 2679 155
e 2813 155
e 2911 155
e 3039 155
e 3176 155
e 3192 155
e 3460 155
e 3541 155
e 3720 155
e 3739 155
e 4073 155
e 4111 155
e 4149 155
e 4199 155
e 4304 155
e 4802 155
e 4807 155
e 4863 155
e 4865 155
e 4999 155
e 5063 155
e 5227 155
e 5391 155
e 5524 155
e 5533 155
e 5659 155
e 5796 155
e 5824 155
e 5871 155
e 5885 155
e 6019 155
e 6211 155
e 6355 155
e 6572 155
e 6744 155
e 6872 155
e 7208 155
e 7341 155
e 7528 155
e 7610 155
e 7764 155
e 7788 155
e 7795 155
e 8295 155
e 8383 155
e 8432 155
e 8490 155
e 8624 155
e 8628 155
e 8809 155
e 8954 155
e 9053 155
e 9073 155
e 9189 155
e 9595 155
e 9918 155
e 9931 155
e 10092 155
e 10233 155
e 10377 155
e 10411 155
e 10637 155
e 10676 155
e 10716 155
e 10740 155
e 10905 155
e 10986 155
e 11195 155
e 11254 155
e 11389 155
e 11580 155
e 11645 155
e 11754 155
e 11788 155
e 11849 155
e 11858 155
e 11996 155
e 12040 155
e 12177 155
e 12209 155
e 12305 155
e 12437 155
e 12506 155
e 12577 155
e 12704 155
e 229 156
e 269 156
e 270 156
e 327 156
e 337 156
e 436 156
e 496 156
e 537 156
e 561 156
e 658 156
e 679 156
e 891 156
e 940 156
e 951 156
e 1080 156
e 1102 156
e 1207 156
e 1223 156
e 1276 156
e 1309 156
e 1448 156
e 1460 156
e 1544 156
e 1606 156
e 1614 156
e 1662 156
e 1713 156
e 1729 156
e 1738 156
e 1746 156
e 1758 156
e 1944 156
e 2072 156
e 2115 156
e 2162 156
e 2181 156
e 2266 156
e 2281 156
e 2303 156
e 2371 156
e 2433 156
e 2529 156
e 2537 156
e 2588 156
e 2622 156
e 2744 156
e 2884 156
e 2898 156
e 2966 156
e 3040 156
e 3061 156
e 3194 156
e 3205 156
e 3241 156
e 3324 156
e 3496 156
e 3570 156
e 3631 156
e 3677 156
e 3683 156
e 3688 156
e 3842 156
e 3953 156
e 3985 156
e 4170 156
e 4173 156
e 4220 156
e 4274 156
e 4276 156
e 4426 156
e 4461 156
e 4471 156
e 4476 156
e 4570 156
e 4585 156
e 4608 156
e 4652 156
e 4663 156
e 4739 156
e 4845 156
e 4851 156
e 4890 156
e 4969 156
e 5019 156
e 5055 156
e 5165 156
e 5193 156
e 5281 156
e 5315 156
e 5329 156
e 5382 156
e 5467 156
e 5516 156
e 5700 156
e 5790 156
e 5999 156
e 6052 156
e 6156 156
e 6280 156
e 6288 156
e 6325 156
e 6379 156
e 6412 156
e 6566 156
e 6576 156
e 6892 156
e 7003 156
e 7053 156
e 7074 156
e 7088 156
e 7189 156
e 7267 156
e 7408 156
e 7417 156
e 7533 156
e 7577 156
e 7588 156
e 7622 156
e 7658 156
e 7833 156
e 7904 156
e 7990 156
e 8008 156
e 8097 156
e 8188 156
e 8200 156
e 8244 156
e 8254 156
e 8404 156
e 8419 156
e 8488 156
e 8495 156
e 8499 156
e 8507 156
e 8523 156
e 8524 156
e 8554 156
e 8563 156
e 8974 156
e 9109 156
e 9205 156
e 9294 156
e 9514 156
e 9538 156
e 9600 156
e 9611 156
e 9648 156
e 9650 156
e 9653 156
e 9915 156
e 9975 156
e 10054 156
e 10194 156
e 10253 156
e 10285 156
e 10289 156
e 10290 156
e 10326 156
e 10424 156
e 10425 156
e 10447 156
e 10493 156
e 10547 156
e 10602 156
e 10675 156
e 10676 156
e 10750 156
e 10795 156
e 10809 156
e 10825 156
e 10886 156
e 10914 156
e 10938 156
e 10959 156
e 11007 156
e 11028 156
e 11149 156
e 11210 156
e 11362 156
e 11416 156
e 11504 156
e 11509 156
e 11532 156
e 11595 156
e 11617 156
e 11657 156
e 11694 156
e 11746 156
e 11756 156
e 11842 156
e 11878 156
e 11939 156
e 12037 156
e 12066 156
e 12093 156
e 12103 156
e 12214 156
e 12253 156
e 12267 156
e 12300 156
e 12322 156
e 12362 156
e 12363 156
e 12417 156
e 12514 156
e 12564 156
e 12617 156
e 12681 156
e 12691 156
e 12754 156
e 2973 157
e 3703 157
e 3775 157
e 5007 157
e 6023 157
e 9262 157
e 12219 157
e 361 158
e 412 158
e 545 158
e 980 158
e 1213 158
e 1225 158
e 1263 158
e 1353 158
e 1381 158
e 1427 158
e 1664 158
e 1701 158
e 1716 158
e 1731 158
e 1866 158
e 1984 158
e 1989 158
e 2390 158
e 2403 158
e 2459 158
e 2465 158
e 2583 158
e 2584 158
e 2962 158
e 2983 158
e 3012 158
e 3021 158
e 3029 158
e 3386 158
e 3414 158
e 3460 158
e 3562 158
e 3715 158
e 3865 158
e 3947 158
e 4003 158
e 4315 158
e 4336 158
e 4371 158
e 4478 158
e 4531 158
e 4597 158
e 4647 158
e 4695 158
e 4820 158
e 4898 158
e 4938 158
e 5078 158
e 5187 158
e 5284 158
e 5608 158
e 5873 158
e 6089 158
e 6149 158
e 6260 158
e 6320 158
e 6342 158
e 6348 158
e 6531 158
e 6765 158
e 6822 158
e 7069 158
e 7223 158
e 7696 158
e 8002 158
e 8342 158
e 8391 158
e 8610 158
e 8784 158
e 8935 158
e 9001 158
e 9059 158
e 9064 158
e 9111 158
e 9178 158
e 9200 158
e 9301 158
e 9438 158
e 9457 158
e 9516 158
e 9621 158
e 9641 158
e 9708 158
e 9881 158
e 9918 158
e 9954 158
e 9990 158
e 9994 158
e 10410 158
e 10415 158
e 10722 158
e 10976 158
e 11062 158
e 11150 158
e 11263 158
e 11344 158
e 11600 158
e 11696 158
e 11937 158
e 11977 158
e 11996 158
e 12092 158
e 12298 158
e 12392 158
e 12514 158
e 12559 158
e 12677 158
e 12769 158
e 233 159
e 241 159
e 255 159
e 283 159
e 293 159
e 421 159
e 539 159
e 579 159
e 619 159
e 713 159
e 757 159
e 772 159
e 800 159
e 928 159
e 1252 159
e 1285 159
e 1346 159
e 1398 159
e 1430 159
e 1443 159
e 1457 159
e 1463 159
e 1514 159
e 1530 159
e 1572 159
e 1628 159
e 1656 159
e 1696 159
e 1773 159
e 1850 159
e 1870 159
e 1932 159
e 1954 159
e 1992 159
e 2000 159
e 2080 159
e 2090 159
e 2222 159
e 2243 159
e 2301 159
e 2302 159
e 2401 159
e 2465 159
e 2645 159
e 2814 159
e 2898 159
e 2939 159
e 3022 159
e 3138 159
e 3144 159
e 3194 159
e 3222 159
e 3229 159
e 3306 159
e 3317 159
e 3365 159
e 3467 159
e 3492 159
e 3546 159
e 3607 159
e 3609 159
e 3631 159
e 3687 159
e 3702 159
e 3731 159
e 3790 159
e 3800 159
e 3854 159
e 3870 159
e 3966 159
e 4028 159
e 4131 159
e 4182 159
e 4448 159
e 4475 159
e 4485 159
e 4497 159
e 4509 159
e 4526 159
e 4548 159
e 4758 159
e 4836 159
e 4872 159
e 4982 159
e 5015 159
e 5026 159
e 5049 159
e 5116 159
e 5396 159
e 5423 159
e 5566 159
e 5616 159
e 5719 159
e 5852 159
e 6213 159
e 6292 159
e 6307 159
e 6311 159
e 6528 159
e 6620 159
e 6727 159
e 6786 159
e 6906 159
e 6960 159
e 7023 159
e 7061 159
e 7115 159
e 7118 159
e 7189 159
e 7253 159
e 7342 159
e 7349 159
e 7388 159
e 7445 159
e 7548 159
e 7590 159
e 7647 159
e 7804 159
e 7830 159
e 7916 159
e 8006 159
e 8022 159
e 8116 159
e 8331 159
e 8360 159
e 8370 159
e 8382 159
e 8403 159
e 8433 159
e 8459 159
e 8675 159
e 8741 159
e 8791 159
e 8802 159
e 8861 159
e 8864 159
e 8899 159
e 8983 159
e 8984 159
e 9009 159
e 9017 159
e 9060 159
e 9135 159
e 9144 159
e 9157 159
e 9195 159
e 9203 159
e 9265 159
e 9269 159
e 9279 159
e 9312 159
e 9389 159
e 9420 159
e 9467 159
e 9484 159
e 9538 159
e 9552 159
e 9605 159
e 9701 159
e 9721 159
e 9730 159
e 9971 159
e 10011 159
e 10050 159
e 10122 159
e 10165 159
e 10170 159
e 10266 159
e 10341 159
e 10382 159
e 10425 159
e 10453 159
e 10600 159
e 10636 159
e 10991 159
e 11018 159
e 11175 159
e 11217 159
e 11280 159
e 11364 159
e 11387 159
e 11436 159
e 11449 159
e 11512 159
e 11613 159
e 11694 159
e 11745 159
e 11842 159
e 11850 159
e 11859 159
e 11939 159
e 12105 159
e 12113 159
e 12206 159
e 12208 159
e 12236 159
e 12357 159
e 12450 159
e 12489 159
e 12490 159
e 12508 159
e 12533 159
e 12660 159
e 1724 160
e 1792 160
e 3201 160
e 4097 160
e 4351 160
e 5035 160
e 6939 160
e 8641 160
e 8809 160
e 9162 160
e 9222 160
e 9983 160
e 10058 160
e 11241 160
e 11369 160
e 12750 160
e 254 161
e 382 161
e 1099 161
e 1256 161
e 1396 161
e 1599 161
e 1645 161
e 2852 161
e 3027 161
e 3083 161
e 3384 161
e 4094 161
e 5442 161
e 5517 161
e 5530 161
e 5781 161
e 5796 161
e 5873 161
e 6026 161
e 6278 161
e 7117 161
e 7729 161
e 8037 161
e 8131 161
e 8446 161
e 8830 161
e 9073 161
e 9169 161
e 9527 161
e 9983 161
e 10416 161
e 10919 161
e 11062 161
e 11171 161
e 11193 161
e 11667 161
e 11902 161
e 12306 161
e 12350 161
e 12779 161
e 293 162
e 490 162
e 653 162
e 717 162
e 1101 162
e 1109 162
e 1797 162
e 1996 162
e 2889 162
e 2909 162
e 2996 162
e 3103 162
e 3200 162
e 3251 162
e 3519 162
e 3826 162
e 3868 162
e 3998 162
e 4025 162
e 4088 162
e 4497 162
e 4570 162
e 4617 162
e 5293 162
e 5523 162
e 5545 162
e 5908 162
e 6130 162
e 6178 162
e 6223 162
e 6517 162
e 6577 162
e 7121 162
e 7498 162
e 7672 162
e 8538 162
e 8595 162
e 8660 162
e 8761 162
e 8911 162
e 9159 162
e 9253 162
e 9320 162
e 9356 162
e 9621 162
e 9674 162
e 9826 162
e 9962 162
e 10130 162
e 10228 162
e 10391 162
e 10874 162
e 10938 162
e 10952 162
e 11161 162
e 11829 162
e 12367 162
e 12453 162
e 12633 162
e 12647 162
e 12717 162
e 306 163
e 632 163
e 743 163
e 764 163
e 993 163
e 1832 163
e 1866 163
e 2018 163
e 2066 163
e 2361 163
e 2372 163
e 2567 163
e 2633 163
e 2896 163
e 2935 163
e 3286 163
e 3460 163
e 3516 163
e 3543 163
e 4225 163
e 4501 163
e 4750 163
e 4778 163
e 5103 163
e 5156 163
e 5288 163
e 5313 163
e 5583 163
e 5896 163
e 6026 163
e 6080 163
e 6257 163
e 6498 163
e 6993 163
e 7094 163
e 7145 163
e 7220 163
e 7613 163
e 7672 163
e 7858 163
e 7861 163
e 7973 163
e 8009 163
e 8380 163
e 8524 163
e 8605 163
e 8738 163
e 8861 163
e 9220 163
e 9884 163
e 10048 163
e 10525 163
e 10606 163
e 11218 163
e 11249 163
e 11476 163
e 11529 163
e 11751 163
e 11854 163
e 11996 163
e 12044 163
e 12549 163
e 228 164
e 780 164
e 914 164
e 1091 164
e 1211 164
e 1708 164
e 1978 164
e 2227 164
e 2449 164
e 2453 164
e 2550 164
e 2585 164
e 2603 164
e 2795 164
e 2855 164
e 2992 164
e 3065 164
e 3094 164
e 3099 164
e 3486 164
e 3552 164
e 3778 164
e 3805 164
e 3991 164
e 4069 164
e 4108 164
e 4933 164
e 4990 164
e 5189 164
e 5366 164
e 5420 164
e 5642 164
e 5701 164
e 5811 164
e 5876 164
e 5977 164
e 6177 164
e 6202 164
e 6218 164
e 6241 164
e 6265 164
e 6296 164
e 6328 164
e 6521 164
e 7115 164
e 7213 164
e 7219 164
e 7255 164
e 7388 164
e 7409 164
e 7450 164
e 7556 164
e 7719 164
e 7977 164
e 8006 164
e 8120 164
e 8292 164
e 8445 164
e 8523 164
e 8793 164
e 8883 164
e 8973 164
e 9042 164
e 9087 164
e 9108 164
e 9258 164
e 9278 164
e 9928 164
e 9966 164
e 10054 164
e 10072 164
e 10194 164
e 10483 164
e 10488 164
e 10589 164
e 10821 164
e 10832 164
e 10909 164
e 10954 164
e 10994 164
e 11118 164
e 11356 164
e 11422 164
e 11584 164
e 11761 164
e 11903 164
e 11989 164
e 12423 164
e 12553 164
e 12610 164
e 228 165
e 244 165
e 421 165
e 464 165
e 500 165
e 530 165
e 596 165
e 1170 165
e 1430 165
e 1628 165
e 1805 165
e 1850 165
e 1857 165
e 1932 165
e 1954 165
e 2322 165
e 2332 165
e 2622 165
e 2690 165
e 3219 165
e 3229 165
e 3365 165
e 3397 165
e 3530 165
e 3631 165
e 3870 165
e 3953 165
e 4028 165
e 4069 165
e 4484 165
e 4655 165
e 5111 165
e 5309 165
e 5532 165
e 5836 165
e 5977 165
e 6653 165
e 6665 165
e 6723 165
e 6923 165
e 7053 165
e 7213 165
e 7349 165
e 7406 165
e 8022 165
e 8244 165
e 8554 165
e 8565 165
e 8717 165
e 8753 165
e 8933 165
e 8962 165
e 8965 165
e 9209 165
e 9279 165
e 9360 165
e 9578 165
e 9845 165
e 10004 165
e 10165 165
e 10311 165
e 10341 165
e 10632 165
e 10977 165
e 11259 165
e 11332 165
e 11403 165
e 11422 165
e 11714 165
e 11725 165
e 11786 165
e 11850 165
e 11893 165
e 11938 165
e 12059 165
e 12146 165
e 12401 165
e 12447 165
e 12528 165
e 12542 165
e 12726 165
e 229 166
e 249 166
e 376 166
e 448 166
e 573 166
e 708 166
e 766 166
e 872 166
e 1178 166
e 1328 166
e 1582 166
e 1643 166
e 1783 166
e 1798 166
e 2012 166
e 2063 166
e 2082 166
e 2246 166
e 2590 166
e 2758 166
e 2899 166
e 2964 166
e 3052 166
e 3407 166
e 3460 166
e 3471 166
e 3569 166
e 3617 166
e 3907 166
e 4049 166
e 4199 166
e 4405 166
e 4432 166
e 4530 166
e 4893 166
e 4929 166
e 4949 166
e 5047 166
e 5229 166
e 5260 166
e 5443 166
e 5466 166
e 5484 166
e 5531 166
e 5738 166
e 5788 166
e 5808 166
e 5982 166
e 6044 166
e 6116 166
e 6160 166
e 6298 166
e 6310 166
e 6376 166
e 6509 166
e 6609 166
e 6687 166
e 6777 166
e 6787 166
e 6885 166
e 6985 166
e 7063 166
e 7173 166
e 7190 166
e 7215 166
e 7274 166
e 7506 166
e 7614 166
e 7692 166
e 7814 166
e 7863 166
e 7867 166
e 7945 166
e 7946 166
e 7950 166
e 7973 166
e 8227 166
e 8304 166
e 8346 166
e 8574 166
e 8584 166
e 8624 166
e 8667 166
e 8724 166
e 8799 166
e 9301 166
e 9372 166
e 9405 166
e 9468 166
e 9547 166
e 9582 166
e 9843 166
e 10187 166
e 10427 166
e 10624 166
e 10660 166
e 10689 166
e 10814 166
e 10890 166
e 11327 166
e 11481 166
e 11521 166
e 11561 166
e 11703 166
e 11996 166
e 12018 166
e 12032 166
e 12052 166
e 12104 166
e 12399 166
e 12617 166
e 12642 166
e 12643 166
e 12664 166
e 12686 166
e 12754 166
e 241 167
e 250 167
e 260 167
e 270 167
e 305 167
e 327 167
e 334 167
e 346 167
e 369 167
e 422 167
e 561 167
e 587 167
e 648 167
e 658 167
e 736 167
e 758 167
e 772 167
e 820 167
e 911 167
e 940 167
e 948 167
e 975 167
e 1038 167
e 1102 167
e 1151 167
e 1157 167
e 1224 167
e 1309 167
e 1411 167
e 1460 167
e 1614 167
e 1629 167
e 1655 167
e 1696 167
e 1698 167
e 1717 167
e 1766 167
e 1787 167
e 1921 167
e 1923 167
e 1985 167
e 2013 167
e 2052 167
e 2067 167
e 2091 167
e 2115 167
e 2170 167
e 2171 167
e 2218 167
e 2271 167
e 2289 167
e 2303 167
e 2391 167
e 2428 167
e 2529 167
e 2537 167
e 2593 167
e 2622 167
e 2690 167
e 2744 167
e 2745 167
e 2760 167
e 2826 167
e 2857 167
e 2918 167
e 3022 167
e 3026 167
e 3040 167
e 3047 167
e 3061 167
e 3093 167
e 3140 167
e 3144 167
e 3170 167
e 3176 167
e 3229 167
e 3281 167
e 3318 167
e 3324 167
e 3330 167
e 3496 167
e 3521 167
e 3548 167
e 3604 167
e 3687 167
e 3688 167
e 3750 167
e 3760 167
e 3791 167
e 3933 167
e 3949 167
e 3979 167
e 3991 167
e 4114 167
e 4147 167
e 4204 167
e 4244 167
e 4250 167
e 4269 167
e 4353 167
e 4366 167
e 4426 167
e 4432 167
e 4433 167
e 4438 167
e 4448 167
e 4471 167
e 4476 167
e 4488 167
e 4519 167
e 4525 167
e 4567 167
e 4575 167
e 4652 167
e 4656 167
e 4663 167
e 4684 167
e 4739 167
e 4802 167
e 4816 167
e 4861 167
e 4890 167
e 5019 167
e 5035 167
e 5052 167
e 5055 167
e 5141 167
e 5153 167
e 5154 167
e 5193 167
e 5232 167
e 5382 167
e 5615 167
e 5700 167
e 5842 167
e 5926 167
e 6052 167
e 6150 167
e 6156 167
e 6177 167
e 6309 167
e 6311 167
e 6327 167
e 6440 167
e 6477 167
e 6484 167
e 6496 167
e 6528 167
e 6615 167
e 6620 167
e 6740 167
e 6745 167
e 6820 167
e 6836 167
e 6892 167
e 6927 167
e 6940 167
e 7053 167
e 7145 167
e 7189 167
e 7234 167
e 7255 167
e 7417 167
e 7485 167
e 7576 167
e 7697 167
e 7929 167
e 8089 167
e 8101 167
e 8116 167
e 8200 167
e 8244 167
e 8317 167
e 8382 167
e 8403 167
e 8419 167
e 8454 167
e 8523 167
e 8532 167
e 8554 167
e 8631 167
e 8717 167
e 8809 167
e 8880 167
e 8933 167
e 8979 167
e 8985 167
e 9033 167
e 9042 167
e 9109 167
e 9135 167
e 9205 167
e 9209 167
e 9226 167
e 9232 167
e 9284 167
e 9295 167
e 9353 167
e 9354 167
e 9361 167
e 9405 167
e 9440 167
e 9493 167
e 9537 167
e 9538 167
e 9587 167
e 9594 167
e 9603 167
e 9648 167
e 9650 167
e 9691 167
e 9712 167
e 9770 167
e 9775 167
e 9898 167
e 9915 167
e 9919 167
e 9926 167
e 10054 167
e 10075 167
e 10100 167
e 10176 167
e 10310 167
e 10447 167
e 10460 167
e 10492 167
e 10493 167
e 10606 167
e 10639 167
e 10734 167
e 10750 167
e 10798 167
e 10914 167
e 10920 167
e 11002 167
e 11007 167
e 11009 167
e 11039 167
e 11092 167
e 11136 167
e 11218 167
e 11275 167
e 11309 167
e 11342 167
e 11362 167
e 11387 167
e 11416 167
e 11595 167
e 11617 167
e 11694 167
e 11734 167
e 11783 167
e 11802 167
e 11842 167
e 11843 167
e 11850 167
e 11893 167
e 11938 167
e 11956 167
e 12045 167
e 12253 167
e 12322 167
e 12378 167
e 12428 167
e 12450 167
e 12510 167
e 12514 167
e 12619 167
e 12637 167
e 12649 167
e 12674 167
e 12739 167
e 193 168
e 352 168
e 1343 168
e 1845 168
e 2119 168
e 3873 168
e 4070 168
e 5973 168
e 6829 168
e 7057 168
e 7509 168
e 7894 168
e 10134 168
e 10667 168
e 10686 168
e 11541 168
e 11656 168
e 11777 168
e 375 169
e 408 169
e 749 169
e 763 169
e 1836 169
e 2494 169
e 3454 169
e 3460 169
e 3620 169
e 3635 169
e 3714 169
e 3861 169
e 4215 169
e 5115 169
e 5583 169
e 6055 169
e 6556 169
e 6968 169
e 6971 169
e 7171 169
e 7442 169
e 7494 169
e 7787 169
e 8056 169
e 8090 169
e 8133 169
e 8198 169
e 8571 169
e 8767 169
e 9011 169
e 9362 169
e 9838 169
e 10297 169
e 10444 169
e 10601 169
e 10697 169
e 10984 169
e 11009 169
e 11105 169
e 11226 169
e 11413 169
e 11641 169
e 11685 169
e 11996 169
e 12089 169
e 12458 169
e 12606 169
e 12683 169
e 12798 169
e 604 170
e 648 170
e 1151 170
e 1177 170
e 1440 170
e 1505 170
e 1684 170
e 1705 170
e 1738 170
e 1839 170
e 1965 170
e 1984 170
e 2101 170
e 2143 170
e 2317 170
e 2427 170
e 2525 170
e 2709 170
e 2835 170
e 2908 170
e 2962 170
e 3302 170
e 3303 170
e 3386 170
e 3501 170
e 3510 170
e 3587 170
e 3640 170
e 3844 170
e 3850 170
e 3860 170
e 3862 170
e 3989 170
e 4731 170
e 4863 170
e 4877 170
e 4965 170
e 4973 170
e 5711 170
e 5754 170
e 5950 170
e 6283 170
e 6810 170
e 6939 170
e 7016 170
e 7069 170
e 7076 170
e 7125 170
e 7165 170
e 7764 170
e 7772 170
e 7781 170
e 8048 170
e 8444 170
e 8463 170
e 8502 170
e 8616 170
e 8721 170
e 8737 170
e 8742 170
e 8900 170
e 8920 170
e 9325 170
e 9367 170
e 9448 170
e 9802 170
e 9854 170
e 9981 170
e 9990 170
e 10227 170
e 10324 170
e 10361 170
e 10519 170
e 10581 170
e 10704 170
e 10759 170
e 10787 170
e 10813 170
e 10866 170
e 10867 170
e 11040 170
e 11117 170
e 11198 170
e 11228 170
e 11283 170
e 11424 170
e 11468 170
e 11631 170
e 11650 170
e 11696 170
e 11708 170
e 11763 170
e 11783 170
e 11937 170
e 12006 170
e 12330 170
e 12443 170
e 12476 170
e 12658 170
e 12663 170
e 12677 170
e 12750 170
e 255 171
e 552 171
e 728 171
e 783 171
e 812 171
e 813 171
e 830 171
e 914 171
e 1018 171
e 1230 171
e 1286 171
e 1407 171
e 1436 171
e 1527 171
e 1595 171
e 1606 171
e 1711 171
e 1799 171
e 1882 171
e 1979 171
e 2109 171
e 2258 171
e 2308 171
e 2345 171
e 2348 171
e 2353 171
e 2523 171
e 2556 171
e 2602 171
e 2611 171
e 2680 171
e 2889 171
e 2920 171
e 3023 171
e 3166 171
e 3276 171
e 3348 171
e 3538 171
e 3544 171
e 3550 171
e 3576 171
e 3723 171
e 3797 171
e 3828 171
e 3910 171
e 4035 171
e 4090 171
e 4098 171
e 4181 171
e 4206 171
e 4227 171
e 4292 171
e 4306 171
e 4322 171
e 4362 171
e 4372 171
e 4401 171
e 4823 171
e 5112 171
e 5305 171
e 5436 171
e 5617 171
e 5644 171
e 5694 171
e 5752 171
e 5817 171
e 5986 171
e 6159 171
e 6419 171
e 6676 171
e 6766 171
e 6785 171
e 6849 171
e 6890 171
e 6951 171
e 7141 171
e 7153 171
e 7272 171
e 7289 171
e 7314 171
e 7350 171
e 7396 171
e 7421 171
e 7445 171
e 7462 171
e 7468 171
e 7515 171
e 7521 171
e 7664 171
e 7781 171
e 8115 171
e 8234 171
e 8310 171
e 8410 171
e 8452 171
e 8459 171
e 8633 171
e 8761 171
e 8949 171
e 8953 171
e 9439 171
e 9519 171
e 9595 171
e 9605 171
e 9688 171
e 10168 171
e 10218 171
e 10295 171
e 10332 171
e 10372 171
e 10425 171
e 10471 171
e 10477 171
e 10556 171
e 10601 171
e 10777 171
e 11031 171
e 11066 171
e 11177 171
e 11282 171
e 11300 171
e 11323 171
e 11360 171
e 11411 171
e 11461 171
e 11490 171
e 11533 171
e 11899 171
e 11924 171
e 11935 171
e 11999 171
e 12024 171
e 12356 171
e 12463 171
e 12494 171
e 12604 171
e 12699 171
e 884 172
e 1168 172
e 1477 172
e 1759 172
e 1775 172
e 2471 172
e 2481 172
e 4146 172
e 5775 172
e 6233 172
e 6369 172
e 6466 172
e 6860 172
e 7177 172
e 7718 172
e 7918 172
e 8292 172
e 9525 172
e 11027 172
e 12199 172
e 12421 172
e 12760 172
e 1452 173
e 1477 173
e 3177 173
e 4268 173
e 4811 173
e 6574 173
e 6651 173
e 7057 173
e 7367 173
e 8665 173
e 8739 173
e 8882 173
e 8897 173
e 9130 173
e 9822 173
e 11165 173
e 11181 173
e 259 174
e 329 174
e 340 174
e 402 174
e 537 174
e 589 174
e 642 174
e 652 174
e 715 174
e 748 174
e 803 174
e 817 174
e 887 174
e 905 174
e 977 174
e 1002 174
e 1046 174
e 1058 174
e 1063 174
e 1081 174
e 1102 174
e 1139 174
e 1181 174
e 1270 174
e 1292 174
e 1301 174
e 1404 174
e 1415 174
e 1496 174
e 1519 174
e 1564 174
e 1858 174
e 1874 174
e 1948 174
e 2002 174
e 2048 174
e 2167 174
e 2181 174
e 2281 174
e 2325 174
e 2385 174
e 2431 174
e 2464 174
e 2486 174
e 2498 174
e 2546 174
e 2661 174
e 2691 174
e 2767 174
e 2951 174
e 2966 174
e 3115 174
e 3207 174
e 3262 174
e 3321 174
e 3329 174
e 3360 174
e 3363 174
e 3585 174
e 3673 174
e 3688 174
e 3707 174
e 3918 174
e 3979 174
e 4057 174
e 4122 174
e 4225 174
e 4332 174
e 4426 174
e 4571 174
e 4608 174
e 4657 174
e 4675 174
e 4809 174
e 4872 174
e 4920 174
e 4948 174
e 5117 174
e 5186 174
e 5273 174
e 5329 174
e 5397 174
e 5401 174
e 5419 174
e 5451 174
e 5493 174
e 5577 174
e 5605 174
e 5704 174
e 5707 174
e 5736 174
e 5792 174
e 5930 174
e 5942 174
e 5989 174
e 5990 174
e 6010 174
e 6035 174
e 6094 174
e 6151 174
e 6180 174
e 6251 174
e 6373 174
e 6429 174
e 6433 174
e 6756 174
e 6767 174
e 6812 174
e 6843 174
e 6877 174
e 6930 174
e 6950 174
e 7000 174
e 7160 174
e 7273 174
e 7295 174
e 7429 174
e 7464 174
e 7569 174
e 7594 174
e 7742 174
e 7770 174
e 7856 174
e 7952 174
e 8046 174
e 8107 174
e 8177 174
e 8277 174
e 8348 174
e 8397 174
e 8473 174
e 8495 174
e 8631 174
e 8674 174
e 9082 174
e 9142 174
e 9163 174
e 9169 174
e 9207 174
e 9228 174
e 9274 174
e 9423 174
e 9527 174
e 9540 174
e 9575 174
e 9624 174
e 9667 174
e 9820 174
e 9836 174
e 9887 174
e 10200 174
e 10225 174
e 10267 174
e 10306 174
e 10460 174
e 10495 174
e 10503 174
e 10626 174
e 10633 174
e 10700 174
e 10706 174
e 10753 174
e 10756 174
e 10872 174
e 10886 174
e 10932 174
e 11035 174
e 11158 174
e 11342 174
e 11450 174
e 11746 174
e 11843 174
e 11892 174
e 11957 174
e 11964 174
e 12103 174
e 12134 174
e 12261 174
e 12321 174
e 12507 174
e 12637 174
e 12649 174
e 12674 174
e 12723 174
e 191 175
e 237 175
e 270 175
e 282 175
e 311 175
e 317 175
e 338 175
e 353 175
e 416 175
e 445 175
e 459 175
e 478 175
e 579 175
e 582 175
e 635 175
e 680 175
e 689 175
e 705 175
e 718 175
e 913 175
e 918 175
e 975 175
e 1029 175
e 1070 175
e 1094 175
e 1096 175
e 1182 175
e 1200 175
e 1347 175
e 1537 175
e 1543 175
e 1590 175
e 1602 175
e 1728 175
e 1767 175
e 1789 175
e 1805 175
e 1848 175
e 1948 175
e 1995 175
e 2096 175
e 2182 175
e 2250 175
e 2286 175
e 2321 175
e 2329 175
e 2341 175
e 2452 175
e 2476 175
e 2497 175
e 2520 175
e 2573 175
e 2575 175
e 2640 175
e 2678 175
e 2737 175
e 2798 175
e 2859 175
e 2923 175
e 2925 175
e 2985 175
e 2996 175
e 3014 175
e 3065 175
e 3071 175
e 3075 175
e 3083 175
e 3096 175
e 3194 175
e 3214 175
e 3259 175
e 3398 175
e 3425 175
e 3444 175
e 3460 175
e 3474 175
e 3521 175
e 3541 175
e 3605 175
e 3687 175
e 3723 175
e 3859 175
e 3915 175
e 3942 175
e 3946 175
e 4020 175
e 4086 175
e 4132 175
e 4173 175
e 4238 175
e 4277 175
e 4317 175
e 4339 175
e 4471 175
e 4530 175
e 4579 175
e 4603 175
e 4644 175
e 4675 175
e 4688 175
e 4802 175
e 4826 175
e 4921 175
e 4945 175
e 5092 175
e 5115 175
e 5167 175
e 5232 175
e 5235 175
e 5254 175
e 5275 175
e 5295 175
e 5333 175
e 5359 175
e 5434 175
e 5518 175
e 5533 175
e 5556 175
e 5564 175
e 5589 175
e 5617 175
e 5635 175
e 5649 175
e 5666 175
e 5688 175
e 5693 175
e 5700 175
e 5702 175
e 5748 175
e 5974 175
e 5977 175
e 6095 175
e 6116 175
e 6125 175
e 6169 175
e 6214 175
e 6221 175
e 6256 175
e 6324 175
e 6328 175
e 6419 175
e 6428 175
e 6456 175
e 6492 175
e 6540 175
e 6597 175
e 6652 175
e 6779 175
e 6830 175
e 6836 175
e 6859 175
e 6860 175
e 7043 175
e 7115 175
e 7151 175
e 7194 175
e 7286 175
e 7287 175
e 7444 175
e 7503 175
e 7530 175
e 7683 175
e 7700 175
e 7746 175
e 7767 175
e 7775 175
e 7829 175
e 7891 175
e 8115 175
e 8117 175
e 8142 175
e 8186 175
e 8309 175
e 8567 175
e 8666 175
e 8675 175
e 8688 175
e 8689 175
e 8766 175
e 8793 175
e 8814 175
e 8854 175
e 8856 175
e 8981 175
e 8986 175
e 9021 175
e 9031 175
e 9089 175
e 9258 175
e 9277 175
e 9292 175
e 9321 175
e 9339 175
e 9428 175
e 9429 175
e 9478 175
e 9527 175
e 9722 175
e 9777 175
e 9785 175
e 9795 175
e 9829 175
e 9858 175
e 9876 175
e 9912 175
e 9918 175
e 10013 175
e 10087 175
e 10089 175
e 10182 175
e 10264 175
e 10309 175
e 10310 175
e 10439 175
e 10494 175
e 10541 175
e 10613 175
e 10696 175
e 10716 175
e 10717 175
e 10815 175
e 10928 175
e 10954 175
e 10971 175
e 11007 175
e 11083 175
e 11112 175
e 11191 175
e 11227 175
e 11250 175
e 11255 175
e 11261 175
e 11262 175
e 11275 175
e 11495 175
e 11496 175
e 11513 175
e 11533 175
e 11542 175
e 11588 175
e 11662 175
e 11924 175
e 11940 175
e 11981 175
e 11996 175
e 12082 175
e 12188 175
e 12198 175
e 12250 175
e 12326 175
e 12356 175
e 12438 175
e 12489 175
e 12493 175
e 12589 175
e 12603 175
e 12604 175
e 12634 175
e 12661 175
e 12736 175
e 12747 175
e 12748 175
e 183 176
e 275 176
e 363 176
e 443 176
e 880 176
e 1043 176
e 1076 176
e 1080 176
e 1109 176
e 1161 176
e 1185 176
e 1223 176
e 1281 176
e 1361 176
e 1547 176
e 1602 176
e 1684 176
e 1688 176
e 1891 176
e 1993 176
e 2105 176
e 2259 176
e 2304 176
e 2339 176
e 2424 176
e 2488 176
e 2641 176
e 2730 176
e 2835 176
e 2965 176
e 3103 176
e 3110 176
e 3385 176
e 4025 176
e 4042 176
e 4126 176
e 4167 176
e 4316 176
e 4338 176
e 4671 176
e 4672 176
e 4807 176
e 4812 176
e 4897 176
e 5096 176
e 5367 176
e 5403 176
e 5431 176
e 5468 176
e 5502 176
e 5540 176
e 5585 176
e 5682 176
e 5693 176
e 5705 176
e 5813 176
e 5825 176
e 6005 176
e 6221 176
e 6378 176
e 6615 176
e 6641 176
e 6747 176
e 6794 176
e 6912 176
e 6962 176
e 7051 176
e 7079 176
e 7157 176
e 7283 176
e 7638 176
e 7772 176
e 8167 176
e 8529 176
e 8544 176
e 8552 176
e 8589 176
e 8647 176
e 8871 176
e 8874 176
e 8902 176
e 8951 176
e 9188 176
e 9367 176
e 9522 176
e 9656 176
e 9947 176
e 10055 176
e 10104 176
e 10190 176
e 10278 176
e 10360 176
e 10424 176
e 10524 176
e 10643 176
e 10733 176
e 10739 176
e 10925 176
e 11006 176
e 11087 176
e 11241 176
e 11708 176
e 11813 176
e 12097 176
e 12100 176
e 12152 176
e 12214 176
e 12484 176
e 12548 176
e 12620 176
e 12744 176
e 719 177
e 1029 177
e 1248 177
e 1495 177
e 1502 177
e 1527 177
e 1604 177
e 1837 177
e 1959 177
e 2053 177
e 2143 177
e 2295 177
e 2908 177
e 2931 177
e 2973 177
e 2978 177
e 3044 177
e 3474 177
e 3510 177
e 3636 177
e 4008 177
e 4244 177
e 4370 177
e 4726 177
e 4844 177
e 5042 177
e 5052 177
e 5205 177
e 5221 177
e 5225 177
e 5352 177
e 5364 177
e 5391 177
e 5504 177
e 5693 177
e 5965 177
e 6090 177
e 6479 177
e 6684 177
e 6715 177
e 6753 177
e 7272 177
e 7307 177
e 7496 177
e 7513 177
e 7525 177
e 7561 177
e 7610 177
e 7670 177
e 7714 177
e 7944 177
e 8090 177
e 8191 177
e 8342 177
e 8384 177
e 8539 177
e 8811 177
e 8894 177
e 9014 177
e 9325 177
e 9657 177
e 10195 177
e 10406 177
e 10415 177
e 10505 177
e 10674 177
e 10884 177
e 10913 177
e 11154 177
e 11198 177
e 11498 177
e 11610 177
e 11798 177
e 11950 177
e 11978 177
e 12413 177
e 12469 177
e 12555 177
e 12750 177
e 12766 177
e 665 178
e 780 178
e 1083 178
e 1446 178
e 1591 178
e 2034 178
e 2145 178
e 2153 178
e 2193 178
e 2300 178
e 2473 178
e 2476 178
e 2523 178
e 3049 178
e 3161 178
e 3284 178
e 3886 178
e 3948 178
e 3993 178
e 4158 178
e 4238 178
e 4359 178
e 4609 178
e 4660 178
e 5002 178
e 5714 178
e 6042 178
e 6190 178
e 6557 178
e 6694 178
e 7142 178
e 7469 178
e 7592 178
e 7647 178
e 8035 178
e 8826 178
e 8858 178
e 8963 178
e 9499 178
e 9627 178
e 10646 178
e 12193 178
e 12289 178
e 12552 178
e 12733 178
e 350 179
e 434 179
e 461 179
e 584 179
e 587 179
e 612 179
e 616 179
e 649 179
e 667 179
e 764 179
e 861 179
e 894 179
e 900 179
e 930 179
e 945 179
e 967 179
e 979 179
e 991 179
e 1046 179
e 1207 179
e 1221 179
e 1223 179
e 1293 179
e 1307 179
e 1323 179
e 1434 179
e 1514 179
e 1527 179
e 1536 179
e 1606 179
e 1696 179
e 1706 179
e 1719 179
e 1776 179
e 1797 179
e 1798 179
e 1812 179
e 1819 179
e 1861 179
e 1868 179
e 1890 179
e 1907 179
e 1959 179
e 1980 179
e 2135 179
e 2229 179
e 2242 179
e 2266 179
e 2336 179
e 2365 179
e 2468 179
e 2477 179
e 2498 179
e 2503 179
e 2507 179
e 2566 179
e 2567 179
e 2796 179
e 2830 179
e 2967 179
e 2979 179
e 3005 179
e 3112 179
e 3207 179
e 3259 179
e 3350 179
e 3460 179
e 3474 179
e 3543 179
e 3662 179
e 3741 179
e 3980 179
e 3998 179
e 4032 179
e 4147 179
e 4194 179
e 4225 179
e 4281 179
e 4305 179
e 4452 179
e 4543 179
e 4674 179
e 4675 179
e 4710 179
e 5056 179
e 5091 179
e 5190 179
e 5215 179
e 5229 179
e 5293 179
e 5329 179
e 5333 179
e 5415 179
e 5444 179
e 5468 179
e 5493 179
e 5537 179
e 5545 179
e 5566 179
e 5619 179
e 5736 179
e 5757 179
e 5764 179
e 5777 179
e 5813 179
e 5855 179
e 5872 179
e 5959 179
e 6046 179
e 6090 179
e 6341 179
e 6377 179
e 6479 179
e 6494 179
e 6539 179
e 6551 179
e 6596 179
e 6624 179
e 6719 179
e 6853 179
e 6971 179
e 7094 179
e 7165 179
e 7170 179
e 7233 179
e 7259 179
e 7283 179
e 7408 179
e 7530 179
e 7537 179
e 7715 179
e 7747 179
e 8258 179
e 8305 179
e 8310 179
e 8433 179
e 8437 179
e 8453 179
e 8496 179
e 8589 179
e 8590 179
e 8601 179
e 8607 179
e 8877 179
e 8898 179
e 8923 179
e 8995 179
e 9050 179
e 9094 179
e 9118 179
e 9142 179
e 9159 179
e 9188 179
e 9348 179
e 9472 179
e 9604 179
e 9624 179
e 9749 179
e 9900 179
e 9972 179
e 10164 179
e 10316 179
e 10382 179
e 10414 179
e 10448 179
e 10525 179
e 10616 179
e 10675 179
e 10756 179
e 10805 179
e 10853 179
e 10988 179
e 11059 179
e 11111 179
e 11133 179
e 11149 179
e 11189 179
e 11210 179
e 11408 179
e 11566 179
e 11650 179
e 11654 179
e 11783 179
e 11823 179
e 11863 179
e 11935 179
e 11976 179
e 11996 179
e 12031 179
e 12071 179
e 12140 179
e 12173 179
e 12205 179
e 12321 179
e 12444 179
e 12478 179
e 12553 179
e 12609 179
e 12731 179
e 12782 179
e 206 180
e 221 180
e 248 180
e 264 180
e 528 180
e 950 180
e 1280 180
e 1477 180
e 1818 180
e 1910 180
e 2141 180
e 2499 180
e 2504 180
e 2654 180
e 2711 180
e 2712 180
e 2761 180
e 3463 180
e 3494 180
e 3515 180
e 3587 180
e 3756 180
e 4074 180
e 4380 180
e 4386 180
e 4562 180
e 4803 180
e 4940 180
e 5031 180
e 5247 180
e 5351 180
e 5716 180
e 6274 180
e 6574 180
e 6707 180
e 7693 180
e 8005 180
e 8206 180
e 8266 180
e 8268 180
e 8709 180
e 9089 180
e 9892 180
e 9995 180
e 10126 180
e 11070 180
e 11165 180
e 11246 180
e 11921 180
e 11996 180
e 12077 180
e 12081 180
e 12190 180
e 244 181
e 269 181
e 270 181
e 290 181
e 339 181
e 377 181
e 457 181
e 561 181
e 619 181
e 622 181
e 658 181
e 689 181
e 749 181
e 780 181
e 796 181
e 828 181
e 861 181
e 914 181
e 975 181
e 1016 181
e 1066 181
e 1102 181
e 1140 181
e 1199 181
e 1235 181
e 1297 181
e 1309 181
e 1334 181
e 1448 181
e 1476 181
e 1546 181
e 1554 181
e 1592 181
e 1602 181
e 1614 181
e 1637 181
e 1734 181
e 1771 181
e 1772 181
e 1789 181
e 1799 181
e 1803 181
e 1813 181
e 1871 181
e 1900 181
e 1923 181
e 1966 181
e 1977 181
e 1978 181
e 2013 181
e 2080 181
e 2115 181
e 2170 181
e 2178 181
e 2258 181
e 2290 181
e 2332 181
e 2365 181
e 2391 181
e 2392 181
e 2461 181
e 2497 181
e 2511 181
e 2529 181
e 2537 181
e 2550 181
e 2602 181
e 2622 181
e 2656 181
e 2796 181
e 2844 181
e 2969 181
e 2992 181
e 3040 181
e 3061 181
e 3064 181
e 3065 181
e 3129 181
e 3194 181
e 3248 181
e 3425 181
e 3521 181
e 3536 181
e 3674 181
e 3723 181
e 3787 181
e 3791 181
e 3845 181
e 3854 181
e 3894 181
e 3939 181
e 3940 181
e 3966 181
e 4093 181
e 4121 181
e 4150 181
e 4173 181
e 4317 181
e 4356 181
e 4426 181
e 4461 181
e 4470 181
e 4471 181
e 4505 181
e 4525 181
e 4548 181
e 4575 181
e 4652 181
e 4688 181
e 4739 181
e 4802 181
e 4818 181
e 4840 181
e 4844 181
e 4930 181
e 4935 181
e 4941 181
e 4957 181
e 5019 181
e 5055 181
e 5114 181
e 5119 181
e 5141 181
e 5167 181
e 5193 181
e 5289 181
e 5309 181
e 5366 181
e 5409 181
e 5445 181
e 5463 181
e 5615 181
e 5619 181
e 5700 181
e 5710 181
e 5743 181
e 5757 181
e 5772 181
e 5810 181
e 5951 181
e 5977 181
e 5978 181
e 6012 181
e 6052 181
e 6156 181
e 6177 181
e 6182 181
e 6186 181
e 6265 181
e 6270 181
e 6359 181
e 6412 181
e 6440 181
e 6496 181
e 6497 181
e 6533 181
e 6576 181
e 6693 181
e 6699 181
e 6721 181
e 6740 181
e 6767 181
e 6785 181
e 6860 181
e 6935 181
e 7053 181
e 7066 181
e 7071 181
e 7074 181
e 7222 181
e 7227 181
e 7240 181
e 7253 181
e 7255 181
e 7299 181
e 7321 181
e 7339 181
e 7417 181
e 7431 181
e 7507 181
e 7515 181
e 7549 181
e 7550 181
e 7581 181
e 7626 181
e 7673 181
e 7904 181
e 7916 181
e 7965 181
e 8008 181
e 8197 181
e 8200 181
e 8244 181
e 8254 181
e 8256 181
e 8331 181
e 8336 181
e 8385 181
e 8419 181
e 8443 181
e 8488 181
e 8523 181
e 8550 181
e 8554 181
e 8560 181
e 8563 181
e 8572 181
e 8598 181
e 8621 181
e 8695 181
e 8817 181
e 8819 181
e 8854 181
e 8878 181
e 8883 181
e 8905 181
e 8948 181
e 8979 181
e 8981 181
e 9010 181
e 9204 181
e 9205 181
e 9278 181
e 9310 181
e 9361 181
e 9362 181
e 9409 181
e 9419 181
e 9428 181
e 9430 181
e 9447 181
e 9478 181
e 9484 181
e 9493 181
e 9509 181
e 9527 181
e 9538 181
e 9648 181
e 9650 181
e 9691 181
e 9722 181
e 9729 181
e 9776 181
e 9833 181
e 9839 181
e 9840 181
e 9852 181
e 9863 181
e 9915 181
e 9919 181
e 9976 181
e 10013 181
e 10021 181
e 10033 181
e 10054 181
e 10083 181
e 10100 181
e 10148 181
e 10160 181
e 10170 181
e 10176 181
e 10191 181
e 10194 181
e 10207 181
e 10259 181
e 10285 181
e 10341 181
e 10429 181
e 10450 181
e 10492 181
e 10535 181
e 10615 181
e 10620 181
e 10634 181
e 10644 181
e 10670 181
e 10734 181
e 10750 181
e 10787 181
e 10801 181
e 10802 181
e 10860 181
e 10899 181
e 10914 181
e 10923 181
e 10942 181
e 10977 181
e 11007 181
e 11083 181
e 11105 181
e 11112 181
e 11157 181
e 11221 181
e 11226 181
e 11227 181
e 11228 181
e 11275 181
e 11280 181
e 11331 181
e 11342 181
e 11362 181
e 11406 181
e 11430 181
e 11442 181
e 11517 181
e 11523 181
e 11536 181
e 11584 181
e 11617 181
e 11682 181
e 11684 181
e 11694 181
e 11702 181
e 11709 181
e 11842 181
e 11852 181
e 11867 181
e 12053 181
e 12059 181
e 12093 181
e 12146 181
e 12174 181
e 12188 181
e 12222 181
e 12253 181
e 12322 181
e 12349 181
e 12379 181
e 12417 181
e 12543 181
e 12564 181
e 12578 181
e 12610 181
e 12729 181
e 12739 181
e 12749 181
e 669 182
e 1795 182
e 2792 182
e 4061 182
e 6519 182
e 6924 182
e 7665 182
e 7939 182
e 8208 182
e 8700 182
e 8753 182
e 9537 182
e 10367 182
e 10895 182
e 330 183
e 384 183
e 548 183
e 651 183
e 655 183
e 671 183
e 842 183
e 866 183
e 881 183
e 979 183
e 987 183
e 1086 183
e 1119 183
e 1165 183
e 1185 183
e 1290 183
e 1306 183
e 1355 183
e 1409 183
e 1413 183
e 1429 183
e 1473 183
e 1547 183
e 1598 183
e 1614 183
e 1649 183
e 1751 183
e 1762 183
e 1856 183
e 1953 183
e 1984 183
e 2008 183
e 2284 183
e 2367 183
e 2488 183
e 2520 183
e 2531 183
e 2587 183
e 2770 183
e 2794 183
e 2901 183
e 2986 183
e 3074 183
e 3075 183
e 3105 183
e 3226 183
e 3366 183
e 3385 183
e 3417 183
e 3441 183
e 3542 183
e 3545 183
e 3613 183
e 3681 183
e 3690 183
e 3733 183
e 3740 183
e 3815 183
e 3898 183
e 3986 183
e 4064 183
e 4076 183
e 4123 183
e 4138 183
e 4230 183
e 4288 183
e 4315 183
e 4320 183
e 4402 183
e 4432 183
e 4500 183
e 4573 183
e 4671 183
e 4843 183
e 4877 183
e 4970 183
e 4986 183
e 5011 183
e 5028 183
e 5194 183
e 5196 183
e 5259 183
e 5297 183
e 5420 183
e 5436 183
e 5499 183
e 5629 183
e 5631 183
e 5691 183
e 5817 183
e 5823 183
e 5855 183
e 5883 183
e 5952 183
e 6342 183
e 6436 183
e 6445 183
e 6577 183
e 6633 183
e 6716 183
e 6890 183
e 6912 183
e 6935 183
e 6962 183
e 7024 183
e 7060 183
e 7094 183
e 7104 183
e 7159 183
e 7165 183
e 7287 183
e 7366 183
e 7584 183
e 7638 183
e 7708 183
e 7726 183
e 7735 183
e 7866 183
e 8027 183
e 8083 183
e 8331 183
e 8392 183
e 8444 183
e 8452 183
e 8500 183
e 8510 183
e 8668 183
e 8704 183
e 8710 183
e 8737 183
e 8809 183
e 8872 183
e 8944 183
e 8955 183
e 9105 183
e 9148 183
e 9188 183
e 9262 183
e 9300 183
e 9330 183
e 9468 183
e 9489 183
e 9491 183
e 9501 183
e 9607 183
e 9675 183
e 9808 183
e 9852 183
e 9886 183
e 9890 183
e 9903 183
e 9924 183
e 9930 183
e 9945 183
e 9962 183
e 10126 183
e 10164 183
e 10363 183
e 10549 183
e 10579 183
e 10590 183
e 10654 183
e 10719 183
e 10768 183
e 10775 183
e 10793 183
e 10810 183
e 10995 183
e 11006 183
e 11049 183
e 11054 183
e 11117 183
e 11333 183
e 11434 183
e 11444 183
e 11591 183
e 11886 183
e 11901 183
e 11975 183
e 12091 183
e 12259 183
e 12308 183
e 12395 183
e 12419 183
e 12434 183
e 12446 183
e 12497 183
e 12607 183
e 12653 183
e 12672 183
e 2185 184
e 3364 184
e 7145 184
e 8738 184
e 12671 184
e 247 185
e 803 185
e 2828 185
e 3104 185
e 3677 185
e 3766 185
e 3983 185
e 4033 185
e 4426 185
e 4432 185
e 5333 185
e 6737 185
e 7422 185
e 8145 185
e 8189 185
e 9146 185
e 9682 185
e 10159 185
e 10169 185
e 10351 185
e 12787 185
e 192 186
e 363 186
e 564 186
e 720 186
e 739 186
e 851 186
e 866 186
e 1102 186
e 1116 186
e 1146 186
e 1242 186
e 1812 186
e 1920 186
e 1939 186
e 2171 186
e 2470 186
e 3052 186
e 3147 186
e 3238 186
e 3460 186
e 3543 186
e 3548 186
e 3770 186
e 3776 186
e 4014 186
e 4128 186
e 4286 186
e 4316 186
e 4354 186
e 4402 186
e 4531 186
e 4567 186
e 4573 186
e 4897 186
e 4968 186
e 5003 186
e 5148 186
e 5257 186
e 5425 186
e 5649 186
e 5759 186
e 5819 186
e 5842 186
e 5982 186
e 6088 186
e 6283 186
e 6363 186
e 6366 186
e 6647 186
e 6721 186
e 6795 186
e 6851 186
e 6887 186
e 6961 186
e 6989 186
e 7127 186
e 7159 186
e 7334 186
e 7464 186
e 7946 186
e 7975 186
e 8167 186
e 8381 186
e 8585 186
e 8605 186
e 8659 186
e 8667 186
e 9071 186
e 9337 186
e 9353 186
e 9405 186
e 9736 186
e 9806 186
e 9814 186
e 9929 186
e 10185 186
e 10237 186
e 10455 186
e 10495 186
e 10675 186
e 10739 186
e 10771 186
e 10880 186
e 10938 186
e 10949 186
e 11469 186
e 11470 186
e 11638 186
e 11824 186
e 11927 186
e 11996 186
e 12134 186
e 12146 186
e 12179 186
e 12410 186
e 12575 186
e 12682 186
e 12781 186
e 260 187
e 272 187
e 331 187
e 586 187
e 730 187
e 1007 187
e 1058 187
e 1273 187
e 1576 187
e 1856 187
e 1874 187
e 2022 187
e 2085 187
e 2111 187
e 2393 187
e 2546 187
e 2555 187
e 2593 187
e 2754 187
e 2773 187
e 2790 187
e 2972 187
e 3210 187
e 3295 187
e 3297 187
e 3438 187
e 3568 187
e 3580 187
e 3915 187
e 4000 187
e 4332 187
e 4353 187
e 4503 187
e 4519 187
e 4543 187
e 4773 187
e 4792 187
e 4849 187
e 4916 187
e 4924 187
e 5138 187
e 5496 187
e 5553 187
e 5554 187
e 5591 187
e 5609 187
e 5648 187
e 5679 187
e 5724 187
e 6212 187
e 6219 187
e 6228 187
e 6254 187
e 6297 187
e 6425 187
e 6524 187
e 6966 187
e 7273 187
e 7278 187
e 7691 187
e 7743 187
e 7827 187
e 8033 187
e 8163 187
e 8233 187
e 8431 187
e 8729 187
e 9181 187
e 9207 187
e 9215 187
e 9302 187
e 9557 187
e 9844 187
e 10069 187
e 10172 187
e 10498 187
e 10603 187
e 10872 187
e 10987 187
e 10996 187
e 11157 187
e 11856 187
e 12277 187
e 12511 187
e 12522 187
e 12688 187
e 12737 187
e 206 188
e 1143 188
e 2205 188
e 2606 188
e 2852 188
e 2866 188
e 3225 188
e 3448 188
e 3801 188
e 4489 188
e 4760 188
e 5351 188
e 5477 188
e 5682 188
e 5686 188
e 5820 188
e 5985 188
e 6170 188
e 6442 188
e 7376 188
e 7501 188
e 7627 188
e 7724 188
e 7987 188
e 8284 188
e 8517 188
e 8615 188
e 9728 188
e 9891 188
e 10231 188
e 10974 188
e 11077 188
e 11420 188
e 11665 188
e 12527 188
e 12756 188
e 229 189
e 302 189
e 415 189
e 1525 189
e 2714 189
e 3164 189
e 3460 189
e 3551 189
e 3685 189
e 4569 189
e 4948 189
e 5415 189
e 6188 189
e 8310 189
e 8348 189
e 8814 189
e 9071 189
e 9532 189
e 11015 189
e 11204 189
e 11996 189
e 12568 189
e 12627 189
e 12765 189
e 222 190
e 408 190
e 469 190
e 498 190
e 582 190
e 801 190
e 810 190
e 855 190
e 1112 190
e 1146 190
e 1339 190
e 1401 190
e 1426 190
e 1622 190
e 1724 190
e 1749 190
e 2002 190
e 2149 190
e 2678 190
e 2809 190
e 2938 190
e 3002 190
e 3015 190
e 3245 190
e 3256 190
e 3398 190
e 3415 190
e 3460 190
e 3495 190
e 3551 190
e 3588 190
e 3682 190
e 3764 190
e 3910 190
e 4024 190
e 4120 190
e 4261 190
e 4370 190
e 4555 190
e 4569 190
e 4830 190
e 4943 190
e 4981 190
e 5234 190
e 5270 190
e 5292 190
e 5448 190
e 5497 190
e 5518 190
e 5824 190
e 5885 190
e 5888 190
e 6130 190
e 6388 190
e 6493 190
e 6714 190
e 6794 190
e 6878 190
e 7004 190
e 7108 190
e 7151 190
e 7228 190
e 7260 190
e 7372 190
e 7396 190
e 7397 190
e 7855 190
e 7872 190
e 8316 190
e 8396 190
e 8400 190
e 8582 190
e 8619 190
e 8707 190
e 8961 190
e 9006 190
e 9214 190
e 9302 190
e 9345 190
e 9357 190
e 9722 190
e 9922 190
e 9942 190
e 10015 190
e 10043 190
e 10052 190
e 10124 190
e 10146 190
e 10251 190
e 10280 190
e 10823 190
e 10840 190
e 10860 190
e 10984 190
e 10990 190
e 11041 190
e 11185 190
e 11188 190
e 11254 190
e 11283 190
e 11996 190
e 12008 190
e 12013 190
e 12064 190
e 12307 190
e 12379 190
e 12381 190
e 12437 190
e 12488 190
e 12571 190
e 12577 190
e 12652 190
e 12774 190
e 424 191
e 459 191
e 550 191
e 680 191
e 736 191
e 780 191
e 1066 191
e 1078 191
e 1096 191
e 1445 191
e 1701 191
e 1728 191
e 1799 191
e 1979 191
e 2145 191
e 2293 191
e 2772 191
e 2855 191
e 2931 191
e 3521 191
e 4161 191
e 4334 191
e 4521 191
e 4530 191
e 4575 191
e 4921 191
e 5042 191
e 5119 191
e 5271 191
e 5458 191
e 5696 191
e 5700 191
e 5903 191
e 5924 191
e 6249 191
e 6540 191
e 6612 191
e 6622 191
e 6645 191
e 6891 191
e 6951 191
e 6965 191
e 7078 191
e 7117 191
e 7286 191
e 7549 191
e 7626 191
e 7932 191
e 8337 191
e 8537 191
e 8830 191
e 8982 191
e 9033 191
e 9339 191
e 9484 191
e 9614 191
e 9720 191
e 9776 191
e 9853 191
e 9912 191
e 10007 191
e 10024 191
e 10027 191
e 10226 191
e 10264 191
e 10479 191
e 10717 191
e 10980 191
e 10984 191
e 11010 191
e 11071 191
e 11073 191
e 11112 191
e 11271 191
e 11275 191
e 11404 191
e 11466 191
e 11500 191
e 11641 191
e 11772 191
e 11906 191
e 11940 191
e 11962 191
e 12072 191
e 12560 191
e 12580 191
e 226 192
e 1132 192
e 1890 192
e 1902 192
e 2380 192
e 2404 192
e 3460 192
e 3465 192
e 3490 192
e 3557 192
e 3770 192
e 3985 192
e 4242 192
e 4515 192
e 4849 192
e 5413 192
e 5757 192
e 6197 192
e 6894 192
e 6961 192
e 7359 192
e 7972 192
e 8122 192
e 8167 192
e 8325 192
e 8328 192
e 8551 192
e 10422 192
e 10771 192
e 10785 192
e 10937 192
e 11003 192
e 11373 192
e 11563 192
e 11588 192
e 11912 192
e 11987 192
e 12198 192
e 12470 192
e 207 193
e 211 193
e 269 193
e 275 193
e 289 193
e 327 193
e 500 193
e 530 193
e 561 193
e 666 193
e 774 193
e 903 193
e 911 193
e 948 193
e 959 193
e 1047 193
e 1075 193
e 1119 193
e 1133 193
e 1271 193
e 1308 193
e 1384 193
e 1409 193
e 1546 193
e 1598 193
e 1614 193
e 1682 193
e 1706 193
e 1717 193
e 1752 193
e 1784 193
e 1826 193
e 1840 193
e 1848 193
e 1921 193
e 1933 193
e 1987 193
e 2014 193
e 2066 193
e 2167 193
e 2229 193
e 2242 193
e 2245 193
e 2290 193
e 2297 193
e 2365 193
e 2389 193
e 2403 193
e 2444 193
e 2463 193
e 2500 193
e 2633 193
e 2644 193
e 2739 193
e 2751 193
e 2785 193
e 2878 193
e 2884 193
e 2996 193
e 3029 193
e 3062 193
e 3128 193
e 3140 193
e 3176 193
e 3306 193
e 3369 193
e 3397 193
e 3402 193
e 3460 193
e 3476 193
e 3537 193
e 3558 193
e 3559 193
e 3582 193
e 3791 193
e 3821 193
e 3861 193
e 3863 193
e 3873 193
e 3953 193
e 3979 193
e 4020 193
e 4028 193
e 4071 193
e 4115 193
e 4132 193
e 4170 193
e 4173 193
e 4265 193
e 4281 193
e 4301 193
e 4426 193
e 4433 193
e 4497 193
e 4511 193
e 4581 193
e 4620 193
e 4658 193
e 4663 193
e 4759 193
e 4781 193
e 4863 193
e 4904 193
e 4986 193
e 5042 193
e 5055 193
e 5161 193
e 5211 193
e 5229 193
e 5239 193
e 5324 193
e 5382 193
e 5406 193
e 5444 193
e 5448 193
e 5477 193
e 5533 193
e 5537 193
e 5642 193
e 5730 193
e 5745 193
e 5814 193
e 5836 193
e 5906 193
e 5953 193
e 5963 193
e 6046 193
e 6069 193
e 6072 193
e 6089 193
e 6124 193
e 6150 193
e 6181 193
e 6216 193
e 6218 193
e 6236 193
e 6309 193
e 6420 193
e 6447 193
e 6517 193
e 6533 193
e 6659 193
e 6705 193
e 6721 193
e 7094 193
e 7417 193
e 7549 193
e 7558 193
e 7581 193
e 7660 193
e 7741 193
e 7742 193
e 7851 193
e 7859 193
e 7905 193
e 8097 193
e 8105 193
e 8120 193
e 8132 193
e 8211 193
e 8276 193
e 8309 193
e 8403 193
e 8431 193
e 8445 193
e 8532 193
e 8560 193
e 8601 193
e 8753 193
e 8901 193
e 8952 193
e 8976 193
e 9028 193
e 9033 193
e 9115 193
e 9159 193
e 9205 193
e 9273 193
e 9347 193
e 9439 193
e 9467 193
e 9482 193
e 9537 193
e 9558 193
e 9576 193
e 9577 193
e 9578 193
e 9668 193
e 9712 193
e 9747 193
e 9770 193
e 9806 193
e 9823 193
e 9859 193
e 9898 193
e 10009 193
e 10064 193
e 10103 193
e 10163 193
e 10290 193
e 10346 193
e 10418 193
e 10442 193
e 10453 193
e 10566 193
e 10573 193
e 10580 193
e 10594 193
e 10620 193
e 10686 193
e 10695 193
e 10721 193
e 10734 193
e 10762 193
e 10793 193
e 10801 193
e 10894 193
e 10910 193
e 11045 193
e 11130 193
e 11136 193
e 11160 193
e 11175 193
e 11253 193
e 11275 193
e 11342 193
e 11523 193
e 11589 193
e 11591 193
e 11598 193
e 11617 193
e 11673 193
e 11708 193
e 11788 193
e 11836 193
e 11852 193
e 11859 193
e 11883 193
e 11972 193
e 11996 193
e 12322 193
e 12360 193
e 12365 193
e 12378 193
e 12410 193
e 12447 193
e 12494 193
e 12514 193
e 12621 193
e 12691 193
e 12747 193
e 217 194
e 390 194
e 550 194
e 767 194
e 956 194
e 992 194
e 1008 194
e 1029 194
e 1034 194
e 1066 194
e 1123 194
e 1131 194
e 1230 194
e 1396 194
e 1408 194
e 1566 194
e 1597 194
e 1755 194
e 1810 194
e 1822 194
e 1829 194
e 1848 194
e 1882 194
e 1900 194
e 2067 194
e 2071 194
e 2172 194
e 2178 194
e 2198 194
e 2214 194
e 2219 194
e 2253 194
e 2293 194
e 2323 194
e 2338 194
e 2345 194
e 2475 194
e 2542 194
e 2545 194
e 2584 194
e 2869 194
e 2931 194
e 2954 194
e 2985 194
e 2989 194
e 3043 194
e 3128 194
e 3309 194
e 3409 194
e 3460 194
e 3621 194
e 3692 194
e 3693 194
e 3905 194
e 3949 194
e 4179 194
e 4347 194
e 4432 194
e 4530 194
e 4945 194
e 4990 194
e 5014 194
e 5334 194
e 5390 194
e 5435 194
e 5444 194
e 5483 194
e 5533 194
e 5709 194
e 5741 194
e 5796 194
e 5822 194
e 5855 194
e 5866 194
e 5885 194
e 5894 194
e 6034 194
e 6065 194
e 6218 194
e 6388 194
e 6419 194
e 6622 194
e 6645 194
e 6663 194
e 6677 194
e 6834 194
e 6844 194
e 6891 194
e 6905 194
e 6918 194
e 6962 194
e 6965 194
e 6979 194
e 7110 194
e 7219 194
e 7272 194
e 7325 194
e 7432 194
e 7467 194
e 7488 194
e 7498 194
e 7549 194
e 7626 194
e 7672 194
e 7674 194
e 7682 194
e 7714 194
e 7829 194
e 7910 194
e 8115 194
e 8276 194
e 8342 194
e 8378 194
e 8383 194
e 8396 194
e 8402 194
e 8512 194
e 8624 194
e 8634 194
e 8644 194
e 8645 194
e 8657 194
e 8830 194
e 8859 194
e 8976 194
e 8982 194
e 9042 194
e 9067 194
e 9077 194
e 9290 194
e 9405 194
e 9468 194
e 9490 194
e 9527 194
e 9718 194
e 9722 194
e 9844 194
e 9876 194
e 10027 194
e 10080 194
e 10236 194
e 10263 194
e 10264 194
e 10549 194
e 10571 194
e 10637 194
e 10674 194
e 10694 194
e 10807 194
e 10905 194
e 10928 194
e 11041 194
e 11073 194
e 11188 194
e 11225 194
e 11255 194
e 11311 194
e 11446 194
e 11453 194
e 11455 194
e 11641 194
e 11891 194
e 11903 194
e 11906 194
e 11996 194
e 12228 194
e 12291 194
e 12382 194
e 12628 194
e 12747 194
e 269 195
e 293 195
e 334 195
e 658 195
e 817 195
e 1070 195
e 1071 195
e 1072 195
e 1075 195
e 1119 195
e 1200 195
e 1252 195
e 1290 195
e 1525 195
e 1531 195
e 1695 195
e 1766 195
e 1876 195
e 1915 195
e 2435 195
e 2453 195
e 2519 195
e 2529 195
e 2566 195
e 2611 195
e 2796 195
e 2805 195
e 3075 195
e 3365 195
e 3477 195
e 3496 195
e 3651 195
e 3792 195
e 3865 195
e 3966 195
e 4127 195
e 4281 195
e 4309 195
e 4438 195
e 4470 195
e 4611 195
e 4647 195
e 4712 195
e 4816 195
e 4865 195
e 4959 195
e 5042 195
e 5052 195
e 5116 195
e 5310 195
e 5409 195
e 5444 195
e 5477 195
e 5632 195
e 5710 195
e 5783 195
e 5834 195
e 5856 195
e 5908 195
e 5920 195
e 5934 195
e 6201 195
e 6468 195
e 6496 195
e 6499 195
e 6501 195
e 6642 195
e 6662 195
e 6698 195
e 6740 195
e 6857 195
e 6930 195
e 6934 195
e 7011 195
e 7053 195
e 7074 195
e 7154 195
e 7242 195
e 7491 195
e 7498 195
e 7536 195
e 7639 195
e 7673 195
e 7903 195
e 8256 195
e 8419 195
e 8554 195
e 8601 195
e 8662 195
e 9025 195
e 9058 195
e 9080 195
e 9092 195
e 9137 195
e 9211 195
e 9240 195
e 9399 195
e 9427 195
e 9637 195
e 9724 195
e 9803 195
e 10078 195
e 10083 195
e 10111 195
e 10341 195
e 10639 195
e 10841 195
e 10931 195
e 10988 195
e 11016 195
e 11136 195
e 11218 195
e 11338 195
e 11364 195
e 11390 195
e 11694 195
e 11720 195
e 11829 195
e 11875 195
e 12078 195
e 12180 195
e 12193 195
e 12206 195
e 12311 195
e 12357 195
e 12408 195
e 12734 195
e 12798 195
e 614 196
e 1920 196
e 2185 196
e 3031 196
e 4625 196
e 4992 196
e 5904 196
e 7338 196
e 7803 196
e 8610 196
e 9337 196
e 9345 196
e 9535 196
e 9759 196
e 11086 196
e 11763 196
e 12126 196
e 12446 196
e 12577 196
e 1143 197
e 1962 197
e 2248 197
e 2523 197
e 3209 197
e 3806 197
e 4588 197
e 4662 197
e 5035 197
e 5247 197
e 5526 197
e 5987 197
e 6291 197
e 6381 197
e 6533 197
e 6773 197
e 6851 197
e 7193 197
e 7348 197
e 7529 197
e 7779 197
e 8212 197
e 8450 197
e 8914 197
e 8929 197
e 9005 197
e 9878 197
e 10622 197
e 11675 197
e 12039 197
e 12047 197
e 12505 197
e 12529 197
e 12657 197
e 337 198
e 376 198
e 446 198
e 548 198
e 696 198
e 851 198
e 860 198
e 937 198
e 1113 198
e 1183 198
e 1544 198
e 1578 198
e 1701 198
e 1770 198
e 1774 198
e 1896 198
e 1923 198
e 2003 198
e 2181 198
e 2265 198
e 2442 198
e 2485 198
e 2576 198
e 2753 198
e 2760 198
e 2766 198
e 3032 198
e 3243 198
e 4161 198
e 4633 198
e 4706 198
e 4739 198
e 4820 198
e 4922 198
e 5778 198
e 5836 198
e 5939 198
e 6064 198
e 6327 198
e 6513 198
e 6695 198
e 6957 198
e 7025 198
e 7354 198
e 7528 198
e 7754 198
e 7794 198
e 7849 198
e 8317 198
e 8542 198
e 8694 198
e 8938 198
e 9353 198
e 9677 198
e 9785 198
e 9948 198
e 9951 198
e 10310 198
e 10447 198
e 10547 198
e 10980 198
e 11160 198
e 11595 198
e 11756 198
e 12093 198
e 12303 198
e 12744 198
e 691 199
e 1248 199
e 1393 199
e 1610 199
e 2070 199
e 2400 199
e 2552 199
e 2998 199
e 3460 199
e 3786 199
e 3802 199
e 3921 199
e 3978 199
e 4359 199
e 4400 199
e 4905 199
e 5167 199
e 5321 199
e 5341 199
e 5362 199
e 6189 199
e 6385 199
e 6414 199
e 6866 199
e 7168 199
e 7400 199
e 7501 199
e 7510 199
e 7649 199
e 7829 199
e 7897 199
e 8467 199
e 8643 199
e 9296 199
e 9518 199
e 9602 199
e 10500 199
e 11303 199
e 11472 199
e 11716 199
e 11921 199
e 11943 199
e 11996 199
e 12034 199
e 304 200
e 1089 200
e 1140 200
e 1334 200
e 1393 200
e 1477 200
e 1841 200
e 2038 200
e 2523 200
e 2533 200
e 2695 200
e 2746 200
e 2757 200
e 2829 200
e 2867 200
e 2928 200
e 3083 200
e 3276 200
e 3277 200
e 3609 200
e 3737 200
e 3795 200
e 3820 200
e 3869 200
e 3935 200
e 3964 200
e 4159 200
e 4278 200
e 4369 200
e 4652 200
e 4804 200
e 4947 200
e 4977 200
e 4979 200
e 4989 200
e 5308 200
e 5386 200
e 5504 200
e 5602 200
e 5701 200
e 5921 200
e 5956 200
e 6003 200
e 6471 200
e 6683 200
e 6942 200
e 7013 200
e 7126 200
e 7406 200
e 7793 200
e 7897 200
e 8272 200
e 8550 200
e 8661 200
e 8736 200
e 8755 200
e 9352 200
e 9748 200
e 9856 200
e 10024 200
e 10268 200
e 10293 200
e 10353 200
e 10532 200
e 10601 200
e 10662 200
e 10933 200
e 10998 200
e 11167 200
e 11328 200
e 11363 200
e 11636 200
e 12030 200
e 12251 200
e 12614 200
e 12633 200
e 301 201
e 475 201
e 555 201
e 806 201
e 1175 201
e 1338 201
e 2024 201
e 2089 201
e 2136 201
e 2325 201
e 2497 201
e 2548 201
e 2693 201
e 3025 201
e 3121 201
e 3146 201
e 3147 201
e 3184 201
e 3208 201
e 3400 201
e 3460 201
e 3717 201
e 3728 201
e 3840 201
e 3967 201
e 4393 201
e 4395 201
e 4558 201
e 4601 201
e 5000 201
e 5384 201
e 5702 201
e 5790 201
e 5814 201
e 6026 201
e 6240 201
e 6390 201
e 6882 201
e 7326 201
e 7536 201
e 7857 201
e 7901 201
e 7923 201
e 8322 201
e 8414 201
e 8484 201
e 8666 201
e 8753 201
e 8880 201
e 9035 201
e 9134 201
e 9284 201
e 9393 201
e 9508 201
e 9538 201
e 10160 201
e 10302 201
e 10492 201
e 10643 201
e 10881 201
e 11005 201
e 11382 201
e 11536 201
e 11600 201
e 11708 201
e 11973 201
e 12011 201
e 12160 201
e 12208 201
e 12549 201
e 12765 201
e 2003 202
e 3236 202
e 3626 202
e 3715 202
e 3804 202
e 4452 202
e 4924 202
e 5122 202
e 5273 202
e 7214 202
e 12239 202
e 228 203
e 244 203
e 322 203
e 331 203
e 389 203
e 402 203
e 464 203
e 500 203
e 530 203
e 540 203
e 565 203
e 589 203
e 596 203
e 625 203
e 652 203
e 841 203
e 848 203
e 863 203
e 888 203
e 891 203
e 905 203
e 977 203
e 1001 203
e 1006 203
e 1182 203
e 1222 203
e 1276 203
e 1538 203
e 1600 203
e 1636 203
e 1649 203
e 1758 203
e 1786 203
e 1805 203
e 1857 203
e 1954 203
e 1969 203
e 2048 203
e 2181 203
e 2186 203
e 2204 203
e 2268 203
e 2297 203
e 2399 203
e 2498 203
e 2533 203
e 2561 203
e 2598 203
e 2641 203
e 2655 203
e 2689 203
e 2745 203
e 2760 203
e 2857 203
e 2898 203
e 3002 203
e 3061 203
e 3115 203
e 3121 203
e 3125 203
e 3219 203
e 3296 203
e 3363 203
e 3397 203
e 3461 203
e 3504 203
e 3718 203
e 3913 203
e 4028 203
e 4069 203
e 4182 203
e 4262 203
e 4402 203
e 4433 203
e 4443 203
e 4484 203
e 4510 203
e 4614 203
e 4620 203
e 4655 203
e 4657 203
e 4663 203
e 4739 203
e 4758 203
e 4799 203
e 4812 203
e 4836 203
e 4862 203
e 4923 203
e 4962 203
e 4999 203
e 5165 203
e 5211 203
e 5229 203
e 5246 203
e 5278 203
e 5329 203
e 5382 203
e 5401 203
e 5451 203
e 5637 203
e 5638 203
e 5657 203
e 5704 203
e 5836 203
e 5996 203
e 6010 203
e 6035 203
e 6055 203
e 6178 203
e 6179 203
e 6187 203
e 6215 203
e 6287 203
e 6311 203
e 6345 203
e 6382 203
e 6396 203
e 6483 203
e 6634 203
e 6653 203
e 6665 203
e 6789 203
e 6851 203
e 6976 203
e 6981 203
e 7145 203
e 7164 203
e 7170 203
e 7334 203
e 7349 203
e 7386 203
e 7406 203
e 7495 203
e 7556 203
e 7569 203
e 7587 203
e 7588 203
e 7660 203
e 7697 203
e 7710 203
e 7719 203
e 7901 203
e 7952 203
e 7960 203
e 8033 203
e 8054 203
e 8132 203
e 8149 203
e 8199 203
e 8222 203
e 8223 203
e 8348 203
e 8410 203
e 8495 203
e 8498 203
e 8508 203
e 8535 203
e 8565 203
e 8631 203
e 8633 203
e 8688 203
e 8753 203
e 8869 203
e 8933 203
e 8934 203
e 8965 203
e 9009 203
e 9071 203
e 9086 203
e 9128 203
e 9154 203
e 9209 203
e 9365 203
e 9404 203
e 9430 203
e 9467 203
e 9527 203
e 9540 203
e 9578 203
e 9584 203
e 9845 203
e 9860 203
e 9903 203
e 9947 203
e 10004 203
e 10107 203
e 10118 203
e 10127 203
e 10163 203
e 10213 203
e 10219 203
e 10248 203
e 10284 203
e 10311 203
e 10579 203
e 10730 203
e 10744 203
e 10756 203
e 10859 203
e 10902 203
e 10904 203
e 10936 203
e 11001 203
e 11215 203
e 11250 203
e 11259 203
e 11314 203
e 11332 203
e 11342 203
e 11363 203
e 11375 203
e 11422 203
e 11449 203
e 11532 203
e 11536 203
e 11595 203
e 11610 203
e 11657 203
e 11725 203
e 11751 203
e 11756 203
e 11776 203
e 11789 203
e 11819 203
e 11850 203
e 11938 203
e 12021 203
e 12066 203
e 12134 203
e 12146 203
e 12203 203
e 12318 203
e 12331 203
e 12343 203
e 12351 203
e 12393 203
e 12426 203
e 12447 203
e 12501 203
e 12508 203
e 12528 203
e 12542 203
e 12693 203
e 12726 203
e 12739 203
e 12744 203
e 246 204
e 341 204
e 472 204
e 473 204
e 550 204
e 616 204
e 678 204
e 680 204
e 1078 204
e 1351 204
e 1998 204
e 2222 204
e 2584 204
e 2633 204
e 2779 204
e 2996 204
e 3077 204
e 3096 204
e 3224 204
e 3226 204
e 3536 204
e 3920 204
e 4026 204
e 4132 204
e 4970 204
e 5127 204
e 5440 204
e 5550 204
e 5574 204
e 5598 204
e 5659 204
e 5709 204
e 5862 204
e 5885 204
e 6019 204
e 6200 204
e 6363 204
e 6461 204
e 6521 204
e 6757 204
e 6918 204
e 7085 204
e 7110 204
e 7176 204
e 7425 204
e 7654 204
e 7682 204
e 8115 204
e 8292 204
e 8343 204
e 8402 204
e 8527 204
e 8603 204
e 8792 204
e 8907 204
e 9031 204
e 9141 204
e 9537 204
e 9668 204
e 9718 204
e 9722 204
e 10089 204
e 10101 204
e 10346 204
e 10571 204
e 10700 204
e 10748 204
e 10837 204
e 11132 204
e 11153 204
e 11319 204
e 11673 204
e 11741 204
e 12165 204
e 208 205
e 242 205
e 248 205
e 643 205
e 899 205
e 971 205
e 1053 205
e 1507 205
e 1854 205
e 2291 205
e 2399 205
e 2601 205
e 2835 205
e 2847 205
e 2880 205
e 2930 205
e 2981 205
e 3024 205
e 3211 205
e 3213 205
e 3217 205
e 3478 205
e 3513 205
e 3733 205
e 4001 205
e 4005 205
e 4047 205
e 4068 205
e 4092 205
e 4137 205
e 4375 205
e 4402 205
e 4573 205
e 4632 205
e 4677 205
e 4807 205
e 4811 205
e 4877 205
e 4914 205
e 4986 205
e 5038 205
e 5098 205
e 5606 205
e 5855 205
e 6132 205
e 6728 205
e 6752 205
e 6899 205
e 7094 205
e 7167 205
e 7420 205
e 7635 205
e 7643 205
e 7781 205
e 7982 205
e 8094 205
e 8642 205
e 9214 205
e 9255 205
e 9702 205
e 9808 205
e 9892 205
e 9965 205
e 10084 205
e 10684 205
e 10867 205
e 10949 205
e 11125 205
e 11369 205
e 11452 205
e 11637 205
e 11771 205
e 11820 205
e 11831 205
e 11908 205
e 11928 205
e 11952 205
e 11993 205
e 12046 205
e 12055 205
e 12100 205
e 12406 205
e 12460 205
e 12497 205
e 12521 205
e 12561 205
e 12633 205
e 12783 205
e 214 206
e 286 206
e 304 206
e 309 206
e 315 206
e 368 206
e 451 206
e 507 206
e 572 206
e 603 206
e 691 206
e 934 206
e 1070 206
e 1204 206
e 1302 206
e 1320 206
e 1400 206
e 1408 206
e 1436 206
e 1449 206
e 1555 206
e 1639 206
e 1654 206
e 1655 206
e 1677 206
e 1692 206
e 1718 206
e 1727 206
e 1732 206
e 1775 206
e 1826 206
e 1962 206
e 2084 206
e 2091 206
e 2118 206
e 2124 206
e 2216 206
e 2224 206
e 2337 206
e 2521 206
e 2523 206
e 2524 206
e 2594 206
e 2642 206
e 2652 206
e 2718 206
e 2722 206
e 2732 206
e 2757 206
e 2829 206
e 2865 206
e 2882 206
e 2934 206
e 3100 206
e 3114 206
e 3145 206
e 3177 206
e 3225 206
e 3265 206
e 3362 206
e 3460 206
e 3524 206
e 3560 206
e 3610 206
e 3628 206
e 3745 206
e 3772 206
e 3801 206
e 3848 206
e 3901 206
e 3902 206
e 3911 206
e 3921 206
e 3941 206
e 3964 206
e 4044 206
e 4165 206
e 4185 206
e 4326 206
e 4352 206
e 4373 206
e 4454 206
e 4469 206
e 4489 206
e 4562 206
e 4609 206
e 4662 206
e 4682 206
e 4736 206
e 4743 206
e 4782 206
e 4912 206
e 4966 206
e 5031 206
e 5033 206
e 5035 206
e 5047 206
e 5052 206
e 5059 206
e 5071 206
e 5085 206
e 5184 206
e 5242 206
e 5247 206
e 5290 206
e 5291 206
e 5363 206
e 5400 206
e 5477 206
e 5595 206
e 5641 206
e 5714 206
e 5736 206
e 5747 206
e 5752 206
e 5799 206
e 5857 206
e 5879 206
e 5886 206
e 5970 206
e 6093 206
e 6166 206
e 6189 206
e 6202 206
e 6235 206
e 6343 206
e 6381 206
e 6385 206
e 6471 206
e 6477 206
e 6522 206
e 6621 206
e 6661 206
e 6706 206
e 6715 206
e 6817 206
e 6866 206
e 6895 206
e 7002 206
e 7048 206
e 7106 206
e 7148 206
e 7155 206
e 7178 206
e 7198 206
e 7264 206
e 7282 206
e 7373 206
e 7458 206
e 7473 206
e 7477 206
e 7501 206
e 7508 206
e 7592 206
e 7693 206
e 7695 206
e 7756 206
e 7779 206
e 7781 206
e 7790 206
e 7909 206
e 7966 206
e 7968 206
e 7987 206
e 7998 206
e 8005 206
e 8067 206
e 8074 206
e 8154 206
e 8171 206
e 8179 206
e 8204 206
e 8283 206
e 8284 206
e 8426 206
e 8454 206
e 8456 206
e 8467 206
e 8709 206
e 8786 206
e 8838 206
e 8881 206
e 8914 206
e 8939 206
e 8942 206
e 9049 206
e 9076 206
e 9124 206
e 9133 206
e 9168 206
e 9248 206
e 9265 206
e 9342 206
e 9399 206
e 9527 206
e 9573 206
e 9579 206
e 9592 206
e 9645 206
e 9734 206
e 9960 206
e 9985 206
e 10019 206
e 10026 206
e 10153 206
e 10182 206
e 10230 206
e 10295 206
e 10309 206
e 10344 206
e 10423 206
e 10437 206
e 10456 206
e 10499 206
e 10515 206
e 10533 206
e 10548 206
e 10555 206
e 10609 206
e 10615 206
e 10625 206
e 10630 206
e 10646 206
e 10698 206
e 10713 206
e 10759 206
e 10789 206
e 10796 206
e 10812 206
e 10877 206
e 10888 206
e 10982 206
e 10992 206
e 11011 206
e 11017 206
e 11026 206
e 11027 206
e 11033 206
e 11077 206
e 11138 206
e 11358 206
e 11486 206
e 11489 206
e 11716 206
e 11721 206
e 11757 206
e 11797 206
e 11808 206
e 11865 206
e 11870 206
e 11888 206
e 11921 206
e 11942 206
e 11970 206
e 11996 206
e 12005 206
e 12016 206
e 12034 206
e 12081 206
e 12118 206
e 12215 206
e 12268 206
e 12345 206
e 12385 206
e 12457 206
e 12467 206
e 12479 206
e 12499 206
e 12594 206
e 12632 206
e 12639 206
e 12724 206
e 12766 206
e 12776 206
e 296 207
e 463 207
e 505 207
e 557 207
e 596 207
e 615 207
e 741 207
e 818 207
e 869 207
e 893 207
e 955 207
e 977 207
e 980 207
e 1016 207
e 1035 207
e 1078 207
e 1094 207
e 1109 207
e 1130 207
e 1182 207
e 1207 207
e 1223 207
e 1293 207
e 1303 207
e 1308 207
e 1360 207
e 1457 207
e 1476 207
e 1504 207
e 1508 207
e 1560 207
e 1687 207
e 1719 207
e 1767 207
e 1970 207
e 2002 207
e 2011 207
e 2114 207
e 2123 207
e 2204 207
e 2290 207
e 2309 207
e 2321 207
e 2352 207
e 2437 207
e 2460 207
e 2492 207
e 2551 207
e 2555 207
e 2583 207
e 2676 207
e 2952 207
e 2994 207
e 3014 207
e 3149 207
e 3200 207
e 3290 207
e 3349 207
e 3392 207
e 3421 207
e 3428 207
e 3519 207
e 3523 207
e 3530 207
e 3536 207
e 3539 207
e 3727 207
e 3843 207
e 3868 207
e 3878 207
e 3915 207
e 3953 207
e 3963 207
e 3998 207
e 4024 207
e 4035 207
e 4170 207
e 4182 207
e 4191 207
e 4544 207
e 4574 207
e 4675 207
e 4733 207
e 4928 207
e 5034 207
e 5103 207
e 5138 207
e 5160 207
e 5219 207
e 5232 207
e 5293 207
e 5333 207
e 5438 207
e 5491 207
e 5553 207
e 5566 207
e 5649 207
e 5826 207
e 5888 207
e 5959 207
e 6020 207
e 6165 207
e 6188 207
e 6214 207
e 6270 207
e 6315 207
e 6423 207
e 6471 207
e 6521 207
e 6525 207
e 6659 207
e 6859 207
e 7043 207
e 7181 207
e 7359 207
e 7384 207
e 7402 207
e 7430 207
e 7444 207
e 7450 207
e 7668 207
e 7691 207
e 7741 207
e 7813 207
e 7933 207
e 7947 207
e 8021 207
e 8043 207
e 8099 207
e 8123 207
e 8178 207
e 8236 207
e 8278 207
e 8303 207
e 8360 207
e 8365 207
e 8408 207
e 8433 207
e 8459 207
e 8496 207
e 8518 207
e 8560 207
e 8576 207
e 8586 207
e 8590 207
e 8595 207
e 8686 207
e 8735 207
e 8741 207
e 8791 207
e 8795 207
e 8861 207
e 8877 207
e 8879 207
e 8923 207
e 8948 207
e 8951 207
e 9002 207
e 9039 207
e 9080 207
e 9120 207
e 9253 207
e 9264 207
e 9269 207
e 9274 207
e 9286 207
e 9312 207
e 9395 207
e 9469 207
e 9523 207
e 9607 207
e 9649 207
e 9654 207
e 9701 207
e 9798 207
e 9826 207
e 9841 207
e 9844 207
e 9875 207
e 9923 207
e 9961 207
e 9997 207
e 10053 207
e 10177 207
e 10180 207
e 10209 207
e 10346 207
e 10425 207
e 10453 207
e 10620 207
e 10733 207
e 10762 207
e 10824 207
e 10899 207
e 10975 207
e 10981 207
e 11024 207
e 11046 207
e 11111 207
e 11217 207
e 11234 207
e 11342 207
e 11393 207
e 11430 207
e 11439 207
e 11533 207
e 11785 207
e 11820 207
e 11836 207
e 11914 207
e 11968 207
e 12015 207
e 12028 207
e 12031 207
e 12074 207
e 12082 207
e 12105 207
e 12166 207
e 12192 207
e 12255 207
e 12336 207
e 12377 207
e 12443 207
e 12498 207
e 12588 207
e 12713 207
e 12782 207
e 242 208
e 275 208
e 503 208
e 629 208
e 640 208
e 643 208
e 739 208
e 791 208
e 889 208
e 899 208
e 977 208
e 999 208
e 1002 208
e 1078 208
e 1226 208
e 1355 208
e 1507 208
e 1742 208
e 1860 208
e 1882 208
e 1977 208
e 2024 208
e 2259 208
e 2279 208
e 2520 208
e 2835 208
e 2847 208
e 2921 208
e 2930 208
e 3005 208
e 3024 208
e 3038 208
e 3048 208
e 3110 208
e 3171 208
e 3266 208
e 3290 208
e 3352 208
e 3471 208
e 3478 208
e 3513 208
e 3636 208
e 3684 208
e 3691 208
e 3733 208
e 3851 208
e 3862 208
e 4005 208
e 4064 208
e 4137 208
e 4319 208
e 4375 208
e 4402 208
e 4573 208
e 4632 208
e 4661 208
e 4668 208
e 4677 208
e 4807 208
e 4811 208
e 4834 208
e 4866 208
e 4877 208
e 4914 208
e 4942 208
e 4973 208
e 5038 208
e 5098 208
e 5263 208
e 5397 208
e 5424 208
e 5462 208
e 5499 208
e 5561 208
e 5606 208
e 5654 208
e 5736 208
e 5756 208
e 5803 208
e 5855 208
e 5874 208
e 5883 208
e 5934 208
e 6033 208
e 6132 208
e 6194 208
e 6752 208
e 6775 208
e 6789 208
e 6810 208
e 6899 208
e 7024 208
e 7094 208
e 7125 208
e 7167 208
e 7271 208
e 7396 208
e 7492 208
e 7584 208
e 7635 208
e 7643 208
e 7781 208
e 7788 208
e 7982 208
e 8188 208
e 8411 208
e 8452 208
e 8642 208
e 8712 208
e 8750 208
e 8907 208
e 9241 208
e 9387 208
e 9558 208
e 9604 208
e 9736 208
e 9821 208
e 9828 208
e 9892 208
e 9965 208
e 9970 208
e 10044 208
e 10094 208
e 10118 208
e 10277 208
e 10289 208
e 10298 208
e 10419 208
e 10420 208
e 10453 208
e 10627 208
e 10684 208
e 10867 208
e 10886 208
e 10938 208
e 10949 208
e 11117 208
e 11125 208
e 11128 208
e 11370 208
e 11452 208
e 11468 208
e 11476 208
e 11485 208
e 11582 208
e 11618 208
e 11876 208
e 11881 208
e 11886 208
e 11908 208
e 11952 208
e 11993 208
e 11999 208
e 12046 208
e 12055 208
e 12100 208
e 12274 208
e 12330 208
e 12406 208
e 12410 208
e 12460 208
e 12497 208
e 1148 209
e 1296 209
e 1853 209
e 1876 209
e 2407 209
e 4090 209
e 4239 209
e 4309 209
e 5321 209
e 5834 209
e 8318 209
e 8458 209
e 8614 209
e 8999 209
e 9724 209
e 9803 209
e 10358 209
e 10580 209
e 11622 209
e 12311 209
e 12779 209
e 465 210
e 1616 210
e 1756 210
e 3460 210
e 4199 210
e 6565 210
e 7320 210
e 7433 210
e 7583 210
e 7591 210
e 8169 210
e 9411 210
e 9873 210
e 10411 210
e 11321 210
e 11499 210
e 12708 210
e 228 211
e 269 211
e 286 211
e 289 211
e 369 211
e 498 211
e 500 211
e 565 211
e 611 211
e 658 211
e 666 211
e 750 211
e 774 211
e 804 211
e 809 211
e 903 211
e 948 211
e 1010 211
e 1028 211
e 1075 211
e 1133 211
e 1157 211
e 1183 211
e 1194 211
e 1224 211
e 1271 211
e 1300 211
e 1309 211
e 1384 211
e 1527 211
e 1578 211
e 1697 211
e 1706 211
e 1717 211
e 1728 211
e 1753 211
e 1848 211
e 1864 211
e 1921 211
e 1944 211
e 1950 211
e 1954 211
e 1987 211
e 2199 211
e 2229 211
e 2365 211
e 2389 211
e 2444 211
e 2448 211
e 2452 211
e 2465 211
e 2500 211
e 2518 211
e 2633 211
e 2739 211
e 2751 211
e 2800 211
e 2805 211
e 2813 211
e 2848 211
e 2857 211
e 2881 211
e 2884 211
e 2885 211
e 2891 211
e 2923 211
e 3017 211
e 3043 211
e 3047 211
e 3052 211
e 3075 211
e 3100 211
e 3140 211
e 3163 211
e 3176 211
e 3181 211
e 3274 211
e 3380 211
e 3402 211
e 3449 211
e 3460 211
e 3474 211
e 3616 211
e 3686 211
e 3695 211
e 3713 211
e 3735 211
e 3791 211
e 3792 211
e 3798 211
e 3821 211
e 3865 211
e 3949 211
e 3953 211
e 4035 211
e 4115 211
e 4188 211
e 4259 211
e 4265 211
e 4301 211
e 4323 211
e 4342 211
e 4351 211
e 4433 211
e 4470 211
e 4581 211
e 4688 211
e 4759 211
e 4865 211
e 4893 211
e 4904 211
e 4956 211
e 5042 211
e 5052 211
e 5115 211
e 5198 211
e 5309 211
e 5324 211
e 5332 211
e 5425 211
e 5444 211
e 5533 211
e 5537 211
e 5627 211
e 5655 211
e 5674 211
e 5741 211
e 5814 211
e 5906 211
e 5934 211
e 5963 211
e 6018 211
e 6086 211
e 6107 211
e 6124 211
e 6125 211
e 6181 211
e 6216 211
e 6218 211
e 6283 211
e 6309 211
e 6420 211
e 6480 211
e 6487 211
e 6533 211
e 6565 211
e 6600 211
e 6621 211
e 6634 211
e 6665 211
e 6740 211
e 6948 211
e 7159 211
e 7169 211
e 7213 211
e 7349 211
e 7526 211
e 7558 211
e 7754 211
e 7835 211
e 7859 211
e 7867 211
e 7905 211
e 8105 211
e 8108 211
e 8113 211
e 8211 211
e 8276 211
e 8282 211
e 8286 211
e 8302 211
e 8309 211
e 8374 211
e 8403 211
e 8431 211
e 8532 211
e 8543 211
e 8565 211
e 8577 211
e 8803 211
e 8819 211
e 8820 211
e 8827 211
e 8901 211
e 9028 211
e 9033 211
e 9048 211
e 9105 211
e 9204 211
e 9211 211
e 9220 211
e 9226 211
e 9273 211
e 9295 211
e 9324 211
e 9371 211
e 9439 211
e 9467 211
e 9527 211
e 9548 211
e 9558 211
e 9562 211
e 9648 211
e 9665 211
e 9678 211
e 9724 211
e 9726 211
e 9744 211
e 9747 211
e 9770 211
e 9854 211
e 9876 211
e 9915 211
e 9939 211
e 9969 211
e 10054 211
e 10064 211
e 10103 211
e 10270 211
e 10346 211
e 10354 211
e 10418 211
e 10438 211
e 10442 211
e 10541 211
e 10544 211
e 10566 211
e 10589 211
e 10639 211
e 10658 211
e 10708 211
e 10762 211
e 10854 211
e 10878 211
e 10908 211
e 10931 211
e 11016 211
e 11045 211
e 11050 211
e 11109 211
e 11130 211
e 11136 211
e 11216 211
e 11309 211
e 11342 211
e 11401 211
e 11410 211
e 11545 211
e 11589 211
e 11673 211
e 11693 211
e 11775 211
e 11808 211
e 11859 211
e 11883 211
e 11911 211
e 11912 211
e 11938 211
e 11972 211
e 11996 211
e 12097 211
e 12108 211
e 12143 211
e 12146 211
e 12365 211
e 12378 211
e 12464 211
e 12504 211
e 12515 211
e 12621 211
e 12626 211
e 12655 211
e 12746 211
e 12747 211
e 12765 211
e 386 212
e 559 212
e 906 212
e 935 212
e 1304 212
e 1826 212
e 2064 212
e 2606 212
e 2713 212
e 3292 212
e 3494 212
e 3725 212
e 4338 212
e 4386 212
e 4516 212
e 4833 212
e 4852 212
e 5002 212
e 5155 212
e 5252 212
e 5681 212
e 6100 212
e 6166 212
e 6286 212
e 6680 212
e 6688 212
e 6729 212
e 6983 212
e 7086 212
e 7308 212
e 7320 212
e 7510 212
e 7988 212
e 7998 212
e 8014 212
e 8517 212
e 8745 212
e 8846 212
e 8942 212
e 9521 212
e 9622 212
e 9713 212
e 9960 212
e 10135 212
e 10295 212
e 10378 212
e 10399 212
e 10491 212
e 10912 212
e 11199 212
e 11243 212
e 11420 212
e 11702 212
e 12069 212
e 12248 212
e 363 213
e 488 213
e 574 213
e 714 213
e 1043 213
e 1080 213
e 1281 213
e 1547 213
e 1633 213
e 1891 213
e 1993 213
e 2259 213
e 2339 213
e 2507 213
e 2825 213
e 2906 213
e 3350 213
e 3449 213
e 3509 213
e 3578 213
e 3890 213
e 4042 213
e 4113 213
e 4167 213
e 4185 213
e 4197 213
e 4338 213
e 4368 213
e 4463 213
e 4496 213
e 4545 213
e 4651 213
e 4741 213
e 4899 213
e 5096 213
e 5130 213
e 5171 213
e 5452 213
e 5468 213
e 5502 213
e 5507 213
e 5561 213
e 5585 213
e 5682 213
e 5969 213
e 5995 213
e 6005 213
e 6221 213
e 6308 213
e 6320 213
e 6458 213
e 6827 213
e 7051 213
e 7157 213
e 7283 213
e 7401 213
e 7680 213
e 7767 213
e 7808 213
e 7872 213
e 7923 213
e 8073 213
e 8620 213
e 9042 213
e 9097 213
e 9122 213
e 9162 213
e 9336 213
e 10104 213
e 10244 213
e 10313 213
e 10400 213
e 10415 213
e 10884 213
e 10925 213
e 11202 213
e 11203 213
e 11334 213
e 11411 213
e 11483 213
e 11768 213
e 11875 213
e 12043 213
e 12132 213
e 12152 213
e 12167 213
e 12235 213
e 12619 213
e 12794 213
e 315 214
e 507 214
e 532 214
e 691 214
e 1660 214
e 2069 214
e 2091 214
e 2124 214
e 2594 214
e 2843 214
e 3801 214
e 3911 214
e 4646 214
e 4662 214
e 4966 214
e 5242 214
e 5291 214
e 5743 214
e 6155 214
e 6202 214
e 6385 214
e 6471 214
e 6715 214
e 6895 214
e 7106 214
e 7361 214
e 7698 214
e 7724 214
e 7897 214
e 8120 214
e 8284 214
e 8509 214
e 8838 214
e 9138 214
e 9248 214
e 9347 214
e 10091 214
e 10456 214
e 10630 214
e 10992 214
e 11013 214
e 11808 214
e 11865 214
e 11931 214
e 11970 214
e 11982 214
e 12110 214
e 12506 214
e 12766 214
e 686 215
e 744 215
e 884 215
e 1654 215
e 1702 215
e 1712 215
e 2264 215
e 2652 215
e 2720 215
e 3283 215
e 3326 215
e 3383 215
e 3676 215
e 3933 215
e 3978 215
e 4326 215
e 4895 215
e 5132 215
e 5238 215
e 5641 215
e 5750 215
e 6155 215
e 6312 215
e 6418 215
e 6874 215
e 6900 215
e 7099 215
e 7501 215
e 7549 215
e 9354 215
e 9891 215
e 10312 215
e 10715 215
e 10789 215
e 10812 215
e 11266 215
e 11458 215
e 11486 215
e 11931 215
e 12060 215
e 12237 215
e 12278 215
e 12345 215
e 12421 215
e 12628 215
e 12766 215
e 12777 215
e 12788 215
e 4601 216
e 6724 216
e 6946 216
e 7410 216
e 8992 216
e 10628 216
e 11617 216
e 276 217
e 432 217
e 482 217
e 550 217
e 683 217
e 719 217
e 723 217
e 843 217
e 1034 217
e 1084 217
e 1131 217
e 1177 217
e 1212 217
e 1265 217
e 1322 217
e 1462 217
e 1468 217
e 1548 217
e 1565 217
e 1566 217
e 1626 217
e 1627 217
e 1778 217
e 1789 217
e 1865 217
e 2061 217
e 2065 217
e 2079 217
e 2184 217
e 2219 217
e 2260 217
e 2323 217
e 2338 217
e 2463 217
e 2517 217
e 2518 217
e 2954 217
e 2960 217
e 2989 217
e 3192 217
e 3447 217
e 3460 217
e 3611 217
e 3692 217
e 3693 217
e 3768 217
e 3777 217
e 3957 217
e 3999 217
e 4049 217
e 4111 217
e 4113 217
e 4213 217
e 4340 217
e 4347 217
e 4376 217
e 4434 217
e 4518 217
e 4530 217
e 4625 217
e 4756 217
e 4789 217
e 4822 217
e 4909 217
e 4943 217
e 5041 217
e 5271 217
e 5391 217
e 5513 217
e 5652 217
e 5793 217
e 5885 217
e 6014 217
e 6120 217
e 6231 217
e 6371 217
e 6388 217
e 6417 217
e 6520 217
e 6581 217
e 6844 217
e 6964 217
e 7105 217
e 7117 217
e 7228 217
e 7401 217
e 7596 217
e 7714 217
e 7758 217
e 7772 217
e 7799 217
e 7892 217
e 8138 217
e 8160 217
e 8349 217
e 8644 217
e 8726 217
e 8760 217
e 8863 217
e 9005 217
e 9038 217
e 9077 217
e 9301 217
e 9490 217
e 9527 217
e 9707 217
e 9708 217
e 9722 217
e 9837 217
e 9897 217
e 9991 217
e 10007 217
e 10149 217
e 10244 217
e 10249 217
e 10474 217
e 10572 217
e 10637 217
e 10672 217
e 10717 217
e 10781 217
e 10925 217
e 11007 217
e 11073 217
e 11091 217
e 11171 217
e 11179 217
e 11202 217
e 11225 217
e 11288 217
e 11453 217
e 11483 217
e 11494 217
e 11496 217
e 11655 217
e 11729 217
e 11887 217
e 11929 217
e 11948 217
e 11996 217
e 12177 217
e 12382 217
e 12500 217
e 12534 217
e 12628 217
e 12665 217
e 12747 217
e 416 218
e 473 218
e 817 218
e 937 218
e 1096 218
e 1182 218
e 1230 218
e 1262 218
e 1401 218
e 1708 218
e 1719 218
e 1749 218
e 1762 218
e 1800 218
e 1928 218
e 2001 218
e 2030 218
e 2159 218
e 2321 218
e 2341 218
e 2363 218
e 2442 218
e 2518 218
e 2575 218
e 2608 218
e 2617 218
e 2844 218
e 2912 218
e 2996 218
e 3007 218
e 3064 218
e 3071 218
e 3096 218
e 3142 218
e 3214 218
e 3380 218
e 3521 218
e 3523 218
e 3536 218
e 3802 218
e 3915 218
e 3942 218
e 3999 218
e 4020 218
e 4069 218
e 4086 218
e 4112 218
e 4132 218
e 4141 218
e 4285 218
e 4362 218
e 4593 218
e 4863 218
e 4945 218
e 5063 218
e 5259 218
e 5269 218
e 5328 218
e 5483 218
e 5491 218
e 5533 218
e 5550 218
e 5594 218
e 5608 218
e 5666 218
e 5748 218
e 5749 218
e 5840 218
e 5862 218
e 5903 218
e 6019 218
e 6031 218
e 6177 218
e 6384 218
e 6518 218
e 6583 218
e 6681 218
e 6901 218
e 6936 218
e 6969 218
e 7249 218
e 7286 218
e 7411 218
e 7538 218
e 7829 218
e 7891 218
e 8033 218
e 8064 218
e 8094 218
e 8165 218
e 8186 218
e 8253 218
e 8276 218
e 8345 218
e 8442 218
e 8486 218
e 8511 218
e 8577 218
e 8766 218
e 8859 218
e 8964 218
e 8971 218
e 9087 218
e 9467 218
e 9658 218
e 9674 218
e 9776 218
e 9823 218
e 9858 218
e 9918 218
e 10080 218
e 10346 218
e 10494 218
e 10673 218
e 10700 218
e 10928 218
e 11072 218
e 11075 218
e 11146 218
e 11255 218
e 11269 218
e 11300 218
e 11371 218
e 11542 218
e 11580 218
e 11590 218
e 11772 218
e 11924 218
e 12258 218
e 12273 218
e 12343 218
e 12493 218
e 12580 218
e 12589 218
e 12697 218
e 1017 219
e 1123 219
e 1158 219
e 2087 219
e 2131 219
e 2172 219
e 2271 219
e 2528 219
e 3386 219
e 3460 219
e 4831 219
e 4897 219
e 5223 219
e 5739 219
e 5862 219
e 6494 219
e 6572 219
e 6761 219
e 6803 219
e 7080 219
e 7528 219
e 7855 219
e 8342 219
e 8432 219
e 8654 219
e 10436 219
e 10539 219
e 10554 219
e 11323 219
e 11715 219
e 11996 219
e 12130 219
e 12437 219
e 542 220
e 603 220
e 704 220
e 749 220
e 839 220
e 884 220
e 908 220
e 1036 220
e 1248 220
e 1321 220
e 1477 220
e 1522 220
e 1718 220
e 1826 220
e 1962 220
e 2262 220
e 2410 220
e 2521 220
e 2544 220
e 2716 220
e 2722 220
e 2733 220
e 2746 220
e 2757 220
e 2771 220
e 2812 220
e 2829 220
e 2865 220
e 3009 220
e 3145 220
e 3225 220
e 3615 220
e 4143 220
e 4395 220
e 4752 220
e 5033 220
e 5044 220
e 5167 220
e 5641 220
e 5726 220
e 5732 220
e 6093 220
e 6138 220
e 6155 220
e 6189 220
e 6602 220
e 6863 220
e 7067 220
e 7243 220
e 7264 220
e 7407 220
e 7458 220
e 7477 220
e 7723 220
e 7779 220
e 8107 220
e 8353 220
e 8426 220
e 8838 220
e 9018 220
e 9421 220
e 9474 220
e 9625 220
e 9804 220
e 9888 220
e 10184 220
e 10338 220
e 10532 220
e 10639 220
e 10789 220
e 10805 220
e 10950 220
e 10977 220
e 10982 220
e 10989 220
e 10992 220
e 11077 220
e 11178 220
e 11665 220
e 11797 220
e 11808 220
e 11860 220
e 11861 220
e 11921 220
e 12285 220
e 12713 220
e 264 221
e 309 221
e 369 221
e 373 221
e 388 221
e 927 221
e 1138 221
e 1142 221
e 1233 221
e 1265 221
e 1316 221
e 1397 221
e 1721 221
e 2033 221
e 2212 221
e 2248 221
e 2315 221
e 2337 221
e 2374 221
e 2502 221
e 2831 221
e 3148 221
e 3265 221
e 3458 221
e 3460 221
e 3529 221
e 3547 221
e 3555 221
e 3802 221
e 4092 221
e 4233 221
e 4795 221
e 5167 221
e 5353 221
e 5571 221
e 5855 221
e 5857 221
e 5863 221
e 6039 221
e 6100 221
e 6249 221
e 6472 221
e 6480 221
e 6980 221
e 6998 221
e 7067 221
e 7071 221
e 7133 221
e 7308 221
e 7335 221
e 7355 221
e 7373 221
e 7473 221
e 7996 221
e 8074 221
e 8262 221
e 8503 221
e 8832 221
e 9132 221
e 9133 221
e 9399 221
e 9602 221
e 10374 221
e 10561 221
e 10766 221
e 11165 221
e 11429 221
e 11665 221
e 11695 221
e 11996 221
e 11998 221
e 12027 221
e 12138 221
e 12348 221
e 12717 221
e 261 222
e 274 222
e 408 222
e 472 222
e 680 222
e 705 222
e 730 222
e 764 222
e 993 222
e 1050 222
e 1066 222
e 1163 222
e 1199 222
e 1234 222
e 1254 222
e 1270 222
e 1324 222
e 1339 222
e 1347 222
e 1627 222
e 1794 222
e 1864 222
e 1900 222
e 2052 222
e 2175 222
e 2272 222
e 2327 222
e 2336 222
e 2558 222
e 2674 222
e 2683 222
e 2896 222
e 2924 222
e 3005 222
e 3028 222
e 3096 222
e 3135 222
e 3256 222
e 3721 222
e 3798 222
e 3910 222
e 3960 222
e 4026 222
e 4056 222
e 4142 222
e 4156 222
e 4212 222
e 4264 222
e 4301 222
e 4409 222
e 4420 222
e 4434 222
e 4435 222
e 4547 222
e 4661 222
e 4781 222
e 4951 222
e 4971 222
e 4972 222
e 5014 222
e 5032 222
e 5053 222
e 5087 222
e 5127 222
e 5133 222
e 5283 222
e 5415 222
e 5435 222
e 5493 222
e 5532 222
e 5546 222
e 5574 222
e 5648 222
e 5788 222
e 5801 222
e 6300 222
e 6419 222
e 6456 222
e 6461 222
e 6498 222
e 6580 222
e 6596 222
e 6719 222
e 6761 222
e 6814 222
e 6936 222
e 7066 222
e 7085 222
e 7094 222
e 7219 222
e 7237 222
e 7396 222
e 7425 222
e 7431 222
e 7498 222
e 7531 222
e 7538 222
e 8019 222
e 8099 222
e 8252 222
e 8380 222
e 8537 222
e 8859 222
e 8981 222
e 9038 222
e 9081 222
e 9103 222
e 9249 222
e 9483 222
e 9607 222
e 9668 222
e 9690 222
e 9702 222
e 9735 222
e 9769 222
e 9772 222
e 9792 222
e 9884 222
e 9899 222
e 10149 222
e 10230 222
e 10257 222
e 10457 222
e 10473 222
e 10474 222
e 10494 222
e 10542 222
e 10608 222
e 10670 222
e 10719 222
e 10748 222
e 10837 222
e 10857 222
e 10926 222
e 10928 222
e 10940 222
e 11012 222
e 11041 222
e 11323 222
e 11537 222
e 11673 222
e 11833 222
e 11844 222
e 12007 222
e 12064 222
e 12117 222
e 12165 222
e 12361 222
e 12463 222
e 12571 222
e 12592 222
e 12729 222
e 247 223
e 414 223
e 751 223
e 989 223
e 1172 223
e 1218 223
e 1687 223
e 1779 223
e 1997 223
e 2299 223
e 2310 223
e 3457 223
e 3644 223
e 3791 223
e 4353 223
e 4426 223
e 4432 223
e 4523 223
e 5199 223
e 5310 223
e 5333 223
e 5810 223
e 6309 223
e 6737 223
e 7027 223
e 7071 223
e 7081 223
e 7182 223
e 7223 223
e 7422 223
e 7436 223
e 7711 223
e 7920 223
e 8189 223
e 8433 223
e 8823 223
e 9274 223
e 9295 223
e 9316 223
e 9450 223
e 9459 223
e 9958 223
e 10189 223
e 10323 223
e 10490 223
e 11103 223
e 11251 223
e 11380 223
e 11490 223
e 11674 223
e 11814 223
e 11947 223
e 12111 223
e 12365 223
e 12378 223
e 12649 223
e 12787 223
e 1953 224
e 1972 224
e 2414 224
e 2522 224
e 2625 224
e 2679 224
e 3005 224
e 4131 224
e 5217 224
e 5387 224
e 11217 224
e 11554 224
e 11894 224
e 11956 224
e 12140 224
e 12655 224
e 250 225
e 287 225
e 728 225
e 1196 225
e 1396 225
e 1923 225
e 2082 225
e 2491 225
e 3002 225
e 3031 225
e 3387 225
e 3686 225
e 4258 225
e 4511 225
e 4579 225
e 4802 225
e 5052 225
e 5063 225
e 5103 225
e 5532 225
e 5617 225
e 5659 225
e 5665 225
e 6498 225
e 7466 225
e 8670 225
e 8678 225
e 8888 225
e 9128 225
e 9295 225
e 9657 225
e 9722 225
e 9912 225
e 10740 225
e 11047 225
e 11136 225
e 11254 225
e 11389 225
e 12569 225
e 12725 225
e 298 226
e 299 226
e 303 226
e 340 226
e 342 226
e 347 226
e 436 226
e 489 226
e 509 226
e 548 226
e 555 226
e 621 226
e 667 226
e 748 226
e 891 226
e 894 226
e 1007 226
e 1058 226
e 1081 226
e 1145 226
e 1146 226
e 1153 226
e 1157 226
e 1171 226
e 1176 226
e 1223 226
e 1278 226
e 1380 226
e 1445 226
e 1486 226
e 1501 226
e 1540 226
e 1564 226
e 1614 226
e 1729 226
e 1958 226
e 1982 226
e 1987 226
e 2003 226
e 2014 226
e 2107 226
e 2200 226
e 2316 226
e 2351 226
e 2367 226
e 2375 226
e 2385 226
e 2451 226
e 2591 226
e 2885 226
e 2889 226
e 2918 226
e 3026 226
e 3042 226
e 3093 226
e 3119 226
e 3164 226
e 3237 226
e 3238 226
e 3395 226
e 3460 226
e 3502 226
e 3551 226
e 3650 226
e 3712 226
e 3834 226
e 3893 226
e 3986 226
e 4025 226
e 4139 226
e 4295 226
e 4314 226
e 4354 226
e 4396 226
e 4417 226
e 4462 226
e 4466 226
e 4484 226
e 4503 226
e 4515 226
e 4539 226
e 4569 226
e 4645 226
e 4658 226
e 4669 226
e 4676 226
e 4706 226
e 4816 226
e 4853 226
e 4931 226
e 4939 226
e 5147 226
e 5240 226
e 5339 226
e 5341 226
e 5382 226
e 5397 226
e 5404 226
e 5408 226
e 5454 226
e 5476 226
e 5542 226
e 5545 226
e 5668 226
e 5704 226
e 5711 226
e 5712 226
e 5751 226
e 5838 226
e 5860 226
e 6016 226
e 6017 226
e 6057 226
e 6066 226
e 6078 226
e 6181 226
e 6188 226
e 6269 226
e 6367 226
e 6390 226
e 6517 226
e 6609 226
e 6615 226
e 6643 226
e 6733 226
e 6824 226
e 6877 226
e 6940 226
e 6957 226
e 7068 226
e 7145 226
e 7149 226
e 7211 226
e 7252 226
e 7315 226
e 7537 226
e 7589 226
e 7603 226
e 7651 226
e 7661 226
e 7677 226
e 7684 226
e 7697 226
e 7813 226
e 7853 226
e 7856 226
e 8012 226
e 8018 226
e 8043 226
e 8078 226
e 8088 226
e 8111 226
e 8177 226
e 8188 226
e 8265 226
e 8277 226
e 8397 226
e 8449 226
e 8488 226
e 8499 226
e 9027 226
e 9149 226
e 9243 226
e 9284 226
e 9353 226
e 9394 226
e 9395 226
e 9446 226
e 9465 226
e 9526 226
e 9527 226
e 9544 226
e 9586 226
e 9603 226
e 9631 226
e 9747 226
e 9813 226
e 9820 226
e 9831 226
e 9842 226
e 9947 226
e 9956 226
e 9968 226
e 10186 226
e 10306 226
e 10365 226
e 10415 226
e 10460 226
e 10606 226
e 10775 226
e 11039 226
e 11179 226
e 11342 226
e 11410 226
e 11419 226
e 11627 226
e 11629 226
e 11657 226
e 11666 226
e 11708 226
e 11747 226
e 11773 226
e 11927 226
e 11996 226
e 12225 226
e 12230 226
e 12261 226
e 12313 226
e 12549 226
e 12569 226
e 12702 226
e 12727 226
e 924 227
e 943 227
e 1041 227
e 1135 227
e 1215 227
e 1331 227
e 1468 227
e 1548 227
e 1835 227
e 1856 227
e 1865 227
e 1975 227
e 2008 227
e 2453 227
e 2669 227
e 2935 227
e 3299 227
e 3301 227
e 3691 227
e 3815 227
e 4065 227
e 4092 227
e 4135 227
e 4292 227
e 4337 227
e 5141 227
e 5192 227
e 5471 227
e 5818 227
e 5952 227
e 6405 227
e 6799 227
e 7090 227
e 7443 227
e 7551 227
e 7567 227
e 7673 227
e 7780 227
e 8809 227
e 9100 227
e 9454 227
e 9463 227
e 9468 227
e 9930 227
e 10995 227
e 11371 227
e 11502 227
e 11541 227
e 11811 227
e 11826 227
e 11828 227
e 11837 227
e 11855 227
e 11916 227
e 12577 227
e 235 228
e 244 228
e 269 228
e 283 228
e 369 228
e 416 228
e 421 228
e 464 228
e 498 228
e 500 228
e 530 228
e 539 228
e 565 228
e 596 228
e 621 228
e 648 228
e 655 228
e 705 228
e 822 228
e 888 228
e 911 228
e 1001 228
e 1119 228
e 1128 228
e 1143 228
e 1178 228
e 1182 228
e 1223 228
e 1251 228
e 1252 228
e 1276 228
e 1309 228
e 1352 228
e 1398 228
e 1457 228
e 1460 228
e 1525 228
e 1554 228
e 1575 228
e 1589 228
e 1592 228
e 1655 228
e 1725 228
e 1805 228
e 1835 228
e 1842 228
e 1857 228
e 1921 228
e 1937 228
e 1954 228
e 2048 228
e 2080 228
e 2178 228
e 2225 228
e 2253 228
e 2297 228
e 2366 228
e 2385 228
e 2389 228
e 2416 228
e 2533 228
e 2556 228
e 2586 228
e 2588 228
e 2598 228
e 2640 228
e 2690 228
e 2893 228
e 2898 228
e 2920 228
e 2965 228
e 3109 228
e 3121 228
e 3135 228
e 3157 228
e 3208 228
e 3219 228
e 3229 228
e 3317 228
e 3365 228
e 3397 228
e 3431 228
e 3461 228
e 3474 228
e 3528 228
e 3530 228
e 3531 228
e 3613 228
e 3718 228
e 3750 228
e 3755 228
e 3773 228
e 3810 228
e 3927 228
e 3953 228
e 3966 228
e 4028 228
e 4173 228
e 4277 228
e 4356 228
e 4396 228
e 4406 228
e 4433 228
e 4436 228
e 4470 228
e 4484 228
e 4488 228
e 4544 228
e 4548 228
e 4549 228
e 4620 228
e 4621 228
e 4655 228
e 4725 228
e 4790 228
e 4804 228
e 5019 228
e 5052 228
e 5156 228
e 5165 228
e 5210 228
e 5309 228
e 5350 228
e 5358 228
e 5401 228
e 5446 228
e 5509 228
e 5610 228
e 5657 228
e 5667 228
e 5668 228
e 5732 228
e 5743 228
e 5836 228
e 5852 228
e 5920 228
e 5968 228
e 5996 228
e 6150 228
e 6164 228
e 6179 228
e 6187 228
e 6192 228
e 6206 228
e 6213 228
e 6311 228
e 6345 228
e 6487 228
e 6575 228
e 6587 228
e 6620 228
e 6634 228
e 6642 228
e 6665 228
e 6723 228
e 6737 228
e 6740 228
e 6760 228
e 6779 228
e 6832 228
e 6922 228
e 6976 228
e 7061 228
e 7067 228
e 7194 228
e 7201 228
e 7213 228
e 7222 228
e 7255 228
e 7326 228
e 7339 228
e 7349 228
e 7388 228
e 7406 228
e 7489 228
e 7495 228
e 7507 228
e 7558 228
e 7573 228
e 7587 228
e 7654 228
e 7660 228
e 7683 228
e 7710 228
e 7712 228
e 7743 228
e 7782 228
e 7828 228
e 7835 228
e 8018 228
e 8022 228
e 8054 228
e 8089 228
e 8142 228
e 8149 228
e 8223 228
e 8309 228
e 8331 228
e 8410 228
e 8431 228
e 8500 228
e 8508 228
e 8541 228
e 8565 228
e 8626 228
e 8753 228
e 8767 228
e 8802 228
e 8817 228
e 8898 228
e 8933 228
e 8946 228
e 8979 228
e 9043 228
e 9086 228
e 9203 228
e 9209 228
e 9279 228
e 9347 228
e 9365 228
e 9467 228
e 9483 228
e 9548 228
e 9584 228
e 9640 228
e 9651 228
e 9766 228
e 9779 228
e 9788 228
e 9807 228
e 9840 228
e 9845 228
e 9868 228
e 10004 228
e 10054 228
e 10094 228
e 10118 228
e 10163 228
e 10170 228
e 10174 228
e 10213 228
e 10219 228
e 10248 228
e 10311 228
e 10453 228
e 10492 228
e 10525 228
e 10606 228
e 10620 228
e 10632 228
e 10687 228
e 10718 228
e 10859 228
e 10883 228
e 10920 228
e 10977 228
e 11001 228
e 11022 228
e 11050 228
e 11175 228
e 11218 228
e 11259 228
e 11280 228
e 11304 228
e 11332 228
e 11342 228
e 11422 228
e 11449 228
e 11467 228
e 11563 228
e 11589 228
e 11642 228
e 11657 228
e 11694 228
e 11725 228
e 11776 228
e 11786 228
e 11789 228
e 11819 228
e 11850 228
e 11938 228
e 12140 228
e 12146 228
e 12164 228
e 12174 228
e 12250 228
e 12253 228
e 12349 228
e 12447 228
e 12450 228
e 12501 228
e 12508 228
e 12528 228
e 12542 228
e 12667 228
e 12726 228
e 12739 228
e 376 229
e 503 229
e 766 229
e 977 229
e 1093 229
e 1121 229
e 1564 229
e 1693 229
e 1895 229
e 2018 229
e 2206 229
e 2384 229
e 2433 229
e 2463 229
e 2590 229
e 2758 229
e 2964 229
e 3052 229
e 3147 229
e 3212 229
e 3242 229
e 3395 229
e 3460 229
e 3697 229
e 3739 229
e 3759 229
e 3765 229
e 3842 229
e 4220 229
e 4343 229
e 4354 229
e 4514 229
e 4598 229
e 4613 229
e 4730 229
e 4929 229
e 5260 229
e 5264 229
e 5313 229
e 5415 229
e 5430 229
e 5484 229
e 5560 229
e 5735 229
e 5738 229
e 5982 229
e 6018 229
e 6044 229
e 6063 229
e 6116 229
e 6283 229
e 6357 229
e 6509 229
e 6629 229
e 6966 229
e 7215 229
e 7448 229
e 7451 229
e 7463 229
e 7533 229
e 7614 229
e 7946 229
e 7950 229
e 7959 229
e 7976 229
e 8207 229
e 8235 229
e 8238 229
e 8277 229
e 8320 229
e 8507 229
e 8659 229
e 8667 229
e 8828 229
e 8874 229
e 9022 229
e 9071 229
e 9073 229
e 9353 229
e 9494 229
e 9527 229
e 9546 229
e 9582 229
e 9743 229
e 9749 229
e 9900 229
e 10048 229
e 10187 229
e 10343 229
e 10373 229
e 10624 229
e 10660 229
e 10689 229
e 10760 229
e 10795 229
e 11122 229
e 11286 229
e 11390 229
e 11432 229
e 11481 229
e 11504 229
e 11529 229
e 11567 229
e 11674 229
e 11883 229
e 11910 229
e 11996 229
e 12018 229
e 12024 229
e 12135 229
e 12334 229
e 12399 229
e 12410 229
e 12564 229
e 12615 229
e 12627 229
e 12649 229
e 12675 229
e 12681 229
e 12686 229
e 454 230
e 488 230
e 504 230
e 505 230
e 597 230
e 695 230
e 933 230
e 937 230
e 1028 230
e 1075 230
e 1118 230
e 1290 230
e 1451 230
e 1867 230
e 1930 230
e 1985 230
e 2038 230
e 2214 230
e 2338 230
e 2595 230
e 2676 230
e 2961 230
e 3020 230
e 3291 230
e 3301 230
e 3468 230
e 3500 230
e 3720 230
e 3729 230
e 3829 230
e 3988 230
e 4135 230
e 4149 230
e 4850 230
e 4999 230
e 5215 230
e 5289 230
e 5334 230
e 5460 230
e 5546 230
e 5598 230
e 5661 230
e 5814 230
e 6256 230
e 6264 230
e 6419 230
e 6635 230
e 6684 230
e 7081 230
e 7162 230
e 7491 230
e 7727 230
e 7880 230
e 7934 230
e 7972 230
e 8843 230
e 8961 230
e 9137 230
e 9168 230
e 9527 230
e 9663 230
e 9775 230
e 9977 230
e 10339 230
e 10342 230
e 10535 230
e 10657 230
e 10805 230
e 11045 230
e 11391 230
e 11493 230
e 11787 230
e 11987 230
e 12071 230
e 12284 230
e 12287 230
e 843 231
e 1441 231
e 1545 231
e 1926 231
e 2731 231
e 3721 231
e 4373 231
e 4508 231
e 4966 231
e 4989 231
e 5063 231
e 5195 231
e 5975 231
e 6418 231
e 6894 231
e 6923 231
e 6946 231
e 7057 231
e 7520 231
e 7602 231
e 7858 231
e 8646 231
e 8830 231
e 8949 231
e 9006 231
e 9863 231
e 10686 231
e 10784 231
e 11275 231
e 11368 231
e 11541 231
e 11563 231
e 11950 231
e 285 232
e 430 232
e 529 232
e 535 232
e 585 232
e 680 232
e 843 232
e 1112 232
e 1336 232
e 1352 232
e 1508 232
e 1631 232
e 1655 232
e 1755 232
e 1784 232
e 1900 232
e 1927 232
e 1928 232
e 1991 232
e 2109 232
e 2163 232
e 2175 232
e 2286 232
e 2308 232
e 2321 232
e 2629 232
e 2640 232
e 2678 232
e 2705 232
e 2708 232
e 2781 232
e 2996 232
e 3143 232
e 3437 232
e 3501 232
e 3570 232
e 3616 232
e 3620 232
e 3721 232
e 3787 232
e 4020 232
e 4115 232
e 4156 232
e 4186 232
e 4199 232
e 4204 232
e 4345 232
e 4533 232
e 4603 232
e 5011 232
e 5206 232
e 5243 232
e 5259 232
e 5283 232
e 5445 232
e 5541 232
e 5594 232
e 5721 232
e 5908 232
e 5999 232
e 6007 232
e 6019 232
e 6201 232
e 6300 232
e 6492 232
e 6615 232
e 6645 232
e 6770 232
e 6788 232
e 6969 232
e 7219 232
e 7374 232
e 7455 232
e 7698 232
e 7882 232
e 7910 232
e 8256 232
e 8297 232
e 8330 232
e 8433 232
e 8531 232
e 8603 232
e 8859 232
e 9042 232
e 9210 232
e 9235 232
e 9295 232
e 9456 232
e 9772 232
e 10013 232
e 10388 232
e 10488 232
e 10521 232
e 10649 232
e 10770 232
e 10910 232
e 10928 232
e 11079 232
e 11255 232
e 11288 232
e 11419 232
e 11441 232
e 11455 232
e 11782 232
e 11859 232
e 11940 232
e 11956 232
e 12124 232
e 12344 232
e 12510 232
e 12543 232
e 12606 232
e 241 233
e 244 233
e 255 233
e 283 233
e 293 233
e 306 233
e 416 233
e 619 233
e 658 233
e 661 233
e 750 233
e 809 233
e 893 233
e 912 233
e 928 233
e 984 233
e 990 233
e 1055 233
e 1071 233
e 1430 233
e 1457 233
e 1463 233
e 1514 233
e 1528 233
e 1530 233
e 1572 233
e 1575 233
e 1656 233
e 1696 233
e 1708 233
e 1745 233
e 1850 233
e 1870 233
e 1888 233
e 1932 233
e 1937 233
e 1954 233
e 1978 233
e 1979 233
e 2178 233
e 2201 233
e 2238 233
e 2243 233
e 2285 233
e 2301 233
e 2302 233
e 2372 233
e 2382 233
e 2496 233
e 2523 233
e 2550 233
e 2602 233
e 2645 233
e 2672 233
e 2680 233
e 2965 233
e 3138 233
e 3163 233
e 3194 233
e 3222 233
e 3317 233
e 3354 233
e 3380 233
e 3492 233
e 3528 233
e 3609 233
e 3613 233
e 3631 233
e 3687 233
e 3755 233
e 3821 233
e 3830 233
e 3863 233
e 3946 233
e 3964 233
e 3966 233
e 4040 233
e 4191 233
e 4235 233
e 4259 233
e 4309 233
e 4393 233
e 4475 233
e 4485 233
e 4497 233
e 4526 233
e 4740 233
e 4836 233
e 4908 233
e 4959 233
e 4982 233
e 5015 233
e 5116 233
e 5396 233
e 5423 233
e 5438 233
e 5528 233
e 5581 233
e 5743 233
e 5840 233
e 5856 233
e 5996 233
e 6043 233
e 6059 233
e 6065 233
e 6154 233
e 6213 233
e 6292 233
e 6499 233
e 6528 233
e 6542 233
e 6544 233
e 6695 233
e 6709 233
e 6786 233
e 6821 233
e 6906 233
e 6930 233
e 6949 233
e 7073 233
e 7183 233
e 7189 233
e 7194 233
e 7195 233
e 7272 233
e 7342 233
e 7358 233
e 7388 233
e 7445 233
e 7463 233
e 7491 233
e 7503 233
e 7630 233
e 7718 233
e 7804 233
e 7830 233
e 7885 233
e 7955 233
e 8101 233
e 8116 233
e 8135 233
e 8170 233
e 8245 233
e 8252 233
e 8331 233
e 8459 233
e 8481 233
e 8554 233
e 8585 233
e 8626 233
e 8635 233
e 8675 233
e 8717 233
e 8733 233
e 8741 233
e 8766 233
e 8793 233
e 8802 233
e 8813 233
e 8856 233
e 8864 233
e 8898 233
e 8911 233
e 8922 233
e 9060 233
e 9144 233
e 9171 233
e 9195 233
e 9203 233
e 9211 233
e 9239 233
e 9297 233
e 9309 233
e 9319 233
e 9340 233
e 9389 233
e 9412 233
e 9420 233
e 9533 233
e 9552 233
e 9605 233
e 9671 233
e 9721 233
e 9788 233
e 9809 233
e 9875 233
e 9946 233
e 9971 233
e 9978 233
e 10047 233
e 10165 233
e 10170 233
e 10266 233
e 10277 233
e 10335 233
e 10424 233
e 10425 233
e 10525 233
e 10719 233
e 10887 233
e 10956 233
e 10988 233
e 11161 233
e 11229 233
e 11264 233
e 11280 233
e 11331 233
e 11342 233
e 11360 233
e 11364 233
e 11387 233
e 11396 233
e 11403 233
e 11586 233
e 11613 233
e 11698 233
e 11713 233
e 11725 233
e 11746 233
e 11811 233
e 11862 233
e 11920 233
e 11939 233
e 11981 233
e 12105 233
e 12188 233
e 12206 233
e 12223 233
e 12236 233
e 12276 233
e 12294 233
e 12318 233
e 12341 233
e 12357 233
e 12438 233
e 12450 233
e 12478 233
e 12489 233
e 12567 233
e 12660 233
e 12761 233
e 12782 233
e 12789 233
e 281 234
e 375 234
e 416 234
e 445 234
e 535 234
e 680 234
e 690 234
e 1075 234
e 1130 234
e 1230 234
e 1508 234
e 1537 234
e 1767 234
e 2075 234
e 2091 234
e 2188 234
e 2338 234
e 2454 234
e 2460 234
e 2676 234
e 2891 234
e 3002 234
e 3014 234
e 3096 234
e 3142 234
e 3414 234
e 3421 234
e 3541 234
e 3605 234
e 3769 234
e 4024 234
e 4135 234
e 4160 234
e 4339 234
e 4372 234
e 4514 234
e 4526 234
e 4549 234
e 4694 234
e 4733 234
e 4946 234
e 5112 234
e 5219 234
e 5661 234
e 5685 234
e 5748 234
e 5786 234
e 5873 234
e 5959 234
e 6166 234
e 6214 234
e 6382 234
e 6423 234
e 6471 234
e 6613 234
e 6798 234
e 6834 234
e 6859 234
e 6918 234
e 6969 234
e 7020 234
e 7071 234
e 7105 234
e 7143 234
e 7314 234
e 7444 234
e 7476 234
e 7495 234
e 7505 234
e 7791 234
e 7847 234
e 7874 234
e 7993 234
e 8021 234
e 8115 234
e 8178 234
e 8278 234
e 8365 234
e 8378 234
e 8380 234
e 8578 234
e 8781 234
e 9108 234
e 9115 234
e 9258 234
e 9395 234
e 9469 234
e 9540 234
e 9658 234
e 9680 234
e 9722 234
e 9864 234
e 9977 234
e 10542 234
e 10731 234
e 10744 234
e 11269 234
e 11368 234
e 11461 234
e 11533 234
e 11844 234
e 11914 234
e 12041 234
e 12082 234
e 12105 234
e 12142 234
e 12255 234
e 12498 234
e 12652 234
e 255 235
e 269 235
e 275 235
e 281 235
e 316 235
e 326 235
e 341 235
e 346 235
e 387 235
e 393 235
e 500 235
e 544 235
e 554 235
e 565 235
e 619 235
e 622 235
e 658 235
e 689 235
e 695 235
e 713 235
e 729 235
e 757 235
e 796 235
e 798 235
e 800 235
e 813 235
e 817 235
e 928 235
e 954 235
e 977 235
e 1028 235
e 1045 235
e 1055 235
e 1059 235
e 1071 235
e 1072 235
e 1075 235
e 1093 235
e 1098 235
e 1119 235
e 1252 235
e 1279 235
e 1346 235
e 1398 235
e 1430 235
e 1457 235
e 1475 235
e 1511 235
e 1519 235
e 1572 235
e 1592 235
e 1595 235
e 1628 235
e 1658 235
e 1668 235
e 1671 235
e 1696 235
e 1745 235
e 1850 235
e 1903 235
e 1942 235
e 1954 235
e 1976 235
e 1977 235
e 1992 235
e 2039 235
e 2080 235
e 2090 235
e 2091 235
e 2134 235
e 2166 235
e 2178 235
e 2218 235
e 2243 235
e 2247 235
e 2274 235
e 2290 235
e 2359 235
e 2392 235
e 2436 235
e 2458 235
e 2487 235
e 2489 235
e 2490 235
e 2497 235
e 2529 235
e 2530 235
e 2533 235
e 2534 235
e 2556 235
e 2615 235
e 2626 235
e 2645 235
e 2663 235
e 2710 235
e 2722 235
e 2787 235
e 2795 235
e 2796 235
e 2817 235
e 2828 235
e 2939 235
e 2965 235
e 3022 235
e 3055 235
e 3138 235
e 3141 235
e 3229 235
e 3239 235
e 3262 235
e 3287 235
e 3316 235
e 3365 235
e 3369 235
e 3380 235
e 3425 235
e 3427 235
e 3460 235
e 3474 235
e 3477 235
e 3497 235
e 3552 235
e 3609 235
e 3621 235
e 3631 235
e 3688 235
e 3718 235
e 3750 235
e 3800 235
e 3854 235
e 3870 235
e 3938 235
e 3946 235
e 3949 235
e 3962 235
e 3966 235
e 4028 235
e 4033 235
e 4086 235
e 4089 235
e 4114 235
e 4115 235
e 4132 235
e 4135 235
e 4160 235
e 4227 235
e 4262 235
e 4299 235
e 4335 235
e 4353 235
e 4418 235
e 4454 235
e 4461 235
e 4475 235
e 4485 235
e 4497 235
e 4505 235
e 4509 235
e 4548 235
e 4581 235
e 4609 235
e 4647 235
e 4656 235
e 4688 235
e 4724 235
e 4725 235
e 4745 235
e 4807 235
e 4935 235
e 4941 235
e 4959 235
e 4969 235
e 5007 235
e 5015 235
e 5049 235
e 5061 235
e 5066 235
e 5116 235
e 5158 235
e 5203 235
e 5212 235
e 5229 235
e 5309 235
e 5358 235
e 5423 235
e 5425 235
e 5477 235
e 5503 235
e 5528 235
e 5566 235
e 5624 235
e 5637 235
e 5641 235
e 5655 235
e 5670 235
e 5730 235
e 5743 235
e 5876 235
e 5934 235
e 5938 235
e 5977 235
e 6046 235
e 6145 235
e 6150 235
e 6182 235
e 6196 235
e 6226 235
e 6287 235
e 6288 235
e 6307 235
e 6328 235
e 6379 235
e 6428 235
e 6432 235
e 6478 235
e 6487 235
e 6544 235
e 6565 235
e 6602 235
e 6620 235
e 6652 235
e 6705 235
e 6712 235
e 6723 235
e 6751 235
e 6759 235
e 6767 235
e 6799 235
e 6849 235
e 6934 235
e 6950 235
e 6959 235
e 7013 235
e 7053 235
e 7061 235
e 7115 235
e 7183 235
e 7189 235
e 7255 235
e 7342 235
e 7358 235
e 7417 235
e 7445 235
e 7463 235
e 7495 235
e 7573 235
e 7602 235
e 7709 235
e 7725 235
e 7874 235
e 7906 235
e 7916 235
e 7977 235
e 8006 235
e 8008 235
e 8039 235
e 8099 235
e 8101 235
e 8116 235
e 8120 235
e 8128 235
e 8184 235
e 8197 235
e 8215 235
e 8252 235
e 8331 235
e 8345 235
e 8360 235
e 8370 235
e 8385 235
e 8431 235
e 8459 235
e 8508 235
e 8513 235
e 8515 235
e 8523 235
e 8548 235
e 8560 235
e 8565 235
e 8571 235
e 8635 235
e 8715 235
e 8717 235
e 8729 235
e 8761 235
e 8793 235
e 8856 235
e 8864 235
e 8883 235
e 8889 235
e 8899 235
e 8911 235
e 8979 235
e 8984 235
e 9011 235
e 9021 235
e 9083 235
e 9108 235
e 9109 235
e 9144 235
e 9157 235
e 9190 235
e 9195 235
e 9224 235
e 9229 235
e 9248 235
e 9279 235
e 9312 235
e 9330 235
e 9340 235
e 9420 235
e 9421 235
e 9427 235
e 9440 235
e 9467 235
e 9475 235
e 9525 235
e 9548 235
e 9584 235
e 9687 235
e 9691 235
e 9721 235
e 9776 235
e 9788 235
e 9833 235
e 9859 235
e 9871 235
e 9915 235
e 9994 235
e 10025 235
e 10027 235
e 10045 235
e 10047 235
e 10050 235
e 10054 235
e 10118 235
e 10165 235
e 10170 235
e 10219 235
e 10246 235
e 10248 235
e 10299 235
e 10341 235
e 10382 235
e 10412 235
e 10564 235
e 10610 235
e 10636 235
e 10644 235
e 10708 235
e 10712 235
e 10750 235
e 10798 235
e 10883 235
e 10899 235
e 10923 235
e 10977 235
e 10983 235
e 10991 235
e 11014 235
e 11016 235
e 11018 235
e 11022 235
e 11131 235
e 11136 235
e 11175 235
e 11180 235
e 11253 235
e 11280 235
e 11296 235
e 11332 235
e 11338 235
e 11363 235
e 11371 235
e 11403 235
e 11416 235
e 11422 235
e 11434 235
e 11436 235
e 11449 235
e 11457 235
e 11474 235
e 11526 235
e 11585 235
e 11586 235
e 11676 235
e 11689 235
e 11694 235
e 11698 235
e 11700 235
e 11776 235
e 11842 235
e 11850 235
e 11884 235
e 11893 235
e 11938 235
e 11996 235
e 12000 235
e 12078 235
e 12080 235
e 12088 235
e 12146 235
e 12226 235
e 12238 235
e 12256 235
e 12257 235
e 12268 235
e 12322 235
e 12349 235
e 12401 235
e 12410 235
e 12447 235
e 12458 235
e 12501 235
e 12565 235
e 12580 235
e 12595 235
e 12621 235
e 12631 235
e 12649 235
e 12726 235
e 12749 235
e 12756 235
e 12758 235
e 12789 235
e 1213 236
e 2434 236
e 2943 236
e 3464 236
e 3540 236
e 3640 236
e 5668 236
e 5688 236
e 6483 236
e 6673 236
e 6939 236
e 8175 236
e 8312 236
e 8604 236
e 8782 236
e 8796 236
e 9307 236
e 9832 236
e 10006 236
e 10028 236
e 10638 236
e 11060 236
e 270 237
e 339 237
e 480 237
e 519 237
e 527 237
e 582 237
e 595 237
e 633 237
e 655 237
e 694 237
e 713 237
e 741 237
e 757 237
e 780 237
e 817 237
e 912 237
e 937 237
e 975 237
e 990 237
e 1029 237
e 1077 237
e 1078 237
e 1112 237
e 1182 237
e 1199 237
e 1220 237
e 1252 237
e 1290 237
e 1368 237
e 1444 237
e 1455 237
e 1509 237
e 1672 237
e 1719 237
e 1784 237
e 1813 237
e 1817 237
e 1837 237
e 1888 237
e 1948 237
e 1995 237
e 2006 237
e 2154 237
e 2193 237
e 2244 237
e 2321 237
e 2324 237
e 2341 237
e 2412 237
e 2425 237
e 2435 237
e 2473 237
e 2556 237
e 2584 237
e 2615 237
e 2644 237
e 2710 237
e 2731 237
e 2846 237
e 2925 237
e 2952 237
e 2984 237
e 2985 237
e 3002 237
e 3056 237
e 3071 237
e 3083 237
e 3096 237
e 3153 237
e 3214 237
e 3374 237
e 3436 237
e 3477 237
e 3504 237
e 3536 237
e 3541 237
e 3621 237
e 3653 237
e 3702 237
e 3863 237
e 3915 237
e 3934 237
e 3960 237
e 4095 237
e 4142 237
e 4156 237
e 4186 237
e 4248 237
e 4280 237
e 4299 237
e 4317 237
e 4413 237
e 4482 237
e 4491 237
e 4559 237
e 4581 237
e 4644 237
e 4675 237
e 4729 237
e 4777 237
e 4787 237
e 4794 237
e 4802 237
e 4826 237
e 4833 237
e 4863 237
e 4894 237
e 4973 237
e 4986 237
e 5006 237
e 5063 237
e 5076 237
e 5092 237
e 5170 237
e 5222 237
e 5448 237
e 5486 237
e 5523 237
e 5532 237
e 5621 237
e 5701 237
e 5734 237
e 5751 237
e 5758 237
e 5811 237
e 5840 237
e 5924 237
e 5974 237
e 5977 237
e 6010 237
e 6017 237
e 6019 237
e 6034 237
e 6043 237
e 6046 237
e 6059 237
e 6099 237
e 6172 237
e 6182 237
e 6226 237
e 6252 237
e 6315 237
e 6384 237
e 6386 237
e 6407 237
e 6428 237
e 6450 237
e 6470 237
e 6587 237
e 6628 237
e 6663 237
e 6779 237
e 6861 237
e 6901 237
e 6968 237
e 7172 237
e 7201 237
e 7225 237
e 7227 237
e 7230 237
e 7249 237
e 7314 237
e 7431 237
e 7450 237
e 7469 237
e 7494 237
e 7606 237
e 7636 237
e 7639 237
e 7699 237
e 7700 237
e 7701 237
e 7718 237
e 7796 237
e 7806 237
e 7830 237
e 7877 237
e 7882 237
e 7990 237
e 8039 237
e 8049 237
e 8142 237
e 8197 237
e 8240 237
e 8292 237
e 8329 237
e 8331 237
e 8345 237
e 8378 237
e 8447 237
e 8518 237
e 8538 237
e 8564 237
e 8577 237
e 8766 237
e 8767 237
e 8806 237
e 8819 237
e 8827 237
e 8854 237
e 8856 237
e 8917 237
e 9031 237
e 9032 237
e 9069 237
e 9103 237
e 9211 237
e 9214 237
e 9253 237
e 9292 237
e 9336 237
e 9340 237
e 9478 237
e 9482 237
e 9517 237
e 9548 237
e 9559 237
e 9614 237
e 9621 237
e 9627 237
e 9668 237
e 9688 237
e 9718 237
e 9722 237
e 9747 237
e 9776 237
e 9858 237
e 10080 237
e 10149 237
e 10174 237
e 10177 237
e 10260 237
e 10280 237
e 10299 237
e 10346 237
e 10487 237
e 10594 237
e 10641 237
e 10675 237
e 10696 237
e 10717 237
e 10719 237
e 10763 237
e 11041 237
e 11109 237
e 11156 237
e 11172 237
e 11191 237
e 11207 237
e 11210 237
e 11220 237
e 11227 237
e 11250 237
e 11255 237
e 11338 237
e 11403 237
e 11517 237
e 11553 237
e 11564 237
e 11607 237
e 11641 237
e 11642 237
e 11680 237
e 11690 237
e 11706 237
e 11713 237
e 11745 237
e 11867 237
e 11885 237
e 11959 237
e 11989 237
e 12105 237
e 12137 237
e 12140 237
e 12144 237
e 12162 237
e 12188 237
e 12206 237
e 12209 237
e 12220 237
e 12256 237
e 12258 237
e 12260 237
e 12262 237
e 12268 237
e 12276 237
e 12282 237
e 12297 237
e 12360 237
e 12382 237
e 12423 237
e 12443 237
e 12505 237
e 12527 237
e 12538 237
e 12578 237
e 12580 237
e 12589 237
e 12641 237
e 12654 237
e 12717 237
e 12749 237
e 12768 237
e 12789 237
e 647 238
e 654 238
e 766 238
e 1567 238
e 1606 238
e 1703 238
e 1798 238
e 1929 238
e 1980 238
e 2012 238
e 2063 238
e 2241 238
e 2257 238
e 2394 238
e 2655 238
e 3411 238
e 3441 238
e 3460 238
e 3646 238
e 3823 238
e 3959 238
e 4432 238
e 4627 238
e 4931 238
e 5837 238
e 6376 238
e 7114 238
e 7395 238
e 7439 238
e 7506 238
e 7782 238
e 7912 238
e 8304 238
e 8394 238
e 9037 238
e 9372 238
e 9393 238
e 9418 238
e 10463 238
e 10900 238
e 11108 238
e 11167 238
e 11428 238
e 11833 238
e 11996 238
e 12114 238
e 12633 238
e 12666 238
e 12737 238
e 275 239
e 666 239
e 799 239
e 880 239
e 1092 239
e 1146 239
e 1196 239
e 1205 239
e 1356 239
e 1363 239
e 1409 239
e 1514 239
e 1597 239
e 1790 239
e 1827 239
e 2339 239
e 2463 239
e 2525 239
e 2563 239
e 2633 239
e 2654 239
e 2737 239
e 3166 239
e 3393 239
e 3460 239
e 3555 239
e 3662 239
e 3717 239
e 3771 239
e 3903 239
e 3929 239
e 4043 239
e 4258 239
e 4407 239
e 4620 239
e 4689 239
e 4820 239
e 4823 239
e 4935 239
e 4986 239
e 5265 239
e 5305 239
e 5372 239
e 5694 239
e 5937 239
e 6047 239
e 6356 239
e 6513 239
e 6647 239
e 6744 239
e 7184 239
e 7216 239
e 7584 239
e 7755 239
e 7888 239
e 8347 239
e 8552 239
e 8670 239
e 8743 239
e 8824 239
e 8935 239
e 9128 239
e 9251 239
e 9284 239
e 9314 239
e 9323 239
e 9370 239
e 9468 239
e 9527 239
e 9951 239
e 10347 239
e 10453 239
e 10526 239
e 10810 239
e 10916 239
e 11029 239
e 11045 239
e 11111 239
e 11160 239
e 11441 239
e 11576 239
e 11735 239
e 11987 239
e 11996 239
e 12122 239
e 12179 239
e 252 240
e 363 240
e 580 240
e 880 240
e 1034 240
e 1045 240
e 1276 240
e 1281 240
e 1788 240
e 1835 240
e 2265 240
e 3287 240
e 3460 240
e 3497 240
e 3509 240
e 3548 240
e 3636 240
e 3962 240
e 4093 240
e 4239 240
e 4478 240
e 4531 240
e 5049 240
e 5493 240
e 5805 240
e 6196 240
e 6218 240
e 6273 240
e 6276 240
e 6786 240
e 6795 240
e 6799 240
e 6946 240
e 6960 240
e 7334 240
e 7436 240
e 7555 240
e 7900 240
e 9358 240
e 9583 240
e 10261 240
e 10345 240
e 10983 240
e 11495 240
e 11589 240
e 12747 240
e 250 241
e 293 241
e 314 241
e 404 241
e 444 241
e 527 241
e 595 241
e 642 241
e 648 241
e 813 241
e 893 241
e 973 241
e 990 241
e 997 241
e 1243 241
e 1261 241
e 1415 241
e 1463 241
e 1523 241
e 1815 241
e 1850 241
e 1932 241
e 1969 241
e 1992 241
e 1995 241
e 2022 241
e 2085 241
e 2167 241
e 2215 241
e 2222 241
e 2285 241
e 2492 241
e 2496 241
e 2630 241
e 2645 241
e 2690 241
e 2779 241
e 2796 241
e 2828 241
e 2942 241
e 3047 241
e 3087 241
e 3222 241
e 3226 241
e 3321 241
e 3330 241
e 3392 241
e 3397 241
e 3517 241
e 3580 241
e 3626 241
e 3852 241
e 3915 241
e 3927 241
e 4195 241
e 4353 241
e 4433 241
e 4437 241
e 4448 241
e 4452 241
e 4453 241
e 4475 241
e 4488 241
e 4519 241
e 4526 241
e 4620 241
e 4836 241
e 4959 241
e 5019 241
e 5034 241
e 5154 241
e 5193 241
e 5232 241
e 5382 241
e 5396 241
e 5423 241
e 5575 241
e 5620 241
e 5679 241
e 5836 241
e 5869 241
e 6059 241
e 6178 241
e 6201 241
e 6213 241
e 6292 241
e 6297 241
e 6528 241
e 6559 241
e 6721 241
e 6723 241
e 6821 241
e 6922 241
e 6927 241
e 6960 241
e 6981 241
e 7033 241
e 7047 241
e 7152 241
e 7183 241
e 7230 241
e 7342 241
e 7358 241
e 7417 241
e 7445 241
e 7503 241
e 7630 241
e 7686 241
e 7830 241
e 7922 241
e 8049 241
e 8081 241
e 8101 241
e 8116 241
e 8244 241
e 8245 241
e 8382 241
e 8403 241
e 8408 241
e 8419 241
e 8515 241
e 8601 241
e 8641 241
e 8675 241
e 8695 241
e 8717 241
e 8821 241
e 8911 241
e 8933 241
e 8936 241
e 9032 241
e 9086 241
e 9115 241
e 9135 241
e 9144 241
e 9226 241
e 9252 241
e 9348 241
e 9482 241
e 9512 241
e 9594 241
e 9648 241
e 9775 241
e 9827 241
e 9873 241
e 9946 241
e 9963 241
e 9990 241
e 10279 241
e 10290 241
e 10309 241
e 10335 241
e 10345 241
e 10351 241
e 10566 241
e 10621 241
e 10779 241
e 10855 241
e 10929 241
e 10932 241
e 10975 241
e 10988 241
e 11018 241
e 11095 241
e 11175 241
e 11396 241
e 11586 241
e 11642 241
e 11666 241
e 11689 241
e 11700 241
e 11713 241
e 11829 241
e 11842 241
e 11885 241
e 11893 241
e 11945 241
e 12072 241
e 12078 241
e 12101 241
e 12105 241
e 12176 241
e 12192 241
e 12263 241
e 12277 241
e 12360 241
e 12384 241
e 12501 241
e 12522 241
e 12558 241
e 12635 241
e 12660 241
e 12758 241
e 485 242
e 528 242
e 548 242
e 569 242
e 607 242
e 643 242
e 739 242
e 899 242
e 1207 242
e 1477 242
e 1507 242
e 1542 242
e 1854 242
e 1860 242
e 2279 242
e 2291 242
e 2411 242
e 2469 242
e 2499 242
e 2835 242
e 2930 242
e 2981 242
e 3174 242
e 3266 242
e 3372 242
e 3379 242
e 3513 242
e 3542 242
e 3612 242
e 3751 242
e 3862 242
e 3924 242
e 4005 242
e 4047 242
e 4092 242
e 4119 242
e 4137 242
e 4375 242
e 4402 242
e 4573 242
e 4632 242
e 4677 242
e 4693 242
e 4705 242
e 4807 242
e 4866 242
e 4877 242
e 4914 242
e 4942 242
e 5169 242
e 5224 242
e 5233 242
e 5263 242
e 5397 242
e 5499 242
e 5588 242
e 5614 242
e 5855 242
e 5934 242
e 5936 242
e 6088 242
e 6132 242
e 6194 242
e 6752 242
e 6899 242
e 6911 242
e 7094 242
e 7125 242
e 7167 242
e 7300 242
e 7368 242
e 7396 242
e 7492 242
e 7643 242
e 7781 242
e 7982 242
e 8279 242
e 8642 242
e 8994 242
e 9539 242
e 9702 242
e 9821 242
e 9828 242
e 9965 242
e 10627 242
e 10668 242
e 10684 242
e 10816 242
e 10867 242
e 10949 242
e 11002 242
e 11125 242
e 11370 242
e 11468 242
e 11681 242
e 11771 242
e 11831 242
e 11908 242
e 11947 242
e 11952 242
e 11993 242
e 12055 242
e 12115 242
e 12213 242
e 12406 242
e 12497 242
e 12575 242
e 930 243
e 1127 243
e 1529 243
e 1604 243
e 1873 243
e 3542 243
e 4196 243
e 4877 243
e 4973 243
e 4986 243
e 5204 243
e 5261 243
e 5387 243
e 5803 243
e 5934 243
e 6107 243
e 6401 243
e 6479 243
e 6633 243
e 6868 243
e 6899 243
e 7271 243
e 7307 243
e 7788 243
e 8105 243
e 8894 243
e 9733 243
e 10514 243
e 10741 243
e 12264 243
e 12315 243
e 12350 243
e 12514 243
e 12663 243
e 306 244
e 421 244
e 464 244
e 500 244
e 530 244
e 535 244
e 539 244
e 565 244
e 596 244
e 621 244
e 680 244
e 749 244
e 809 244
e 888 244
e 902 244
e 914 244
e 1001 244
e 1075 244
e 1133 244
e 1199 244
e 1276 244
e 1398 244
e 1424 244
e 1443 244
e 1463 244
e 1492 244
e 1508 244
e 1530 244
e 1572 244
e 1575 244
e 1655 244
e 1805 244
e 1850 244
e 1857 244
e 1937 244
e 1954 244
e 2048 244
e 2072 244
e 2080 244
e 2268 244
e 2297 244
e 2312 244
e 2321 244
e 2332 244
e 2588 244
e 2598 244
e 2626 244
e 2629 244
e 2690 244
e 2705 244
e 2710 244
e 2844 244
e 2898 244
e 2962 244
e 3047 244
e 3066 244
e 3075 244
e 3121 244
e 3157 244
e 3219 244
e 3296 244
e 3317 244
e 3392 244
e 3397 244
e 3461 244
e 3482 244
e 3528 244
e 3530 244
e 3577 244
e 3651 244
e 3671 244
e 3687 244
e 3718 244
e 3732 244
e 3755 244
e 3810 244
e 3913 244
e 3953 244
e 4028 244
e 4095 244
e 4121 244
e 4186 244
e 4187 244
e 4265 244
e 4353 244
e 4389 244
e 4433 244
e 4470 244
e 4484 244
e 4488 244
e 4519 244
e 4526 244
e 4543 244
e 4548 244
e 4581 244
e 4699 244
e 4750 244
e 5019 244
e 5111 244
e 5156 244
e 5165 244
e 5206 244
e 5278 244
e 5289 244
e 5401 244
e 5528 244
e 5657 244
e 5721 244
e 5743 244
e 5836 244
e 5852 244
e 5996 244
e 6131 244
e 6213 244
e 6214 244
e 6311 244
e 6345 244
e 6428 244
e 6463 244
e 6481 244
e 6544 244
e 6615 244
e 6634 244
e 6648 244
e 6665 244
e 6723 244
e 6788 244
e 6808 244
e 6821 244
e 6877 244
e 6922 244
e 6976 244
e 7061 244
e 7073 244
e 7164 244
e 7213 244
e 7327 244
e 7349 244
e 7406 244
e 7445 244
e 7556 244
e 7660 244
e 7710 244
e 7719 244
e 7804 244
e 7970 244
e 8022 244
e 8045 244
e 8054 244
e 8149 244
e 8223 244
e 8331 244
e 8345 244
e 8410 244
e 8431 244
e 8433 244
e 8488 244
e 8508 244
e 8565 244
e 8695 244
e 8753 244
e 8835 244
e 8871 244
e 8898 244
e 8901 244
e 8933 244
e 8946 244
e 8962 244
e 8965 244
e 8979 244
e 9203 244
e 9209 244
e 9279 244
e 9295 244
e 9310 244
e 9361 244
e 9365 244
e 9430 244
e 9439 244
e 9467 244
e 9548 244
e 9552 244
e 9578 244
e 9584 244
e 9605 244
e 9651 244
e 9694 244
e 9779 244
e 9845 244
e 9850 244
e 9994 244
e 10016 244
e 10039 244
e 10118 244
e 10165 244
e 10213 244
e 10219 244
e 10248 244
e 10270 244
e 10311 244
e 10408 244
e 10525 244
e 10562 244
e 10566 244
e 10632 244
e 10678 244
e 10708 244
e 10855 244
e 10859 244
e 10902 244
e 10910 244
e 10918 244
e 10977 244
e 11001 244
e 11075 244
e 11218 244
e 11259 244
e 11280 244
e 11332 244
e 11340 244
e 11380 244
e 11422 244
e 11449 244
e 11470 244
e 11613 244
e 11702 244
e 11725 244
e 11776 244
e 11789 244
e 11850 244
e 11909 244
e 11935 244
e 11938 244
e 11939 244
e 11956 244
e 12059 244
e 12066 244
e 12140 244
e 12146 244
e 12174 244
e 12275 244
e 12352 244
e 12426 244
e 12447 244
e 12501 244
e 12508 244
e 12517 244
e 12528 244
e 12542 244
e 12578 244
e 12726 244
e 12790 244
e 998 245
e 1401 245
e 2442 245
e 2789 245
e 3498 245
e 4120 245
e 4562 245
e 5050 245
e 5364 245
e 6451 245
e 7090 245
e 7578 245
e 7863 245
e 7993 245
e 8004 245
e 8621 245
e 8656 245
e 8970 245
e 8997 245
e 9357 245
e 9534 245
e 10147 245
e 10375 245
e 11165 245
e 11243 245
e 12380 245
e 12472 245
e 357 246
e 427 246
e 730 246
e 799 246
e 850 246
e 1012 246
e 1123 246
e 1450 246
e 1770 246
e 1787 246
e 2039 246
e 2520 246
e 2616 246
e 2805 246
e 3116 246
e 3243 246
e 3274 246
e 3460 246
e 3891 246
e 4345 246
e 4431 246
e 4432 246
e 4678 246
e 4945 246
e 4977 246
e 5023 246
e 5035 246
e 5435 246
e 5461 246
e 5483 246
e 5564 246
e 5617 246
e 5837 246
e 5903 246
e 5906 246
e 5951 246
e 6351 246
e 6419 246
e 6443 246
e 6513 246
e 6534 246
e 6540 246
e 6731 246
e 6838 246
e 7025 246
e 7615 246
e 7698 246
e 7716 246
e 7971 246
e 8097 246
e 8702 246
e 8859 246
e 9042 246
e 9089 246
e 9277 246
e 9581 246
e 9665 246
e 9668 246
e 10232 246
e 10355 246
e 10494 246
e 10544 246
e 10641 246
e 10674 246
e 10869 246
e 10928 246
e 10975 246
e 11155 246
e 11207 246
e 11209 246
e 11371 246
e 11519 246
e 11545 246
e 11996 246
e 12013 246
e 12064 246
e 12229 246
e 12337 246
e 12463 246
e 12491 246
e 12515 246
e 260 247
e 414 247
e 646 247
e 897 247
e 989 247
e 1172 247
e 1218 247
e 1779 247
e 1997 247
e 2002 247
e 2919 247
e 3104 247
e 3132 247
e 3334 247
e 3457 247
e 3644 247
e 3833 247
e 4426 247
e 4523 247
e 4541 247
e 4977 247
e 5199 247
e 5333 247
e 5512 247
e 6089 247
e 6258 247
e 6309 247
e 6417 247
e 6474 247
e 6697 247
e 6737 247
e 7027 247
e 7071 247
e 7170 247
e 7182 247
e 7206 247
e 7223 247
e 7422 247
e 7496 247
e 7711 247
e 7920 247
e 8176 247
e 8189 247
e 8666 247
e 8823 247
e 9284 247
e 9450 247
e 9682 247
e 9885 247
e 10323 247
e 10490 247
e 10872 247
e 11103 247
e 11251 247
e 11323 247
e 11947 247
e 11998 247
e 12107 247
e 12111 247
e 12166 247
e 12365 247
e 12649 247
e 12691 247
e 12787 247
e 261 248
e 431 248
e 449 248
e 485 248
e 494 248
e 505 248
e 528 248
e 627 248
e 671 248
e 764 248
e 787 248
e 907 248
e 1059 248
e 1078 248
e 1112 248
e 1163 248
e 1207 248
e 1232 248
e 1267 248
e 1272 248
e 1337 248
e 1340 248
e 1355 248
e 1367 248
e 1450 248
e 1542 248
e 1573 248
e 1633 248
e 1680 248
e 1689 248
e 1717 248
e 1735 248
e 1760 248
e 1854 248
e 1977 248
e 1983 248
e 2161 248
e 2163 248
e 2272 248
e 2327 248
e 2368 248
e 2418 248
e 2575 248
e 2584 248
e 2680 248
e 2687 248
e 2711 248
e 2725 248
e 2759 248
e 2806 248
e 2932 248
e 2981 248
e 3002 248
e 3005 248
e 3019 248
e 3028 248
e 3110 248
e 3266 248
e 3276 248
e 3280 248
e 3298 248
e 3303 248
e 3311 248
e 3512 248
e 3583 248
e 3600 248
e 3605 248
e 3612 248
e 3751 248
e 3814 248
e 3856 248
e 3891 248
e 3894 248
e 4017 248
e 4064 248
e 4074 248
e 4081 248
e 4092 248
e 4112 248
e 4137 248
e 4201 248
e 4211 248
e 4215 248
e 4282 248
e 4293 248
e 4306 248
e 4388 248
e 4392 248
e 4402 248
e 4429 248
e 4455 248
e 4566 248
e 4573 248
e 4677 248
e 4705 248
e 4777 248
e 4894 248
e 4900 248
e 4961 248
e 4973 248
e 5063 248
e 5070 248
e 5133 248
e 5142 248
e 5196 248
e 5259 248
e 5316 248
e 5322 248
e 5357 248
e 5360 248
e 5373 248
e 5395 248
e 5398 248
e 5427 248
e 5469 248
e 5483 248
e 5570 248
e 5614 248
e 5756 248
e 5773 248
e 5789 248
e 5815 248
e 5847 248
e 5898 248
e 5906 248
e 5910 248
e 5929 248
e 5936 248
e 5945 248
e 6074 248
e 6113 248
e 6132 248
e 6426 248
e 6461 248
e 6498 248
e 6507 248
e 6548 248
e 6574 248
e 6626 248
e 6643 248
e 6693 248
e 6734 248
e 6739 248
e 6785 248
e 6817 248
e 6830 248
e 6838 248
e 6856 248
e 6872 248
e 6878 248
e 6899 248
e 6921 248
e 6984 248
e 7022 248
e 7049 248
e 7079 248
e 7083 248
e 7094 248
e 7128 248
e 7393 248
e 7420 248
e 7477 248
e 7629 248
e 7683 248
e 7690 248
e 7706 248
e 7709 248
e 7784 248
e 7898 248
e 7965 248
e 8095 248
e 8148 248
e 8243 248
e 8380 248
e 8411 248
e 8444 248
e 8483 248
e 8491 248
e 8496 248
e 8517 248
e 8576 248
e 8626 248
e 8640 248
e 8687 248
e 8750 248
e 8757 248
e 8897 248
e 8912 248
e 8928 248
e 8944 248
e 8970 248
e 9090 248
e 9102 248
e 9107 248
e 9148 248
e 9189 248
e 9367 248
e 9454 248
e 9483 248
e 9539 248
e 9630 248
e 9713 248
e 9757 248
e 9792 248
e 9869 248
e 9895 248
e 9917 248
e 9995 248
e 9996 248
e 10019 248
e 10032 248
e 10111 248
e 10131 248
e 10260 248
e 10319 248
e 10330 248
e 10364 248
e 10448 248
e 10457 248
e 10473 248
e 10514 248
e 10542 248
e 10571 248
e 10586 248
e 10695 248
e 10704 248
e 10719 248
e 10733 248
e 10745 248
e 10748 248
e 10765 248
e 10789 248
e 10816 248
e 10879 248
e 10982 248
e 11046 248
e 11049 248
e 11070 248
e 11109 248
e 11125 248
e 11171 248
e 11196 248
e 11233 248
e 11240 248
e 11489 248
e 11638 248
e 11641 248
e 11770 248
e 11807 248
e 11820 248
e 11876 248
e 11923 248
e 11936 248
e 11947 248
e 11968 248
e 12006 248
e 12065 248
e 12109 248
e 12114 248
e 12116 248
e 12127 248
e 12240 248
e 12270 248
e 12308 248
e 12315 248
e 12406 248
e 12438 248
e 12475 248
e 12561 248
e 12603 248
e 12699 248
e 12729 248
e 12730 248
e 12750 248
e 288 249
e 411 249
e 430 249
e 458 249
e 692 249
e 766 249
e 788 249
e 831 249
e 897 249
e 939 249
e 959 249
e 977 249
e 1012 249
e 1029 249
e 1077 249
e 1135 249
e 1178 249
e 1200 249
e 1229 249
e 1235 249
e 1550 249
e 1586 249
e 1594 249
e 1645 249
e 1657 249
e 1700 249
e 1808 249
e 1813 249
e 1904 249
e 2038 249
e 2082 249
e 2108 249
e 2116 249
e 2206 249
e 2246 249
e 2257 249
e 2271 249
e 2278 249
e 2331 249
e 2371 249
e 2384 249
e 2391 249
e 2392 249
e 2416 249
e 2425 249
e 2439 249
e 2463 249
e 2533 249
e 2558 249
e 2559 249
e 2562 249
e 2590 249
e 2596 249
e 2662 249
e 2758 249
e 2862 249
e 2879 249
e 2899 249
e 2923 249
e 3052 249
e 3073 249
e 3083 249
e 3094 249
e 3101 249
e 3189 249
e 3255 249
e 3264 249
e 3276 249
e 3384 249
e 3387 249
e 3460 249
e 3551 249
e 3569 249
e 3767 249
e 3777 249
e 3792 249
e 3807 249
e 3819 249
e 3836 249
e 3884 249
e 3907 249
e 3920 249
e 4023 249
e 4026 249
e 4049 249
e 4307 249
e 4354 249
e 4432 249
e 4434 249
e 4528 249
e 4530 249
e 4598 249
e 4630 249
e 4633 249
e 4652 249
e 4679 249
e 4730 249
e 4804 249
e 4893 249
e 4936 249
e 4947 249
e 4977 249
e 5004 249
e 5073 249
e 5247 249
e 5308 249
e 5313 249
e 5386 249
e 5421 249
e 5443 249
e 5466 249
e 5530 249
e 5541 249
e 5602 249
e 5701 249
e 5737 249
e 5743 249
e 5788 249
e 5794 249
e 5808 249
e 5956 249
e 6003 249
e 6044 249
e 6094 249
e 6116 249
e 6182 249
e 6218 249
e 6237 249
e 6278 249
e 6300 249
e 6332 249
e 6376 249
e 6406 249
e 6456 249
e 6461 249
e 6482 249
e 6540 249
e 6687 249
e 6746 249
e 6777 249
e 6867 249
e 6876 249
e 6907 249
e 6935 249
e 6953 249
e 6964 249
e 7013 249
e 7025 249
e 7063 249
e 7110 249
e 7166 249
e 7215 249
e 7251 249
e 7406 249
e 7427 249
e 7442 249
e 7488 249
e 7494 249
e 7596 249
e 7615 249
e 7757 249
e 7768 249
e 7867 249
e 7872 249
e 7897 249
e 7907 249
e 7921 249
e 7946 249
e 7948 249
e 7992 249
e 8009 249
e 8025 249
e 8133 249
e 8207 249
e 8304 249
e 8370 249
e 8383 249
e 8403 249
e 8435 249
e 8501 249
e 8507 249
e 8537 249
e 8540 249
e 8634 249
e 8658 249
e 8659 249
e 8667 249
e 8724 249
e 8774 249
e 8782 249
e 8809 249
e 8830 249
e 8874 249
e 8883 249
e 8888 249
e 8890 249
e 8957 249
e 8996 249
e 9037 249
e 9057 249
e 9073 249
e 9158 249
e 9462 249
e 9544 249
e 9545 249
e 9628 249
e 9635 249
e 9659 249
e 9691 249
e 9729 249
e 9764 249
e 9772 249
e 9833 249
e 9840 249
e 9861 249
e 9897 249
e 9921 249
e 9967 249
e 9986 249
e 10119 249
e 10204 249
e 10268 249
e 10373 249
e 10434 249
e 10453 249
e 10462 249
e 10488 249
e 10512 249
e 10544 249
e 10594 249
e 10601 249
e 10660 249
e 10774 249
e 10781 249
e 10807 249
e 10814 249
e 10860 249
e 10862 249
e 10890 249
e 10905 249
e 10933 249
e 11062 249
e 11147 249
e 11206 249
e 11207 249
e 11220 249
e 11254 249
e 11363 249
e 11377 249
e 11389 249
e 11390 249
e 11406 249
e 11421 249
e 11469 249
e 11470 249
e 11480 249
e 11529 249
e 11600 249
e 11644 249
e 11742 249
e 11852 249
e 11869 249
e 11896 249
e 11920 249
e 11961 249
e 11989 249
e 12032 249
e 12052 249
e 12101 249
e 12135 249
e 12143 249
e 12241 249
e 12246 249
e 12262 249
e 12267 249
e 12331 249
e 12343 249
e 12344 249
e 12350 249
e 12358 249
e 12408 249
e 12472 249
e 12491 249
e 12579 249
e 12614 249
e 12623 249
e 12627 249
e 12634 249
e 12643 249
e 12657 249
e 12664 249
e 12683 249
e 12749 249
e 12754 249
e 270 250
e 314 250
e 404 250
e 421 250
e 500 250
e 535 250
e 541 250
e 548 250
e 578 250
e 632 250
e 676 250
e 695 250
e 903 250
e 943 250
e 959 250
e 1017 250
e 1030 250
e 1040 250
e 1075 250
e 1086 250
e 1133 250
e 1244 250
e 1299 250
e 1315 250
e 1347 250
e 1355 250
e 1384 250
e 1396 250
e 1409 250
e 1434 250
e 1575 250
e 1605 250
e 1633 250
e 1648 250
e 1693 250
e 1766 250
e 1772 250
e 1888 250
e 1921 250
e 1953 250
e 1985 250
e 2101 250
e 2105 250
e 2175 250
e 2219 250
e 2244 250
e 2289 250
e 2312 250
e 2435 250
e 2519 250
e 2534 250
e 2541 250
e 2566 250
e 2586 250
e 2644 250
e 2686 250
e 2687 250
e 2701 250
e 2759 250
e 2779 250
e 2805 250
e 2935 250
e 2972 250
e 3121 250
e 3123 250
e 3157 250
e 3171 250
e 3176 250
e 3199 250
e 3204 250
e 3206 250
e 3259 250
e 3273 250
e 3328 250
e 3347 250
e 3431 250
e 3543 250
e 3563 250
e 3591 250
e 3605 250
e 3616 250
e 3639 250
e 3686 250
e 3693 250
e 3723 250
e 3734 250
e 3798 250
e 3821 250
e 3863 250
e 3949 250
e 4046 250
e 4076 250
e 4103 250
e 4118 250
e 4137 250
e 4147 250
e 4189 250
e 4204 250
e 4230 250
e 4261 250
e 4351 250
e 4353 250
e 4394 250
e 4458 250
e 4484 250
e 4567 250
e 4595 250
e 4611 250
e 4615 250
e 4661 250
e 4667 250
e 4699 250
e 4780 250
e 4802 250
e 4893 250
e 4962 250
e 5038 250
e 5039 250
e 5055 250
e 5063 250
e 5111 250
e 5115 250
e 5119 250
e 5161 250
e 5215 250
e 5341 250
e 5355 250
e 5421 250
e 5425 250
e 5442 250
e 5473 250
e 5529 250
e 5533 250
e 5555 250
e 5643 250
e 5648 250
e 5711 250
e 5721 250
e 5731 250
e 5842 250
e 5867 250
e 5947 250
e 6017 250
e 6051 250
e 6124 250
e 6132 250
e 6154 250
e 6201 250
e 6300 250
e 6342 250
e 6406 250
e 6425 250
e 6431 250
e 6499 250
e 6635 250
e 6650 250
e 6652 250
e 6659 250
e 6711 250
e 6745 250
e 6759 250
e 6775 250
e 6779 250
e 6856 250
e 6860 250
e 6872 250
e 6899 250
e 6976 250
e 7011 250
e 7063 250
e 7069 250
e 7174 250
e 7201 250
e 7216 250
e 7219 250
e 7230 250
e 7347 250
e 7349 250
e 7423 250
e 7470 250
e 7569 250
e 7612 250
e 7639 250
e 7644 250
e 7675 250
e 7735 250
e 7773 250
e 7778 250
e 7952 250
e 8002 250
e 8078 250
e 8133 250
e 8209 250
e 8257 250
e 8269 250
e 8345 250
e 8394 250
e 8538 250
e 8554 250
e 8565 250
e 8581 250
e 8612 250
e 8678 250
e 8726 250
e 8753 250
e 8854 250
e 8907 250
e 8911 250
e 8933 250
e 8942 250
e 8943 250
e 8946 250
e 8964 250
e 9033 250
e 9080 250
e 9205 250
e 9210 250
e 9220 250
e 9295 250
e 9314 250
e 9330 250
e 9428 250
e 9447 250
e 9466 250
e 9570 250
e 9580 250
e 9594 250
e 9621 250
e 9668 250
e 9686 250
e 9690 250
e 9747 250
e 9775 250
e 9802 250
e 9828 250
e 9872 250
e 9994 250
e 10036 250
e 10037 250
e 10080 250
e 10081 250
e 10094 250
e 10208 250
e 10219 250
e 10295 250
e 10453 250
e 10454 250
e 10463 250
e 10487 250
e 10578 250
e 10639 250
e 10775 250
e 10801 250
e 10839 250
e 10900 250
e 10905 250
e 10948 250
e 10959 250
e 11009 250
e 11016 250
e 11024 250
e 11025 250
e 11089 250
e 11136 250
e 11148 250
e 11227 250
e 11275 250
e 11282 250
e 11284 250
e 11373 250
e 11387 250
e 11455 250
e 11475 250
e 11702 250
e 11713 250
e 11802 250
e 11811 250
e 11829 250
e 11847 250
e 11850 250
e 11871 250
e 11875 250
e 11876 250
e 11885 250
e 11900 250
e 11903 250
e 11908 250
e 12003 250
e 12065 250
e 12071 250
e 12088 250
e 12106 250
e 12108 250
e 12140 250
e 12146 250
e 12193 250
e 12267 250
e 12281 250
e 12321 250
e 12326 250
e 12395 250
e 12408 250
e 12476 250
e 12511 250
e 12643 250
e 12689 250
e 12734 250
e 12776 250
e 270 251
e 1657 251
e 2734 251
e 9303 251
e 9811 251
e 11335 251
e 12015 251
e 12250 251
e 416 252
e 444 252
e 621 252
e 820 252
e 1386 252
e 1890 252
e 2467 252
e 2607 252
e 3287 252
e 3509 252
e 3537 252
e 3602 252
e 4314 252
e 4396 252
e 4543 252
e 5042 252
e 5289 252
e 5434 252
e 5575 252
e 6795 252
e 7008 252
e 7663 252
e 7725 252
e 7750 252
e 8012 252
e 8498 252
e 8744 252
e 8810 252
e 9079 252
e 9497 252
e 9527 252
e 9748 252
e 9854 252
e 10155 252
e 10261 252
e 10345 252
e 10728 252
e 10983 252
e 11365 252
e 11691 252
e 12756 252
e 2662 253
e 3713 253
e 5538 253
e 6769 253
e 6839 253
e 8037 253
e 8165 253
e 8844 253
e 10109 253
e 11255 253
e 11461 253
e 11965 253
e 11996 253
e 12306 253
e 263 254
e 287 254
e 382 254
e 492 254
e 585 254
e 974 254
e 1115 254
e 1645 254
e 1784 254
e 1869 254
e 1911 254
e 2067 254
e 3083 254
e 3460 254
e 4002 254
e 4236 254
e 4575 254
e 4579 254
e 5074 254
e 5517 254
e 5530 254
e 5749 254
e 5781 254
e 5796 254
e 5818 254
e 5873 254
e 5967 254
e 6320 254
e 6355 254
e 6531 254
e 6586 254
e 6671 254
e 6799 254
e 6916 254
e 7145 254
e 7184 254
e 7505 254
e 7787 254
e 8201 254
e 8369 254
e 8588 254
e 8603 254
e 8738 254
e 8830 254
e 9073 254
e 9154 254
e 9280 254
e 9628 254
e 9772 254
e 9917 254
e 9983 254
e 10406 254
e 10410 254
e 10416 254
e 10522 254
e 10663 254
e 10935 254
e 11062 254
e 11389 254
e 11754 254
e 11902 254
e 11959 254
e 12018 254
e 12147 254
e 12326 254
e 12606 254
e 283 255
e 345 255
e 351 255
e 393 255
e 495 255
e 539 255
e 554 255
e 565 255
e 587 255
e 602 255
e 619 255
e 648 255
e 652 255
e 710 255
e 713 255
e 757 255
e 772 255
e 796 255
e 800 255
e 809 255
e 847 255
e 884 255
e 893 255
e 928 255
e 943 255
e 1119 255
e 1128 255
e 1167 255
e 1252 255
e 1285 255
e 1346 255
e 1398 255
e 1430 255
e 1443 255
e 1457 255
e 1463 255
e 1476 255
e 1528 255
e 1530 255
e 1555 255
e 1606 255
e 1628 255
e 1629 255
e 1644 255
e 1656 255
e 1696 255
e 1719 255
e 1758 255
e 1776 255
e 1784 255
e 1821 255
e 1823 255
e 1870 255
e 1871 255
e 1932 255
e 1969 255
e 2000 255
e 2030 255
e 2034 255
e 2080 255
e 2090 255
e 2091 255
e 2175 255
e 2178 255
e 2179 255
e 2222 255
e 2243 255
e 2290 255
e 2301 255
e 2329 255
e 2353 255
e 2396 255
e 2458 255
e 2460 255
e 2476 255
e 2487 255
e 2492 255
e 2496 255
e 2592 255
e 2602 255
e 2645 255
e 2648 255
e 2679 255
e 2716 255
e 2749 255
e 2785 255
e 2787 255
e 2818 255
e 2909 255
e 2965 255
e 2968 255
e 3022 255
e 3111 255
e 3112 255
e 3115 255
e 3135 255
e 3138 255
e 3144 255
e 3149 255
e 3194 255
e 3205 255
e 3222 255
e 3229 255
e 3259 255
e 3261 255
e 3317 255
e 3334 255
e 3365 255
e 3380 255
e 3392 255
e 3410 255
e 3413 255
e 3462 255
e 3466 255
e 3467 255
e 3474 255
e 3492 255
e 3497 255
e 3518 255
e 3528 255
e 3550 255
e 3565 255
e 3609 255
e 3613 255
e 3634 255
e 3683 255
e 3702 255
e 3749 255
e 3750 255
e 3784 255
e 3845 255
e 3870 255
e 3966 255
e 3977 255
e 3998 255
e 4039 255
e 4095 255
e 4150 255
e 4160 255
e 4182 255
e 4183 255
e 4191 255
e 4232 255
e 4262 255
e 4356 255
e 4369 255
e 4453 255
e 4475 255
e 4485 255
e 4497 255
e 4509 255
e 4526 255
e 4548 255
e 4589 255
e 4611 255
e 4621 255
e 4692 255
e 4740 255
e 4750 255
e 4769 255
e 4855 255
e 4959 255
e 4964 255
e 4982 255
e 5015 255
e 5061 255
e 5104 255
e 5116 255
e 5161 255
e 5167 255
e 5203 255
e 5293 255
e 5297 255
e 5310 255
e 5358 255
e 5366 255
e 5396 255
e 5463 255
e 5469 255
e 5528 255
e 5555 255
e 5566 255
e 5616 255
e 5626 255
e 5637 255
e 5670 255
e 5706 255
e 5719 255
e 5743 255
e 5826 255
e 5830 255
e 5852 255
e 5902 255
e 5968 255
e 5974 255
e 6065 255
e 6131 255
e 6134 255
e 6164 255
e 6186 255
e 6192 255
e 6196 255
e 6276 255
e 6287 255
e 6292 255
e 6307 255
e 6311 255
e 6318 255
e 6528 255
e 6540 255
e 6544 255
e 6557 255
e 6652 255
e 6670 255
e 6709 255
e 6751 255
e 6785 255
e 6821 255
e 6833 255
e 6960 255
e 7096 255
e 7118 255
e 7142 255
e 7152 255
e 7189 255
e 7194 255
e 7225 255
e 7272 255
e 7324 255
e 7339 255
e 7386 255
e 7388 255
e 7417 255
e 7445 255
e 7449 255
e 7463 255
e 7495 255
e 7500 255
e 7524 255
e 7547 255
e 7580 255
e 7672 255
e 7681 255
e 7793 255
e 7804 255
e 7851 255
e 7883 255
e 7898 255
e 7916 255
e 8006 255
e 8022 255
e 8035 255
e 8099 255
e 8101 255
e 8116 255
e 8135 255
e 8174 255
e 8197 255
e 8245 255
e 8252 255
e 8271 255
e 8331 255
e 8355 255
e 8356 255
e 8403 255
e 8459 255
e 8515 255
e 8532 255
e 8560 255
e 8597 255
e 8635 255
e 8682 255
e 8717 255
e 8741 255
e 8791 255
e 8793 255
e 8802 255
e 8817 255
e 8864 255
e 8899 255
e 8953 255
e 8975 255
e 8983 255
e 8984 255
e 8985 255
e 9017 255
e 9039 255
e 9060 255
e 9072 255
e 9080 255
e 9124 255
e 9144 255
e 9157 255
e 9180 255
e 9181 255
e 9195 255
e 9203 255
e 9265 255
e 9269 255
e 9295 255
e 9297 255
e 9309 255
e 9311 255
e 9312 255
e 9349 255
e 9378 255
e 9388 255
e 9389 255
e 9407 255
e 9420 255
e 9421 255
e 9428 255
e 9440 255
e 9471 255
e 9475 255
e 9484 255
e 9544 255
e 9552 255
e 9575 255
e 9614 255
e 9619 255
e 9680 255
e 9690 255
e 9701 255
e 9721 255
e 9722 255
e 9729 255
e 9730 255
e 9775 255
e 9781 255
e 9807 255
e 9833 255
e 9850 255
e 9875 255
e 10011 255
e 10050 255
e 10080 255
e 10107 255
e 10110 255
e 10120 255
e 10122 255
e 10150 255
e 10170 255
e 10182 255
e 10263 255
e 10277 255
e 10339 255
e 10368 255
e 10382 255
e 10392 255
e 10425 255
e 10429 255
e 10525 255
e 10535 255
e 10558 255
e 10559 255
e 10595 255
e 10634 255
e 10636 255
e 10675 255
e 10721 255
e 10769 255
e 10887 255
e 10899 255
e 10968 255
e 10991 255
e 11092 255
e 11110 255
e 11131 255
e 11172 255
e 11244 255
e 11253 255
e 11280 255
e 11309 255
e 11312 255
e 11364 255
e 11403 255
e 11430 255
e 11470 255
e 11474 255
e 11512 255
e 11526 255
e 11586 255
e 11613 255
e 11698 255
e 11700 255
e 11745 255
e 11756 255
e 11893 255
e 11920 255
e 11939 255
e 11956 255
e 11978 255
e 12004 255
e 12072 255
e 12111 255
e 12113 255
e 12187 255
e 12206 255
e 12223 255
e 12236 255
e 12238 255
e 12276 255
e 12318 255
e 12352 255
e 12357 255
e 12401 255
e 12416 255
e 12432 255
e 12450 255
e 12478 255
e 12489 255
e 12533 255
e 12556 255
e 12612 255
e 12635 255
e 12684 255
e 12733 255
e 12746 255
e 12761 255
e 422 256
e 575 256
e 602 256
e 866 256
e 872 256
e 1114 256
e 1132 256
e 1196 256
e 1199 256
e 1221 256
e 1756 256
e 1792 256
e 1890 256
e 2185 256
e 2207 256
e 2403 256
e 2604 256
e 2686 256
e 3176 256
e 3178 256
e 3241 256
e 3716 256
e 4115 256
e 4149 256
e 4962 256
e 5302 256
e 5312 256
e 5655 256
e 5680 256
e 6256 256
e 6696 256
e 6803 256
e 7135 256
e 7926 256
e 8045 256
e 8157 256
e 8678 256
e 8684 256
e 8907 256
e 8923 256
e 9068 256
e 9581 256
e 9635 256
e 9663 256
e 9719 256
e 9744 256
e 9764 256
e 10199 256
e 10259 256
e 10286 256
e 10305 256
e 10408 256
e 10993 256
e 11005 256
e 11047 256
e 11287 256
e 12064 256
e 12180 256
e 12686 256
e 707 257
e 2425 257
e 2668 257
e 3202 257
e 4140 257
e 4815 257
e 5661 257
e 7124 257
e 7339 257
e 8423 257
e 8547 257
e 8616 257
e 8680 257
e 9507 257
e 9513 257
e 10856 257
e 12797 257
e 277 258
e 449 258
e 663 258
e 1145 258
e 1230 258
e 1256 258
e 1286 258
e 1946 258
e 2185 258
e 2253 258
e 2434 258
e 2814 258
e 2908 258
e 3590 258
e 4844 258
e 5010 258
e 5436 258
e 5437 258
e 5520 258
e 6033 258
e 6663 258
e 6753 258
e 6916 258
e 7007 258
e 7334 258
e 7397 258
e 7654 258
e 7943 258
e 8191 258
e 8463 258
e 8480 258
e 8952 258
e 9321 258
e 9536 258
e 9816 258
e 9901 258
e 10133 258
e 10347 258
e 10505 258
e 10586 258
e 10910 258
e 11133 258
e 11171 258
e 11402 258
e 12298 258
e 260 259
e 305 259
e 322 259
e 329 259
e 462 259
e 537 259
e 841 259
e 997 259
e 1181 259
e 1182 259
e 1187 259
e 1191 259
e 1317 259
e 1538 259
e 1576 259
e 1706 259
e 1967 259
e 2002 259
e 2230 259
e 2281 259
e 2290 259
e 2530 259
e 2598 259
e 2620 259
e 2627 259
e 2799 259
e 2817 259
e 3026 259
e 3037 259
e 3112 259
e 3125 259
e 3229 259
e 3261 259
e 3622 259
e 3688 259
e 3789 259
e 3924 259
e 3962 259
e 4023 259
e 4187 259
e 4191 259
e 4273 259
e 4423 259
e 4461 259
e 4476 259
e 4498 259
e 4687 259
e 4739 259
e 4847 259
e 4885 259
e 5046 259
e 5049 259
e 5165 259
e 5178 259
e 5316 259
e 5434 259
e 5612 259
e 5707 259
e 5740 259
e 6023 259
e 6090 259
e 6134 259
e 6151 259
e 6183 259
e 6223 259
e 6288 259
e 6372 259
e 6404 259
e 6429 259
e 6545 259
e 7073 259
e 7196 259
e 7594 259
e 7969 259
e 8033 259
e 8046 259
e 8054 259
e 8216 259
e 8265 259
e 8300 259
e 8455 259
e 8489 259
e 8530 259
e 8688 259
e 8975 259
e 9082 259
e 9109 259
e 9203 259
e 9228 259
e 9264 259
e 9423 259
e 9687 259
e 9701 259
e 9732 259
e 9769 259
e 9989 259
e 10145 259
e 10155 259
e 10258 259
e 10425 259
e 10587 259
e 10602 259
e 10656 259
e 10753 259
e 10825 259
e 10886 259
e 10932 259
e 11108 259
e 11158 259
e 11159 259
e 11215 259
e 11412 259
e 11516 259
e 11544 259
e 11546 259
e 11595 259
e 11676 259
e 11842 259
e 11892 259
e 12256 259
e 12388 259
e 12418 259
e 12649 259
e 293 260
e 305 260
e 346 260
e 377 260
e 419 260
e 555 260
e 625 260
e 642 260
e 800 260
e 830 260
e 869 260
e 903 260
e 961 260
e 977 260
e 997 260
e 1005 260
e 1012 260
e 1094 260
e 1140 260
e 1172 260
e 1244 260
e 1317 260
e 1364 260
e 1473 260
e 1501 260
e 1549 260
e 1576 260
e 1606 260
e 1721 260
e 1871 260
e 1879 260
e 1887 260
e 1953 260
e 2002 260
e 2111 260
e 2167 260
e 2200 260
e 2239 260
e 2257 260
e 2281 260
e 2331 260
e 2393 260
e 2409 260
e 2412 260
e 2413 260
e 2463 260
e 2487 260
e 2530 260
e 2534 260
e 2555 260
e 2573 260
e 2637 260
e 2745 260
e 2749 260
e 2790 260
e 2909 260
e 2956 260
e 2991 260
e 3022 260
e 3061 260
e 3164 260
e 3229 260
e 3334 260
e 3361 260
e 3398 260
e 3428 260
e 3467 260
e 3496 260
e 3536 260
e 3551 260
e 3760 260
e 3762 260
e 3804 260
e 3830 260
e 3833 260
e 3843 260
e 3845 260
e 3880 260
e 3962 260
e 3991 260
e 4023 260
e 4033 260
e 4134 260
e 4160 260
e 4173 260
e 4237 260
e 4262 260
e 4274 260
e 4426 260
e 4454 260
e 4475 260
e 4497 260
e 4501 260
e 4543 260
e 4569 260
e 4692 260
e 4773 260
e 4792 260
e 4848 260
e 4855 260
e 4872 260
e 4930 260
e 5070 260
e 5333 260
e 5501 260
e 5546 260
e 5553 260
e 5568 260
e 5722 260
e 5792 260
e 5843 260
e 5959 260
e 5968 260
e 6028 260
e 6029 260
e 6151 260
e 6156 260
e 6183 260
e 6238 260
e 6257 260
e 6287 260
e 6288 260
e 6317 260
e 6335 260
e 6372 260
e 6373 260
e 6374 260
e 6417 260
e 6429 260
e 6828 260
e 6886 260
e 6940 260
e 7035 260
e 7073 260
e 7088 260
e 7118 260
e 7181 260
e 7182 260
e 7189 260
e 7194 260
e 7234 260
e 7248 260
e 7252 260
e 7359 260
e 7382 260
e 7425 260
e 7430 260
e 7439 260
e 7481 260
e 7515 260
e 7568 260
e 7594 260
e 7722 260
e 7746 260
e 7759 260
e 7770 260
e 8046 260
e 8101 260
e 8176 260
e 8226 260
e 8233 260
e 8300 260
e 8356 260
e 8403 260
e 8532 260
e 8563 260
e 8631 260
e 8641 260
e 8688 260
e 8717 260
e 8741 260
e 8806 260
e 8814 260
e 8817 260
e 8879 260
e 8899 260
e 8934 260
e 8941 260
e 8975 260
e 8985 260
e 9079 260
e 9100 260
e 9108 260
e 9109 260
e 9181 260
e 9228 260
e 9264 260
e 9294 260
e 9360 260
e 9384 260
e 9392 260
e 9395 260
e 9440 260
e 9590 260
e 9609 260
e 9653 260
e 9671 260
e 9748 260
e 9783 260
e 9811 260
e 9946 260
e 10038 260
e 10078 260
e 10107 260
e 10128 260
e 10172 260
e 10186 260
e 10221 260
e 10262 260
e 10321 260
e 10362 260
e 10418 260
e 10424 260
e 10453 260
e 10490 260
e 10497 260
e 10536 260
e 10570 260
e 10601 260
e 10613 260
e 10614 260
e 10615 260
e 10636 260
e 10711 260
e 10753 260
e 11004 260
e 11078 260
e 11158 260
e 11182 260
e 11373 260
e 11396 260
e 11457 260
e 11507 260
e 11548 260
e 11554 260
e 11564 260
e 11647 260
e 11676 260
e 11689 260
e 11700 260
e 11719 260
e 11893 260
e 11920 260
e 11939 260
e 11947 260
e 11954 260
e 11998 260
e 12067 260
e 12111 260
e 12223 260
e 12256 260
e 12343 260
e 12467 260
e 12507 260
e 12517 260
e 12522 260
e 12548 260
e 12590 260
e 12649 260
e 12739 260
e 12748 260
e 12787 260
e 364 261
e 449 261
e 578 261
e 597 261
e 616 261
e 663 261
e 889 261
e 1050 261
e 1053 261
e 1077 261
e 1078 261
e 1112 261
e 1163 261
e 1272 261
e 1347 261
e 1367 261
e 1499 261
e 1561 261
e 1584 261
e 1637 261
e 1762 261
e 1811 261
e 1882 261
e 1889 261
e 1913 261
e 1966 261
e 1977 261
e 1983 261
e 2153 261
e 2163 261
e 2225 261
e 2272 261
e 2284 261
e 2285 261
e 2320 261
e 2327 261
e 2336 261
e 2363 261
e 2368 261
e 2372 261
e 2499 261
e 2504 261
e 2511 261
e 2515 261
e 2520 261
e 2677 261
e 2702 261
e 2709 261
e 2759 261
e 2838 261
e 2896 261
e 3002 261
e 3005 261
e 3028 261
e 3108 261
e 3135 261
e 3171 261
e 3205 261
e 3207 261
e 3217 261
e 3266 261
e 3303 261
e 3311 261
e 3374 261
e 3471 261
e 3494 261
e 3513 261
e 3516 261
e 3536 261
e 3542 261
e 3605 261
e 3681 261
e 3684 261
e 3693 261
e 3733 261
e 3779 261
e 3807 261
e 3814 261
e 3852 261
e 3891 261
e 3924 261
e 3972 261
e 3991 261
e 4017 261
e 4037 261
e 4052 261
e 4064 261
e 4092 261
e 4112 261
e 4137 261
e 4194 261
e 4215 261
e 4236 261
e 4282 261
e 4292 261
e 4388 261
e 4486 261
e 4533 261
e 4543 261
e 4566 261
e 4628 261
e 4661 261
e 4705 261
e 4811 261
e 4863 261
e 4972 261
e 4973 261
e 4986 261
e 4998 261
e 5028 261
e 5087 261
e 5115 261
e 5168 261
e 5204 261
e 5259 261
e 5263 261
e 5322 261
e 5374 261
e 5420 261
e 5424 261
e 5447 261
e 5486 261
e 5499 261
e 5526 261
e 5564 261
e 5574 261
e 5644 261
e 5756 261
e 5780 261
e 5803 261
e 5811 261
e 5815 261
e 5835 261
e 5847 261
e 5855 261
e 5868 261
e 5883 261
e 5919 261
e 5929 261
e 5934 261
e 5969 261
e 5986 261
e 6019 261
e 6033 261
e 6060 261
e 6075 261
e 6132 261
e 6200 261
e 6278 261
e 6322 261
e 6405 261
e 6457 261
e 6554 261
e 6633 261
e 6645 261
e 6719 261
e 6751 261
e 6759 261
e 6775 261
e 6827 261
e 6899 261
e 6935 261
e 6936 261
e 6993 261
e 7059 261
e 7076 261
e 7094 261
e 7125 261
e 7180 261
e 7233 261
e 7393 261
e 7396 261
e 7432 261
e 7443 261
e 7469 261
e 7492 261
e 7643 261
e 7683 261
e 7764 261
e 7781 261
e 7823 261
e 7940 261
e 7943 261
e 8019 261
e 8180 261
e 8185 261
e 8266 261
e 8316 261
e 8343 261
e 8411 261
e 8435 261
e 8493 261
e 8496 261
e 8548 261
e 8580 261
e 8590 261
e 8603 261
e 8639 261
e 8642 261
e 8750 261
e 8844 261
e 8907 261
e 9081 261
e 9089 261
e 9103 261
e 9151 261
e 9241 261
e 9262 261
e 9292 261
e 9300 261
e 9340 261
e 9387 261
e 9415 261
e 9478 261
e 9484 261
e 9491 261
e 9540 261
e 9589 261
e 9607 261
e 9658 261
e 9668 261
e 9688 261
e 9697 261
e 9702 261
e 9722 261
e 9735 261
e 9736 261
e 9737 261
e 9767 261
e 9792 261
e 9808 261
e 9821 261
e 9853 261
e 9899 261
e 9936 261
e 9974 261
e 10032 261
e 10070 261
e 10094 261
e 10138 261
e 10147 261
e 10229 261
e 10242 261
e 10260 261
e 10307 261
e 10319 261
e 10324 261
e 10330 261
e 10428 261
e 10457 261
e 10458 261
e 10473 261
e 10514 261
e 10575 261
e 10581 261
e 10640 261
e 10657 261
e 10719 261
e 10748 261
e 10765 261
e 10793 261
e 10837 261
e 10838 261
e 11010 261
e 11070 261
e 11079 261
e 11087 261
e 11098 261
e 11105 261
e 11109 261
e 11117 261
e 11120 261
e 11125 261
e 11196 261
e 11228 261
e 11254 261
e 11369 261
e 11371 261
e 11483 261
e 11502 261
e 11582 261
e 11618 261
e 11650 261
e 11807 261
e 11820 261
e 11833 261
e 11876 261
e 11928 261
e 12084 261
e 12117 261
e 12126 261
e 12127 261
e 12143 261
e 12144 261
e 12165 261
e 12270 261
e 12279 261
e 12308 261
e 12315 261
e 12361 261
e 12381 261
e 12408 261
e 12517 261
e 12561 261
e 12579 261
e 12680 261
e 12729 261
e 12730 261
e 12789 261
e 270 262
e 286 262
e 358 262
e 482 262
e 523 262
e 1605 262
e 1722 262
e 1813 262
e 1848 262
e 1901 262
e 2182 262
e 2225 262
e 2272 262
e 2533 262
e 2656 262
e 2892 262
e 3064 262
e 3085 262
e 3314 262
e 3419 262
e 3720 262
e 3750 262
e 3792 262
e 4236 262
e 4254 262
e 4264 262
e 4328 262
e 4348 262
e 4491 262
e 4863 262
e 4877 262
e 4881 262
e 5076 262
e 5167 262
e 5425 262
e 5448 262
e 5701 262
e 5888 262
e 6003 262
e 6019 262
e 6202 262
e 6326 262
e 6408 262
e 6419 262
e 6492 262
e 6628 262
e 7013 262
e 8045 262
e 8068 262
e 8109 262
e 8374 262
e 8403 262
e 8436 262
e 8657 262
e 8670 262
e 8769 262
e 8830 262
e 9102 262
e 9157 262
e 9321 262
e 10080 262
e 10126 262
e 10299 262
e 10321 262
e 10594 262
e 10911 262
e 11075 262
e 11224 262
e 11255 262
e 11313 262
e 11673 262
e 11888 262
e 12494 262
e 12798 262
e 373 263
e 603 263
e 877 263
e 1186 263
e 1477 263
e 1586 263
e 1618 263
e 1694 263
e 1704 263
e 1927 263
e 2033 263
e 2287 263
e 2315 263
e 2811 263
e 2893 263
e 3190 263
e 3458 263
e 3691 263
e 3941 263
e 4238 263
e 4562 263
e 4646 263
e 4918 263
e 4934 263
e 5035 263
e 5044 263
e 5059 263
e 5063 263
e 5504 263
e 5533 263
e 5552 263
e 5604 263
e 5662 263
e 5770 263
e 5862 263
e 5914 263
e 6024 263
e 6039 263
e 6064 263
e 6189 263
e 6467 263
e 6734 263
e 6808 263
e 6863 263
e 6992 263
e 7086 263
e 7336 263
e 7373 263
e 7509 263
e 7510 263
e 7647 263
e 7688 263
e 7714 263
e 7815 263
e 8069 263
e 8863 263
e 9124 263
e 9342 263
e 9474 263
e 9527 263
e 9639 263
e 9655 263
e 9684 263
e 9734 263
e 9847 263
e 9917 263
e 10019 263
e 10410 263
e 10411 263
e 10423 263
e 10528 263
e 10615 263
e 10646 263
e 10663 263
e 10671 263
e 10928 263
e 11541 263
e 11708 263
e 11808 263
e 11874 263
e 11899 263
e 11931 263
e 12128 263
e 309 264
e 521 264
e 696 264
e 758 264
e 853 264
e 884 264
e 1025 264
e 1131 264
e 1204 264
e 1477 264
e 1769 264
e 1794 264
e 2007 264
e 2039 264
e 2070 264
e 2262 264
e 2267 264
e 2410 264
e 2663 264
e 2716 264
e 2762 264
e 2771 264
e 3122 264
e 3361 264
e 3499 264
e 3508 264
e 3722 264
e 3760 264
e 3786 264
e 4227 264
e 4234 264
e 4238 264
e 4275 264
e 4516 264
e 4578 264
e 4640 264
e 4644 264
e 4682 264
e 4738 264
e 4760 264
e 4934 264
e 4974 264
e 5002 264
e 5242 264
e 5247 264
e 5308 264
e 5525 264
e 5667 264
e 5804 264
e 5855 264
e 6002 264
e 6591 264
e 6712 264
e 6774 264
e 6866 264
e 7111 264
e 7263 264
e 7304 264
e 7322 264
e 7512 264
e 7756 264
e 7790 264
e 7981 264
e 8081 264
e 8087 264
e 8128 264
e 8206 264
e 8210 264
e 8709 264
e 8946 264
e 9005 264
e 9754 264
e 9874 264
e 10182 264
e 10317 264
e 10553 264
e 10625 264
e 10655 264
e 10829 264
e 11000 264
e 11625 264
e 12077 264
e 12611 264
e 12639 264
e 12756 264
e 698 265
e 884 265
e 1350 265
e 1517 265
e 2296 265
e 2572 265
e 3265 265
e 3279 265
e 3460 265
e 3693 265
e 3989 265
e 4213 265
e 4321 265
e 4784 265
e 4814 265
e 5044 265
e 5047 265
e 5343 265
e 5351 265
e 5456 265
e 5477 265
e 5589 265
e 5857 265
e 6086 265
e 6189 265
e 6776 265
e 7297 265
e 8262 265
e 8436 265
e 8450 265
e 8794 265
e 8955 265
e 9529 265
e 9573 265
e 10325 265
e 11494 265
e 11555 265
e 11996 265
e 12425 265
e 12435 265
e 12638 265
e 12707 265
e 12713 265
e 269 266
e 436 266
e 464 266
e 534 266
e 803 266
e 891 266
e 958 266
e 1036 266
e 1102 266
e 1222 266
e 1398 266
e 1402 266
e 1577 266
e 1746 266
e 1809 266
e 1958 266
e 2100 266
e 2190 266
e 2464 266
e 2537 266
e 3324 266
e 3462 266
e 3688 266
e 3923 266
e 4692 266
e 4854 266
e 4890 266
e 5329 266
e 5707 266
e 5836 266
e 5962 266
e 6135 266
e 6719 266
e 7003 266
e 7163 266
e 7448 266
e 8070 266
e 8102 266
e 8139 266
e 8254 266
e 8404 266
e 8488 266
e 8558 266
e 8617 266
e 8938 266
e 9047 266
e 9248 266
e 9360 266
e 9600 266
e 9963 266
e 10107 266
e 10225 266
e 10285 266
e 10475 266
e 10678 266
e 11076 266
e 11111 266
e 11149 266
e 11756 266
e 12045 266
e 12047 266
e 12103 266
e 12217 266
e 12257 266
e 12371 266
e 12411 266
e 12417 266
e 572 267
e 639 267
e 746 267
e 907 267
e 1124 267
e 1334 267
e 1371 267
e 1436 267
e 1517 267
e 1794 267
e 1818 267
e 2118 267
e 2462 267
e 2490 267
e 2524 267
e 2668 267
e 2865 267
e 3287 267
e 3888 267
e 4361 267
e 4408 267
e 4738 267
e 4795 267
e 5021 267
e 5035 267
e 5085 267
e 5140 267
e 5827 267
e 5850 267
e 6497 267
e 6661 267
e 6764 267
e 6809 267
e 7050 267
e 7204 267
e 7477 267
e 7499 267
e 7508 267
e 7811 267
e 8558 267
e 8720 267
e 8881 267
e 8908 267
e 8914 267
e 9076 267
e 9084 267
e 9088 267
e 9139 267
e 9305 267
e 9313 267
e 9449 267
e 9573 267
e 10148 267
e 10184 267
e 10713 267
e 10796 267
e 10982 267
e 11063 267
e 11270 267
e 11393 267
e 11921 267
e 12077 267
e 12364 267
e 764 268
e 889 268
e 902 268
e 1201 268
e 1223 268
e 1385 268
e 1492 268
e 2043 268
e 2072 268
e 2666 268
e 3115 268
e 3125 268
e 4273 268
e 5289 268
e 5407 268
e 6301 268
e 6460 268
e 6496 268
e 7301 268
e 8466 268
e 8647 268
e 9435 268
e 9777 268
e 9799 268
e 10042 268
e 10502 268
e 11247 268
e 11251 268
e 11826 268
e 11832 268
e 12322 268
e 270 269
e 289 269
e 327 269
e 334 269
e 337 269
e 436 269
e 448 269
e 496 269
e 500 269
e 537 269
e 540 269
e 557 269
e 561 269
e 570 269
e 600 269
e 632 269
e 658 269
e 841 269
e 848 269
e 880 269
e 911 269
e 940 269
e 1010 269
e 1038 269
e 1045 269
e 1102 269
e 1128 269
e 1148 269
e 1201 269
e 1309 269
e 1324 269
e 1346 269
e 1430 269
e 1456 269
e 1460 269
e 1544 269
e 1546 269
e 1554 269
e 1572 269
e 1614 269
e 1621 269
e 1644 269
e 1698 269
e 1717 269
e 1734 269
e 1746 269
e 1766 269
e 1771 269
e 1805 269
e 1840 269
e 1857 269
e 1864 269
e 1900 269
e 1942 269
e 1944 269
e 1969 269
e 1996 269
e 2013 269
e 2080 269
e 2115 269
e 2162 269
e 2167 269
e 2170 269
e 2178 269
e 2200 269
e 2242 269
e 2290 269
e 2303 269
e 2335 269
e 2353 269
e 2389 269
e 2436 269
e 2463 269
e 2487 269
e 2529 269
e 2537 269
e 2744 269
e 2787 269
e 2795 269
e 2796 269
e 2844 269
e 2885 269
e 2969 269
e 3017 269
e 3040 269
e 3043 269
e 3052 269
e 3061 269
e 3079 269
e 3111 269
e 3141 269
e 3200 269
e 3248 269
e 3273 269
e 3317 269
e 3324 269
e 3394 269
e 3397 269
e 3462 269
e 3496 269
e 3497 269
e 3521 269
e 3537 269
e 3582 269
e 3585 269
e 3656 269
e 3686 269
e 3688 269
e 3718 269
e 3748 269
e 3755 269
e 3791 269
e 3865 269
e 3912 269
e 3923 269
e 3939 269
e 3953 269
e 3962 269
e 3979 269
e 4028 269
e 4093 269
e 4170 269
e 4188 269
e 4191 269
e 4259 269
e 4269 269
e 4281 269
e 4301 269
e 4426 269
e 4448 269
e 4461 269
e 4470 269
e 4476 269
e 4497 269
e 4575 269
e 4620 269
e 4647 269
e 4652 269
e 4656 269
e 4663 269
e 4684 269
e 4687 269
e 4709 269
e 4739 269
e 4758 269
e 4802 269
e 4872 269
e 4890 269
e 4982 269
e 5019 269
e 5055 269
e 5076 269
e 5114 269
e 5141 269
e 5189 269
e 5193 269
e 5278 269
e 5309 269
e 5329 269
e 5382 269
e 5409 269
e 5566 269
e 5625 269
e 5632 269
e 5670 269
e 5674 269
e 5700 269
e 5719 269
e 5730 269
e 5757 269
e 5834 269
e 5836 269
e 5962 269
e 5963 269
e 6012 269
e 6046 269
e 6052 269
e 6086 269
e 6150 269
e 6156 269
e 6192 269
e 6211 269
e 6273 269
e 6287 269
e 6310 269
e 6315 269
e 6412 269
e 6440 269
e 6576 269
e 6620 269
e 6628 269
e 6634 269
e 6653 269
e 6665 269
e 6723 269
e 6740 269
e 6767 269
e 6789 269
e 6848 269
e 6892 269
e 6959 269
e 7003 269
e 7053 269
e 7074 269
e 7118 269
e 7163 269
e 7186 269
e 7192 269
e 7240 269
e 7255 269
e 7282 269
e 7417 269
e 7431 269
e 7436 269
e 7524 269
e 7587 269
e 7622 269
e 7636 269
e 7660 269
e 7904 269
e 8008 269
e 8039 269
e 8049 269
e 8076 269
e 8089 269
e 8132 269
e 8200 269
e 8244 269
e 8254 269
e 8282 269
e 8385 269
e 8404 269
e 8419 269
e 8459 269
e 8488 269
e 8513 269
e 8523 269
e 8554 269
e 8560 269
e 8563 269
e 8565 269
e 8587 269
e 8682 269
e 8719 269
e 8729 269
e 8791 269
e 8803 269
e 8817 269
e 8856 269
e 8883 269
e 8899 269
e 8905 269
e 8941 269
e 8979 269
e 8984 269
e 9009 269
e 9086 269
e 9109 269
e 9114 269
e 9197 269
e 9203 269
e 9204 269
e 9205 269
e 9269 269
e 9278 269
e 9279 269
e 9312 269
e 9347 269
e 9349 269
e 9353 269
e 9360 269
e 9361 269
e 9378 269
e 9396 269
e 9399 269
e 9409 269
e 9427 269
e 9467 269
e 9475 269
e 9493 269
e 9517 269
e 9527 269
e 9538 269
e 9544 269
e 9578 269
e 9605 269
e 9614 269
e 9648 269
e 9650 269
e 9712 269
e 9724 269
e 9859 269
e 9898 269
e 9915 269
e 10033 269
e 10054 269
e 10100 269
e 10118 269
e 10155 269
e 10176 269
e 10213 269
e 10248 269
e 10253 269
e 10289 269
e 10290 269
e 10339 269
e 10447 269
e 10450 269
e 10475 269
e 10492 269
e 10516 269
e 10612 269
e 10620 269
e 10632 269
e 10675 269
e 10708 269
e 10721 269
e 10734 269
e 10750 269
e 10801 269
e 10860 269
e 10902 269
e 10905 269
e 10914 269
e 10923 269
e 10991 269
e 11007 269
e 11050 269
e 11143 269
e 11149 269
e 11218 269
e 11253 269
e 11259 269
e 11275 269
e 11342 269
e 11352 269
e 11362 269
e 11390 269
e 11403 269
e 11416 269
e 11517 269
e 11532 269
e 11536 269
e 11554 269
e 11570 269
e 11595 269
e 11617 269
e 11682 269
e 11684 269
e 11694 269
e 11775 269
e 11776 269
e 11789 269
e 11836 269
e 11842 269
e 11878 269
e 11938 269
e 12000 269
e 12045 269
e 12047 269
e 12093 269
e 12103 269
e 12146 269
e 12253 269
e 12313 269
e 12322 269
e 12352 269
e 12357 269
e 12408 269
e 12417 269
e 12447 269
e 12465 269
e 12514 269
e 12545 269
e 12551 269
e 12553 269
e 12564 269
e 12610 269
e 12612 269
e 12667 269
e 12707 269
e 12746 269
e 12758 269
e 12790 269
e 286 270
e 327 270
e 337 270
e 345 270
e 366 270
e 382 270
e 421 270
e 478 270
e 541 270
e 561 270
e 565 270
e 631 270
e 658 270
e 767 270
e 772 270
e 809 270
e 817 270
e 905 270
e 911 270
e 918 270
e 940 270
e 951 270
e 958 270
e 959 270
e 975 270
e 993 270
e 1029 270
e 1062 270
e 1077 270
e 1092 270
e 1102 270
e 1178 270
e 1269 270
e 1309 270
e 1460 270
e 1508 270
e 1543 270
e 1546 270
e 1575 270
e 1614 270
e 1633 270
e 1708 270
e 1717 270
e 1746 270
e 1752 270
e 1766 270
e 1787 270
e 1813 270
e 1873 270
e 1900 270
e 1921 270
e 1923 270
e 1954 270
e 2013 270
e 2080 270
e 2091 270
e 2115 270
e 2170 270
e 2171 270
e 2173 270
e 2178 270
e 2285 270
e 2303 270
e 2332 270
e 2365 270
e 2379 270
e 2391 270
e 2519 270
e 2529 270
e 2537 270
e 2577 270
e 2615 270
e 2655 270
e 2663 270
e 2690 270
e 2737 270
e 2760 270
e 2796 270
e 2899 270
e 2972 270
e 3005 270
e 3040 270
e 3061 270
e 3075 270
e 3083 270
e 3140 270
e 3157 270
e 3216 270
e 3248 270
e 3365 270
e 3419 270
e 3482 270
e 3521 270
e 3537 270
e 3585 270
e 3674 270
e 3784 270
e 3927 270
e 4028 270
e 4078 270
e 4108 270
e 4115 270
e 4135 270
e 4170 270
e 4186 270
e 4209 270
e 4244 270
e 4269 270
e 4389 270
e 4426 270
e 4433 270
e 4448 270
e 4470 270
e 4471 270
e 4476 270
e 4526 270
e 4575 270
e 4652 270
e 4663 270
e 4684 270
e 4739 270
e 4802 270
e 4836 270
e 4921 270
e 4959 270
e 5019 270
e 5023 270
e 5052 270
e 5055 270
e 5073 270
e 5076 270
e 5111 270
e 5115 270
e 5119 270
e 5141 270
e 5193 270
e 5291 270
e 5309 270
e 5448 270
e 5461 270
e 5532 270
e 5615 270
e 5635 270
e 5657 270
e 5700 270
e 5701 270
e 5721 270
e 5781 270
e 5965 270
e 5995 270
e 6018 270
e 6043 270
e 6051 270
e 6052 270
e 6089 270
e 6124 270
e 6156 270
e 6172 270
e 6177 270
e 6186 270
e 6213 270
e 6241 270
e 6320 270
e 6408 270
e 6420 270
e 6428 270
e 6440 270
e 6528 270
e 6576 270
e 6600 270
e 6628 270
e 6662 270
e 6716 270
e 6740 270
e 6745 270
e 6799 270
e 6892 270
e 6935 270
e 6966 270
e 6982 270
e 7053 270
e 7074 270
e 7255 270
e 7349 270
e 7406 270
e 7417 270
e 7467 270
e 7494 270
e 7495 270
e 7581 270
e 7587 270
e 7626 270
e 7660 270
e 7741 270
e 7835 270
e 7923 270
e 8039 270
e 8068 270
e 8089 270
e 8097 270
e 8133 270
e 8200 270
e 8222 270
e 8244 270
e 8254 270
e 8331 270
e 8385 270
e 8394 270
e 8404 270
e 8419 270
e 8431 270
e 8445 270
e 8482 270
e 8523 270
e 8536 270
e 8554 270
e 8670 270
e 8830 270
e 8883 270
e 8946 270
e 8976 270
e 8979 270
e 9031 270
e 9204 270
e 9205 270
e 9209 270
e 9290 270
e 9321 270
e 9347 270
e 9361 270
e 9396 270
e 9421 270
e 9447 270
e 9478 270
e 9493 270
e 9538 270
e 9621 270
e 9627 270
e 9648 270
e 9650 270
e 9733 270
e 9788 270
e 9813 270
e 9915 270
e 9919 270
e 9956 270
e 9969 270
e 10054 270
e 10176 270
e 10194 270
e 10219 270
e 10289 270
e 10290 270
e 10360 270
e 10368 270
e 10383 270
e 10447 270
e 10450 270
e 10483 270
e 10492 270
e 10522 270
e 10559 270
e 10582 270
e 10594 270
e 10606 270
e 10620 270
e 10648 270
e 10716 270
e 10734 270
e 10793 270
e 10801 270
e 10860 270
e 10861 270
e 10883 270
e 10905 270
e 10914 270
e 10920 270
e 11007 270
e 11016 270
e 11075 270
e 11131 270
e 11218 270
e 11224 270
e 11275 270
e 11332 270
e 11338 270
e 11342 270
e 11362 270
e 11422 270
e 11427 270
e 11451 270
e 11510 270
e 11517 270
e 11584 270
e 11589 270
e 11595 270
e 11617 270
e 11694 270
e 11702 270
e 11734 270
e 11802 270
e 11836 270
e 11842 270
e 11850 270
e 11883 270
e 11956 270
e 11962 270
e 11965 270
e 11987 270
e 12033 270
e 12076 270
e 12093 270
e 12103 270
e 12130 270
e 12164 270
e 12243 270
e 12253 270
e 12263 270
e 12322 270
e 12350 270
e 12374 270
e 12408 270
e 12411 270
e 12417 270
e 12501 270
e 12510 270
e 12514 270
e 12528 270
e 12564 270
e 12607 270
e 12610 270
e 12643 270
e 12695 270
e 12798 270
e 12803 270
e 492 271
e 2257 271
e 3404 271
e 3559 271
e 6491 271
e 8158 271
e 10403 271
e 11392 271
e 11599 271
e 12075 271
e 12158 271
e 1181 272
e 1238 272
e 1359 272
e 1850 272
e 1879 272
e 2431 272
e 2799 272
e 2909 272
e 2958 272
e 3155 272
e 3233 272
e 3679 272
e 3765 272
e 4643 272
e 4849 272
e 4853 272
e 5122 272
e 5131 272
e 5496 272
e 5566 272
e 5609 272
e 6057 272
e 6119 272
e 6212 272
e 6778 272
e 7145 272
e 7183 272
e 7406 272
e 7554 272
e 7841 272
e 7901 272
e 8233 272
e 8258 272
e 8521 272
e 8947 272
e 9207 272
e 10099 272
e 10262 272
e 10393 272
e 10904 272
e 11399 272
e 11639 272
e 11769 272
e 12735 272
e 12802 272
e 280 273
e 311 273
e 319 273
e 514 273
e 581 273
e 589 273
e 667 273
e 736 273
e 806 273
e 832 273
e 1076 273
e 1239 273
e 1314 273
e 1439 273
e 1539 273
e 1597 273
e 1783 273
e 1947 273
e 2112 273
e 2297 273
e 2314 273
e 2445 273
e 2557 273
e 2838 273
e 2888 273
e 3186 273
e 3210 273
e 3288 273
e 3356 273
e 3385 273
e 3399 273
e 3563 273
e 3585 273
e 3599 273
e 3712 273
e 3716 273
e 3742 273
e 3792 273
e 3909 273
e 3920 273
e 4068 273
e 4077 273
e 4184 273
e 4250 273
e 4336 273
e 4377 273
e 4387 273
e 4605 273
e 4663 273
e 5102 273
e 5169 273
e 5248 273
e 5287 273
e 5470 273
e 5548 273
e 5648 273
e 5709 273
e 5725 273
e 5803 273
e 6130 273
e 6169 273
e 6193 273
e 6329 273
e 6378 273
e 6460 273
e 6484 273
e 6539 273
e 6609 273
e 6625 273
e 6640 273
e 6674 273
e 6721 273
e 6737 273
e 6948 273
e 7182 273
e 7585 273
e 7621 273
e 7934 273
e 8029 273
e 8158 273
e 8161 273
e 8401 273
e 8583 273
e 8595 273
e 8622 273
e 8694 273
e 8718 273
e 8985 273
e 9115 273
e 9123 273
e 9450 273
e 9489 273
e 9492 273
e 9675 273
e 9949 273
e 9950 273
e 10037 273
e 10081 273
e 10220 273
e 10383 273
e 10676 273
e 11006 273
e 11055 273
e 11076 273
e 11110 273
e 11130 273
e 11308 273
e 11311 273
e 11312 273
e 11330 273
e 11366 273
e 11624 273
e 11803 273
e 11813 273
e 11832 273
e 12100 273
e 12317 273
e 12383 273
e 12528 273
e 12549 273
e 12626 273
e 341 274
e 472 274
e 616 274
e 678 274
e 730 274
e 993 274
e 1002 274
e 1050 274
e 1142 274
e 1163 274
e 1221 274
e 1270 274
e 1347 274
e 1864 274
e 1915 274
e 2175 274
e 2246 274
e 2267 274
e 2272 274
e 2633 274
e 2735 274
e 2896 274
e 3046 274
e 3135 274
e 3207 274
e 3224 274
e 3460 274
e 3600 274
e 3616 274
e 3691 274
e 3819 274
e 4026 274
e 4131 274
e 4357 274
e 4547 274
e 4857 274
e 4927 274
e 4971 274
e 4972 274
e 5127 274
e 5226 274
e 5387 274
e 5435 274
e 5440 274
e 5457 274
e 5574 274
e 5659 274
e 5736 274
e 5801 274
e 5835 274
e 6200 274
e 6395 274
e 6580 274
e 6806 274
e 6890 274
e 6929 274
e 6936 274
e 7085 274
e 7092 274
e 7094 274
e 7176 274
e 7425 274
e 7972 274
e 8019 274
e 9081 274
e 9103 274
e 9143 274
e 9262 274
e 9300 274
e 9483 274
e 9511 274
e 9607 274
e 9639 274
e 9668 274
e 9702 274
e 9792 274
e 9958 274
e 9999 274
e 10063 274
e 10234 274
e 10302 274
e 10473 274
e 10647 274
e 10748 274
e 10837 274
e 10857 274
e 10926 274
e 11070 274
e 11099 274
e 11537 274
e 11760 274
e 11833 274
e 11854 274
e 11996 274
e 12117 274
e 12165 274
e 12196 274
e 12270 274
e 12361 274
e 346 275
e 516 275
e 531 275
e 533 275
e 546 275
e 555 275
e 607 275
e 643 275
e 800 275
e 852 275
e 880 275
e 899 275
e 977 275
e 1002 275
e 1005 275
e 1021 275
e 1028 275
e 1042 275
e 1048 275
e 1060 275
e 1110 275
e 1174 275
e 1287 275
e 1363 275
e 1403 275
e 1409 275
e 1597 275
e 1598 275
e 1617 275
e 1773 275
e 1807 275
e 1895 275
e 1902 275
e 1907 275
e 1920 275
e 1968 275
e 1974 275
e 1982 275
e 2083 275
e 2100 275
e 2107 275
e 2171 275
e 2216 275
e 2320 275
e 2365 275
e 2395 275
e 2406 275
e 2463 275
e 2469 275
e 2488 275
e 2491 275
e 2525 275
e 2616 275
e 2628 275
e 2633 275
e 2636 275
e 2675 275
e 2745 275
e 2760 275
e 2770 275
e 2835 275
e 2847 275
e 2878 275
e 2884 275
e 2900 275
e 2935 275
e 2972 275
e 2986 275
e 3093 275
e 3106 275
e 3110 275
e 3170 275
e 3213 275
e 3217 275
e 3318 275
e 3411 275
e 3417 275
e 3460 275
e 3481 275
e 3496 275
e 3513 275
e 3548 275
e 3558 275
e 3585 275
e 3862 275
e 4005 275
e 4047 275
e 4078 275
e 4115 275
e 4118 275
e 4137 275
e 4198 275
e 4201 275
e 4307 275
e 4375 275
e 4402 275
e 4413 275
e 4503 275
e 4558 275
e 4573 275
e 4672 275
e 4684 275
e 4689 275
e 4807 275
e 4811 275
e 4819 275
e 4820 275
e 4877 275
e 4935 275
e 4942 275
e 4986 275
e 5080 275
e 5098 275
e 5117 275
e 5259 275
e 5263 275
e 5264 275
e 5297 275
e 5313 275
e 5397 275
e 5424 275
e 5436 275
e 5461 275
e 5468 275
e 5499 275
e 5540 275
e 5606 275
e 5632 275
e 5715 275
e 5736 275
e 5813 275
e 5837 275
e 5872 275
e 5881 275
e 5883 275
e 5904 275
e 5908 275
e 6011 275
e 6057 275
e 6069 275
e 6132 275
e 6162 275
e 6174 275
e 6176 275
e 6194 275
e 6220 275
e 6289 275
e 6366 275
e 6387 275
e 6390 275
e 6435 275
e 6445 275
e 6513 275
e 6517 275
e 6521 275
e 6556 275
e 6574 275
e 6615 275
e 6633 275
e 6647 275
e 6759 275
e 6872 275
e 6899 275
e 6907 275
e 6940 275
e 6958 275
e 7024 275
e 7125 275
e 7165 275
e 7167 275
e 7184 275
e 7217 275
e 7224 275
e 7232 275
e 7283 275
e 7295 275
e 7326 275
e 7362 275
e 7396 275
e 7421 275
e 7489 275
e 7577 275
e 7584 275
e 7635 275
e 7642 275
e 7643 275
e 7747 275
e 7781 275
e 7782 275
e 7794 275
e 7971 275
e 7972 275
e 7982 275
e 8020 275
e 8054 275
e 8171 275
e 8347 275
e 8355 275
e 8425 275
e 8435 275
e 8452 275
e 8454 275
e 8491 275
e 8496 275
e 8535 275
e 8642 275
e 8694 275
e 8702 275
e 8734 275
e 8738 275
e 8750 275
e 8809 275
e 8869 275
e 8874 275
e 8900 275
e 8954 275
e 9043 275
e 9054 275
e 9148 275
e 9165 275
e 9188 275
e 9220 275
e 9347 275
e 9387 275
e 9453 275
e 9621 275
e 9788 275
e 9806 275
e 9808 275
e 9892 275
e 9929 275
e 9965 275
e 10071 275
e 10094 275
e 10142 275
e 10181 275
e 10234 275
e 10255 275
e 10337 275
e 10360 275
e 10460 275
e 10476 275
e 10589 275
e 10684 275
e 10733 275
e 10762 275
e 10837 275
e 10867 275
e 10876 275
e 10898 275
e 10905 275
e 10949 275
e 11006 275
e 11009 275
e 11082 275
e 11101 275
e 11117 275
e 11120 275
e 11125 275
e 11126 275
e 11133 275
e 11136 275
e 11216 275
e 11241 275
e 11274 275
e 11278 275
e 11309 275
e 11369 275
e 11390 275
e 11402 275
e 11410 275
e 11452 275
e 11468 275
e 11582 275
e 11591 275
e 11628 275
e 11708 275
e 11744 275
e 11756 275
e 11774 275
e 11783 275
e 11788 275
e 11791 275
e 11883 275
e 11892 275
e 11928 275
e 11945 275
e 11952 275
e 11972 275
e 11987 275
e 11993 275
e 12065 275
e 12115 275
e 12141 275
e 12217 275
e 12277 275
e 12313 275
e 12406 275
e 12408 275
e 12460 275
e 12497 275
e 12522 275
e 12526 275
e 12581 275
e 12615 275
e 12666 275
e 12701 275
e 12739 275
e 12750 275
e 683 276
e 879 276
e 1566 276
e 1865 276
e 2061 276
e 2070 276
e 2079 276
e 2122 276
e 2219 276
e 2260 276
e 2338 276
e 2517 276
e 3447 276
e 3611 276
e 3693 276
e 3768 276
e 3777 276
e 3907 276
e 4179 276
e 4340 276
e 4909 276
e 5041 276
e 5052 276
e 5271 276
e 5391 276
e 5463 276
e 5632 276
e 5652 276
e 5793 276
e 6072 276
e 6222 276
e 6320 276
e 6321 276
e 6371 276
e 6386 276
e 6520 276
e 6581 276
e 7117 276
e 7596 276
e 7714 276
e 7740 276
e 7758 276
e 7772 276
e 8372 276
e 9366 276
e 9991 276
e 10007 276
e 10149 276
e 10244 276
e 10474 276
e 10577 276
e 10717 276
e 11101 276
e 11729 276
e 11929 276
e 12032 276
e 12500 276
e 12628 276
e 12638 276
e 380 277
e 412 277
e 413 277
e 497 277
e 590 277
e 998 277
e 1263 277
e 1602 277
e 1738 277
e 1811 277
e 1946 277
e 2207 277
e 2584 277
e 3381 277
e 3590 277
e 3751 277
e 3838 277
e 4637 277
e 5010 277
e 5078 277
e 5173 277
e 5520 277
e 5647 277
e 6106 277
e 6149 277
e 6448 277
e 6451 277
e 6816 277
e 6822 277
e 7016 277
e 7209 277
e 7397 277
e 7623 277
e 7963 277
e 7993 277
e 8146 277
e 8342 277
e 8480 277
e 8707 277
e 8784 277
e 8997 277
e 9247 277
e 9289 277
e 9375 277
e 9438 277
e 9641 277
e 9708 277
e 9816 277
e 10251 277
e 10694 277
e 10719 277
e 10722 277
e 10875 277
e 11318 277
e 12094 277
e 12500 277
e 12650 277
e 12774 277
e 347 278
e 488 278
e 631 278
e 1000 278
e 1296 278
e 1515 278
e 1743 278
e 1753 278
e 1853 278
e 1873 278
e 2444 278
e 2534 278
e 2848 278
e 3140 278
e 3460 278
e 3522 278
e 3949 278
e 4444 278
e 4647 278
e 5042 278
e 5052 278
e 5341 278
e 5355 278
e 5678 278
e 5744 278
e 5772 278
e 6309 278
e 6832 278
e 7513 278
e 7955 278
e 8132 278
e 8380 278
e 8654 278
e 9014 278
e 9028 278
e 9266 278
e 9295 278
e 9438 278
e 9748 278
e 9921 278
e 10358 278
e 10956 278
e 11016 278
e 11307 278
e 11527 278
e 11674 278
e 11798 278
e 11898 278
e 11956 278
e 11996 278
e 12378 278
e 12399 278
e 12469 278
e 12514 278
e 12633 278
e 433 279
e 927 279
e 1358 279
e 1440 279
e 1459 279
e 2510 279
e 2875 279
e 2897 279
e 3070 279
e 3592 279
e 3905 279
e 4238 279
e 4562 279
e 4718 279
e 5035 279
e 5247 279
e 5410 279
e 5480 279
e 5773 279
e 5806 279
e 6210 279
e 7065 279
e 7133 279
e 7465 279
e 7473 279
e 7688 279
e 8221 279
e 8369 279
e 8547 279
e 8925 279
e 9623 279
e 9936 279
e 10491 279
e 10646 279
e 11358 279
e 11491 279
e 11503 279
e 11540 279
e 11879 279
e 11970 279
e 11980 279
e 11997 279
e 12191 279
e 12529 279
e 12531 279
e 12532 279
e 286 280
e 319 280
e 597 280
e 621 280
e 647 280
e 706 280
e 806 280
e 832 280
e 860 280
e 925 280
e 1073 280
e 1128 280
e 1299 280
e 1372 280
e 1419 280
e 1439 280
e 1553 280
e 1808 280
e 1836 280
e 1859 280
e 1921 280
e 1933 280
e 2067 280
e 2083 280
e 2150 280
e 2171 280
e 2314 280
e 2347 280
e 2464 280
e 2788 280
e 2838 280
e 2918 280
e 3050 280
e 3095 280
e 3216 280
e 3288 280
e 3399 280
e 3493 280
e 3683 280
e 3712 280
e 3717 280
e 3792 280
e 3845 280
e 3920 280
e 3976 280
e 4008 280
e 4039 280
e 4068 280
e 4077 280
e 4101 280
e 4244 280
e 4377 280
e 4387 280
e 4670 280
e 4968 280
e 5028 280
e 5223 280
e 5248 280
e 5470 280
e 5613 280
e 5619 280
e 5625 280
e 5709 280
e 5741 280
e 5760 280
e 5983 280
e 6058 280
e 6061 280
e 6094 280
e 6198 280
e 6412 280
e 6511 280
e 6529 280
e 6674 280
e 6948 280
e 7171 280
e 7455 280
e 7496 280
e 7621 280
e 7853 280
e 7956 280
e 8149 280
e 8168 280
e 8401 280
e 8583 280
e 8684 280
e 8767 280
e 8924 280
e 9026 280
e 9037 280
e 9395 280
e 9489 280
e 9492 280
e 9929 280
e 10028 280
e 10220 280
e 10520 280
e 10844 280
e 10911 280
e 11009 280
e 11039 280
e 11076 280
e 11197 280
e 11313 280
e 11330 280
e 11349 280
e 11374 280
e 11546 280
e 11647 280
e 11832 280
e 12047 280
e 12233 280
e 12317 280
e 12326 280
e 12383 280
e 12393 280
e 12626 280
e 306 281
e 311 281
e 375 281
e 404 281
e 416 281
e 489 281
e 551 281
e 582 281
e 622 281
e 678 281
e 689 281
e 695 281
e 749 281
e 789 281
e 833 281
e 884 281
e 889 281
e 912 281
e 956 281
e 959 281
e 1040 281
e 1075 281
e 1133 281
e 1199 281
e 1215 281
e 1220 281
e 1225 281
e 1230 281
e 1244 281
e 1247 281
e 1298 281
e 1347 281
e 1360 281
e 1386 281
e 1398 281
e 1433 281
e 1496 281
e 1508 281
e 1510 281
e 1523 281
e 1536 281
e 1637 281
e 1648 281
e 1686 281
e 1700 281
e 1903 281
e 1907 281
e 1927 281
e 1966 281
e 2109 281
e 2127 281
e 2128 281
e 2131 281
e 2166 281
e 2175 281
e 2227 281
e 2289 281
e 2305 281
e 2309 281
e 2341 281
e 2345 281
e 2360 281
e 2363 281
e 2366 281
e 2392 281
e 2476 281
e 2494 281
e 2497 281
e 2533 281
e 2637 281
e 2676 281
e 2686 281
e 2701 281
e 2710 281
e 2731 281
e 2779 281
e 2807 281
e 2849 281
e 2853 281
e 2857 281
e 2891 281
e 2974 281
e 2996 281
e 3002 281
e 3182 281
e 3194 281
e 3206 281
e 3212 281
e 3220 281
e 3226 281
e 3256 281
e 3258 281
e 3287 281
e 3304 281
e 3350 281
e 3380 281
e 3427 281
e 3442 281
e 3460 281
e 3477 281
e 3493 281
e 3497 281
e 3534 281
e 3536 281
e 3541 281
e 3565 281
e 3591 281
e 3621 281
e 3639 281
e 3656 281
e 3721 281
e 3729 281
e 3731 281
e 3798 281
e 3864 281
e 3917 281
e 3925 281
e 3949 281
e 3964 281
e 3972 281
e 3979 281
e 3999 281
e 4015 281
e 4061 281
e 4069 281
e 4103 281
e 4123 281
e 4132 281
e 4135 281
e 4147 281
e 4156 281
e 4171 281
e 4176 281
e 4189 281
e 4232 281
e 4388 281
e 4406 281
e 4426 281
e 4458 281
e 4471 281
e 4505 281
e 4509 281
e 4614 281
e 4624 281
e 4645 281
e 4698 281
e 4707 281
e 4721 281
e 4794 281
e 4846 281
e 4917 281
e 4970 281
e 4973 281
e 4992 281
e 4999 281
e 5035 281
e 5046 281
e 5079 281
e 5121 281
e 5235 281
e 5283 281
e 5328 281
e 5340 281
e 5354 281
e 5355 281
e 5421 281
e 5481 281
e 5621 281
e 5635 281
e 5649 281
e 5650 281
e 5658 281
e 5703 281
e 5750 281
e 5776 281
e 5827 281
e 5927 281
e 5951 281
e 5975 281
e 6029 281
e 6034 281
e 6051 281
e 6092 281
e 6115 281
e 6133 281
e 6148 281
e 6188 281
e 6201 281
e 6206 281
e 6211 281
e 6219 281
e 6327 281
e 6345 281
e 6357 281
e 6386 281
e 6399 281
e 6406 281
e 6447 281
e 6450 281
e 6471 281
e 6487 281
e 6488 281
e 6518 281
e 6568 281
e 6593 281
e 6613 281
e 6650 281
e 6652 281
e 6659 281
e 6672 281
e 6698 281
e 6745 281
e 6762 281
e 6785 281
e 6798 281
e 6860 281
e 6969 281
e 6974 281
e 7011 281
e 7063 281
e 7066 281
e 7074 281
e 7101 281
e 7130 281
e 7139 281
e 7147 281
e 7219 281
e 7227 281
e 7259 281
e 7321 281
e 7388 281
e 7390 281
e 7400 281
e 7424 281
e 7438 281
e 7467 281
e 7487 281
e 7550 281
e 7576 281
e 7616 281
e 7633 281
e 7664 281
e 7673 281
e 7675 281
e 7827 281
e 7847 281
e 7848 281
e 7877 281
e 7878 281
e 7898 281
e 7917 281
e 7949 281
e 7970 281
e 7992 281
e 8007 281
e 8034 281
e 8040 281
e 8084 281
e 8086 281
e 8104 281
e 8128 281
e 8187 281
e 8238 281
e 8253 281
e 8344 281
e 8362 281
e 8367 281
e 8394 281
e 8396 281
e 8441 281
e 8445 281
e 8530 281
e 8531 281
e 8538 281
e 8580 281
e 8588 281
e 8629 281
e 8802 281
e 8835 281
e 8853 281
e 8859 281
e 8868 281
e 8898 281
e 8927 281
e 8977 281
e 8992 281
e 9002 281
e 9034 281
e 9067 281
e 9080 281
e 9209 281
e 9210 281
e 9226 281
e 9258 281
e 9277 281
e 9314 281
e 9345 281
e 9371 281
e 9442 281
e 9443 281
e 9460 281
e 9542 281
e 9580 281
e 9605 281
e 9651 281
e 9656 281
e 9690 281
e 9710 281
e 9722 281
e 9725 281
e 9758 281
e 9762 281
e 9776 281
e 9778 281
e 9826 281
e 9863 281
e 9909 281
e 9942 281
e 10080 281
e 10081 281
e 10182 281
e 10332 281
e 10346 281
e 10368 281
e 10453 281
e 10496 281
e 10578 281
e 10644 281
e 10647 281
e 10649 281
e 10670 281
e 10741 281
e 10768 281
e 10770 281
e 10815 281
e 10823 281
e 10928 281
e 11001 281
e 11037 281
e 11058 281
e 11083 281
e 11146 281
e 11227 281
e 11229 281
e 11344 281
e 11388 281
e 11410 281
e 11417 281
e 11436 281
e 11483 281
e 11512 281
e 11584 281
e 11678 281
e 11684 281
e 11698 281
e 11780 281
e 11829 281
e 11857 281
e 11862 281
e 11863 281
e 11888 281
e 11893 281
e 11911 281
e 11924 281
e 11940 281
e 11962 281
e 11996 281
e 11998 281
e 12071 281
e 12083 281
e 12115 281
e 12129 281
e 12136 281
e 12160 281
e 12194 281
e 12251 281
e 12282 281
e 12319 281
e 12339 281
e 12340 281
e 12387 281
e 12432 281
e 12504 281
e 12517 281
e 12569 281
e 12578 281
e 12592 281
e 12671 281
e 12674 281
e 12691 281
e 12704 281
e 12713 281
e 12729 281
e 12736 281
e 285 282
e 338 282
e 552 282
e 605 282
e 622 282
e 680 282
e 912 282
e 959 282
e 1674 282
e 1897 282
e 1900 282
e 1927 282
e 2286 282
e 2533 282
e 2575 282
e 2584 282
e 2640 282
e 2708 282
e 2891 282
e 3031 282
e 3096 282
e 3272 282
e 3301 282
e 3348 282
e 3541 282
e 3565 282
e 3828 282
e 3925 282
e 3961 282
e 3972 282
e 3999 282
e 4132 282
e 4624 282
e 4688 282
e 4844 282
e 5328 282
e 5334 282
e 5635 282
e 5822 282
e 5918 282
e 6071 282
e 6177 282
e 6253 282
e 6455 282
e 6562 282
e 7260 282
e 7281 282
e 7289 282
e 7521 282
e 7746 282
e 7781 282
e 7955 282
e 8197 282
e 8603 282
e 8751 282
e 8781 282
e 8804 282
e 8821 282
e 8859 282
e 8932 282
e 9011 282
e 9033 282
e 9150 282
e 10346 282
e 10401 282
e 10585 282
e 10679 282
e 10956 282
e 11050 282
e 11071 282
e 11275 282
e 11360 282
e 11862 282
e 11985 282
e 12174 282
e 12279 282
e 12331 282
e 12618 282
e 306 283
e 500 283
e 565 283
e 780 283
e 800 283
e 809 283
e 816 283
e 863 283
e 888 283
e 893 283
e 911 283
e 928 283
e 984 283
e 1317 283
e 1346 283
e 1398 283
e 1463 283
e 1476 283
e 1514 283
e 1528 283
e 1530 283
e 1656 283
e 1662 283
e 1691 283
e 1823 283
e 1870 283
e 1954 283
e 2048 283
e 2178 283
e 2238 283
e 2242 283
e 2297 283
e 2301 283
e 2358 283
e 2382 283
e 2436 283
e 2496 283
e 2602 283
e 2645 283
e 2667 283
e 2672 283
e 2689 283
e 2749 283
e 2787 283
e 2898 283
e 3121 283
e 3144 283
e 3194 283
e 3222 283
e 3223 283
e 3317 283
e 3354 283
e 3365 283
e 3497 283
e 3528 283
e 3530 283
e 3577 283
e 3613 283
e 3687 283
e 3718 283
e 3755 283
e 3830 283
e 3839 283
e 3912 283
e 3946 283
e 3966 283
e 4191 283
e 4309 283
e 4436 283
e 4437 283
e 4461 283
e 4475 283
e 4497 283
e 4526 283
e 4740 283
e 4758 283
e 4788 283
e 4872 283
e 4908 283
e 4982 283
e 5102 283
e 5116 283
e 5203 283
e 5348 283
e 5523 283
e 5566 283
e 5581 283
e 5670 283
e 5719 283
e 5830 283
e 5977 283
e 5996 283
e 6046 283
e 6065 283
e 6179 283
e 6181 283
e 6213 283
e 6276 283
e 6292 283
e 6307 283
e 6499 283
e 6528 283
e 6577 283
e 6620 283
e 6709 283
e 6821 283
e 6909 283
e 6930 283
e 7033 283
e 7118 283
e 7192 283
e 7339 283
e 7388 283
e 7417 283
e 7445 283
e 7500 283
e 7524 283
e 7630 283
e 7710 283
e 7722 283
e 7804 283
e 7883 283
e 7898 283
e 7955 283
e 8054 283
e 8099 283
e 8116 283
e 8135 283
e 8292 283
e 8331 283
e 8433 283
e 8459 283
e 8511 283
e 8585 283
e 8587 283
e 8635 283
e 8686 283
e 8741 283
e 8766 283
e 8791 283
e 8802 283
e 8864 283
e 8868 283
e 8899 283
e 8948 283
e 8965 283
e 8984 283
e 9039 283
e 9060 283
e 9080 283
e 9083 283
e 9171 283
e 9195 283
e 9203 283
e 9240 283
e 9269 283
e 9279 283
e 9297 283
e 9309 283
e 9312 283
e 9319 283
e 9467 283
e 9475 283
e 9538 283
e 9552 283
e 9578 283
e 9605 283
e 9671 283
e 9701 283
e 9775 283
e 9875 283
e 9915 283
e 9946 283
e 10039 283
e 10170 283
e 10219 283
e 10248 283
e 10277 283
e 10418 283
e 10424 283
e 10425 283
e 10525 283
e 10708 283
e 10721 283
e 10855 283
e 10859 283
e 10899 283
e 10956 283
e 10981 283
e 11092 283
e 11175 283
e 11215 283
e 11229 283
e 11259 283
e 11264 283
e 11331 283
e 11342 283
e 11360 283
e 11364 283
e 11396 283
e 11416 283
e 11434 283
e 11435 283
e 11613 283
e 11698 283
e 11725 283
e 11776 283
e 11842 283
e 11893 283
e 11920 283
e 11939 283
e 11981 283
e 12004 283
e 12106 283
e 12117 283
e 12146 283
e 12187 283
e 12188 283
e 12192 283
e 12223 283
e 12236 283
e 12276 283
e 12357 283
e 12401 283
e 12447 283
e 12450 283
e 12478 283
e 12508 283
e 12612 283
e 12684 283
e 12761 283
e 12790 283
e 410 284
e 497 284
e 616 284
e 702 284
e 1289 284
e 1602 284
e 1970 284
e 1980 284
e 2584 284
e 3253 284
e 3297 284
e 3381 284
e 3445 284
e 3567 284
e 3590 284
e 3995 284
e 4318 284
e 4394 284
e 4401 284
e 4587 284
e 4695 284
e 5078 284
e 5307 284
e 5387 284
e 5414 284
e 5475 284
e 5520 284
e 5586 284
e 5608 284
e 6004 284
e 6313 284
e 6350 284
e 6448 284
e 6603 284
e 6686 284
e 7209 284
e 7840 284
e 7995 284
e 9002 284
e 9289 284
e 9486 284
e 9498 284
e 9560 284
e 9624 284
e 9681 284
e 10190 284
e 10349 284
e 10484 284
e 10524 284
e 11026 284
e 12004 284
e 12012 284
e 12097 284
e 12298 284
e 12444 284
e 12714 284
e 384 285
e 459 285
e 535 285
e 680 285
e 751 285
e 758 285
e 789 285
e 843 285
e 1016 285
e 1233 285
e 1265 285
e 1352 285
e 1508 285
e 1612 285
e 1645 285
e 1784 285
e 1928 285
e 1946 285
e 1991 285
e 2171 285
e 2175 285
e 2263 285
e 2321 285
e 2378 285
e 2491 285
e 2612 285
e 2629 285
e 2640 285
e 2705 285
e 2708 285
e 2711 285
e 2772 285
e 2781 285
e 2996 285
e 3026 285
e 3108 285
e 3146 285
e 3317 285
e 3437 285
e 3616 285
e 3810 285
e 3971 285
e 3978 285
e 3999 285
e 4000 285
e 4115 285
e 4156 285
e 4186 285
e 4199 285
e 4204 285
e 4258 285
e 4289 285
e 4348 285
e 4524 285
e 4603 285
e 4640 285
e 4699 285
e 5052 285
e 5223 285
e 5227 285
e 5321 285
e 5491 285
e 5649 285
e 5666 285
e 5908 285
e 5924 285
e 5969 285
e 5999 285
e 6002 285
e 6007 285
e 6019 285
e 6020 285
e 6202 285
e 6223 285
e 6249 285
e 6274 285
e 6300 285
e 6353 285
e 6355 285
e 6531 285
e 6540 285
e 6591 285
e 6615 285
e 6715 285
e 6770 285
e 6788 285
e 6808 285
e 6958 285
e 6998 285
e 7082 285
e 7162 285
e 7280 285
e 7374 285
e 7455 285
e 7531 285
e 7773 285
e 7781 285
e 7882 285
e 7926 285
e 8072 285
e 8074 285
e 8085 285
e 8206 285
e 8229 285
e 8297 285
e 8511 285
e 8531 285
e 8859 285
e 9021 285
e 9068 285
e 9235 285
e 9289 285
e 9295 285
e 9308 285
e 9503 285
e 9590 285
e 10027 285
e 10317 285
e 10426 285
e 10655 285
e 10910 285
e 11221 285
e 11255 285
e 11307 285
e 11334 285
e 11411 285
e 11441 285
e 11470 285
e 11698 285
e 11702 285
e 11729 285
e 11737 285
e 11764 285
e 11834 285
e 11853 285
e 11871 285
e 11940 285
e 11960 285
e 12043 285
e 12092 285
e 12151 285
e 12233 285
e 12450 285
e 319 286
e 749 286
e 806 286
e 832 286
e 925 286
e 1104 286
e 1192 286
e 1280 286
e 1290 286
e 1368 286
e 1605 286
e 1722 286
e 1813 286
e 1848 286
e 1948 286
e 2214 286
e 2314 286
e 2481 286
e 2540 286
e 2838 286
e 2904 286
e 3083 286
e 3225 286
e 3646 286
e 3712 286
e 3720 286
e 3792 286
e 3920 286
e 4236 286
e 4328 286
e 4352 286
e 4387 286
e 4428 286
e 4881 286
e 5017 286
e 5448 286
e 5533 286
e 5621 286
e 5701 286
e 5709 286
e 5741 286
e 5781 286
e 6058 286
e 6198 286
e 6408 286
e 6428 286
e 6449 286
e 6492 286
e 6540 286
e 6905 286
e 6948 286
e 7549 286
e 7621 286
e 7787 286
e 8068 286
e 8090 286
e 8107 286
e 8283 286
e 8436 286
e 8511 286
e 8657 286
e 8670 286
e 9115 286
e 9295 286
e 9299 286
e 9321 286
e 9478 286
e 9489 286
e 9665 286
e 9724 286
e 9816 286
e 9942 286
e 9952 286
e 10089 286
e 10167 286
e 10220 286
e 10309 286
e 10522 286
e 10563 286
e 10594 286
e 10661 286
e 11075 286
e 11076 286
e 11136 286
e 11224 286
e 11309 286
e 11313 286
e 11330 286
e 11832 286
e 11959 286
e 12267 286
e 12317 286
e 12493 286
e 12626 286
e 12798 286
e 410 287
e 459 287
e 749 287
e 983 287
e 1306 287
e 1396 287
e 1462 287
e 1515 287
e 1789 287
e 2465 287
e 2491 287
e 2846 287
e 3215 287
e 3313 287
e 3365 287
e 3541 287
e 3565 287
e 3578 287
e 3769 287
e 4051 287
e 4236 287
e 4317 287
e 4444 287
e 4482 287
e 4555 287
e 5042 287
e 5185 287
e 5530 287
e 5538 287
e 5659 287
e 5713 287
e 5723 287
e 5781 287
e 6776 287
e 6936 287
e 7110 287
e 7156 287
e 7325 287
e 7425 287
e 7433 287
e 7489 287
e 7505 287
e 7610 287
e 7699 287
e 7868 287
e 8081 287
e 8090 287
e 8253 287
e 8405 287
e 8588 287
e 8768 287
e 8830 287
e 8908 287
e 8916 287
e 9292 287
e 9429 287
e 9722 287
e 9762 287
e 10069 287
e 10815 287
e 11029 287
e 11254 287
e 11389 287
e 11395 287
e 11461 287
e 11671 287
e 11754 287
e 12132 287
e 12280 287
e 12326 287
e 547 288
e 692 288
e 957 288
e 1560 288
e 1605 288
e 2416 288
e 3111 288
e 3255 288
e 5228 288
e 5772 288
e 6106 288
e 6456 288
e 6822 288
e 7166 288
e 7387 288
e 7488 288
e 7494 288
e 7615 288
e 8341 288
e 8537 288
e 8890 288
e 9635 288
e 10649 288
e 11147 288
e 11377 288
e 11411 288
e 11480 288
e 12101 288
e 12222 288
e 12298 288
e 12634 288
e 339 289
e 477 289
e 616 289
e 666 289
e 774 289
e 804 289
e 903 289
e 911 289
e 948 289
e 989 289
e 1027 289
e 1274 289
e 1324 289
e 1460 289
e 1465 289
e 1505 289
e 1686 289
e 1706 289
e 1752 289
e 1766 289
e 1779 289
e 1836 289
e 1848 289
e 1921 289
e 1987 289
e 2002 289
e 2167 289
e 2229 289
e 2332 289
e 2365 289
e 2389 289
e 2492 289
e 2500 289
e 2518 289
e 2542 289
e 2633 289
e 2739 289
e 2744 289
e 2751 289
e 2773 289
e 2834 289
e 2857 289
e 2884 289
e 3040 289
e 3047 289
e 3052 289
e 3057 289
e 3062 289
e 3140 289
e 3274 289
e 3400 289
e 3402 289
e 3496 289
e 3514 289
e 3582 289
e 3608 289
e 3695 289
e 3791 289
e 3811 289
e 3821 289
e 3843 289
e 3912 289
e 3979 289
e 4071 289
e 4115 289
e 4139 289
e 4265 289
e 4269 289
e 4389 289
e 4426 289
e 4432 289
e 4433 289
e 4458 289
e 4511 289
e 4526 289
e 4575 289
e 4581 289
e 4595 289
e 4658 289
e 4663 289
e 4712 289
e 4816 289
e 4817 289
e 4904 289
e 4922 289
e 4935 289
e 4956 289
e 5042 289
e 5055 289
e 5111 289
e 5189 289
e 5211 289
e 5324 289
e 5382 289
e 5396 289
e 5444 289
e 5448 289
e 5459 289
e 5509 289
e 5533 289
e 5537 289
e 5615 289
e 5642 289
e 5745 289
e 5765 289
e 5798 289
e 5814 289
e 5856 289
e 5906 289
e 5934 289
e 5947 289
e 5963 289
e 5978 289
e 6063 289
e 6107 289
e 6124 289
e 6181 289
e 6211 289
e 6216 289
e 6265 289
e 6300 289
e 6309 289
e 6315 289
e 6499 289
e 6514 289
e 6533 289
e 6577 289
e 6615 289
e 6653 289
e 6705 289
e 6913 289
e 7183 289
e 7230 289
e 7282 289
e 7344 289
e 7417 289
e 7491 289
e 7537 289
e 7558 289
e 7581 289
e 7660 289
e 7687 289
e 7712 289
e 7850 289
e 7859 289
e 7902 289
e 7905 289
e 7998 289
e 7999 289
e 8025 289
e 8105 289
e 8149 289
e 8207 289
e 8211 289
e 8244 289
e 8276 289
e 8309 289
e 8382 289
e 8403 289
e 8410 289
e 8431 289
e 8532 289
e 8538 289
e 8554 289
e 8560 289
e 8603 289
e 8753 289
e 8808 289
e 8901 289
e 8917 289
e 9010 289
e 9028 289
e 9033 289
e 9115 289
e 9148 289
e 9169 289
e 9205 289
e 9209 289
e 9226 289
e 9239 289
e 9248 289
e 9273 289
e 9295 289
e 9353 289
e 9371 289
e 9382 289
e 9405 289
e 9439 289
e 9493 289
e 9517 289
e 9538 289
e 9540 289
e 9552 289
e 9558 289
e 9648 289
e 9712 289
e 9844 289
e 9854 289
e 9859 289
e 9872 289
e 9876 289
e 9969 289
e 10064 289
e 10148 289
e 10160 289
e 10259 289
e 10290 289
e 10368 289
e 10418 289
e 10566 289
e 10610 289
e 10657 289
e 10675 289
e 10734 289
e 10762 289
e 10914 289
e 11002 289
e 11039 289
e 11045 289
e 11136 289
e 11175 289
e 11180 289
e 11201 289
e 11218 289
e 11342 289
e 11442 289
e 11481 289
e 11589 289
e 11598 289
e 11617 289
e 11673 289
e 11744 289
e 11789 289
e 11829 289
e 11836 289
e 11859 289
e 11883 289
e 11911 289
e 11972 289
e 12111 289
e 12113 289
e 12140 289
e 12341 289
e 12365 289
e 12378 289
e 12380 289
e 12395 289
e 12408 289
e 12465 289
e 12504 289
e 12542 289
e 12555 289
e 12612 289
e 12621 289
e 12631 289
e 12739 289
e 12787 289
e 342 290
e 390 290
e 424 290
e 459 290
e 582 290
e 619 290
e 750 290
e 895 290
e 1001 290
e 1140 290
e 1258 290
e 1346 290
e 1595 290
e 1658 290
e 1734 290
e 1771 290
e 1784 290
e 1872 290
e 1900 290
e 2080 290
e 2090 290
e 2167 290
e 2175 290
e 2188 290
e 2215 290
e 2290 290
e 2354 290
e 2401 290
e 2490 290
e 2530 290
e 2536 290
e 2550 290
e 2602 290
e 2615 290
e 2678 290
e 2716 290
e 2771 290
e 2844 290
e 2965 290
e 2969 290
e 3129 290
e 3138 290
e 3163 290
e 3194 290
e 3273 290
e 3347 290
e 3354 290
e 3398 290
e 3476 290
e 3521 290
e 3528 290
e 3536 290
e 3594 290
e 3790 290
e 3833 290
e 3854 290
e 3870 290
e 3946 290
e 3967 290
e 4086 290
e 4132 290
e 4144 290
e 4150 290
e 4173 290
e 4227 290
e 4317 290
e 4334 290
e 4434 290
e 4509 290
e 4548 290
e 4578 290
e 4659 290
e 4709 290
e 4739 290
e 4772 290
e 4778 290
e 4788 290
e 4826 290
e 4891 290
e 4960 290
e 4962 290
e 5132 290
e 5167 290
e 5229 290
e 5358 290
e 5409 290
e 5423 290
e 5463 290
e 5566 290
e 5641 290
e 5699 290
e 5730 290
e 5736 290
e 5743 290
e 5748 290
e 5778 290
e 5794 290
e 5885 290
e 5902 290
e 6012 290
e 6131 290
e 6300 290
e 6335 290
e 6463 290
e 6533 290
e 6542 290
e 6639 290
e 6652 290
e 6692 290
e 6699 290
e 6785 290
e 6934 290
e 6976 290
e 7141 290
e 7194 290
e 7227 290
e 7253 290
e 7267 290
e 7272 290
e 7299 290
e 7383 290
e 7431 290
e 7523 290
e 7541 290
e 7549 290
e 7551 290
e 7585 290
e 7647 290
e 7718 290
e 7828 290
e 7885 290
e 7898 290
e 7916 290
e 8052 290
e 8059 290
e 8068 290
e 8070 290
e 8171 290
e 8256 290
e 8297 290
e 8336 290
e 8338 290
e 8353 290
e 8382 290
e 8408 290
e 8443 290
e 8502 290
e 8560 290
e 8657 290
e 8695 290
e 8776 290
e 8813 290
e 8827 290
e 8856 290
e 8868 290
e 8922 290
e 8934 290
e 8948 290
e 8949 290
e 8983 290
e 8989 290
e 9030 290
e 9035 290
e 9150 290
e 9209 290
e 9214 290
e 9252 290
e 9269 290
e 9319 290
e 9321 290
e 9348 290
e 9393 290
e 9421 290
e 9428 290
e 9429 290
e 9460 290
e 9478 290
e 9538 290
e 9593 290
e 9614 290
e 9691 290
e 9720 290
e 9722 290
e 9733 290
e 9761 290
e 9772 290
e 9840 290
e 9863 290
e 9966 290
e 10007 290
e 10013 290
e 10050 290
e 10080 290
e 10121 290
e 10167 290
e 10170 290
e 10283 290
e 10285 290
e 10294 290
e 10321 290
e 10346 290
e 10429 290
e 10462 290
e 10487 290
e 10613 290
e 10634 290
e 10860 290
e 10946 290
e 11075 290
e 11172 290
e 11296 290
e 11313 290
e 11356 290
e 11363 290
e 11409 290
e 11442 290
e 11523 290
e 11526 290
e 11553 290
e 11610 290
e 11647 290
e 11684 290
e 11698 290
e 11709 290
e 11756 290
e 11849 290
e 11852 290
e 11940 290
e 11972 290
e 12021 290
e 12053 290
e 12072 290
e 12111 290
e 12349 290
e 12409 290
e 12463 290
e 12474 290
e 12543 290
e 12567 290
e 12578 290
e 12683 290
e 12739 290
e 12747 290
e 12761 290
e 12788 290
e 3612 291
e 423 292
e 512 292
e 578 292
e 977 292
e 1109 292
e 1887 292
e 2072 292
e 2468 292
e 2549 292
e 2814 292
e 2952 292
e 3042 292
e 3539 292
e 3826 292
e 5034 292
e 5062 292
e 5122 292
e 5329 292
e 5339 292
e 5431 292
e 6057 292
e 6086 292
e 6290 292
e 6733 292
e 6824 292
e 7068 292
e 7677 292
e 7831 292
e 7861 292
e 8040 292
e 8265 292
e 8445 292
e 8448 292
e 8623 292
e 9245 292
e 9577 292
e 9603 292
e 9783 292
e 10186 292
e 10256 292
e 10390 292
e 10400 292
e 10675 292
e 10775 292
e 10930 292
e 11326 292
e 11639 292
e 11663 292
e 11969 292
e 12010 292
e 12278 292
e 12668 292
e 12727 292
e 314 293
e 316 293
e 377 293
e 589 293
e 658 293
e 661 293
e 670 293
e 701 293
e 713 293
e 801 293
e 813 293
e 863 293
e 904 293
e 943 293
e 989 293
e 1004 293
e 1075 293
e 1087 293
e 1093 293
e 1101 293
e 1106 293
e 1154 293
e 1187 293
e 1199 293
e 1252 293
e 1279 293
e 1292 293
e 1307 293
e 1317 293
e 1402 293
e 1430 293
e 1457 293
e 1476 293
e 1549 293
e 1554 293
e 1572 293
e 1592 293
e 1628 293
e 1671 293
e 1696 293
e 1720 293
e 1745 293
e 1752 293
e 1777 293
e 1797 293
e 1840 293
e 1850 293
e 1873 293
e 1932 293
e 1969 293
e 1991 293
e 1992 293
e 2004 293
e 2006 293
e 2085 293
e 2167 293
e 2178 293
e 2204 293
e 2215 293
e 2243 293
e 2247 293
e 2258 293
e 2281 293
e 2302 293
e 2358 293
e 2377 293
e 2392 293
e 2409 293
e 2463 293
e 2490 293
e 2523 293
e 2529 293
e 2530 293
e 2533 293
e 2573 293
e 2592 293
e 2641 293
e 2645 293
e 2710 293
e 2749 293
e 2787 293
e 2796 293
e 2828 293
e 2924 293
e 2939 293
e 2956 293
e 3017 293
e 3022 293
e 3087 293
e 3125 293
e 3131 293
e 3138 293
e 3195 293
e 3262 293
e 3314 293
e 3321 293
e 3365 293
e 3388 293
e 3452 293
e 3467 293
e 3477 293
e 3492 293
e 3531 293
e 3609 293
e 3622 293
e 3631 293
e 3634 293
e 3687 293
e 3720 293
e 3780 293
e 3791 293
e 3877 293
e 3998 293
e 4025 293
e 4026 293
e 4033 293
e 4135 293
e 4219 293
e 4259 293
e 4353 293
e 4389 293
e 4413 293
e 4426 293
e 4433 293
e 4475 293
e 4485 293
e 4509 293
e 4526 293
e 4548 293
e 4609 293
e 4644 293
e 4656 293
e 4959 293
e 5046 293
e 5072 293
e 5123 293
e 5241 293
e 5245 293
e 5361 293
e 5423 293
e 5516 293
e 5523 293
e 5528 293
e 5545 293
e 5566 293
e 5621 293
e 5624 293
e 5637 293
e 5730 293
e 5743 293
e 5834 293
e 5856 293
e 5869 293
e 5876 293
e 5946 293
e 5974 293
e 6010 293
e 6099 293
e 6125 293
e 6150 293
e 6154 293
e 6213 293
e 6288 293
e 6315 293
e 6334 293
e 6386 293
e 6429 293
e 6635 293
e 6709 293
e 6786 293
e 6792 293
e 6832 293
e 6857 293
e 6906 293
e 6960 293
e 7047 293
e 7088 293
e 7096 293
e 7183 293
e 7189 293
e 7195 293
e 7202 293
e 7225 293
e 7230 293
e 7242 293
e 7294 293
e 7342 293
e 7358 293
e 7445 293
e 7462 293
e 7463 293
e 7469 293
e 7667 293
e 7701 293
e 7743 293
e 7830 293
e 7883 293
e 8006 293
e 8033 293
e 8049 293
e 8081 293
e 8118 293
e 8129 293
e 8142 293
e 8153 293
e 8245 293
e 8300 293
e 8331 293
e 8339 293
e 8382 293
e 8385 293
e 8419 293
e 8459 293
e 8515 293
e 8548 293
e 8571 293
e 8585 293
e 8587 293
e 8598 293
e 8631 293
e 8635 293
e 8688 293
e 8717 293
e 8791 293
e 8793 293
e 8806 293
e 8817 293
e 8862 293
e 8864 293
e 8883 293
e 8979 293
e 9083 293
e 9113 293
e 9141 293
e 9144 293
e 9157 293
e 9171 293
e 9180 293
e 9253 293
e 9269 293
e 9294 293
e 9312 293
e 9320 293
e 9331 293
e 9340 293
e 9378 293
e 9384 293
e 9389 293
e 9412 293
e 9427 293
e 9483 293
e 9520 293
e 9527 293
e 9649 293
e 9653 293
e 9701 293
e 9721 293
e 9722 293
e 9724 293
e 9826 293
e 9871 293
e 9946 293
e 9971 293
e 10151 293
e 10165 293
e 10266 293
e 10335 293
e 10371 293
e 10380 293
e 10425 293
e 10448 293
e 10564 293
e 10696 293
e 10721 293
e 10741 293
e 10753 293
e 10779 293
e 10825 293
e 10855 293
e 10886 293
e 10887 293
e 10906 293
e 10932 293
e 10954 293
e 10968 293
e 11000 293
e 11016 293
e 11018 293
e 11070 293
e 11110 293
e 11136 293
e 11143 293
e 11157 293
e 11175 293
e 11191 293
e 11250 293
e 11264 293
e 11280 293
e 11319 293
e 11342 293
e 11363 293
e 11387 293
e 11403 293
e 11412 293
e 11467 293
e 11470 293
e 11572 293
e 11613 293
e 11659 293
e 11676 293
e 11709 293
e 11829 293
e 11846 293
e 11862 293
e 11893 293
e 12000 293
e 12078 293
e 12080 293
e 12113 293
e 12150 293
e 12176 293
e 12192 293
e 12193 293
e 12206 293
e 12211 293
e 12251 293
e 12286 293
e 12297 293
e 12343 293
e 12349 293
e 12384 293
e 12401 293
e 12458 293
e 12489 293
e 12514 293
e 12538 293
e 12558 293
e 12649 293
e 12660 293
e 12724 293
e 12789 293
e 3030 294
e 4228 294
e 6415 294
e 7091 294
e 11735 294
e 326 295
e 618 295
e 1387 295
e 2007 295
e 2400 295
e 2410 295
e 2722 295
e 3615 295
e 3637 295
e 3785 295
e 5107 295
e 5255 295
e 5308 295
e 6155 295
e 7509 295
e 7650 295
e 7968 295
e 8955 295
e 9464 295
e 9709 295
e 9735 295
e 10157 295
e 10718 295
e 10982 295
e 421 296
e 448 296
e 745 296
e 797 296
e 1031 296
e 1035 296
e 1049 296
e 1071 296
e 1156 296
e 1260 296
e 1299 296
e 1308 296
e 1661 296
e 1725 296
e 2008 296
e 2223 296
e 2246 296
e 2367 296
e 2389 296
e 2399 296
e 2460 296
e 2491 296
e 2593 296
e 2857 296
e 2963 296
e 3026 296
e 3082 296
e 3095 296
e 3460 296
e 3523 296
e 3776 296
e 3843 296
e 3986 296
e 4055 296
e 4123 296
e 4272 296
e 4318 296
e 4474 296
e 4767 296
e 4874 296
e 4924 296
e 5042 296
e 5103 296
e 5109 296
e 5307 296
e 5311 296
e 5383 296
e 5963 296
e 6015 296
e 6117 296
e 6214 296
e 6253 296
e 6269 296
e 6525 296
e 6542 296
e 6659 296
e 6684 296
e 6784 296
e 6939 296
e 7092 296
e 7179 296
e 7402 296
e 7853 296
e 7878 296
e 8157 296
e 8445 296
e 8448 296
e 8808 296
e 8959 296
e 8962 296
e 9347 296
e 9371 296
e 9422 296
e 9475 296
e 9575 296
e 9701 296
e 9802 296
e 9964 296
e 10311 296
e 10345 296
e 10410 296
e 10492 296
e 10606 296
e 10647 296
e 10743 296
e 10767 296
e 10772 296
e 10824 296
e 10964 296
e 10969 296
e 11037 296
e 11122 296
e 11139 296
e 11205 296
e 11289 296
e 11767 296
e 11988 296
e 11996 296
e 12066 296
e 12166 296
e 12395 296
e 12691 296
e 299 297
e 361 297
e 366 297
e 394 297
e 505 297
e 516 297
e 548 297
e 626 297
e 645 297
e 650 297
e 732 297
e 758 297
e 796 297
e 911 297
e 1073 297
e 1098 297
e 1314 297
e 1378 297
e 1445 297
e 1721 297
e 1788 297
e 1874 297
e 1907 297
e 2003 297
e 2112 297
e 2116 297
e 2223 297
e 2308 297
e 2338 297
e 2372 297
e 2437 297
e 2440 297
e 2447 297
e 2454 297
e 2468 297
e 2549 297
e 2687 297
e 2776 297
e 2941 297
e 2979 297
e 3002 297
e 3021 297
e 3042 297
e 3129 297
e 3199 297
e 3314 297
e 3395 297
e 3487 297
e 3652 297
e 3764 297
e 3823 297
e 3893 297
e 3986 297
e 4041 297
e 4046 297
e 4107 297
e 4483 297
e 4492 297
e 4498 297
e 4659 297
e 4739 297
e 4861 297
e 5185 297
e 5438 297
e 5454 297
e 5467 297
e 5545 297
e 5819 297
e 5896 297
e 5983 297
e 6112 297
e 6127 297
e 6297 297
e 6468 297
e 6648 297
e 6733 297
e 7023 297
e 7077 297
e 7143 297
e 7164 297
e 7228 297
e 7359 297
e 7439 297
e 7651 297
e 7668 297
e 7677 297
e 7744 297
e 8111 297
e 8349 297
e 8367 297
e 8449 297
e 8499 297
e 8618 297
e 8814 297
e 8861 297
e 9243 297
e 9301 297
e 9353 297
e 9603 297
e 9646 297
e 9718 297
e 9785 297
e 9841 297
e 9961 297
e 10415 297
e 10562 297
e 10737 297
e 10771 297
e 10801 297
e 10880 297
e 10964 297
e 11124 297
e 11126 297
e 11140 297
e 11160 297
e 11304 297
e 11317 297
e 11658 297
e 11708 297
e 11898 297
e 12141 297
e 12208 297
e 12275 297
e 12365 297
e 12419 297
e 12546 297
e 12574 297
e 12695 297
e 12727 297
e 12748 297
e 12771 297
e 303 298
e 376 298
e 586 298
e 621 298
e 708 298
e 1157 298
e 1176 298
e 1194 298
e 1223 298
e 1377 298
e 1380 298
e 1486 298
e 1564 298
e 2107 298
e 2111 298
e 2367 298
e 2375 298
e 2385 298
e 2437 298
e 2535 298
e 2590 298
e 2758 298
e 2885 298
e 2964 298
e 3164 298
e 3208 298
e 3395 298
e 3442 298
e 3531 298
e 3551 298
e 4025 298
e 4276 298
e 4314 298
e 4396 298
e 4402 298
e 4515 298
e 4558 298
e 4569 298
e 4669 298
e 4670 298
e 4706 298
e 4853 298
e 4939 298
e 4976 298
e 5240 298
e 5311 298
e 5313 298
e 5339 298
e 5412 298
e 5415 298
e 5640 298
e 5668 298
e 5735 298
e 5860 298
e 6016 298
e 6219 298
e 6273 298
e 6317 298
e 6390 298
e 6509 298
e 6524 298
e 6824 298
e 6854 298
e 6876 298
e 7070 298
e 7145 298
e 7206 298
e 7211 298
e 7218 298
e 7276 298
e 7436 298
e 7506 298
e 7537 298
e 7614 298
e 7625 298
e 7730 298
e 7946 298
e 7950 298
e 7973 298
e 8012 298
e 8018 298
e 8043 298
e 8076 298
e 8078 298
e 8277 298
e 8659 298
e 8855 298
e 9022 298
e 9027 298
e 9046 298
e 9149 298
e 9284 298
e 9526 298
e 9544 298
e 9569 298
e 9813 298
e 9842 298
e 10011 298
e 10023 298
e 10174 298
e 10178 298
e 10186 298
e 10223 298
e 10289 298
e 10365 298
e 10417 298
e 10617 298
e 10762 298
e 11136 298
e 11179 298
e 11399 298
e 11410 298
e 11529 298
e 11597 298
e 11627 298
e 11744 298
e 11773 298
e 11789 298
e 11852 298
e 11923 298
e 11927 298
e 12123 298
e 12296 298
e 12347 298
e 12627 298
e 12629 298
e 12668 298
e 12727 298
e 301 299
e 321 299
e 390 299
e 461 299
e 505 299
e 548 299
e 671 299
e 857 299
e 920 299
e 1041 299
e 1153 299
e 1294 299
e 1413 299
e 1466 299
e 1509 299
e 1691 299
e 1721 299
e 1786 299
e 1788 299
e 1814 299
e 1856 299
e 1874 299
e 1975 299
e 2008 299
e 2025 299
e 2112 299
e 2338 299
e 2411 299
e 2424 299
e 2437 299
e 2468 299
e 2546 299
e 2549 299
e 2651 299
e 2685 299
e 2699 299
e 2764 299
e 2774 299
e 2941 299
e 3027 299
e 3042 299
e 3093 299
e 3129 299
e 3211 299
e 3251 299
e 3291 299
e 3301 299
e 3314 299
e 3415 299
e 3438 299
e 3441 299
e 3452 299
e 3460 299
e 3493 299
e 3555 299
e 3557 299
e 3689 299
e 3893 299
e 3898 299
e 3963 299
e 3970 299
e 3974 299
e 4021 299
e 4031 299
e 4033 299
e 4107 299
e 4239 299
e 4288 299
e 4318 299
e 4360 299
e 4377 299
e 4503 299
e 4557 299
e 4570 299
e 4659 299
e 4671 299
e 4692 299
e 4746 299
e 4794 299
e 4861 299
e 4931 299
e 4939 299
e 4971 299
e 5040 299
e 5065 299
e 5122 299
e 5311 299
e 5359 299
e 5454 299
e 5510 299
e 5514 299
e 5540 299
e 5545 299
e 5553 299
e 5593 299
e 5609 299
e 5690 299
e 5705 299
e 5712 299
e 5848 299
e 5891 299
e 5896 299
e 6127 299
e 6192 299
e 6250 299
e 6281 299
e 6317 299
e 6367 299
e 6450 299
e 6549 299
e 6615 299
e 6743 299
e 6797 299
e 6824 299
e 6932 299
e 6962 299
e 7023 299
e 7088 299
e 7145 299
e 7216 299
e 7237 299
e 7248 299
e 7275 299
e 7283 299
e 7318 299
e 7333 299
e 7339 299
e 7356 299
e 7359 299
e 7427 299
e 7464 299
e 7493 299
e 7611 299
e 7651 299
e 7660 299
e 7668 299
e 7703 299
e 7877 299
e 7880 299
e 7938 299
e 8101 299
e 8111 299
e 8161 299
e 8186 299
e 8187 299
e 8265 299
e 8381 299
e 8449 299
e 8465 299
e 8499 299
e 8510 299
e 8595 299
e 8620 299
e 8634 299
e 8675 299
e 8971 299
e 9095 299
e 9191 299
e 9209 299
e 9243 299
e 9258 299
e 9407 299
e 9527 299
e 9567 299
e 9603 299
e 9775 299
e 9785 299
e 9831 299
e 9914 299
e 9929 299
e 9961 299
e 9968 299
e 9969 299
e 10159 299
e 10186 299
e 10259 299
e 10260 299
e 10332 299
e 10352 299
e 10360 299
e 10368 299
e 10425 299
e 10460 299
e 10554 299
e 10697 299
e 10737 299
e 10785 299
e 10792 299
e 10874 299
e 10964 299
e 10995 299
e 11002 299
e 11006 299
e 11102 299
e 11160 299
e 11330 299
e 11349 299
e 11373 299
e 11374 299
e 11382 299
e 11485 299
e 11597 299
e 11667 299
e 11679 299
e 11708 299
e 11712 299
e 11751 299
e 11773 299
e 12047 299
e 12048 299
e 12086 299
e 12150 299
e 12340 299
e 12350 299
e 12419 299
e 12493 299
e 12546 299
e 12574 299
e 12603 299
e 12657 299
e 12727 299
e 12728 299
e 12736 299
e 12781 299
e 412 300
e 459 300
e 518 300
e 707 300
e 1083 300
e 1122 300
e 1177 300
e 1638 300
e 1878 300
e 1899 300
e 1901 300
e 1925 300
e 1970 300
e 2084 300
e 2103 300
e 2112 300
e 2267 300
e 2413 300
e 2425 300
e 2427 300
e 2740 300
e 3027 300
e 3136 300
e 3151 300
e 3177 300
e 3290 300
e 3355 300
e 3586 300
e 3590 300
e 3693 300
e 3698 300
e 3744 300
e 3813 300
e 3866 300
e 3882 300
e 4034 300
e 4130 300
e 4234 300
e 4264 300
e 4422 300
e 4713 300
e 4720 300
e 4988 300
e 5001 300
e 5003 300
e 5014 300
e 5256 300
e 5258 300
e 5823 300
e 5971 300
e 6014 300
e 6019 300
e 6122 300
e 6222 300
e 6397 300
e 6477 300
e 6651 300
e 6772 300
e 6936 300
e 7120 300
e 7209 300
e 7699 300
e 7801 300
e 7926 300
e 8164 300
e 8191 300
e 8209 300
e 8220 300
e 8871 300
e 8937 300
e 9156 300
e 9268 300
e 9293 300
e 9856 300
e 10058 300
e 10108 300
e 10748 300
e 10835 300
e 10961 300
e 11168 300
e 11245 300
e 11612 300
e 11665 300
e 11997 300
e 12095 300
e 12115 300
e 12129 300
e 12350 300
e 12462 300
e 516 301
e 546 301
e 555 301
e 560 301
e 580 301
e 608 301
e 774 301
e 876 301
e 886 301
e 905 301
e 951 301
e 989 301
e 1032 301
e 1046 301
e 1048 301
e 1074 301
e 1075 301
e 1092 301
e 1121 301
e 1133 301
e 1189 301
e 1218 301
e 1309 301
e 1359 301
e 1363 301
e 1379 301
e 1434 301
e 1508 301
e 1514 301
e 1552 301
e 1558 301
e 1597 301
e 1608 301
e 1754 301
e 1790 301
e 1797 301
e 1804 301
e 1849 301
e 1958 301
e 1974 301
e 1980 301
e 1982 301
e 1991 301
e 2131 301
e 2167 301
e 2221 301
e 2257 301
e 2375 301
e 2394 301
e 2440 301
e 2454 301
e 2463 301
e 2483 301
e 2583 301
e 2607 301
e 2810 301
e 2838 301
e 2841 301
e 2858 301
e 2900 301
e 2992 301
e 3075 301
e 3093 301
e 3101 301
e 3116 301
e 3139 301
e 3304 301
e 3360 301
e 3395 301
e 3411 301
e 3585 301
e 3597 301
e 3609 301
e 3656 301
e 3680 301
e 3748 301
e 3763 301
e 3775 301
e 3903 301
e 3927 301
e 3951 301
e 4099 301
e 4432 301
e 4443 301
e 4477 301
e 4544 301
e 4570 301
e 4707 301
e 4725 301
e 4816 301
e 4853 301
e 4874 301
e 5122 301
e 5229 301
e 5364 301
e 5410 301
e 5479 301
e 5516 301
e 5626 301
e 5637 301
e 5638 301
e 5819 301
e 5837 301
e 5931 301
e 5941 301
e 5993 301
e 6059 301
e 6061 301
e 6071 301
e 6207 301
e 6284 301
e 6289 301
e 6542 301
e 6567 301
e 6611 301
e 6647 301
e 6828 301
e 6837 301
e 6864 301
e 6923 301
e 6940 301
e 6943 301
e 7071 301
e 7095 301
e 7145 301
e 7170 301
e 7219 301
e 7233 301
e 7301 301
e 7319 301
e 7326 301
e 7490 301
e 7526 301
e 7537 301
e 7588 301
e 7593 301
e 7757 301
e 7797 301
e 7828 301
e 7841 301
e 7901 301
e 7903 301
e 7915 301
e 7975 301
e 8043 301
e 8056 301
e 8082 301
e 8187 301
e 8310 301
e 8499 301
e 8506 301
e 8550 301
e 8581 301
e 8605 301
e 8617 301
e 8636 301
e 8653 301
e 8719 301
e 8776 301
e 8782 301
e 8835 301
e 8969 301
e 9100 301
e 9128 301
e 9162 301
e 9251 301
e 9341 301
e 9374 301
e 9446 301
e 9465 301
e 9477 301
e 9487 301
e 9502 301
e 9546 301
e 9598 301
e 9603 301
e 9718 301
e 9743 301
e 9750 301
e 9785 301
e 9948 301
e 10075 301
e 10185 301
e 10304 301
e 10314 301
e 10337 301
e 10563 301
e 10610 301
e 10721 301
e 10748 301
e 10831 301
e 10881 301
e 10938 301
e 11059 301
e 11073 301
e 11084 301
e 11105 301
e 11111 301
e 11180 301
e 11297 301
e 11320 301
e 11342 301
e 11357 301
e 11504 301
e 11505 301
e 11591 301
e 11658 301
e 11708 301
e 11710 301
e 11750 301
e 11883 301
e 11899 301
e 11935 301
e 11944 301
e 12024 301
e 12039 301
e 12286 301
e 12313 301
e 12581 301
e 12583 301
e 12605 301
e 12695 301
e 12701 301
e 12731 301
e 12765 301
e 314 302
e 339 302
e 470 302
e 540 302
e 546 302
e 616 302
e 652 302
e 727 302
e 829 302
e 995 302
e 1026 302
e 1038 302
e 1063 302
e 1309 302
e 1691 302
e 1938 302
e 2048 302
e 2107 302
e 2295 302
e 2647 302
e 2795 302
e 3029 302
e 3119 302
e 3129 302
e 3170 302
e 3404 302
e 3460 302
e 3476 302
e 3688 302
e 3722 302
e 3854 302
e 3861 302
e 3903 302
e 3909 302
e 4046 302
e 4198 302
e 4204 302
e 4512 302
e 4526 302
e 4652 302
e 4683 302
e 4707 302
e 4816 302
e 5147 302
e 5191 302
e 5329 302
e 5337 302
e 5415 302
e 5503 302
e 5762 302
e 6046 302
e 6365 302
e 6435 302
e 6464 302
e 6566 302
e 6652 302
e 6737 302
e 6946 302
e 6959 302
e 7039 302
e 7145 302
e 7176 302
e 7587 302
e 7589 302
e 7615 302
e 7905 302
e 7959 302
e 8097 302
e 8172 302
e 8181 302
e 8404 302
e 8430 302
e 8513 302
e 8527 302
e 8551 302
e 8586 302
e 8677 302
e 8855 302
e 8993 302
e 9071 302
e 9360 302
e 9405 302
e 9421 302
e 9859 302
e 9919 302
e 9971 302
e 10035 302
e 10075 302
e 10142 302
e 10447 302
e 10451 302
e 10476 302
e 10580 302
e 10582 302
e 10879 302
e 11002 302
e 11045 302
e 11078 302
e 11201 302
e 11362 302
e 11367 302
e 11575 302
e 11628 302
e 11746 302
e 11883 302
e 11912 302
e 11996 302
e 12010 302
e 12141 302
e 12322 302
e 12369 302
e 12418 302
e 12564 302
e 12579 302
e 12627 302
e 12719 302
e 351 303
e 404 303
e 527 303
e 820 303
e 1223 303
e 1284 303
e 1385 303
e 2375 303
e 2399 303
e 2588 303
e 2955 303
e 4569 303
e 4657 303
e 4853 303
e 5434 303
e 5539 303
e 5769 303
e 5797 303
e 5946 303
e 6057 303
e 6318 303
e 6551 303
e 6719 303
e 7092 303
e 7275 303
e 7340 303
e 7933 303
e 8097 303
e 8115 303
e 8585 303
e 8814 303
e 9149 303
e 10130 303
e 10158 303
e 10558 303
e 11386 303
e 11751 303
e 12083 303
e 12642 303
e 12727 303
e 326 304
e 364 304
e 518 304
e 606 304
e 659 304
e 716 304
e 884 304
e 1195 304
e 1217 304
e 1265 304
e 1291 304
e 1371 304
e 1692 304
e 2091 304
e 2103 304
e 2118 304
e 2262 304
e 2296 304
e 2337 304
e 2608 304
e 2712 304
e 2811 304
e 2977 304
e 3046 304
e 3265 304
e 3277 304
e 3745 304
e 3758 304
e 3792 304
e 3820 304
e 4400 304
e 4405 304
e 4639 304
e 4713 304
e 4755 304
e 4774 304
e 4947 304
e 5033 304
e 5059 304
e 5132 304
e 5247 304
e 5630 304
e 5732 304
e 5736 304
e 5978 304
e 6039 304
e 6093 304
e 6173 304
e 6235 304
e 6516 304
e 6666 304
e 6713 304
e 6776 304
e 6808 304
e 6928 304
e 6942 304
e 6991 304
e 7022 304
e 7133 304
e 7137 304
e 7264 304
e 7281 304
e 7447 304
e 7473 304
e 7591 304
e 7695 304
e 7811 304
e 8114 304
e 8272 304
e 8290 304
e 8323 304
e 8646 304
e 8722 304
e 8804 304
e 8914 304
e 8955 304
e 9033 304
e 9128 304
e 9133 304
e 9399 304
e 9571 304
e 10000 304
e 10301 304
e 10325 304
e 10344 304
e 10368 304
e 10555 304
e 10662 304
e 10778 304
e 11080 304
e 11138 304
e 11167 304
e 11245 304
e 11266 304
e 11492 304
e 11525 304
e 11594 304
e 11644 304
e 11665 304
e 12016 304
e 12034 304
e 12077 304
e 12373 304
e 12404 304
e 340 305
e 346 305
e 570 305
e 589 305
e 724 305
e 887 305
e 891 305
e 1154 305
e 1181 305
e 1187 305
e 1317 305
e 1476 305
e 2256 305
e 2573 305
e 2787 305
e 2956 305
e 2966 305
e 3022 305
e 3125 305
e 3131 305
e 3361 305
e 3760 305
e 4160 305
e 4164 305
e 4423 305
e 4503 305
e 4580 305
e 5165 305
e 5329 305
e 5519 305
e 5605 305
e 5730 305
e 5974 305
e 6010 305
e 6022 305
e 6134 305
e 6183 305
e 6220 305
e 6261 305
e 6861 305
e 6897 305
e 7186 305
e 7349 305
e 7743 305
e 7883 305
e 8300 305
e 8356 305
e 8631 305
e 8688 305
e 8717 305
e 8806 305
e 8965 305
e 9203 305
e 9228 305
e 9407 305
e 9423 305
e 9794 305
e 9836 305
e 9989 305
e 10145 305
e 10200 305
e 10221 305
e 10371 305
e 10536 305
e 10711 305
e 10753 305
e 10825 305
e 10906 305
e 10932 305
e 11362 305
e 11550 305
e 11700 305
e 11893 305
e 12045 305
e 12477 305
e 375 306
e 416 306
e 496 306
e 619 306
e 622 306
e 689 306
e 721 306
e 764 306
e 809 306
e 817 306
e 874 306
e 893 306
e 959 306
e 984 306
e 1018 306
e 1085 306
e 1199 306
e 1463 306
e 1528 306
e 1530 306
e 1637 306
e 1656 306
e 1823 306
e 1866 306
e 1898 306
e 2238 306
e 2253 306
e 2286 306
e 2301 306
e 2341 306
e 2382 306
e 2496 306
e 2537 306
e 2567 306
e 2645 306
e 2656 306
e 2667 306
e 2844 306
e 3005 306
e 3194 306
e 3222 306
e 3317 306
e 3354 306
e 3380 306
e 3425 306
e 3460 306
e 3528 306
e 3543 306
e 3613 306
e 3755 306
e 3830 306
e 3946 306
e 4015 306
e 4103 306
e 4132 306
e 4624 306
e 4729 306
e 4740 306
e 4750 306
e 4908 306
e 4982 306
e 5079 306
e 5116 306
e 5156 306
e 5212 306
e 5340 306
e 5481 306
e 5581 306
e 5635 306
e 5758 306
e 6022 306
e 6065 306
e 6213 306
e 6283 306
e 6292 306
e 6498 306
e 6613 306
e 6709 306
e 6821 306
e 6930 306
e 6949 306
e 6967 306
e 6993 306
e 7073 306
e 7272 306
e 7288 306
e 7321 306
e 7445 306
e 7664 306
e 7709 306
e 7804 306
e 7949 306
e 7955 306
e 7984 306
e 8128 306
e 8135 306
e 8446 306
e 8741 306
e 8766 306
e 8781 306
e 8788 306
e 8793 306
e 8898 306
e 9060 306
e 9203 306
e 9297 306
e 9309 306
e 9319 306
e 9527 306
e 9552 306
e 9562 306
e 9605 306
e 9627 306
e 9671 306
e 9875 306
e 9884 306
e 10277 306
e 10424 306
e 10525 306
e 10644 306
e 10693 306
e 10815 306
e 10892 306
e 10940 306
e 10956 306
e 11075 306
e 11171 306
e 11210 306
e 11218 306
e 11229 306
e 11331 306
e 11360 306
e 11396 306
e 11434 306
e 11435 306
e 11473 306
e 11613 306
e 11680 306
e 11698 306
e 11751 306
e 11920 306
e 11939 306
e 11981 306
e 11996 306
e 12136 306
e 12143 306
e 12174 306
e 12188 306
e 12223 306
e 12226 306
e 12236 306
e 12276 306
e 12357 306
e 12382 306
e 12387 306
e 12450 306
e 12478 306
e 12674 306
e 12761 306
e 538 307
e 693 307
e 895 307
e 1133 307
e 1324 307
e 1384 307
e 1409 307
e 1807 307
e 1953 307
e 1987 307
e 2036 307
e 2330 307
e 2379 307
e 2389 307
e 2414 307
e 2463 307
e 2488 307
e 2500 307
e 2625 307
e 2683 307
e 3038 307
e 3075 307
e 3141 307
e 3220 307
e 3289 307
e 3329 307
e 3522 307
e 3617 307
e 3662 307
e 3672 307
e 3702 307
e 3722 307
e 3729 307
e 3798 307
e 4054 307
e 4093 307
e 4281 307
e 4477 307
e 4567 307
e 4830 307
e 5161 307
e 5341 307
e 5387 307
e 5473 307
e 5545 307
e 5653 307
e 5952 307
e 6009 307
e 6012 307
e 6373 307
e 6634 307
e 6957 307
e 7039 307
e 7094 307
e 7159 307
e 7451 307
e 7515 307
e 7590 307
e 7621 307
e 7784 307
e 7910 307
e 8229 307
e 8241 307
e 8392 307
e 8500 307
e 8617 307
e 8750 307
e 8815 307
e 8869 307
e 9068 307
e 9179 307
e 9251 307
e 9261 307
e 9438 307
e 9607 307
e 9777 307
e 9844 307
e 10278 307
e 10453 307
e 10561 307
e 10589 307
e 10633 307
e 10824 307
e 10952 307
e 11085 307
e 11148 307
e 11179 307
e 11212 307
e 11307 307
e 11337 307
e 11408 307
e 11449 307
e 11498 307
e 11714 307
e 11782 307
e 12017 307
e 12036 307
e 12115 307
e 12143 307
e 12393 307
e 12651 307
e 12669 307
e 12725 307
e 12732 307
e 557 308
e 592 308
e 620 308
e 999 308
e 1017 308
e 1890 308
e 1907 308
e 2229 308
e 2380 308
e 2450 308
e 2610 308
e 2643 308
e 2686 308
e 3012 308
e 3146 308
e 3346 308
e 3402 308
e 3460 308
e 3465 308
e 3892 308
e 4090 308
e 4582 308
e 4860 308
e 4956 308
e 5265 308
e 5813 308
e 6000 308
e 6377 308
e 6696 308
e 6777 308
e 6811 308
e 6987 308
e 7366 308
e 7597 308
e 7972 308
e 8157 308
e 8362 308
e 8920 308
e 8923 308
e 9466 308
e 9813 308
e 9844 308
e 9909 308
e 9956 308
e 10017 308
e 10059 308
e 10628 308
e 10747 308
e 10785 308
e 10846 308
e 11406 308
e 11622 308
e 11795 308
e 11996 308
e 431 309
e 436 309
e 463 309
e 577 309
e 678 309
e 698 309
e 709 309
e 884 309
e 1002 309
e 1133 309
e 1168 309
e 1517 309
e 1739 309
e 1878 309
e 2091 309
e 2151 309
e 2237 309
e 2672 309
e 2862 309
e 2947 309
e 3111 309
e 3724 309
e 3848 309
e 3870 309
e 3904 309
e 4074 309
e 4233 309
e 4238 309
e 4247 309
e 4292 309
e 4454 309
e 4640 309
e 4650 309
e 4795 309
e 4934 309
e 5063 309
e 5158 309
e 5401 309
e 5481 309
e 5482 309
e 5550 309
e 5720 309
e 5736 309
e 5804 309
e 5836 309
e 5970 309
e 5977 309
e 6002 309
e 6150 309
e 6188 309
e 6291 309
e 6292 309
e 6643 309
e 6680 309
e 6701 309
e 6895 309
e 7163 309
e 7213 309
e 7335 309
e 7383 309
e 7411 309
e 7473 309
e 7549 309
e 7688 309
e 7826 309
e 7996 309
e 8090 309
e 8107 309
e 8315 309
e 8503 309
e 8556 309
e 8709 309
e 8832 309
e 8839 309
e 9244 309
e 9430 309
e 9579 309
e 9602 309
e 9960 309
e 10121 309
e 10150 309
e 10172 309
e 10372 309
e 10374 309
e 10381 309
e 10471 309
e 10479 309
e 10491 309
e 10585 309
e 10610 309
e 10651 309
e 10789 309
e 10946 309
e 10950 309
e 10977 309
e 11000 309
e 11050 309
e 11244 309
e 11261 309
e 11574 309
e 11921 309
e 11931 309
e 12077 309
e 12129 309
e 12268 309
e 12467 309
e 12614 309
e 12627 309
e 12639 309
e 12713 309
e 12739 309
e 12766 309
e 550 310
e 821 310
e 998 310
e 1098 310
e 1263 310
e 1331 310
e 1345 310
e 1960 310
e 2403 310
e 2442 310
e 3128 310
e 3188 310
e 3981 310
e 4011 310
e 4338 310
e 4517 310
e 4555 310
e 5201 310
e 5279 310
e 5292 310
e 5410 310
e 5739 310
e 5885 310
e 6110 310
e 6548 310
e 6794 310
e 7625 310
e 7829 310
e 7870 310
e 8402 310
e 8442 310
e 8518 310
e 8529 310
e 8809 310
e 8949 310
e 8978 310
e 9456 310
e 9500 310
e 9722 310
e 9863 310
e 9914 310
e 10124 310
e 10147 310
e 10249 310
e 10375 310
e 10583 310
e 10637 310
e 10782 310
e 11542 310
e 11845 310
e 11950 310
e 12420 310
e 12498 310
e 12732 310
e 855 311
e 1215 311
e 1220 311
e 1537 311
e 2702 311
e 2747 311
e 2891 311
e 3002 311
e 3380 311
e 3771 311
e 3917 311
e 3925 311
e 4258 311
e 4471 311
e 4524 311
e 4837 311
e 4846 311
e 4992 311
e 5964 311
e 6399 311
e 6798 311
e 6825 311
e 7151 311
e 7390 311
e 7550 311
e 7714 311
e 7847 311
e 8670 311
e 9115 311
e 9277 311
e 9345 311
e 9595 311
e 9929 311
e 10453 311
e 10916 311
e 11234 311
e 11761 311
e 12084 311
e 394 312
e 650 312
e 1091 312
e 2666 312
e 3700 312
e 3893 312
e 5759 312
e 8220 312
e 8415 312
e 9123 312
e 10885 312
e 11367 312
e 11565 312
e 2327 313
e 5917 313
e 6313 313
e 7102 313
e 339 314
e 447 314
e 477 314
e 480 314
e 519 314
e 527 314
e 540 314
e 554 314
e 557 314
e 579 314
e 589 314
e 648 314
e 694 314
e 715 314
e 741 314
e 816 314
e 817 314
e 847 314
e 876 314
e 884 314
e 893 314
e 943 314
e 981 314
e 990 314
e 1073 314
e 1109 314
e 1119 314
e 1136 314
e 1243 314
e 1252 314
e 1278 314
e 1324 314
e 1378 314
e 1386 314
e 1415 314
e 1444 314
e 1455 314
e 1463 314
e 1576 314
e 1585 314
e 1633 314
e 1719 314
e 1744 314
e 1801 314
e 1903 314
e 1996 314
e 2002 314
e 2022 314
e 2050 314
e 2085 314
e 2114 314
e 2154 314
e 2167 314
e 2204 314
e 2222 314
e 2244 314
e 2409 314
e 2412 314
e 2422 314
e 2425 314
e 2435 314
e 2460 314
e 2488 314
e 2492 314
e 2548 314
e 2573 314
e 2630 314
e 2644 314
e 2651 314
e 2657 314
e 2672 314
e 2676 314
e 2787 314
e 2795 314
e 2952 314
e 3037 314
e 3095 314
e 3102 314
e 3112 314
e 3131 314
e 3149 314
e 3200 314
e 3208 314
e 3259 314
e 3306 314
e 3317 314
e 3330 314
e 3349 314
e 3388 314
e 3392 314
e 3406 314
e 3467 314
e 3477 314
e 3536 314
e 3568 314
e 3580 314
e 3591 314
e 3653 314
e 3671 314
e 3722 314
e 3727 314
e 3732 314
e 3789 314
e 3863 314
e 3868 314
e 3986 314
e 3998 314
e 4079 314
e 4085 314
e 4183 314
e 4192 314
e 4203 314
e 4274 314
e 4280 314
e 4413 314
e 4434 314
e 4437 314
e 4452 314
e 4453 314
e 4500 314
e 4509 314
e 4543 314
e 4544 314
e 4570 314
e 4581 314
e 4606 314
e 4644 314
e 4674 314
e 4675 314
e 4733 314
e 4773 314
e 4786 314
e 4794 314
e 4908 314
e 4920 314
e 5006 314
e 5015 314
e 5034 314
e 5113 314
e 5138 314
e 5153 314
e 5154 314
e 5209 314
e 5222 314
e 5226 314
e 5293 314
e 5324 314
e 5329 314
e 5333 314
e 5348 314
e 5396 314
e 5415 314
e 5523 314
e 5553 314
e 5584 314
e 5621 314
e 5624 314
e 5649 314
e 5679 314
e 5765 314
e 5826 314
e 5869 314
e 5884 314
e 5942 314
e 5947 314
e 5974 314
e 6010 314
e 6022 314
e 6043 314
e 6046 314
e 6059 314
e 6070 314
e 6148 314
e 6159 314
e 6178 314
e 6226 314
e 6252 314
e 6288 314
e 6297 314
e 6315 314
e 6335 314
e 6407 314
e 6424 314
e 6464 314
e 6478 314
e 6502 314
e 6545 314
e 6566 314
e 6587 314
e 6650 314
e 6652 314
e 6709 314
e 6779 314
e 6861 314
e 6922 314
e 6927 314
e 6959 314
e 6981 314
e 7033 314
e 7073 314
e 7094 314
e 7152 314
e 7172 314
e 7201 314
e 7230 314
e 7294 314
e 7307 314
e 7344 314
e 7450 314
e 7451 314
e 7491 314
e 7587 314
e 7615 314
e 7636 314
e 7639 314
e 7646 314
e 7743 314
e 7830 314
e 7877 314
e 7883 314
e 7922 314
e 7928 314
e 7990 314
e 8033 314
e 8039 314
e 8049 314
e 8119 314
e 8123 314
e 8140 314
e 8170 314
e 8252 314
e 8300 314
e 8382 314
e 8408 314
e 8448 314
e 8453 314
e 8472 314
e 8513 314
e 8538 314
e 8562 314
e 8595 314
e 8631 314
e 8688 314
e 8695 314
e 8733 314
e 8767 314
e 8770 314
e 8788 314
e 8806 314
e 8861 314
e 8923 314
e 9002 314
e 9032 314
e 9039 314
e 9071 314
e 9080 314
e 9120 314
e 9146 314
e 9211 314
e 9249 314
e 9252 314
e 9253 314
e 9264 314
e 9274 314
e 9320 314
e 9341 314
e 9348 314
e 9386 314
e 9420 314
e 9447 314
e 9460 314
e 9482 314
e 9512 314
e 9517 314
e 9548 314
e 9559 314
e 9747 314
e 9919 314
e 9924 314
e 9929 314
e 9971 314
e 10038 314
e 10053 314
e 10081 314
e 10149 314
e 10170 314
e 10172 314
e 10174 314
e 10205 314
e 10280 314
e 10371 314
e 10383 314
e 10425 314
e 10486 314
e 10525 314
e 10605 314
e 10613 314
e 10621 314
e 10657 314
e 10675 314
e 10869 314
e 10874 314
e 10879 314
e 10906 314
e 10975 314
e 11035 314
e 11064 314
e 11102 314
e 11207 314
e 11210 314
e 11215 314
e 11250 314
e 11301 314
e 11338 314
e 11439 314
e 11464 314
e 11553 314
e 11607 314
e 11641 314
e 11647 314
e 11690 314
e 11713 314
e 11829 314
e 11881 314
e 11885 314
e 11935 314
e 11989 314
e 11990 314
e 12051 314
e 12105 314
e 12106 314
e 12113 314
e 12119 314
e 12140 314
e 12162 314
e 12189 314
e 12206 314
e 12220 314
e 12223 314
e 12233 314
e 12282 314
e 12288 314
e 12332 314
e 12343 314
e 12360 314
e 12369 314
e 12412 314
e 12419 314
e 12443 314
e 12447 314
e 12489 314
e 12522 314
e 12553 314
e 12580 314
e 12587 314
e 12588 314
e 12641 314
e 12681 314
e 507 315
e 691 315
e 728 315
e 836 315
e 1214 315
e 1302 315
e 1764 315
e 2062 315
e 2091 315
e 2124 315
e 2348 315
e 2481 315
e 2521 315
e 2594 315
e 2712 315
e 2757 315
e 3051 315
e 3120 315
e 3225 315
e 3460 315
e 3693 315
e 3801 315
e 3802 315
e 3911 315
e 4044 315
e 4088 315
e 4117 315
e 4311 315
e 4352 315
e 4373 315
e 4618 315
e 4636 315
e 4662 315
e 4716 315
e 4918 315
e 4966 315
e 5052 315
e 5242 315
e 5249 315
e 5291 315
e 5736 315
e 5879 315
e 6202 315
e 6249 315
e 6300 315
e 6381 315
e 6385 315
e 6602 315
e 6715 315
e 6804 315
e 6866 315
e 6895 315
e 7006 315
e 7106 315
e 7133 315
e 7204 315
e 7210 315
e 7282 315
e 7352 315
e 7549 315
e 7560 315
e 7909 315
e 7981 315
e 8260 315
e 8284 315
e 8467 315
e 8838 315
e 9005 315
e 9317 315
e 9426 315
e 9530 315
e 9592 315
e 9625 315
e 9739 315
e 9772 315
e 9793 315
e 9822 315
e 10026 315
e 10210 315
e 10399 315
e 10423 315
e 10456 315
e 10468 315
e 10622 315
e 10630 315
e 10745 315
e 10835 315
e 10953 315
e 10992 315
e 11011 315
e 11186 315
e 11865 315
e 11917 315
e 11970 315
e 11996 315
e 12005 315
e 12248 315
e 12396 315
e 12467 315
e 12570 315
e 12576 315
e 12766 315
e 345 316
e 347 316
e 366 316
e 527 316
e 538 316
e 539 316
e 741 316
e 772 316
e 800 316
e 813 316
e 974 316
e 1055 316
e 1093 316
e 1154 316
e 1398 316
e 1412 316
e 1430 316
e 1541 316
e 1572 316
e 1591 316
e 1592 316
e 1603 316
e 1628 316
e 1696 316
e 1745 316
e 1746 316
e 1752 316
e 1766 316
e 1798 316
e 1813 316
e 1840 316
e 1850 316
e 1921 316
e 1931 316
e 1932 316
e 1954 316
e 1969 316
e 1992 316
e 2038 316
e 2048 316
e 2080 316
e 2083 316
e 2085 316
e 2090 316
e 2091 316
e 2167 316
e 2178 316
e 2258 316
e 2278 316
e 2281 316
e 2295 316
e 2321 316
e 2353 316
e 2385 316
e 2419 316
e 2420 316
e 2465 316
e 2490 316
e 2533 316
e 2541 316
e 2562 316
e 2602 316
e 2626 316
e 2645 316
e 2690 316
e 2739 316
e 2787 316
e 2899 316
e 2928 316
e 2939 316
e 2965 316
e 3075 316
e 3083 316
e 3121 316
e 3125 316
e 3273 316
e 3276 316
e 3284 316
e 3306 316
e 3365 316
e 3609 316
e 3631 316
e 3780 316
e 3816 316
e 3820 316
e 3930 316
e 3940 316
e 4023 316
e 4026 316
e 4028 316
e 4073 316
e 4088 316
e 4135 316
e 4159 316
e 4173 316
e 4223 316
e 4273 316
e 4389 316
e 4526 316
e 4548 316
e 4663 316
e 4679 316
e 4804 316
e 4836 316
e 4935 316
e 4986 316
e 5046 316
e 5048 316
e 5052 316
e 5061 316
e 5111 316
e 5115 316
e 5248 316
e 5308 316
e 5309 316
e 5438 316
e 5528 316
e 5566 316
e 5602 316
e 5637 316
e 5701 316
e 5743 316
e 5845 316
e 5893 316
e 5934 316
e 5956 316
e 6138 316
e 6150 316
e 6288 316
e 6311 316
e 6315 316
e 6327 316
e 6386 316
e 6419 316
e 6461 316
e 6482 316
e 6544 316
e 6622 316
e 6652 316
e 6786 316
e 6789 316
e 6828 316
e 6888 316
e 6942 316
e 7013 316
e 7047 316
e 7053 316
e 7061 316
e 7183 316
e 7255 316
e 7349 316
e 7358 316
e 7386 316
e 7417 316
e 7427 316
e 7431 316
e 7489 316
e 7526 316
e 7532 316
e 7573 316
e 7577 316
e 7683 316
e 7710 316
e 7722 316
e 7732 316
e 7828 316
e 7830 316
e 7848 316
e 7904 316
e 7905 316
e 7906 316
e 8007 316
e 8008 316
e 8046 316
e 8105 316
e 8216 316
e 8258 316
e 8331 316
e 8355 316
e 8403 316
e 8433 316
e 8515 316
e 8565 316
e 8587 316
e 8598 316
e 8661 316
e 8682 316
e 8717 316
e 8736 316
e 8782 316
e 8835 316
e 8927 316
e 8979 316
e 9072 316
e 9083 316
e 9113 316
e 9155 316
e 9157 316
e 9181 316
e 9209 316
e 9218 316
e 9279 316
e 9294 316
e 9295 316
e 9356 316
e 9370 316
e 9378 316
e 9427 316
e 9467 316
e 9475 316
e 9499 316
e 9548 316
e 9591 316
e 9611 316
e 9621 316
e 9691 316
e 9698 316
e 9721 316
e 9778 316
e 9867 316
e 9871 316
e 10004 316
e 10024 316
e 10054 316
e 10112 316
e 10118 316
e 10151 316
e 10204 316
e 10213 316
e 10219 316
e 10280 316
e 10299 316
e 10339 316
e 10345 316
e 10368 316
e 10394 316
e 10563 316
e 10592 316
e 10601 316
e 10620 316
e 10636 316
e 10662 316
e 10721 316
e 10774 316
e 10779 316
e 10886 316
e 10891 316
e 10914 316
e 10923 316
e 10932 316
e 10933 316
e 11016 316
e 11018 316
e 11045 316
e 11070 316
e 11175 316
e 11254 316
e 11309 316
e 11330 316
e 11332 316
e 11333 316
e 11342 316
e 11363 316
e 11387 316
e 11403 316
e 11464 316
e 11466 316
e 11514 316
e 11598 316
e 11659 316
e 11676 316
e 11694 316
e 11708 316
e 11725 316
e 11802 316
e 11834 316
e 11850 316
e 11852 316
e 11863 316
e 11893 316
e 11894 316
e 11896 316
e 12000 316
e 12003 316
e 12031 316
e 12067 316
e 12080 316
e 12088 316
e 12146 316
e 12176 316
e 12251 316
e 12257 316
e 12343 316
e 12401 316
e 12418 316
e 12443 316
e 12458 316
e 12514 316
e 12520 316
e 12528 316
e 12631 316
e 12633 316
e 12649 316
e 12683 316
e 12782 316
e 895 317
e 1448 317
e 1537 317
e 1906 317
e 2162 317
e 2172 317
e 2294 317
e 2384 317
e 2717 317
e 2781 317
e 2846 317
e 4077 317
e 4255 317
e 4292 317
e 5092 317
e 5146 317
e 5999 317
e 6202 317
e 6249 317
e 6428 317
e 6562 317
e 8059 317
e 8207 317
e 8978 317
e 9277 317
e 9518 317
e 9876 317
e 10434 317
e 10512 317
e 11041 317
e 11447 317
e 11698 317
e 12283 317
e 12683 317
e 12780 317
e 454 318
e 563 318
e 602 318
e 1080 318
e 1146 318
e 1577 318
e 2117 318
e 2610 318
e 2973 318
e 3465 318
e 3485 318
e 4242 318
e 5229 318
e 5434 318
e 5840 318
e 6293 318
e 6946 318
e 6988 318
e 7340 318
e 7644 318
e 7664 318
e 8137 318
e 8293 318
e 8480 318
e 8530 318
e 8735 318
e 8821 318
e 9019 318
e 9065 318
e 9351 318
e 10101 318
e 10251 318
e 10323 318
e 10535 318
e 10628 318
e 11074 318
e 11085 318
e 11621 318
e 11996 318
e 12231 318
e 12486 318
e 12609 318
e 706 319
e 749 319
e 806 319
e 832 319
e 925 319
e 947 319
e 1073 319
e 1128 319
e 1221 319
e 1223 319
e 1290 319
e 1439 319
e 1445 319
e 1514 319
e 1746 319
e 1808 319
e 1836 319
e 1859 319
e 2099 319
e 2167 319
e 2314 319
e 2360 319
e 2613 319
e 2679 319
e 2838 319
e 3027 319
e 3048 319
e 3050 319
e 3288 319
e 3399 319
e 3493 319
e 3497 319
e 3683 319
e 3712 319
e 3729 319
e 3780 319
e 3792 319
e 3865 319
e 3920 319
e 4377 319
e 4387 319
e 4407 319
e 4426 319
e 4614 319
e 4994 319
e 5156 319
e 5248 319
e 5470 319
e 5670 319
e 5709 319
e 5741 319
e 5760 319
e 5951 319
e 6029 319
e 6058 319
e 6091 319
e 6181 319
e 6198 319
e 6257 319
e 6529 319
e 6542 319
e 6670 319
e 6674 319
e 6786 319
e 6923 319
e 6948 319
e 7092 319
e 7145 319
e 7171 319
e 7192 319
e 7494 319
e 7621 319
e 7746 319
e 7782 319
e 7956 319
e 8126 319
e 8401 319
e 8455 319
e 8729 319
e 8767 319
e 9220 319
e 9446 319
e 9489 319
e 9492 319
e 9725 319
e 9733 319
e 10013 319
e 10038 319
e 10128 319
e 10220 319
e 10345 319
e 10410 319
e 10841 319
e 10866 319
e 11009 319
e 11039 319
e 11076 319
e 11079 319
e 11149 319
e 11218 319
e 11257 319
e 11313 319
e 11330 319
e 11332 319
e 11373 319
e 11386 319
e 11413 319
e 11564 319
e 11647 319
e 11659 319
e 11699 319
e 11700 319
e 11778 319
e 11795 319
e 11832 319
e 12176 319
e 12233 319
e 12317 319
e 12393 319
e 12478 319
e 12493 319
e 12504 319
e 12515 319
e 12518 319
e 12519 319
e 12626 319
e 12641 319
e 12782 319
e 12795 319
e 12800 319
e 979 320
e 1409 320
e 2152 320
e 2284 320
e 2356 320
e 2759 320
e 2962 320
e 3417 320
e 3542 320
e 3733 320
e 3924 320
e 4064 320
e 4089 320
e 4102 320
e 4264 320
e 4325 320
e 4955 320
e 4986 320
e 4998 320
e 5011 320
e 5019 320
e 5028 320
e 5374 320
e 5648 320
e 5815 320
e 5855 320
e 6032 320
e 6431 320
e 6452 320
e 7153 320
e 7498 320
e 7764 320
e 7773 320
e 7874 320
e 8554 320
e 8877 320
e 8907 320
e 10131 320
e 10448 320
e 10586 320
e 11117 320
e 11241 320
e 11317 320
e 11901 320
e 12315 320
e 12676 320
e 350 321
e 516 321
e 1080 321
e 1166 321
e 1920 321
e 1929 321
e 1949 321
e 2424 321
e 2516 321
e 2719 321
e 2774 321
e 2777 321
e 2933 321
e 3337 321
e 3490 321
e 3926 321
e 4077 321
e 4164 321
e 4288 321
e 5514 321
e 6234 321
e 6743 321
e 7232 321
e 7301 321
e 7318 321
e 8267 321
e 8759 321
e 9105 321
e 9422 321
e 9759 321
e 9929 321
e 10209 321
e 11002 321
e 11082 321
e 11374 321
e 12456 321
e 12727 321
e 12737 321
e 377 322
e 462 322
e 496 322
e 540 322
e 689 322
e 735 322
e 984 322
e 1000 322
e 1128 322
e 1514 322
e 1538 322
e 1549 322
e 1554 322
e 1602 322
e 1682 322
e 1871 322
e 1872 322
e 1939 322
e 2091 322
e 2167 322
e 2242 322
e 2244 322
e 2286 322
e 2325 322
e 2655 322
e 2788 322
e 2965 322
e 3125 322
e 3466 322
e 3683 322
e 3861 322
e 4042 322
e 4182 322
e 4432 322
e 4611 322
e 4692 322
e 4816 322
e 4862 322
e 4872 322
e 4968 322
e 4997 322
e 5110 322
e 5211 322
e 5329 322
e 5382 322
e 5468 322
e 5537 322
e 5566 322
e 5583 322
e 5637 322
e 5757 322
e 5968 322
e 6055 322
e 6196 322
e 6238 322
e 6368 322
e 6577 322
e 6709 322
e 7171 322
e 7267 322
e 7417 322
e 7429 322
e 7464 322
e 7469 322
e 7494 322
e 7507 322
e 7683 322
e 7697 322
e 7999 322
e 8099 322
e 8197 322
e 8222 322
e 8348 322
e 8560 322
e 8587 322
e 8674 322
e 8817 322
e 9082 322
e 9083 322
e 9203 322
e 9231 322
e 9274 322
e 9284 322
e 9295 322
e 9348 322
e 9587 322
e 9649 322
e 9733 322
e 9788 322
e 9800 322
e 9926 322
e 10038 322
e 10107 322
e 10128 322
e 10414 322
e 10475 322
e 10495 322
e 10535 322
e 10602 322
e 10644 322
e 10675 322
e 10721 322
e 10755 322
e 11022 322
e 11078 322
e 11210 322
e 11275 322
e 11280 322
e 11413 322
e 11416 322
e 11442 322
e 11526 322
e 11595 322
e 11617 322
e 11647 322
e 11708 322
e 11775 322
e 12059 322
e 12222 322
e 12399 322
e 12428 322
e 12477 322
e 12478 322
e 12537 322
e 341 323
e 377 323
e 655 323
e 670 323
e 713 323
e 912 323
e 1114 323
e 1280 323
e 1630 323
e 1696 323
e 1800 323
e 1948 323
e 1969 323
e 1992 323
e 2030 323
e 2247 323
e 2341 323
e 2490 323
e 2931 323
e 2939 323
e 2965 323
e 3081 323
e 3301 323
e 3474 323
e 3536 323
e 3634 323
e 3790 323
e 4120 323
e 4169 323
e 4259 323
e 4317 323
e 5471 323
e 5938 323
e 6599 323
e 6622 323
e 6779 323
e 6814 323
e 6969 323
e 7189 323
e 7225 323
e 7249 323
e 7358 323
e 7462 323
e 7466 323
e 7502 323
e 7633 323
e 7716 323
e 7874 323
e 8006 323
e 8115 323
e 8234 323
e 8283 323
e 8329 323
e 8389 323
e 8777 323
e 8817 323
e 8927 323
e 9331 323
e 10027 323
e 10350 323
e 10375 323
e 10380 323
e 10694 323
e 10954 323
e 11261 323
e 11280 323
e 11474 323
e 11642 323
e 11811 323
e 12129 323
e 12209 323
e 12226 323
e 12458 323
e 12463 323
e 12538 323
e 12789 323
e 4785 324
e 6414 324
e 12705 324
e 444 325
e 660 325
e 703 325
e 1527 325
e 1649 325
e 1723 325
e 2816 325
e 3436 325
e 3823 325
e 3849 325
e 5112 325
e 5234 325
e 5450 325
e 5990 325
e 6214 325
e 6759 325
e 7021 325
e 7581 325
e 7653 325
e 8278 325
e 8538 325
e 8576 325
e 8623 325
e 8766 325
e 9580 325
e 10509 325
e 11070 325
e 11589 325
e 11968 325
e 12074 325
e 12792 325
e 364 326
e 373 326
e 388 326
e 433 326
e 444 326
e 518 326
e 603 326
e 664 326
e 709 326
e 716 326
e 788 326
e 1025 326
e 1217 326
e 1233 326
e 1248 326
e 1265 326
e 1316 326
e 1358 326
e 1383 326
e 1393 326
e 1470 326
e 1692 326
e 1718 326
e 1760 326
e 1813 326
e 1826 326
e 1910 326
e 2091 326
e 2118 326
e 2234 326
e 2248 326
e 2262 326
e 2296 326
e 2315 326
e 2337 326
e 2423 326
e 2523 326
e 2538 326
e 2571 326
e 2582 326
e 2712 326
e 2716 326
e 2746 326
e 2757 326
e 2771 326
e 2811 326
e 2865 326
e 3008 326
e 3025 326
e 3046 326
e 3066 326
e 3100 326
e 3118 326
e 3307 326
e 3326 326
e 3362 326
e 3435 326
e 3508 326
e 3589 326
e 3628 326
e 3678 326
e 3724 326
e 3745 326
e 3758 326
e 3772 326
e 3792 326
e 3801 326
e 3932 326
e 3941 326
e 4006 326
e 4124 326
e 4143 326
e 4185 326
e 4232 326
e 4247 326
e 4369 326
e 4386 326
e 4562 326
e 4578 326
e 4713 326
e 4743 326
e 4793 326
e 4795 326
e 4852 326
e 4940 326
e 4958 326
e 4979 326
e 4984 326
e 5033 326
e 5035 326
e 5059 326
e 5115 326
e 5132 326
e 5247 326
e 5276 326
e 5405 326
e 5410 326
e 5480 326
e 5522 326
e 5526 326
e 5571 326
e 5667 326
e 5736 326
e 5849 326
e 5850 326
e 5877 326
e 5898 326
e 6093 326
e 6155 326
e 6224 326
e 6235 326
e 6303 326
e 6381 326
e 6397 326
e 6516 326
e 6523 326
e 6591 326
e 6593 326
e 6643 326
e 6661 326
e 6667 326
e 6682 326
e 6713 326
e 6715 326
e 6776 326
e 6808 326
e 6817 326
e 6991 326
e 7042 326
e 7046 326
e 7055 326
e 7057 326
e 7133 326
e 7158 326
e 7178 326
e 7257 326
e 7264 326
e 7282 326
e 7373 326
e 7458 326
e 7473 326
e 7477 326
e 7501 326
e 7560 326
e 7586 326
e 7693 326
e 7695 326
e 7779 326
e 7811 326
e 7909 326
e 7925 326
e 7941 326
e 7954 326
e 8032 326
e 8107 326
e 8114 326
e 8179 326
e 8190 326
e 8217 326
e 8260 326
e 8324 326
e 8456 326
e 8646 326
e 8693 326
e 8736 326
e 8816 326
e 8838 326
e 8955 326
e 9033 326
e 9055 326
e 9084 326
e 9085 326
e 9128 326
e 9139 326
e 9233 326
e 9244 326
e 9333 326
e 9334 326
e 9399 326
e 9411 326
e 9474 326
e 9521 326
e 9571 326
e 9589 326
e 9639 326
e 9711 326
e 9754 326
e 9774 326
e 9877 326
e 9960 326
e 10000 326
e 10153 326
e 10300 326
e 10312 326
e 10325 326
e 10368 326
e 10411 326
e 10437 326
e 10499 326
e 10555 326
e 10585 326
e 10615 326
e 10745 326
e 10868 326
e 10912 326
e 10946 326
e 10998 326
e 11000 326
e 11023 326
e 11027 326
e 11050 326
e 11066 326
e 11077 326
e 11080 326
e 11245 326
e 11248 326
e 11265 326
e 11420 326
e 11462 326
e 11486 326
e 11492 326
e 11525 326
e 11594 326
e 11596 326
e 11644 326
e 11668 326
e 11880 326
e 11890 326
e 11921 326
e 11962 326
e 12016 326
e 12034 326
e 12044 326
e 12077 326
e 12128 326
e 12268 326
e 12285 326
e 12331 326
e 12345 326
e 12441 326
e 12467 326
e 12479 326
e 12554 326
e 12589 326
e 12594 326
e 12602 326
e 12708 326
e 12713 326
e 12733 326
e 12776 326
e 337 327
e 351 327
e 436 327
e 464 327
e 496 327
e 537 327
e 561 327
e 596 327
e 630 327
e 658 327
e 741 327
e 891 327
e 911 327
e 940 327
e 951 327
e 958 327
e 993 327
e 1010 327
e 1038 327
e 1062 327
e 1102 327
e 1221 327
e 1290 327
e 1301 327
e 1309 327
e 1460 327
e 1481 327
e 1528 327
e 1546 327
e 1570 327
e 1577 327
e 1614 327
e 1691 327
e 1696 327
e 1698 327
e 1706 327
e 1717 327
e 1746 327
e 1758 327
e 1766 327
e 1809 327
e 1813 327
e 1822 327
e 1823 327
e 1833 327
e 1873 327
e 1900 327
e 1923 327
e 1932 327
e 2039 327
e 2048 327
e 2083 327
e 2167 327
e 2170 327
e 2173 327
e 2181 327
e 2242 327
e 2278 327
e 2303 327
e 2335 327
e 2351 327
e 2365 327
e 2391 327
e 2475 327
e 2527 327
e 2529 327
e 2537 327
e 2644 327
e 2663 327
e 2683 327
e 2744 327
e 2760 327
e 2780 327
e 2796 327
e 2844 327
e 2896 327
e 2972 327
e 3040 327
e 3061 327
e 3079 327
e 3119 327
e 3200 327
e 3243 327
e 3248 327
e 3276 327
e 3324 327
e 3369 327
e 3397 327
e 3496 327
e 3532 327
e 3537 327
e 3585 327
e 3674 327
e 3677 327
e 3688 327
e 3728 327
e 3854 327
e 3923 327
e 3940 327
e 3953 327
e 3974 327
e 3979 327
e 3998 327
e 4039 327
e 4072 327
e 4089 327
e 4097 327
e 4122 327
e 4139 327
e 4170 327
e 4269 327
e 4426 327
e 4448 327
e 4452 327
e 4461 327
e 4470 327
e 4471 327
e 4476 327
e 4543 327
e 4614 327
e 4630 327
e 4652 327
e 4663 327
e 4684 327
e 4708 327
e 4739 327
e 4804 327
e 4862 327
e 4890 327
e 4913 327
e 4924 327
e 4939 327
e 4999 327
e 5019 327
e 5023 327
e 5055 327
e 5104 327
e 5110 327
e 5114 327
e 5193 327
e 5211 327
e 5246 327
e 5262 327
e 5263 327
e 5309 327
e 5329 327
e 5382 327
e 5386 327
e 5406 327
e 5461 327
e 5537 327
e 5542 327
e 5566 327
e 5602 327
e 5615 327
e 5700 327
e 5701 327
e 5735 327
e 5756 327
e 5836 327
e 5956 327
e 5962 327
e 6035 327
e 6052 327
e 6090 327
e 6102 327
e 6156 327
e 6226 327
e 6273 327
e 6288 327
e 6318 327
e 6412 327
e 6435 327
e 6440 327
e 6461 327
e 6482 327
e 6596 327
e 6652 327
e 6695 327
e 6740 327
e 6786 327
e 6832 327
e 6867 327
e 6892 327
e 6935 327
e 6950 327
e 7003 327
e 7025 327
e 7053 327
e 7074 327
e 7163 327
e 7183 327
e 7255 327
e 7297 327
e 7305 327
e 7317 327
e 7406 327
e 7417 327
e 7427 327
e 7436 327
e 7498 327
e 7573 327
e 7581 327
e 7622 327
e 7710 327
e 7784 327
e 7851 327
e 7883 327
e 8008 327
e 8018 327
e 8089 327
e 8097 327
e 8139 327
e 8199 327
e 8200 327
e 8216 327
e 8244 327
e 8254 327
e 8276 327
e 8385 327
e 8397 327
e 8404 327
e 8421 327
e 8455 327
e 8488 327
e 8510 327
e 8523 327
e 8554 327
e 8640 327
e 8641 327
e 8830 327
e 8880 327
e 8883 327
e 8952 327
e 8975 327
e 8979 327
e 9025 327
e 9109 327
e 9205 327
e 9279 327
e 9347 327
e 9361 327
e 9370 327
e 9399 327
e 9446 327
e 9493 327
e 9576 327
e 9648 327
e 9650 327
e 9712 327
e 9766 327
e 9788 327
e 9915 327
e 10054 327
e 10100 327
e 10155 327
e 10176 327
e 10194 327
e 10273 327
e 10289 327
e 10290 327
e 10330 327
e 10447 327
e 10450 327
e 10492 327
e 10493 327
e 10561 327
e 10563 327
e 10620 327
e 10634 327
e 10665 327
e 10734 327
e 10750 327
e 10762 327
e 10774 327
e 10801 327
e 10838 327
e 10855 327
e 10914 327
e 10941 327
e 11149 327
e 11219 327
e 11253 327
e 11315 327
e 11342 327
e 11362 327
e 11363 327
e 11410 327
e 11430 327
e 11516 327
e 11532 327
e 11536 327
e 11556 327
e 11595 327
e 11617 327
e 11685 327
e 11694 327
e 11718 327
e 11734 327
e 11756 327
e 11819 327
e 11825 327
e 11836 327
e 11842 327
e 11843 327
e 11852 327
e 11863 327
e 11878 327
e 11896 327
e 11972 327
e 12045 327
e 12047 327
e 12051 327
e 12093 327
e 12103 327
e 12196 327
e 12253 327
e 12257 327
e 12322 327
e 12360 327
e 12417 327
e 12428 327
e 12443 327
e 12465 327
e 12514 327
e 12564 327
e 12610 327
e 12623 327
e 12633 327
e 12649 327
e 12702 327
e 12739 327
e 12765 327
e 12781 327
e 12801 327
e 12802 327
e 621 328
e 650 328
e 651 328
e 808 328
e 829 328
e 1048 328
e 1384 328
e 1700 328
e 1790 328
e 1856 328
e 1975 328
e 2024 328
e 2129 328
e 2268 328
e 2271 328
e 2314 328
e 2347 328
e 2389 328
e 2500 328
e 2503 328
e 2655 328
e 2728 328
e 2751 328
e 2830 328
e 3181 328
e 3300 328
e 3640 328
e 4032 328
e 4061 328
e 4069 328
e 4184 328
e 4393 328
e 4432 328
e 4557 328
e 4718 328
e 5068 328
e 5250 328
e 5341 328
e 5387 328
e 5425 328
e 5458 328
e 5473 328
e 5627 328
e 5664 328
e 5798 328
e 6055 328
e 6181 328
e 6332 328
e 6431 328
e 6433 328
e 6452 328
e 6556 328
e 6648 328
e 6952 328
e 6953 328
e 7171 328
e 7456 328
e 7489 328
e 7545 328
e 7639 328
e 7778 328
e 8369 328
e 8392 328
e 8610 328
e 8623 328
e 8628 328
e 8685 328
e 8753 328
e 8952 328
e 9620 328
e 9631 328
e 9806 328
e 9813 328
e 10064 328
e 10330 328
e 10440 328
e 10450 328
e 10579 328
e 10650 328
e 10863 328
e 10984 328
e 11039 328
e 11393 328
e 11799 328
e 11836 328
e 12284 328
e 12369 328
e 12605 328
e 12621 328
e 462 329
e 642 329
e 724 329
e 733 329
e 984 329
e 997 329
e 1072 329
e 1134 329
e 1191 329
e 1218 329
e 1223 329
e 1292 329
e 1317 329
e 1364 329
e 1384 329
e 1538 329
e 1641 329
e 1778 329
e 2085 329
e 2268 329
e 2281 329
e 2351 329
e 2535 329
e 2598 329
e 2787 329
e 2790 329
e 2898 329
e 2966 329
e 3125 329
e 3205 329
e 3262 329
e 3321 329
e 3365 329
e 3394 329
e 3476 329
e 3677 329
e 3913 329
e 4057 329
e 4122 329
e 4452 329
e 4461 329
e 4571 329
e 4580 329
e 4692 329
e 4739 329
e 4847 329
e 4920 329
e 5096 329
e 5165 329
e 5316 329
e 5618 329
e 5637 329
e 5968 329
e 6010 329
e 6135 329
e 6151 329
e 6251 329
e 6288 329
e 6335 329
e 6368 329
e 6372 329
e 6386 329
e 6429 329
e 6587 329
e 6873 329
e 6930 329
e 6971 329
e 7000 329
e 7118 329
e 7192 329
e 7236 329
e 7252 329
e 7267 329
e 7425 329
e 7594 329
e 7631 329
e 7666 329
e 7672 329
e 7683 329
e 7984 329
e 7990 329
e 8033 329
e 8174 329
e 8300 329
e 8495 329
e 8598 329
e 8602 329
e 8880 329
e 8965 329
e 9082 329
e 9083 329
e 9203 329
e 9228 329
e 9246 329
e 9404 329
e 9423 329
e 9520 329
e 9525 329
e 9611 329
e 9653 329
e 9836 329
e 9947 329
e 9989 329
e 10107 329
e 10285 329
e 10339 329
e 10370 329
e 10371 329
e 10545 329
e 10547 329
e 10632 329
e 10753 329
e 10886 329
e 10891 329
e 10932 329
e 10938 329
e 11158 329
e 11210 329
e 11215 329
e 11312 329
e 11403 329
e 11457 329
e 11532 329
e 11657 329
e 11676 329
e 11689 329
e 11714 329
e 11746 329
e 11756 329
e 12256 329
e 12294 329
e 12318 329
e 12418 329
e 12586 329
e 12603 329
e 12649 329
e 485 330
e 607 330
e 671 330
e 1409 330
e 1411 330
e 1598 330
e 1649 330
e 1751 330
e 2161 330
e 2488 330
e 2525 330
e 2587 330
e 2878 330
e 2986 330
e 3019 330
e 3105 330
e 3352 330
e 3372 330
e 3417 330
e 3542 330
e 3545 330
e 3681 330
e 3716 330
e 3733 330
e 3924 330
e 3980 330
e 4064 330
e 4118 330
e 4230 330
e 4320 330
e 4323 330
e 4402 330
e 4418 330
e 4432 330
e 4705 330
e 4877 330
e 4942 330
e 4955 330
e 4986 330
e 5098 330
e 5109 330
e 5263 330
e 5294 330
e 5322 330
e 5331 330
e 5499 330
e 5614 330
e 5691 330
e 5778 330
e 5815 330
e 5823 330
e 5855 330
e 5907 330
e 6011 330
e 6445 330
e 6459 330
e 6481 330
e 6626 330
e 6724 330
e 6899 330
e 6912 330
e 6962 330
e 7024 330
e 7159 330
e 7167 330
e 7584 330
e 7643 330
e 7667 330
e 7708 330
e 8083 330
e 8153 330
e 8343 330
e 8452 330
e 8491 330
e 8623 330
e 8642 330
e 8694 330
e 8712 330
e 8750 330
e 8871 330
e 9148 330
e 9188 330
e 9255 330
e 9300 330
e 9385 330
e 9514 330
e 9539 330
e 9607 330
e 9808 330
e 9890 330
e 9936 330
e 10036 330
e 10586 330
e 10668 330
e 10704 330
e 10816 330
e 10824 330
e 10842 330
e 10867 330
e 10949 330
e 11006 330
e 11085 330
e 11125 330
e 11370 330
e 11402 330
e 11582 330
e 11591 330
e 11677 330
e 11815 330
e 11886 330
e 11977 330
e 12065 330
e 12114 330
e 12259 330
e 12274 330
e 12526 330
e 12575 330
e 12607 330
e 12750 330
e 526 331
e 599 331
e 626 331
e 1147 331
e 1274 331
e 1500 331
e 1795 331
e 1846 331
e 2100 331
e 2101 331
e 2111 331
e 2533 331
e 2561 331
e 2655 331
e 2978 331
e 3239 331
e 3363 331
e 3460 331
e 3857 331
e 3918 331
e 3944 331
e 4066 331
e 4245 331
e 4249 331
e 4449 331
e 4614 331
e 5117 331
e 6020 331
e 6061 331
e 6553 331
e 6561 331
e 6685 331
e 6759 331
e 6921 331
e 6950 331
e 7026 331
e 7280 331
e 7452 331
e 7516 331
e 7683 331
e 8285 331
e 8313 331
e 8376 331
e 8609 331
e 9227 331
e 9303 331
e 10127 331
e 10268 331
e 10615 331
e 10795 331
e 11335 331
e 11427 331
e 11769 331
e 11773 331
e 11996 331
e 12037 331
e 12134 331
e 12217 331
e 12331 331
e 574 332
e 653 332
e 813 332
e 1536 332
e 1993 332
e 2101 332
e 2339 332
e 3013 332
e 3379 332
e 3548 332
e 4545 332
e 4554 332
e 5125 332
e 5682 332
e 5710 332
e 5780 332
e 6165 332
e 6172 332
e 6788 332
e 7092 332
e 7715 332
e 7947 332
e 8066 332
e 8445 332
e 8668 332
e 8913 332
e 9365 332
e 9732 332
e 9898 332
e 10159 332
e 10234 332
e 10357 332
e 10453 332
e 10820 332
e 11282 332
e 11408 332
e 11990 332
e 12319 332
e 12321 332
e 12668 332
e 12787 332
e 755 333
e 1074 333
e 1149 333
e 1540 333
e 2239 333
e 2620 333
e 2784 333
e 2979 333
e 3282 333
e 3438 333
e 4088 333
e 4097 333
e 4105 333
e 4138 333
e 4390 333
e 4707 333
e 4939 333
e 5434 333
e 5633 333
e 5695 333
e 5972 333
e 6037 333
e 6886 333
e 7441 333
e 9098 333
e 9949 333
e 10099 333
e 11629 333
e 11639 333
e 12179 333
e 12802 333
e 658 334
e 667 334
e 719 334
e 763 334
e 800 334
e 911 334
e 933 334
e 1028 334
e 1071 334
e 1072 334
e 1157 334
e 1266 334
e 1307 334
e 1309 334
e 1398 334
e 1430 334
e 1460 334
e 1734 334
e 1803 334
e 1992 334
e 2080 334
e 2171 334
e 2178 334
e 2285 334
e 2461 334
e 2463 334
e 2520 334
e 2529 334
e 2537 334
e 2814 334
e 2828 334
e 2923 334
e 2950 334
e 2965 334
e 2992 334
e 3040 334
e 3121 334
e 3129 334
e 3140 334
e 3171 334
e 3222 334
e 3269 334
e 3485 334
e 3517 334
e 3531 334
e 3542 334
e 3616 334
e 3687 334
e 3702 334
e 3731 334
e 3798 334
e 3938 334
e 4028 334
e 4114 334
e 4115 334
e 4250 334
e 4265 334
e 4353 334
e 4433 334
e 4470 334
e 4488 334
e 4519 334
e 4548 334
e 4585 334
e 4647 334
e 4790 334
e 4813 334
e 4857 334
e 4935 334
e 4976 334
e 4994 334
e 5023 334
e 5119 334
e 5172 334
e 5309 334
e 5509 334
e 5615 334
e 5629 334
e 5743 334
e 5834 334
e 5900 334
e 5908 334
e 5977 334
e 5996 334
e 6150 334
e 6156 334
e 6201 334
e 6533 334
e 6544 334
e 6652 334
e 6692 334
e 6740 334
e 6775 334
e 7053 334
e 7074 334
e 7182 334
e 7222 334
e 7358 334
e 7495 334
e 7558 334
e 7573 334
e 7672 334
e 7740 334
e 7793 334
e 7905 334
e 8079 334
e 8101 334
e 8244 334
e 8331 334
e 8403 334
e 8419 334
e 8515 334
e 8523 334
e 8554 334
e 8618 334
e 8717 334
e 8741 334
e 8822 334
e 8828 334
e 9179 334
e 9362 334
e 9382 334
e 9395 334
e 9548 334
e 9594 334
e 9648 334
e 9686 334
e 9690 334
e 9694 334
e 9719 334
e 9724 334
e 9801 334
e 10219 334
e 10351 334
e 10368 334
e 10438 334
e 10447 334
e 10492 334
e 10566 334
e 10634 334
e 10678 334
e 10861 334
e 10920 334
e 11045 334
e 11118 334
e 11175 334
e 11218 334
e 11275 334
e 11317 334
e 11332 334
e 11536 334
e 11538 334
e 11586 334
e 11649 334
e 11694 334
e 11875 334
e 11994 334
e 12146 334
e 12149 334
e 12164 334
e 12341 334
e 12344 334
e 12350 334
e 12413 334
e 12417 334
e 12631 334
e 12672 334
e 594 335
e 629 335
e 899 335
e 1056 335
e 1207 335
e 1507 335
e 1611 335
e 1762 335
e 1846 335
e 2279 335
e 2546 335
e 2835 335
e 2899 335
e 2967 335
e 3372 335
e 3456 335
e 3733 335
e 4001 335
e 4375 335
e 4543 335
e 4582 335
e 4632 335
e 4677 335
e 4877 335
e 4942 335
e 5169 335
e 5263 335
e 5330 335
e 5397 335
e 5424 335
e 5434 335
e 5499 335
e 5588 335
e 5603 335
e 5606 335
e 5614 335
e 5919 335
e 6194 335
e 6445 335
e 6872 335
e 7008 335
e 7125 335
e 7368 335
e 7492 335
e 7667 335
e 8425 335
e 8642 335
e 8912 335
e 9539 335
e 9748 335
e 9808 335
e 10419 335
e 10684 335
e 11046 335
e 11130 335
e 11241 335
e 11242 335
e 11369 335
e 11370 335
e 11402 335
e 11681 335
e 11820 335
e 11866 335
e 11886 335
e 11993 335
e 12031 335
e 12460 335
e 12497 335
e 2165 336
e 4815 336
e 5155 336
e 5400 336
e 7850 336
e 8881 336
e 9527 336
e 10515 336
e 10598 336
e 10783 336
e 496 337
e 537 337
e 540 337
e 652 337
e 748 337
e 891 337
e 905 337
e 911 337
e 923 337
e 940 337
e 951 337
e 958 337
e 1010 337
e 1027 337
e 1046 337
e 1062 337
e 1102 337
e 1171 337
e 1180 337
e 1221 337
e 1309 337
e 1541 337
e 1577 337
e 1614 337
e 1671 337
e 1682 337
e 1691 337
e 1698 337
e 1717 337
e 1746 337
e 1758 337
e 2039 337
e 2181 337
e 2351 337
e 2365 337
e 2385 337
e 2529 337
e 2537 337
e 2577 337
e 2760 337
e 2796 337
e 2969 337
e 3040 337
e 3061 337
e 3079 337
e 3243 337
e 3248 337
e 3537 337
e 3585 337
e 3621 337
e 3674 337
e 3688 337
e 3912 337
e 3933 337
e 3953 337
e 3979 337
e 4039 337
e 4170 337
e 4269 337
e 4281 337
e 4426 337
e 4470 337
e 4476 337
e 4568 337
e 4608 337
e 4645 337
e 4652 337
e 4663 337
e 4687 337
e 4739 337
e 4862 337
e 4891 337
e 5055 337
e 5211 337
e 5246 337
e 5309 337
e 5313 337
e 5329 337
e 5382 337
e 5401 337
e 5461 337
e 5700 337
e 5730 337
e 5836 337
e 5962 337
e 6029 337
e 6052 337
e 6090 337
e 6102 337
e 6156 337
e 6318 337
e 6335 337
e 6440 337
e 6477 337
e 6740 337
e 6832 337
e 6867 337
e 6892 337
e 6971 337
e 7025 337
e 7088 337
e 7196 337
e 7417 337
e 7467 337
e 7469 337
e 7496 337
e 7573 337
e 7577 337
e 7594 337
e 7697 337
e 7741 337
e 7782 337
e 8097 337
e 8199 337
e 8200 337
e 8254 337
e 8397 337
e 8404 337
e 8421 337
e 8488 337
e 8554 337
e 8757 337
e 8979 337
e 9109 337
e 9205 337
e 9347 337
e 9399 337
e 9493 337
e 9576 337
e 9648 337
e 9712 337
e 9733 337
e 9806 337
e 10054 337
e 10100 337
e 10176 337
e 10274 337
e 10285 337
e 10447 337
e 10547 337
e 10606 337
e 10620 337
e 10634 337
e 10734 337
e 10886 337
e 10914 337
e 11130 337
e 11149 337
e 11305 337
e 11342 337
e 11390 337
e 11526 337
e 11532 337
e 11595 337
e 11617 337
e 11694 337
e 11746 337
e 11751 337
e 11756 337
e 11836 337
e 11842 337
e 11852 337
e 11935 337
e 12047 337
e 12103 337
e 12253 337
e 12322 337
e 12428 337
e 12564 337
e 12605 337
e 12623 337
e 12649 337
e 12739 337
e 353 338
e 613 338
e 651 338
e 689 338
e 705 338
e 808 338
e 829 338
e 912 338
e 1313 338
e 1384 338
e 1463 338
e 1630 338
e 1657 338
e 1784 338
e 1995 338
e 2001 338
e 2129 338
e 2133 338
e 2271 338
e 2321 338
e 2389 338
e 2420 338
e 2434 338
e 2510 338
e 2602 338
e 2728 338
e 2861 338
e 2996 338
e 3474 338
e 3915 338
e 4032 338
e 4175 338
e 4491 338
e 4603 338
e 4941 338
e 5058 338
e 5068 338
e 5235 338
e 5254 338
e 5406 338
e 5423 338
e 5438 338
e 5938 338
e 6181 338
e 6221 338
e 6233 338
e 6345 338
e 6428 338
e 6456 338
e 6860 338
e 6888 338
e 6952 338
e 7071 338
e 7115 338
e 7447 338
e 7532 338
e 7615 338
e 7746 338
e 7778 338
e 7803 338
e 7848 338
e 8369 338
e 8433 338
e 8548 338
e 8623 338
e 8713 338
e 8753 338
e 8766 338
e 8854 338
e 8859 338
e 8911 338
e 9021 338
e 9066 338
e 9356 338
e 9429 338
e 9559 338
e 9620 338
e 9859 338
e 9867 338
e 10058 338
e 10193 338
e 10330 338
e 10371 338
e 10579 338
e 10696 338
e 10954 338
e 11191 338
e 11227 338
e 11360 338
e 11393 338
e 11514 338
e 11910 338
e 11940 338
e 12031 338
e 12072 338
e 12188 338
e 12222 338
e 12489 338
e 12493 338
e 12515 338
e 12589 338
e 12603 338
e 12605 338
e 12749 338
e 12782 338
e 344 339
e 358 339
e 390 339
e 416 339
e 480 339
e 495 339
e 527 339
e 535 339
e 540 339
e 554 339
e 573 339
e 619 339
e 622 339
e 680 339
e 694 339
e 718 339
e 741 339
e 777 339
e 810 339
e 817 339
e 879 339
e 904 339
e 915 339
e 948 339
e 990 339
e 1002 339
e 1066 339
e 1067 339
e 1077 339
e 1102 339
e 1104 339
e 1119 339
e 1220 339
e 1252 339
e 1297 339
e 1324 339
e 1368 339
e 1455 339
e 1492 339
e 1508 339
e 1656 339
e 1753 339
e 1791 339
e 1842 339
e 1908 339
e 1996 339
e 1998 339
e 2115 339
e 2154 339
e 2244 339
e 2274 339
e 2321 339
e 2324 339
e 2401 339
e 2402 339
e 2412 339
e 2425 339
e 2435 339
e 2629 339
e 2630 339
e 2640 339
e 2644 339
e 2678 339
e 2711 339
e 2795 339
e 2843 339
e 2952 339
e 2984 339
e 3102 339
e 3176 339
e 3197 339
e 3287 339
e 3306 339
e 3314 339
e 3374 339
e 3380 339
e 3446 339
e 3450 339
e 3460 339
e 3477 339
e 3517 339
e 3554 339
e 3576 339
e 3653 339
e 3787 339
e 3789 339
e 3807 339
e 3858 339
e 3863 339
e 3915 339
e 3979 339
e 3992 339
e 4020 339
e 4085 339
e 4086 339
e 4135 339
e 4142 339
e 4160 339
e 4186 339
e 4203 339
e 4274 339
e 4280 339
e 4292 339
e 4299 339
e 4317 339
e 4353 339
e 4372 339
e 4426 339
e 4427 339
e 4434 339
e 4575 339
e 4581 339
e 4644 339
e 4787 339
e 4794 339
e 4802 339
e 4816 339
e 4833 339
e 5006 339
e 5034 339
e 5061 339
e 5092 339
e 5119 339
e 5170 339
e 5222 339
e 5235 339
e 5324 339
e 5329 339
e 5415 339
e 5420 339
e 5523 339
e 5538 339
e 5869 339
e 5947 339
e 5953 339
e 5977 339
e 5999 339
e 6017 339
e 6043 339
e 6046 339
e 6059 339
e 6090 339
e 6206 339
e 6209 339
e 6252 339
e 6324 339
e 6407 339
e 6438 339
e 6440 339
e 6470 339
e 6502 339
e 6534 339
e 6535 339
e 6537 339
e 6545 339
e 6547 339
e 6587 339
e 6628 339
e 6645 339
e 6652 339
e 6751 339
e 6779 339
e 6785 339
e 6834 339
e 6860 339
e 6935 339
e 6938 339
e 6968 339
e 7010 339
e 7073 339
e 7074 339
e 7145 339
e 7166 339
e 7172 339
e 7201 339
e 7230 339
e 7240 339
e 7255 339
e 7299 339
e 7431 339
e 7450 339
e 7467 339
e 7523 339
e 7551 339
e 7587 339
e 7615 339
e 7636 339
e 7639 339
e 7640 339
e 7713 339
e 7791 339
e 7806 339
e 7877 339
e 7885 339
e 7906 339
e 7990 339
e 8039 339
e 8049 339
e 8128 339
e 8142 339
e 8143 339
e 8156 339
e 8240 339
e 8292 339
e 8435 339
e 8453 339
e 8518 339
e 8538 339
e 8550 339
e 8577 339
e 8656 339
e 8766 339
e 8767 339
e 8788 339
e 8793 339
e 8827 339
e 8854 339
e 8856 339
e 8861 339
e 8883 339
e 8917 339
e 8918 339
e 8953 339
e 9010 339
e 9031 339
e 9032 339
e 9070 339
e 9108 339
e 9211 339
e 9253 339
e 9310 339
e 9320 339
e 9360 339
e 9440 339
e 9447 339
e 9462 339
e 9482 339
e 9495 339
e 9509 339
e 9517 339
e 9548 339
e 9559 339
e 9614 339
e 9647 339
e 9648 339
e 9722 339
e 9737 339
e 9745 339
e 9747 339
e 9776 339
e 9919 339
e 9929 339
e 9971 339
e 10013 339
e 10080 339
e 10139 339
e 10149 339
e 10172 339
e 10174 339
e 10194 339
e 10263 339
e 10280 339
e 10331 339
e 10401 339
e 10416 339
e 10434 339
e 10444 339
e 10487 339
e 10512 339
e 10537 339
e 10671 339
e 10680 339
e 10697 339
e 10719 339
e 10758 339
e 10860 339
e 10869 339
e 10914 339
e 11041 339
e 11148 339
e 11156 339
e 11207 339
e 11210 339
e 11227 339
e 11254 339
e 11255 339
e 11275 339
e 11301 339
e 11311 339
e 11332 339
e 11338 339
e 11453 339
e 11480 339
e 11564 339
e 11641 339
e 11680 339
e 11682 339
e 11690 339
e 11706 339
e 11709 339
e 11713 339
e 11803 339
e 11814 339
e 11867 339
e 11885 339
e 11962 339
e 11989 339
e 11996 339
e 12101 339
e 12105 339
e 12106 339
e 12140 339
e 12148 339
e 12162 339
e 12164 339
e 12209 339
e 12220 339
e 12268 339
e 12282 339
e 12360 339
e 12443 339
e 12552 339
e 12580 339
e 12589 339
e 12641 339
e 12644 339
e 12681 339
e 12683 339
e 12747 339
e 12768 339
e 342 340
e 393 340
e 443 340
e 462 340
e 491 340
e 527 340
e 534 340
e 586 340
e 1167 340
e 1187 340
e 1222 340
e 1244 340
e 1292 340
e 1301 340
e 1746 340
e 1776 340
e 2002 340
e 2104 340
e 2111 340
e 2179 340
e 2243 340
e 2290 340
e 2487 340
e 2489 340
e 2492 340
e 2548 340
e 2773 340
e 2791 340
e 2817 340
e 3112 340
e 3141 340
e 3149 340
e 3253 340
e 3262 340
e 3394 340
e 3413 340
e 3466 340
e 3673 340
e 3691 340
e 3749 340
e 4033 340
e 4109 340
e 4183 340
e 4191 340
e 4497 340
e 4526 340
e 4542 340
e 4589 340
e 4773 340
e 4792 340
e 4847 340
e 5123 340
e 5138 340
e 5262 340
e 5329 340
e 5370 340
e 5419 340
e 5501 340
e 5519 340
e 5540 340
e 5566 340
e 5605 340
e 5616 340
e 5668 340
e 5736 340
e 5968 340
e 6057 340
e 6068 340
e 6145 340
e 6192 340
e 6247 340
e 6318 340
e 6337 340
e 6515 340
e 6524 340
e 6566 340
e 6800 340
e 6909 340
e 7073 340
e 7096 340
e 7202 340
e 7305 340
e 7389 340
e 7547 340
e 7551 340
e 7589 340
e 7661 340
e 7732 340
e 7851 340
e 7928 340
e 7933 340
e 7969 340
e 8102 340
e 8163 340
e 8174 340
e 8331 340
e 8334 340
e 8404 340
e 8791 340
e 8975 340
e 9036 340
e 9046 340
e 9146 340
e 9154 340
e 9163 340
e 9260 340
e 9269 340
e 9286 340
e 9312 340
e 9349 340
e 9404 340
e 9407 340
e 9420 340
e 9611 340
e 9989 340
e 10110 340
e 10150 340
e 10225 340
e 10374 340
e 10382 340
e 10602 340
e 10727 340
e 10825 340
e 10938 340
e 10991 340
e 11028 340
e 11046 340
e 11061 340
e 11102 340
e 11110 340
e 11353 340
e 11423 340
e 11527 340
e 11717 340
e 11776 340
e 11846 340
e 12051 340
e 12113 340
e 12257 340
e 12511 340
e 12533 340
e 12542 340
e 12586 340
e 12684 340
e 472 341
e 616 341
e 678 341
e 680 341
e 1002 341
e 1163 341
e 1347 341
e 2175 341
e 2391 341
e 2511 341
e 2615 341
e 2633 341
e 3143 341
e 3224 341
e 3311 341
e 3528 341
e 3723 341
e 3961 341
e 4264 341
e 4547 341
e 4971 341
e 4972 341
e 5026 341
e 5127 341
e 5435 341
e 5440 341
e 5574 341
e 5649 341
e 5801 341
e 6018 341
e 6200 341
e 6461 341
e 6492 341
e 6806 341
e 6814 341
e 6936 341
e 7085 341
e 7176 341
e 7488 341
e 7549 341
e 7673 341
e 7716 341
e 8726 341
e 8793 341
e 9103 341
e 9628 341
e 9668 341
e 9722 341
e 9729 341
e 10275 341
e 10748 341
e 11202 341
e 11673 341
e 11833 341
e 12117 341
e 12165 341
e 12196 341
e 12361 341
e 12556 341
e 419 342
e 526 342
e 586 342
e 611 342
e 803 342
e 1092 342
e 1260 342
e 1602 342
e 1872 342
e 2111 342
e 2167 342
e 2437 342
e 2530 342
e 2773 342
e 2857 342
e 3048 342
e 3082 342
e 3248 342
e 3460 342
e 3493 342
e 3734 342
e 4139 342
e 4184 342
e 4381 342
e 4417 342
e 4462 342
e 4468 342
e 4479 342
e 4576 342
e 4732 342
e 4889 342
e 4891 342
e 4923 342
e 4931 342
e 5358 342
e 5591 342
e 5943 342
e 6078 342
e 6090 342
e 6165 342
e 6188 342
e 6524 342
e 6699 342
e 6924 342
e 6989 342
e 7134 342
e 7389 342
e 7496 342
e 7543 342
e 7589 342
e 7677 342
e 7687 342
e 7933 342
e 8277 342
e 8340 342
e 8734 342
e 8948 342
e 9044 342
e 9082 342
e 9114 342
e 9371 342
e 9446 342
e 9479 342
e 9509 342
e 9541 342
e 9552 342
e 9558 342
e 9577 342
e 9646 342
e 10178 342
e 10314 342
e 10606 342
e 10632 342
e 11076 342
e 11296 342
e 11386 342
e 11401 342
e 11410 342
e 11526 342
e 11627 342
e 11717 342
e 11856 342
e 11996 342
e 12261 342
e 12316 342
e 12321 342
e 12504 342
e 12549 342
e 12795 342
e 2397 343
e 416 344
e 619 344
e 622 344
e 689 344
e 796 344
e 800 344
e 1016 344
e 1066 344
e 1235 344
e 1300 344
e 2257 344
e 2458 344
e 2602 344
e 2630 344
e 2656 344
e 3022 344
e 3287 344
e 3425 344
e 3427 344
e 3608 344
e 3946 344
e 3999 344
e 4086 344
e 4150 344
e 4227 344
e 4475 344
e 4840 344
e 4959 344
e 5154 344
e 5212 344
e 5365 344
e 5463 344
e 5635 344
e 5782 344
e 6972 344
e 6981 344
e 7033 344
e 7047 344
e 7253 344
e 7272 344
e 7299 344
e 7768 344
e 7806 344
e 7822 344
e 7906 344
e 7916 344
e 8128 344
e 8190 344
e 8197 344
e 8382 344
e 8408 344
e 8535 344
e 8793 344
e 8861 344
e 9319 344
e 9359 344
e 9440 344
e 9605 344
e 9722 344
e 9776 344
e 9840 344
e 10412 344
e 10644 344
e 10748 344
e 11014 344
e 11216 344
e 11229 344
e 11480 344
e 11553 344
e 11585 344
e 11641 344
e 11698 344
e 11709 344
e 11829 344
e 11867 344
e 12101 344
e 12188 344
e 12747 344
e 12761 344
e 494 345
e 530 345
e 565 345
e 619 345
e 713 345
e 796 345
e 813 345
e 912 345
e 914 345
e 994 345
e 1055 345
e 1072 345
e 1285 345
e 1443 345
e 1717 345
e 1745 345
e 1932 345
e 1954 345
e 1962 345
e 2074 345
e 2080 345
e 2285 345
e 2396 345
e 2533 345
e 2622 345
e 2645 345
e 2807 345
e 3005 345
e 3165 345
e 3224 345
e 3474 345
e 3517 345
e 3577 345
e 3631 345
e 3797 345
e 4028 345
e 4135 345
e 4259 345
e 4292 345
e 4306 345
e 4356 345
e 4392 345
e 4470 345
e 4712 345
e 4721 345
e 4784 345
e 4800 345
e 4935 345
e 4993 345
e 5045 345
e 5309 345
e 5598 345
e 6046 345
e 6164 345
e 6283 345
e 6428 345
e 6672 345
e 6785 345
e 6809 345
e 6934 345
e 7013 345
e 7053 345
e 7234 345
e 7255 345
e 7282 345
e 7289 345
e 7342 345
e 7403 345
e 7431 345
e 7519 345
e 7784 345
e 7885 345
e 7906 345
e 8101 345
e 8331 345
e 8345 345
e 8385 345
e 8509 345
e 8672 345
e 8856 345
e 8883 345
e 8927 345
e 8953 345
e 8979 345
e 9047 345
e 9085 345
e 9195 345
e 9205 345
e 9239 345
e 9412 345
e 9537 345
e 9867 345
e 9976 345
e 10050 345
e 10054 345
e 10219 345
e 10299 345
e 10516 345
e 10841 345
e 11180 345
e 11229 345
e 11332 345
e 11363 345
e 11586 345
e 11694 345
e 11734 345
e 11751 345
e 11885 345
e 11909 345
e 11991 345
e 12146 345
e 12238 345
e 12341 345
e 12401 345
e 12489 345
e 12541 345
e 12746 345
e 12789 345
e 800 346
e 954 346
e 1317 346
e 1346 346
e 1511 346
e 1628 346
e 1696 346
e 1788 346
e 2090 346
e 2134 346
e 2218 346
e 2436 346
e 2458 346
e 2935 346
e 3022 346
e 3239 346
e 3287 346
e 3394 346
e 3760 346
e 4109 346
e 4251 346
e 4656 346
e 4745 346
e 5158 346
e 5313 346
e 5605 346
e 6150 346
e 6247 346
e 6267 346
e 6288 346
e 6602 346
e 6746 346
e 6795 346
e 6799 346
e 6959 346
e 7164 346
e 7255 346
e 7874 346
e 8360 346
e 8370 346
e 8428 346
e 8473 346
e 8513 346
e 9109 346
e 9195 346
e 9220 346
e 9229 346
e 9260 346
e 9273 346
e 9279 346
e 9388 346
e 9475 346
e 9579 346
e 10025 346
e 10067 346
e 10150 346
e 10200 346
e 10225 346
e 10246 346
e 10282 346
e 10362 346
e 10610 346
e 10750 346
e 10983 346
e 11009 346
e 11018 346
e 11403 346
e 11474 346
e 11585 346
e 11954 346
e 12000 346
e 12045 346
e 12080 346
e 12268 346
e 12447 346
e 12731 346
e 12756 346
e 371 347
e 376 347
e 380 347
e 434 347
e 581 347
e 594 347
e 736 347
e 913 347
e 936 347
e 1022 347
e 1796 347
e 2039 347
e 2269 347
e 2392 347
e 2444 347
e 2533 347
e 2555 347
e 2637 347
e 2758 347
e 2899 347
e 2972 347
e 2994 347
e 3084 347
e 3110 347
e 3140 347
e 3385 347
e 3387 347
e 3419 347
e 3460 347
e 3641 347
e 3761 347
e 3818 347
e 4032 347
e 4203 347
e 4223 347
e 4243 347
e 4307 347
e 4340 347
e 4351 347
e 4353 347
e 4461 347
e 4488 347
e 4519 347
e 4567 347
e 4761 347
e 4804 347
[truncated: 7,941,176 more chars]
