# Supplementary material for: An optimization algorithm for maximum quasi-clique problem based on information feedback model
Source: PeerJ Comput Sci. 2024 Jul 12;10:e2173. doi: 10.7717/peerj-cs.2173 (PMC11323172; doi:10.7717/peerj-cs.2173)
Supplement: Data S2 [file peerj-cs-10-2173-s003.zip › Data2/socfb-Berkeley13.mtx]

p edge 22900 852419
e 190 1
e 402 1
e 404 1
e 466 1
e 646 1
e 847 1
e 916 1
e 1034 1
e 1188 1
e 1269 1
e 1272 1
e 1314 1
e 1462 1
e 1944 1
e 2104 1
e 2161 1
e 2318 1
e 2536 1
e 2745 1
e 2861 1
e 3051 1
e 3330 1
e 3446 1
e 3595 1
e 4085 1
e 4266 1
e 4307 1
e 4416 1
e 4554 1
e 4633 1
e 4712 1
e 4774 1
e 5023 1
e 5271 1
e 5688 1
e 5713 1
e 5770 1
e 6284 1
e 6521 1
e 6986 1
e 7074 1
e 7337 1
e 7437 1
e 8018 1
e 8199 1
e 8448 1
e 8677 1
e 9055 1
e 9262 1
e 9274 1
e 9481 1
e 9931 1
e 10043 1
e 10060 1
e 10145 1
e 10213 1
e 10782 1
e 11054 1
e 11140 1
e 11342 1
e 11383 1
e 11608 1
e 11633 1
e 11695 1
e 11840 1
e 11898 1
e 11944 1
e 11945 1
e 12147 1
e 12202 1
e 12304 1
e 12482 1
e 12655 1
e 12715 1
e 12744 1
e 12788 1
e 12823 1
e 12945 1
e 13079 1
e 13384 1
e 13486 1
e 13605 1
e 13631 1
e 13654 1
e 14025 1
e 14028 1
e 14206 1
e 14540 1
e 14648 1
e 14765 1
e 14781 1
e 14795 1
e 14914 1
e 15325 1
e 15372 1
e 15388 1
e 15982 1
e 16007 1
e 16013 1
e 16091 1
e 16180 1
e 16192 1
e 16372 1
e 16470 1
e 16479 1
e 16913 1
e 16972 1
e 17171 1
e 17640 1
e 17641 1
e 17669 1
e 17946 1
e 17980 1
e 17982 1
e 18040 1
e 18106 1
e 18116 1
e 18246 1
e 18377 1
e 18503 1
e 18653 1
e 18696 1
e 19026 1
e 19158 1
e 19285 1
e 19295 1
e 19300 1
e 19320 1
e 19568 1
e 19706 1
e 19727 1
e 19935 1
e 20059 1
e 20194 1
e 20245 1
e 20663 1
e 20713 1
e 20842 1
e 20864 1
e 20909 1
e 21037 1
e 21052 1
e 21218 1
e 21635 1
e 21825 1
e 21926 1
e 21941 1
e 21962 1
e 22059 1
e 22098 1
e 22148 1
e 22153 1
e 22210 1
e 22647 1
e 22651 1
e 36 2
e 169 2
e 185 2
e 419 2
e 1175 2
e 1270 2
e 1471 2
e 1830 2
e 2064 2
e 2258 2
e 2337 2
e 2501 2
e 2665 2
e 2675 2
e 2709 2
e 2925 2
e 2970 2
e 3034 2
e 3465 2
e 4015 2
e 4290 2
e 4300 2
e 4698 2
e 4880 2
e 5092 2
e 5108 2
e 5777 2
e 5931 2
e 6232 2
e 6319 2
e 6750 2
e 6886 2
e 7094 2
e 7168 2
e 7595 2
e 7706 2
e 7800 2
e 8192 2
e 8354 2
e 8404 2
e 8454 2
e 9010 2
e 9133 2
e 9429 2
e 9687 2
e 10079 2
e 10145 2
e 10179 2
e 10274 2
e 10293 2
e 11118 2
e 11273 2
e 11434 2
e 11719 2
e 11839 2
e 12002 2
e 12335 2
e 13030 2
e 13426 2
e 13442 2
e 13479 2
e 13595 2
e 14000 2
e 14231 2
e 14863 2
e 15081 2
e 15362 2
e 16275 2
e 16356 2
e 16694 2
e 16863 2
e 17065 2
e 17086 2
e 17500 2
e 17614 2
e 17736 2
e 17855 2
e 17980 2
e 18260 2
e 18494 2
e 18759 2
e 19046 2
e 19124 2
e 19307 2
e 19403 2
e 19501 2
e 19515 2
e 19587 2
e 19625 2
e 19795 2
e 19925 2
e 20292 2
e 21065 2
e 21260 2
e 21417 2
e 21607 2
e 21803 2
e 22202 2
e 22373 2
e 22682 2
e 22874 2
e 216 3
e 1483 3
e 2036 3
e 3549 3
e 4317 3
e 9350 3
e 10584 3
e 11129 3
e 11992 3
e 18814 3
e 21301 3
e 55 4
e 1526 4
e 1603 4
e 1693 4
e 1915 4
e 4304 4
e 4540 4
e 7260 4
e 7478 4
e 8608 4
e 8645 4
e 9141 4
e 9732 4
e 12970 4
e 13264 4
e 15594 4
e 18984 4
e 21529 4
e 21708 4
e 22078 4
e 22390 4
e 10 5
e 53 5
e 123 5
e 206 5
e 270 5
e 365 5
e 378 5
e 452 5
e 453 5
e 505 5
e 569 5
e 628 5
e 786 5
e 1000 5
e 1002 5
e 1018 5
e 1125 5
e 1160 5
e 1274 5
e 1313 5
e 1323 5
e 1360 5
e 1378 5
e 1379 5
e 1470 5
e 1507 5
e 1633 5
e 1692 5
e 1795 5
e 1841 5
e 1902 5
e 1942 5
e 2025 5
e 2101 5
e 2108 5
e 2139 5
e 2202 5
e 2235 5
e 2405 5
e 2457 5
e 2613 5
e 2872 5
e 2899 5
e 2979 5
e 2980 5
e 3006 5
e 3010 5
e 3048 5
e 3082 5
e 3294 5
e 3394 5
e 3399 5
e 3423 5
e 3477 5
e 3502 5
e 3534 5
e 3613 5
e 3736 5
e 3765 5
e 4005 5
e 4007 5
e 4023 5
e 4101 5
e 4195 5
e 4259 5
e 4360 5
e 4363 5
e 4542 5
e 4733 5
e 4745 5
e 4773 5
e 4805 5
e 4809 5
e 4861 5
e 4882 5
e 4893 5
e 4941 5
e 5003 5
e 5083 5
e 5179 5
e 5199 5
e 5200 5
e 5361 5
e 5497 5
e 5538 5
e 5559 5
e 5561 5
e 5575 5
e 5774 5
e 5909 5
e 6077 5
e 6470 5
e 6546 5
e 6636 5
e 6953 5
e 7225 5
e 7281 5
e 7366 5
e 7427 5
e 7451 5
e 7457 5
e 7603 5
e 7622 5
e 7724 5
e 7810 5
e 7961 5
e 8017 5
e 8058 5
e 8071 5
e 8092 5
e 8164 5
e 8171 5
e 8268 5
e 8312 5
e 8347 5
e 8667 5
e 8697 5
e 8825 5
e 8946 5
e 9010 5
e 9038 5
e 9039 5
e 9164 5
e 9191 5
e 9336 5
e 9379 5
e 9514 5
e 9728 5
e 9819 5
e 9835 5
e 9905 5
e 10099 5
e 10166 5
e 10224 5
e 10307 5
e 10337 5
e 10359 5
e 10440 5
e 10468 5
e 10544 5
e 10585 5
e 10655 5
e 10694 5
e 10801 5
e 10899 5
e 10958 5
e 10960 5
e 11147 5
e 11186 5
e 11279 5
e 11295 5
e 11372 5
e 11377 5
e 11416 5
e 11449 5
e 11556 5
e 11585 5
e 11747 5
e 11753 5
e 11998 5
e 12075 5
e 12131 5
e 12138 5
e 12169 5
e 12256 5
e 12423 5
e 12474 5
e 12515 5
e 12814 5
e 12961 5
e 13087 5
e 13249 5
e 13306 5
e 13319 5
e 13419 5
e 13452 5
e 13495 5
e 13588 5
e 13637 5
e 13738 5
e 13763 5
e 13814 5
e 13854 5
e 13861 5
e 13893 5
e 13941 5
e 13954 5
e 13989 5
e 14062 5
e 14163 5
e 14297 5
e 14433 5
e 14443 5
e 14508 5
e 14767 5
e 15024 5
e 15211 5
e 15311 5
e 15685 5
e 15730 5
e 15732 5
e 15943 5
e 16150 5
e 16217 5
e 16685 5
e 16718 5
e 16743 5
e 16759 5
e 16789 5
e 16814 5
e 17037 5
e 17049 5
e 17082 5
e 17146 5
e 17202 5
e 17392 5
e 17431 5
e 17498 5
e 17511 5
e 17547 5
e 17627 5
e 17648 5
e 17726 5
e 17757 5
e 17818 5
e 17865 5
e 18083 5
e 18111 5
e 18125 5
e 18173 5
e 18174 5
e 18193 5
e 18278 5
e 18349 5
e 18395 5
e 18473 5
e 18517 5
e 18553 5
e 18678 5
e 18685 5
e 18717 5
e 18754 5
e 18865 5
e 18961 5
e 19066 5
e 19120 5
e 19123 5
e 19208 5
e 19251 5
e 19260 5
e 19262 5
e 19268 5
e 19304 5
e 19372 5
e 19447 5
e 19466 5
e 19581 5
e 19600 5
e 19618 5
e 19629 5
e 19687 5
e 19821 5
e 19844 5
e 19954 5
e 20065 5
e 20078 5
e 20144 5
e 20237 5
e 20269 5
e 20367 5
e 20474 5
e 20629 5
e 20652 5
e 20725 5
e 20742 5
e 20749 5
e 20928 5
e 20980 5
e 21203 5
e 21256 5
e 21294 5
e 21411 5
e 21422 5
e 21577 5
e 21669 5
e 21736 5
e 21756 5
e 21808 5
e 21857 5
e 21910 5
e 21912 5
e 22008 5
e 22134 5
e 22176 5
e 22349 5
e 22445 5
e 22470 5
e 22545 5
e 22560 5
e 22682 5
e 22823 5
e 22876 5
e 22891 5
e 238 6
e 897 6
e 931 6
e 1230 6
e 1418 6
e 2110 6
e 2314 6
e 2397 6
e 3323 6
e 3357 6
e 3846 6
e 3883 6
e 4376 6
e 4720 6
e 5479 6
e 5840 6
e 6459 6
e 6783 6
e 8256 6
e 8260 6
e 8695 6
e 8736 6
e 8739 6
e 8815 6
e 9120 6
e 9204 6
e 9550 6
e 9812 6
e 9962 6
e 10729 6
e 10748 6
e 10823 6
e 10895 6
e 11321 6
e 11459 6
e 11536 6
e 11634 6
e 11819 6
e 11903 6
e 11983 6
e 12262 6
e 12640 6
e 12837 6
e 12875 6
e 12888 6
e 13448 6
e 13459 6
e 14323 6
e 14391 6
e 14641 6
e 14997 6
e 15173 6
e 15206 6
e 15378 6
e 15604 6
e 15668 6
e 16216 6
e 16319 6
e 16336 6
e 16369 6
e 16670 6
e 16677 6
e 16745 6
e 17049 6
e 17151 6
e 17376 6
e 17563 6
e 17823 6
e 17888 6
e 18063 6
e 18184 6
e 18231 6
e 18767 6
e 20052 6
e 20149 6
e 20319 6
e 20398 6
e 20437 6
e 20611 6
e 20692 6
e 20913 6
e 20999 6
e 21261 6
e 21403 6
e 21532 6
e 22292 6
e 22581 6
e 22648 6
e 22879 6
e 206 7
e 1499 7
e 3105 7
e 3376 7
e 4479 7
e 10273 7
e 12229 7
e 12860 7
e 14602 7
e 17863 7
e 18373 7
e 19190 7
e 19256 7
e 22299 7
e 3817 8
e 4662 8
e 6644 8
e 9270 8
e 12916 8
e 14974 8
e 15508 8
e 16435 8
e 22247 8
e 404 9
e 584 9
e 900 9
e 961 9
e 1104 9
e 1242 9
e 1295 9
e 1697 9
e 2104 9
e 2299 9
e 2393 9
e 2626 9
e 2637 9
e 2839 9
e 3055 9
e 3069 9
e 3647 9
e 3836 9
e 4626 9
e 5271 9
e 5360 9
e 5533 9
e 5769 9
e 5774 9
e 6574 9
e 6704 9
e 7074 9
e 7194 9
e 8394 9
e 8507 9
e 8571 9
e 8711 9
e 9183 9
e 9262 9
e 9944 9
e 9962 9
e 10581 9
e 10958 9
e 11473 9
e 11840 9
e 12317 9
e 12390 9
e 13078 9
e 13313 9
e 14477 9
e 14665 9
e 15377 9
e 15378 9
e 16326 9
e 16608 9
e 16913 9
e 16923 9
e 17150 9
e 17176 9
e 17248 9
e 17283 9
e 17522 9
e 17574 9
e 18767 9
e 19061 9
e 19520 9
e 19658 9
e 19673 9
e 20149 9
e 20286 9
e 20372 9
e 20733 9
e 20948 9
e 20956 9
e 21595 9
e 21617 9
e 22802 9
e 53 10
e 270 10
e 444 10
e 653 10
e 678 10
e 1361 10
e 1580 10
e 1775 10
e 1808 10
e 1872 10
e 2253 10
e 2909 10
e 3256 10
e 3305 10
e 3895 10
e 4137 10
e 4733 10
e 4815 10
e 4877 10
e 5013 10
e 5179 10
e 5222 10
e 6189 10
e 6428 10
e 6493 10
e 7416 10
e 7446 10
e 7555 10
e 7623 10
e 8062 10
e 8071 10
e 8172 10
e 8585 10
e 9333 10
e 9701 10
e 9769 10
e 10077 10
e 11349 10
e 11448 10
e 11763 10
e 12474 10
e 12886 10
e 12943 10
e 13010 10
e 13163 10
e 13403 10
e 13668 10
e 13742 10
e 14153 10
e 14305 10
e 14740 10
e 15560 10
e 15916 10
e 15954 10
e 16255 10
e 16497 10
e 16508 10
e 16668 10
e 17045 10
e 17389 10
e 18294 10
e 18473 10
e 18575 10
e 18676 10
e 18961 10
e 19324 10
e 19462 10
e 19480 10
e 19691 10
e 19744 10
e 19960 10
e 20377 10
e 20405 10
e 20626 10
e 20938 10
e 21069 10
e 21466 10
e 21739 10
e 22326 10
e 22361 10
e 729 11
e 784 11
e 996 11
e 3209 11
e 3349 11
e 4008 11
e 4826 11
e 4903 11
e 9569 11
e 12199 11
e 13233 11
e 13985 11
e 14947 11
e 15200 11
e 15690 11
e 15752 11
e 17923 11
e 18093 11
e 18157 11
e 18249 11
e 19564 11
e 20802 11
e 21232 11
e 21503 11
e 21673 11
e 235 12
e 416 12
e 665 12
e 1301 12
e 1643 12
e 1767 12
e 2894 12
e 3088 12
e 3145 12
e 3153 12
e 3322 12
e 4727 12
e 5531 12
e 5662 12
e 6654 12
e 8258 12
e 8296 12
e 9040 12
e 9547 12
e 10214 12
e 11176 12
e 11287 12
e 11356 12
e 11694 12
e 12177 12
e 12559 12
e 13163 12
e 13358 12
e 13475 12
e 13975 12
e 14056 12
e 14364 12
e 14368 12
e 15520 12
e 15658 12
e 15831 12
e 15935 12
e 15978 12
e 16293 12
e 16527 12
e 17269 12
e 17375 12
e 17632 12
e 17704 12
e 17713 12
e 18148 12
e 18510 12
e 18603 12
e 18747 12
e 19091 12
e 19244 12
e 19654 12
e 19979 12
e 20170 12
e 20206 12
e 20259 12
e 21110 12
e 21118 12
e 21505 12
e 22312 12
e 218 13
e 219 13
e 385 13
e 449 13
e 559 13
e 600 13
e 921 13
e 998 13
e 1017 13
e 1030 13
e 1177 13
e 1229 13
e 1418 13
e 1478 13
e 1545 13
e 1966 13
e 2071 13
e 2149 13
e 2208 13
e 2227 13
e 2432 13
e 2516 13
e 2644 13
e 2689 13
e 2767 13
e 2856 13
e 2910 13
e 2940 13
e 3026 13
e 3094 13
e 3124 13
e 3219 13
e 3225 13
e 3303 13
e 3346 13
e 3425 13
e 3587 13
e 3660 13
e 3776 13
e 3907 13
e 3940 13
e 4111 13
e 4148 13
e 4250 13
e 4274 13
e 4313 13
e 4350 13
e 4449 13
e 4535 13
e 4536 13
e 4663 13
e 4976 13
e 4984 13
e 5037 13
e 5051 13
e 5185 13
e 5261 13
e 5332 13
e 5476 13
e 5560 13
e 5567 13
e 5587 13
e 5598 13
e 5679 13
e 5680 13
e 5847 13
e 6164 13
e 6202 13
e 6324 13
e 6393 13
e 6408 13
e 6583 13
e 6609 13
e 6702 13
e 6730 13
e 6731 13
e 6837 13
e 6895 13
e 6923 13
e 6989 13
e 7033 13
e 7046 13
e 7166 13
e 7249 13
e 7323 13
e 7329 13
e 7398 13
e 7433 13
e 7605 13
e 7691 13
e 7836 13
e 7943 13
e 8031 13
e 8071 13
e 8314 13
e 8415 13
e 8432 13
e 8558 13
e 8613 13
e 8673 13
e 8695 13
e 8811 13
e 9065 13
e 9132 13
e 9284 13
e 9296 13
e 9440 13
e 9519 13
e 9537 13
e 9588 13
e 9601 13
e 9655 13
e 9772 13
e 9787 13
e 9838 13
e 10194 13
e 10239 13
e 10425 13
e 10427 13
e 10591 13
e 10611 13
e 10651 13
e 10771 13
e 11070 13
e 11122 13
e 11274 13
e 11301 13
e 11389 13
e 11400 13
e 11413 13
e 11464 13
e 11932 13
e 11990 13
e 12035 13
e 12089 13
e 12136 13
e 12188 13
e 12415 13
e 12634 13
e 12642 13
e 12977 13
e 13035 13
e 13087 13
e 13139 13
e 13260 13
e 13269 13
e 13299 13
e 13322 13
e 13341 13
e 13359 13
e 13546 13
e 13649 13
e 13760 13
e 13849 13
e 13946 13
e 13980 13
e 13984 13
e 14208 13
e 14221 13
e 14252 13
e 14272 13
e 14508 13
e 14577 13
e 14662 13
e 14692 13
e 14729 13
e 14796 13
e 14830 13
e 14836 13
e 14848 13
e 14856 13
e 14882 13
e 14904 13
e 15050 13
e 15052 13
e 15334 13
e 15668 13
e 16217 13
e 16319 13
e 16336 13
e 16425 13
e 16555 13
e 16605 13
e 16883 13
e 16984 13
e 17042 13
e 17151 13
e 17154 13
e 17276 13
e 17376 13
e 17414 13
e 17524 13
e 17665 13
e 17702 13
e 17847 13
e 18045 13
e 18062 13
e 18163 13
e 18190 13
e 18209 13
e 18252 13
e 18292 13
e 18318 13
e 18343 13
e 18391 13
e 18580 13
e 18603 13
e 18655 13
e 18705 13
e 18946 13
e 19010 13
e 19084 13
e 19212 13
e 19341 13
e 19408 13
e 19421 13
e 19597 13
e 19620 13
e 19722 13
e 19748 13
e 19815 13
e 19862 13
e 19900 13
e 19915 13
e 20052 13
e 20086 13
e 20219 13
e 20319 13
e 20325 13
e 20417 13
e 20432 13
e 20578 13
e 20949 13
e 21022 13
e 21040 13
e 21236 13
e 21605 13
e 21658 13
e 21725 13
e 21806 13
e 21824 13
e 21876 13
e 22070 13
e 22176 13
e 22300 13
e 22640 13
e 22655 13
e 22682 13
e 1045 14
e 1166 14
e 1418 14
e 2217 14
e 2265 14
e 2875 14
e 3799 14
e 5181 14
e 5515 14
e 5674 14
e 5782 14
e 8432 14
e 8804 14
e 9063 14
e 9296 14
e 9889 14
e 10802 14
e 11421 14
e 12298 14
e 12724 14
e 13939 14
e 15005 14
e 16217 14
e 16701 14
e 17078 14
e 19239 14
e 20421 14
e 21375 14
e 22314 14
e 22322 14
e 55 15
e 118 15
e 302 15
e 481 15
e 612 15
e 633 15
e 802 15
e 968 15
e 1172 15
e 2258 15
e 2305 15
e 2377 15
e 2388 15
e 2402 15
e 2561 15
e 2762 15
e 2777 15
e 3034 15
e 3271 15
e 3273 15
e 3378 15
e 3586 15
e 3662 15
e 3705 15
e 3721 15
e 3862 15
e 3874 15
e 4109 15
e 4243 15
e 4290 15
e 4387 15
e 4465 15
e 4587 15
e 4628 15
e 4876 15
e 4993 15
e 4998 15
e 5048 15
e 5108 15
e 5161 15
e 5185 15
e 5542 15
e 5770 15
e 5805 15
e 5885 15
e 5940 15
e 5969 15
e 6232 15
e 6249 15
e 6290 15
e 6464 15
e 6501 15
e 6530 15
e 6750 15
e 6763 15
e 7211 15
e 7280 15
e 7335 15
e 7372 15
e 7427 15
e 7549 15
e 7687 15
e 7788 15
e 7961 15
e 8199 15
e 8666 15
e 8910 15
e 9007 15
e 9053 15
e 9678 15
e 9814 15
e 9820 15
e 9918 15
e 10008 15
e 10145 15
e 10203 15
e 10224 15
e 10315 15
e 10346 15
e 10516 15
e 10662 15
e 10731 15
e 10756 15
e 10833 15
e 10899 15
e 10923 15
e 10948 15
e 10985 15
e 11023 15
e 11276 15
e 11392 15
e 11496 15
e 11838 15
e 11848 15
e 11869 15
e 11913 15
e 12023 15
e 12152 15
e 12314 15
e 12462 15
e 12486 15
e 12500 15
e 12552 15
e 12586 15
e 12677 15
e 12679 15
e 12829 15
e 12894 15
e 12911 15
e 13064 15
e 13075 15
e 13117 15
e 13214 15
e 13371 15
e 13509 15
e 13646 15
e 13854 15
e 13947 15
e 13989 15
e 14075 15
e 14261 15
e 14462 15
e 14563 15
e 15032 15
e 15036 15
e 15427 15
e 15843 15
e 15992 15
e 16009 15
e 16061 15
e 16071 15
e 16296 15
e 16344 15
e 16352 15
e 16381 15
e 16509 15
e 16694 15
e 16999 15
e 17018 15
e 17124 15
e 17174 15
e 17239 15
e 17377 15
e 17413 15
e 17498 15
e 17614 15
e 17662 15
e 17723 15
e 18018 15
e 18091 15
e 18278 15
e 18290 15
e 19306 15
e 19538 15
e 19696 15
e 19725 15
e 19800 15
e 19865 15
e 20114 15
e 20199 15
e 20435 15
e 20472 15
e 20877 15
e 20947 15
e 21218 15
e 21244 15
e 21285 15
e 21425 15
e 21736 15
e 21951 15
e 22067 15
e 22232 15
e 22300 15
e 22373 15
e 22420 15
e 22711 15
e 22813 15
e 22878 15
e 16998 16
e 672 17
e 757 17
e 932 17
e 3558 17
e 3562 17
e 4456 17
e 4474 17
e 4844 17
e 5291 17
e 5542 17
e 5706 17
e 5940 17
e 6475 17
e 6486 17
e 7260 17
e 7817 17
e 8053 17
e 9719 17
e 10271 17
e 10299 17
e 11652 17
e 12010 17
e 12436 17
e 12722 17
e 13122 17
e 14563 17
e 16122 17
e 16323 17
e 17231 17
e 18006 17
e 19033 17
e 19958 17
e 20586 17
e 20674 17
e 21283 17
e 21506 17
e 21880 17
e 22076 17
e 22341 17
e 22456 17
e 455 18
e 4953 18
e 6842 18
e 9932 18
e 22075 18
e 22239 18
e 213 19
e 272 19
e 1117 19
e 1297 19
e 1407 19
e 1692 19
e 2055 19
e 2561 19
e 2590 19
e 2603 19
e 2913 19
e 3214 19
e 3606 19
e 3627 19
e 3711 19
e 4205 19
e 4231 19
e 4882 19
e 5034 19
e 5133 19
e 5419 19
e 6059 19
e 6324 19
e 6340 19
e 6551 19
e 6799 19
e 6906 19
e 7176 19
e 7349 19
e 7764 19
e 7869 19
e 7967 19
e 8084 19
e 8493 19
e 8496 19
e 8791 19
e 8979 19
e 9164 19
e 9350 19
e 9578 19
e 9688 19
e 9838 19
e 11092 19
e 11278 19
e 11303 19
e 11376 19
e 11474 19
e 11475 19
e 12260 19
e 12296 19
e 12362 19
e 12366 19
e 12464 19
e 12697 19
e 12771 19
e 12880 19
e 13163 19
e 13451 19
e 13607 19
e 13613 19
e 13776 19
e 13940 19
e 14167 19
e 14508 19
e 14683 19
e 14712 19
e 14762 19
e 15225 19
e 15360 19
e 15517 19
e 15851 19
e 16062 19
e 16332 19
e 16469 19
e 16551 19
e 16883 19
e 16917 19
e 17461 19
e 17599 19
e 17665 19
e 17683 19
e 17829 19
e 17994 19
e 18166 19
e 18428 19
e 18518 19
e 18852 19
e 18872 19
e 19116 19
e 19423 19
e 19604 19
e 19811 19
e 19895 19
e 20043 19
e 20109 19
e 20144 19
e 20161 19
e 20285 19
e 20342 19
e 20443 19
e 20511 19
e 20648 19
e 20649 19
e 21522 19
e 21638 19
e 22016 19
e 22176 19
e 22300 19
e 22682 19
e 494 20
e 1195 20
e 1386 20
e 2399 20
e 2590 20
e 3527 20
e 3644 20
e 3902 20
e 4112 20
e 4340 20
e 4451 20
e 4673 20
e 4893 20
e 5045 20
e 5081 20
e 5108 20
e 5243 20
e 6448 20
e 6457 20
e 7528 20
e 7783 20
e 7830 20
e 8852 20
e 9316 20
e 9532 20
e 9611 20
e 9735 20
e 9738 20
e 9960 20
e 10035 20
e 10300 20
e 10538 20
e 10698 20
e 10976 20
e 11063 20
e 11258 20
e 11763 20
e 11899 20
e 12065 20
e 12143 20
e 12144 20
e 12197 20
e 12240 20
e 12418 20
e 13093 20
e 13841 20
e 14508 20
e 15219 20
e 15299 20
e 15678 20
e 15762 20
e 16297 20
e 16327 20
e 16346 20
e 16787 20
e 16790 20
e 16868 20
e 16993 20
e 17575 20
e 17808 20
e 17968 20
e 18366 20
e 18857 20
e 18916 20
e 19010 20
e 19237 20
e 19585 20
e 19893 20
e 19976 20
e 20043 20
e 20129 20
e 20478 20
e 20500 20
e 20597 20
e 20632 20
e 21230 20
e 21278 20
e 21458 20
e 22163 20
e 22319 20
e 22660 20
e 22682 20
e 22801 20
e 178 21
e 205 21
e 276 21
e 298 21
e 674 21
e 894 21
e 896 21
e 988 21
e 992 21
e 1169 21
e 1188 21
e 1270 21
e 1579 21
e 1603 21
e 1804 21
e 1806 21
e 1848 21
e 1884 21
e 2015 21
e 2114 21
e 2359 21
e 2730 21
e 2793 21
e 2929 21
e 3055 21
e 3181 21
e 3229 21
e 3320 21
e 3365 21
e 3583 21
e 3592 21
e 3711 21
e 3858 21
e 3925 21
e 3993 21
e 4114 21
e 4122 21
e 4137 21
e 4177 21
e 4184 21
e 4226 21
e 4247 21
e 4275 21
e 4310 21
e 4338 21
e 4439 21
e 4452 21
e 4463 21
e 4478 21
e 4535 21
e 4573 21
e 4702 21
e 4704 21
e 4774 21
e 4875 21
e 4882 21
e 4884 21
e 4927 21
e 5029 21
e 5131 21
e 5134 21
e 5139 21
e 5146 21
e 5285 21
e 5323 21
e 5385 21
e 5457 21
e 5548 21
e 5683 21
e 5759 21
e 5764 21
e 5772 21
e 5970 21
e 6156 21
e 6290 21
e 6458 21
e 6722 21
e 6934 21
e 6937 21
e 6964 21
e 6970 21
e 7037 21
e 7054 21
e 7150 21
e 7195 21
e 7285 21
e 7366 21
e 7435 21
e 7440 21
e 7505 21
e 7521 21
e 7587 21
e 7600 21
e 7617 21
e 7647 21
e 7895 21
e 7900 21
e 8157 21
e 8245 21
e 8268 21
e 8296 21
e 8301 21
e 8366 21
e 8485 21
e 8500 21
e 8514 21
e 8737 21
e 8833 21
e 8880 21
e 9000 21
e 9026 21
e 9084 21
e 9643 21
e 10108 21
e 10458 21
e 10616 21
e 10746 21
e 10834 21
e 10995 21
e 11106 21
e 11122 21
e 11252 21
e 11276 21
e 11279 21
e 11551 21
e 11672 21
e 11685 21
e 11800 21
e 11884 21
e 12090 21
e 12185 21
e 12186 21
e 12302 21
e 12368 21
e 12522 21
e 12603 21
e 12684 21
e 12748 21
e 12822 21
e 12893 21
e 12941 21
e 13021 21
e 13051 21
e 13162 21
e 13336 21
e 13488 21
e 13669 21
e 13731 21
e 13758 21
e 13847 21
e 13861 21
e 13954 21
e 13976 21
e 14019 21
e 14100 21
e 14270 21
e 14384 21
e 14508 21
e 14593 21
e 14677 21
e 14701 21
e 14749 21
e 14892 21
e 15030 21
e 15043 21
e 15102 21
e 15427 21
e 15531 21
e 15614 21
e 15645 21
e 16091 21
e 16143 21
e 16191 21
e 16217 21
e 16247 21
e 16274 21
e 16305 21
e 16333 21
e 16424 21
e 16432 21
e 16765 21
e 16789 21
e 16818 21
e 16957 21
e 17070 21
e 17191 21
e 17238 21
e 17358 21
e 17376 21
e 17483 21
e 17492 21
e 17602 21
e 17604 21
e 17608 21
e 17713 21
e 17855 21
e 17888 21
e 17940 21
e 17965 21
e 18077 21
e 18307 21
e 18327 21
e 18349 21
e 18394 21
e 18428 21
e 18496 21
e 18503 21
e 18574 21
e 18585 21
e 18686 21
e 18740 21
e 18754 21
e 18798 21
e 18859 21
e 18874 21
e 18911 21
e 18967 21
e 19047 21
e 19303 21
e 19313 21
e 19320 21
e 19358 21
e 19377 21
e 19407 21
e 19469 21
e 19498 21
e 19500 21
e 19538 21
e 19614 21
e 19649 21
e 19691 21
e 19934 21
e 19960 21
e 20030 21
e 20109 21
e 20112 21
e 20158 21
e 20261 21
e 20381 21
e 20478 21
e 20680 21
e 20906 21
e 21466 21
e 21470 21
e 21549 21
e 21638 21
e 22029 21
e 22300 21
e 22333 21
e 22682 21
e 22782 21
e 22856 21
e 22875 21
e 22888 21
e 969 22
e 1654 22
e 2157 22
e 4772 22
e 7025 22
e 7468 22
e 10010 22
e 12726 22
e 16325 22
e 16722 22
e 21367 22
e 21681 22
e 21960 22
e 700 23
e 1979 23
e 2692 23
e 2968 23
e 3001 23
e 3569 23
e 3854 23
e 3931 23
e 4435 23
e 4552 23
e 5480 23
e 5573 23
e 6626 23
e 6777 23
e 7147 23
e 7216 23
e 7829 23
e 8904 23
e 8957 23
e 9263 23
e 9309 23
e 9320 23
e 9913 23
e 10386 23
e 11168 23
e 11354 23
e 11509 23
e 12218 23
e 12356 23
e 12567 23
e 13167 23
e 14901 23
e 15021 23
e 15111 23
e 15340 23
e 15350 23
e 16017 23
e 16724 23
e 16940 23
e 17052 23
e 17246 23
e 20796 23
e 20862 23
e 21082 23
e 21151 23
e 21716 23
e 22291 23
e 459 24
e 784 24
e 4355 24
e 4713 24
e 4772 24
e 5093 24
e 8431 24
e 10481 24
e 11842 24
e 12518 24
e 12652 24
e 12944 24
e 13418 24
e 13556 24
e 13999 24
e 14247 24
e 14944 24
e 14960 24
e 15516 24
e 15570 24
e 15752 24
e 16078 24
e 16203 24
e 17649 24
e 18012 24
e 18134 24
e 18179 24
e 19428 24
e 20127 24
e 20983 24
e 22300 24
e 987 25
e 2493 25
e 2656 25
e 3117 25
e 3214 25
e 3618 25
e 3865 25
e 3945 25
e 4729 25
e 6210 25
e 6258 25
e 6289 25
e 7948 25
e 8525 25
e 9426 25
e 9904 25
e 10221 25
e 11737 25
e 12248 25
e 13347 25
e 13866 25
e 14003 25
e 14395 25
e 16778 25
e 18787 25
e 19564 25
e 20265 25
e 20726 25
e 20925 25
e 21340 25
e 21624 25
e 22000 25
e 241 26
e 544 26
e 573 26
e 1606 26
e 1980 26
e 2242 26
e 3312 26
e 3464 26
e 3547 26
e 4562 26
e 4764 26
e 5418 26
e 5630 26
e 5633 26
e 6000 26
e 6117 26
e 6387 26
e 7235 26
e 7381 26
e 7516 26
e 8757 26
e 8899 26
e 8953 26
e 8984 26
e 9948 26
e 10237 26
e 10625 26
e 10917 26
e 11722 26
e 11806 26
e 11953 26
e 11979 26
e 12124 26
e 12285 26
e 12313 26
e 12825 26
e 12996 26
e 13177 26
e 13244 26
e 13261 26
e 13431 26
e 13496 26
e 14740 26
e 16115 26
e 16491 26
e 16611 26
e 16720 26
e 18306 26
e 18386 26
e 18710 26
e 19029 26
e 19720 26
e 20200 26
e 20274 26
e 20389 26
e 22066 26
e 22300 26
e 22682 26
e 22704 26
e 22775 26
e 90 27
e 355 27
e 627 27
e 859 27
e 1161 27
e 1162 27
e 1313 27
e 1360 27
e 1742 27
e 1798 27
e 1870 27
e 1874 27
e 1958 27
e 2003 27
e 2083 27
e 2125 27
e 2172 27
e 2457 27
e 2505 27
e 2809 27
e 2826 27
e 2933 27
e 3010 27
e 3048 27
e 3075 27
e 3271 27
e 3294 27
e 3304 27
e 3333 27
e 3531 27
e 3578 27
e 3825 27
e 4327 27
e 4417 27
e 4440 27
e 4648 27
e 4763 27
e 4805 27
e 4933 27
e 4941 27
e 4965 27
e 5342 27
e 5347 27
e 5595 27
e 5631 27
e 5651 27
e 5953 27
e 6120 27
e 6205 27
e 6843 27
e 6957 27
e 7135 27
e 7181 27
e 7189 27
e 7195 27
e 7341 27
e 7371 27
e 7591 27
e 7810 27
e 7972 27
e 8059 27
e 8295 27
e 8542 27
e 8870 27
e 8912 27
e 9131 27
e 9306 27
e 9620 27
e 9622 27
e 9741 27
e 9789 27
e 10079 27
e 10166 27
e 10224 27
e 10468 27
e 10639 27
e 10711 27
e 10948 27
e 11058 27
e 11063 27
e 11138 27
e 11158 27
e 11225 27
e 11258 27
e 11362 27
e 11445 27
e 11486 27
e 11492 27
e 11642 27
e 11673 27
e 11723 27
e 11745 27
e 11763 27
e 11869 27
e 11934 27
e 11975 27
e 12069 27
e 12152 27
e 12313 27
e 12316 27
e 12353 27
e 12359 27
e 12677 27
e 12879 27
e 12916 27
e 12933 27
e 13012 27
e 13117 27
e 13148 27
e 13214 27
e 13329 27
e 13422 27
e 13471 27
e 13503 27
e 13554 27
e 13694 27
e 13854 27
e 13870 27
e 13971 27
e 13989 27
e 14124 27
e 14161 27
e 14167 27
e 14237 27
e 14397 27
e 14426 27
e 14715 27
e 14969 27
e 15371 27
e 15427 27
e 15480 27
e 15485 27
e 15579 27
e 15612 27
e 15676 27
e 15730 27
e 16077 27
e 16346 27
e 16630 27
e 16836 27
e 16866 27
e 16934 27
e 16964 27
e 16974 27
e 17020 27
e 17090 27
e 17135 27
e 17648 27
e 17779 27
e 17822 27
e 17995 27
e 18160 27
e 18278 27
e 18356 27
e 18390 27
e 18520 27
e 18535 27
e 18667 27
e 18900 27
e 19204 27
e 19329 27
e 19345 27
e 19711 27
e 19844 27
e 19962 27
e 20005 27
e 20109 27
e 20158 27
e 20160 27
e 20367 27
e 20379 27
e 20395 27
e 20472 27
e 20623 27
e 20639 27
e 20749 27
e 20881 27
e 20921 27
e 21034 27
e 21153 27
e 21225 27
e 21270 27
e 21287 27
e 21511 27
e 21703 27
e 21881 27
e 22101 27
e 22134 27
e 22172 27
e 22176 27
e 22271 27
e 22532 27
e 22553 27
e 22713 27
e 22736 27
e 22878 27
e 817 28
e 1047 28
e 2318 28
e 2928 28
e 4333 28
e 4430 28
e 5099 28
e 6307 28
e 6802 28
e 6828 28
e 8239 28
e 8806 28
e 8873 28
e 8994 28
e 9264 28
e 9918 28
e 10109 28
e 11475 28
e 11753 28
e 13005 28
e 13158 28
e 13590 28
e 13876 28
e 13888 28
e 15796 28
e 15992 28
e 16381 28
e 16882 28
e 17086 28
e 17289 28
e 17447 28
e 17997 28
e 18130 28
e 19384 28
e 19625 28
e 19632 28
e 20292 28
e 20462 28
e 21796 28
e 21855 28
e 22202 28
e 15443 29
e 55 30
e 107 30
e 112 30
e 258 30
e 304 30
e 321 30
e 466 30
e 487 30
e 746 30
e 884 30
e 916 30
e 952 30
e 1000 30
e 1047 30
e 1120 30
e 1188 30
e 1269 30
e 1428 30
e 1471 30
e 1620 30
e 1668 30
e 1748 30
e 1795 30
e 1803 30
e 1895 30
e 2024 30
e 2062 30
e 2078 30
e 2099 30
e 2111 30
e 2183 30
e 2210 30
e 2274 30
e 2284 30
e 2318 30
e 2397 30
e 2477 30
e 2488 30
e 2777 30
e 2817 30
e 2965 30
e 3109 30
e 3514 30
e 3632 30
e 3775 30
e 3823 30
e 3869 30
e 3874 30
e 3900 30
e 3972 30
e 3993 30
e 4009 30
e 4077 30
e 4111 30
e 4168 30
e 4268 30
e 4565 30
e 4626 30
e 4882 30
e 4963 30
e 4993 30
e 5108 30
e 5171 30
e 5545 30
e 5713 30
e 5749 30
e 5759 30
e 5770 30
e 5774 30
e 5777 30
e 6081 30
e 6095 30
e 6232 30
e 6456 30
e 6529 30
e 6600 30
e 6625 30
e 6750 30
e 6837 30
e 6880 30
e 6937 30
e 7056 30
e 7094 30
e 7111 30
e 7176 30
e 7208 30
e 7260 30
e 7366 30
e 7411 30
e 7588 30
e 7595 30
e 7800 30
e 7820 30
e 7936 30
e 8071 30
e 8075 30
e 8169 30
e 8230 30
e 8268 30
e 8277 30
e 8375 30
e 8380 30
e 8404 30
e 8481 30
e 8677 30
e 8680 30
e 8706 30
e 8791 30
e 8957 30
e 9005 30
e 9079 30
e 9190 30
e 9259 30
e 9399 30
e 9446 30
e 9458 30
e 9687 30
e 9688 30
e 9766 30
e 9864 30
e 9918 30
e 10016 30
e 10109 30
e 10145 30
e 10167 30
e 10199 30
e 10271 30
e 10274 30
e 10293 30
e 10419 30
e 10529 30
e 10631 30
e 11054 30
e 11265 30
e 11702 30
e 11729 30
e 11739 30
e 11754 30
e 11770 30
e 12158 30
e 12160 30
e 12189 30
e 12202 30
e 12311 30
e 12468 30
e 12486 30
e 12538 30
e 12608 30
e 12678 30
e 12715 30
e 13022 30
e 13084 30
e 13093 30
e 13230 30
e 13236 30
e 13308 30
e 13371 30
e 13442 30
e 13452 30
e 13518 30
e 13657 30
e 13666 30
e 13822 30
e 13823 30
e 13914 30
e 14342 30
e 14360 30
e 14370 30
e 14377 30
e 14486 30
e 14508 30
e 14538 30
e 14540 30
e 14553 30
e 14713 30
e 14863 30
e 15098 30
e 15149 30
e 15338 30
e 15362 30
e 15382 30
e 15431 30
e 15447 30
e 15538 30
e 15714 30
e 15742 30
e 15807 30
e 15895 30
e 16007 30
e 16095 30
e 16123 30
e 16168 30
e 16228 30
e 16271 30
e 16470 30
e 16653 30
e 16694 30
e 16702 30
e 16763 30
e 16788 30
e 16828 30
e 16860 30
e 16910 30
e 17358 30
e 17452 30
e 17650 30
e 17716 30
e 17777 30
e 17806 30
e 18040 30
e 18185 30
e 18239 30
e 18254 30
e 18574 30
e 18580 30
e 18677 30
e 18696 30
e 18736 30
e 18777 30
e 18798 30
e 18895 30
e 19046 30
e 19327 30
e 19394 30
e 19515 30
e 19765 30
e 19925 30
e 20022 30
e 20109 30
e 20215 30
e 20245 30
e 20279 30
e 20308 30
e 20381 30
e 20435 30
e 20482 30
e 20548 30
e 20662 30
e 20864 30
e 21162 30
e 21168 30
e 21198 30
e 21361 30
e 21382 30
e 21417 30
e 21424 30
e 21440 30
e 21505 30
e 21515 30
e 21607 30
e 21634 30
e 21834 30
e 21910 30
e 22109 30
e 22146 30
e 22164 30
e 22202 30
e 22249 30
e 22332 30
e 22380 30
e 22400 30
e 22500 30
e 22520 30
e 22565 30
e 22631 30
e 22647 30
e 22649 30
e 22682 30
e 22782 30
e 22817 30
e 22838 30
e 22860 30
e 22864 30
e 22875 30
e 1460 31
e 9530 31
e 9710 31
e 10308 31
e 1187 32
e 3165 32
e 3312 32
e 15198 32
e 17417 32
e 19196 32
e 81 33
e 116 33
e 218 33
e 595 33
e 1059 33
e 1189 33
e 1535 33
e 1572 33
e 2910 33
e 3779 33
e 3830 33
e 4341 33
e 4721 33
e 5746 33
e 5780 33
e 5818 33
e 5901 33
e 6294 33
e 6515 33
e 7924 33
e 8027 33
e 9847 33
e 10230 33
e 10924 33
e 11114 33
e 11299 33
e 11451 33
e 11937 33
e 12047 33
e 12171 33
e 12457 33
e 13221 33
e 13340 33
e 13651 33
e 13845 33
e 14603 33
e 14692 33
e 14743 33
e 15516 33
e 15555 33
e 16188 33
e 16284 33
e 16605 33
e 16677 33
e 17113 33
e 17467 33
e 17481 33
e 17888 33
e 18053 33
e 18151 33
e 19038 33
e 19067 33
e 19073 33
e 19815 33
e 20486 33
e 20534 33
e 20649 33
e 20955 33
e 21227 33
e 21711 33
e 21904 33
e 22070 33
e 22335 33
e 22344 33
e 22573 33
e 22613 33
e 22625 33
e 22900 33
e 532 34
e 1960 34
e 2526 34
e 2716 34
e 5730 34
e 6464 34
e 6641 34
e 8138 34
e 8914 34
e 8995 34
e 9224 34
e 9286 34
e 10669 34
e 11124 34
e 11163 34
e 12208 34
e 12385 34
e 13804 34
e 14452 34
e 14966 34
e 14972 34
e 15353 34
e 17193 34
e 18268 34
e 18970 34
e 19397 34
e 19428 34
e 19937 34
e 20655 34
e 21038 34
e 22093 34
e 3629 35
e 5455 35
e 6545 35
e 12822 35
e 13125 35
e 15880 35
e 18371 35
e 19096 35
e 21371 35
e 22682 35
e 107 36
e 1175 36
e 1376 36
e 1739 36
e 2392 36
e 2777 36
e 2925 36
e 3283 36
e 3739 36
e 3870 36
e 4300 36
e 4384 36
e 4698 36
e 5294 36
e 5931 36
e 6319 36
e 6842 36
e 7094 36
e 7168 36
e 7295 36
e 7800 36
e 8404 36
e 8454 36
e 8548 36
e 9133 36
e 9935 36
e 10079 36
e 10262 36
e 10274 36
e 11028 36
e 11185 36
e 11273 36
e 11434 36
e 11610 36
e 11739 36
e 12002 36
e 12798 36
e 12823 36
e 13030 36
e 13650 36
e 13969 36
e 14140 36
e 14354 36
e 14459 36
e 15060 36
e 15317 36
e 15362 36
e 15895 36
e 17086 36
e 17635 36
e 17650 36
e 17736 36
e 17980 36
e 18494 36
e 19046 36
e 20328 36
e 21056 36
e 21370 36
e 21803 36
e 22212 36
e 22373 36
e 22486 36
e 2347 37
e 3838 37
e 4935 37
e 6283 37
e 6773 37
e 9515 37
e 9791 37
e 10768 37
e 11124 37
e 14563 37
e 15419 37
e 16834 37
e 16858 37
e 18183 37
e 19287 37
e 20468 37
e 20829 37
e 22762 37
e 697 38
e 1368 38
e 1956 38
e 2161 38
e 2226 38
e 2615 38
e 3171 38
e 3341 38
e 3537 38
e 3578 38
e 4237 38
e 4417 38
e 4513 38
e 4753 38
e 5050 38
e 5057 38
e 5226 38
e 5974 38
e 6001 38
e 6489 38
e 6576 38
e 6766 38
e 7187 38
e 7428 38
e 8409 38
e 9074 38
e 9321 38
e 9555 38
e 9693 38
e 9748 38
e 9784 38
e 9988 38
e 10760 38
e 10855 38
e 10872 38
e 11647 38
e 12179 38
e 12406 38
e 12631 38
e 13692 38
e 14924 38
e 15599 38
e 15664 38
e 15920 38
e 17174 38
e 17413 38
e 17723 38
e 18700 38
e 18779 38
e 19003 38
e 19082 38
e 19350 38
e 19717 38
e 19865 38
e 20353 38
e 20834 38
e 20927 38
e 21271 38
e 21511 38
e 21517 38
e 21568 38
e 21965 38
e 21999 38
e 22101 38
e 22189 38
e 22217 38
e 22392 38
e 22822 38
e 81 39
e 443 39
e 589 39
e 757 39
e 1059 39
e 1724 39
e 1849 39
e 2832 39
e 2886 39
e 3287 39
e 3483 39
e 3546 39
e 3658 39
e 4159 39
e 4719 39
e 4969 39
e 5721 39
e 5898 39
e 6354 39
e 6493 39
e 6805 39
e 6835 39
e 7164 39
e 7293 39
e 7433 39
e 7525 39
e 7855 39
e 7948 39
e 7971 39
e 8027 39
e 8351 39
e 8585 39
e 8603 39
e 8656 39
e 9168 39
e 9240 39
e 9463 39
e 9571 39
e 9598 39
e 10012 39
e 10241 39
e 10464 39
e 10917 39
e 11044 39
e 11114 39
e 11451 39
e 12047 39
e 12107 39
e 13168 39
e 13592 39
e 13923 39
e 13999 39
e 14003 39
e 14074 39
e 14168 39
e 14346 39
e 15172 39
e 15233 39
e 15449 39
e 16141 39
e 16990 39
e 17100 39
e 17225 39
e 17460 39
e 18157 39
e 18283 39
e 18305 39
e 18698 39
e 19105 39
e 19787 39
e 19794 39
e 19884 39
e 20423 39
e 20445 39
e 20595 39
e 20697 39
e 20766 39
e 20800 39
e 20898 39
e 21246 39
e 21719 39
e 21925 39
e 22057 39
e 22344 39
e 22503 39
e 22573 39
e 22613 39
e 22615 39
e 22682 39
e 97 40
e 129 40
e 303 40
e 895 40
e 914 40
e 1058 40
e 1307 40
e 1764 40
e 1802 40
e 2490 40
e 2684 40
e 4888 40
e 6081 40
e 6313 40
e 7364 40
e 7577 40
e 8619 40
e 8660 40
e 9019 40
e 9368 40
e 10292 40
e 10506 40
e 10595 40
e 12355 40
e 13015 40
e 13135 40
e 13168 40
e 13442 40
e 14171 40
e 14217 40
e 14713 40
e 15263 40
e 15357 40
e 15411 40
e 15763 40
e 16115 40
e 16211 40
e 16657 40
e 17976 40
e 18635 40
e 18812 40
e 19075 40
e 19515 40
e 19842 40
e 20091 40
e 20467 40
e 20540 40
e 20550 40
e 21029 40
e 21633 40
e 21867 40
e 22329 40
e 22390 40
e 2099 41
e 2787 41
e 5826 41
e 5989 41
e 6291 41
e 6475 41
e 6667 41
e 6800 41
e 7594 41
e 8271 41
e 9485 41
e 10988 41
e 12314 41
e 12663 41
e 13839 41
e 15317 41
e 17090 41
e 17627 41
e 18006 41
e 18589 41
e 18669 41
e 20178 41
e 21939 41
e 22232 41
e 22462 41
e 22813 41
e 22883 41
e 973 42
e 1628 42
e 3571 42
e 7272 42
e 11320 42
e 11932 42
e 13048 42
e 14840 42
e 15068 42
e 17545 42
e 21105 42
e 1212 43
e 1373 43
e 3623 43
e 4986 43
e 7997 43
e 8591 43
e 8822 43
e 13121 43
e 14566 43
e 15747 43
e 16179 43
e 16370 43
e 16410 43
e 17789 43
e 21858 43
e 254 44
e 2550 44
e 5882 44
e 6204 44
e 6660 44
e 6694 44
e 7382 44
e 7410 44
e 8539 44
e 8943 44
e 10114 44
e 10557 44
e 11521 44
e 12377 44
e 12683 44
e 13398 44
e 13774 44
e 15447 44
e 15928 44
e 17328 44
e 17686 44
e 18396 44
e 18572 44
e 18914 44
e 19507 44
e 19510 44
e 20352 44
e 21631 44
e 21700 44
e 22127 44
e 22254 44
e 482 45
e 1119 45
e 3785 45
e 16235 45
e 20687 45
e 15777 46
e 16221 46
e 18664 46
e 203 47
e 295 47
e 485 47
e 566 47
e 754 47
e 868 47
e 913 47
e 1073 47
e 1213 47
e 1304 47
e 1313 47
e 1361 47
e 1426 47
e 1496 47
e 1705 47
e 1872 47
e 1900 47
e 1976 47
e 2644 47
e 2658 47
e 2796 47
e 3195 47
e 3240 47
e 3286 47
e 3422 47
e 3471 47
e 3822 47
e 3855 47
e 4014 47
e 4148 47
e 4287 47
e 4337 47
e 4353 47
e 4451 47
e 4544 47
e 4669 47
e 4937 47
e 4984 47
e 5086 47
e 5267 47
e 5309 47
e 5310 47
e 5378 47
e 5674 47
e 6045 47
e 6192 47
e 6697 47
e 6889 47
e 6979 47
e 7045 47
e 7092 47
e 7172 47
e 7463 47
e 7467 47
e 7615 47
e 7907 47
e 8040 47
e 8079 47
e 8098 47
e 8258 47
e 8432 47
e 8571 47
e 8641 47
e 8683 47
e 8940 47
e 9015 47
e 9547 47
e 9668 47
e 9687 47
e 9777 47
e 9837 47
e 9871 47
e 9962 47
e 9989 47
e 10034 47
e 10058 47
e 10282 47
e 10319 47
e 10358 47
e 10360 47
e 10392 47
e 10411 47
e 10463 47
e 10489 47
e 10582 47
e 10771 47
e 10842 47
e 10859 47
e 11001 47
e 11326 47
e 11448 47
e 11660 47
e 12126 47
e 12278 47
e 12298 47
e 12943 47
e 13169 47
e 13211 47
e 13241 47
e 13491 47
e 13537 47
e 13604 47
e 13609 47
e 13634 47
e 13830 47
e 14109 47
e 14129 47
e 14216 47
e 14224 47
e 14262 47
e 14338 47
e 14381 47
e 14634 47
e 14753 47
e 14784 47
e 14923 47
e 15084 47
e 15296 47
e 15498 47
e 15817 47
e 15902 47
e 16215 47
e 16242 47
e 16297 47
e 16418 47
e 16588 47
e 16702 47
e 16782 47
e 16923 47
e 16959 47
e 17180 47
e 17317 47
e 17419 47
e 17553 47
e 17744 47
e 17804 47
e 17866 47
e 18008 47
e 18129 47
e 18195 47
e 18211 47
e 18320 47
e 18491 47
e 18521 47
e 18676 47
e 18742 47
e 18809 47
e 18976 47
e 19122 47
e 19181 47
e 19255 47
e 19331 47
e 19616 47
e 20042 47
e 20045 47
e 20180 47
e 20235 47
e 20321 47
e 20478 47
e 20771 47
e 20830 47
e 20890 47
e 20938 47
e 20952 47
e 21005 47
e 21077 47
e 21794 47
e 22042 47
e 22254 47
e 22322 47
e 22339 47
e 22423 47
e 22502 47
e 22665 47
e 22782 47
e 22812 47
e 92 48
e 853 48
e 941 48
e 1379 48
e 1720 48
e 2029 48
e 2660 48
e 3049 48
e 3229 48
e 4468 48
e 4805 48
e 4817 48
e 4818 48
e 4998 48
e 5272 48
e 5797 48
e 6196 48
e 6383 48
e 6475 48
e 6629 48
e 6667 48
e 7259 48
e 7346 48
e 7407 48
e 7918 48
e 8145 48
e 8204 48
e 8350 48
e 8602 48
e 9011 48
e 9882 48
e 9991 48
e 10094 48
e 10439 48
e 10908 48
e 11954 48
e 12366 48
e 12538 48
e 12561 48
e 12677 48
e 12776 48
e 13588 48
e 13776 48
e 14443 48
e 14463 48
e 14805 48
e 14928 48
e 15351 48
e 15685 48
e 15998 48
e 16262 48
e 16799 48
e 17005 48
e 17328 48
e 17555 48
e 18094 48
e 18174 48
e 18255 48
e 18278 48
e 18893 48
e 19367 48
e 20258 48
e 21150 48
e 21536 48
e 21538 48
e 21661 48
e 22007 48
e 22764 48
e 22792 48
e 22876 48
e 285 49
e 288 49
e 468 49
e 867 49
e 1160 49
e 1382 49
e 1523 49
e 1721 49
e 1812 49
e 2009 49
e 2136 49
e 2288 49
e 2641 49
e 2653 49
e 2773 49
e 3114 49
e 3582 49
e 3770 49
e 3808 49
e 3942 49
e 4012 49
e 4219 49
e 4351 49
e 4463 49
e 4554 49
e 4577 49
e 4773 49
e 4799 49
e 5085 49
e 5146 49
e 5192 49
e 5680 49
e 6194 49
e 6539 49
e 6921 49
e 7109 49
e 7440 49
e 8384 49
e 8500 49
e 8570 49
e 8613 49
e 8642 49
e 8838 49
e 8854 49
e 9153 49
e 9195 49
e 9219 49
e 9228 49
e 9361 49
e 9428 49
e 9440 49
e 9547 49
e 9778 49
e 9960 49
e 9966 49
e 10017 49
e 10273 49
e 10328 49
e 10399 49
e 10786 49
e 11475 49
e 11786 49
e 11874 49
e 11945 49
e 12013 49
e 12298 49
e 12651 49
e 12677 49
e 13706 49
e 13813 49
e 14054 49
e 14302 49
e 14722 49
e 14762 49
e 15230 49
e 15485 49
e 15854 49
e 16071 49
e 16133 49
e 16346 49
e 16674 49
e 16767 49
e 16838 49
e 16963 49
e 17026 49
e 17365 49
e 17508 49
e 17855 49
e 17940 49
e 17965 49
e 18260 49
e 18278 49
e 18424 49
e 18484 49
e 18562 49
e 18740 49
e 18758 49
e 18896 49
e 19237 49
e 19450 49
e 19587 49
e 20124 49
e 20179 49
e 20921 49
e 20989 49
e 21088 49
e 21508 49
e 21703 49
e 21790 49
e 21860 49
e 22233 49
e 22584 49
e 22725 49
e 288 50
e 2005 50
e 2009 50
e 2460 50
e 2793 50
e 2911 50
e 4429 50
e 5543 50
e 5570 50
e 5574 50
e 5816 50
e 6156 50
e 6632 50
e 6709 50
e 10671 50
e 12062 50
e 12958 50
e 15968 50
e 16331 50
e 16396 50
e 17232 50
e 18420 50
e 8249 51
e 15078 51
e 206 52
e 366 52
e 682 52
e 757 52
e 932 52
e 1071 52
e 1167 52
e 1296 52
e 1426 52
e 1875 52
e 2149 52
e 2324 52
e 2643 52
e 3513 52
e 3708 52
e 3859 52
e 4215 52
e 4456 52
e 4676 52
e 4844 52
e 5149 52
e 5179 52
e 5640 52
e 5706 52
e 5828 52
e 6244 52
e 6324 52
e 6475 52
e 7005 52
e 8053 52
e 8418 52
e 8631 52
e 9147 52
e 9399 52
e 10299 52
e 10333 52
e 10489 52
e 10886 52
e 10951 52
e 10957 52
e 10987 52
e 11076 52
e 11151 52
e 11257 52
e 11814 52
e 12312 52
e 12436 52
e 12923 52
e 13258 52
e 13783 52
e 14098 52
e 14708 52
e 15262 52
e 15284 52
e 15636 52
e 15898 52
e 16122 52
e 16143 52
e 16217 52
e 16323 52
e 16689 52
e 17657 52
e 17903 52
e 17959 52
e 18493 52
e 18994 52
e 19811 52
e 19958 52
e 19959 52
e 20211 52
e 20393 52
e 20544 52
e 20697 52
e 20869 52
e 20884 52
e 20933 52
e 21283 52
e 21506 52
e 21877 52
e 21920 52
e 22043 52
e 22076 52
e 22341 52
e 22625 52
e 169 53
e 176 53
e 336 53
e 365 53
e 366 53
e 372 53
e 449 53
e 507 53
e 674 53
e 748 53
e 758 53
e 876 53
e 985 53
e 1067 53
e 1244 53
e 1353 53
e 1378 53
e 1795 53
e 1808 53
e 1864 53
e 2024 53
e 2076 53
e 2229 53
e 2302 53
e 2367 53
e 2386 53
e 2407 53
e 2430 53
e 2575 53
e 2876 53
e 2888 53
e 2979 53
e 3005 53
e 3081 53
e 3138 53
e 3163 53
e 3281 53
e 3546 53
e 3609 53
e 3644 53
e 3801 53
e 3833 53
e 3940 53
e 3969 53
e 4103 53
e 4266 53
e 4383 53
e 4508 53
e 4523 53
e 4679 53
e 4724 53
e 4781 53
e 4833 53
e 5179 53
e 5359 53
e 5503 53
e 5559 53
e 5590 53
e 5757 53
e 5760 53
e 5853 53
e 5890 53
e 6062 53
e 6095 53
e 6131 53
e 6286 53
e 6412 53
e 6489 53
e 6824 53
e 7255 53
e 7309 53
e 7318 53
e 7379 53
e 7457 53
e 7685 53
e 7971 53
e 8015 53
e 8062 53
e 8071 53
e 8228 53
e 8418 53
e 8613 53
e 8619 53
e 8808 53
e 8878 53
e 9045 53
e 9158 53
e 9428 53
e 9590 53
e 9728 53
e 9735 53
e 9838 53
e 9888 53
e 9976 53
e 10148 53
e 10333 53
e 10411 53
e 10564 53
e 10590 53
e 10899 53
e 10981 53
e 11278 53
e 11286 53
e 11364 53
e 11621 53
e 11639 53
e 11742 53
e 11761 53
e 11928 53
e 12025 53
e 12065 53
e 12230 53
e 12334 53
e 12344 53
e 12441 53
e 12474 53
e 12593 53
e 12903 53
e 13169 53
e 13469 53
e 13478 53
e 13814 53
e 13823 53
e 13832 53
e 13983 53
e 14153 53
e 14402 53
e 14508 53
e 14627 53
e 14719 53
e 14900 53
e 15112 53
e 15234 53
e 15262 53
e 15394 53
e 15526 53
e 15614 53
e 15645 53
e 15685 53
e 15695 53
e 15886 53
e 15954 53
e 16262 53
e 16403 53
e 16776 53
e 16867 53
e 16943 53
e 16946 53
e 17026 53
e 17045 53
e 17307 53
e 17606 53
e 17720 53
e 18072 53
e 18399 53
e 18759 53
e 18811 53
e 18872 53
e 18961 53
e 18994 53
e 19026 53
e 19066 53
e 19209 53
e 19289 53
e 19361 53
e 19456 53
e 19579 53
e 19600 53
e 19618 53
e 19629 53
e 19687 53
e 19847 53
e 19985 53
e 20079 53
e 20092 53
e 20314 53
e 20478 53
e 20630 53
e 20718 53
e 20736 53
e 20980 53
e 21164 53
e 21492 53
e 21495 53
e 21528 53
e 21589 53
e 21598 53
e 21636 53
e 21747 53
e 21856 53
e 21910 53
e 21916 53
e 22150 53
e 22255 53
e 22300 53
e 22326 53
e 22380 53
e 22609 53
e 22682 53
e 22767 53
e 22782 53
e 867 54
e 1055 54
e 1204 54
e 1561 54
e 1767 54
e 1814 54
e 2015 54
e 2250 54
e 2392 54
e 2436 54
e 2460 54
e 2865 54
e 2939 54
e 3255 54
e 3283 54
e 3796 54
e 3861 54
e 4316 54
e 4454 54
e 4468 54
e 4697 54
e 4698 54
e 4747 54
e 4985 54
e 5331 54
e 5395 54
e 5680 54
e 5713 54
e 6030 54
e 6215 54
e 6482 54
e 6586 54
e 6683 54
e 6929 54
e 7597 54
e 7648 54
e 7953 54
e 8366 54
e 8615 54
e 8926 54
e 8941 54
e 9316 54
e 9368 54
e 9501 54
e 9547 54
e 9643 54
e 9877 54
e 9961 54
e 10093 54
e 10166 54
e 11120 54
e 11482 54
e 11486 54
e 11643 54
e 12319 54
e 12504 54
e 12637 54
e 12677 54
e 13021 54
e 13051 54
e 13106 54
e 13121 54
e 13292 54
e 13451 54
e 14228 54
e 14408 54
e 14654 54
e 14675 54
e 14702 54
e 14711 54
e 15080 54
e 15197 54
e 15235 54
e 15296 54
e 15475 54
e 15774 54
e 15969 54
e 16331 54
e 16346 54
e 16479 54
e 16860 54
e 16955 54
e 16979 54
e 17111 54
e 17426 54
e 17466 54
e 17855 54
e 18310 54
e 18342 54
e 18454 54
e 18795 54
e 18831 54
e 18849 54
e 18916 54
e 19000 54
e 19023 54
e 19032 54
e 19167 54
e 19656 54
e 20030 54
e 20103 54
e 20739 54
e 20779 54
e 21325 54
e 21525 54
e 21721 54
e 21751 54
e 21823 54
e 21998 54
e 22609 54
e 22682 54
e 22721 54
e 180 55
e 289 55
e 477 55
e 512 55
e 522 55
e 546 55
e 567 55
e 584 55
e 618 55
e 740 55
e 802 55
e 860 55
e 907 55
e 959 55
e 1235 55
e 1257 55
e 1313 55
e 1323 55
e 1373 55
e 1460 55
e 1516 55
e 1692 55
e 1965 55
e 1966 55
e 2024 55
e 2042 55
e 2134 55
e 2144 55
e 2183 55
e 2193 55
e 2229 55
e 2388 55
e 2537 55
e 2568 55
e 2569 55
e 2583 55
e 2694 55
e 2876 55
e 3075 55
e 3192 55
e 3260 55
e 3273 55
e 3284 55
e 3347 55
e 3506 55
e 3768 55
e 3836 55
e 3902 55
e 3926 55
e 4023 55
e 4107 55
e 4180 55
e 4306 55
e 4364 55
e 4388 55
e 4591 55
e 4626 55
e 4673 55
e 4694 55
e 4745 55
e 4882 55
e 4921 55
e 4986 55
e 5003 55
e 5227 55
e 5341 55
e 5390 55
e 5539 55
e 5542 55
e 5554 55
e 5713 55
e 5750 55
e 5906 55
e 5934 55
e 5937 55
e 6019 55
e 6118 55
e 6210 55
e 6350 55
e 6378 55
e 6501 55
e 6539 55
e 6604 55
e 6637 55
e 6763 55
e 6925 55
e 7048 55
e 7130 55
e 7187 55
e 7260 55
e 7311 55
e 7373 55
e 7440 55
e 7451 55
e 7457 55
e 7476 55
e 7487 55
e 7498 55
e 7549 55
e 7690 55
e 7806 55
e 7809 55
e 7951 55
e 7977 55
e 8161 55
e 8258 55
e 8268 55
e 8312 55
e 8322 55
e 8340 55
e 8415 55
e 8650 55
e 8666 55
e 8756 55
e 8769 55
e 8791 55
e 8801 55
e 8822 55
e 8870 55
e 8934 55
e 9033 55
e 9040 55
e 9081 55
e 9153 55
e 9194 55
e 9259 55
e 9299 55
e 9329 55
e 9360 55
e 9428 55
e 9482 55
e 9529 55
e 9532 55
e 9551 55
e 9592 55
e 9599 55
e 9634 55
e 9728 55
e 9741 55
e 9766 55
e 9788 55
e 9814 55
e 9908 55
e 10045 55
e 10046 55
e 10108 55
e 10203 55
e 10224 55
e 10252 55
e 10271 55
e 10300 55
e 10307 55
e 10385 55
e 10413 55
e 10457 55
e 10480 55
e 10516 55
e 10665 55
e 10688 55
e 10694 55
e 10899 55
e 10960 55
e 11054 55
e 11063 55
e 11081 55
e 11126 55
e 11273 55
e 11276 55
e 11349 55
e 11376 55
e 11642 55
e 11745 55
e 11869 55
e 11938 55
e 11997 55
e 12130 55
e 12131 55
e 12234 55
e 12256 55
e 12257 55
e 12298 55
e 12401 55
e 12430 55
e 12462 55
e 12500 55
e 12511 55
e 12516 55
e 12552 55
e 12584 55
e 12588 55
e 12635 55
e 12715 55
e 12822 55
e 12842 55
e 12905 55
e 12941 55
e 12961 55
e 12970 55
e 13019 55
e 13032 55
e 13033 55
e 13048 55
e 13052 55
e 13055 55
e 13264 55
e 13511 55
e 13567 55
e 13594 55
e 13691 55
e 13733 55
e 13738 55
e 14046 55
e 14060 55
e 14116 55
e 14508 55
e 14636 55
e 14648 55
e 14693 55
e 14805 55
e 14866 55
e 15024 55
e 15070 55
e 15093 55
e 15102 55
e 15126 55
e 15347 55
e 15360 55
e 15390 55
e 15427 55
e 15447 55
e 15449 55
e 15519 55
e 15594 55
e 15676 55
e 15732 55
e 15762 55
e 15796 55
e 15811 55
e 15909 55
e 15982 55
e 16047 55
e 16229 55
e 16275 55
e 16296 55
e 16297 55
e 16410 55
e 16418 55
e 16427 55
e 16449 55
e 16510 55
e 16526 55
e 16527 55
e 16639 55
e 16644 55
e 16655 55
e 16702 55
e 16891 55
e 17018 55
e 17230 55
e 17253 55
e 17306 55
e 17358 55
e 17459 55
e 17495 55
e 17498 55
e 17502 55
e 17539 55
e 17574 55
e 17591 55
e 17662 55
e 17714 55
e 17766 55
e 17770 55
e 17930 55
e 17936 55
e 18101 55
e 18208 55
e 18222 55
e 18272 55
e 18278 55
e 18292 55
e 18390 55
e 18498 55
e 18550 55
e 18636 55
e 18666 55
e 18688 55
e 18790 55
e 18852 55
e 18861 55
e 18874 55
e 18907 55
e 18984 55
e 18987 55
e 18992 55
e 19047 55
e 19199 55
e 19243 55
e 19314 55
e 19417 55
e 19703 55
e 19772 55
e 19808 55
e 19847 55
e 19945 55
e 20263 55
e 20339 55
e 20372 55
e 20452 55
e 20482 55
e 20630 55
e 20720 55
e 20742 55
e 20860 55
e 20877 55
e 20990 55
e 21091 55
e 21144 55
e 21216 55
e 21221 55
e 21266 55
e 21314 55
e 21356 55
e 21499 55
e 21538 55
e 21574 55
e 21593 55
e 21610 55
e 21617 55
e 21644 55
e 21651 55
e 21805 55
e 21832 55
e 21856 55
e 21878 55
e 21899 55
e 21987 55
e 22075 55
e 22176 55
e 22210 55
e 22271 55
e 22312 55
e 22390 55
e 22400 55
e 22407 55
e 22443 55
e 22469 55
e 22504 55
e 22601 55
e 22649 55
e 22725 55
e 22823 55
e 22875 55
e 22888 55
e 638 56
e 695 56
e 2076 56
e 4415 56
e 6390 56
e 7827 56
e 8027 56
e 13284 56
e 13557 56
e 15706 56
e 16201 56
e 16605 56
e 17964 56
e 18362 56
e 18544 56
e 18595 56
e 19565 56
e 20246 56
e 20308 56
e 20955 56
e 21273 56
e 97 57
e 165 57
e 186 57
e 269 57
e 342 57
e 491 57
e 522 57
e 896 57
e 959 57
e 1362 57
e 1700 57
e 1743 57
e 2573 57
e 2777 57
e 2790 57
e 2864 57
e 2952 57
e 2984 57
e 3174 57
e 3285 57
e 3288 57
e 3727 57
e 3736 57
e 3895 57
e 3902 57
e 4005 57
e 4068 57
e 4205 57
e 4457 57
e 4485 57
e 4577 57
e 4632 57
e 4698 57
e 4841 57
e 5063 57
e 5255 57
e 5459 57
e 5644 57
e 5707 57
e 6269 57
e 6317 57
e 6337 57
e 6964 57
e 7021 57
e 7036 57
e 7055 57
e 7150 57
e 7165 57
e 7263 57
e 7342 57
e 7912 57
e 7993 57
e 8059 57
e 8125 57
e 8249 57
e 8392 57
e 8683 57
e 8760 57
e 8971 57
e 9180 57
e 9195 57
e 9307 57
e 9491 57
e 9738 57
e 10025 57
e 10165 57
e 10202 57
e 10284 57
e 10327 57
e 10392 57
e 10417 57
e 10529 57
e 10541 57
e 10546 57
e 10548 57
e 10754 57
e 10767 57
e 11047 57
e 11070 57
e 11333 57
e 11346 57
e 11578 57
e 11699 57
e 11734 57
e 11811 57
e 12013 57
e 12060 57
e 12118 57
e 12296 57
e 12354 57
e 12540 57
e 12604 57
e 12877 57
e 13112 57
e 13403 57
e 13411 57
e 13672 57
e 13797 57
e 14323 57
e 14479 57
e 14710 57
e 14740 57
e 14810 57
e 14811 57
e 15052 57
e 15078 57
e 15188 57
e 15195 57
e 15204 57
e 15212 57
e 15236 57
e 15444 57
e 15520 57
e 15667 57
e 15705 57
e 15713 57
e 15787 57
e 15919 57
e 16171 57
e 16290 57
e 16467 57
e 16469 57
e 16795 57
e 16855 57
e 17072 57
e 17423 57
e 17449 57
e 17512 57
e 17520 57
e 17524 57
e 17625 57
e 17665 57
e 17681 57
e 17933 57
e 18152 57
e 18167 57
e 18294 57
e 18406 57
e 18679 57
e 18683 57
e 19005 57
e 19179 57
e 19288 57
e 19324 57
e 19410 57
e 19502 57
e 19515 57
e 19555 57
e 19789 57
e 19970 57
e 20001 57
e 20203 57
e 20339 57
e 20459 57
e 21110 57
e 21124 57
e 21470 57
e 21706 57
e 21739 57
e 21920 57
e 21957 57
e 22237 57
e 22312 57
e 22329 57
e 22437 57
e 22550 57
e 22667 57
e 22682 57
e 90 58
e 105 58
e 112 58
e 169 58
e 201 58
e 206 58
e 212 58
e 269 58
e 288 58
e 298 58
e 318 58
e 456 58
e 512 58
e 550 58
e 553 58
e 587 58
e 667 58
e 701 58
e 702 58
e 833 58
e 852 58
e 909 58
e 948 58
e 1003 58
e 1160 58
e 1188 58
e 1272 58
e 1313 58
e 1454 58
e 1538 58
e 1742 58
e 1909 58
e 1983 58
e 2011 58
e 2037 58
e 2069 58
e 2074 58
e 2080 58
e 2083 58
e 2193 58
e 2226 58
e 2375 58
e 2436 58
e 2442 58
e 2453 58
e 2501 58
e 2505 58
e 2511 58
e 2589 58
e 2590 58
e 2600 58
e 2613 58
e 2641 58
e 2658 58
e 2675 58
e 2711 58
e 2715 58
e 2777 58
e 2809 58
e 2850 58
e 2861 58
e 2946 58
e 2970 58
e 3181 58
e 3288 58
e 3397 58
e 3423 58
e 3501 58
e 3583 58
e 3625 58
e 3654 58
e 3663 58
e 3699 58
e 3712 58
e 3730 58
e 3799 58
e 3848 58
e 3902 58
e 3908 58
e 3960 58
e 4012 58
e 4071 58
e 4107 58
e 4112 58
e 4148 58
e 4158 58
e 4166 58
e 4215 58
e 4230 58
e 4244 58
e 4261 58
e 4266 58
e 4268 58
e 4331 58
e 4373 58
e 4383 58
e 4388 58
e 4416 58
e 4451 58
e 4510 58
e 4577 58
e 4593 58
e 4596 58
e 4662 58
e 4673 58
e 4842 58
e 4882 58
e 4888 58
e 4945 58
e 4953 58
e 4967 58
e 5047 58
e 5065 58
e 5094 58
e 5152 58
e 5191 58
e 5226 58
e 5285 58
e 5327 58
e 5378 58
e 5419 58
e 5435 58
e 5451 58
e 5629 58
e 5713 58
e 5745 58
e 5764 58
e 5791 58
e 5853 58
e 5855 58
e 5859 58
e 5935 58
e 6004 58
e 6084 58
e 6157 58
e 6169 58
e 6188 58
e 6209 58
e 6317 58
e 6386 58
e 6428 58
e 6460 58
e 6567 58
e 6604 58
e 6607 58
e 6654 58
e 6695 58
e 6762 58
e 6843 58
e 6844 58
e 6895 58
e 6933 58
e 6937 58
e 6954 58
e 6964 58
e 6988 58
e 7048 58
e 7052 58
e 7054 58
e 7055 58
e 7084 58
e 7141 58
e 7150 58
e 7156 58
e 7172 58
e 7176 58
e 7187 58
e 7195 58
e 7202 58
e 7241 58
e 7287 58
e 7299 58
e 7307 58
e 7318 58
e 7327 58
e 7350 58
e 7440 58
e 7473 58
e 7478 58
e 7535 58
e 7602 58
e 7607 58
e 7621 58
e 7624 58
e 7631 58
e 7705 58
e 7724 58
e 7756 58
e 7779 58
e 7835 58
e 8008 58
e 8017 58
e 8070 58
e 8085 58
e 8092 58
e 8135 58
e 8162 58
e 8225 58
e 8268 58
e 8278 58
e 8369 58
e 8427 58
e 8439 58
e 8477 58
e 8523 58
e 8575 58
e 8649 58
e 8690 58
e 8716 58
e 8791 58
e 8840 58
e 8858 58
e 8934 58
e 8938 58
e 9084 58
e 9096 58
e 9116 58
e 9154 58
e 9194 58
e 9195 58
e 9219 58
e 9226 58
e 9271 58
e 9284 58
e 9428 58
e 9465 58
e 9479 58
e 9551 58
e 9576 58
e 9587 58
e 9592 58
e 9623 58
e 9687 58
e 9691 58
e 9814 58
e 9838 58
e 9884 58
e 9889 58
e 9919 58
e 9960 58
e 10055 58
e 10104 58
e 10111 58
e 10122 58
e 10145 58
e 10259 58
e 10292 58
e 10300 58
e 10333 58
e 10360 58
e 10392 58
e 10411 58
e 10447 58
e 10459 58
e 10478 58
e 10548 58
e 10556 58
e 10601 58
e 10616 58
e 10721 58
e 10785 58
e 10892 58
e 10950 58
e 10970 58
e 11013 58
e 11031 58
e 11070 58
e 11224 58
e 11298 58
e 11349 58
e 11372 58
e 11376 58
e 11458 58
e 11475 58
e 11489 58
e 11609 58
e 11727 58
e 11734 58
e 11763 58
e 11764 58
e 11797 58
e 11800 58
e 11873 58
e 11945 58
e 11989 58
e 12075 58
e 12114 58
e 12129 58
e 12131 58
e 12190 58
e 12202 58
e 12227 58
e 12229 58
e 12256 58
e 12298 58
e 12308 58
e 12464 58
e 12488 58
e 12490 58
e 12538 58
e 12574 58
e 12593 58
e 12643 58
e 12698 58
e 12746 58
e 12748 58
e 12763 58
e 12771 58
e 12824 58
e 12826 58
e 12859 58
e 12860 58
e 12893 58
e 13059 58
e 13140 58
e 13207 58
e 13252 58
e 13315 58
e 13322 58
e 13411 58
e 13431 58
e 13452 58
e 13466 58
e 13479 58
e 13495 58
e 13519 58
e 13527 58
e 13562 58
e 13597 58
e 13649 58
e 13664 58
e 13672 58
e 13685 58
e 13706 58
e 13799 58
e 13818 58
e 13889 58
e 14019 58
e 14071 58
e 14088 58
e 14116 58
e 14157 58
e 14233 58
e 14272 58
e 14303 58
e 14308 58
e 14380 58
e 14465 58
e 14508 58
e 14533 58
e 14677 58
e 14685 58
e 14693 58
e 14746 58
e 14869 58
e 14936 58
e 14948 58
e 14950 58
e 14992 58
e 15064 58
e 15065 58
e 15090 58
e 15134 58
e 15217 58
e 15236 58
e 15266 58
e 15330 58
e 15345 58
e 15427 58
e 15447 58
e 15492 58
e 15498 58
e 15522 58
e 15583 58
e 15602 58
e 15658 58
e 15750 58
e 15852 58
e 15895 58
e 15966 58
e 15970 58
e 16060 58
e 16071 58
e 16217 58
e 16275 58
e 16288 58
e 16290 58
e 16297 58
e 16346 58
e 16356 58
e 16366 58
e 16410 58
e 16488 58
e 16682 58
e 16683 58
e 16695 58
e 16732 58
e 16795 58
e 16824 58
e 16929 58
e 16974 58
e 16998 58
e 17026 58
e 17098 58
e 17135 58
e 17236 58
e 17247 58
e 17249 58
e 17269 58
e 17317 58
e 17328 58
e 17386 58
e 17462 58
e 17682 58
e 17684 58
e 17692 58
e 17758 58
e 17863 58
e 17872 58
e 17933 58
e 17949 58
e 17986 58
e 18025 58
e 18055 58
e 18070 58
e 18181 58
e 18196 58
e 18208 58
e 18260 58
e 18267 58
e 18339 58
e 18386 58
e 18390 58
e 18395 58
e 18425 58
e 18517 58
e 18521 58
e 18535 58
e 18669 58
e 18678 58
e 18748 58
e 18835 58
e 18860 58
e 18867 58
e 18969 58
e 19026 58
e 19042 58
e 19056 58
e 19113 58
e 19136 58
e 19150 58
e 19237 58
e 19248 58
e 19253 58
e 19286 58
e 19336 58
e 19347 58
e 19379 58
e 19392 58
e 19412 58
e 19444 58
e 19499 58
e 19515 58
e 19567 58
e 19587 58
e 19612 58
e 19755 58
e 19789 58
e 19821 58
e 19834 58
e 19853 58
e 19873 58
e 19880 58
e 19921 58
e 19973 58
e 20005 58
e 20042 58
e 20048 58
e 20053 58
e 20069 58
e 20096 58
e 20109 58
e 20160 58
e 20182 58
e 20215 58
e 20251 58
e 20293 58
e 20313 58
e 20454 58
e 20482 58
e 20512 58
e 20584 58
e 20685 58
e 20744 58
e 20771 58
e 20794 58
e 20830 58
e 20853 58
e 20906 58
e 20921 58
e 20945 58
e 20984 58
e 20992 58
e 21107 58
e 21222 58
e 21267 58
e 21327 58
e 21370 58
e 21460 58
e 21470 58
e 21529 58
e 21611 58
e 21613 58
e 21632 58
e 21701 58
e 21703 58
e 21790 58
e 21820 58
e 21840 58
e 21860 58
e 21957 58
e 22010 58
e 22024 58
e 22034 58
e 22047 58
e 22161 58
e 22165 58
e 22185 58
e 22212 58
e 22300 58
e 22307 58
e 22333 58
e 22336 58
e 22383 58
e 22386 58
e 22563 58
e 22586 58
e 22664 58
e 22666 58
e 22670 58
e 22682 58
e 22702 58
e 22718 58
e 22719 58
e 22782 58
e 22797 58
e 22828 58
e 516 59
e 722 59
e 4284 59
e 4557 59
e 6325 59
e 11023 59
e 11665 59
e 17316 59
e 17527 59
e 18792 59
e 20158 59
e 21061 59
e 21516 59
e 22081 59
e 22101 59
e 4984 60
e 16715 60
e 17376 60
e 394 61
e 419 61
e 2166 61
e 3441 61
e 3738 61
e 4041 61
e 4113 61
e 4183 61
e 4191 61
e 4375 61
e 5154 61
e 5339 61
e 8119 61
e 8681 61
e 8832 61
e 9868 61
e 10105 61
e 11455 61
e 12171 61
e 12476 61
e 13851 61
e 14142 61
e 14253 61
e 14561 61
e 14743 61
e 15525 61
e 15716 61
e 16924 61
e 16986 61
e 17955 61
e 18440 61
e 18673 61
e 19697 61
e 20493 61
e 20649 61
e 22411 61
e 22465 61
e 326 62
e 1083 62
e 1143 62
e 1272 62
e 1818 62
e 1843 62
e 2777 62
e 2862 62
e 2928 62
e 3075 62
e 3251 62
e 3284 62
e 3294 62
e 3515 62
e 3529 62
e 3564 62
e 3960 62
e 3993 62
e 4351 62
e 4499 62
e 4860 62
e 4946 62
e 5350 62
e 5576 62
e 5926 62
e 6029 62
e 6523 62
e 7318 62
e 7498 62
e 7621 62
e 7963 62
e 8059 62
e 8347 62
e 8631 62
e 8707 62
e 9171 62
e 9203 62
e 9471 62
e 9602 62
e 9710 62
e 9894 62
e 10740 62
e 11303 62
e 11786 62
e 12353 62
e 12574 62
e 12617 62
e 12958 62
e 13549 62
e 13565 62
e 13591 62
e 13632 62
e 13748 62
e 13895 62
e 13961 62
e 14120 62
e 14874 62
e 15412 62
e 15427 62
e 15429 62
e 15596 62
e 16006 62
e 16071 62
e 16287 62
e 16645 62
e 17217 62
e 17856 62
e 18213 62
e 18272 62
e 18278 62
e 18517 62
e 18646 62
e 18717 62
e 18753 62
e 18817 62
e 18964 62
e 19313 62
e 19808 62
e 20322 62
e 20386 62
e 20820 62
e 21713 62
e 22199 62
e 22339 62
e 22346 62
e 11428 63
e 400 64
e 473 64
e 552 64
e 870 64
e 937 64
e 1637 64
e 2088 64
e 2168 64
e 2269 64
e 2469 64
e 2670 64
e 2764 64
e 3367 64
e 4692 64
e 4736 64
e 4892 64
e 5726 64
e 5742 64
e 6242 64
e 6354 64
e 6376 64
e 6591 64
e 6755 64
e 6835 64
e 7703 64
e 8004 64
e 8633 64
e 8643 64
e 8656 64
e 9427 64
e 9580 64
e 9881 64
e 9902 64
e 10267 64
e 10320 64
e 10387 64
e 10518 64
e 10609 64
e 10700 64
e 10749 64
e 11085 64
e 11579 64
e 12214 64
e 12851 64
e 13592 64
e 13737 64
e 14104 64
e 15238 64
e 15302 64
e 15659 64
e 16201 64
e 16871 64
e 17340 64
e 17444 64
e 19151 64
e 19246 64
e 19247 64
e 19763 64
e 20734 64
e 21001 64
e 21339 64
e 22094 64
e 22190 64
e 22260 64
e 22850 64
e 3374 65
e 7362 65
e 7707 65
e 8757 65
e 10013 65
e 12492 65
e 15363 65
e 15524 65
e 18059 65
e 22320 65
e 1242 66
e 1947 66
e 2963 66
e 3710 66
e 3836 66
e 3912 66
e 5285 66
e 5533 66
e 5774 66
e 5958 66
e 6221 66
e 6704 66
e 6915 66
e 7006 66
e 7400 66
e 7798 66
e 8058 66
e 9068 66
e 9104 66
e 9262 66
e 9725 66
e 10330 66
e 10786 66
e 10958 66
e 11220 66
e 11459 66
e 11747 66
e 13936 66
e 14130 66
e 14270 66
e 14403 66
e 15757 66
e 15938 66
e 17150 66
e 17865 66
e 18304 66
e 19424 66
e 19528 66
e 19927 66
e 20069 66
e 20482 66
e 21101 66
e 21918 66
e 21984 66
e 22029 66
e 137 67
e 3610 67
e 3705 67
e 3923 67
e 4278 67
e 4640 67
e 4901 67
e 4921 67
e 5561 67
e 6576 67
e 6682 67
e 8459 67
e 8922 67
e 9173 67
e 9303 67
e 10183 67
e 10236 67
e 10265 67
e 10295 67
e 11657 67
e 12256 67
e 12427 67
e 13094 67
e 14508 67
e 15125 67
e 15310 67
e 15397 67
e 16107 67
e 16132 67
e 20109 67
e 21466 67
e 22894 67
e 176 68
e 289 68
e 901 68
e 1266 68
e 1426 68
e 2229 68
e 3272 68
e 4169 68
e 4227 68
e 4278 68
e 4634 68
e 4735 68
e 5834 68
e 5893 68
e 6059 68
e 6410 68
e 6640 68
e 6843 68
e 6920 68
e 7107 68
e 7248 68
e 7679 68
e 7803 68
e 8620 68
e 8968 68
e 9110 68
e 9510 68
e 9900 68
e 10487 68
e 11088 68
e 12607 68
e 14421 68
e 14508 68
e 15199 68
e 15481 68
e 15683 68
e 16228 68
e 16795 68
e 17090 68
e 17096 68
e 17646 68
e 19139 68
e 19846 68
e 20173 68
e 20723 68
e 21006 68
e 21171 68
e 21367 68
e 21408 68
e 22644 68
e 22887 68
e 5919 69
e 16156 69
e 853 70
e 1846 70
e 2127 70
e 2371 70
e 2429 70
e 3223 70
e 3885 70
e 3890 70
e 4308 70
e 4657 70
e 5038 70
e 5343 70
e 5623 70
e 5654 70
e 6573 70
e 6971 70
e 7656 70
e 7731 70
e 7891 70
e 7929 70
e 8336 70
e 8560 70
e 9639 70
e 9689 70
e 10230 70
e 10604 70
e 10687 70
e 10919 70
e 11117 70
e 11500 70
e 11640 70
e 12364 70
e 13382 70
e 13410 70
e 13435 70
e 13497 70
e 13878 70
e 14240 70
e 14793 70
e 15035 70
e 15114 70
e 16365 70
e 16520 70
e 17231 70
e 17293 70
e 17697 70
e 18659 70
e 19736 70
e 19741 70
e 20534 70
e 20665 70
e 20790 70
e 21347 70
e 21675 70
e 21716 70
e 21726 70
e 22183 70
e 22211 70
e 22624 70
e 22726 70
e 611 71
e 622 71
e 764 71
e 779 71
e 868 71
e 1006 71
e 1110 71
e 1133 71
e 1213 71
e 1478 71
e 1659 71
e 1733 71
e 1808 71
e 1922 71
e 2080 71
e 2133 71
e 2241 71
e 2534 71
e 2544 71
e 2596 71
e 2665 71
e 2671 71
e 2974 71
e 2977 71
e 3097 71
e 3159 71
e 3225 71
e 3287 71
e 3403 71
e 3614 71
e 3647 71
e 3712 71
e 3896 71
e 4014 71
e 4128 71
e 4148 71
e 4204 71
e 4287 71
e 4331 71
e 4354 71
e 4362 71
e 4389 71
e 4398 71
e 4485 71
e 4510 71
e 4593 71
e 4673 71
e 4856 71
e 4868 71
e 5060 71
e 5261 71
e 5332 71
e 5445 71
e 5519 71
e 5539 71
e 5549 71
e 5692 71
e 5706 71
e 5753 71
e 5844 71
e 5897 71
e 5963 71
e 6020 71
e 6047 71
e 6098 71
e 6169 71
e 6309 71
e 6694 71
e 6752 71
e 6783 71
e 7006 71
e 7141 71
e 7209 71
e 7226 71
e 7246 71
e 7554 71
e 7639 71
e 7665 71
e 7894 71
e 7951 71
e 7976 71
e 8174 71
e 8258 71
e 8649 71
e 8780 71
e 9026 71
e 9066 71
e 9428 71
e 9547 71
e 9812 71
e 9877 71
e 9962 71
e 10229 71
e 10343 71
e 10360 71
e 10383 71
e 10480 71
e 10767 71
e 10806 71
e 11064 71
e 11073 71
e 11146 71
e 11182 71
e 11212 71
e 11315 71
e 11324 71
e 11333 71
e 11413 71
e 11495 71
e 11609 71
e 11762 71
e 11814 71
e 11863 71
e 12586 71
e 12616 71
e 12859 71
e 13163 71
e 13245 71
e 13258 71
e 13698 71
e 13984 71
e 13986 71
e 14115 71
e 14508 71
e 14579 71
e 14582 71
e 14592 71
e 14618 71
e 14678 71
e 15050 71
e 15212 71
e 15427 71
e 15919 71
e 16079 71
e 16099 71
e 16104 71
e 16249 71
e 16517 71
e 16905 71
e 16945 71
e 17001 71
e 17352 71
e 17481 71
e 18060 71
e 18085 71
e 18235 71
e 18396 71
e 18577 71
e 18580 71
e 18637 71
e 18776 71
e 18969 71
e 19255 71
e 19280 71
e 19400 71
e 19472 71
e 19494 71
e 19702 71
e 19787 71
e 19906 71
e 20076 71
e 20158 71
e 20219 71
e 20229 71
e 20324 71
e 20502 71
e 20656 71
e 20890 71
e 20968 71
e 21105 71
e 21188 71
e 21256 71
e 21259 71
e 21785 71
e 22011 71
e 22300 71
e 22378 71
e 22534 71
e 22592 71
e 22682 71
e 22755 71
e 437 72
e 726 72
e 849 72
e 1733 72
e 1735 72
e 1751 72
e 1948 72
e 1961 72
e 2052 72
e 2220 72
e 2597 72
e 2734 72
e 2797 72
e 3138 72
e 3200 72
e 4245 72
e 4537 72
e 4564 72
e 5250 72
e 5542 72
e 5662 72
e 5811 72
e 5888 72
e 6576 72
e 6869 72
e 7269 72
e 7461 72
e 7535 72
e 7665 72
e 7949 72
e 8034 72
e 8663 72
e 8881 72
e 8889 72
e 10005 72
e 10705 72
e 10830 72
e 11361 72
e 11703 72
e 11727 72
e 11751 72
e 12007 72
e 12256 72
e 12351 72
e 12366 72
e 12443 72
e 12543 72
e 12586 72
e 13147 72
e 13363 72
e 13981 72
e 14205 72
e 14217 72
e 14339 72
e 14508 72
e 15245 72
e 15492 72
e 15936 72
e 16048 72
e 16093 72
e 16366 72
e 16692 72
e 16886 72
e 17528 72
e 17704 72
e 17927 72
e 18032 72
e 18548 72
e 18712 72
e 18810 72
e 19407 72
e 20198 72
e 20520 72
e 20710 72
e 20830 72
e 21480 72
e 21927 72
e 22054 72
e 22682 72
e 1456 73
e 2792 73
e 2860 73
e 3076 73
e 3230 73
e 3616 73
e 3948 73
e 4332 73
e 5648 73
e 5975 73
e 7946 73
e 8115 73
e 8881 73
e 9630 73
e 9692 73
e 9798 73
e 10204 73
e 10342 73
e 10444 73
e 10552 73
e 10665 73
e 10986 73
e 11055 73
e 11289 73
e 11371 73
e 12725 73
e 12736 73
e 12824 73
e 13800 73
e 14175 73
e 14667 73
e 14837 73
e 15438 73
e 15487 73
e 15682 73
e 16547 73
e 16636 73
e 17180 73
e 17491 73
e 17594 73
e 18260 73
e 18442 73
e 18609 73
e 18763 73
e 19080 73
e 20168 73
e 20231 73
e 20844 73
e 21190 73
e 21275 73
e 22719 73
e 22851 73
e 138 74
e 206 74
e 220 74
e 296 74
e 902 74
e 985 74
e 1144 74
e 1326 74
e 1417 74
e 1795 74
e 1868 74
e 2045 74
e 2283 74
e 2339 74
e 2673 74
e 2800 74
e 2977 74
e 3027 74
e 3150 74
e 3583 74
e 3636 74
e 4061 74
e 4109 74
e 4209 74
e 4217 74
e 4407 74
e 4493 74
e 4542 74
e 4577 74
e 4620 74
e 4700 74
e 4756 74
e 4841 74
e 4844 74
e 4922 74
e 5079 74
e 5094 74
e 5172 74
e 5243 74
e 5421 74
e 5477 74
e 5846 74
e 6036 74
e 6081 74
e 6213 74
e 6228 74
e 6293 74
e 6423 74
e 6576 74
e 6626 74
e 6633 74
e 6657 74
e 6844 74
e 7055 74
e 7203 74
e 7743 74
e 7846 74
e 8063 74
e 8113 74
e 8195 74
e 8308 74
e 8400 74
e 9505 74
e 9592 74
e 9669 74
e 9778 74
e 10521 74
e 10626 74
e 10751 74
e 10806 74
e 11012 74
e 11111 74
e 11194 74
e 11290 74
e 11354 74
e 11894 74
e 11969 74
e 12013 74
e 12023 74
e 12057 74
e 12065 74
e 12576 74
e 12859 74
e 12988 74
e 13122 74
e 13222 74
e 13331 74
e 13376 74
e 13394 74
e 13562 74
e 13787 74
e 14121 74
e 14168 74
e 14214 74
e 14362 74
e 14652 74
e 14867 74
e 14948 74
e 15091 74
e 15184 74
e 15344 74
e 15579 74
e 15707 74
e 15807 74
e 15854 74
e 15908 74
e 16063 74
e 16859 74
e 17249 74
e 17606 74
e 18021 74
e 18022 74
e 18196 74
e 18226 74
e 18228 74
e 18245 74
e 18310 74
e 18351 74
e 18478 74
e 18852 74
e 18949 74
e 19026 74
e 19048 74
e 19080 74
e 19282 74
e 19364 74
e 19972 74
e 20275 74
e 20332 74
e 20443 74
e 20518 74
e 20541 74
e 20776 74
e 20797 74
e 20854 74
e 21115 74
e 21176 74
e 21337 74
e 21407 74
e 21423 74
e 21478 74
e 21548 74
e 21562 74
e 21683 74
e 22076 74
e 22097 74
e 22131 74
e 22163 74
e 22274 74
e 22300 74
e 22339 74
e 22433 74
e 22486 74
e 22883 74
e 565 75
e 581 75
e 2733 75
e 3940 75
e 5608 75
e 5859 75
e 5926 75
e 6506 75
e 6706 75
e 7213 75
e 7214 75
e 8232 75
e 9082 75
e 9219 75
e 9537 75
e 9937 75
e 11343 75
e 11366 75
e 11644 75
e 12131 75
e 12663 75
e 13549 75
e 14197 75
e 14659 75
e 15135 75
e 15141 75
e 15559 75
e 16049 75
e 17943 75
e 17992 75
e 18455 75
e 18563 75
e 18882 75
e 18884 75
e 19066 75
e 19244 75
e 21234 75
e 22369 75
e 22547 75
e 22758 75
e 108 76
e 147 76
e 259 76
e 565 76
e 1238 76
e 1360 76
e 1369 76
e 1548 76
e 1754 76
e 1978 76
e 2496 76
e 2724 76
e 2926 76
e 3306 76
e 3530 76
e 3600 76
e 3798 76
e 4259 76
e 4400 76
e 4859 76
e 5200 76
e 5260 76
e 5489 76
e 5632 76
e 5826 76
e 6291 76
e 6379 76
e 6469 76
e 6496 76
e 6791 76
e 7464 76
e 7500 76
e 7594 76
e 7661 76
e 8020 76
e 8317 76
e 8332 76
e 8629 76
e 9242 76
e 9265 76
e 9597 76
e 9626 76
e 9818 76
e 10559 76
e 10694 76
e 10883 76
e 11913 76
e 11948 76
e 11951 76
e 12314 76
e 12663 76
e 12887 76
e 12998 76
e 13380 76
e 13659 76
e 13902 76
e 13948 76
e 13989 76
e 14036 76
e 14179 76
e 14197 76
e 14581 76
e 14806 76
e 15219 76
e 15371 76
e 15427 76
e 15601 76
e 15614 76
e 15687 76
e 15861 76
e 16156 76
e 16228 76
e 16273 76
e 16576 76
e 16665 76
e 16878 76
e 17036 76
e 17789 76
e 17821 76
e 18006 76
e 18076 76
e 18138 76
e 18589 76
e 18928 76
e 19650 76
e 19880 76
e 20216 76
e 20427 76
e 20450 76
e 20491 76
e 20599 76
e 21287 76
e 21400 76
e 21944 76
e 22149 76
e 22504 76
e 22545 76
e 22618 76
e 22635 76
e 402 77
e 4833 77
e 5219 77
e 6290 77
e 6417 77
e 6939 77
e 12319 77
e 14852 77
e 15225 77
e 19719 77
e 12646 78
e 15343 78
e 17657 78
e 242 79
e 378 79
e 500 79
e 654 79
e 705 79
e 750 79
e 1313 79
e 1464 79
e 1533 79
e 1664 79
e 1786 79
e 2032 79
e 2525 79
e 2558 79
e 3122 79
e 3291 79
e 3518 79
e 3613 79
e 3680 79
e 3834 79
e 3862 79
e 4040 79
e 4101 79
e 4114 79
e 4323 79
e 4331 79
e 4427 79
e 4511 79
e 4859 79
e 4908 79
e 4940 79
e 5260 79
e 5276 79
e 5359 79
e 5514 79
e 5940 79
e 6071 79
e 6232 79
e 6270 79
e 6576 79
e 7048 79
e 7274 79
e 7447 79
e 7691 79
e 8530 79
e 8699 79
e 9037 79
e 9330 79
e 9419 79
e 9482 79
e 9674 79
e 9700 79
e 9892 79
e 10040 79
e 10045 79
e 10149 79
e 10254 79
e 10336 79
e 10469 79
e 10571 79
e 10858 79
e 11808 79
e 11856 79
e 12677 79
e 13526 79
e 13951 79
e 14045 79
e 14268 79
e 14453 79
e 14508 79
e 14828 79
e 14924 79
e 15024 79
e 15432 79
e 15764 79
e 15880 79
e 16008 79
e 16060 79
e 16142 79
e 16398 79
e 16409 79
e 16689 79
e 16719 79
e 16804 79
e 17026 79
e 17296 79
e 17324 79
e 17512 79
e 17557 79
e 17739 79
e 17743 79
e 17788 79
e 18055 79
e 18069 79
e 18634 79
e 18686 79
e 18706 79
e 18799 79
e 19048 79
e 19107 79
e 19130 79
e 19844 79
e 19953 79
e 20262 79
e 20383 79
e 20652 79
e 21086 79
e 21127 79
e 21318 79
e 21411 79
e 21530 79
e 21739 79
e 21792 79
e 21986 79
e 22300 79
e 22570 79
e 22631 79
e 22682 79
e 22812 79
e 22876 79
e 870 80
e 932 80
e 949 80
e 1016 80
e 1461 80
e 1685 80
e 1733 80
e 2305 80
e 2630 80
e 3160 80
e 3702 80
e 4242 80
e 4243 80
e 4324 80
e 4750 80
e 4838 80
e 4890 80
e 5069 80
e 5533 80
e 5604 80
e 5788 80
e 5819 80
e 6258 80
e 6300 80
e 6443 80
e 6450 80
e 6567 80
e 6957 80
e 7248 80
e 7350 80
e 7663 80
e 8084 80
e 8542 80
e 8608 80
e 8692 80
e 8875 80
e 8990 80
e 9429 80
e 9636 80
e 9682 80
e 10299 80
e 10690 80
e 10872 80
e 11076 80
e 11197 80
e 11362 80
e 11514 80
e 11595 80
e 11774 80
e 11879 80
e 11975 80
e 12179 80
e 12328 80
e 12577 80
e 12705 80
e 13045 80
e 13214 80
e 13441 80
e 14814 80
e 14838 80
e 15486 80
e 15493 80
e 15545 80
e 15551 80
e 15731 80
e 15764 80
e 15903 80
e 16151 80
e 16501 80
e 16894 80
e 17127 80
e 17166 80
e 17396 80
e 17474 80
e 17742 80
e 17811 80
e 18089 80
e 18287 80
e 18539 80
e 18589 80
e 18733 80
e 18852 80
e 18856 80
e 19161 80
e 19168 80
e 19672 80
e 20348 80
e 21116 80
e 21945 80
e 22035 80
e 22290 80
e 22523 80
e 22626 80
e 22729 80
e 22735 80
e 22778 80
e 22799 80
e 337 81
e 415 81
e 531 81
e 1059 81
e 1189 81
e 1285 81
e 3043 81
e 3369 81
e 3731 81
e 4129 81
e 4559 81
e 4800 81
e 5093 81
e 5198 81
e 5951 81
e 6354 81
e 6376 81
e 7131 81
e 7362 81
e 7468 81
e 8014 81
e 8027 81
e 8516 81
e 9587 81
e 10587 81
e 10647 81
e 10757 81
e 11026 81
e 11217 81
e 11421 81
e 11842 81
e 12266 81
e 12387 81
e 12683 81
e 12726 81
e 13114 81
e 13830 81
e 14595 81
e 14641 81
e 15200 81
e 15435 81
e 15752 81
e 15947 81
e 16201 81
e 16517 81
e 16520 81
e 16905 81
e 17416 81
e 17496 81
e 17651 81
e 17741 81
e 17778 81
e 17781 81
e 19136 81
e 19177 81
e 19449 81
e 19570 81
e 19787 81
e 20214 81
e 20534 81
e 20544 81
e 20565 81
e 20949 81
e 22081 81
e 22384 81
e 22489 81
e 22516 81
e 22613 81
e 22850 81
e 807 82
e 2798 82
e 5339 82
e 6106 82
e 6511 82
e 6641 82
e 6756 82
e 7262 82
e 7510 82
e 7933 82
e 7978 82
e 8138 82
e 9224 82
e 9698 82
e 10787 82
e 11843 82
e 13804 82
e 15070 82
e 16038 82
e 17050 82
e 17862 82
e 20655 82
e 194 83
e 515 83
e 567 83
e 766 83
e 791 83
e 1085 83
e 1122 83
e 1292 83
e 1317 83
e 1426 83
e 1478 83
e 1590 83
e 1627 83
e 1865 83
e 2011 83
e 2149 83
e 2226 83
e 2263 83
e 2778 83
e 3227 83
e 3248 83
e 3346 83
e 3513 83
e 3546 83
e 3707 83
e 3758 83
e 3910 83
e 4124 83
e 4221 83
e 4412 83
e 4503 83
e 4593 83
e 4838 83
e 4890 83
e 5069 83
e 5448 83
e 5519 83
e 5632 83
e 5706 83
e 5847 83
e 5897 83
e 5906 83
e 6091 83
e 6435 83
e 6505 83
e 6640 83
e 6697 83
e 6788 83
e 7001 83
e 7688 83
e 8079 83
e 8113 83
e 8756 83
e 9065 83
e 9392 83
e 9467 83
e 9576 83
e 9664 83
e 9716 83
e 9758 83
e 9796 83
e 9917 83
e 9971 83
e 10265 83
e 10299 83
e 10433 83
e 10446 83
e 10659 83
e 10662 83
e 10690 83
e 10747 83
e 10842 83
e 10900 83
e 10987 83
e 11033 83
e 11076 83
e 11647 83
e 11762 83
e 11888 83
e 12173 83
e 12369 83
e 12447 83
e 12660 83
e 12888 83
e 13067 83
e 13307 83
e 13325 83
e 13537 83
e 13744 83
e 13755 83
e 13974 83
e 14229 83
e 14494 83
e 14508 83
e 14537 83
e 14582 83
e 14981 83
e 15008 83
e 15120 83
e 15168 83
e 15290 83
e 15664 83
e 15898 83
e 16097 83
e 16122 83
e 16147 83
e 16151 83
e 16223 83
e 16779 83
e 16919 83
e 17049 83
e 17179 83
e 17219 83
e 17563 83
e 17885 83
e 17899 83
e 18018 83
e 18149 83
e 18172 83
e 18295 83
e 18320 83
e 18381 83
e 18570 83
e 18871 83
e 18946 83
e 18947 83
e 19153 83
e 19253 83
e 19255 83
e 19290 83
e 19471 83
e 19586 83
e 19722 83
e 19875 83
e 20146 83
e 20164 83
e 20697 83
e 20801 83
e 20978 83
e 21247 83
e 21520 83
e 21693 83
e 21845 83
e 22122 83
e 22176 83
e 22339 83
e 22378 83
e 22625 83
e 22682 83
e 846 84
e 2305 84
e 2602 84
e 2638 84
e 3649 84
e 3964 84
e 4943 84
e 5185 84
e 5422 84
e 5542 84
e 7372 84
e 7562 84
e 8041 84
e 8124 84
e 9816 84
e 10996 84
e 11358 84
e 12165 84
e 13075 84
e 13376 84
e 15876 84
e 16096 84
e 16515 84
e 16774 84
e 17443 84
e 18018 84
e 18097 84
e 18219 84
e 18296 84
e 18694 84
e 20173 84
e 21001 84
e 22126 84
e 104 85
e 793 85
e 897 85
e 1046 85
e 1132 85
e 1189 85
e 2147 85
e 2314 85
e 2521 85
e 2688 85
e 2771 85
e 3004 85
e 3026 85
e 3055 85
e 3323 85
e 3499 85
e 3516 85
e 3896 85
e 4076 85
e 4471 85
e 4523 85
e 4976 85
e 5474 85
e 5479 85
e 5615 85
e 5619 85
e 5744 85
e 5780 85
e 5901 85
e 5941 85
e 6375 85
e 6459 85
e 6485 85
e 6510 85
e 7033 85
e 7368 85
e 7600 85
e 7777 85
e 7911 85
e 8277 85
e 8790 85
e 8815 85
e 8880 85
e 9120 85
e 9241 85
e 9787 85
e 9812 85
e 9855 85
e 9962 85
e 10451 85
e 10823 85
e 10895 85
e 11050 85
e 11201 85
e 11597 85
e 11701 85
e 11932 85
e 12089 85
e 12363 85
e 12547 85
e 12613 85
e 12816 85
e 12926 85
e 13027 85
e 13340 85
e 13359 85
e 13437 85
e 13459 85
e 13946 85
e 14065 85
e 14224 85
e 14446 85
e 14662 85
e 14904 85
e 14997 85
e 15068 85
e 15512 85
e 15604 85
e 15613 85
e 15717 85
e 15886 85
e 16127 85
e 16146 85
e 16178 85
e 16216 85
e 16266 85
e 16336 85
e 16369 85
e 16661 85
e 16677 85
e 16721 85
e 16745 85
e 16897 85
e 17042 85
e 17067 85
e 17376 85
e 17450 85
e 18063 85
e 18318 85
e 18774 85
e 18917 85
e 19061 85
e 19209 85
e 19900 85
e 19923 85
e 20227 85
e 20319 85
e 20437 85
e 20680 85
e 20692 85
e 20949 85
e 21022 85
e 21261 85
e 21485 85
e 21490 85
e 21643 85
e 21861 85
e 22001 85
e 22048 85
e 22517 85
e 22581 85
e 22661 85
e 22879 85
e 689 86
e 1108 86
e 1224 86
e 1311 86
e 1936 86
e 2379 86
e 2894 86
e 2908 86
e 2977 86
e 2992 86
e 4061 86
e 4142 86
e 4383 86
e 4398 86
e 4648 86
e 4961 86
e 6357 86
e 6596 86
e 7029 86
e 7165 86
e 7481 86
e 7506 86
e 7779 86
e 8034 86
e 8164 86
e 8415 86
e 8651 86
e 8962 86
e 9719 86
e 9788 86
e 10368 86
e 10409 86
e 11033 86
e 11356 86
e 11417 86
e 12012 86
e 13055 86
e 13123 86
e 13403 86
e 13612 86
e 14243 86
e 14276 86
e 14508 86
e 14805 86
e 14811 86
e 15360 86
e 16362 86
e 16999 86
e 17026 86
e 17891 86
e 18500 86
e 18865 86
e 19203 86
e 19667 86
e 19893 86
e 20190 86
e 20476 86
e 20478 86
e 21478 86
e 21610 86
e 21999 86
e 22182 86
e 22300 86
e 22582 86
e 22588 86
e 22682 86
e 22859 86
e 4400 87
e 6034 87
e 7411 87
e 8001 87
e 8535 87
e 10871 87
e 11488 87
e 12635 87
e 14158 87
e 17197 87
e 17639 87
e 18168 87
e 18759 87
e 21373 87
e 21736 87
e 22462 87
e 22801 87
e 116 88
e 171 88
e 473 88
e 948 88
e 1365 88
e 1423 88
e 1474 88
e 1540 88
e 1837 88
e 3084 88
e 3602 88
e 3980 88
e 4375 88
e 4672 88
e 5017 88
e 5147 88
e 5215 88
e 5738 88
e 5914 88
e 6293 88
e 6690 88
e 6991 88
e 7362 88
e 7575 88
e 8467 88
e 8491 88
e 8931 88
e 9123 88
e 9245 88
e 9743 88
e 10106 88
e 10193 88
e 10366 88
e 10465 88
e 11471 88
e 11765 88
e 12574 88
e 12908 88
e 13737 88
e 13810 88
e 14371 88
e 14416 88
e 14508 88
e 14616 88
e 14640 88
e 15211 88
e 16012 88
e 16122 88
e 16262 88
e 16441 88
e 16662 88
e 16730 88
e 17188 88
e 17244 88
e 17328 88
e 17417 88
e 17542 88
e 17769 88
e 17970 88
e 18314 88
e 18433 88
e 18982 88
e 19175 88
e 19565 88
e 19607 88
e 19752 88
e 19904 88
e 19907 88
e 20479 88
e 20791 88
e 21388 88
e 21578 88
e 22270 88
e 22300 88
e 22413 88
e 22531 88
e 22587 88
e 22778 88
e 623 89
e 719 89
e 1365 89
e 1478 89
e 1733 89
e 2585 89
e 2920 89
e 2941 89
e 2949 89
e 4593 89
e 5860 89
e 5981 89
e 7439 89
e 7722 89
e 8251 89
e 8386 89
e 9865 89
e 11147 89
e 11333 89
e 11346 89
e 11406 89
e 11781 89
e 12276 89
e 12981 89
e 13354 89
e 14186 89
e 14260 89
e 14592 89
e 14982 89
e 15087 89
e 16271 89
e 16453 89
e 17381 89
e 18220 89
e 18989 89
e 19808 89
e 20192 89
e 20889 89
e 20975 89
e 20996 89
e 21443 89
e 21731 89
e 21874 89
e 21889 89
e 22300 89
e 22592 89
e 22682 89
e 201 90
e 385 90
e 587 90
e 718 90
e 820 90
e 859 90
e 1083 90
e 1117 90
e 1122 90
e 1313 90
e 1337 90
e 1360 90
e 1387 90
e 1454 90
e 1526 90
e 1742 90
e 1870 90
e 2003 90
e 2125 90
e 2289 90
e 2333 90
e 2430 90
e 2460 90
e 2586 90
e 2626 90
e 2631 90
e 2702 90
e 2809 90
e 2843 90
e 2848 90
e 2893 90
e 2982 90
e 3048 90
e 3075 90
e 3402 90
e 3471 90
e 3502 90
e 3533 90
e 3625 90
e 3663 90
e 3757 90
e 3825 90
e 3856 90
e 3889 90
e 3933 90
e 3960 90
e 4107 90
e 4177 90
e 4179 90
e 4209 90
e 4327 90
e 4343 90
e 4478 90
e 4638 90
e 4763 90
e 4807 90
e 4832 90
e 5098 90
e 5342 90
e 5455 90
e 5514 90
e 5631 90
e 5953 90
e 6205 90
e 6317 90
e 6625 90
e 6988 90
e 7008 90
e 7055 90
e 7084 90
e 7135 90
e 7181 90
e 7189 90
e 7244 90
e 7356 90
e 7379 90
e 7549 90
e 7828 90
e 8092 90
e 8094 90
e 8212 90
e 8228 90
e 8314 90
e 8402 90
e 8506 90
e 8514 90
e 8968 90
e 9000 90
e 9021 90
e 9084 90
e 9239 90
e 9258 90
e 9487 90
e 9524 90
e 9578 90
e 9645 90
e 9741 90
e 9789 90
e 9908 90
e 10147 90
e 10199 90
e 10268 90
e 10288 90
e 10300 90
e 10463 90
e 10540 90
e 10544 90
e 10556 90
e 10569 90
e 10584 90
e 10682 90
e 10714 90
e 10733 90
e 10745 90
e 10922 90
e 10950 90
e 11058 90
e 11073 90
e 11252 90
e 11285 90
e 11445 90
e 11492 90
e 11497 90
e 11540 90
e 11642 90
e 11653 90
e 11723 90
e 11745 90
e 11860 90
e 11869 90
e 11934 90
e 12043 90
e 12069 90
e 12098 90
e 12288 90
e 12353 90
e 12430 90
e 12438 90
e 12488 90
e 12549 90
e 12677 90
e 12879 90
e 12916 90
e 12917 90
e 13117 90
e 13148 90
e 13160 90
e 13329 90
e 13422 90
e 13474 90
e 13475 90
e 13479 90
e 13554 90
e 13705 90
e 13763 90
e 13776 90
e 13854 90
e 13870 90
e 14100 90
e 14161 90
e 14352 90
e 14407 90
e 14507 90
e 14522 90
e 14549 90
e 14590 90
e 14636 90
e 14676 90
e 14969 90
e 14992 90
e 15026 90
e 15159 90
e 15203 90
e 15427 90
e 15480 90
e 15485 90
e 15629 90
e 15632 90
e 15730 90
e 15865 90
e 15912 90
e 15943 90
e 16046 90
e 16170 90
e 16207 90
e 16228 90
e 16258 90
e 16287 90
e 16297 90
e 16449 90
e 16836 90
e 16844 90
e 16859 90
e 16866 90
e 16895 90
e 17020 90
e 17065 90
e 17090 90
e 17129 90
e 17140 90
e 17483 90
e 17498 90
e 17559 90
e 17737 90
e 17779 90
e 17822 90
e 17899 90
e 17927 90
e 17933 90
e 17995 90
e 18160 90
e 18278 90
e 18390 90
e 18395 90
e 18412 90
e 18535 90
e 18667 90
e 18730 90
e 18850 90
e 18854 90
e 19032 90
e 19235 90
e 19340 90
e 19656 90
e 19709 90
e 19711 90
e 19869 90
e 19950 90
e 20377 90
e 20395 90
e 20541 90
e 20621 90
e 20639 90
e 20661 90
e 20689 90
e 20749 90
e 20868 90
e 20919 90
e 20928 90
e 21018 90
e 21050 90
e 21060 90
e 21225 90
e 21287 90
e 21331 90
e 21557 90
e 21695 90
e 21703 90
e 21762 90
e 21820 90
e 21872 90
e 21937 90
e 22005 90
e 22020 90
e 22044 90
e 22101 90
e 22172 90
e 22176 90
e 22271 90
e 22523 90
e 22532 90
e 22553 90
e 22891 90
e 2329 91
e 4463 91
e 5121 91
e 5301 91
e 5733 91
e 6003 91
e 6635 91
e 6970 91
e 7959 91
e 11337 91
e 13944 91
e 13993 91
e 14853 91
e 21344 91
e 21973 91
e 906 92
e 1186 92
e 1248 92
e 1948 92
e 1975 92
e 3049 92
e 3332 92
e 3509 92
e 3753 92
e 3806 92
e 3861 92
e 3952 92
e 4412 92
e 4419 92
e 4806 92
e 4835 92
e 5048 92
e 5115 92
e 5352 92
e 5797 92
e 5997 92
e 6198 92
e 6475 92
e 6578 92
e 6667 92
e 6759 92
e 7027 92
e 7174 92
e 7203 92
e 7346 92
e 7578 92
e 7817 92
e 7890 92
e 8094 92
e 8204 92
e 8271 92
e 8350 92
e 8443 92
e 8741 92
e 8787 92
e 8861 92
e 8974 92
e 9167 92
e 10868 92
e 11118 92
e 11362 92
e 11601 92
e 11651 92
e 11894 92
e 12365 92
e 12366 92
e 12576 92
e 12677 92
e 12998 92
e 13227 92
e 13476 92
e 13873 92
e 13952 92
e 14079 92
e 14362 92
e 14414 92
e 14437 92
e 14494 92
e 14508 92
e 14866 92
e 15351 92
e 15998 92
e 16228 92
e 16628 92
e 16714 92
e 17005 92
e 17090 92
e 17097 92
e 17140 92
e 17166 92
e 17231 92
e 17239 92
e 17328 92
e 17555 92
e 17567 92
e 17821 92
e 17995 92
e 18372 92
e 18864 92
e 19588 92
e 19644 92
e 19771 92
e 19897 92
e 19920 92
e 19969 92
e 20315 92
e 20434 92
e 20859 92
e 20929 92
e 20985 92
e 21408 92
e 21661 92
e 21917 92
e 22018 92
e 22053 92
e 22300 92
e 22682 92
e 22736 92
e 22799 92
e 22877 92
e 272 93
e 421 93
e 441 93
e 716 93
e 1315 93
e 2510 93
e 2611 93
e 2976 93
e 4507 93
e 4683 93
e 5430 93
e 5512 93
e 5713 93
e 6993 93
e 8025 93
e 8486 93
e 9701 93
e 11380 93
e 11565 93
e 11768 93
e 13031 93
e 13137 93
e 13412 93
e 13594 93
e 13888 93
e 14385 93
e 16428 93
e 17915 93
e 18286 93
e 18881 93
e 21855 93
e 22409 93
e 22531 93
e 14735 94
e 19130 94
e 20004 95
e 126 96
e 317 96
e 321 96
e 550 96
e 628 96
e 739 96
e 1278 96
e 1294 96
e 1545 96
e 1551 96
e 1765 96
e 1859 96
e 1899 96
e 2332 96
e 2387 96
e 3037 96
e 3082 96
e 3180 96
e 3564 96
e 3833 96
e 3902 96
e 4125 96
e 4352 96
e 4627 96
e 4698 96
e 4946 96
e 4948 96
e 5081 96
e 5196 96
e 5658 96
e 5697 96
e 5858 96
e 5992 96
e 6094 96
e 6261 96
e 6386 96
e 6407 96
e 6418 96
e 6740 96
e 7006 96
e 7026 96
e 7138 96
e 7196 96
e 7318 96
e 7345 96
e 7467 96
e 7906 96
e 7968 96
e 8105 96
e 8122 96
e 8303 96
e 8304 96
e 8664 96
e 8728 96
e 9491 96
e 9492 96
e 9649 96
e 9688 96
e 9740 96
e 10161 96
e 10165 96
e 10175 96
e 10515 96
e 10588 96
e 11321 96
e 11470 96
e 11743 96
e 11819 96
e 11968 96
e 12112 96
e 12441 96
e 12575 96
e 12604 96
e 12992 96
e 13022 96
e 13145 96
e 13187 96
e 13739 96
e 13838 96
e 13917 96
e 14090 96
e 14553 96
e 14756 96
e 15294 96
e 15352 96
e 15672 96
e 15699 96
e 15788 96
e 15792 96
e 15882 96
e 16301 96
e 16376 96
e 16507 96
e 16639 96
e 16647 96
e 17525 96
e 17635 96
e 18135 96
e 18251 96
e 18351 96
e 18567 96
e 18575 96
e 18726 96
e 18911 96
e 19010 96
e 19026 96
e 19080 96
e 19229 96
e 19443 96
e 19444 96
e 19464 96
e 19688 96
e 19839 96
e 20280 96
e 20622 96
e 20628 96
e 20676 96
e 20732 96
e 21040 96
e 21065 96
e 21357 96
e 21496 96
e 21694 96
e 22288 96
e 22331 96
e 22343 96
e 22400 96
e 22486 96
e 22682 96
e 22835 96
e 165 97
e 298 97
e 684 97
e 835 97
e 1047 97
e 1188 97
e 1274 97
e 1392 97
e 1700 97
e 2177 97
e 2541 97
e 2695 97
e 2769 97
e 2887 97
e 2984 97
e 3174 97
e 3711 97
e 3902 97
e 3908 97
e 3975 97
e 4117 97
e 4439 97
e 4733 97
e 4910 97
e 5184 97
e 5483 97
e 5925 97
e 6937 97
e 6985 97
e 7010 97
e 7055 97
e 7080 97
e 7299 97
e 7464 97
e 7589 97
e 7594 97
e 8059 97
e 8159 97
e 8901 97
e 9260 97
e 9576 97
e 9738 97
e 10392 97
e 10834 97
e 11020 97
e 11070 97
e 11727 97
e 11739 97
e 12118 97
e 12978 97
e 12993 97
e 13147 97
e 13162 97
e 13338 97
e 13466 97
e 13667 97
e 13865 97
e 13906 97
e 13933 97
e 14465 97
e 14508 97
e 15207 97
e 15212 97
e 15645 97
e 15648 97
e 16364 97
e 16545 97
e 17119 97
e 17347 97
e 17374 97
e 17428 97
e 17520 97
e 18181 97
e 18377 97
e 18406 97
e 18428 97
e 18676 97
e 18771 97
e 19303 97
e 19445 97
e 19627 97
e 19674 97
e 19873 97
e 20263 97
e 20339 97
e 20381 97
e 20512 97
e 20785 97
e 21109 97
e 21124 97
e 21465 97
e 21735 97
e 21945 97
e 21957 97
e 22161 97
e 22300 97
e 22329 97
e 22510 97
e 22782 97
e 2790 98
e 6227 98
e 7568 98
e 8081 98
e 8115 98
e 10428 98
e 11278 98
e 12354 98
e 12482 98
e 13524 98
e 14508 98
e 21583 98
e 21648 98
e 22300 98
e 1891 99
e 3192 99
e 3986 99
e 5582 99
e 6019 99
e 7727 99
e 8926 99
e 10145 99
e 11344 99
e 11382 99
e 11972 99
e 13019 99
e 18108 99
e 18313 99
e 18501 99
e 18638 99
e 19968 99
e 126 100
e 216 100
e 248 100
e 260 100
e 785 100
e 1480 100
e 2015 100
e 2036 100
e 2060 100
e 2471 100
e 2485 100
e 2643 100
e 3958 100
e 4044 100
e 4108 100
e 4238 100
e 4512 100
e 4655 100
e 4882 100
e 5490 100
e 5887 100
e 6844 100
e 7095 100
e 7287 100
e 7435 100
e 7521 100
e 7548 100
e 7579 100
e 7835 100
e 8071 100
e 8349 100
e 8384 100
e 9009 100
e 9480 100
e 10801 100
e 10841 100
e 11098 100
e 11279 100
e 12075 100
e 12241 100
e 12414 100
e 12434 100
e 12760 100
e 12880 100
e 13145 100
e 13831 100
e 14380 100
e 14508 100
e 14636 100
e 15113 100
e 15373 100
e 15438 100
e 15746 100
e 16049 100
e 16566 100
e 16589 100
e 18729 100
e 19123 100
e 19260 100
e 19401 100
e 19856 100
e 20478 100
e 21884 100
e 22300 100
e 22682 100
e 1529 101
e 2879 101
e 3859 101
e 4619 101
e 5002 101
e 5039 101
e 5418 101
e 8260 101
e 9712 101
e 11257 101
e 11289 101
e 15357 101
e 16005 101
e 16577 101
e 17273 101
e 17868 101
e 17912 101
e 19011 101
e 20844 101
e 21799 101
e 22509 101
e 725 102
e 809 102
e 1429 102
e 1523 102
e 1742 102
e 1763 102
e 2139 102
e 2641 102
e 2711 102
e 3019 102
e 3048 102
e 3140 102
e 3271 102
e 3282 102
e 3294 102
e 3512 102
e 4215 102
e 4661 102
e 4809 102
e 4933 102
e 5003 102
e 5033 102
e 5292 102
e 5351 102
e 5974 102
e 6081 102
e 6205 102
e 6210 102
e 6291 102
e 6386 102
e 6636 102
e 6667 102
e 6800 102
e 7090 102
e 7204 102
e 7476 102
e 7652 102
e 8101 102
e 8332 102
e 8439 102
e 8574 102
e 8870 102
e 8910 102
e 9025 102
e 9238 102
e 9409 102
e 10011 102
e 10365 102
e 10868 102
e 10871 102
e 11063 102
e 11323 102
e 11376 102
e 11642 102
e 11696 102
e 11724 102
e 11736 102
e 11997 102
e 12610 102
e 12776 102
e 13148 102
e 13250 102
e 13468 102
e 13685 102
e 13755 102
e 13971 102
e 13989 102
e 14080 102
e 14437 102
e 14498 102
e 14508 102
e 14706 102
e 14969 102
e 15038 102
e 15343 102
e 15426 102
e 15450 102
e 15480 102
e 15486 102
e 15529 102
e 15600 102
e 15612 102
e 16059 102
e 16587 102
e 16934 102
e 17074 102
e 17129 102
e 17166 102
e 17361 102
e 17653 102
e 17950 102
e 18278 102
e 18295 102
e 18589 102
e 18779 102
e 18922 102
e 19365 102
e 19505 102
e 19938 102
e 20070 102
e 20074 102
e 20389 102
e 20980 102
e 21210 102
e 21287 102
e 22232 102
e 22300 102
e 22736 102
e 22809 102
e 22864 102
e 592 103
e 1781 103
e 2496 103
e 2926 103
e 3511 103
e 4673 103
e 5076 103
e 5260 103
e 5632 103
e 5826 103
e 7201 103
e 7687 103
e 8020 103
e 8271 103
e 8332 103
e 9010 103
e 9626 103
e 9673 103
e 10639 103
e 11133 103
e 11913 103
e 12663 103
e 12998 103
e 13380 103
e 13659 103
e 16563 103
e 17036 103
e 17821 103
e 18118 103
e 18213 103
e 18589 103
e 18685 103
e 18789 103
e 18877 103
e 18928 103
e 19104 103
e 19251 103
e 19931 103
e 20216 103
e 20243 103
e 20463 103
e 21417 103
e 21577 103
e 21712 103
e 22149 103
e 22388 103
e 793 104
e 897 104
e 1189 104
e 1782 104
e 1936 104
e 2147 104
e 2688 104
e 2771 104
e 2908 104
e 2977 104
e 2997 104
e 3323 104
e 3896 104
e 4398 104
e 4471 104
e 5044 104
e 5284 104
e 5474 104
e 5615 104
e 5744 104
e 5780 104
e 5901 104
e 5941 104
e 6375 104
e 6459 104
e 6485 104
e 6510 104
e 7033 104
e 7200 104
e 7368 104
e 7777 104
e 7911 104
e 8554 104
e 8739 104
e 8815 104
e 8880 104
e 9241 104
e 9855 104
e 10823 104
e 12926 104
e 13178 104
e 13183 104
e 13359 104
e 13713 104
e 14997 104
e 15068 104
e 15613 104
e 16127 104
e 16178 104
e 16631 104
e 16661 104
e 16677 104
e 16721 104
e 16897 104
e 17310 104
e 17450 104
e 17878 104
e 18318 104
e 18559 104
e 18917 104
e 19278 104
e 20319 104
e 20437 104
e 20680 104
e 21490 104
e 21651 104
e 21861 104
e 22001 104
e 22048 104
e 22581 104
e 22682 104
e 206 105
e 318 105
e 341 105
e 373 105
e 611 105
e 649 105
e 708 105
e 765 105
e 1097 105
e 1257 105
e 1293 105
e 1361 105
e 1396 105
e 1613 105
e 1692 105
e 1864 105
e 1956 105
e 2060 105
e 2067 105
e 2104 105
e 2226 105
e 2253 105
e 2322 105
e 2474 105
e 2513 105
e 2778 105
e 2794 105
e 2831 105
e 2850 105
e 2855 105
e 2909 105
e 2979 105
e 3039 105
e 3082 105
e 3168 105
e 3170 105
e 3172 105
e 3213 105
e 3328 105
e 3617 105
e 3712 105
e 3901 105
e 3940 105
e 4003 105
e 4012 105
e 4205 105
e 4266 105
e 4269 105
e 4331 105
e 4416 105
e 4439 105
e 4451 105
e 4547 105
e 4607 105
e 4781 105
e 4794 105
e 4841 105
e 4948 105
e 5165 105
e 5229 105
e 5239 105
e 5397 105
e 5420 105
e 5699 105
e 5709 105
e 5713 105
e 5877 105
e 6101 105
e 6259 105
e 6286 105
e 6341 105
e 6388 105
e 6742 105
e 6803 105
e 6844 105
e 7046 105
e 7105 105
e 7130 105
e 7165 105
e 7196 105
e 7337 105
e 7399 105
e 7756 105
e 7782 105
e 7858 105
e 7984 105
e 8071 105
e 8139 105
e 8278 105
e 8312 105
e 8320 105
e 8344 105
e 8415 105
e 8418 105
e 8634 105
e 8646 105
e 8760 105
e 8780 105
e 8946 105
e 9055 105
e 9195 105
e 9230 105
e 9259 105
e 9284 105
e 9294 105
e 9314 105
e 9405 105
e 9592 105
e 9638 105
e 9694 105
e 9736 105
e 9830 105
e 9838 105
e 9864 105
e 10111 105
e 10158 105
e 10175 105
e 10202 105
e 10271 105
e 10361 105
e 10488 105
e 10680 105
e 10899 105
e 11039 105
e 11099 105
e 11176 105
e 11220 105
e 11266 105
e 11431 105
e 11458 105
e 11487 105
e 11499 105
e 11559 105
e 11627 105
e 11763 105
e 11808 105
e 11840 105
e 12103 105
e 12256 105
e 12299 105
e 12344 105
e 12368 105
e 12441 105
e 12539 105
e 12698 105
e 12744 105
e 12775 105
e 12809 105
e 12820 105
e 12842 105
e 12892 105
e 13169 105
e 13240 105
e 13630 105
e 13695 105
e 13702 105
e 13705 105
e 13788 105
e 14044 105
e 14194 105
e 14476 105
e 14484 105
e 14497 105
e 14508 105
e 14540 105
e 14566 105
e 14628 105
e 14687 105
e 14824 105
e 14830 105
e 14843 105
e 14869 105
e 15017 105
e 15211 105
e 15328 105
e 15388 105
e 15498 105
e 15560 105
e 15691 105
e 15798 105
e 15824 105
e 16115 105
e 16255 105
e 16301 105
e 16370 105
e 16485 105
e 16640 105
e 16692 105
e 16732 105
e 16736 105
e 16958 105
e 17045 105
e 17236 105
e 17547 105
e 17621 105
e 17643 105
e 17837 105
e 17891 105
e 18108 105
e 18116 105
e 18232 105
e 18463 105
e 19026 105
e 19102 105
e 19195 105
e 19240 105
e 19262 105
e 19320 105
e 19324 105
e 19361 105
e 19394 105
e 19798 105
e 19968 105
e 20059 105
e 20108 105
e 20187 105
e 20342 105
e 20375 105
e 20429 105
e 20455 105
e 20556 105
e 20718 105
e 20786 105
e 21091 105
e 21113 105
e 21218 105
e 21308 105
e 21355 105
e 21449 105
e 21492 105
e 21537 105
e 21587 105
e 21680 105
e 21987 105
e 22011 105
e 22020 105
e 22205 105
e 22510 105
e 22539 105
e 22832 105
e 22835 105
e 164 106
e 1296 106
e 1887 106
e 2711 106
e 5860 106
e 6410 106
e 6815 106
e 7895 106
e 9284 106
e 9991 106
e 10436 106
e 11376 106
e 12434 106
e 12859 106
e 13823 106
e 14174 106
e 15400 106
e 15957 106
e 16583 106
e 17232 106
e 17248 106
e 17606 106
e 18514 106
e 18818 106
e 20427 106
e 21784 106
e 140 107
e 353 107
e 423 107
e 594 107
e 627 107
e 702 107
e 790 107
e 925 107
e 959 107
e 995 107
e 1014 107
e 1108 107
e 1342 107
e 1378 107
e 1471 107
e 1668 107
e 1705 107
e 1780 107
e 1825 107
e 1941 107
e 2025 107
e 2111 107
e 2183 107
e 2274 107
e 2284 107
e 2318 107
e 2412 107
e 2518 107
e 2742 107
e 2743 107
e 2762 107
e 2777 107
e 2965 107
e 3010 107
e 3045 107
e 3078 107
e 3277 107
e 3470 107
e 3544 107
e 3707 107
e 3775 107
e 3862 107
e 3869 107
e 3900 107
e 4009 107
e 4015 107
e 4077 107
e 4121 107
e 4147 107
e 4178 107
e 4300 107
e 4364 107
e 4396 107
e 4406 107
e 4565 107
e 4609 107
e 4672 107
e 4698 107
e 4755 107
e 4833 107
e 4839 107
e 4929 107
e 4962 107
e 5092 107
e 5108 107
e 5153 107
e 5211 107
e 5243 107
e 5274 107
e 5294 107
e 5545 107
e 5713 107
e 5774 107
e 5777 107
e 5931 107
e 6031 107
e 6092 107
e 6258 107
e 6308 107
e 6380 107
e 6529 107
e 6644 107
e 6711 107
e 6886 107
e 6937 107
e 6955 107
e 6984 107
e 7167 107
e 7260 107
e 7373 107
e 7479 107
e 7588 107
e 7595 107
e 7800 107
e 7946 107
e 7958 107
e 7996 107
e 8012 107
e 8071 107
e 8186 107
e 8404 107
e 8548 107
e 8600 107
e 8706 107
e 8791 107
e 8870 107
e 8897 107
e 8988 107
e 9043 107
e 9085 107
e 9094 107
e 9133 107
e 9190 107
e 9394 107
e 9458 107
e 9499 107
e 9543 107
e 9612 107
e 9628 107
e 9644 107
e 9687 107
e 9754 107
e 9766 107
e 9864 107
e 9905 107
e 9935 107
e 9960 107
e 10145 107
e 10170 107
e 10177 107
e 10274 107
e 10293 107
e 10338 107
e 10346 107
e 10384 107
e 10419 107
e 10486 107
e 10631 107
e 10771 107
e 11026 107
e 11118 107
e 11220 107
e 11265 107
e 11273 107
e 11275 107
e 11279 107
e 11558 107
e 11633 107
e 11739 107
e 11938 107
e 11998 107
e 12045 107
e 12062 107
e 12147 107
e 12240 107
e 12311 107
e 12413 107
e 12462 107
e 12468 107
e 12482 107
e 12515 107
e 12648 107
e 12651 107
e 12715 107
e 12798 107
e 13093 107
e 13242 107
e 13399 107
e 13442 107
e 13595 107
e 13650 107
e 13666 107
e 13672 107
e 13718 107
e 14091 107
e 14116 107
e 14167 107
e 14231 107
e 14268 107
e 14308 107
e 14309 107
e 14458 107
e 14651 107
e 14670 107
e 14740 107
e 14863 107
e 15024 107
e 15081 107
e 15252 107
e 15276 107
e 15290 107
e 15320 107
e 15362 107
e 15382 107
e 15386 107
e 15431 107
e 15637 107
e 15763 107
e 15908 107
e 16059 107
e 16095 107
e 16275 107
e 16290 107
e 16306 107
e 16694 107
e 16695 107
e 16756 107
e 16990 107
e 17086 107
e 17104 107
e 17186 107
e 17243 107
e 17328 107
e 17500 107
e 17511 107
e 17528 107
e 17552 107
e 17648 107
e 17723 107
e 17738 107
e 17759 107
e 17761 107
e 17890 107
e 17980 107
e 18050 107
e 18085 107
e 18254 107
e 18365 107
e 18436 107
e 18503 107
e 18635 107
e 18657 107
e 18666 107
e 18696 107
e 18736 107
e 18777 107
e 18866 107
e 19018 107
e 19023 107
e 19046 107
e 19075 107
e 19122 107
e 19124 107
e 19199 107
e 19221 107
e 19235 107
e 19306 107
e 19327 107
e 19365 107
e 19482 107
e 19515 107
e 19795 107
e 19798 107
e 19925 107
e 20006 107
e 20290 107
e 20292 107
e 20313 107
e 20662 107
e 20693 107
e 20841 107
e 20915 107
e 20926 107
e 20965 107
e 21080 107
e 21168 107
e 21198 107
e 21220 107
e 21233 107
e 21370 107
e 21417 107
e 21459 107
e 21466 107
e 21515 107
e 21607 107
e 21619 107
e 21634 107
e 21727 107
e 21812 107
e 21854 107
e 21910 107
e 21991 107
e 22039 107
e 22202 107
e 22212 107
e 22306 107
e 22332 107
e 22349 107
e 22405 107
e 22507 107
e 22638 107
e 22835 107
e 22838 107
e 22860 107
e 224 108
e 259 108
e 292 108
e 378 108
e 1378 108
e 7201 108
e 7594 108
e 8469 108
e 12663 108
e 12998 108
e 13659 108
e 15419 108
e 15942 108
e 16156 108
e 17196 108
e 17821 108
e 18213 108
e 18589 108
e 19251 108
e 20896 108
e 21210 108
e 21577 108
e 165 109
e 198 109
e 368 109
e 491 109
e 683 109
e 723 109
e 727 109
e 857 109
e 1097 109
e 1184 109
e 1194 109
e 1195 109
e 1278 109
e 1316 109
e 1352 109
e 1411 109
e 1425 109
e 1949 109
e 2068 109
e 2076 109
e 2200 109
e 2452 109
e 2524 109
e 2626 109
e 2643 109
e 2662 109
e 2690 109
e 2734 109
e 2780 109
e 2804 109
e 2848 109
e 2945 109
e 3181 109
e 3190 109
e 3193 109
e 3280 109
e 3365 109
e 3377 109
e 3426 109
e 3458 109
e 3577 109
e 3775 109
e 3796 109
e 3799 109
e 3908 109
e 3989 109
e 4157 109
e 4286 109
e 4328 109
e 4497 109
e 4893 109
e 5003 109
e 5090 109
e 5131 109
e 5411 109
e 6118 109
e 6224 109
e 6250 109
e 6323 109
e 6452 109
e 6709 109
e 6869 109
e 6941 109
e 7046 109
e 7125 109
e 7189 109
e 7329 109
e 7411 109
e 7480 109
e 7561 109
e 7724 109
e 7949 109
e 8058 109
e 8231 109
e 8326 109
e 8407 109
e 8458 109
e 8532 109
e 8769 109
e 8874 109
e 8906 109
e 8938 109
e 9050 109
e 9072 109
e 9145 109
e 9230 109
e 9480 109
e 9616 109
e 9714 109
e 9942 109
e 10027 109
e 10280 109
e 10706 109
e 10845 109
e 10869 109
e 11007 109
e 11099 109
e 11364 109
e 11384 109
e 11398 109
e 11526 109
e 11553 109
e 11789 109
e 11845 109
e 11970 109
e 11974 109
e 12026 109
e 12032 109
e 12081 109
e 12342 109
e 12410 109
e 12482 109
e 12736 109
e 12778 109
e 12809 109
e 13184 109
e 13349 109
e 13350 109
e 13405 109
e 13505 109
e 13623 109
e 13632 109
e 13662 109
e 13958 109
e 13988 109
e 14025 109
e 14105 109
e 14145 109
e 14403 109
e 14503 109
e 14572 109
e 14583 109
e 14725 109
e 14824 109
e 14867 109
e 15367 109
e 15412 109
e 15433 109
e 15487 109
e 15609 109
e 15675 109
e 15730 109
e 15831 109
e 16051 109
e 16171 109
e 16290 109
e 16561 109
e 16589 109
e 16671 109
e 16827 109
e 16895 109
e 17145 109
e 17170 109
e 17314 109
e 17411 109
e 17634 109
e 17704 109
e 17855 109
e 17965 109
e 18106 109
e 18418 109
e 18617 109
e 18628 109
e 18719 109
e 18758 109
e 18781 109
e 18880 109
e 18885 109
e 18943 109
e 18995 109
e 19077 109
e 19195 109
e 19447 109
e 19572 109
e 19856 109
e 20016 109
e 20143 109
e 20371 109
e 20575 109
e 20589 109
e 20604 109
e 20628 109
e 20772 109
e 20776 109
e 20841 109
e 21018 109
e 21573 109
e 21591 109
e 21694 109
e 21703 109
e 22023 109
e 22187 109
e 22241 109
e 22346 109
e 22412 109
e 22427 109
e 22510 109
e 22672 109
e 691 110
e 1324 110
e 1514 110
e 1538 110
e 1853 110
e 2774 110
e 5760 110
e 6476 110
e 6956 110
e 7505 110
e 8381 110
e 8910 110
e 9265 110
e 9714 110
e 10166 110
e 10337 110
e 10578 110
e 10612 110
e 12381 110
e 12452 110
e 13817 110
e 14508 110
e 15428 110
e 17482 110
e 18600 110
e 18758 110
e 18805 110
e 19123 110
e 19645 110
e 19649 110
e 20355 110
e 21617 110
e 21723 110
e 21828 110
e 21942 110
e 22108 110
e 22812 110
e 6234 111
e 8618 111
e 12054 111
e 13346 111
e 15936 111
e 16646 111
e 20066 111
e 122 112
e 169 112
e 186 112
e 203 112
e 258 112
e 298 112
e 404 112
e 423 112
e 456 112
e 469 112
e 487 112
e 545 112
e 587 112
e 702 112
e 852 112
e 895 112
e 939 112
e 948 112
e 1011 112
e 1034 112
e 1097 112
e 1192 112
e 1201 112
e 1205 112
e 1245 112
e 1257 112
e 1269 112
e 1342 112
e 1393 112
e 1453 112
e 1493 112
e 1616 112
e 1668 112
e 1780 112
e 1795 112
e 1803 112
e 1810 112
e 1830 112
e 1850 112
e 2104 112
e 2119 112
e 2274 112
e 2284 112
e 2289 112
e 2318 112
e 2367 112
e 2377 112
e 2397 112
e 2412 112
e 2474 112
e 2580 112
e 2582 112
e 2600 112
e 2613 112
e 2777 112
e 2778 112
e 2861 112
e 2895 112
e 2970 112
e 3009 112
e 3094 112
e 3181 112
e 3236 112
e 3613 112
e 3632 112
e 3654 112
e 3836 112
e 3869 112
e 3886 112
e 3900 112
e 3995 112
e 4148 112
e 4199 112
e 4266 112
e 4416 112
e 4609 112
e 4610 112
e 4629 112
e 4673 112
e 4778 112
e 4929 112
e 4963 112
e 5092 112
e 5125 112
e 5133 112
e 5192 112
e 5341 112
e 5376 112
e 5377 112
e 5409 112
e 5545 112
e 5713 112
e 5725 112
e 5738 112
e 5745 112
e 5764 112
e 5774 112
e 5805 112
e 5869 112
e 5925 112
e 5981 112
e 6052 112
e 6154 112
e 6169 112
e 6182 112
e 6214 112
e 6232 112
e 6290 112
e 6400 112
e 6514 112
e 6520 112
e 6529 112
e 6596 112
e 6604 112
e 6649 112
e 6654 112
e 6762 112
e 6802 112
e 6926 112
e 7006 112
e 7016 112
e 7046 112
e 7075 112
e 7111 112
e 7150 112
e 7162 112
e 7231 112
e 7281 112
e 7323 112
e 7437 112
e 7458 112
e 7488 112
e 7499 112
e 7588 112
e 7603 112
e 7624 112
e 7756 112
e 7821 112
e 7830 112
e 7836 112
e 7996 112
e 8000 112
e 8012 112
e 8017 112
e 8104 112
e 8135 112
e 8285 112
e 8297 112
e 8308 112
e 8312 112
e 8331 112
e 8415 112
e 8481 112
e 8482 112
e 8613 112
e 8634 112
e 8676 112
e 8677 112
e 8791 112
e 8938 112
e 8982 112
e 9084 112
e 9151 112
e 9158 112
e 9231 112
e 9259 112
e 9284 112
e 9330 112
e 9384 112
e 9428 112
e 9458 112
e 9481 112
e 9864 112
e 9931 112
e 9960 112
e 9963 112
e 9964 112
e 10020 112
e 10028 112
e 10050 112
e 10088 112
e 10109 112
e 10122 112
e 10145 112
e 10187 112
e 10199 112
e 10213 112
e 10215 112
e 10259 112
e 10271 112
e 10384 112
e 10462 112
e 10504 112
e 10616 112
e 10653 112
e 10668 112
e 10720 112
e 10782 112
e 10965 112
e 11030 112
e 11145 112
e 11178 112
e 11270 112
e 11278 112
e 11349 112
e 11369 112
e 11458 112
e 11739 112
e 11778 112
e 11840 112
e 11881 112
e 11911 112
e 11945 112
e 11969 112
e 11990 112
e 12232 112
e 12311 112
e 12344 112
e 12373 112
e 12401 112
e 12468 112
e 12622 112
e 12643 112
e 12676 112
e 12678 112
e 12715 112
e 12744 112
e 12746 112
e 12804 112
e 12806 112
e 12823 112
e 12846 112
e 12893 112
e 12905 112
e 13016 112
e 13140 112
e 13142 112
e 13419 112
e 13442 112
e 13466 112
e 13486 112
e 13524 112
e 13534 112
e 13577 112
e 13624 112
e 13631 112
e 13654 112
e 13666 112
e 13818 112
e 13943 112
e 14019 112
e 14028 112
e 14071 112
e 14088 112
e 14089 112
e 14198 112
e 14224 112
e 14261 112
e 14540 112
e 14608 112
e 14613 112
e 14648 112
e 14749 112
e 14869 112
e 14900 112
e 15081 112
e 15109 112
e 15121 112
e 15184 112
e 15377 112
e 15388 112
e 15431 112
e 15536 112
e 15619 112
e 15767 112
e 15821 112
e 15849 112
e 15982 112
e 16095 112
e 16123 112
e 16177 112
e 16290 112
e 16297 112
e 16331 112
e 16356 112
e 16359 112
e 16418 112
e 16420 112
e 16438 112
e 16479 112
e 16505 112
e 16615 112
e 16653 112
e 16695 112
e 16816 112
e 17020 112
e 17026 112
e 17146 112
e 17223 112
e 17229 112
e 17262 112
e 17495 112
e 17641 112
e 17693 112
e 17759 112
e 17829 112
e 17855 112
e 17878 112
e 17980 112
e 18016 112
e 18040 112
e 18088 112
e 18108 112
e 18203 112
e 18232 112
e 18254 112
e 18334 112
e 18339 112
e 18377 112
e 18574 112
e 18582 112
e 18585 112
e 18678 112
e 18703 112
e 18736 112
e 18835 112
e 18895 112
e 18964 112
e 19046 112
e 19075 112
e 19158 112
e 19243 112
e 19305 112
e 19320 112
e 19460 112
e 19515 112
e 19537 112
e 19587 112
e 19663 112
e 19794 112
e 19809 112
e 19821 112
e 19841 112
e 20015 112
e 20022 112
e 20048 112
e 20149 112
e 20160 112
e 20215 112
e 20292 112
e 20308 112
e 20323 112
e 20471 112
e 20572 112
e 20610 112
e 20618 112
e 20758 112
e 20820 112
e 20843 112
e 20938 112
e 21037 112
e 21052 112
e 21218 112
e 21233 112
e 21259 112
e 21370 112
e 21417 112
e 21515 112
e 21524 112
e 21535 112
e 21602 112
e 21611 112
e 21829 112
e 21926 112
e 21942 112
e 22050 112
e 22059 112
e 22098 112
e 22161 112
e 22164 112
e 22182 112
e 22210 112
e 22212 112
e 22227 112
e 22332 112
e 22638 112
e 22647 112
e 22860 112
e 4005 113
e 13897 113
e 274 114
e 296 114
e 450 114
e 1297 114
e 1453 114
e 2241 114
e 2430 114
e 2945 114
e 3150 114
e 3549 114
e 3811 114
e 3888 114
e 4401 114
e 4606 114
e 5334 114
e 5564 114
e 5644 114
e 6144 114
e 6228 114
e 6408 114
e 6488 114
e 6623 114
e 7349 114
e 7872 114
e 7876 114
e 7985 114
e 8072 114
e 8573 114
e 8802 114
e 8999 114
e 9184 114
e 9837 114
e 10333 114
e 10602 114
e 10910 114
e 10970 114
e 11270 114
e 11359 114
e 11423 114
e 11474 114
e 12164 114
e 12296 114
e 12697 114
e 13562 114
e 14678 114
e 14867 114
e 15745 114
e 16580 114
e 16588 114
e 16829 114
e 17780 114
e 17829 114
e 17873 114
e 17945 114
e 18166 114
e 18809 114
e 19593 114
e 20004 114
e 20285 114
e 20293 114
e 20952 114
e 21638 114
e 21793 114
e 21942 114
e 22682 114
e 22820 114
e 4515 115
e 5532 115
e 7060 115
e 7810 115
e 11557 115
e 13662 115
e 16576 115
e 18855 115
e 221 116
e 600 116
e 613 116
e 693 116
e 838 116
e 1059 116
e 1189 116
e 1725 116
e 2480 116
e 3412 116
e 3602 116
e 3781 116
e 4281 116
e 4593 116
e 5011 116
e 5093 116
e 5915 116
e 6387 116
e 6755 116
e 7190 116
e 7940 116
e 7994 116
e 8007 116
e 8540 116
e 9134 116
e 10241 116
e 10361 116
e 10510 116
e 10757 116
e 10953 116
e 11026 116
e 11114 116
e 11765 116
e 11931 116
e 12580 116
e 12807 116
e 12863 116
e 13258 116
e 13266 116
e 13298 116
e 13492 116
e 13557 116
e 13985 116
e 14226 116
e 14271 116
e 14395 116
e 14947 116
e 15068 116
e 15516 116
e 15947 116
e 16024 116
e 16066 116
e 16535 116
e 16617 116
e 17117 116
e 17496 116
e 17566 116
e 17588 116
e 17651 116
e 18249 116
e 18264 116
e 18268 116
e 18813 116
e 18920 116
e 19073 116
e 19151 116
e 19209 116
e 19449 116
e 20021 116
e 20486 116
e 20792 116
e 20955 116
e 21047 116
e 21443 116
e 21681 116
e 21904 116
e 21985 116
e 22073 116
e 22489 116
e 22573 116
e 724 117
e 946 117
e 1698 117
e 2608 117
e 2622 117
e 2666 117
e 3415 117
e 3474 117
e 3563 117
e 3648 117
e 3689 117
e 3738 117
e 3778 117
e 3830 117
e 4028 117
e 4932 117
e 4969 117
e 5093 117
e 5318 117
e 5458 117
e 5613 117
e 5846 117
e 5916 117
e 6124 117
e 6304 117
e 6309 117
e 6778 117
e 7105 117
e 7243 117
e 7316 117
e 7510 117
e 7645 117
e 8158 117
e 8351 117
e 8460 117
e 8904 117
e 8935 117
e 9198 117
e 9240 117
e 10191 117
e 10193 117
e 11231 117
e 11842 117
e 12077 117
e 12192 117
e 12419 117
e 12664 117
e 12825 117
e 12863 117
e 13098 117
e 13457 117
e 14645 117
e 16087 117
e 16431 117
e 16517 117
e 16531 117
e 16631 117
e 17594 117
e 17741 117
e 17922 117
e 17941 117
e 17944 117
e 18155 117
e 18440 117
e 18940 117
e 19132 117
e 19437 117
e 19570 117
e 19759 117
e 20061 117
e 20214 117
e 20478 117
e 21412 117
e 21469 117
e 21876 117
e 21891 117
e 22000 117
e 22300 117
e 129 118
e 174 118
e 299 118
e 361 118
e 483 118
e 623 118
e 802 118
e 835 118
e 1004 118
e 1159 118
e 1167 118
e 1405 118
e 1761 118
e 1768 118
e 1887 118
e 1956 118
e 2235 118
e 2237 118
e 2294 118
e 2305 118
e 2401 118
e 2505 118
e 2636 118
e 2654 118
e 2714 118
e 3034 118
e 3248 118
e 3275 118
e 3358 118
e 3512 118
e 3570 118
e 3586 118
e 3634 118
e 3667 118
e 3741 118
e 3862 118
e 3931 118
e 3993 118
e 4028 118
e 4077 118
e 4119 118
e 4293 118
e 4295 118
e 4687 118
e 4692 118
e 4705 118
e 4819 118
e 4838 118
e 4841 118
e 4991 118
e 5036 118
e 5271 118
e 5405 118
e 5504 118
e 5542 118
e 5738 118
e 5782 118
e 5997 118
e 6014 118
e 6139 118
e 6140 118
e 6232 118
e 6245 118
e 6285 118
e 6324 118
e 6365 118
e 6369 118
e 6475 118
e 6531 118
e 6533 118
e 6685 118
e 6733 118
e 7341 118
e 7382 118
e 7506 118
e 7595 118
e 7638 118
e 7890 118
e 8034 118
e 8314 118
e 8443 118
e 8556 118
e 8574 118
e 8791 118
e 9044 118
e 9456 118
e 9521 118
e 9781 118
e 9784 118
e 9788 118
e 9814 118
e 9908 118
e 9939 118
e 10001 118
e 10157 118
e 10216 118
e 10331 118
e 10346 118
e 10684 118
e 10756 118
e 10868 118
e 10923 118
e 11218 118
e 11237 118
e 11473 118
e 11625 118
e 11794 118
e 11984 118
e 12406 118
e 12438 118
e 12443 118
e 12486 118
e 12490 118
e 12859 118
e 13016 118
e 13075 118
e 13086 118
e 13411 118
e 13638 118
e 13787 118
e 13916 118
e 14044 118
e 14194 118
e 14462 118
e 14468 118
e 15036 118
e 15184 118
e 15400 118
e 15437 118
e 16003 118
e 16163 118
e 16224 118
e 16246 118
e 16505 118
e 16718 118
e 16803 118
e 16807 118
e 16834 118
e 17005 118
e 17009 118
e 17018 118
e 17166 118
e 17289 118
e 17454 118
e 17781 118
e 17810 118
e 17837 118
e 17984 118
e 18018 118
e 18126 118
e 18216 118
e 18278 118
e 18611 118
e 18654 118
e 18684 118
e 19050 118
e 19080 118
e 19588 118
e 19644 118
e 19775 118
e 19853 118
e 19969 118
e 20073 118
e 20163 118
e 20186 118
e 20433 118
e 20435 118
e 20569 118
e 20747 118
e 20801 118
e 21001 118
e 21007 118
e 21092 118
e 21146 118
e 21210 118
e 21285 118
e 21294 118
e 21346 118
e 21425 118
e 21701 118
e 21731 118
e 21784 118
e 21876 118
e 22200 118
e 22336 118
e 22359 118
e 22523 118
e 22582 118
e 22711 118
e 22764 118
e 262 119
e 394 119
e 1001 119
e 1009 119
e 1428 119
e 1678 119
e 1696 119
e 1717 119
e 1761 119
e 2282 119
e 2485 119
e 2592 119
e 2678 119
e 2716 119
e 2749 119
e 3557 119
e 3620 119
e 4218 119
e 4369 119
e 4743 119
e 5353 119
e 5484 119
e 5507 119
e 5912 119
e 5916 119
e 6197 119
e 6355 119
e 6536 119
e 7136 119
e 7410 119
e 7488 119
e 8487 119
e 9832 119
e 10010 119
e 10436 119
e 10731 119
e 10885 119
e 10957 119
e 11016 119
e 11283 119
e 11843 119
e 11851 119
e 11921 119
e 11951 119
e 12061 119
e 12337 119
e 12683 119
e 12912 119
e 13144 119
e 13298 119
e 13379 119
e 13622 119
e 15228 119
e 15708 119
e 15862 119
e 15926 119
e 15966 119
e 16152 119
e 16163 119
e 16231 119
e 16422 119
e 16606 119
e 16620 119
e 17087 119
e 17388 119
e 18064 119
e 18087 119
e 18908 119
e 19108 119
e 19316 119
e 19329 119
e 19730 119
e 19736 119
e 19755 119
e 20221 119
e 20418 119
e 20549 119
e 21034 119
e 21125 119
e 21224 119
e 21796 119
e 21840 119
e 22285 119
e 22642 119
e 22726 119
e 22762 119
e 2194 120
e 7512 120
e 12677 120
e 15085 120
e 16821 120
e 21363 120
e 21977 120
e 1634 121
e 16923 121
e 19679 121
e 21828 121
e 1034 122
e 1053 122
e 1244 122
e 1944 122
e 2078 122
e 2104 122
e 2318 122
e 2536 122
e 2880 122
e 3446 122
e 3544 122
e 3836 122
e 4085 122
e 4416 122
e 4712 122
e 4854 122
e 4916 122
e 5229 122
e 5713 122
e 6180 122
e 6221 122
e 6802 122
e 6886 122
e 7074 122
e 7437 122
e 7488 122
e 7695 122
e 7708 122
e 8018 122
e 8312 122
e 8677 122
e 9866 122
e 10653 122
e 10966 122
e 11145 122
e 11379 122
e 11450 122
e 11469 122
e 11803 122
e 12110 122
e 12344 122
e 12468 122
e 12655 122
e 12823 122
e 13084 122
e 13135 122
e 13420 122
e 13486 122
e 14028 122
e 14097 122
e 14540 122
e 14632 122
e 14648 122
e 15388 122
e 15619 122
e 15982 122
e 16013 122
e 16180 122
e 16389 122
e 16613 122
e 16650 122
e 16913 122
e 17122 122
e 17982 122
e 18108 122
e 18116 122
e 18203 122
e 18364 122
e 18501 122
e 18869 122
e 19047 122
e 19221 122
e 19320 122
e 19673 122
e 19706 122
e 19727 122
e 20245 122
e 20466 122
e 20879 122
e 21276 122
e 21926 122
e 22164 122
e 22739 122
e 22800 122
e 206 123
e 270 123
e 331 123
e 786 123
e 884 123
e 1009 123
e 1263 123
e 1411 123
e 1463 123
e 1490 123
e 1524 123
e 1613 123
e 1633 123
e 1653 123
e 1662 123
e 1692 123
e 1808 123
e 1890 123
e 2217 123
e 2244 123
e 2516 123
e 2610 123
e 2643 123
e 2780 123
e 2804 123
e 2836 123
e 2850 123
e 2915 123
e 3006 123
e 3101 123
e 3247 123
e 3461 123
e 3617 123
e 3804 123
e 4312 123
e 4363 123
e 4383 123
e 4663 123
e 4781 123
e 4946 123
e 5122 123
e 5209 123
e 5497 123
e 6136 123
e 6253 123
e 6428 123
e 6617 123
e 6990 123
e 7118 123
e 7120 123
e 7308 123
e 7399 123
e 7462 123
e 7685 123
e 8013 123
e 8034 123
e 8081 123
e 8172 123
e 8344 123
e 8347 123
e 8489 123
e 8493 123
e 8558 123
e 8825 123
e 8835 123
e 8924 123
e 8946 123
e 9163 123
e 9202 123
e 9343 123
e 9375 123
e 9435 123
e 9537 123
e 9769 123
e 9946 123
e 10142 123
e 10191 123
e 10680 123
e 10804 123
e 10853 123
e 11347 123
e 11464 123
e 11739 123
e 11760 123
e 11889 123
e 11897 123
e 11994 123
e 12021 123
e 12169 123
e 12256 123
e 12311 123
e 12715 123
e 13052 123
e 13087 123
e 13163 123
e 13170 123
e 13183 123
e 13315 123
e 13613 123
e 13706 123
e 14163 123
e 14275 123
e 14388 123
e 14463 123
e 14497 123
e 14508 123
e 14713 123
e 15369 123
e 15432 123
e 15643 123
e 15721 123
e 16255 123
e 16398 123
e 16484 123
e 16642 123
e 16685 123
e 16709 123
e 16874 123
e 16891 123
e 16981 123
e 17065 123
e 17347 123
e 17613 123
e 17686 123
e 17780 123
e 17956 123
e 18173 123
e 18193 123
e 18227 123
e 18248 123
e 18279 123
e 18480 123
e 18510 123
e 18560 123
e 18619 123
e 18785 123
e 18798 123
e 18812 123
e 18879 123
e 19042 123
e 19074 123
e 19162 123
e 19208 123
e 19209 123
e 19241 123
e 19572 123
e 19627 123
e 19793 123
e 19988 123
e 20086 123
e 20135 123
e 20242 123
e 20377 123
e 21226 123
e 21421 123
e 21617 123
e 21658 123
e 21677 123
e 21739 123
e 21836 123
e 21837 123
e 21867 123
e 22016 123
e 22115 123
e 22300 123
e 22346 123
e 586 124
e 908 124
e 1932 124
e 3244 124
e 7444 124
e 8300 124
e 9157 124
e 10506 124
e 11398 124
e 14438 124
e 15347 124
e 17593 124
e 19287 124
e 20636 124
e 22226 124
e 142 125
e 290 125
e 1052 125
e 2274 125
e 3486 125
e 3535 125
e 3812 125
e 4329 125
e 4828 125
e 5361 125
e 5850 125
e 5933 125
e 6041 125
e 6114 125
e 6887 125
e 7208 125
e 7253 125
e 7437 125
e 7533 125
e 7536 125
e 7555 125
e 7572 125
e 7629 125
e 7950 125
e 8428 125
e 8891 125
e 8910 125
e 9700 125
e 9809 125
e 9854 125
e 9972 125
e 10180 125
e 10211 125
e 10372 125
e 10490 125
e 11281 125
e 11318 125
e 11879 125
e 12158 125
e 12944 125
e 13063 125
e 13376 125
e 13567 125
e 14214 125
e 14318 125
e 14428 125
e 14460 125
e 14761 125
e 14830 125
e 15024 125
e 15179 125
e 15269 125
e 15311 125
e 15439 125
e 15617 125
e 15906 125
e 16124 125
e 16407 125
e 16743 125
e 17314 125
e 17315 125
e 17363 125
e 17445 125
e 17482 125
e 17617 125
e 17752 125
e 18194 125
e 18251 125
e 18367 125
e 18941 125
e 20530 125
e 20990 125
e 21105 125
e 21167 125
e 21536 125
e 21617 125
e 21618 125
e 21854 125
e 22417 125
e 22714 125
e 207 126
e 285 126
e 315 126
e 785 126
e 1025 126
e 1354 126
e 1496 126
e 1882 126
e 2049 126
e 2282 126
e 2336 126
e 2715 126
e 3075 126
e 3182 126
e 3339 126
e 3397 126
e 3940 126
e 4125 126
e 4143 126
e 4700 126
e 4765 126
e 4893 126
e 5341 126
e 5481 126
e 5681 126
e 5699 126
e 5926 126
e 6037 126
e 6094 126
e 6139 126
e 6748 126
e 6936 126
e 7209 126
e 7223 126
e 7387 126
e 7481 126
e 8613 126
e 8637 126
e 9329 126
e 9358 126
e 9541 126
e 9764 126
e 10134 126
e 10599 126
e 10898 126
e 11008 126
e 11224 126
e 11274 126
e 11336 126
e 11390 126
e 11755 126
e 11874 126
e 12259 126
e 12442 126
e 12455 126
e 13022 126
e 13428 126
e 13637 126
e 13643 126
e 14132 126
e 14915 126
e 15273 126
e 15393 126
e 15668 126
e 15979 126
e 15982 126
e 15997 126
e 16222 126
e 16701 126
e 16750 126
e 16811 126
e 17176 126
e 17365 126
e 17546 126
e 17871 126
e 18583 126
e 19033 126
e 19318 126
e 19444 126
e 19450 126
e 19532 126
e 19858 126
e 20280 126
e 20917 126
e 21277 126
e 21486 126
e 22167 126
e 22407 126
e 22420 126
e 919 127
e 2480 127
e 2664 127
e 3791 127
e 4636 127
e 6403 127
e 8333 127
e 8627 127
e 10029 127
e 10316 127
e 11905 127
e 15280 127
e 19092 127
e 19990 127
e 1341 128
e 10256 128
e 13129 128
e 13883 128
e 14380 128
e 16695 128
e 17602 128
e 17647 128
e 17864 128
e 20673 128
e 995 129
e 1317 129
e 1392 129
e 1552 129
e 1785 129
e 1874 129
e 2002 129
e 2076 129
e 2561 129
e 2563 129
e 2699 129
e 2712 129
e 3931 129
e 3993 129
e 4168 129
e 4266 129
e 4278 129
e 4364 129
e 4430 129
e 4772 129
e 5128 129
e 5136 129
e 5234 129
e 5846 129
e 6191 129
e 6232 129
e 6268 129
e 6649 129
e 6705 129
e 6728 129
e 7136 129
e 7619 129
e 7800 129
e 7893 129
e 7944 129
e 9049 129
e 9133 129
e 9300 129
e 9431 129
e 9693 129
e 9766 129
e 10126 129
e 10130 129
e 10211 129
e 10300 129
e 10325 129
e 10659 129
e 11860 129
e 12165 129
e 12288 129
e 12558 129
e 12575 129
e 12665 129
e 12788 129
e 12919 129
e 12999 129
e 13172 129
e 13333 129
e 13418 129
e 13595 129
e 13982 129
e 14581 129
e 15050 129
e 15453 129
e 15550 129
e 15645 129
e 15704 129
e 15955 129
e 16332 129
e 16694 129
e 16753 129
e 17650 129
e 17891 129
e 17945 129
e 18296 129
e 18822 129
e 18994 129
e 19043 129
e 19046 129
e 19235 129
e 19444 129
e 19599 129
e 19875 129
e 20004 129
e 20064 129
e 20127 129
e 20235 129
e 20354 129
e 20474 129
e 20610 129
e 20671 129
e 20945 129
e 21271 129
e 21637 129
e 22094 129
e 22255 129
e 22373 129
e 22456 129
e 22603 129
e 22656 129
e 2921 130
e 6917 130
e 19819 130
e 1689 131
e 3003 131
e 4697 131
e 5768 131
e 6635 131
e 8102 131
e 9982 131
e 17757 131
e 18132 131
e 18980 131
e 21923 131
e 199 132
e 608 132
e 615 132
e 680 132
e 709 132
e 750 132
e 840 132
e 969 132
e 1130 132
e 1394 132
e 1491 132
e 1964 132
e 1980 132
e 2429 132
e 2540 132
e 2570 132
e 2692 132
e 2739 132
e 2768 132
e 2788 132
e 2918 132
e 3121 132
e 3676 132
e 3772 132
e 4074 132
e 4142 132
e 4196 132
e 4217 132
e 4635 132
e 4966 132
e 5348 132
e 5638 132
e 5654 132
e 5728 132
e 5891 132
e 5900 132
e 6115 132
e 6420 132
e 6465 132
e 6728 132
e 6794 132
e 7586 132
e 7669 132
e 7847 132
e 7940 132
e 8175 132
e 8205 132
e 8249 132
e 8453 132
e 8455 132
e 8465 132
e 8467 132
e 8587 132
e 8618 132
e 8758 132
e 8919 132
e 9329 132
e 9443 132
e 9802 132
e 9816 132
e 9865 132
e 9938 132
e 10144 132
e 10363 132
e 10431 132
e 10481 132
e 10885 132
e 10917 132
e 11409 132
e 11626 132
e 11707 132
e 11927 132
e 11961 132
e 11979 132
e 12030 132
e 12115 132
e 12454 132
e 12508 132
e 12540 132
e 12706 132
e 13050 132
e 13244 132
e 13550 132
e 13934 132
e 14030 132
e 14250 132
e 14301 132
e 14614 132
e 14816 132
e 15025 132
e 15078 132
e 15129 132
e 15144 132
e 15300 132
e 15525 132
e 15570 132
e 15603 132
e 15635 132
e 15690 132
e 15829 132
e 15904 132
e 16004 132
e 16568 132
e 16618 132
e 16638 132
e 16756 132
e 16850 132
e 17074 132
e 17292 132
e 17430 132
e 17747 132
e 18528 132
e 18558 132
e 18698 132
e 18803 132
e 18963 132
e 19033 132
e 19226 132
e 19350 132
e 19392 132
e 19429 132
e 19652 132
e 19662 132
e 19907 132
e 20694 132
e 21345 132
e 21436 132
e 21516 132
e 21624 132
e 21960 132
e 21986 132
e 22183 132
e 22191 132
e 22268 132
e 22397 132
e 22775 132
e 331 133
e 385 133
e 718 133
e 866 133
e 1125 133
e 1462 133
e 2004 133
e 2085 133
e 2289 133
e 2402 133
e 3402 133
e 3530 133
e 3818 133
e 3849 133
e 4418 133
e 4511 133
e 5199 133
e 5230 133
e 5469 133
e 5483 133
e 5609 133
e 5628 133
e 7431 133
e 7611 133
e 7921 133
e 8347 133
e 8361 133
e 8427 133
e 8514 133
e 8861 133
e 9333 133
e 9524 133
e 10019 133
e 10089 133
e 10166 133
e 10337 133
e 10341 133
e 10540 133
e 10922 133
e 11123 133
e 11138 133
e 12654 133
e 12856 133
e 12933 133
e 13155 133
e 13466 133
e 14507 133
e 14508 133
e 14522 133
e 14801 133
e 15003 133
e 15128 133
e 15159 133
e 15344 133
e 15832 133
e 15892 133
e 15923 133
e 16207 133
e 16479 133
e 16807 133
e 16835 133
e 17106 133
e 17232 133
e 17242 133
e 17498 133
e 17569 133
e 18111 133
e 18160 133
e 18266 133
e 18442 133
e 18456 133
e 18730 133
e 18785 133
e 18854 133
e 19106 133
e 19609 133
e 19671 133
e 19675 133
e 19751 133
e 19873 133
e 20377 133
e 20516 133
e 20550 133
e 20608 133
e 20778 133
e 20939 133
e 20980 133
e 21094 133
e 21147 133
e 21322 133
e 22029 133
e 22393 133
e 22682 133
e 22804 133
e 151 134
e 241 134
e 443 134
e 1189 134
e 1540 134
e 2151 134
e 2989 134
e 2996 134
e 3483 134
e 3488 134
e 3738 134
e 3829 134
e 4191 134
e 4281 134
e 4344 134
e 4569 134
e 5225 134
e 6197 134
e 6613 134
e 6755 134
e 7477 134
e 7722 134
e 7994 134
e 8953 134
e 9123 134
e 9749 134
e 9868 134
e 9985 134
e 10178 134
e 10193 134
e 10230 134
e 10314 134
e 10473 134
e 10757 134
e 11418 134
e 11706 134
e 11738 134
e 11842 134
e 11937 134
e 12682 134
e 12683 134
e 12863 134
e 12955 134
e 12976 134
e 12981 134
e 13221 134
e 13457 134
e 15068 134
e 16036 134
e 16045 134
e 17006 134
e 17062 134
e 17644 134
e 17689 134
e 17941 134
e 18499 134
e 18710 134
e 18920 134
e 19148 134
e 19175 134
e 19582 134
e 20246 134
e 20493 134
e 20598 134
e 20998 134
e 21232 134
e 21301 134
e 21447 134
e 21711 134
e 21904 134
e 22035 134
e 22099 134
e 22218 134
e 22456 134
e 22587 134
e 22615 134
e 22857 134
e 9210 135
e 2001 136
e 2799 136
e 13150 136
e 15180 136
e 20209 136
e 20418 136
e 318 137
e 622 137
e 766 137
e 809 137
e 1431 137
e 1507 137
e 1528 137
e 1613 137
e 2030 137
e 2464 137
e 2546 137
e 2556 137
e 2716 137
e 2740 137
e 2742 137
e 2927 137
e 2959 137
e 3484 137
e 3692 137
e 3876 137
e 4412 137
e 4557 137
e 4673 137
e 4864 137
e 4901 137
e 5149 137
e 5291 137
e 5327 137
e 5711 137
e 5883 137
e 6259 137
e 6293 137
e 6576 137
e 6662 137
e 6879 137
e 7250 137
e 7502 137
e 7596 137
e 7883 137
e 8017 137
e 8561 137
e 8781 137
e 8898 137
e 9010 137
e 9084 137
e 9097 137
e 9171 137
e 9191 137
e 9422 137
e 9449 137
e 9465 137
e 9625 137
e 9745 137
e 9939 137
e 9951 137
e 10110 137
e 10295 137
e 10369 137
e 10555 137
e 10813 137
e 10818 137
e 11368 137
e 11377 137
e 11399 137
e 11866 137
e 12340 137
e 12785 137
e 12944 137
e 13137 137
e 13419 137
e 13485 137
e 13716 137
e 13894 137
e 14061 137
e 14071 137
e 14508 137
e 14803 137
e 15125 137
e 15413 137
e 15767 137
e 15865 137
e 15875 137
e 15902 137
e 15923 137
e 16020 137
e 16107 137
e 16140 137
e 17066 137
e 17379 137
e 17503 137
e 17698 137
e 17860 137
e 18477 137
e 18554 137
e 18685 137
e 18899 137
e 19012 137
e 19251 137
e 20569 137
e 20926 137
e 20965 137
e 20978 137
e 21411 137
e 21464 137
e 21516 137
e 21578 137
e 21786 137
e 22072 137
e 22182 137
e 22224 137
e 22531 137
e 22877 137
e 850 138
e 1615 138
e 2096 138
e 2353 138
e 2401 138
e 2934 138
e 3590 138
e 3753 138
e 4753 138
e 5057 138
e 5135 138
e 5665 138
e 7152 138
e 7588 138
e 7859 138
e 8760 138
e 8921 138
e 9023 138
e 9520 138
e 10299 138
e 10785 138
e 12484 138
e 12660 138
e 12736 138
e 13099 138
e 15196 138
e 15784 138
e 16355 138
e 16453 138
e 16506 138
e 17140 138
e 17548 138
e 17571 138
e 18251 138
e 18792 138
e 18865 138
e 19152 138
e 19703 138
e 19935 138
e 20081 138
e 20135 138
e 20854 138
e 20923 138
e 21188 138
e 21283 138
e 21356 138
e 21478 138
e 21576 138
e 21902 138
e 22336 138
e 22431 138
e 2436 139
e 2900 139
e 4136 139
e 6248 139
e 6265 139
e 7683 139
e 7717 139
e 9399 139
e 9613 139
e 10100 139
e 13145 139
e 13742 139
e 13899 139
e 14764 139
e 16217 139
e 17803 139
e 19481 139
e 20642 139
e 20848 139
e 22372 139
e 22777 139
e 437 140
e 927 140
e 1103 140
e 2279 140
e 2909 140
e 2943 140
e 4273 140
e 4547 140
e 4564 140
e 4748 140
e 5085 140
e 5834 140
e 6310 140
e 6818 140
e 6961 140
e 7026 140
e 7051 140
e 7535 140
e 8506 140
e 8802 140
e 8808 140
e 9354 140
e 9379 140
e 9708 140
e 9976 140
e 10312 140
e 10419 140
e 10830 140
e 10981 140
e 11022 140
e 11121 140
e 11338 140
e 11361 140
e 11396 140
e 11428 140
e 12055 140
e 12349 140
e 12886 140
e 13077 140
e 13203 140
e 13601 140
e 13630 140
e 13649 140
e 14061 140
e 14074 140
e 14537 140
e 14556 140
e 14653 140
e 14720 140
e 14869 140
e 15057 140
e 15081 140
e 15128 140
e 15589 140
e 15645 140
e 16487 140
e 16492 140
e 16867 140
e 16911 140
e 16935 140
e 17528 140
e 18146 140
e 18257 140
e 18355 140
e 18759 140
e 18829 140
e 19039 140
e 19243 140
e 19748 140
e 20043 140
e 20064 140
e 20313 140
e 20520 140
e 20709 140
e 20993 140
e 21025 140
e 21548 140
e 21672 140
e 21840 140
e 21876 140
e 22047 140
e 22288 140
e 22440 140
e 22528 140
e 22719 140
e 1489 141
e 1789 141
e 3017 141
e 3354 141
e 4062 141
e 5393 141
e 5399 141
e 5940 141
e 6739 141
e 6890 141
e 8181 141
e 8477 141
e 8904 141
e 9055 141
e 9551 141
e 9719 141
e 10331 141
e 11639 141
e 12006 141
e 12742 141
e 13397 141
e 14242 141
e 14371 141
e 14483 141
e 14508 141
e 14687 141
e 15356 141
e 15481 141
e 15491 141
e 16217 141
e 16597 141
e 16828 141
e 17801 141
e 19186 141
e 19671 141
e 20064 141
e 20373 141
e 20926 141
e 21211 141
e 21408 141
e 22159 141
e 22269 141
e 22300 141
e 22682 141
e 876 142
e 2080 142
e 2239 142
e 2472 142
e 3294 142
e 3327 142
e 3376 142
e 3636 142
e 4137 142
e 4383 142
e 4512 142
e 4601 142
e 4711 142
e 4794 142
e 4846 142
e 5926 142
e 6188 142
e 6567 142
e 6925 142
e 7350 142
e 8243 142
e 8428 142
e 8506 142
e 8596 142
e 8697 142
e 9159 142
e 9195 142
e 9353 142
e 9494 142
e 10097 142
e 10268 142
e 10548 142
e 10668 142
e 10733 142
e 11428 142
e 11997 142
e 13214 142
e 13870 142
e 13881 142
e 14161 142
e 14254 142
e 14317 142
e 14508 142
e 15371 142
e 15427 142
e 15450 142
e 15903 142
e 17092 142
e 17545 142
e 18407 142
e 18541 142
e 18955 142
e 19146 142
e 19460 142
e 19751 142
e 20204 142
e 20563 142
e 20614 142
e 20789 142
e 21021 142
e 21287 142
e 21997 142
e 22300 142
e 22682 142
e 22848 142
e 408 143
e 507 143
e 512 143
e 875 143
e 913 143
e 1144 143
e 1791 143
e 1976 143
e 2484 143
e 2859 143
e 3286 143
e 3641 143
e 3822 143
e 4036 143
e 4735 143
e 5002 143
e 5131 143
e 5725 143
e 5772 143
e 6398 143
e 6408 143
e 6428 143
e 6809 143
e 6830 143
e 7229 143
e 7461 143
e 7636 143
e 7639 143
e 8161 143
e 8167 143
e 8198 143
e 8357 143
e 8647 143
e 8768 143
e 9235 143
e 9255 143
e 9268 143
e 9687 143
e 9777 143
e 9837 143
e 9857 143
e 9871 143
e 9875 143
e 10298 143
e 10737 143
e 10859 143
e 11359 143
e 11533 143
e 11654 143
e 12013 143
e 12040 143
e 12675 143
e 13196 143
e 13341 143
e 13830 143
e 14105 143
e 14109 143
e 14262 143
e 14708 143
e 15435 143
e 15768 143
e 15782 143
e 16085 143
e 16215 143
e 16512 143
e 16636 143
e 16702 143
e 16758 143
e 16845 143
e 17078 143
e 17248 143
e 17317 143
e 17520 143
e 17554 143
e 17781 143
e 17799 143
e 18383 143
e 18621 143
e 18777 143
e 19896 143
e 20198 143
e 20565 143
e 20968 143
e 21123 143
e 21190 143
e 21414 143
e 21668 143
e 22046 143
e 22086 143
e 22415 143
e 22508 143
e 22631 143
e 22773 143
e 2828 144
e 2990 144
e 3350 144
e 3468 144
e 4190 144
e 4610 144
e 4691 144
e 6594 144
e 7136 144
e 8301 144
e 8311 144
e 8440 144
e 8484 144
e 9308 144
e 9882 144
e 10029 144
e 10136 144
e 11160 144
e 12254 144
e 12467 144
e 13639 144
e 13667 144
e 14808 144
e 14953 144
e 15708 144
e 16201 144
e 16275 144
e 18171 144
e 18528 144
e 19354 144
e 19594 144
e 19755 144
e 20166 144
e 20693 144
e 20996 144
e 21108 144
e 21125 144
e 21834 144
e 22272 144
e 22300 144
e 22379 144
e 10859 145
e 20745 145
e 21165 145
e 21381 145
e 21713 145
e 826 146
e 1055 146
e 1613 146
e 2258 146
e 2562 146
e 6681 146
e 6984 146
e 7512 146
e 8946 146
e 9267 146
e 9347 146
e 10268 146
e 12197 146
e 14000 146
e 15046 146
e 16327 146
e 18439 146
e 18941 146
e 19719 146
e 19842 146
e 22039 146
e 22539 146
e 850 147
e 1122 147
e 1899 147
e 2434 147
e 2797 147
e 3558 147
e 3590 147
e 3737 147
e 3867 147
e 4147 147
e 4632 147
e 5131 147
e 5650 147
e 5874 147
e 5908 147
e 6858 147
e 6956 147
e 7558 147
e 7932 147
e 7991 147
e 8317 147
e 8411 147
e 8666 147
e 9023 147
e 9559 147
e 9604 147
e 10099 147
e 10276 147
e 10391 147
e 11578 147
e 12125 147
e 12190 147
e 12736 147
e 12874 147
e 13060 147
e 13079 147
e 13948 147
e 14676 147
e 14693 147
e 15994 147
e 16047 147
e 16393 147
e 16479 147
e 16845 147
e 16927 147
e 17142 147
e 17182 147
e 17260 147
e 17301 147
e 17546 147
e 17571 147
e 18057 147
e 18226 147
e 18371 147
e 18535 147
e 18950 147
e 19830 147
e 20400 147
e 20411 147
e 21576 147
e 241 148
e 651 148
e 2168 148
e 4344 148
e 5457 148
e 5646 148
e 6065 148
e 6304 148
e 6893 148
e 8431 148
e 9463 148
e 11168 148
e 11748 148
e 11896 148
e 12266 148
e 13098 148
e 13923 148
e 14551 148
e 15321 148
e 15704 148
e 16036 148
e 16064 148
e 17644 148
e 17942 148
e 18710 148
e 19293 148
e 19762 148
e 21246 148
e 22035 148
e 2493 149
e 10166 149
e 12677 149
e 13727 149
e 16329 149
e 20237 149
e 20380 149
e 292 150
e 315 150
e 650 150
e 777 150
e 915 150
e 968 150
e 1074 150
e 1116 150
e 1323 150
e 1378 150
e 1503 150
e 1652 150
e 1975 150
e 2051 150
e 2054 150
e 3097 150
e 3167 150
e 3474 150
e 3557 150
e 3611 150
e 3692 150
e 4284 150
e 4614 150
e 4816 150
e 4876 150
e 5224 150
e 5897 150
e 5966 150
e 5974 150
e 6432 150
e 6636 150
e 6688 150
e 6933 150
e 7065 150
e 7152 150
e 7424 150
e 7485 150
e 7859 150
e 7960 150
e 8044 150
e 8078 150
e 8318 150
e 8401 150
e 8459 150
e 8561 150
e 8717 150
e 9121 150
e 9321 150
e 9444 150
e 9576 150
e 9648 150
e 9864 150
e 10065 150
e 10535 150
e 10767 150
e 10899 150
e 11072 150
e 11300 150
e 11386 150
e 11578 150
e 11640 150
e 12222 150
e 12249 150
e 12619 150
e 12778 150
e 13050 150
e 13151 150
e 13157 150
e 13394 150
e 13474 150
e 14082 150
e 14244 150
e 14576 150
e 14867 150
e 14950 150
e 15221 150
e 15452 150
e 15599 150
e 15801 150
e 15866 150
e 16009 150
e 16264 150
e 16827 150
e 16880 150
e 16962 150
e 17199 150
e 17527 150
e 17594 150
e 17662 150
e 17711 150
e 17973 150
e 18126 150
e 18349 150
e 18350 150
e 18408 150
e 18717 150
e 18825 150
e 18877 150
e 19203 150
e 19472 150
e 19857 150
e 20158 150
e 20249 150
e 20463 150
e 20530 150
e 20605 150
e 20862 150
e 20901 150
e 20923 150
e 21188 150
e 21231 150
e 21337 150
e 21548 150
e 21997 150
e 22205 150
e 22217 150
e 22575 150
e 22736 150
e 22809 150
e 400 151
e 509 151
e 1256 151
e 1283 151
e 1603 151
e 1626 151
e 2425 151
e 2812 151
e 3290 151
e 5042 151
e 5176 151
e 5484 151
e 5633 151
e 5721 151
e 6348 151
e 6481 151
e 6885 151
e 7860 151
e 8025 151
e 8059 151
e 8431 151
e 8670 151
e 9571 151
e 10625 151
e 11117 151
e 11531 151
e 13032 151
e 13408 151
e 13530 151
e 13755 151
e 14232 151
e 16059 151
e 16198 151
e 16587 151
e 16739 151
e 17402 151
e 17458 151
e 17486 151
e 18499 151
e 18520 151
e 19591 151
e 20153 151
e 20341 151
e 20430 151
e 20922 151
e 21271 151
e 21656 151
e 22542 151
e 22743 151
e 256 152
e 450 152
e 1318 152
e 1644 152
e 1857 152
e 5083 152
e 5432 152
e 6295 152
e 6345 152
e 6810 152
e 11500 152
e 11984 152
e 12557 152
e 12641 152
e 13265 152
e 14475 152
e 16020 152
e 17008 152
e 18176 152
e 538 153
e 960 153
e 1685 153
e 1979 153
e 2251 153
e 3578 153
e 4412 153
e 4876 153
e 4881 153
e 5105 153
e 5789 153
e 6116 153
e 6383 153
e 6561 153
e 6933 153
e 7481 153
e 7578 153
e 7746 153
e 7758 153
e 8280 153
e 9604 153
e 9751 153
e 9869 153
e 9925 153
e 12484 153
e 12671 153
e 13611 153
e 14536 153
e 14637 153
e 15557 153
e 15753 153
e 15830 153
e 16059 153
e 16291 153
e 16360 153
e 16514 153
e 16714 153
e 16780 153
e 16859 153
e 17447 153
e 18792 153
e 19365 153
e 20157 153
e 20158 153
e 20379 153
e 20674 153
e 21408 153
e 21798 153
e 22542 153
e 203 154
e 232 154
e 276 154
e 300 154
e 630 154
e 675 154
e 686 154
e 1274 154
e 1453 154
e 1496 154
e 1894 154
e 1902 154
e 2330 154
e 2346 154
e 2541 154
e 2574 154
e 2590 154
e 2731 154
e 3300 154
e 3359 154
e 3423 154
e 3566 154
e 3646 154
e 3834 154
e 3926 154
e 3927 154
e 4034 154
e 4369 154
e 4424 154
e 4439 154
e 4555 154
e 4740 154
e 4940 154
e 4984 154
e 5090 154
e 5092 154
e 5314 154
e 5361 154
e 5561 154
e 5574 154
e 5631 154
e 5691 154
e 5755 154
e 5776 154
e 5823 154
e 5934 154
e 5984 154
e 6267 154
e 6307 154
e 6344 154
e 6851 154
e 7172 154
e 7195 154
e 7415 154
e 7559 154
e 7789 154
e 7868 154
e 8074 154
e 8287 154
e 8407 154
e 8466 154
e 8503 154
e 8791 154
e 8793 154
e 8818 154
e 8882 154
e 8938 154
e 9041 154
e 9050 154
e 9066 154
e 9084 154
e 9178 154
e 9393 154
e 10017 154
e 10259 154
e 10602 154
e 10710 154
e 10721 154
e 11178 154
e 11188 154
e 11243 154
e 11372 154
e 11562 154
e 11679 154
e 11710 154
e 12042 154
e 12138 154
e 12389 154
e 12523 154
e 12533 154
e 12650 154
e 13125 154
e 13282 154
e 13565 154
e 13731 154
e 13763 154
e 13897 154
e 14040 154
e 14338 154
e 14419 154
e 14518 154
e 14725 154
e 15187 154
e 15376 154
e 15483 154
e 15485 154
e 15846 154
e 15851 154
e 15901 154
e 16094 154
e 16108 154
e 16169 154
e 16240 154
e 16481 154
e 16512 154
e 16521 154
e 16626 154
e 16663 154
e 17115 154
e 17170 154
e 17337 154
e 17389 154
e 17510 154
e 17573 154
e 17706 154
e 17788 154
e 17853 154
e 18339 154
e 18575 154
e 18578 154
e 18615 154
e 18990 154
e 19086 154
e 19143 154
e 19530 154
e 19847 154
e 19892 154
e 20106 154
e 20180 154
e 20718 154
e 20756 154
e 20772 154
e 20773 154
e 20877 154
e 20964 154
e 20990 154
e 21058 154
e 21201 154
e 21318 154
e 21427 154
e 21531 154
e 21570 154
e 21702 154
e 21918 154
e 22250 154
e 22524 154
e 22575 154
e 208 155
e 474 155
e 743 155
e 809 155
e 939 155
e 949 155
e 983 155
e 1114 155
e 2145 155
e 2339 155
e 2464 155
e 2557 155
e 2560 155
e 2919 155
e 2927 155
e 2944 155
e 3174 155
e 3418 155
e 3607 155
e 3764 155
e 3864 155
e 3935 155
e 4052 155
e 4550 155
e 5732 155
e 5914 155
e 6017 155
e 6135 155
e 6486 155
e 6852 155
e 7146 155
e 7212 155
e 7484 155
e 7612 155
e 8269 155
e 8512 155
e 8649 155
e 8802 155
e 9101 155
e 9138 155
e 9385 155
e 9454 155
e 9465 155
e 10369 155
e 10423 155
e 10504 155
e 11286 155
e 11386 155
e 12010 155
e 12127 155
e 12577 155
e 12980 155
e 12999 155
e 13321 155
e 13643 155
e 13773 155
e 14598 155
e 14803 155
e 14849 155
e 15344 155
e 15441 155
e 15821 155
e 15883 155
e 15970 155
e 16105 155
e 16505 155
e 16570 155
e 16816 155
e 16858 155
e 17989 155
e 18539 155
e 18755 155
e 18899 155
e 19150 155
e 19192 155
e 19197 155
e 19387 155
e 19450 155
e 19901 155
e 20236 155
e 20294 155
e 21117 155
e 21666 155
e 22072 155
e 22142 155
e 22241 155
e 452 156
e 1902 156
e 1942 156
e 2108 156
e 2899 156
e 3785 156
e 4542 156
e 5361 156
e 6077 156
e 8164 156
e 8762 156
e 8776 156
e 8905 156
e 9075 156
e 10586 156
e 11372 156
e 11480 156
e 12423 156
e 13319 156
e 13473 156
e 15187 156
e 16327 156
e 17547 156
e 18906 156
e 19011 156
e 20764 156
e 20980 156
e 21531 156
e 21799 156
e 22742 156
e 1560 157
e 1624 157
e 3914 157
e 4089 157
e 4607 157
e 4708 157
e 5765 157
e 5902 157
e 6324 157
e 7550 157
e 8084 157
e 8493 157
e 9038 157
e 9264 157
e 9428 157
e 11248 157
e 12643 157
e 13888 157
e 14275 157
e 14279 157
e 14669 157
e 15955 157
e 17044 157
e 17686 157
e 17972 157
e 18187 157
e 19512 157
e 19894 157
e 20769 157
e 21638 157
e 21735 157
e 21769 157
e 22016 157
e 22361 157
e 715 158
e 992 158
e 1538 158
e 1693 158
e 1765 158
e 2080 158
e 2086 158
e 2196 158
e 2289 158
e 2414 158
e 2906 158
e 3024 158
e 3582 158
e 3630 158
e 3751 158
e 4480 158
e 4554 158
e 4656 158
e 5156 158
e 5629 158
e 5757 158
e 6203 158
e 6500 158
e 6607 158
e 7176 158
e 7335 158
e 7440 158
e 7764 158
e 8191 158
e 8477 158
e 9216 158
e 9232 158
e 9555 158
e 9691 158
e 10288 158
e 10292 158
e 10435 158
e 11311 158
e 11571 158
e 11703 158
e 12112 158
e 12517 158
e 12768 158
e 12804 158
e 12826 158
e 13479 158
e 14116 158
e 14144 158
e 14303 158
e 14762 158
e 15330 158
e 16170 158
e 16194 158
e 16863 158
e 16895 158
e 16998 158
e 17539 158
e 17758 158
e 17885 158
e 18226 158
e 18340 158
e 18371 158
e 18456 158
e 18733 158
e 18746 158
e 18749 158
e 18786 158
e 19248 158
e 19504 158
e 19612 158
e 20395 158
e 20584 158
e 20641 158
e 20689 158
e 21169 158
e 21267 158
e 22185 158
e 22670 158
e 187 159
e 746 159
e 995 159
e 1032 159
e 1699 159
e 1748 159
e 1957 159
e 2020 159
e 2078 159
e 2777 159
e 3109 159
e 3467 159
e 3790 159
e 3854 159
e 4745 159
e 5074 159
e 5171 159
e 5339 159
e 5770 159
e 5845 159
e 6641 159
e 6777 159
e 7530 159
e 7820 159
e 8380 159
e 8957 159
e 9079 159
e 9120 159
e 9425 159
e 9443 159
e 9704 159
e 9726 159
e 10289 159
e 11617 159
e 11702 159
e 12189 159
e 12476 159
e 12538 159
e 12653 159
e 13718 159
e 14006 159
e 14486 159
e 14991 159
e 15306 159
e 15612 159
e 16619 159
e 17052 159
e 17158 159
e 17759 159
e 17777 159
e 17840 159
e 18239 159
e 18398 159
e 18477 159
e 19887 159
e 19926 159
e 20649 159
e 21162 159
e 21198 159
e 21515 159
e 21607 159
e 22019 159
e 22055 159
e 22739 159
e 1335 160
e 1364 160
e 2016 160
e 2138 160
e 2775 160
e 2818 160
e 2997 160
e 3670 160
e 3691 160
e 4272 160
e 6233 160
e 6331 160
e 7133 160
e 7188 160
e 7858 160
e 9904 160
e 10184 160
e 12171 160
e 13147 160
e 15314 160
e 15706 160
e 15940 160
e 16503 160
e 16602 160
e 16646 160
e 18885 160
e 19623 160
e 20668 160
e 20696 160
e 20761 160
e 22300 160
e 22682 160
e 176 161
e 218 161
e 405 161
e 622 161
e 681 161
e 881 161
e 908 161
e 944 161
e 1006 161
e 1590 161
e 1595 161
e 1733 161
e 1788 161
e 1860 161
e 2084 161
e 2140 161
e 2179 161
e 2227 161
e 2361 161
e 2428 161
e 2512 161
e 2658 161
e 2870 161
e 3147 161
e 3197 161
e 3346 161
e 3506 161
e 3712 161
e 3721 161
e 3763 161
e 3779 161
e 3849 161
e 4047 161
e 4111 161
e 4124 161
e 4319 161
e 4354 161
e 4592 161
e 4614 161
e 4663 161
e 5079 161
e 5104 161
e 5178 161
e 5190 161
e 5463 161
e 5560 161
e 5713 161
e 5774 161
e 5897 161
e 5963 161
e 5990 161
e 6057 161
e 6408 161
e 6510 161
e 6515 161
e 6522 161
e 6656 161
e 6689 161
e 6788 161
e 7006 161
e 7249 161
e 7331 161
e 7376 161
e 7433 161
e 7536 161
e 7587 161
e 7676 161
e 7775 161
e 7798 161
e 7880 161
e 7955 161
e 7971 161
e 8300 161
e 8367 161
e 8443 161
e 8547 161
e 8722 161
e 8894 161
e 8965 161
e 8983 161
e 9065 161
e 9097 161
e 9161 161
e 9623 161
e 9688 161
e 9730 161
e 9738 161
e 9745 161
e 9843 161
e 9847 161
e 9880 161
e 9968 161
e 10320 161
e 10371 161
e 10418 161
e 10446 161
e 10927 161
e 11088 161
e 11153 161
e 11154 161
e 11349 161
e 11441 161
e 11605 161
e 11763 161
e 11924 161
e 12126 161
e 12182 161
e 12350 161
e 12457 161
e 12524 161
e 12696 161
e 12837 161
e 12863 161
e 12888 161
e 12944 161
e 13035 161
e 13171 161
e 13174 161
e 13245 161
e 13310 161
e 13461 161
e 13473 161
e 13537 161
e 13747 161
e 13862 161
e 14032 161
e 14135 161
e 14168 161
e 14272 161
e 14365 161
e 14537 161
e 14672 161
e 14721 161
e 14729 161
e 14801 161
e 14963 161
e 15020 161
e 15125 161
e 15393 161
e 15555 161
e 15637 161
e 15875 161
e 16016 161
e 16079 161
e 16104 161
e 16161 161
e 16271 161
e 16297 161
e 16366 161
e 16454 161
e 16502 161
e 16522 161
e 16565 161
e 16682 161
e 16951 161
e 17066 161
e 17085 161
e 17242 161
e 17309 161
e 17315 161
e 17351 161
e 17360 161
e 17381 161
e 17524 161
e 17926 161
e 18045 161
e 18100 161
e 18110 161
e 18120 161
e 18253 161
e 18401 161
e 18491 161
e 18539 161
e 18690 161
e 18859 161
e 18946 161
e 18999 161
e 19076 161
e 19136 161
e 19737 161
e 19787 161
e 19815 161
e 19875 161
e 19883 161
e 19896 161
e 19923 161
e 19971 161
e 20052 161
e 20086 161
e 20219 161
e 20417 161
e 20483 161
e 20656 161
e 20947 161
e 20965 161
e 21044 161
e 21205 161
e 21219 161
e 21294 161
e 21314 161
e 21330 161
e 21341 161
e 21364 161
e 21558 161
e 21595 161
e 21820 161
e 21833 161
e 22002 161
e 22070 161
e 22105 161
e 22230 161
e 22359 161
e 22569 161
e 22580 161
e 22625 161
e 22676 161
e 22781 161
e 22817 161
e 169 162
e 336 162
e 440 162
e 667 162
e 1380 162
e 1597 162
e 2076 162
e 2945 162
e 3130 162
e 3372 162
e 3697 162
e 3833 162
e 4724 162
e 5068 162
e 5188 162
e 5276 162
e 6102 162
e 6180 162
e 6293 162
e 6302 162
e 6748 162
e 6882 162
e 7492 162
e 7813 162
e 8015 162
e 8135 162
e 8232 162
e 8403 162
e 8464 162
e 8616 162
e 8800 162
e 8848 162
e 9189 162
e 9271 162
e 9910 162
e 10190 162
e 10686 162
e 10981 162
e 11178 162
e 11465 162
e 12236 162
e 12663 162
e 13432 162
e 13832 162
e 14608 162
e 14651 162
e 14775 162
e 14869 162
e 14900 162
e 15358 162
e 15885 162
e 16217 162
e 16262 162
e 16290 162
e 16867 162
e 17585 162
e 17876 162
e 18175 162
e 18267 162
e 19018 162
e 19078 162
e 19243 162
e 19655 162
e 20155 162
e 21207 162
e 22161 162
e 22255 162
e 22412 162
e 22528 162
e 558 163
e 847 163
e 854 163
e 1765 163
e 1965 163
e 2080 163
e 2346 163
e 3028 163
e 3207 163
e 4244 163
e 4271 163
e 4831 163
e 4865 163
e 4906 163
e 5047 163
e 5511 163
e 5580 163
e 5629 163
e 6213 163
e 6681 163
e 6703 163
e 7222 163
e 7478 163
e 7804 163
e 7945 163
e 8192 163
e 8278 163
e 8427 163
e 8711 163
e 9397 163
e 9478 163
e 9691 163
e 9721 163
e 9838 163
e 10283 163
e 10782 163
e 11141 163
e 12013 163
e 12206 163
e 13542 163
e 13631 163
e 14033 163
e 14081 163
e 14105 163
e 14116 163
e 14140 163
e 14167 163
e 14214 163
e 14303 163
e 14837 163
e 15084 163
e 15330 163
e 15352 163
e 15602 163
e 16228 163
e 16319 163
e 16655 163
e 16808 163
e 16989 163
e 17692 163
e 17940 163
e 18260 163
e 18501 163
e 18916 163
e 18958 163
e 19158 163
e 19331 163
e 19379 163
e 19612 163
e 20148 163
e 20416 163
e 20617 163
e 21214 163
e 21267 163
e 21635 163
e 21831 163
e 22296 163
e 22605 163
e 22684 163
e 300 164
e 708 164
e 849 164
e 1055 164
e 1217 164
e 1279 164
e 1292 164
e 1373 164
e 1481 164
e 1552 164
e 1584 164
e 1632 164
e 1764 164
e 1780 164
e 1793 164
e 2003 164
e 2022 164
e 2037 164
e 2106 164
e 2365 164
e 2665 164
e 2741 164
e 2855 164
e 2924 164
e 3163 164
e 3172 164
e 3302 164
e 3640 164
e 3775 164
e 4169 164
e 4312 164
e 4331 164
e 4384 164
e 4430 164
e 4481 164
e 4709 164
e 4725 164
e 4746 164
e 4781 164
e 5243 164
e 5498 164
e 5545 164
e 6189 164
e 6201 164
e 6286 164
e 6326 164
e 6380 164
e 6456 164
e 6691 164
e 6711 164
e 6855 164
e 6907 164
e 6984 164
e 6990 164
e 7037 164
e 7299 164
e 7337 164
e 7411 164
e 7644 164
e 7687 164
e 7699 164
e 7755 164
e 7968 164
e 8058 164
e 8473 164
e 8535 164
e 8702 164
e 8791 164
e 9117 164
e 9267 164
e 9471 164
e 9481 164
e 9499 164
e 9577 164
e 9638 164
e 9745 164
e 10109 164
e 10544 164
e 11145 164
e 11265 164
e 11329 164
e 11631 164
e 11739 164
e 11760 164
e 11840 164
e 11938 164
e 11966 164
e 12003 164
e 12098 164
e 12169 164
e 12306 164
e 12311 164
e 12549 164
e 12847 164
e 12989 164
e 13124 164
e 13160 164
e 13282 164
e 13314 164
e 13397 164
e 13564 164
e 13668 164
e 13776 164
e 13778 164
e 13914 164
e 14053 164
e 14538 164
e 14931 164
e 15050 164
e 15713 164
e 15763 164
e 15804 164
e 16101 164
e 16255 164
e 16306 164
e 16479 164
e 16692 164
e 16949 164
e 17021 164
e 17077 164
e 17124 164
e 17315 164
e 17346 164
e 17392 164
e 17409 164
e 17492 164
e 17495 164
e 17650 164
e 17861 164
e 17907 164
e 18015 164
e 18132 164
e 18239 164
e 18269 164
e 18351 164
e 18375 164
e 18549 164
e 18657 164
e 18667 164
e 18689 164
e 18785 164
e 19099 164
e 19271 164
e 19394 164
e 19462 164
e 19476 164
e 19482 164
e 19711 164
e 19931 164
e 20393 164
e 20405 164
e 20512 164
e 20610 164
e 20743 164
e 20966 164
e 21157 164
e 21321 164
e 21417 164
e 21465 164
e 21559 164
e 21789 164
e 21929 164
e 22016 164
e 22172 164
e 22466 164
e 22486 164
e 22536 164
e 22593 164
e 22719 164
e 22814 164
e 22860 164
e 178 165
e 495 165
e 684 165
e 726 165
e 1007 165
e 1151 165
e 1316 165
e 1700 165
e 2197 165
e 2282 165
e 2359 165
e 2412 165
e 2758 165
e 2984 165
e 3174 165
e 3499 165
e 3713 165
e 3723 165
e 3736 165
e 3818 165
e 3902 165
e 3943 165
e 3993 165
e 4036 165
e 4095 165
e 4206 165
e 4226 165
e 4245 165
e 4287 165
e 4328 165
e 4407 165
e 4490 165
e 5098 165
e 5455 165
e 5542 165
e 5709 165
e 6120 165
e 6285 165
e 6439 165
e 6849 165
e 6985 165
e 7055 165
e 7366 165
e 7464 165
e 7545 165
e 7563 165
e 7629 165
e 7857 165
e 8059 165
e 8299 165
e 8550 165
e 8878 165
e 8977 165
e 9000 165
e 9103 165
e 9137 165
e 9193 165
e 9260 165
e 9693 165
e 9738 165
e 9788 165
e 9832 165
e 10122 165
e 10165 165
e 10300 165
e 10392 165
e 10417 165
e 10460 165
e 10513 165
e 10550 165
e 10608 165
e 10946 165
e 11210 165
e 11259 165
e 11270 165
e 11364 165
e 11483 165
e 11621 165
e 12118 165
e 12301 165
e 12464 165
e 12584 165
e 12859 165
e 12988 165
e 12993 165
e 13032 165
e 13099 165
e 13147 165
e 13376 165
e 13601 165
e 13933 165
e 14677 165
e 14810 165
e 15212 165
e 15428 165
e 15498 165
e 15685 165
e 15852 165
e 15880 165
e 15959 165
e 16173 165
e 16211 165
e 16217 165
e 16362 165
e 16401 165
e 16538 165
e 16556 165
e 17439 165
e 17520 165
e 17859 165
e 17921 165
e 18125 165
e 18181 165
e 18406 165
e 18585 165
e 18629 165
e 18686 165
e 18746 165
e 18763 165
e 19113 165
e 19303 165
e 19755 165
e 19873 165
e 20043 165
e 20217 165
e 20263 165
e 20339 165
e 20450 165
e 20635 165
e 20828 165
e 20906 165
e 20945 165
e 21110 165
e 21124 165
e 21344 165
e 21496 165
e 21504 165
e 21674 165
e 21735 165
e 21957 165
e 22155 165
e 22176 165
e 22437 165
e 22510 165
e 22642 165
e 22682 165
e 22812 165
e 22843 165
e 22847 165
e 1699 166
e 6122 166
e 11568 166
e 12677 166
e 524 167
e 541 167
e 562 167
e 693 167
e 774 167
e 1078 167
e 1084 167
e 1114 167
e 1364 167
e 1467 167
e 1595 167
e 1713 167
e 2099 167
e 2293 167
e 2540 167
e 2585 167
e 2672 167
e 2754 167
e 2891 167
e 3117 167
e 3118 167
e 3312 167
e 3670 167
e 3745 167
e 4013 167
e 4104 167
e 4227 167
e 4802 167
e 5038 167
e 5173 167
e 5275 167
e 5795 167
e 6007 167
e 6064 167
e 6368 167
e 6723 167
e 7224 167
e 7296 167
e 8325 167
e 8593 167
e 9227 167
e 9289 167
e 9786 167
e 10884 167
e 10961 167
e 11603 167
e 11711 167
e 12047 167
e 12141 167
e 12777 167
e 12980 167
e 13418 167
e 13450 167
e 13687 167
e 13688 167
e 14236 167
e 14392 167
e 14607 167
e 14640 167
e 14846 167
e 14956 167
e 15094 167
e 15500 167
e 15639 167
e 15899 167
e 16036 167
e 16260 167
e 16595 167
e 16730 167
e 16852 167
e 17294 167
e 17364 167
e 18422 167
e 18431 167
e 18710 167
e 19192 167
e 19509 167
e 19890 167
e 20134 167
e 20679 167
e 20723 167
e 20741 167
e 21153 167
e 21241 167
e 21393 167
e 21512 167
e 21534 167
e 21662 167
e 21681 167
e 21763 167
e 21894 167
e 21904 167
e 22081 167
e 22498 167
e 22682 167
e 22760 167
e 2357 168
e 2608 168
e 3133 168
e 3160 168
e 3670 168
e 3778 168
e 4295 168
e 4410 168
e 4562 168
e 5257 168
e 8984 168
e 9659 168
e 10800 168
e 12182 168
e 13379 168
e 13439 168
e 16441 168
e 18284 168
e 19227 168
e 19635 168
e 19999 168
e 20201 168
e 20221 168
e 21190 168
e 21320 168
e 22144 168
e 22854 168
e 201 169
e 206 169
e 269 169
e 288 169
e 298 169
e 336 169
e 375 169
e 435 169
e 461 169
e 469 169
e 667 169
e 702 169
e 740 169
e 809 169
e 1011 169
e 1047 169
e 1126 169
e 1147 169
e 1217 169
e 1269 169
e 1342 169
e 1359 169
e 1462 169
e 1640 169
e 1656 169
e 1698 169
e 1747 169
e 1805 169
e 1848 169
e 1941 169
e 1954 169
e 2011 169
e 2064 169
e 2076 169
e 2104 169
e 2111 169
e 2212 169
e 2226 169
e 2501 169
e 2541 169
e 2658 169
e 2675 169
e 2724 169
e 2945 169
e 2970 169
e 3021 169
e 3181 169
e 3372 169
e 3663 169
e 3697 169
e 3746 169
e 3801 169
e 3833 169
e 3836 169
e 3883 169
e 3904 169
e 3908 169
e 4036 169
e 4107 169
e 4112 169
e 4148 169
e 4215 169
e 4219 169
e 4221 169
e 4230 169
e 4266 169
e 4556 169
e 4673 169
e 4698 169
e 4724 169
e 4749 169
e 4780 169
e 4812 169
e 4928 169
e 4991 169
e 5035 169
e 5133 169
e 5153 169
e 5188 169
e 5276 169
e 5285 169
e 5536 169
e 5665 169
e 5725 169
e 5764 169
e 5853 169
e 5888 169
e 6182 169
e 6290 169
e 6293 169
e 6302 169
e 6308 169
e 6408 169
e 6514 169
e 6596 169
e 6604 169
e 6648 169
e 6654 169
e 6743 169
e 6746 169
e 6882 169
e 6886 169
e 6895 169
e 6922 169
e 6937 169
e 6988 169
e 7027 169
e 7091 169
e 7092 169
e 7141 169
e 7150 169
e 7287 169
e 7299 169
e 7307 169
e 7329 169
e 7415 169
e 7437 169
e 7465 169
e 7480 169
e 7485 169
e 7492 169
e 7535 169
e 7692 169
e 7702 169
e 7756 169
e 7868 169
e 8015 169
e 8135 169
e 8192 169
e 8193 169
e 8225 169
e 8232 169
e 8464 169
e 8502 169
e 8659 169
e 8677 169
e 8800 169
e 8848 169
e 9096 169
e 9133 169
e 9150 169
e 9154 169
e 9156 169
e 9184 169
e 9189 169
e 9220 169
e 9244 169
e 9253 169
e 9271 169
e 9284 169
e 9368 169
e 9397 169
e 9440 169
e 9479 169
e 9576 169
e 9910 169
e 9919 169
e 9931 169
e 9952 169
e 9960 169
e 9962 169
e 9977 169
e 10017 169
e 10060 169
e 10112 169
e 10145 169
e 10333 169
e 10343 169
e 10419 169
e 10424 169
e 10533 169
e 10548 169
e 10686 169
e 10688 169
e 10721 169
e 10966 169
e 10970 169
e 10981 169
e 11041 169
e 11054 169
e 11164 169
e 11178 169
e 11349 169
e 11369 169
e 11382 169
e 11458 169
e 11465 169
e 11501 169
e 11675 169
e 11727 169
e 11734 169
e 12183 169
e 12185 169
e 12202 169
e 12227 169
e 12236 169
e 12264 169
e 12275 169
e 12359 169
e 12525 169
e 12698 169
e 12715 169
e 12746 169
e 12898 169
e 12902 169
e 12952 169
e 13041 169
e 13059 169
e 13132 169
e 13342 169
e 13353 169
e 13415 169
e 13442 169
e 13479 169
e 13489 169
e 13524 169
e 13642 169
e 13672 169
e 13703 169
e 13832 169
e 13938 169
e 13984 169
e 14367 169
e 14484 169
e 14608 169
e 14651 169
e 14677 169
e 14869 169
e 14900 169
e 14941 169
e 15164 169
e 15345 169
e 15358 169
e 15362 169
e 15388 169
e 15426 169
e 15427 169
e 15589 169
e 15667 169
e 15734 169
e 16013 169
e 16123 169
e 16170 169
e 16192 169
e 16217 169
e 16228 169
e 16262 169
e 16290 169
e 16297 169
e 16319 169
e 16353 169
e 16356 169
e 16659 169
e 16695 169
e 16795 169
e 16867 169
e 16895 169
e 16935 169
e 16972 169
e 17026 169
e 17104 169
e 17206 169
e 17328 169
e 17539 169
e 17552 169
e 17585 169
e 17693 169
e 17729 169
e 17855 169
e 17873 169
e 17876 169
e 17878 169
e 17933 169
e 17982 169
e 18025 169
e 18072 169
e 18260 169
e 18350 169
e 18425 169
e 18530 169
e 18535 169
e 18710 169
e 18759 169
e 18799 169
e 18886 169
e 19018 169
e 19039 169
e 19046 169
e 19078 169
e 19136 169
e 19158 169
e 19220 169
e 19241 169
e 19243 169
e 19515 169
e 19567 169
e 19573 169
e 19587 169
e 19655 169
e 19755 169
e 19806 169
e 19821 169
e 19841 169
e 19984 169
e 20005 169
e 20025 169
e 20048 169
e 20053 169
e 20057 169
e 20096 169
e 20099 169
e 20155 169
e 20454 169
e 20673 169
e 20689 169
e 20712 169
e 20785 169
e 20820 169
e 20826 169
e 20855 169
e 20890 169
e 20906 169
e 20914 169
e 20993 169
e 21214 169
e 21267 169
e 21370 169
e 21589 169
e 21727 169
e 21773 169
e 21812 169
e 21926 169
e 21962 169
e 22025 169
e 22098 169
e 22148 169
e 22153 169
e 22161 169
e 22212 169
e 22255 169
e 22288 169
e 22412 169
e 22469 169
e 22528 169
e 22544 169
e 22586 169
e 22632 169
e 22651 169
e 207 170
e 275 170
e 321 170
e 485 170
e 1030 170
e 1332 170
e 1643 170
e 1734 170
e 1848 170
e 2011 170
e 2134 170
e 2257 170
e 2387 170
e 2661 170
e 2951 170
e 3185 170
e 3237 170
e 3244 170
e 3410 170
e 3663 170
e 3665 170
e 3805 170
e 4294 170
e 4408 170
e 4626 170
e 4733 170
e 4817 170
e 5310 170
e 5701 170
e 5713 170
e 6156 170
e 6347 170
e 6405 170
e 6782 170
e 7202 170
e 7644 170
e 7818 170
e 7949 170
e 8265 170
e 8273 170
e 8346 170
e 9106 170
e 9135 170
e 9255 170
e 9324 170
e 9590 170
e 9649 170
e 9848 170
e 10061 170
e 10133 170
e 10288 170
e 10383 170
e 10429 170
e 10463 170
e 10517 170
e 10533 170
e 10653 170
e 10677 170
e 10761 170
e 11129 170
e 11292 170
e 11563 170
e 11969 170
e 12368 170
e 12402 170
e 12450 170
e 12469 170
e 12568 170
e 12615 170
e 12690 170
e 12729 170
e 12756 170
e 13115 170
e 13163 170
e 13840 170
e 14100 170
e 14379 170
e 14544 170
e 14753 170
e 14948 170
e 15131 170
e 16093 170
e 16597 170
e 16813 170
e 16959 170
e 16968 170
e 17321 170
e 17713 170
e 18027 170
e 18383 170
e 18742 170
e 18809 170
e 19377 170
e 19513 170
e 19527 170
e 19587 170
e 19608 170
e 19666 170
e 19828 170
e 19846 170
e 19905 170
e 19924 170
e 19989 170
e 20145 170
e 20386 170
e 20524 170
e 20659 170
e 20762 170
e 20874 170
e 21042 170
e 21118 170
e 21453 170
e 21566 170
e 21734 170
e 21747 170
e 22014 170
e 22046 170
e 22627 170
e 22651 170
e 22657 170
e 1381 171
e 1423 171
e 1783 171
e 1917 171
e 5257 171
e 6293 171
e 6775 171
e 8121 171
e 8670 171
e 11707 171
e 12574 171
e 12662 171
e 14067 171
e 15865 171
e 16543 171
e 16662 171
e 18314 171
e 18556 171
e 18982 171
e 19018 171
e 19899 171
e 19907 171
e 20221 171
e 20407 171
e 22413 171
e 215 172
e 262 172
e 300 172
e 322 172
e 523 172
e 641 172
e 674 172
e 876 172
e 1103 172
e 1249 172
e 1316 172
e 1422 172
e 1498 172
e 1843 172
e 1879 172
e 2282 172
e 2378 172
e 2380 172
e 2533 172
e 2894 172
e 2923 172
e 3000 172
e 3036 172
e 3062 172
e 3089 172
e 3468 172
e 3523 172
e 3722 172
e 3775 172
e 3895 172
e 3943 172
e 4099 172
e 4361 172
e 4369 172
e 4393 172
e 4410 172
e 4612 172
e 4616 172
e 4693 172
e 4778 172
e 4831 172
e 5361 172
e 5539 172
e 5585 172
e 5606 172
e 5670 172
e 5706 172
e 5750 172
e 5815 172
e 5829 172
e 6135 172
e 6154 172
e 6280 172
e 6594 172
e 6646 172
e 6702 172
e 6926 172
e 7136 172
e 7518 172
e 7695 172
e 7852 172
e 7877 172
e 8070 172
e 8301 172
e 8311 172
e 8347 172
e 8763 172
e 8792 172
e 9308 172
e 9486 172
e 9522 172
e 9693 172
e 9729 172
e 9810 172
e 9832 172
e 10202 172
e 10579 172
e 10602 172
e 10674 172
e 10799 172
e 11538 172
e 11600 172
e 11615 172
e 11763 172
e 11771 172
e 11800 172
e 11977 172
e 12143 172
e 12369 172
e 12403 172
e 12600 172
e 12749 172
e 12918 172
e 12967 172
e 12993 172
e 13028 172
e 13222 172
e 13518 172
e 13532 172
e 13555 172
e 13667 172
e 13778 172
e 13817 172
e 13854 172
e 13897 172
e 13938 172
e 14298 172
e 14438 172
e 14508 172
e 14599 172
e 14770 172
e 15071 172
e 15330 172
e 15345 172
e 15347 172
e 15419 172
e 15428 172
e 15982 172
e 16202 172
e 16275 172
e 16285 172
e 16375 172
e 16416 172
e 16418 172
e 16606 172
e 16770 172
e 16846 172
e 16937 172
e 16959 172
e 17855 172
e 17928 172
e 17986 172
e 18038 172
e 18183 172
e 18423 172
e 18600 172
e 18847 172
e 18918 172
e 19143 172
e 19224 172
e 19273 172
e 19287 172
e 19445 172
e 19532 172
e 19537 172
e 19755 172
e 19767 172
e 19809 172
e 20092 172
e 20141 172
e 20166 172
e 20269 172
e 20338 172
e 20375 172
e 20418 172
e 21169 172
e 21226 172
e 21522 172
e 21702 172
e 21800 172
e 22107 172
e 22166 172
e 22321 172
e 22385 172
e 22407 172
e 22577 172
e 22642 172
e 22682 172
e 22834 172
e 22835 172
e 22867 172
e 390 173
e 932 173
e 1012 173
e 1135 173
e 1277 173
e 1357 173
e 1729 173
e 1833 173
e 2636 173
e 3254 173
e 3418 173
e 3578 173
e 4043 173
e 4127 173
e 4412 173
e 4803 173
e 5149 173
e 5300 173
e 6110 173
e 6390 173
e 6685 173
e 6701 173
e 6935 173
e 7039 173
e 7481 173
e 7827 173
e 8617 173
e 8813 173
e 9338 173
e 9422 173
e 9514 173
e 9652 173
e 9965 173
e 10014 173
e 10868 173
e 11364 173
e 11625 173
e 11834 173
e 12142 173
e 12438 173
e 12553 173
e 12695 173
e 13099 173
e 13122 173
e 13799 173
e 13962 173
e 14699 173
e 14908 173
e 15444 173
e 15892 173
e 16037 173
e 16153 173
e 16367 173
e 16807 173
e 16934 173
e 16999 173
e 17437 173
e 17551 173
e 18330 173
e 18393 173
e 18782 173
e 18792 173
e 18977 173
e 19147 173
e 19422 173
e 19581 173
e 19837 173
e 20238 173
e 21094 173
e 21350 173
e 21736 173
e 21921 173
e 22690 173
e 22801 173
e 461 174
e 481 174
e 578 174
e 806 174
e 1293 174
e 1471 174
e 1552 174
e 1733 174
e 2258 174
e 2305 174
e 2377 174
e 2414 174
e 3248 174
e 3358 174
e 3416 174
e 3465 174
e 3514 174
e 3634 174
e 3862 174
e 3993 174
e 4073 174
e 4077 174
e 4290 174
e 4418 174
e 4759 174
e 4819 174
e 5118 174
e 5327 174
e 5782 174
e 6020 174
e 6249 174
e 6596 174
e 6608 174
e 6784 174
e 7157 174
e 7595 174
e 7755 174
e 7800 174
e 8403 174
e 8798 174
e 8977 174
e 9143 174
e 9766 174
e 9814 174
e 9820 174
e 9918 174
e 10145 174
e 10167 174
e 10552 174
e 10756 174
e 10781 174
e 11223 174
e 11392 174
e 11766 174
e 12335 174
e 12815 174
e 13075 174
e 13371 174
e 13564 174
e 13638 174
e 13914 174
e 13916 174
e 14075 174
e 14118 174
e 14187 174
e 14241 174
e 14686 174
e 14923 174
e 15143 174
e 15437 174
e 15448 174
e 15528 174
e 15565 174
e 15585 174
e 15681 174
e 16096 174
e 16344 174
e 16469 174
e 16509 174
e 16694 174
e 16836 174
e 17009 174
e 17021 174
e 17044 174
e 17141 174
e 17614 174
e 17662 174
e 17723 174
e 17725 174
e 18120 174
e 18164 174
e 18246 174
e 18290 174
e 18402 174
e 18568 174
e 18733 174
e 20205 174
e 20435 174
e 20636 174
e 21285 174
e 21558 174
e 21583 174
e 21982 174
e 22364 174
e 22405 174
e 22439 174
e 22457 174
e 22877 174
e 716 175
e 1403 175
e 1538 175
e 1792 175
e 1914 175
e 2067 175
e 2937 175
e 2975 175
e 4171 175
e 4231 175
e 4953 175
e 5181 175
e 5287 175
e 5505 175
e 5760 175
e 6193 175
e 6290 175
e 7309 175
e 7666 175
e 7883 175
e 7908 175
e 8476 175
e 8895 175
e 9074 175
e 9874 175
e 9897 175
e 10472 175
e 10966 175
e 11206 175
e 11633 175
e 12112 175
e 12294 175
e 12368 175
e 12455 175
e 12880 175
e 12960 175
e 13917 175
e 14540 175
e 15234 175
e 15295 175
e 15788 175
e 15844 175
e 16177 175
e 16202 175
e 16690 175
e 16776 175
e 17531 175
e 17706 175
e 17748 175
e 18896 175
e 19098 175
e 19123 175
e 19727 175
e 20644 175
e 22068 175
e 22300 175
e 22480 175
e 290 176
e 332 176
e 405 176
e 795 176
e 844 176
e 881 176
e 901 176
e 944 176
e 1034 176
e 1154 176
e 1336 176
e 1426 176
e 1653 176
e 1746 176
e 1860 176
e 1868 176
e 1964 176
e 2179 176
e 2220 176
e 2227 176
e 2361 176
e 2658 176
e 2689 176
e 2746 176
e 3715 176
e 3747 176
e 3763 176
e 3779 176
e 4047 176
e 4072 176
e 4111 176
e 4112 176
e 4354 176
e 4399 176
e 4597 176
e 4605 176
e 4614 176
e 4634 176
e 4663 176
e 4735 176
e 4789 176
e 4799 176
e 5006 176
e 5105 176
e 5324 176
e 5436 176
e 5446 176
e 5463 176
e 5782 176
e 5840 176
e 5890 176
e 5990 176
e 6024 176
e 6059 176
e 6321 176
e 6494 176
e 6515 176
e 6522 176
e 6640 176
e 6789 176
e 7104 176
e 7107 176
e 7248 176
e 7376 176
e 7433 176
e 7587 176
e 7775 176
e 7803 176
e 7872 176
e 7971 176
e 8300 176
e 8570 176
e 8983 176
e 8989 176
e 9623 176
e 9688 176
e 9730 176
e 9847 176
e 9880 176
e 9929 176
e 10003 176
e 10148 176
e 10331 176
e 10379 176
e 10418 176
e 10726 176
e 11050 176
e 11063 176
e 11076 176
e 11088 176
e 11153 176
e 11349 176
e 11441 176
e 11621 176
e 11742 176
e 11924 176
e 12140 176
e 12158 176
e 12239 176
e 12249 176
e 12350 176
e 12419 176
e 12449 176
e 12524 176
e 12815 176
e 12888 176
e 13035 176
e 13248 176
e 13394 176
e 13473 176
e 13611 176
e 13654 176
e 13767 176
e 13862 176
e 13941 176
e 14032 176
e 14055 176
e 14126 176
e 14135 176
e 14508 176
e 14579 176
e 14728 176
e 14729 176
e 15280 176
e 15292 176
e 15393 176
e 15441 176
e 15526 176
e 15801 176
e 15892 176
e 16016 176
e 16297 176
e 16320 176
e 16338 176
e 16339 176
e 16366 176
e 16454 176
e 16522 176
e 16565 176
e 16697 176
e 16732 176
e 16795 176
e 16797 176
e 16835 176
e 16917 176
e 16962 176
e 17220 176
e 17243 176
e 17315 176
e 17524 176
e 17592 176
e 17646 176
e 17891 176
e 18110 176
e 18404 176
e 18491 176
e 18581 176
e 18859 176
e 18946 176
e 18992 176
e 18994 176
e 19026 176
e 19098 176
e 19267 176
e 19480 176
e 19566 176
e 19706 176
e 19769 176
e 19815 176
e 19846 176
e 19875 176
e 19896 176
e 19923 176
e 20086 176
e 20144 176
e 20656 176
e 20830 176
e 21006 176
e 21044 176
e 21171 176
e 21330 176
e 21364 176
e 21564 176
e 21798 176
e 22070 176
e 22147 176
e 22162 176
e 22293 176
e 22300 176
e 22383 176
e 22676 176
e 22682 176
e 22887 176
e 22888 176
e 2968 177
e 6314 177
e 6589 177
e 8427 177
e 8470 177
e 9997 177
e 15392 177
e 17649 177
e 21413 177
e 1102 178
e 1312 178
e 1454 178
e 1460 178
e 1579 178
e 1612 178
e 1797 178
e 1908 178
e 2094 178
e 2117 178
e 2136 178
e 2511 178
e 2555 178
e 2573 178
e 2594 178
e 2731 178
e 2789 178
e 2809 178
e 2868 178
e 2969 178
e 3315 178
e 3407 178
e 3411 178
e 3471 178
e 3478 178
e 3515 178
e 3564 178
e 3627 178
e 3734 178
e 3762 178
e 3808 178
e 3883 178
e 4179 178
e 4226 178
e 4316 178
e 4327 178
e 4343 178
e 4423 178
e 4627 178
e 4913 178
e 5041 178
e 5095 178
e 5131 178
e 5134 178
e 5181 178
e 5268 178
e 5317 178
e 5345 178
e 5576 178
e 5703 178
e 5741 178
e 5813 178
e 5859 178
e 6013 178
e 6094 178
e 6103 178
e 6378 178
e 6577 178
e 6582 178
e 6683 178
e 7055 178
e 7097 178
e 7149 178
e 7257 178
e 7467 178
e 7487 178
e 7505 178
e 7626 178
e 7647 178
e 7684 178
e 7717 178
e 7724 178
e 7916 178
e 8039 178
e 8244 178
e 8328 178
e 8456 178
e 8728 178
e 8767 178
e 9159 178
e 9192 178
e 9211 178
e 9283 178
e 9399 178
e 9541 178
e 9732 178
e 9889 178
e 9969 178
e 10027 178
e 10063 178
e 10142 178
e 10390 178
e 10453 178
e 10462 178
e 10494 178
e 10683 178
e 11258 178
e 11412 178
e 11599 178
e 11655 178
e 11800 178
e 12042 178
e 12202 178
e 12235 178
e 12333 178
e 12392 178
e 12410 178
e 12874 178
e 12945 178
e 12970 178
e 13255 178
e 13267 178
e 13272 178
e 13285 178
e 13409 178
e 13667 178
e 13870 178
e 14027 178
e 14303 178
e 14387 178
e 14594 178
e 14650 178
e 14685 178
e 14788 178
e 15266 178
e 15678 178
e 15688 178
e 15726 178
e 16286 178
e 16649 178
e 16674 178
e 16735 178
e 16768 178
e 16954 178
e 16979 178
e 16980 178
e 17002 178
e 17003 178
e 17178 178
e 17589 178
e 17591 178
e 17684 178
e 17829 178
e 17848 178
e 17960 178
e 17965 178
e 18073 178
e 18237 178
e 18285 178
e 18316 178
e 18599 178
e 18665 178
e 18697 178
e 18984 178
e 19113 178
e 19130 178
e 19146 178
e 19181 178
e 19347 178
e 19349 178
e 19412 178
e 19514 178
e 19709 178
e 19839 178
e 20107 178
e 20143 178
e 20202 178
e 20230 178
e 20322 178
e 20396 178
e 20526 178
e 20571 178
e 20731 178
e 20811 178
e 21115 178
e 21300 178
e 21362 178
e 21997 178
e 22532 178
e 22548 178
e 22584 178
e 22682 178
e 22770 178
e 22787 178
e 22856 178
e 22864 178
e 290 179
e 865 179
e 883 179
e 940 179
e 1081 179
e 1770 179
e 1975 179
e 2337 179
e 3332 179
e 3509 179
e 3687 179
e 3783 179
e 4071 179
e 4200 179
e 4311 179
e 4520 179
e 4577 179
e 4828 179
e 4902 179
e 4956 179
e 5091 179
e 5226 179
e 6031 179
e 6068 179
e 6285 179
e 6714 179
e 6919 179
e 7187 179
e 7545 179
e 7556 179
e 7786 179
e 8027 179
e 8030 179
e 8109 179
e 8112 179
e 8670 179
e 9623 179
e 9634 179
e 9960 179
e 10229 179
e 10473 179
e 10489 179
e 10684 179
e 10797 179
e 10842 179
e 10904 179
e 10906 179
e 11095 179
e 11556 179
e 11921 179
e 12217 179
e 12495 179
e 12568 179
e 12872 179
e 12950 179
e 13343 179
e 13411 179
e 13444 179
e 13715 179
e 13795 179
e 14437 179
e 14951 179
e 15030 179
e 15427 179
e 15553 179
e 15554 179
e 15868 179
e 15970 179
e 16606 179
e 16643 179
e 17001 179
e 17238 179
e 17287 179
e 17378 179
e 17392 179
e 17656 179
e 17665 179
e 17962 179
e 18255 179
e 18700 179
e 19227 179
e 19254 179
e 19382 179
e 19556 179
e 19853 179
e 19920 179
e 20530 179
e 20828 179
e 21259 179
e 21322 179
e 21511 179
e 21548 179
e 21605 179
e 21927 179
e 22189 179
e 22300 179
e 22378 179
e 22411 179
e 22682 179
e 463 180
e 567 180
e 1323 180
e 1340 180
e 1373 180
e 1803 180
e 1894 180
e 1937 180
e 2295 180
e 2643 180
e 3455 180
e 3472 180
e 4430 180
e 4547 180
e 4591 180
e 4694 180
e 4745 180
e 4882 180
e 4986 180
e 5034 180
e 5128 180
e 5234 180
e 5327 180
e 5430 180
e 5724 180
e 5764 180
e 6164 180
e 6174 180
e 6307 180
e 6437 180
e 6604 180
e 6637 180
e 6828 180
e 7111 180
e 7260 180
e 7549 180
e 7691 180
e 7782 180
e 7828 180
e 7871 180
e 7972 180
e 7997 180
e 8059 180
e 8246 180
e 8268 180
e 8312 180
e 8314 180
e 8496 180
e 8785 180
e 8822 180
e 8870 180
e 9078 180
e 9153 180
e 9551 180
e 9592 180
e 9719 180
e 9830 180
e 9884 180
e 10223 180
e 10271 180
e 10665 180
e 10878 180
e 10976 180
e 11039 180
e 11349 180
e 11376 180
e 11475 180
e 11696 180
e 12362 180
e 12449 180
e 12961 180
e 13032 180
e 13121 180
e 13158 180
e 13531 180
e 13590 180
e 13625 180
e 13776 180
e 13888 180
e 14551 180
e 14880 180
e 15284 180
e 15544 180
e 15732 180
e 16297 180
e 16410 180
e 16587 180
e 16723 180
e 16724 180
e 16825 180
e 16870 180
e 17289 180
e 17358 180
e 17405 180
e 17498 180
e 17653 180
e 17968 180
e 18130 180
e 18272 180
e 18292 180
e 18456 180
e 18498 180
e 18688 180
e 18705 180
e 18866 180
e 18895 180
e 19384 180
e 19600 180
e 19950 180
e 20494 180
e 20742 180
e 21048 180
e 21517 180
e 21537 180
e 21658 180
e 21785 180
e 21832 180
e 21940 180
e 22011 180
e 22176 180
e 22327 180
e 22429 180
e 22729 180
e 14383 181
e 15870 181
e 22666 181
e 241 182
e 1670 182
e 2423 182
e 5120 182
e 5951 182
e 7377 182
e 7816 182
e 9035 182
e 9984 182
e 10739 182
e 11231 182
e 13766 182
e 13907 182
e 14018 182
e 14296 182
e 14768 182
e 16201 182
e 18065 182
e 19138 182
e 19569 182
e 19923 182
e 20504 182
e 21945 182
e 22094 182
e 22327 182
e 4304 183
e 7846 183
e 12646 183
e 13883 183
e 21747 183
e 263 184
e 468 184
e 566 184
e 702 184
e 943 184
e 1089 184
e 1744 184
e 2153 184
e 2339 184
e 2346 184
e 2436 184
e 3000 184
e 3028 184
e 3147 184
e 3501 184
e 3636 184
e 3781 184
e 4577 184
e 5502 184
e 5926 184
e 6045 184
e 6503 184
e 6979 184
e 7051 184
e 7399 184
e 7419 184
e 7534 184
e 7592 184
e 7949 184
e 8706 184
e 8924 184
e 9120 184
e 9941 184
e 9975 184
e 10360 184
e 10463 184
e 10558 184
e 11439 184
e 11602 184
e 11624 184
e 11763 184
e 11969 184
e 12013 184
e 12863 184
e 12937 184
e 13305 184
e 13479 184
e 14105 184
e 14121 184
e 14186 184
e 14537 184
e 15018 184
e 15318 184
e 15637 184
e 15643 184
e 15794 184
e 16201 184
e 16217 184
e 16357 184
e 16413 184
e 16517 184
e 16795 184
e 17331 184
e 17808 184
e 18121 184
e 18196 184
e 18761 184
e 19570 184
e 19787 184
e 19815 184
e 19941 184
e 20070 184
e 20385 184
e 20478 184
e 20693 184
e 20827 184
e 21179 184
e 21794 184
e 22600 184
e 22684 184
e 1175 185
e 1552 185
e 1903 185
e 2600 185
e 2790 185
e 2925 185
e 3644 185
e 4068 185
e 4115 185
e 4178 185
e 4259 185
e 4290 185
e 4300 185
e 4384 185
e 4556 185
e 5854 185
e 5931 185
e 6319 185
e 6711 185
e 6925 185
e 6927 185
e 7094 185
e 7455 185
e 7968 185
e 8083 185
e 8404 185
e 8454 185
e 9133 185
e 9143 185
e 9612 185
e 9842 185
e 10028 185
e 10079 185
e 11273 185
e 11434 185
e 11699 185
e 11719 185
e 11739 185
e 11744 185
e 12002 185
e 12823 185
e 13131 185
e 13969 185
e 14077 185
e 14447 185
e 14727 185
e 14922 185
e 15078 185
e 15362 185
e 15451 185
e 16025 185
e 16344 185
e 16469 185
e 16509 185
e 16949 185
e 17086 185
e 17500 185
e 17614 185
e 17736 185
e 18269 185
e 18295 185
e 18331 185
e 18494 185
e 19046 185
e 19515 185
e 19925 185
e 19970 185
e 20789 185
e 21417 185
e 21607 185
e 21803 185
e 22212 185
e 22373 185
e 22486 185
e 22860 185
e 223 186
e 269 186
e 468 186
e 587 186
e 670 186
e 814 186
e 939 186
e 959 186
e 1096 186
e 1201 186
e 1216 186
e 1393 186
e 1685 186
e 1850 186
e 1919 186
e 2026 186
e 2217 186
e 2409 186
e 2453 186
e 2589 186
e 2703 186
e 2808 186
e 3060 186
e 3344 186
e 3452 186
e 3596 186
e 4148 186
e 4377 186
e 4577 186
e 4582 186
e 4647 186
e 4930 186
e 5000 186
e 5514 186
e 5612 186
e 5683 186
e 5725 186
e 5745 186
e 5839 186
e 5869 186
e 5925 186
e 6055 186
e 6075 186
e 6580 186
e 6598 186
e 6649 186
e 6654 186
e 6666 186
e 6793 186
e 6826 186
e 6964 186
e 7016 186
e 7055 186
e 7093 186
e 7281 186
e 7307 186
e 7474 186
e 7501 186
e 7624 186
e 7671 186
e 7756 186
e 7835 186
e 7862 186
e 7883 186
e 7937 186
e 8000 186
e 8017 186
e 8070 186
e 8104 186
e 8297 186
e 8396 186
e 8502 186
e 8683 186
e 8818 186
e 8824 186
e 8901 186
e 8982 186
e 9084 186
e 9242 186
e 9258 186
e 9346 186
e 9465 186
e 9731 186
e 9874 186
e 10017 186
e 10067 186
e 10084 186
e 10228 186
e 10232 186
e 10259 186
e 10262 186
e 10300 186
e 10359 186
e 10504 186
e 10509 186
e 10537 186
e 10541 186
e 10564 186
e 10583 186
e 10721 186
e 10800 186
e 10929 186
e 10938 186
e 10943 186
e 11006 186
e 11243 186
e 11421 186
e 11578 186
e 12071 186
e 12288 186
e 12597 186
e 12712 186
e 12746 186
e 12893 186
e 13184 186
e 13207 186
e 13471 186
e 13883 186
e 13910 186
e 14000 186
e 14062 186
e 14071 186
e 14136 186
e 14157 186
e 14338 186
e 14432 186
e 14481 186
e 14610 186
e 14638 186
e 14869 186
e 14911 186
e 14926 186
e 15002 186
e 15080 186
e 15160 186
e 15240 186
e 15303 186
e 15368 186
e 15667 186
e 15676 186
e 15688 186
e 15713 186
e 15725 186
e 15734 186
e 15767 186
e 15787 186
e 15820 186
e 15821 186
e 15888 186
e 16026 186
e 16340 186
e 16504 186
e 16505 186
e 16642 186
e 16644 186
e 16653 186
e 16702 186
e 16878 186
e 17142 186
e 17199 186
e 17301 186
e 17426 186
e 17547 186
e 17591 186
e 17602 186
e 17693 186
e 17700 186
e 17878 186
e 17890 186
e 17986 186
e 17995 186
e 17998 186
e 18012 186
e 18025 186
e 18088 186
e 18166 186
e 18167 186
e 18339 186
e 18574 186
e 18585 186
e 18735 186
e 18742 186
e 18835 186
e 18960 186
e 19288 186
e 19394 186
e 19653 186
e 19663 186
e 19799 186
e 19806 186
e 19809 186
e 19910 186
e 19994 186
e 20099 186
e 20618 186
e 20758 186
e 20978 186
e 21117 186
e 21484 186
e 21569 186
e 21611 186
e 21613 186
e 21794 186
e 21959 186
e 22155 186
e 22182 186
e 22279 186
e 22429 186
e 22538 186
e 22563 186
e 22576 186
e 22638 186
e 346 187
e 415 187
e 624 187
e 746 187
e 1032 187
e 1428 187
e 1475 187
e 1699 187
e 1748 187
e 2078 187
e 2547 187
e 2777 187
e 3109 187
e 3467 187
e 3854 187
e 4084 187
e 4993 187
e 5836 187
e 6282 187
e 6373 187
e 6471 187
e 6530 187
e 6636 187
e 6777 187
e 6892 187
e 7335 187
e 7530 187
e 7820 187
e 8435 187
e 8870 187
e 8890 187
e 8957 187
e 9079 187
e 9425 187
e 9443 187
e 9704 187
e 9726 187
e 9791 187
e 11354 187
e 11617 187
e 11702 187
e 12189 187
e 12538 187
e 12658 187
e 12685 187
e 13822 187
e 13827 187
e 14006 187
e 14966 187
e 14991 187
e 15033 187
e 15042 187
e 15306 187
e 15612 187
e 16515 187
e 17052 187
e 17777 187
e 18177 187
e 18239 187
e 19247 187
e 19449 187
e 19887 187
e 20478 187
e 20871 187
e 20955 187
e 21162 187
e 21834 187
e 22055 187
e 22109 187
e 22739 187
e 851 188
e 911 188
e 1719 188
e 1763 188
e 2570 188
e 3320 188
e 3607 188
e 5367 188
e 6070 188
e 6628 188
e 7367 188
e 7625 188
e 8854 188
e 9555 188
e 10571 188
e 12574 188
e 12596 188
e 13538 188
e 13693 188
e 14293 188
e 14426 188
e 15127 188
e 15391 188
e 15491 188
e 15674 188
e 16584 188
e 17549 188
e 19454 188
e 19463 188
e 21087 188
e 21585 188
e 22283 188
e 22457 188
e 22578 188
e 22598 188
e 13455 189
e 17991 189
e 431 190
e 1034 190
e 1099 190
e 1314 190
e 1517 190
e 1944 190
e 2191 190
e 2777 190
e 2792 190
e 2880 190
e 2970 190
e 3446 190
e 3908 190
e 3949 190
e 4416 190
e 5770 190
e 6471 190
e 6633 190
e 6891 190
e 7193 190
e 7647 190
e 7762 190
e 8018 190
e 8344 190
e 8447 190
e 8646 190
e 10060 190
e 10488 190
e 10680 190
e 11342 190
e 11469 190
e 12184 190
e 12744 190
e 12824 190
e 13025 190
e 13078 190
e 13084 190
e 13131 190
e 14213 190
e 14540 190
e 14734 190
e 14830 190
e 14903 190
e 15388 190
e 15982 190
e 16319 190
e 16356 190
e 16479 190
e 17171 190
e 17240 190
e 17640 190
e 17855 190
e 17982 190
e 18040 190
e 18108 190
e 18517 190
e 19061 190
e 19285 190
e 19727 190
e 20211 190
e 20245 190
e 20256 190
e 20713 190
e 21091 190
e 21214 190
e 21218 190
e 22651 190
e 22709 190
e 22738 190
e 22800 190
e 6075 191
e 6176 191
e 7000 191
e 7947 191
e 9485 191
e 10110 191
e 10848 191
e 14471 191
e 15065 191
e 15109 191
e 15608 191
e 15745 191
e 15791 191
e 16838 191
e 18076 191
e 19834 191
e 20820 191
e 21351 191
e 21368 191
e 22219 191
e 298 192
e 365 192
e 410 192
e 447 192
e 545 192
e 557 192
e 573 192
e 1000 192
e 1199 192
e 1340 192
e 1692 192
e 1700 192
e 1733 192
e 1838 192
e 2042 192
e 2049 192
e 2095 192
e 2241 192
e 2254 192
e 2364 192
e 2415 192
e 2479 192
e 2643 192
e 3213 192
e 3243 192
e 3380 192
e 3386 192
e 3470 192
e 3529 192
e 3614 192
e 3706 192
e 3858 192
e 3878 192
e 3904 192
e 4130 192
e 4238 192
e 4241 192
e 4392 192
e 4767 192
e 4895 192
e 5194 192
e 5593 192
e 5656 192
e 5944 192
e 5946 192
e 6037 192
e 6095 192
e 6522 192
e 6604 192
e 7069 192
e 7209 192
e 7331 192
e 7405 192
e 7420 192
e 7430 192
e 7774 192
e 7798 192
e 7877 192
e 7894 192
e 7953 192
e 7987 192
e 8017 192
e 8178 192
e 8609 192
e 8765 192
e 8808 192
e 8822 192
e 8983 192
e 9154 192
e 9329 192
e 9451 192
e 9735 192
e 9838 192
e 9976 192
e 10169 192
e 10355 192
e 10548 192
e 10631 192
e 10958 192
e 11082 192
e 11083 192
e 11199 192
e 11361 192
e 11584 192
e 11727 192
e 11778 192
e 12303 192
e 12395 192
e 12466 192
e 12573 192
e 12741 192
e 12836 192
e 13529 192
e 13532 192
e 13601 192
e 13777 192
e 13951 192
e 14023 192
e 14280 192
e 14335 192
e 14386 192
e 14444 192
e 14508 192
e 14762 192
e 14829 192
e 14830 192
e 14845 192
e 15092 192
e 15217 192
e 15425 192
e 15587 192
e 15796 192
e 15837 192
e 16177 192
e 16217 192
e 16228 192
e 16240 192
e 16526 192
e 16753 192
e 16789 192
e 16791 192
e 16802 192
e 16901 192
e 17069 192
e 17309 192
e 17568 192
e 17670 192
e 17719 192
e 17818 192
e 18273 192
e 18358 192
e 18432 192
e 18548 192
e 18580 192
e 18845 192
e 18896 192
e 18955 192
e 19197 192
e 19394 192
e 19599 192
e 19737 192
e 19901 192
e 20097 192
e 20182 192
e 20197 192
e 20337 192
e 20452 192
e 20512 192
e 20602 192
e 20606 192
e 20718 192
e 20789 192
e 20891 192
e 21066 192
e 21111 192
e 21230 192
e 21234 192
e 21636 192
e 21776 192
e 21951 192
e 22011 192
e 22047 192
e 22300 192
e 22332 192
e 22586 192
e 22682 192
e 22834 192
e 22872 192
e 3021 193
e 13282 193
e 13438 193
e 1251 194
e 1478 194
e 1778 194
e 1932 194
e 2226 194
e 3227 194
e 3707 194
e 3758 194
e 3910 194
e 4838 194
e 5069 194
e 6937 194
e 8756 194
e 9065 194
e 10265 194
e 10690 194
e 10747 194
e 11888 194
e 12436 194
e 16097 194
e 16779 194
e 17885 194
e 18172 194
e 18947 194
e 19153 194
e 19255 194
e 20801 194
e 20978 194
e 21520 194
e 21845 194
e 22201 194
e 22625 194
e 482 195
e 7305 195
e 10011 195
e 12394 195
e 14805 195
e 17586 195
e 18039 195
e 18748 195
e 21404 195
e 594 196
e 647 196
e 649 196
e 1047 196
e 1120 196
e 1480 196
e 2501 196
e 2777 196
e 2958 196
e 2970 196
e 3869 196
e 4009 196
e 4539 196
e 4698 196
e 4837 196
e 4963 196
e 5153 196
e 5171 196
e 5596 196
e 5782 196
e 5970 196
e 6681 196
e 6782 196
e 6937 196
e 6984 196
e 7385 196
e 7830 196
e 7996 196
e 8346 196
e 8600 196
e 8949 196
e 9133 196
e 10171 196
e 10486 196
e 10775 196
e 11695 196
e 11972 196
e 12437 196
e 12952 196
e 13078 196
e 13238 196
e 13409 196
e 13542 196
e 13650 196
e 13655 196
e 13672 196
e 13718 196
e 13837 196
e 14091 196
e 14370 196
e 14508 196
e 15081 196
e 15428 196
e 16713 196
e 16910 196
e 17086 196
e 17104 196
e 17139 196
e 17264 196
e 17552 196
e 18079 196
e 18573 196
e 18638 196
e 18677 196
e 18736 196
e 18857 196
e 19220 196
e 19457 196
e 19515 196
e 19587 196
e 19719 196
e 19830 196
e 20546 196
e 20591 196
e 20874 196
e 21000 196
e 21198 196
e 21370 196
e 21459 196
e 21727 196
e 21747 196
e 21803 196
e 21812 196
e 21923 196
e 22148 196
e 22682 196
e 22889 196
e 332 197
e 382 197
e 597 197
e 883 197
e 926 197
e 1229 197
e 1273 197
e 1572 197
e 1674 197
e 2671 197
e 2806 197
e 3002 197
e 3195 197
e 3622 197
e 4123 197
e 4613 197
e 5774 197
e 6023 197
e 7357 197
e 7786 197
e 7855 197
e 8274 197
e 8661 197
e 8790 197
e 8810 197
e 9310 197
e 10489 197
e 10621 197
e 11151 197
e 11182 197
e 12158 197
e 12251 197
e 12763 197
e 13448 197
e 13823 197
e 13842 197
e 13986 197
e 15886 197
e 16110 197
e 16425 197
e 16427 197
e 16446 197
e 16557 197
e 16590 197
e 16883 197
e 16905 197
e 16984 197
e 17067 197
e 17448 197
e 17481 197
e 18100 197
e 18209 197
e 18252 197
e 18485 197
e 19176 197
e 19188 197
e 19460 197
e 19734 197
e 20235 197
e 20428 197
e 21571 197
e 22333 197
e 22514 197
e 274 198
e 683 198
e 857 198
e 2119 198
e 2177 198
e 2228 198
e 2667 198
e 3280 198
e 3799 198
e 4119 198
e 4215 198
e 4257 198
e 4893 198
e 5345 198
e 6452 198
e 6704 198
e 8326 198
e 8773 198
e 8938 198
e 9145 198
e 9613 198
e 9616 198
e 9867 198
e 10300 198
e 10310 198
e 10463 198
e 11364 198
e 11517 198
e 11873 198
e 12032 198
e 13184 198
e 13818 198
e 13893 198
e 13947 198
e 13958 198
e 14145 198
e 14459 198
e 14754 198
e 15187 198
e 15433 198
e 15436 198
e 16401 198
e 17504 198
e 17525 198
e 17563 198
e 17789 198
e 18097 198
e 18160 198
e 18315 198
e 18418 198
e 18594 198
e 18766 198
e 18943 198
e 19469 198
e 20123 198
e 20143 198
e 20173 198
e 20270 198
e 20278 198
e 20604 198
e 21008 198
e 21196 198
e 21499 198
e 21573 198
e 21997 198
e 22422 198
e 22427 198
e 22664 198
e 22845 198
e 335 199
e 729 199
e 1951 199
e 1969 199
e 2391 199
e 3829 199
e 4007 199
e 4635 199
e 5522 199
e 5728 199
e 5962 199
e 6441 199
e 8467 199
e 9865 199
e 9955 199
e 10289 199
e 12335 199
e 13050 199
e 13462 199
e 15679 199
e 15893 199
e 15936 199
e 16004 199
e 16617 199
e 16756 199
e 17074 199
e 17919 199
e 18513 199
e 18741 199
e 18749 199
e 19564 199
e 22191 199
e 22285 199
e 22309 199
e 22397 199
e 22413 199
e 22602 199
e 341 200
e 476 200
e 550 200
e 884 200
e 907 200
e 1424 200
e 1538 200
e 1765 200
e 1773 200
e 1965 200
e 2080 200
e 2289 200
e 2338 200
e 2402 200
e 3180 200
e 3652 200
e 3926 200
e 4271 200
e 4396 200
e 4480 200
e 5629 200
e 6739 200
e 6784 200
e 7176 200
e 7193 200
e 7413 200
e 7478 200
e 7705 200
e 7935 200
e 7963 200
e 7965 200
e 8012 200
e 8191 200
e 8192 200
e 8278 200
e 8345 200
e 8348 200
e 9206 200
e 9478 200
e 9500 200
e 9616 200
e 9691 200
e 10111 200
e 10292 200
e 10662 200
e 10861 200
e 11703 200
e 12486 200
e 12588 200
e 12748 200
e 12758 200
e 12768 200
e 12826 200
e 13044 200
e 13479 200
e 13509 200
e 13831 200
e 13881 200
e 13915 200
e 14086 200
e 14116 200
e 14303 200
e 14482 200
e 14677 200
e 15064 200
e 15126 200
e 15330 200
e 15519 200
e 15602 200
e 16363 200
e 16763 200
e 17758 200
e 17875 200
e 18105 200
e 18196 200
e 18260 200
e 18623 200
e 19248 200
e 19336 200
e 19612 200
e 19874 200
e 20091 200
e 20110 200
e 20168 200
e 20280 200
e 20416 200
e 20511 200
e 20717 200
e 21020 200
e 21831 200
e 21856 200
e 22437 200
e 22452 200
e 22684 200
e 22752 200
e 22754 200
e 22888 200
e 203 201
e 206 201
e 269 201
e 308 201
e 318 201
e 418 201
e 502 201
e 535 201
e 546 201
e 658 201
e 882 201
e 972 201
e 1210 201
e 1265 201
e 1368 201
e 1403 201
e 1454 201
e 1481 201
e 1537 201
e 1569 201
e 1591 201
e 1722 201
e 1807 201
e 2011 201
e 2144 201
e 2191 201
e 2272 201
e 2325 201
e 2501 201
e 2505 201
e 2590 201
e 2641 201
e 2646 201
e 2694 201
e 2809 201
e 2970 201
e 3089 201
e 3260 201
e 3284 201
e 3294 201
e 3368 201
e 3542 201
e 3642 201
e 3683 201
e 3784 201
e 3795 201
e 3834 201
e 3908 201
e 3933 201
e 3938 201
e 4012 201
e 4094 201
e 4107 201
e 4148 201
e 4230 201
e 4279 201
e 4451 201
e 4453 201
e 4591 201
e 4627 201
e 4673 201
e 4694 201
e 4698 201
e 4754 201
e 4876 201
e 4882 201
e 4973 201
e 5153 201
e 5227 201
e 5259 201
e 5272 201
e 5441 201
e 5524 201
e 5643 201
e 5680 201
e 5814 201
e 5853 201
e 5937 201
e 6110 201
e 6328 201
e 6353 201
e 6603 201
e 6604 201
e 6866 201
e 6895 201
e 6937 201
e 6988 201
e 7038 201
e 7150 201
e 7176 201
e 7187 201
e 7195 201
e 7260 201
e 7287 201
e 7299 201
e 7372 201
e 7430 201
e 7490 201
e 7549 201
e 7756 201
e 8025 201
e 8047 201
e 8059 201
e 8176 201
e 8564 201
e 8666 201
e 8672 201
e 8793 201
e 8807 201
e 8974 201
e 9000 201
e 9056 201
e 9078 201
e 9096 201
e 9214 201
e 9217 201
e 9284 201
e 9304 201
e 9440 201
e 9479 201
e 9529 201
e 9552 201
e 9703 201
e 9721 201
e 9732 201
e 9826 201
e 9884 201
e 9889 201
e 9908 201
e 9960 201
e 10108 201
e 10271 201
e 10493 201
e 10548 201
e 10665 201
e 10721 201
e 10833 201
e 10960 201
e 11039 201
e 11106 201
e 11216 201
e 11376 201
e 11424 201
e 11458 201
e 11727 201
e 11763 201
e 11815 201
e 11841 201
e 11988 201
e 12169 201
e 12185 201
e 12202 201
e 12227 201
e 12268 201
e 12396 201
e 12516 201
e 12538 201
e 12549 201
e 12552 201
e 12667 201
e 12684 201
e 12698 201
e 12728 201
e 12757 201
e 12830 201
e 12859 201
e 12970 201
e 12971 201
e 13032 201
e 13059 201
e 13154 201
e 13292 201
e 13637 201
e 13725 201
e 13776 201
e 13962 201
e 13978 201
e 14033 201
e 14046 201
e 14138 201
e 14205 201
e 14233 201
e 14453 201
e 14677 201
e 14773 201
e 14869 201
e 14992 201
e 14996 201
e 15024 201
e 15027 201
e 15032 201
e 15104 201
e 15108 201
e 15138 201
e 15205 201
e 15240 201
e 15266 201
e 15343 201
e 15427 201
e 15792 201
e 15856 201
e 15912 201
e 16133 201
e 16151 201
e 16171 201
e 16210 201
e 16288 201
e 16290 201
e 16297 201
e 16314 201
e 16346 201
e 16366 201
e 16695 201
e 16787 201
e 16824 201
e 16887 201
e 16985 201
e 17026 201
e 17248 201
e 17320 201
e 17358 201
e 17405 201
e 17502 201
e 17522 201
e 17653 201
e 17684 201
e 17936 201
e 18010 201
e 18025 201
e 18184 201
e 18196 201
e 18272 201
e 18517 201
e 18535 201
e 18554 201
e 18688 201
e 18721 201
e 18907 201
e 18929 201
e 18935 201
e 18997 201
e 19134 201
e 19237 201
e 19444 201
e 19475 201
e 19515 201
e 19550 201
e 19567 201
e 19696 201
e 19711 201
e 19751 201
e 19814 201
e 19821 201
e 19853 201
e 19957 201
e 19977 201
e 20005 201
e 20041 201
e 20042 201
e 20048 201
e 20128 201
e 20223 201
e 20230 201
e 20289 201
e 20342 201
e 20560 201
e 20767 201
e 20819 201
e 20877 201
e 20906 201
e 20935 201
e 21285 201
e 21425 201
e 21496 201
e 21538 201
e 21546 201
e 21593 201
e 21736 201
e 21828 201
e 21832 201
e 21952 201
e 22096 201
e 22176 201
e 22193 201
e 22216 201
e 22327 201
e 22369 201
e 22383 201
e 22429 201
e 22586 201
e 22662 201
e 1880 202
e 2152 202
e 2707 202
e 2806 202
e 3644 202
e 3653 202
e 3705 202
e 4348 202
e 4366 202
e 4748 202
e 5473 202
e 6087 202
e 7006 202
e 7234 202
e 8225 202
e 9068 202
e 9746 202
e 10087 202
e 10524 202
e 11344 202
e 13707 202
e 13936 202
e 14115 202
e 14508 202
e 17014 202
e 17423 202
e 18540 202
e 18698 202
e 19424 202
e 19893 202
e 19933 202
e 20493 202
e 20665 202
e 21212 202
e 21918 202
e 22141 202
e 22300 202
e 22682 202
e 206 203
e 212 203
e 263 203
e 265 203
e 308 203
e 382 203
e 408 203
e 416 203
e 454 203
e 512 203
e 515 203
e 598 203
e 674 203
e 754 203
e 762 203
e 798 203
e 816 203
e 881 203
e 926 203
e 957 203
e 1061 203
e 1063 203
e 1126 203
e 1166 203
e 1313 203
e 1317 203
e 1323 203
e 1374 203
e 1426 203
e 1453 203
e 1454 203
e 1500 203
e 1548 203
e 1579 203
e 1581 203
e 1614 203
e 1617 203
e 1621 203
e 1627 203
e 1633 203
e 1692 203
e 1750 203
e 1773 203
e 1780 203
e 1875 203
e 1894 203
e 1921 203
e 1942 203
e 2003 203
e 2011 203
e 2032 203
e 2071 203
e 2084 203
e 2140 203
e 2164 203
e 2179 203
e 2212 203
e 2263 203
e 2272 203
e 2314 203
e 2336 203
e 2518 203
e 2658 203
e 2686 203
e 2711 203
e 2809 203
e 2899 203
e 2929 203
e 2933 203
e 2977 203
e 3000 203
e 3012 203
e 3032 203
e 3141 203
e 3149 203
e 3187 203
e 3195 203
e 3251 203
e 3260 203
e 3287 203
e 3288 203
e 3292 203
e 3346 203
e 3357 203
e 3501 203
e 3525 203
e 3647 203
e 3708 203
e 3763 203
e 3770 203
e 3779 203
e 3799 203
e 3833 203
e 3834 203
e 3862 203
e 3868 203
e 3872 203
e 3908 203
e 3921 203
e 3953 203
e 4058 203
e 4107 203
e 4111 203
e 4148 203
e 4199 203
e 4234 203
e 4253 203
e 4336 203
e 4423 203
e 4430 203
e 4451 203
e 4548 203
e 4577 203
e 4582 203
e 4629 203
e 4640 203
e 4658 203
e 4663 203
e 4673 203
e 4679 203
e 4684 203
e 4687 203
e 4694 203
e 4789 203
e 4882 203
e 4895 203
e 4934 203
e 5016 203
e 5132 203
e 5155 203
e 5167 203
e 5179 203
e 5186 203
e 5191 203
e 5196 203
e 5261 203
e 5267 203
e 5310 203
e 5317 203
e 5361 203
e 5378 203
e 5410 203
e 5419 203
e 5442 203
e 5537 203
e 5561 203
e 5585 203
e 5613 203
e 5674 203
e 5691 203
e 5718 203
e 5724 203
e 5782 203
e 5791 203
e 5823 203
e 5844 203
e 5851 203
e 5897 203
e 5921 203
e 5947 203
e 5989 203
e 5992 203
e 6012 203
e 6023 203
e 6059 203
e 6067 203
e 6081 203
e 6091 203
e 6158 203
e 6192 203
e 6214 203
e 6324 203
e 6350 203
e 6384 203
e 6482 203
e 6493 203
e 6514 203
e 6515 203
e 6520 203
e 6522 203
e 6592 203
e 6745 203
e 6747 203
e 6783 203
e 6792 203
e 6837 203
e 6844 203
e 6857 203
e 6914 203
e 6933 203
e 6988 203
e 7150 203
e 7172 203
e 7191 203
e 7195 203
e 7202 203
e 7231 203
e 7299 203
e 7315 203
e 7342 203
e 7355 203
e 7384 203
e 7425 203
e 7430 203
e 7433 203
e 7451 203
e 7499 203
e 7521 203
e 7526 203
e 7567 203
e 7605 203
e 7629 203
e 7674 203
e 7716 203
e 7756 203
e 7806 203
e 7856 203
e 7867 203
e 7888 203
e 7907 203
e 7923 203
e 7950 203
e 7976 203
e 8025 203
e 8031 203
e 8071 203
e 8193 203
e 8221 203
e 8225 203
e 8256 203
e 8268 203
e 8308 203
e 8348 203
e 8389 203
e 8415 203
e 8421 203
e 8432 203
e 8438 203
e 8477 203
e 8509 203
e 8563 203
e 8585 203
e 8613 203
e 8666 203
e 8767 203
e 8780 203
e 8816 203
e 8821 203
e 8951 203
e 8983 203
e 9000 203
e 9015 203
e 9065 203
e 9066 203
e 9084 203
e 9096 203
e 9120 203
e 9284 203
e 9399 203
e 9428 203
e 9440 203
e 9467 203
e 9530 203
e 9547 203
e 9612 203
e 9623 203
e 9730 203
e 9793 203
e 9821 203
e 9838 203
e 9844 203
e 9847 203
e 9889 203
e 9960 203
e 9962 203
e 9972 203
e 10018 203
e 10022 203
e 10058 203
e 10060 203
e 10104 203
e 10111 203
e 10119 203
e 10165 203
e 10168 203
e 10194 203
e 10211 203
e 10220 203
e 10271 203
e 10305 203
e 10360 203
e 10413 203
e 10446 203
e 10582 203
e 10591 203
e 10651 203
e 10660 203
e 10667 203
e 10721 203
e 10726 203
e 10771 203
e 10815 203
e 10819 203
e 10838 203
e 10866 203
e 10892 203
e 10938 203
e 10939 203
e 10951 203
e 11003 203
e 11008 203
e 11064 203
e 11081 203
e 11096 203
e 11170 203
e 11171 203
e 11186 203
e 11188 203
e 11246 203
e 11301 203
e 11320 203
e 11349 203
e 11372 203
e 11395 203
e 11421 203
e 11448 203
e 11458 203
e 11475 203
e 11480 203
e 11486 203
e 11491 203
e 11551 203
e 11615 203
e 11623 203
e 11684 203
e 11803 203
e 11951 203
e 11957 203
e 11988 203
e 12003 203
e 12013 203
e 12035 203
e 12070 203
e 12129 203
e 12160 203
e 12219 203
e 12298 203
e 12314 203
e 12350 203
e 12380 203
e 12438 203
e 12524 203
e 12549 203
e 12642 203
e 12698 203
e 12724 203
e 12763 203
e 12877 203
e 13028 203
e 13032 203
e 13033 203
e 13035 203
e 13135 203
e 13158 203
e 13174 203
e 13184 203
e 13196 203
e 13207 203
e 13241 203
e 13264 203
e 13279 203
e 13300 203
e 13323 203
e 13325 203
e 13466 203
e 13473 203
e 13597 203
e 13604 203
e 13634 203
e 13714 203
e 13776 203
e 13938 203
e 13941 203
e 13990 203
e 14000 203
e 14042 203
e 14060 203
e 14087 203
e 14138 203
e 14167 203
e 14168 203
e 14248 203
e 14272 203
e 14304 203
e 14402 203
e 14413 203
e 14508 203
e 14570 203
e 14630 203
e 14683 203
e 14701 203
e 14721 203
e 14729 203
e 14746 203
e 14750 203
e 14807 203
e 14856 203
e 14878 203
e 14890 203
e 14891 203
e 14894 203
e 14992 203
e 14994 203
e 15032 203
e 15052 203
e 15104 203
e 15109 203
e 15187 203
e 15208 203
e 15230 203
e 15240 203
e 15284 203
e 15303 203
e 15393 203
e 15427 203
e 15449 203
e 15474 203
e 15550 203
e 15580 203
e 15614 203
e 15637 203
e 15734 203
e 15759 203
e 15785 203
e 15847 203
e 15858 203
e 15860 203
e 15870 203
e 16028 203
e 16071 203
e 16104 203
e 16135 203
e 16219 203
e 16234 203
e 16288 203
e 16297 203
e 16366 203
e 16425 203
e 16427 203
e 16432 203
e 16454 203
e 16500 203
e 16522 203
e 16548 203
e 16565 203
e 16758 203
e 16770 203
e 16979 203
e 16984 203
e 16985 203
e 16990 203
e 17040 203
e 17044 203
e 17064 203
e 17078 203
e 17147 203
e 17234 203
e 17248 203
e 17249 203
e 17269 203
e 17276 203
e 17315 203
e 17317 203
e 17328 203
e 17351 203
e 17358 203
e 17495 203
e 17545 203
e 17559 203
e 17574 203
e 17652 203
e 17653 203
e 17670 203
e 17684 203
e 17700 203
e 17726 203
e 17930 203
e 17945 203
e 17968 203
e 17978 203
e 18019 203
e 18023 203
e 18045 203
e 18100 203
e 18141 203
e 18149 203
e 18180 203
e 18196 203
e 18208 203
e 18209 203
e 18272 203
e 18323 203
e 18386 203
e 18467 203
e 18469 203
e 18491 203
e 18521 203
e 18603 203
e 18686 203
e 18761 203
e 18773 203
e 18812 203
e 18852 203
e 18859 203
e 18860 203
e 18863 203
e 18887 203
e 18905 203
e 18935 203
e 18946 203
e 18969 203
e 18992 203
e 19037 203
e 19056 203
e 19120 203
e 19136 203
e 19230 203
e 19253 203
e 19276 203
e 19282 203
e 19411 203
e 19423 203
e 19460 203
e 19532 203
e 19547 203
e 19600 203
e 19634 203
e 19658 203
e 19668 203
e 19688 203
e 19767 203
e 19789 203
e 19794 203
e 19815 203
e 19827 203
e 19853 203
e 19892 203
e 19896 203
e 19945 203
e 19959 203
e 20005 203
e 20006 203
e 20042 203
e 20048 203
e 20050 203
e 20086 203
e 20097 203
e 20176 203
e 20185 203
e 20215 203
e 20230 203
e 20318 203
e 20372 203
e 20386 203
e 20396 203
e 20409 203
e 20482 203
e 20491 203
e 20554 203
e 20571 203
e 20578 203
e 20711 203
e 20771 203
e 20830 203
e 20870 203
e 20889 203
e 20935 203
e 20990 203
e 20995 203
e 21058 203
e 21060 203
e 21114 203
e 21115 203
e 21124 203
e 21188 203
e 21227 203
e 21238 203
e 21256 203
e 21330 203
e 21360 203
e 21387 203
e 21425 203
e 21483 203
e 21558 203
e 21559 203
e 21632 203
e 21703 203
e 21732 203
e 21756 203
e 21773 203
e 21833 203
e 21840 203
e 21845 203
e 21877 203
e 21909 203
e 21952 203
e 21987 203
e 21996 203
e 22002 203
e 22025 203
e 22070 203
e 22074 203
e 22116 203
e 22165 203
e 22170 203
e 22193 203
e 22230 203
e 22263 203
e 22293 203
e 22322 203
e 22333 203
e 22339 203
e 22380 203
e 22401 203
e 22429 203
e 22502 203
e 22586 203
e 22592 203
e 22600 203
e 22601 203
e 22625 203
e 22643 203
e 22673 203
e 22875 203
e 22880 203
e 325 204
e 437 204
e 449 204
e 487 204
e 586 204
e 703 204
e 843 204
e 1057 204
e 1069 204
e 1173 204
e 1197 204
e 1240 204
e 1373 204
e 1422 204
e 1681 204
e 1899 204
e 2108 204
e 2228 204
e 2252 204
e 2412 204
e 2698 204
e 3007 204
e 3289 204
e 3579 204
e 3701 204
e 3900 204
e 4447 204
e 4649 204
e 4670 204
e 4805 204
e 4982 204
e 5005 204
e 5379 204
e 5549 204
e 5550 204
e 5580 204
e 5799 204
e 5808 204
e 5832 204
e 5908 204
e 6210 204
e 6503 204
e 6594 204
e 6637 204
e 6791 204
e 7535 204
e 7597 204
e 7647 204
e 7756 204
e 8102 204
e 8134 204
e 8306 204
e 8347 204
e 8489 204
e 8644 204
e 8728 204
e 8870 204
e 9479 204
e 9567 204
e 9764 204
e 9982 204
e 10117 204
e 10142 204
e 10321 204
e 10533 204
e 10633 204
e 11074 204
e 11204 204
e 11497 204
e 11661 204
e 11669 204
e 11915 204
e 12074 204
e 12169 204
e 12219 204
e 12350 204
e 12381 204
e 12677 204
e 12698 204
e 12973 204
e 12989 204
e 12993 204
e 13035 204
e 13153 204
e 13465 204
e 13475 204
e 13540 204
e 13970 204
e 14503 204
e 14508 204
e 15064 204
e 15549 204
e 15880 204
e 16297 204
e 16410 204
e 16616 204
e 16687 204
e 17278 204
e 17445 204
e 17650 204
e 17662 204
e 17693 204
e 17695 204
e 18083 204
e 18208 204
e 18340 204
e 18449 204
e 18498 204
e 18623 204
e 19005 204
e 19203 204
e 19253 204
e 19489 204
e 19777 204
e 19850 204
e 20005 204
e 20215 204
e 20378 204
e 20411 204
e 20450 204
e 20776 204
e 20903 204
e 21060 204
e 21210 204
e 21499 204
e 21964 204
e 22066 204
e 22177 204
e 22432 204
e 22560 204
e 22646 204
e 22682 204
e 22687 204
e 22718 204
e 491 205
e 512 205
e 535 205
e 544 205
e 579 205
e 642 205
e 1012 205
e 1063 205
e 1308 205
e 1681 205
e 2179 205
e 2221 205
e 2336 205
e 2359 205
e 2434 205
e 2626 205
e 2777 205
e 2804 205
e 2945 205
e 3181 205
e 3200 205
e 3705 205
e 3895 205
e 4174 205
e 4221 205
e 4249 205
e 4788 205
e 4853 205
e 5098 205
e 5341 205
e 5524 205
e 5529 205
e 5772 205
e 6078 205
e 6527 205
e 6911 205
e 7078 205
e 7309 205
e 7322 205
e 7503 205
e 7559 205
e 7679 205
e 7900 205
e 8080 205
e 8130 205
e 8131 205
e 8170 205
e 8279 205
e 8478 205
e 8512 205
e 8579 205
e 8596 205
e 8769 205
e 9428 205
e 9599 205
e 9669 205
e 9693 205
e 9962 205
e 10378 205
e 10423 205
e 10599 205
e 10758 205
e 10881 205
e 10962 205
e 11199 205
e 11526 205
e 11974 205
e 12026 205
e 12158 205
e 12186 205
e 12298 205
e 12403 205
e 12459 205
e 12736 205
e 12755 205
e 12802 205
e 13137 205
e 13440 205
e 13552 205
e 13768 205
e 13876 205
e 13914 205
e 14038 205
e 14570 205
e 14702 205
e 14949 205
e 15081 205
e 15170 205
e 15412 205
e 15852 205
e 16070 205
e 16171 205
e 16290 205
e 16405 205
e 16452 205
e 16765 205
e 17574 205
e 17735 205
e 18085 205
e 18222 205
e 18478 205
e 18522 205
e 18795 205
e 18811 205
e 18914 205
e 19303 205
e 19767 205
e 20109 205
e 20233 205
e 20372 205
e 20378 205
e 20412 205
e 20482 205
e 20518 205
e 20545 205
e 20575 205
e 20773 205
e 20776 205
e 20995 205
e 21187 205
e 21277 205
e 21964 205
e 21967 205
e 22025 205
e 22155 205
e 22171 205
e 22176 205
e 22322 205
e 22648 205
e 242 206
e 265 206
e 269 206
e 276 206
e 288 206
e 298 206
e 318 206
e 356 206
e 437 206
e 497 206
e 544 206
e 553 206
e 618 206
e 649 206
e 656 206
e 667 206
e 685 206
e 690 206
e 702 206
e 745 206
e 786 206
e 825 206
e 1007 206
e 1029 206
e 1057 206
e 1059 206
e 1061 206
e 1097 206
e 1154 206
e 1160 206
e 1176 206
e 1227 206
e 1249 206
e 1272 206
e 1278 206
e 1313 206
e 1323 206
e 1361 206
e 1396 206
e 1443 206
e 1469 206
e 1484 206
e 1507 206
e 1528 206
e 1633 206
e 1733 206
e 1742 206
e 1882 206
e 1898 206
e 1956 206
e 1981 206
e 2011 206
e 2044 206
e 2059 206
e 2175 206
e 2202 206
e 2204 206
e 2226 206
e 2237 206
e 2244 206
e 2306 206
e 2319 206
e 2364 206
e 2393 206
e 2428 206
e 2438 206
e 2453 206
e 2482 206
e 2501 206
e 2505 206
e 2511 206
e 2559 206
e 2563 206
e 2590 206
e 2597 206
e 2613 206
e 2658 206
e 2675 206
e 2781 206
e 2796 206
e 2800 206
e 2809 206
e 2810 206
e 2831 206
e 2892 206
e 2899 206
e 2931 206
e 2970 206
e 2977 206
e 3006 206
e 3034 206
e 3045 206
e 3051 206
e 3105 206
e 3138 206
e 3146 206
e 3181 206
e 3207 206
e 3251 206
e 3288 206
e 3289 206
e 3296 206
e 3302 206
e 3305 206
e 3328 206
e 3341 206
e 3392 206
e 3397 206
e 3418 206
e 3461 206
e 3502 206
e 3663 206
e 3708 206
e 3831 206
e 3849 206
e 3850 206
e 3859 206
e 3908 206
e 3920 206
e 3985 206
e 4012 206
e 4050 206
e 4072 206
e 4107 206
e 4112 206
e 4133 206
e 4148 206
e 4158 206
e 4188 206
e 4230 206
e 4245 206
e 4262 206
e 4266 206
e 4323 206
e 4357 206
e 4363 206
e 4383 206
e 4385 206
e 4439 206
e 4451 206
e 4512 206
e 4558 206
e 4619 206
e 4673 206
e 4679 206
e 4684 206
e 4767 206
e 4774 206
e 4781 206
e 4832 206
e 4865 206
e 4888 206
e 4967 206
e 5007 206
e 5010 206
e 5065 206
e 5133 206
e 5149 206
e 5153 206
e 5190 206
e 5226 206
e 5250 206
e 5279 206
e 5327 206
e 5350 206
e 5414 206
e 5442 206
e 5497 206
e 5539 206
e 5712 206
e 5745 206
e 5764 206
e 5798 206
e 5811 206
e 5859 206
e 5882 206
e 5934 206
e 5968 206
e 6014 206
e 6037 206
e 6048 206
e 6083 206
e 6111 206
e 6136 206
e 6161 206
e 6164 206
e 6169 206
e 6181 206
e 6259 206
e 6296 206
e 6357 206
e 6434 206
e 6460 206
e 6523 206
e 6540 206
e 6566 206
e 6589 206
e 6596 206
e 6604 206
e 6631 206
e 6646 206
e 6695 206
e 6735 206
e 6781 206
e 6802 206
e 6828 206
e 6831 206
e 6864 206
e 6880 206
e 6895 206
e 6923 206
e 6933 206
e 6937 206
e 6940 206
e 6964 206
e 6988 206
e 7027 206
e 7141 206
e 7150 206
e 7175 206
e 7176 206
e 7182 206
e 7187 206
e 7195 206
e 7203 206
e 7214 206
e 7226 206
e 7269 206
e 7287 206
e 7299 206
e 7306 206
e 7307 206
e 7440 206
e 7472 206
e 7478 206
e 7497 206
e 7509 206
e 7511 206
e 7535 206
e 7602 206
e 7607 206
e 7677 206
e 7679 206
e 7756 206
e 7872 206
e 7876 206
e 7912 206
e 7923 206
e 7987 206
e 8017 206
e 8104 206
e 8146 206
e 8151 206
e 8170 206
e 8225 206
e 8317 206
e 8344 206
e 8367 206
e 8390 206
e 8391 206
e 8482 206
e 8489 206
e 8560 206
e 8613 206
e 8634 206
e 8639 206
e 8647 206
e 8658 206
e 8666 206
e 8751 206
e 8783 206
e 8788 206
e 8822 206
e 8825 206
e 8840 206
e 8934 206
e 8938 206
e 8977 206
e 9037 206
e 9041 206
e 9069 206
e 9084 206
e 9096 206
e 9164 206
e 9195 206
e 9265 206
e 9283 206
e 9284 206
e 9321 206
e 9396 206
e 9416 206
e 9428 206
e 9440 206
e 9465 206
e 9479 206
e 9537 206
e 9576 206
e 9587 206
e 9612 206
e 9623 206
e 9638 206
e 9687 206
e 9713 206
e 9715 206
e 9735 206
e 9736 206
e 9838 206
e 9842 206
e 9864 206
e 9877 206
e 9884 206
e 9889 206
e 9919 206
e 9932 206
e 9947 206
e 9949 206
e 9951 206
e 9960 206
e 9976 206
e 9980 206
e 10018 206
e 10055 206
e 10104 206
e 10122 206
e 10220 206
e 10254 206
e 10298 206
e 10312 206
e 10333 206
e 10411 206
e 10430 206
e 10447 206
e 10459 206
e 10540 206
e 10548 206
e 10626 206
e 10680 206
e 10694 206
e 10721 206
e 10781 206
e 10829 206
e 10858 206
e 10892 206
e 10918 206
e 10928 206
e 10976 206
e 11029 206
e 11070 206
e 11074 206
e 11087 206
e 11096 206
e 11196 206
e 11202 206
e 11276 206
e 11280 206
e 11298 206
e 11302 206
e 11349 206
e 11359 206
e 11363 206
e 11458 206
e 11609 206
e 11631 206
e 11640 206
e 11657 206
e 11696 206
e 11727 206
e 11734 206
e 11760 206
e 11763 206
e 11764 206
e 11770 206
e 11775 206
e 11810 206
e 11865 206
e 11899 206
e 11938 206
e 11970 206
e 11988 206
e 12003 206
e 12011 206
e 12067 206
e 12098 206
e 12119 206
e 12124 206
e 12129 206
e 12131 206
e 12159 206
e 12202 206
e 12227 206
e 12229 206
e 12256 206
e 12257 206
e 12332 206
e 12347 206
e 12423 206
e 12449 206
e 12451 206
e 12461 206
e 12464 206
e 12485 206
e 12538 206
e 12574 206
e 12689 206
e 12698 206
e 12722 206
e 12730 206
e 12736 206
e 12746 206
e 12763 206
e 12776 206
e 12824 206
e 12859 206
e 12860 206
e 12873 206
e 12893 206
e 12921 206
e 12932 206
e 12950 206
e 12977 206
e 13052 206
e 13059 206
e 13092 206
e 13124 206
e 13143 206
e 13168 206
e 13183 206
e 13207 206
e 13279 206
e 13319 206
e 13360 206
e 13411 206
e 13427 206
e 13431 206
e 13466 206
e 13474 206
e 13479 206
e 13495 206
e 13514 206
e 13519 206
e 13531 206
e 13534 206
e 13606 206
e 13669 206
e 13672 206
e 13709 206
e 13713 206
e 13731 206
e 13744 206
e 13752 206
e 13763 206
e 13787 206
e 13798 206
e 13820 206
e 13849 206
e 13870 206
e 13876 206
e 13907 206
e 13941 206
e 13974 206
e 14019 206
e 14040 206
e 14045 206
e 14049 206
e 14060 206
e 14071 206
e 14152 206
e 14163 206
e 14229 206
e 14233 206
e 14248 206
e 14281 206
e 14360 206
e 14403 206
e 14502 206
e 14508 206
e 14533 206
e 14646 206
e 14677 206
e 14689 206
e 14740 206
e 14748 206
e 14801 206
e 14867 206
e 14869 206
e 14874 206
e 14972 206
e 14977 206
e 14992 206
e 15012 206
e 15052 206
e 15252 206
e 15266 206
e 15388 206
e 15402 206
e 15427 206
e 15444 206
e 15449 206
e 15453 206
e 15492 206
e 15498 206
e 15611 206
e 15637 206
e 15701 206
e 15707 206
e 15721 206
e 15730 206
e 15767 206
e 15787 206
e 15852 206
e 15860 206
e 15919 206
e 15967 206
e 15970 206
e 16093 206
e 16115 206
e 16238 206
e 16262 206
e 16275 206
e 16285 206
e 16288 206
e 16290 206
e 16297 206
e 16339 206
e 16340 206
e 16346 206
e 16356 206
e 16366 206
e 16418 206
e 16424 206
e 16442 206
e 16474 206
e 16607 206
e 16682 206
e 16695 206
e 16764 206
e 16765 206
e 16789 206
e 16795 206
e 16824 206
e 16958 206
e 16979 206
e 17026 206
e 17069 206
e 17078 206
e 17104 206
e 17117 206
e 17123 206
e 17135 206
e 17145 206
e 17195 206
e 17236 206
e 17269 206
e 17309 206
e 17317 206
e 17328 206
e 17351 206
e 17449 206
e 17528 206
e 17529 206
e 17547 206
e 17587 206
e 17621 206
e 17684 206
e 17732 206
e 17737 206
e 17855 206
e 17872 206
e 17878 206
e 17882 206
e 17889 206
e 17904 206
e 17912 206
e 17927 206
e 17933 206
e 17943 206
e 17976 206
e 17978 206
e 18003 206
e 18023 206
e 18025 206
e 18058 206
e 18083 206
e 18089 206
e 18173 206
e 18196 206
e 18203 206
e 18251 206
e 18257 206
e 18260 206
e 18425 206
e 18503 206
e 18517 206
e 18535 206
e 18550 206
e 18572 206
e 18640 206
e 18751 206
e 18759 206
e 18946 206
e 19045 206
e 19063 206
e 19097 206
e 19136 206
e 19157 206
e 19173 206
e 19208 206
e 19227 206
e 19237 206
e 19253 206
e 19265 206
e 19283 206
e 19324 206
e 19407 206
e 19515 206
e 19522 206
e 19562 206
e 19567 206
e 19789 206
e 19821 206
e 19834 206
e 19842 206
e 19853 206
e 19869 206
e 19954 206
e 19959 206
e 20004 206
e 20005 206
e 20042 206
e 20048 206
e 20053 206
e 20072 206
e 20096 206
e 20119 206
e 20187 206
e 20189 206
e 20197 206
e 20257 206
e 20373 206
e 20396 206
e 20442 206
e 20452 206
e 20540 206
e 20625 206
e 20628 206
e 20629 206
e 20635 206
e 20652 206
e 20705 206
e 20710 206
e 20766 206
e 20801 206
e 20820 206
e 20830 206
e 20906 206
e 20921 206
e 20935 206
e 20980 206
e 20992 206
e 20993 206
e 20994 206
e 21104 206
e 21105 206
e 21164 206
e 21227 206
e 21324 206
e 21327 206
e 21408 206
e 21422 206
e 21433 206
e 21480 206
e 21513 206
e 21589 206
e 21591 206
e 21617 206
e 21638 206
e 21743 206
e 21840 206
e 21860 206
e 21879 206
e 21916 206
e 21950 206
e 21968 206
e 22009 206
e 22024 206
e 22025 206
e 22041 206
e 22047 206
e 22098 206
e 22120 206
e 22122 206
e 22134 206
e 22153 206
e 22160 206
e 22161 206
e 22163 206
e 22179 206
e 22186 206
e 22213 206
e 22216 206
e 22254 206
e 22333 206
e 22346 206
e 22356 206
e 22378 206
e 22383 206
e 22415 206
e 22424 206
e 22434 206
e 22456 206
e 22502 206
e 22504 206
e 22575 206
e 22586 206
e 22603 206
e 22642 206
e 22682 206
e 22692 206
e 22718 206
e 22726 206
e 22782 206
e 22845 206
e 22887 206
e 22896 206
e 896 207
e 2011 207
e 2282 207
e 2668 207
e 3527 207
e 3850 207
e 4353 207
e 5003 207
e 5378 207
e 5580 207
e 5699 207
e 5736 207
e 6324 207
e 6337 207
e 6889 207
e 6955 207
e 7094 207
e 7176 207
e 7352 207
e 7382 207
e 7387 207
e 8017 207
e 8377 207
e 8443 207
e 9255 207
e 9353 207
e 9688 207
e 9821 207
e 10075 207
e 10463 207
e 10553 207
e 10599 207
e 10620 207
e 10674 207
e 10791 207
e 11280 207
e 11371 207
e 11534 207
e 11623 207
e 11969 207
e 13428 207
e 14753 207
e 15753 207
e 15824 207
e 15902 207
e 16217 207
e 16724 207
e 16789 207
e 16959 207
e 17217 207
e 17757 207
e 17818 207
e 17879 207
e 18584 207
e 18885 207
e 19137 207
e 19809 207
e 19989 207
e 20042 207
e 20194 207
e 20266 207
e 20408 207
e 20472 207
e 21103 207
e 21684 207
e 21701 207
e 22300 207
e 314 208
e 474 208
e 570 208
e 611 208
e 743 208
e 949 208
e 1114 208
e 1274 208
e 1293 208
e 1729 208
e 1864 208
e 2005 208
e 2043 208
e 2145 208
e 2436 208
e 2464 208
e 2488 208
e 2557 208
e 2777 208
e 2977 208
e 3320 208
e 3418 208
e 3506 208
e 3566 208
e 3607 208
e 4052 208
e 4180 208
e 4200 208
e 4230 208
e 4429 208
e 4881 208
e 5428 208
e 5445 208
e 5536 208
e 5732 208
e 5815 208
e 5816 208
e 5983 208
e 6455 208
e 6486 208
e 7248 208
e 7481 208
e 7484 208
e 7612 208
e 8038 208
e 8269 208
e 8512 208
e 8941 208
e 9173 208
e 9385 208
e 9442 208
e 9950 208
e 9968 208
e 10343 208
e 10423 208
e 10852 208
e 10900 208
e 11280 208
e 11511 208
e 11567 208
e 11800 208
e 11848 208
e 11879 208
e 11967 208
e 12010 208
e 12980 208
e 13942 208
e 14508 208
e 14598 208
e 14613 208
e 14869 208
e 15344 208
e 15441 208
e 15970 208
e 16331 208
e 16396 208
e 16796 208
e 16858 208
e 17989 208
e 18539 208
e 18690 208
e 18899 208
e 19150 208
e 19192 208
e 19387 208
e 19901 208
e 20236 208
e 20294 208
e 20315 208
e 21967 208
e 22142 208
e 22405 208
e 22666 208
e 838 209
e 1310 209
e 1762 209
e 2114 209
e 4711 209
e 4713 209
e 6093 209
e 6254 209
e 6710 209
e 10166 209
e 10473 209
e 10524 209
e 11048 209
e 11202 209
e 14346 209
e 14976 209
e 16441 209
e 16778 209
e 17048 209
e 20258 209
e 494 210
e 595 210
e 942 210
e 2086 210
e 2196 210
e 2424 210
e 2609 210
e 2724 210
e 2773 210
e 2897 210
e 3582 210
e 3757 210
e 4285 210
e 4323 210
e 4468 210
e 4554 210
e 5462 210
e 5708 210
e 5908 210
e 6143 210
e 6772 210
e 6886 210
e 6922 210
e 7764 210
e 7967 210
e 8212 210
e 8326 210
e 8838 210
e 9021 210
e 9482 210
e 9578 210
e 9736 210
e 9738 210
e 9966 210
e 10082 210
e 10213 210
e 10253 210
e 10273 210
e 10328 210
e 10477 210
e 11279 210
e 11571 210
e 11747 210
e 11774 210
e 11786 210
e 12372 210
e 12550 210
e 12637 210
e 13440 210
e 13603 210
e 13718 210
e 14144 210
e 14302 210
e 14323 210
e 14781 210
e 15969 210
e 16011 210
e 16510 210
e 16767 210
e 17723 210
e 17844 210
e 17914 210
e 17940 210
e 18371 210
e 18394 210
e 18424 210
e 18484 210
e 18874 210
e 19304 210
e 19634 210
e 19648 210
e 20096 210
e 20202 210
e 21145 210
e 21177 210
e 22212 210
e 22670 210
e 1418 211
e 338 212
e 1069 212
e 1120 212
e 1303 212
e 1548 212
e 1681 212
e 2108 212
e 2599 212
e 3024 212
e 3259 212
e 3501 212
e 3701 212
e 4481 212
e 4577 212
e 4768 212
e 5169 212
e 5399 212
e 5733 212
e 5761 212
e 5768 212
e 5921 212
e 6209 212
e 6384 212
e 6456 212
e 6726 212
e 7075 212
e 7202 212
e 7464 212
e 7537 212
e 8102 212
e 8237 212
e 8306 212
e 8816 212
e 9001 212
e 9114 212
e 9253 212
e 9877 212
e 9982 212
e 10365 212
e 10403 212
e 11119 212
e 11897 212
e 11951 212
e 12219 212
e 12989 212
e 13296 212
e 13465 212
e 13599 212
e 13718 212
e 14303 212
e 14504 212
e 14508 212
e 14733 212
e 15303 212
e 15330 212
e 15614 212
e 15664 212
e 15742 212
e 15858 212
e 16275 212
e 16303 212
e 16900 212
e 16949 212
e 17249 212
e 17559 212
e 17684 212
e 17761 212
e 17822 212
e 18132 212
e 18269 212
e 18280 212
e 18334 212
e 18388 212
e 18937 212
e 19253 212
e 19282 212
e 19489 212
e 19842 212
e 19992 212
e 20048 212
e 20395 212
e 20474 212
e 20491 212
e 20698 212
e 20833 212
e 21060 212
e 21383 212
e 21520 212
e 21709 212
e 21761 212
e 21860 212
e 22050 212
e 22165 212
e 569 213
e 686 213
e 702 213
e 748 213
e 942 213
e 1002 213
e 1160 213
e 1181 213
e 1193 213
e 1766 213
e 1812 213
e 2101 213
e 2191 213
e 2196 213
e 2235 213
e 2359 213
e 2464 213
e 2609 213
e 2646 213
e 2773 213
e 2808 213
e 2903 213
e 3207 213
e 3294 213
e 3359 213
e 3582 213
e 3610 213
e 3923 213
e 4005 213
e 4112 213
e 4184 213
e 4238 213
e 4285 213
e 4323 213
e 4554 213
e 4773 213
e 4831 213
e 4842 213
e 4921 213
e 5191 213
e 5194 213
e 5241 213
e 5425 213
e 5455 213
e 5462 213
e 5561 213
e 5887 213
e 5908 213
e 6148 213
e 6215 213
e 6238 213
e 6666 213
e 6749 213
e 7115 213
e 7440 213
e 7462 213
e 7476 213
e 7591 213
e 7764 213
e 7858 213
e 7904 213
e 7967 213
e 8017 213
e 8025 213
e 8085 213
e 8212 213
e 8326 213
e 8349 213
e 8383 213
e 8396 213
e 8480 213
e 8493 213
e 8495 213
e 8500 213
e 8535 213
e 8793 213
e 9249 213
e 9303 213
e 9376 213
e 9511 213
e 9669 213
e 9738 213
e 9778 213
e 10082 213
e 10253 213
e 10328 213
e 10459 213
e 10634 213
e 10913 213
e 11042 213
e 11226 213
e 11322 213
e 11364 213
e 11571 213
e 11576 213
e 11657 213
e 11679 213
e 11710 213
e 11774 213
e 11786 213
e 11813 213
e 11854 213
e 12074 213
e 12112 213
e 12124 213
e 12356 213
e 12558 213
e 12603 213
e 12771 213
e 12896 213
e 12917 213
e 13094 213
e 13137 213
e 13302 213
e 13339 213
e 13419 213
e 13603 213
e 13813 213
e 13854 213
e 13902 213
e 13961 213
e 14113 213
e 14144 213
e 14198 213
e 14302 213
e 14722 213
e 14762 213
e 14821 213
e 15121 213
e 15192 213
e 15311 213
e 15406 213
e 15427 213
e 15587 213
e 15661 213
e 15762 213
e 16393 213
e 16510 213
e 16674 213
e 16748 213
e 16927 213
e 16955 213
e 17115 213
e 17333 213
e 17400 213
e 17994 213
e 18032 213
e 18327 213
e 18371 213
e 18424 213
e 18728 213
e 18817 213
e 18874 213
e 18902 213
e 18919 213
e 19399 213
e 19601 213
e 19843 213
e 20104 213
e 20427 213
e 20474 213
e 20521 213
e 20851 213
e 20881 213
e 21169 213
e 21269 213
e 21362 213
e 21421 213
e 21466 213
e 21508 213
e 22052 213
e 22279 213
e 22436 213
e 22750 213
e 1849 214
e 1892 214
e 1997 214
e 2369 214
e 2585 214
e 2588 214
e 2768 214
e 2818 214
e 3173 214
e 3209 214
e 3312 214
e 3504 214
e 3670 214
e 4531 214
e 5225 214
e 5257 214
e 5737 214
e 5916 214
e 6233 214
e 6688 214
e 7449 214
e 8405 214
e 8613 214
e 8620 214
e 9575 214
e 9581 214
e 9870 214
e 9917 214
e 10090 214
e 11516 214
e 13295 214
e 13364 214
e 13660 214
e 14052 214
e 14143 214
e 14430 214
e 14846 214
e 15576 214
e 15940 214
e 15995 214
e 16057 214
e 16059 214
e 16734 214
e 16938 214
e 17963 214
e 18362 214
e 18643 214
e 19635 214
e 19952 214
e 20668 214
e 20756 214
e 20761 214
e 20835 214
e 22396 214
e 22572 214
e 468 215
e 587 215
e 641 215
e 702 215
e 852 215
e 964 215
e 999 215
e 1245 215
e 1850 215
e 2064 215
e 2074 215
e 2119 215
e 2533 215
e 2675 215
e 3596 215
e 3886 215
e 3995 215
e 4410 215
e 4628 215
e 4778 215
e 5080 215
e 5748 215
e 6649 215
e 6712 215
e 6926 215
e 6942 215
e 7883 215
e 8000 215
e 8017 215
e 8070 215
e 8297 215
e 8396 215
e 8781 215
e 8901 215
e 8938 215
e 8941 215
e 8982 215
e 9084 215
e 9465 215
e 9522 215
e 10509 215
e 10799 215
e 10891 215
e 11215 215
e 12775 215
e 13419 215
e 13883 215
e 13938 215
e 14111 215
e 14198 215
e 14338 215
e 14432 215
e 14638 215
e 15056 215
e 15130 215
e 15536 215
e 15767 215
e 16195 215
e 16505 215
e 17058 215
e 17127 215
e 17146 215
e 17986 215
e 18582 215
e 18585 215
e 18793 215
e 18918 215
e 19099 215
e 19483 215
e 19663 215
e 19809 215
e 20269 215
e 20618 215
e 20758 215
e 20843 215
e 20978 215
e 21611 215
e 21977 215
e 22125 215
e 248 216
e 1118 216
e 1127 216
e 1382 216
e 1499 216
e 1514 216
e 2009 216
e 2202 216
e 2971 216
e 3129 216
e 3327 216
e 3375 216
e 3942 216
e 3958 216
e 4238 216
e 4262 216
e 4316 216
e 4512 216
e 4623 216
e 4740 216
e 5191 216
e 5859 216
e 5989 216
e 6097 216
e 6344 216
e 6861 216
e 8160 216
e 8875 216
e 8941 216
e 9009 216
e 9219 216
e 9378 216
e 9937 216
e 10067 216
e 10530 216
e 10841 216
e 10915 216
e 11279 216
e 11306 216
e 11697 216
e 11790 216
e 11971 216
e 12372 216
e 12434 216
e 12954 216
e 13302 216
e 13961 216
e 14380 216
e 14794 216
e 14806 216
e 15438 216
e 15977 216
e 16108 216
e 16208 216
e 16331 216
e 16589 216
e 16748 216
e 16768 216
e 17993 216
e 18646 216
e 18760 216
e 18814 216
e 19260 216
e 19562 216
e 19928 216
e 20383 216
e 20516 216
e 20521 216
e 20888 216
e 21109 216
e 21301 216
e 21338 216
e 21484 216
e 21495 216
e 22758 216
e 592 217
e 798 217
e 1781 217
e 2844 217
e 3442 217
e 5024 217
e 5845 217
e 6985 217
e 7150 217
e 7983 217
e 8109 217
e 9673 217
e 9960 217
e 11133 217
e 11218 217
e 11259 217
e 11767 217
e 12538 217
e 13685 217
e 16060 217
e 18426 217
e 18877 217
e 19153 217
e 20409 217
e 20463 217
e 20702 217
e 21433 217
e 22353 217
e 219 218
e 263 218
e 515 218
e 616 218
e 701 218
e 854 218
e 883 218
e 926 218
e 944 218
e 1003 218
e 1190 218
e 1418 218
e 1476 218
e 1504 218
e 1596 218
e 1665 218
e 1733 218
e 1788 218
e 2227 218
e 2308 218
e 2375 218
e 2596 218
e 2689 218
e 2870 218
e 2940 218
e 3019 218
e 3094 218
e 3219 218
e 3225 218
e 3491 218
e 3779 218
e 3812 218
e 3907 218
e 4076 218
e 4111 218
e 4215 218
e 4250 218
e 4318 218
e 4341 218
e 4535 218
e 4548 218
e 4614 218
e 4663 218
e 4994 218
e 5190 218
e 5256 218
e 5515 218
e 5560 218
e 5596 218
e 5603 218
e 5637 218
e 5671 218
e 5679 218
e 5828 218
e 5897 218
e 5990 218
e 6192 218
e 6202 218
e 6316 218
e 6393 218
e 6415 218
e 6515 218
e 6583 218
e 6602 218
e 6621 218
e 6754 218
e 6867 218
e 7163 218
e 7166 218
e 7210 218
e 7249 218
e 7376 218
e 7433 218
e 7587 218
e 7600 218
e 7605 218
e 7617 218
e 7775 218
e 7924 218
e 7971 218
e 7981 218
e 8071 218
e 8226 218
e 8432 218
e 8475 218
e 8507 218
e 8673 218
e 9005 218
e 9065 218
e 9132 218
e 9197 218
e 9392 218
e 9476 218
e 9549 218
e 9623 218
e 9800 218
e 9843 218
e 9847 218
e 9928 218
e 10239 218
e 10370 218
e 10425 218
e 10489 218
e 10611 218
e 10717 218
e 10895 218
e 10924 218
e 10925 218
e 11142 218
e 11350 218
e 11355 218
e 11573 218
e 11814 218
e 11983 218
e 12089 218
e 12228 218
e 12298 218
e 12312 218
e 12371 218
e 12453 218
e 12456 218
e 12457 218
e 12670 218
e 12682 218
e 12763 218
e 12863 218
e 12888 218
e 12923 218
e 12924 218
e 13034 218
e 13139 218
e 13221 218
e 13291 218
e 13340 218
e 13651 218
e 13842 218
e 13946 218
e 13953 218
e 13980 218
e 14032 218
e 14118 218
e 14191 218
e 14221 218
e 14272 218
e 14579 218
e 14692 218
e 14729 218
e 14732 218
e 14836 218
e 14963 218
e 15033 218
e 15074 218
e 15149 218
e 15173 218
e 15206 218
e 15334 218
e 15449 218
e 15555 218
e 15717 218
e 15776 218
e 15825 218
e 15860 218
e 15898 218
e 16319 218
e 16336 218
e 16369 218
e 16454 218
e 16502 218
e 16661 218
e 16745 218
e 16883 218
e 16951 218
e 17042 218
e 17045 218
e 17113 218
e 17315 218
e 17321 218
e 17351 218
e 17457 218
e 17467 218
e 17476 218
e 17481 218
e 17847 218
e 17888 218
e 17902 218
e 18045 218
e 18100 218
e 18110 218
e 18120 218
e 18163 218
e 18209 218
e 18292 218
e 18318 218
e 18379 218
e 18409 218
e 18621 218
e 18745 218
e 18946 218
e 19297 218
e 19321 218
e 19661 218
e 19815 218
e 19900 218
e 19923 218
e 20052 218
e 20076 218
e 20086 218
e 20087 218
e 20265 218
e 20417 218
e 20445 218
e 20486 218
e 20544 218
e 20578 218
e 20611 218
e 20896 218
e 20949 218
e 21044 218
e 21105 218
e 21170 218
e 21227 218
e 21291 218
e 21752 218
e 21876 218
e 21877 218
e 21948 218
e 22070 218
e 22091 218
e 22105 218
e 22152 218
e 22230 218
e 22303 218
e 22322 218
e 22333 218
e 22367 218
e 22879 218
e 22880 218
e 263 219
e 701 219
e 713 219
e 854 219
e 1003 219
e 1418 219
e 1457 219
e 1504 219
e 1596 219
e 1648 219
e 1665 219
e 2149 219
e 2208 219
e 2596 219
e 2894 219
e 3219 219
e 3425 219
e 3491 219
e 3812 219
e 3907 219
e 4134 219
e 4250 219
e 4318 219
e 4548 219
e 4914 219
e 5256 219
e 5603 219
e 5637 219
e 5671 219
e 5828 219
e 5840 219
e 5897 219
e 6192 219
e 6202 219
e 6316 219
e 6495 219
e 6837 219
e 7079 219
e 7166 219
e 7210 219
e 7313 219
e 7433 219
e 7564 219
e 7896 219
e 7981 219
e 8072 219
e 8226 219
e 8346 219
e 8432 219
e 8475 219
e 8638 219
e 8850 219
e 9063 219
e 9197 219
e 9440 219
e 9476 219
e 9519 219
e 9549 219
e 9701 219
e 9800 219
e 9843 219
e 9847 219
e 10488 219
e 10582 219
e 10717 219
e 10895 219
e 10925 219
e 11075 219
e 11098 219
e 11142 219
e 11166 219
e 11350 219
e 11355 219
e 11448 219
e 11573 219
e 11862 219
e 11942 219
e 12070 219
e 12140 219
e 12371 219
e 12457 219
e 12474 219
e 12525 219
e 12936 219
e 13034 219
e 13139 219
e 13169 219
e 13260 219
e 13291 219
e 13783 219
e 13842 219
e 13939 219
e 13946 219
e 13980 219
e 13984 219
e 14221 219
e 14272 219
e 14495 219
e 14579 219
e 14692 219
e 14729 219
e 15072 219
e 15074 219
e 15173 219
e 15206 219
e 15501 219
e 15593 219
e 15668 219
e 15717 219
e 15825 219
e 15898 219
e 16433 219
e 16502 219
e 16725 219
e 16745 219
e 16883 219
e 16951 219
e 17113 219
e 17476 219
e 17481 219
e 17655 219
e 17847 219
e 17888 219
e 18045 219
e 18252 219
e 18292 219
e 18294 219
e 18318 219
e 18745 219
e 18769 219
e 18988 219
e 19289 219
e 19321 219
e 19597 219
e 19632 219
e 19661 219
e 19686 219
e 19815 219
e 19915 219
e 20045 219
e 20052 219
e 20086 219
e 20087 219
e 20432 219
e 20541 219
e 20578 219
e 20611 219
e 20692 219
e 20949 219
e 20952 219
e 21288 219
e 21463 219
e 21638 219
e 21897 219
e 21948 219
e 22002 219
e 22070 219
e 22152 219
e 22303 219
e 22380 219
e 527 220
e 1057 220
e 1417 220
e 1795 220
e 1949 220
e 2218 220
e 2339 220
e 2781 220
e 2977 220
e 3583 220
e 3636 220
e 3862 220
e 4447 220
e 4577 220
e 4756 220
e 4922 220
e 5488 220
e 6213 220
e 6228 220
e 6596 220
e 6633 220
e 6657 220
e 6844 220
e 7055 220
e 7846 220
e 8579 220
e 8644 220
e 8997 220
e 9084 220
e 9158 220
e 9249 220
e 9669 220
e 10626 220
e 10786 220
e 10996 220
e 11194 220
e 12013 220
e 12065 220
e 12522 220
e 13963 220
e 14025 220
e 14168 220
e 14362 220
e 14383 220
e 14663 220
e 14725 220
e 14948 220
e 15184 220
e 15352 220
e 15549 220
e 15760 220
e 15854 220
e 16391 220
e 17249 220
e 17606 220
e 17928 220
e 18245 220
e 18310 220
e 18403 220
e 18478 220
e 19048 220
e 19940 220
e 20518 220
e 20541 220
e 20776 220
e 21115 220
e 21548 220
e 22131 220
e 22163 220
e 22339 220
e 22742 220
e 22782 220
e 838 221
e 3412 221
e 4550 221
e 4713 221
e 5011 221
e 5914 221
e 6755 221
e 7837 221
e 7994 221
e 9134 221
e 9168 221
e 10757 221
e 11765 221
e 12514 221
e 12647 221
e 12664 221
e 12683 221
e 13557 221
e 13985 221
e 14271 221
e 14783 221
e 15068 221
e 15516 221
e 16024 221
e 16603 221
e 17651 221
e 17892 221
e 17954 221
e 18249 221
e 18264 221
e 18920 221
e 19209 221
e 19449 221
e 19787 221
e 20478 221
e 20792 221
e 21443 221
e 21904 221
e 21985 221
e 628 222
e 936 222
e 1125 222
e 1894 222
e 1985 222
e 2076 222
e 2324 222
e 3101 222
e 3468 222
e 3651 222
e 3750 222
e 3758 222
e 3764 222
e 3859 222
e 3985 222
e 4005 222
e 4096 222
e 4323 222
e 4536 222
e 4619 222
e 6023 222
e 6252 222
e 6301 222
e 6313 222
e 6426 222
e 7369 222
e 7570 222
e 7741 222
e 7912 222
e 7978 222
e 8266 222
e 8660 222
e 8760 222
e 9180 222
e 9799 222
e 10819 222
e 11364 222
e 11801 222
e 11805 222
e 11901 222
e 12771 222
e 13015 222
e 13135 222
e 13442 222
e 13479 222
e 13705 222
e 13854 222
e 14085 222
e 14330 222
e 14458 222
e 15327 222
e 15397 222
e 15643 222
e 16301 222
e 16375 222
e 17026 222
e 17306 222
e 17449 222
e 17701 222
e 17737 222
e 17857 222
e 17898 222
e 17933 222
e 18077 222
e 18854 222
e 19011 222
e 19563 222
e 19632 222
e 19869 222
e 20048 222
e 20198 222
e 20233 222
e 20484 222
e 20722 222
e 21153 222
e 21344 222
e 21435 222
e 21527 222
e 21605 222
e 21646 222
e 21706 222
e 21855 222
e 22766 222
e 22805 222
e 909 223
e 1499 223
e 1633 223
e 1942 223
e 2108 223
e 2703 223
e 4238 223
e 4377 223
e 5361 223
e 6598 223
e 6964 223
e 7013 223
e 7281 223
e 9084 223
e 9624 223
e 11194 223
e 12433 223
e 12719 223
e 15002 223
e 15550 223
e 15854 223
e 16936 223
e 17999 223
e 20518 223
e 20571 223
e 20890 223
e 21611 223
e 21923 223
e 22410 223
e 305 224
e 356 224
e 398 224
e 567 224
e 672 224
e 757 224
e 894 224
e 933 224
e 2160 224
e 2800 224
e 3621 224
e 4844 224
e 5079 224
e 5283 224
e 5351 224
e 6302 224
e 7090 224
e 9109 224
e 9229 224
e 9748 224
e 9758 224
e 10022 224
e 10324 224
e 10662 224
e 11290 224
e 11652 224
e 13212 224
e 13447 224
e 13922 224
e 15239 224
e 15660 224
e 15748 224
e 15942 224
e 16097 224
e 16323 224
e 16633 224
e 17314 224
e 17387 224
e 17474 224
e 17636 224
e 18022 224
e 18091 224
e 18410 224
e 18838 224
e 20838 224
e 21002 224
e 21087 224
e 21283 224
e 21301 224
e 21478 224
e 21562 224
e 21683 224
e 21736 224
e 22076 224
e 22300 224
e 22341 224
e 22682 224
e 22712 224
e 22821 224
e 1053 225
e 4565 225
e 9568 225
e 12787 225
e 13355 225
e 14459 225
e 15727 225
e 20399 225
e 21351 225
e 537 226
e 831 226
e 941 226
e 1616 226
e 1679 226
e 2003 226
e 2760 226
e 2897 226
e 3530 226
e 3548 226
e 3960 226
e 4266 226
e 4343 226
e 4353 226
e 4648 226
e 4698 226
e 4809 226
e 5347 226
e 5969 226
e 6386 226
e 6396 226
e 6469 226
e 7112 226
e 7253 226
e 7369 226
e 7450 226
e 7478 226
e 7557 226
e 7687 226
e 7779 226
e 8321 226
e 8385 226
e 8473 226
e 8604 226
e 8737 226
e 8805 226
e 8870 226
e 9033 226
e 9179 226
e 9206 226
e 9340 226
e 9482 226
e 9645 226
e 9790 226
e 10088 226
e 10107 226
e 10341 226
e 10605 226
e 10614 226
e 10620 226
e 10899 226
e 11331 226
e 11895 226
e 11969 226
e 11997 226
e 11998 226
e 12332 226
e 12359 226
e 12426 226
e 12490 226
e 12619 226
e 12620 226
e 12794 226
e 13096 226
e 13442 226
e 13542 226
e 13802 226
e 13915 226
e 13931 226
e 14021 226
e 14029 226
e 14199 226
e 14274 226
e 14553 226
e 14636 226
e 14752 226
e 15427 226
e 15519 226
e 16296 226
e 16964 226
e 16974 226
e 17007 226
e 17037 226
e 17092 226
e 17223 226
e 17278 226
e 17377 226
e 17405 226
e 17685 226
e 18006 226
e 18260 226
e 18394 226
e 18476 226
e 18849 226
e 19434 226
e 19581 226
e 19705 226
e 20202 226
e 21089 226
e 21248 226
e 21730 226
e 22236 226
e 22324 226
e 22420 226
e 22545 226
e 497 227
e 515 227
e 1333 227
e 1935 227
e 2379 227
e 2523 227
e 2790 227
e 3183 227
e 3338 227
e 3550 227
e 4068 227
e 4182 227
e 4194 227
e 4209 227
e 4245 227
e 4324 227
e 5413 227
e 5837 227
e 6117 227
e 6326 227
e 6880 227
e 6927 227
e 7615 227
e 7815 227
e 8391 227
e 8639 227
e 8663 227
e 8758 227
e 9225 227
e 9237 227
e 9485 227
e 9634 227
e 9685 227
e 9985 227
e 10096 227
e 10211 227
e 10325 227
e 10636 227
e 11303 227
e 12606 227
e 12995 227
e 13112 227
e 13798 227
e 13863 227
e 14209 227
e 14277 227
e 14930 227
e 15383 227
e 16469 227
e 16834 227
e 17549 227
e 17732 227
e 17950 227
e 17962 227
e 18372 227
e 18431 227
e 18893 227
e 19136 227
e 19153 227
e 19157 227
e 19480 227
e 19493 227
e 19710 227
e 19763 227
e 20197 227
e 20530 227
e 20896 227
e 20909 227
e 21480 227
e 21638 227
e 21909 227
e 21927 227
e 22083 227
e 22092 227
e 22364 227
e 507 228
e 906 228
e 1570 228
e 1698 228
e 1864 228
e 2271 228
e 2455 228
e 2515 228
e 3162 228
e 3286 228
e 3689 228
e 3806 228
e 4002 228
e 4071 228
e 4776 228
e 4960 228
e 5002 228
e 5367 228
e 5421 228
e 5976 228
e 6124 228
e 6880 228
e 6972 228
e 7367 228
e 7389 228
e 7885 228
e 8547 228
e 8847 228
e 9191 228
e 9198 228
e 9356 228
e 9520 228
e 9658 228
e 9702 228
e 9929 228
e 10001 228
e 10191 228
e 10368 228
e 11559 228
e 11689 228
e 11711 228
e 12419 228
e 13243 228
e 13484 228
e 14014 228
e 14930 228
e 15063 228
e 15127 228
e 16266 228
e 16360 228
e 16411 228
e 17594 228
e 17901 228
e 17937 228
e 18687 228
e 18691 228
e 18940 228
e 19216 228
e 20834 228
e 20931 228
e 21006 228
e 21946 228
e 3345 229
e 3362 229
e 3381 229
e 3964 229
e 5097 229
e 5583 229
e 6449 229
e 6848 229
e 7137 229
e 7220 229
e 7645 229
e 9997 229
e 11175 229
e 13122 229
e 15181 229
e 18080 229
e 18702 229
e 19175 229
e 19720 229
e 20866 229
e 22257 229
e 22300 229
e 2162 230
e 2773 230
e 2777 230
e 3184 230
e 3799 230
e 4674 230
e 5133 230
e 7734 230
e 9912 230
e 12703 230
e 13030 230
e 15053 230
e 16637 230
e 18536 230
e 20101 230
e 21510 230
e 21844 230
e 5814 231
e 9675 231
e 12646 231
e 13629 231
e 14610 231
e 15475 231
e 15881 231
e 494 232
e 500 232
e 652 232
e 895 232
e 1143 232
e 1212 232
e 1656 232
e 1674 232
e 2046 232
e 2116 232
e 2193 232
e 2236 232
e 2330 232
e 2338 232
e 2421 232
e 2494 232
e 2676 232
e 2714 232
e 2724 232
e 2912 232
e 3094 232
e 3288 232
e 3365 232
e 3405 232
e 3515 232
e 3542 232
e 4034 232
e 4098 232
e 4386 232
e 4749 232
e 4780 232
e 4986 232
e 5219 232
e 5341 232
e 5477 232
e 5531 232
e 5755 232
e 5776 232
e 5984 232
e 6016 232
e 6144 232
e 6180 232
e 6290 232
e 6875 232
e 6929 232
e 7301 232
e 7403 232
e 7415 232
e 7606 232
e 7789 232
e 7913 232
e 8245 232
e 8277 232
e 8538 232
e 8638 232
e 9384 232
e 9556 232
e 9578 232
e 9834 232
e 9966 232
e 10043 232
e 10113 232
e 10459 232
e 10688 232
e 11192 232
e 11369 232
e 11377 232
e 11382 232
e 11396 232
e 11774 232
e 12022 232
e 12823 232
e 13506 232
e 13666 232
e 14286 232
e 14323 232
e 14648 232
e 15224 232
e 15846 232
e 15910 232
e 15982 232
e 16108 232
e 16664 232
e 16961 232
e 17206 232
e 17276 232
e 17415 232
e 17576 232
e 17893 232
e 18267 232
e 18474 232
e 18578 232
e 19304 232
e 19395 232
e 19464 232
e 19504 232
e 19842 232
e 19950 232
e 20855 232
e 20890 232
e 21060 232
e 21130 232
e 21214 232
e 21432 232
e 21801 232
e 21941 232
e 22199 232
e 22210 232
e 515 233
e 616 233
e 1219 233
e 1426 233
e 2149 233
e 2462 233
e 2892 233
e 3491 233
e 3513 233
e 4076 233
e 4368 233
e 5193 233
e 5990 233
e 6290 233
e 6788 233
e 7005 233
e 7398 233
e 8033 233
e 9288 233
e 9293 233
e 9422 233
e 9583 233
e 10298 233
e 10488 233
e 10771 233
e 10838 233
e 10951 233
e 11381 233
e 11395 233
e 12195 233
e 12230 233
e 12249 233
e 12531 233
e 12618 233
e 13341 233
e 13448 233
e 13747 233
e 13769 233
e 14118 233
e 14413 233
e 14746 233
e 15284 233
e 15393 233
e 15906 233
e 16193 233
e 16631 233
e 17268 233
e 17351 233
e 17360 233
e 18201 233
e 18323 233
e 18576 233
e 18800 233
e 19734 233
e 19951 233
e 19959 233
e 21227 233
e 21341 233
e 21877 233
e 22263 233
e 22376 233
e 22600 233
e 2425 234
e 12987 234
e 13462 234
e 14102 234
e 14430 234
e 14932 234
e 15597 234
e 16200 234
e 17074 234
e 19104 234
e 19447 234
e 20463 234
e 22139 234
e 391 235
e 444 235
e 512 235
e 580 235
e 1112 235
e 1236 235
e 1279 235
e 1732 235
e 2550 235
e 3310 235
e 3322 235
e 3990 235
e 4413 235
e 5540 235
e 5597 235
e 5628 235
e 6580 235
e 7232 235
e 7559 235
e 7587 235
e 7845 235
e 7976 235
e 9899 235
e 10645 235
e 11218 235
e 11353 235
e 11487 235
e 11660 235
e 11694 235
e 13281 235
e 13407 235
e 13683 235
e 13720 235
e 14364 235
e 14508 235
e 15520 235
e 15658 235
e 15935 235
e 16454 235
e 18148 235
e 18865 235
e 19091 235
e 19533 235
e 19654 235
e 19945 235
e 20135 235
e 20206 235
e 20217 235
e 20352 235
e 20743 235
e 21110 235
e 21505 235
e 21631 235
e 21916 235
e 21945 235
e 22300 235
e 22312 235
e 22417 235
e 22657 235
e 22712 235
e 484 236
e 651 236
e 777 236
e 1264 236
e 1878 236
e 2070 236
e 4217 236
e 4636 236
e 4672 236
e 5006 236
e 5747 236
e 5861 236
e 5896 236
e 6145 236
e 6441 236
e 7707 236
e 8402 236
e 9042 236
e 10029 236
e 10741 236
e 11114 236
e 11515 236
e 11830 236
e 12999 236
e 13787 236
e 14494 236
e 15073 236
e 15716 236
e 16012 236
e 17117 236
e 17188 236
e 17835 236
e 18502 236
e 18891 236
e 19309 236
e 19467 236
e 19741 236
e 20690 236
e 21176 236
e 21423 236
e 22097 236
e 952 237
e 2523 237
e 4009 237
e 7190 237
e 7888 237
e 8012 237
e 9687 237
e 10455 237
e 13371 237
e 16654 237
e 16990 237
e 18008 237
e 18534 237
e 19787 237
e 21918 237
e 1418 238
e 2110 238
e 2314 238
e 4376 238
e 4720 238
e 4976 238
e 8256 238
e 8499 238
e 8695 238
e 9120 238
e 9954 238
e 12089 238
e 12262 238
e 13340 238
e 13459 238
e 14641 238
e 14717 238
e 14904 238
e 15604 238
e 16127 238
e 16216 238
e 16336 238
e 16661 238
e 16745 238
e 17376 238
e 17888 238
e 18815 238
e 19297 238
e 20052 238
e 20398 238
e 20486 238
e 20692 238
e 20913 238
e 21532 238
e 22303 238
e 22879 238
e 632 239
e 1540 239
e 1925 239
e 3980 239
e 4936 239
e 5225 239
e 5753 239
e 6304 239
e 7316 239
e 7410 239
e 7837 239
e 8305 239
e 8726 239
e 9781 239
e 11081 239
e 12683 239
e 13098 239
e 14001 239
e 14506 239
e 16018 239
e 16068 239
e 16075 239
e 16209 239
e 17941 239
e 17984 239
e 18698 239
e 19836 239
e 19894 239
e 20093 239
e 20653 239
e 20734 239
e 20871 239
e 21720 239
e 22613 239
e 314 240
e 2131 240
e 2488 240
e 3998 240
e 4640 240
e 5069 240
e 5202 240
e 5319 240
e 6068 240
e 8219 240
e 9025 240
e 10121 240
e 10216 240
e 10432 240
e 10639 240
e 11095 240
e 12608 240
e 13321 240
e 13466 240
e 14375 240
e 15114 240
e 15310 240
e 15651 240
e 18873 240
e 19206 240
e 19301 240
e 20055 240
e 20834 240
e 20868 240
e 22405 240
e 651 241
e 1626 241
e 1915 241
e 2205 241
e 2926 241
e 3814 241
e 5457 241
e 5646 241
e 5707 241
e 5864 241
e 5889 241
e 6065 241
e 6137 241
e 6201 241
e 6441 241
e 6538 241
e 6755 241
e 6904 241
e 7164 241
e 7263 241
e 7468 241
e 8116 241
e 8431 241
e 8543 241
e 8670 241
e 9687 241
e 11100 241
e 11314 241
e 11737 241
e 11842 241
e 11896 241
e 12266 241
e 12514 241
e 12726 241
e 12739 241
e 13098 241
e 13177 241
e 13556 241
e 13586 241
e 13771 241
e 13999 241
e 14342 241
e 14420 241
e 15006 241
e 15704 241
e 16036 241
e 16045 241
e 16114 241
e 17458 241
e 17644 241
e 17931 241
e 18179 241
e 18249 241
e 18499 241
e 18673 241
e 19095 241
e 19665 241
e 19685 241
e 20544 241
e 20653 241
e 20766 241
e 21246 241
e 21419 241
e 21894 241
e 22035 241
e 22119 241
e 22417 241
e 446 242
e 495 242
e 598 242
e 685 242
e 849 242
e 1764 242
e 2101 242
e 2119 242
e 2655 242
e 3336 242
e 3375 242
e 3558 242
e 3731 242
e 4180 242
e 4245 242
e 4451 242
e 4511 242
e 4610 242
e 4637 242
e 4752 242
e 6858 242
e 6860 242
e 6937 242
e 7446 242
e 7876 242
e 7991 242
e 7998 242
e 8017 242
e 8482 242
e 8530 242
e 8751 242
e 9153 242
e 9575 242
e 10351 242
e 10486 242
e 11061 242
e 11596 242
e 11849 242
e 11856 242
e 11863 242
e 12124 242
e 12125 242
e 12279 242
e 12370 242
e 12738 242
e 13196 242
e 13519 242
e 13818 242
e 13820 242
e 13961 242
e 14038 242
e 14453 242
e 14458 242
e 14508 242
e 14570 242
e 14696 242
e 14915 242
e 15160 242
e 16249 242
e 16409 242
e 16425 242
e 17095 242
e 17253 242
e 17301 242
e 17739 242
e 17787 242
e 17857 242
e 18053 242
e 18055 242
e 18395 242
e 18657 242
e 19005 242
e 19238 242
e 19493 242
e 19537 242
e 19932 242
e 20141 242
e 20794 242
e 20918 242
e 21659 242
e 21739 242
e 22812 242
e 250 243
e 2005 243
e 2202 243
e 2668 243
e 3332 243
e 3679 243
e 5083 243
e 5195 243
e 5910 243
e 7452 243
e 8017 243
e 9894 243
e 12465 243
e 13212 243
e 13843 243
e 15024 243
e 15943 243
e 16896 243
e 18712 243
e 19942 243
e 20094 243
e 20389 243
e 21294 243
e 22349 243
e 9645 244
e 3049 245
e 6861 245
e 6994 245
e 12222 245
e 16471 245
e 17377 245
e 20834 245
e 22205 245
e 509 246
e 1883 246
e 2585 246
e 2764 246
e 2968 246
e 3135 246
e 3381 246
e 3731 246
e 4402 246
e 5891 246
e 6935 246
e 8305 246
e 10013 246
e 10173 246
e 11612 246
e 11927 246
e 12677 246
e 12777 246
e 13029 246
e 13730 246
e 14016 246
e 14321 246
e 14418 246
e 14699 246
e 15259 246
e 15413 246
e 15537 246
e 15990 246
e 18656 246
e 18722 246
e 19720 246
e 19758 246
e 19999 246
e 20426 246
e 20634 246
e 20729 246
e 20998 246
e 21340 246
e 22150 246
e 3908 247
e 7712 247
e 7749 247
e 8303 247
e 8553 247
e 8716 247
e 11637 247
e 18135 247
e 21587 247
e 22486 247
e 1160 248
e 1894 248
e 2971 248
e 3075 248
e 3103 248
e 3573 248
e 3771 248
e 3777 248
e 3825 248
e 4238 248
e 4370 248
e 4512 248
e 5199 248
e 5326 248
e 5341 248
e 5455 248
e 5703 248
e 5825 248
e 5887 248
e 5953 248
e 6527 248
e 6753 248
e 7150 248
e 7346 248
e 7435 248
e 7947 248
e 8379 248
e 8384 248
e 8522 248
e 8707 248
e 9219 248
e 9380 248
e 9821 248
e 10273 248
e 10746 248
e 11279 248
e 11386 248
e 11971 248
e 12005 248
e 12684 248
e 12879 248
e 12958 248
e 13004 248
e 13335 248
e 13880 248
e 14235 248
e 14380 248
e 14528 248
e 14655 248
e 15438 248
e 15676 248
e 16071 248
e 16589 248
e 16780 248
e 16927 248
e 17005 248
e 17983 248
e 18760 248
e 19237 248
e 19260 248
e 19928 248
e 20360 248
e 20401 248
e 20661 248
e 21150 248
e 21446 248
e 21724 248
e 21912 248
e 22176 248
e 22346 248
e 22758 248
e 22805 248
e 22847 248
e 400 249
e 1432 249
e 2088 249
e 2670 249
e 4692 249
e 4892 249
e 6684 249
e 8501 249
e 8701 249
e 9723 249
e 10013 249
e 10700 249
e 12113 249
e 14480 249
e 15985 249
e 16096 249
e 19228 249
e 20120 249
e 22188 249
e 22300 249
e 22340 249
e 305 250
e 757 250
e 1432 250
e 1475 250
e 1726 250
e 1752 250
e 1910 250
e 1950 250
e 2180 250
e 2464 250
e 3075 250
e 3127 250
e 3194 250
e 4293 250
e 4360 250
e 5033 250
e 5079 250
e 5764 250
e 5789 250
e 5809 250
e 5940 250
e 6275 250
e 6435 250
e 6458 250
e 6546 250
e 6723 250
e 6931 250
e 6988 250
e 6994 250
e 7284 250
e 7372 250
e 7687 250
e 8206 250
e 8451 250
e 8473 250
e 8564 250
e 8781 250
e 9504 250
e 9591 250
e 9682 250
e 9893 250
e 10288 250
e 10469 250
e 10605 250
e 10685 250
e 10703 250
e 10797 250
e 10849 250
e 11308 250
e 11352 250
e 11411 250
e 11598 250
e 11777 250
e 11934 250
e 11998 250
e 12050 250
e 12102 250
e 12328 250
e 12442 250
e 12619 250
e 12620 250
e 13060 250
e 13122 250
e 13137 250
e 13442 250
e 13805 250
e 13879 250
e 14168 250
e 14199 250
e 14508 250
e 14545 250
e 14548 250
e 14892 250
e 14951 250
e 15038 250
e 15617 250
e 15993 250
e 16262 250
e 16295 250
e 16323 250
e 16836 250
e 16914 250
e 16974 250
e 16999 250
e 17273 250
e 17346 250
e 17353 250
e 17451 250
e 17662 250
e 17685 250
e 17715 250
e 17832 250
e 17867 250
e 18202 250
e 18242 250
e 18260 250
e 18301 250
e 18733 250
e 18792 250
e 19137 250
e 19350 250
e 19422 250
e 19581 250
e 19665 250
e 20150 250
e 20182 250
e 20821 250
e 21248 250
e 21298 250
e 21562 250
e 21736 250
e 21815 250
e 22172 250
e 22262 250
e 22324 250
e 22325 250
e 22392 250
e 22456 250
e 22713 250
e 22823 250
e 321 251
e 537 251
e 569 251
e 830 251
e 1007 251
e 1035 251
e 1238 251
e 1425 251
e 1438 251
e 1790 251
e 1918 251
e 2080 251
e 2103 251
e 2172 251
e 2626 251
e 2862 251
e 3105 251
e 3207 251
e 3229 251
e 3400 251
e 3472 251
e 3554 251
e 4162 251
e 4201 251
e 4408 251
e 4488 251
e 4775 251
e 4818 251
e 4840 251
e 4875 251
e 4965 251
e 5577 251
e 5719 251
e 6616 251
e 6705 251
e 6889 251
e 7141 251
e 7881 251
e 8110 251
e 8193 251
e 9039 251
e 9200 251
e 9319 251
e 9354 251
e 9645 251
e 9869 251
e 10140 251
e 10570 251
e 11118 251
e 11436 251
e 11672 251
e 11949 251
e 12513 251
e 12558 251
e 12732 251
e 12935 251
e 13422 251
e 13458 251
e 14062 251
e 14443 251
e 14581 251
e 15583 251
e 15614 251
e 16156 251
e 16396 251
e 16866 251
e 16873 251
e 17077 251
e 17110 251
e 17266 251
e 17324 251
e 17429 251
e 18083 251
e 18098 251
e 18168 251
e 18388 251
e 18810 251
e 19605 251
e 19918 251
e 20155 251
e 20625 251
e 20893 251
e 20899 251
e 20932 251
e 22462 251
e 22553 251
e 1084 252
e 1716 252
e 2806 252
e 2916 252
e 5552 252
e 5891 252
e 5918 252
e 7061 252
e 7479 252
e 7829 252
e 8623 252
e 9587 252
e 11964 252
e 12337 252
e 12497 252
e 12966 252
e 14003 252
e 19128 252
e 19196 252
e 19591 252
e 20835 252
e 22197 252
e 665 253
e 897 253
e 947 253
e 1213 253
e 1230 253
e 1415 253
e 1715 253
e 1893 253
e 2193 253
e 2314 253
e 2497 253
e 2663 253
e 3196 253
e 3357 253
e 3419 253
e 4720 253
e 5261 253
e 5341 253
e 6263 253
e 6832 253
e 6942 253
e 7287 253
e 8031 253
e 8256 253
e 8414 253
e 8482 253
e 8827 253
e 9120 253
e 9138 253
e 9550 253
e 9793 253
e 9933 253
e 10529 253
e 10583 253
e 11364 253
e 11933 253
e 12929 253
e 13051 253
e 13714 253
e 14027 253
e 14145 253
e 14172 253
e 14251 253
e 14386 253
e 14705 253
e 14758 253
e 14797 253
e 14879 253
e 14882 253
e 14904 253
e 15520 253
e 15705 253
e 15817 253
e 16216 253
e 16369 253
e 17049 253
e 17249 253
e 17731 253
e 17751 253
e 18725 253
e 18767 253
e 19288 253
e 19366 253
e 19412 253
e 19469 253
e 19494 253
e 20280 253
e 20393 253
e 20999 253
e 21261 253
e 21532 253
e 21573 253
e 22165 253
e 22167 253
e 22802 253
e 547 254
e 1088 254
e 1099 254
e 1640 254
e 2470 254
e 2615 254
e 2914 254
e 3724 254
e 4501 254
e 4665 254
e 4716 254
e 5089 254
e 5215 254
e 5955 254
e 6639 254
e 7051 254
e 7065 254
e 7367 254
e 7665 254
e 7990 254
e 8062 254
e 8101 254
e 8112 254
e 8324 254
e 8806 254
e 9059 254
e 9086 254
e 9190 254
e 9748 254
e 9922 254
e 10114 254
e 10419 254
e 10444 254
e 10665 254
e 11019 254
e 11141 254
e 11187 254
e 11371 254
e 11527 254
e 11534 254
e 11875 254
e 11902 254
e 12964 254
e 14087 254
e 14174 254
e 14308 254
e 14588 254
e 15188 254
e 15202 254
e 15553 254
e 15928 254
e 16103 254
e 16111 254
e 16194 254
e 16822 254
e 18236 254
e 18779 254
e 19098 254
e 19280 254
e 19520 254
e 20064 254
e 20168 254
e 20689 254
e 20785 254
e 20838 254
e 21029 254
e 21700 254
e 22529 254
e 22719 254
e 4765 255
e 5703 255
e 11874 255
e 12197 255
e 17362 255
e 17843 255
e 17871 255
e 18602 255
e 19576 255
e 20096 255
e 450 256
e 1318 256
e 1737 256
e 1857 256
e 2246 256
e 3000 256
e 3074 256
e 3423 256
e 3866 256
e 4013 256
e 4520 256
e 6217 256
e 6295 256
e 8363 256
e 8578 256
e 9743 256
e 10366 256
e 11706 256
e 11984 256
e 12290 256
e 12331 256
e 12557 256
e 12717 256
e 13224 256
e 13265 256
e 14242 256
e 14475 256
e 14947 256
e 15405 256
e 16020 256
e 16068 256
e 17281 256
e 17941 256
e 19936 256
e 19964 256
e 20650 256
e 21099 256
e 21413 256
e 22396 256
e 22613 256
e 22726 256
e 715 257
e 1172 257
e 1247 257
e 1538 257
e 1702 257
e 1751 257
e 2062 257
e 2069 257
e 2080 257
e 2201 257
e 2289 257
e 2414 257
e 2438 257
e 3024 257
e 3214 257
e 3630 257
e 3652 257
e 3699 257
e 3751 257
e 4244 257
e 4396 257
e 4480 257
e 4968 257
e 5047 257
e 5393 257
e 5412 257
e 5584 257
e 5629 257
e 6017 257
e 6464 257
e 6607 257
e 6828 257
e 6976 257
e 7335 257
e 7399 257
e 7851 257
e 8278 257
e 8427 257
e 8439 257
e 8444 257
e 8477 257
e 8678 257
e 8934 257
e 9232 257
e 9233 257
e 9500 257
e 9551 257
e 9691 257
e 9697 257
e 9963 257
e 10292 257
e 10564 257
e 10950 257
e 11067 257
e 11639 257
e 11642 257
e 11926 257
e 12471 257
e 12768 257
e 12826 257
e 13479 257
e 13489 257
e 14154 257
e 14214 257
e 14303 257
e 14326 257
e 14411 257
e 14837 257
e 14979 257
e 15330 257
e 15602 257
e 16228 257
e 16363 257
e 16915 257
e 16938 257
e 16998 257
e 17065 257
e 17235 257
e 17461 257
e 17692 257
e 17758 257
e 17912 257
e 18001 257
e 18171 257
e 18203 257
e 18733 257
e 18786 257
e 18854 257
e 19248 257
e 19379 257
e 19535 257
e 19725 257
e 20161 257
e 20608 257
e 20641 257
e 21107 257
e 21161 257
e 21267 257
e 21660 257
e 22495 257
e 22560 257
e 22684 257
e 1014 258
e 1175 258
e 1661 258
e 1665 258
e 1773 258
e 1830 258
e 1913 258
e 2147 258
e 2255 258
e 2778 258
e 3055 258
e 3145 258
e 3632 258
e 3857 258
e 4055 258
e 4077 258
e 4671 258
e 4948 258
e 5769 258
e 5774 258
e 5790 258
e 6193 258
e 6495 258
e 6529 258
e 6669 258
e 6724 258
e 6867 258
e 7111 258
e 7313 258
e 7543 258
e 7564 258
e 7574 258
e 7676 258
e 7715 258
e 8221 258
e 8277 258
e 8739 258
e 9375 258
e 9469 258
e 9888 258
e 9980 258
e 10145 258
e 10499 258
e 10502 258
e 10675 258
e 10932 258
e 11098 258
e 11159 258
e 11274 258
e 11444 258
e 11537 258
e 11903 258
e 12041 258
e 12588 258
e 12977 258
e 13093 258
e 13821 258
e 13915 258
e 13943 258
e 14086 258
e 14221 258
e 14470 258
e 14836 258
e 15098 258
e 15605 258
e 15934 258
e 16079 258
e 16319 258
e 17071 258
e 17299 258
e 17560 258
e 17671 258
e 17763 258
e 18142 258
e 18353 258
e 18695 258
e 18777 258
e 18895 258
e 20022 258
e 20023 258
e 20109 258
e 20478 258
e 20864 258
e 21067 258
e 21417 258
e 22129 258
e 22332 258
e 397 259
e 565 259
e 1001 259
e 1058 259
e 1387 259
e 1427 259
e 1682 259
e 1810 259
e 2101 259
e 2187 259
e 2496 259
e 2651 259
e 2748 259
e 2926 259
e 3264 259
e 3306 259
e 3757 259
e 4400 259
e 5033 259
e 5246 259
e 5260 259
e 5350 259
e 5489 259
e 5632 259
e 5912 259
e 5926 259
e 6469 259
e 6496 259
e 6667 259
e 6812 259
e 7201 259
e 7204 259
e 7374 259
e 7435 259
e 7594 259
e 8017 259
e 8088 259
e 8245 259
e 8271 259
e 8332 259
e 8629 259
e 9014 259
e 9626 259
e 10579 259
e 11276 259
e 11696 259
e 11913 259
e 11949 259
e 12133 259
e 12134 259
e 12170 259
e 12357 259
e 12372 259
e 12663 259
e 12998 259
e 13155 259
e 13425 259
e 13493 259
e 13659 259
e 14080 259
e 14179 259
e 14197 259
e 14425 259
e 14581 259
e 14697 259
e 14806 259
e 15557 259
e 15676 259
e 15687 259
e 15982 259
e 16448 259
e 17036 259
e 17080 259
e 17664 259
e 17779 259
e 17860 259
e 18589 259
e 18928 259
e 19133 259
e 19341 259
e 19650 259
e 20216 259
e 20243 259
e 20521 259
e 20599 259
e 20772 259
e 21400 259
e 22149 259
e 314 260
e 332 260
e 436 260
e 561 260
e 1053 260
e 1647 260
e 1851 260
e 1984 260
e 2060 260
e 2117 260
e 2119 260
e 2131 260
e 2455 260
e 2505 260
e 2724 260
e 3245 260
e 3617 260
e 3737 260
e 3940 260
e 4438 260
e 4675 260
e 5503 260
e 5815 260
e 5846 260
e 6081 260
e 6131 260
e 6285 260
e 6596 260
e 7095 260
e 7470 260
e 7544 260
e 7743 260
e 8034 260
e 8293 260
e 8433 260
e 8443 260
e 8477 260
e 8798 260
e 8977 260
e 9009 260
e 9025 260
e 9054 260
e 9074 260
e 9149 260
e 9966 260
e 10202 260
e 10216 260
e 10368 260
e 10423 260
e 10432 260
e 10504 260
e 10774 260
e 10904 260
e 11018 260
e 11637 260
e 11709 260
e 11811 260
e 11971 260
e 12034 260
e 12081 260
e 12289 260
e 12467 260
e 12568 260
e 12608 260
e 12619 260
e 12988 260
e 13411 260
e 13444 260
e 13466 260
e 13693 260
e 13715 260
e 13722 260
e 13818 260
e 14375 260
e 14446 260
e 14508 260
e 14528 260
e 15109 260
e 15554 260
e 16003 260
e 16643 260
e 16834 260
e 16927 260
e 16981 260
e 17134 260
e 17309 260
e 17732 260
e 17837 260
e 17891 260
e 18015 260
e 18137 260
e 18158 260
e 18386 260
e 18474 260
e 18648 260
e 18654 260
e 18750 260
e 19206 260
e 19260 260
e 19324 260
e 19364 260
e 19375 260
e 19394 260
e 19448 260
e 19579 260
e 19810 260
e 20055 260
e 20312 260
e 20314 260
e 20433 260
e 20692 260
e 20738 260
e 21109 260
e 21353 260
e 21511 260
e 22005 260
e 22020 260
e 22385 260
e 22497 260
e 22580 260
e 22639 260
e 22668 260
e 22756 260
e 22805 260
e 7467 261
e 674 262
e 1249 262
e 1316 262
e 1428 262
e 1444 262
e 1469 262
e 2282 262
e 2380 262
e 2883 262
e 2930 262
e 3062 262
e 3468 262
e 3943 262
e 4095 262
e 4099 262
e 4610 262
e 4910 262
e 5353 262
e 5361 262
e 5390 262
e 5507 262
e 5783 262
e 5815 262
e 5916 262
e 6094 262
e 6135 262
e 6499 262
e 6536 262
e 6594 262
e 6928 262
e 7080 262
e 7136 262
e 7245 262
e 7370 262
e 7472 262
e 7570 262
e 7857 262
e 8112 262
e 8159 262
e 8298 262
e 8301 262
e 8311 262
e 8487 262
e 8763 262
e 8792 262
e 9308 262
e 9685 262
e 9693 262
e 9810 262
e 9827 262
e 9832 262
e 9851 262
e 9949 262
e 10092 262
e 10407 262
e 10885 262
e 11033 262
e 11394 262
e 11475 262
e 11538 262
e 11771 262
e 11811 262
e 11843 262
e 11951 262
e 12351 262
e 12403 262
e 12586 262
e 12600 262
e 12774 262
e 12788 262
e 12918 262
e 12967 262
e 12993 262
e 13192 262
e 13298 262
e 13395 262
e 13518 262
e 13555 262
e 13570 262
e 13667 262
e 13897 262
e 14099 262
e 14146 262
e 14211 262
e 14298 262
e 14508 262
e 14808 262
e 14833 262
e 15018 262
e 15071 262
e 15286 262
e 15300 262
e 15416 262
e 15428 262
e 15708 262
e 15749 262
e 15966 262
e 15982 262
e 16163 262
e 16173 262
e 16275 262
e 16285 262
e 16375 262
e 16946 262
e 17740 262
e 17824 262
e 18230 262
e 18423 262
e 19224 262
e 19445 262
e 19533 262
e 19594 262
e 19755 262
e 20141 262
e 20166 262
e 20418 262
e 20626 262
e 20669 262
e 21290 262
e 21457 262
e 21796 262
e 21800 262
e 22166 262
e 22379 262
e 22510 262
e 22577 262
e 22642 262
e 469 263
e 520 263
e 584 263
e 701 263
e 835 263
e 854 263
e 1003 263
e 1166 263
e 1750 263
e 1860 263
e 1875 263
e 1966 263
e 2596 263
e 2744 263
e 2796 263
e 2859 263
e 2977 263
e 3219 263
e 3425 263
e 3812 263
e 3872 263
e 3907 263
e 4098 263
e 4148 263
e 4250 263
e 4313 263
e 4318 263
e 4319 263
e 4325 263
e 4401 263
e 4403 263
e 4548 263
e 4577 263
e 4652 263
e 5094 263
e 5463 263
e 5585 263
e 5680 263
e 5828 263
e 5840 263
e 5897 263
e 6192 263
e 6263 263
e 6350 263
e 6624 263
e 7166 263
e 7210 263
e 7355 263
e 7417 263
e 7419 263
e 7512 263
e 7587 263
e 7605 263
e 7674 263
e 7774 263
e 7981 263
e 8174 263
e 8226 263
e 8432 263
e 8475 263
e 8773 263
e 8910 263
e 8929 263
e 8951 263
e 9371 263
e 9519 263
e 9549 263
e 9588 263
e 9730 263
e 9738 263
e 9793 263
e 9800 263
e 9843 263
e 9972 263
e 10077 263
e 10239 263
e 10319 263
e 10360 263
e 10365 263
e 10582 263
e 10711 263
e 10717 263
e 10895 263
e 10951 263
e 11007 263
e 11246 263
e 11389 263
e 11573 263
e 11649 263
e 11819 263
e 11825 263
e 11924 263
e 12070 263
e 12140 263
e 12148 263
e 12207 263
e 12219 263
e 12278 263
e 12298 263
e 12457 263
e 12524 263
e 12528 263
e 12924 263
e 12936 263
e 13241 263
e 13264 263
e 13291 263
e 13384 263
e 13662 263
e 13670 263
e 13714 263
e 13792 263
e 13842 263
e 13879 263
e 13939 263
e 13980 263
e 14107 263
e 14135 263
e 14272 263
e 14495 263
e 14521 263
e 15074 263
e 15206 263
e 15393 263
e 15668 263
e 15898 263
e 15971 263
e 16242 263
e 16297 263
e 16338 263
e 16433 263
e 16454 263
e 16500 263
e 16502 263
e 16522 263
e 16702 263
e 16715 263
e 16951 263
e 17078 263
e 17249 263
e 17315 263
e 17321 263
e 17360 263
e 17410 263
e 17467 263
e 17481 263
e 18085 263
e 18208 263
e 18252 263
e 18267 263
e 18292 263
e 18452 263
e 18669 263
e 18745 263
e 18763 263
e 18809 263
e 19056 263
e 19253 263
e 19321 263
e 19341 263
e 19634 263
e 19731 263
e 19767 263
e 19862 263
e 19959 263
e 20052 263
e 20076 263
e 20109 263
e 20215 263
e 20324 263
e 20445 263
e 20482 263
e 20503 263
e 20578 263
e 20809 263
e 20914 263
e 20995 263
e 21110 263
e 21219 263
e 21288 263
e 21587 263
e 21897 263
e 22074 263
e 22105 263
e 22367 263
e 22600 263
e 22843 263
e 419 264
e 1769 264
e 2404 264
e 2570 264
e 3449 264
e 4281 264
e 4589 264
e 4654 264
e 4903 264
e 5583 264
e 5955 264
e 6593 264
e 7340 264
e 7395 264
e 9113 264
e 9185 264
e 9868 264
e 9965 264
e 10443 264
e 11269 264
e 11996 264
e 12277 264
e 13286 264
e 13538 264
e 13592 264
e 13693 264
e 14532 264
e 15127 264
e 16034 264
e 16852 264
e 16924 264
e 18249 264
e 19564 264
e 19657 264
e 21503 264
e 21585 264
e 21673 264
e 21816 264
e 21918 264
e 685 265
e 1017 265
e 1188 265
e 1313 265
e 2379 265
e 3328 265
e 3428 265
e 4148 265
e 4266 265
e 4521 265
e 4673 265
e 5010 265
e 5015 265
e 5313 265
e 5463 265
e 5901 265
e 6296 265
e 6434 265
e 6540 265
e 6604 265
e 6869 265
e 6923 265
e 7535 265
e 7876 265
e 7949 265
e 7971 265
e 8391 265
e 8534 265
e 8639 265
e 9035 265
e 9069 265
e 9096 265
e 9284 265
e 9479 265
e 9842 265
e 10055 265
e 10220 265
e 10548 265
e 10644 265
e 11170 265
e 11609 265
e 11711 265
e 11727 265
e 11988 265
e 12124 265
e 12449 265
e 12473 265
e 12859 265
e 13019 265
e 13193 265
e 13798 265
e 14174 265
e 14209 265
e 15449 265
e 15492 265
e 15498 265
e 15623 265
e 16234 265
e 16366 265
e 16405 265
e 17145 265
e 17236 265
e 17587 265
e 17598 265
e 17732 265
e 18425 265
e 18611 265
e 18676 265
e 18946 265
e 19157 265
e 19480 265
e 19562 265
e 19789 265
e 20197 265
e 20198 265
e 20502 265
e 20994 265
e 21028 265
e 21480 265
e 21840 265
e 22300 265
e 22586 265
e 15637 266
e 2732 267
e 7697 267
e 11836 267
e 16563 267
e 22037 267
e 1567 268
e 2044 268
e 2186 268
e 2569 268
e 2939 268
e 2982 268
e 3132 268
e 3255 268
e 3529 268
e 3796 268
e 3922 268
e 3962 268
e 4215 268
e 4631 268
e 4697 268
e 4767 268
e 4818 268
e 4930 268
e 5902 268
e 6038 268
e 6041 268
e 6622 268
e 6683 268
e 6838 268
e 7746 268
e 7953 268
e 8372 268
e 8625 268
e 8893 268
e 9016 268
e 9163 268
e 10337 268
e 10843 268
e 10873 268
e 11077 268
e 11120 268
e 11233 268
e 11319 268
e 11486 268
e 11778 268
e 11831 268
e 11901 268
e 12422 268
e 12579 268
e 12757 268
e 12943 268
e 14010 268
e 14057 268
e 14141 268
e 14946 268
e 15080 268
e 15221 268
e 15475 268
e 16269 268
e 16283 268
e 17092 268
e 17405 268
e 17498 268
e 17841 268
e 18031 268
e 18240 268
e 18401 268
e 18734 268
e 18849 268
e 19024 268
e 19317 268
e 19477 268
e 19589 268
e 19707 268
e 19739 268
e 19869 268
e 20610 268
e 20739 268
e 20749 268
e 21214 268
e 21284 268
e 21318 268
e 21721 268
e 22316 268
e 22487 268
e 22883 268
e 298 269
e 491 269
e 973 269
e 1057 269
e 1142 269
e 1207 269
e 1396 269
e 2043 269
e 2064 269
e 2244 269
e 2501 269
e 2675 269
e 2809 269
e 2970 269
e 3034 269
e 3181 269
e 3274 269
e 3822 269
e 3908 269
e 4009 269
e 4012 269
e 4068 269
e 4112 269
e 4148 269
e 4180 269
e 4215 269
e 4230 269
e 4245 269
e 4266 269
e 4451 269
e 4463 269
e 4577 269
e 4596 269
e 4673 269
e 4698 269
e 4744 269
e 4865 269
e 5052 269
e 5368 269
e 5400 269
e 5580 269
e 5764 269
e 5811 269
e 5839 269
e 6131 269
e 6204 269
e 6566 269
e 6832 269
e 6951 269
e 6964 269
e 7150 269
e 7195 269
e 7287 269
e 7299 269
e 7307 269
e 7535 269
e 7588 269
e 7756 269
e 8225 269
e 9001 269
e 9133 269
e 9180 269
e 9195 269
e 9202 269
e 9265 269
e 9284 269
e 9307 269
e 9428 269
e 9735 269
e 9864 269
e 9932 269
e 9960 269
e 10114 269
e 10333 269
e 10411 269
e 10548 269
e 10938 269
e 11063 269
e 11096 269
e 11310 269
e 11344 269
e 11458 269
e 11578 269
e 11727 269
e 11733 269
e 11734 269
e 11811 269
e 11938 269
e 12013 269
e 12158 269
e 12464 269
e 12486 269
e 12698 269
e 13023 269
e 13139 269
e 13442 269
e 13531 269
e 13540 269
e 13613 269
e 13672 269
e 13774 269
e 13847 269
e 13955 269
e 14000 269
e 14554 269
e 14558 269
e 14613 269
e 14677 269
e 14740 269
e 14869 269
e 14974 269
e 15024 269
e 15109 269
e 15239 269
e 15266 269
e 15303 269
e 15362 269
e 15427 269
e 15545 269
e 15787 269
e 16115 269
e 16288 269
e 16290 269
e 16297 269
e 16340 269
e 16346 269
e 16356 269
e 16479 269
e 16637 269
e 16695 269
e 16704 269
e 16717 269
e 16772 269
e 16784 269
e 16824 269
e 16989 269
e 17026 269
e 17065 269
e 17104 269
e 17328 269
e 17449 269
e 17663 269
e 17684 269
e 17686 269
e 17855 269
e 17891 269
e 17933 269
e 17934 269
e 18167 269
e 18208 269
e 18260 269
e 18667 269
e 18740 269
e 18761 269
e 18960 269
e 18978 269
e 19136 269
e 19145 269
e 19288 269
e 19320 269
e 19515 269
e 19799 269
e 19821 269
e 20005 269
e 20042 269
e 20048 269
e 20053 269
e 20096 269
e 20189 269
e 20215 269
e 20478 269
e 20628 269
e 20904 269
e 20906 269
e 20995 269
e 21065 269
e 21109 269
e 21370 269
e 22161 269
e 22450 269
e 22586 269
e 22682 269
e 22782 269
e 786 270
e 1312 270
e 1378 270
e 2801 270
e 2827 270
e 2915 270
e 3006 270
e 3256 270
e 3862 270
e 4363 270
e 4439 270
e 4708 270
e 4733 270
e 5497 270
e 6111 270
e 6324 270
e 6369 270
e 7276 270
e 7717 270
e 7807 270
e 7966 270
e 8072 270
e 8196 270
e 8825 270
e 8902 270
e 8962 270
e 9381 270
e 9701 270
e 9736 270
e 9905 270
e 10162 270
e 10800 270
e 11210 270
e 11553 270
e 11938 270
e 12474 270
e 12515 270
e 13087 270
e 13175 270
e 13518 270
e 13902 270
e 14152 270
e 14244 270
e 14861 270
e 15400 270
e 16685 270
e 16692 270
e 16836 270
e 17236 270
e 17440 270
e 18173 270
e 18500 270
e 19208 270
e 19217 270
e 19446 270
e 19985 270
e 20312 270
e 20355 270
e 20749 270
e 21422 270
e 21756 270
e 2293 271
e 4217 271
e 4506 271
e 4562 271
e 5176 271
e 5652 271
e 5698 271
e 6294 271
e 6547 271
e 6917 271
e 7801 271
e 7942 271
e 8653 271
e 10909 271
e 11296 271
e 12176 271
e 12873 271
e 13906 271
e 15238 271
e 16617 271
e 16840 271
e 17460 271
e 17601 271
e 18940 271
e 20453 271
e 20694 271
e 21082 271
e 21293 271
e 21551 271
e 22191 271
e 22224 271
e 374 272
e 390 272
e 742 272
e 1012 272
e 1573 272
e 1698 272
e 1784 272
e 1833 272
e 2324 272
e 2510 272
e 2742 272
e 3157 272
e 3706 272
e 3914 272
e 4045 272
e 4873 272
e 5000 272
e 5029 272
e 5287 272
e 5300 272
e 5410 272
e 6085 272
e 6240 272
e 6701 272
e 7754 272
e 7787 272
e 8101 272
e 8141 272
e 8246 272
e 8686 272
e 8853 272
e 9310 272
e 9387 272
e 9422 272
e 9449 272
e 9761 272
e 9920 272
e 9965 272
e 10649 272
e 10944 272
e 11039 272
e 11624 272
e 12138 272
e 12940 272
e 13194 272
e 13412 272
e 13850 272
e 14343 272
e 14390 272
e 14712 272
e 15030 272
e 15067 272
e 15343 272
e 15396 272
e 15517 272
e 16070 272
e 16107 272
e 16153 272
e 16333 272
e 16833 272
e 16870 272
e 17082 272
e 17437 272
e 17886 272
e 18393 272
e 18671 272
e 18782 272
e 19155 272
e 19276 272
e 19475 272
e 19637 272
e 20478 272
e 21061 272
e 21074 272
e 21165 272
e 21428 272
e 21596 272
e 22474 272
e 22531 272
e 10259 273
e 18339 273
e 21860 273
e 567 274
e 959 274
e 1158 274
e 1378 274
e 1453 274
e 1608 274
e 1757 274
e 2074 274
e 2163 274
e 2206 274
e 2274 274
e 2351 274
e 2773 274
e 2777 274
e 2810 274
e 3320 274
e 3546 274
e 3758 274
e 3849 274
e 3958 274
e 3972 274
e 4007 274
e 4340 274
e 4401 274
e 4407 274
e 4451 274
e 4929 274
e 5098 274
e 5271 274
e 5350 274
e 5529 274
e 5552 274
e 5666 274
e 5991 274
e 6137 274
e 6215 274
e 6523 274
e 6740 274
e 7150 274
e 7265 274
e 7280 274
e 7308 274
e 7505 274
e 7723 274
e 8110 274
e 8326 274
e 8802 274
e 8946 274
e 8988 274
e 9258 274
e 9528 274
e 9578 274
e 9877 274
e 10020 274
e 10141 274
e 10187 274
e 10486 274
e 10688 274
e 10881 274
e 10970 274
e 11118 274
e 11276 274
e 11475 274
e 11639 274
e 12164 274
e 13142 274
e 13236 274
e 13466 274
e 13499 274
e 13601 274
e 13708 274
e 13997 274
e 14143 274
e 14508 274
e 14597 274
e 14701 274
e 14977 274
e 15204 274
e 16122 274
e 16246 274
e 16405 274
e 16667 274
e 16860 274
e 17452 274
e 17453 274
e 17684 274
e 17965 274
e 18273 274
e 19283 274
e 19614 274
e 19945 274
e 20004 274
e 20064 274
e 20904 274
e 20953 274
e 21188 274
e 21267 274
e 21790 274
e 21794 274
e 21851 274
e 21878 274
e 21997 274
e 22500 274
e 22565 274
e 22682 274
e 22835 274
e 22888 274
e 1739 275
e 1839 275
e 2134 275
e 2257 275
e 2356 275
e 3244 275
e 3410 275
e 3805 275
e 4408 275
e 5280 275
e 6405 275
e 7058 275
e 7218 275
e 8265 275
e 9785 275
e 10061 275
e 10517 275
e 11164 275
e 11563 275
e 11809 275
e 12100 275
e 12756 275
e 13438 275
e 13793 275
e 14048 275
e 14544 275
e 16604 275
e 16968 275
e 18027 275
e 19513 275
e 20659 275
e 20976 275
e 22114 275
e 22162 275
e 22223 275
e 22657 275
e 500 276
e 558 276
e 818 276
e 907 276
e 1048 276
e 1071 276
e 1274 276
e 1602 276
e 1894 276
e 2295 276
e 2338 276
e 2521 276
e 2580 276
e 2643 276
e 2810 276
e 2912 276
e 3155 276
e 3181 276
e 3190 276
e 3251 276
e 3394 276
e 3450 276
e 3510 276
e 3542 276
e 3610 276
e 3645 276
e 3654 276
e 3926 276
e 3966 276
e 4369 276
e 4446 276
e 4537 276
e 4767 276
e 4809 276
e 4931 276
e 4991 276
e 5021 276
e 5029 276
e 5134 276
e 5285 276
e 5572 276
e 5631 276
e 5755 276
e 5776 276
e 5823 276
e 5912 276
e 5984 276
e 6067 276
e 6153 276
e 6263 276
e 6344 276
e 6518 276
e 6660 276
e 6725 276
e 6759 276
e 7559 276
e 7868 276
e 7935 276
e 7953 276
e 7985 276
e 8074 276
e 8267 276
e 8466 276
e 8674 276
e 8791 276
e 8838 276
e 9178 276
e 9553 276
e 9674 276
e 9932 276
e 10017 276
e 10158 276
e 10308 276
e 10311 276
e 10360 276
e 10549 276
e 10602 276
e 10699 276
e 10829 276
e 10944 276
e 11188 276
e 11242 276
e 11778 276
e 11897 276
e 12134 276
e 12143 276
e 12227 276
e 12355 276
e 12427 276
e 12639 276
e 12748 276
e 12898 276
e 13152 276
e 13516 276
e 13649 276
e 13663 276
e 13763 276
e 13893 276
e 13955 276
e 14040 276
e 14291 276
e 14419 276
e 14535 276
e 14752 276
e 15056 276
e 15483 276
e 15485 276
e 15544 276
e 15718 276
e 15721 276
e 15870 276
e 15908 276
e 16011 276
e 16091 276
e 16094 276
e 16145 276
e 16195 276
e 16322 276
e 16396 276
e 17069 276
e 17147 276
e 17189 276
e 17194 276
e 17400 276
e 17435 276
e 17506 276
e 17546 276
e 17657 276
e 17670 276
e 17706 276
e 17787 276
e 17839 276
e 17869 276
e 18026 276
e 18128 276
e 18152 276
e 18214 276
e 18357 276
e 18514 276
e 18548 276
e 18578 276
e 19071 276
e 19143 276
e 19261 276
e 19276 276
e 19411 276
e 19593 276
e 19598 276
e 19779 276
e 20155 276
e 20180 276
e 20334 276
e 20427 276
e 20472 276
e 20551 276
e 20601 276
e 20774 276
e 20797 276
e 20827 276
e 20869 276
e 20919 276
e 21111 276
e 21331 276
e 21355 276
e 21471 276
e 21570 276
e 22420 276
e 22586 276
e 22682 276
e 22714 276
e 22770 276
e 755 277
e 5698 277
e 6846 277
e 6943 277
e 7160 277
e 8527 277
e 10941 277
e 14442 277
e 21720 277
e 463 278
e 477 278
e 957 278
e 1103 278
e 1274 278
e 1296 278
e 1376 278
e 1679 278
e 1733 278
e 2025 278
e 2064 278
e 2777 278
e 2876 278
e 2904 278
e 3048 278
e 3120 278
e 3208 278
e 3533 278
e 3742 278
e 4646 278
e 5085 278
e 5451 278
e 6023 278
e 6818 278
e 6855 278
e 7026 278
e 7141 278
e 7373 278
e 7782 278
e 7995 278
e 8103 278
e 8802 278
e 8809 278
e 9379 278
e 9531 278
e 9795 278
e 9871 278
e 9958 278
e 10615 278
e 10960 278
e 10981 278
e 11188 278
e 11228 278
e 11934 278
e 11995 278
e 12458 278
e 12579 278
e 12919 278
e 13080 278
e 13315 278
e 13601 278
e 13607 278
e 13637 278
e 13854 278
e 13893 278
e 13947 278
e 14465 278
e 14483 278
e 14858 278
e 15128 278
e 15244 278
e 15583 278
e 15918 278
e 16046 278
e 16484 278
e 16844 278
e 17202 278
e 17408 278
e 17648 278
e 17856 278
e 18055 278
e 18473 278
e 19447 278
e 19627 278
e 19934 278
e 20474 278
e 20709 278
e 21025 278
e 22719 278
e 366 279
e 515 279
e 1219 279
e 1875 279
e 2265 279
e 3147 279
e 3163 279
e 3437 279
e 3708 279
e 4163 279
e 5515 279
e 6788 279
e 7315 279
e 8206 279
e 8804 279
e 8816 279
e 9323 279
e 9634 279
e 10064 279
e 10665 279
e 10758 279
e 10771 279
e 11421 279
e 11448 279
e 11578 279
e 12618 279
e 14060 279
e 14168 279
e 14683 279
e 15139 279
e 17182 279
e 17801 279
e 17849 279
e 17941 279
e 18085 279
e 18113 279
e 18195 279
e 18209 279
e 19203 279
e 20617 279
e 21463 279
e 21732 279
e 2359 280
e 2984 280
e 6849 280
e 8245 280
e 12204 280
e 12733 280
e 16674 280
e 16954 280
e 17372 280
e 17960 280
e 19113 280
e 20535 280
e 22677 280
e 22707 280
e 312 281
e 987 281
e 1179 281
e 2169 281
e 3351 281
e 4024 281
e 4630 281
e 6138 281
e 6208 281
e 7137 281
e 7362 281
e 7784 281
e 8027 281
e 8389 281
e 8441 281
e 9305 281
e 9421 281
e 9739 281
e 10314 281
e 10326 281
e 11481 281
e 12098 281
e 12099 281
e 12201 281
e 12379 281
e 12821 281
e 13266 281
e 13537 281
e 13819 281
e 13939 281
e 14634 281
e 14862 281
e 14947 281
e 15012 281
e 15504 281
e 16024 281
e 16517 281
e 16605 281
e 16778 281
e 16815 281
e 17025 281
e 17105 281
e 17169 281
e 17284 281
e 17496 281
e 17778 281
e 18440 281
e 19564 281
e 20493 281
e 21794 281
e 22384 281
e 22613 281
e 22689 281
e 22865 281
e 708 282
e 915 282
e 1378 282
e 2382 282
e 3901 282
e 5399 282
e 5797 282
e 6108 282
e 6201 282
e 6781 282
e 6793 282
e 7027 282
e 7152 282
e 7261 282
e 7329 282
e 7960 282
e 8459 282
e 9321 282
e 9576 282
e 9682 282
e 10065 282
e 10202 282
e 10236 282
e 10255 282
e 10813 282
e 10984 282
e 11278 282
e 11309 282
e 11483 282
e 11628 282
e 12245 282
e 12739 282
e 13249 282
e 13667 282
e 14082 282
e 14556 282
e 15452 282
e 15866 282
e 17322 282
e 17527 282
e 17749 282
e 18349 282
e 18825 282
e 19095 282
e 19657 282
e 20083 282
e 20158 282
e 20530 282
e 21188 282
e 21548 282
e 21711 282
e 21887 282
e 22417 282
e 2441 283
e 496 284
e 1609 284
e 2127 284
e 2487 284
e 2530 284
e 2732 284
e 3000 284
e 4081 284
e 4223 284
e 4295 284
e 4445 284
e 4711 284
e 4751 284
e 5438 284
e 5964 284
e 6810 284
e 7034 284
e 7252 284
e 7256 284
e 7609 284
e 7697 284
e 8005 284
e 8305 284
e 9134 284
e 9443 284
e 10177 284
e 11116 284
e 11579 284
e 11639 284
e 11836 284
e 11892 284
e 12810 284
e 14324 284
e 14623 284
e 14962 284
e 15087 284
e 16563 284
e 17880 284
e 17941 284
e 18417 284
e 19147 284
e 19690 284
e 21107 284
e 21768 284
e 22037 284
e 22209 284
e 22287 284
e 22300 284
e 22366 284
e 22599 284
e 22613 284
e 22682 284
e 440 285
e 504 285
e 1030 285
e 1120 285
e 1195 285
e 1555 285
e 2055 285
e 2751 285
e 2781 285
e 3380 285
e 4143 285
e 4326 285
e 4799 285
e 4893 285
e 5274 285
e 5464 285
e 5765 285
e 5942 285
e 6037 285
e 6657 285
e 6782 285
e 6830 285
e 7229 285
e 7774 285
e 7818 285
e 8354 285
e 9178 285
e 9346 285
e 9502 285
e 9821 285
e 10030 285
e 10119 285
e 10165 285
e 10277 285
e 10298 285
e 10661 285
e 11401 285
e 12013 285
e 12040 285
e 12886 285
e 13056 285
e 13387 285
e 13434 285
e 13652 285
e 13821 285
e 13984 285
e 14145 285
e 14876 285
e 15116 285
e 15394 285
e 15575 285
e 15700 285
e 15952 285
e 15982 285
e 16414 285
e 16702 285
e 16761 285
e 17078 285
e 17796 285
e 18353 285
e 18434 285
e 18958 285
e 19195 285
e 19457 285
e 19536 285
e 19642 285
e 19938 285
e 20069 285
e 20197 285
e 20320 285
e 20482 285
e 20559 285
e 20718 285
e 20765 285
e 20936 285
e 21103 285
e 21113 285
e 21513 285
e 21553 285
e 22415 285
e 22682 285
e 302 286
e 734 286
e 884 286
e 1123 286
e 1331 286
e 1347 286
e 1424 286
e 1425 286
e 1781 286
e 1836 286
e 1851 286
e 1948 286
e 2324 286
e 2701 286
e 3248 286
e 3401 286
e 3524 286
e 3607 286
e 3624 286
e 3628 286
e 3856 286
e 3861 286
e 3944 286
e 4021 286
e 4060 286
e 4536 286
e 4638 286
e 4661 286
e 4777 286
e 4995 286
e 5099 286
e 5319 286
e 5542 286
e 5722 286
e 5848 286
e 5940 286
e 5961 286
e 6552 286
e 6697 286
e 6815 286
e 6954 286
e 7006 286
e 7026 286
e 7401 286
e 7535 286
e 7864 286
e 8009 286
e 8084 286
e 8088 286
e 8212 286
e 8295 286
e 8434 286
e 8583 286
e 8669 286
e 8878 286
e 9553 286
e 9766 286
e 10218 286
e 10490 286
e 10643 286
e 10953 286
e 11091 286
e 11218 286
e 11561 286
e 11681 286
e 11763 286
e 12049 286
e 12212 286
e 12264 286
e 12443 286
e 12445 286
e 13133 286
e 13222 286
e 13330 286
e 13380 286
e 13442 286
e 13476 286
e 13561 286
e 13627 286
e 14085 286
e 14140 286
e 14390 286
e 14462 286
e 14508 286
e 14831 286
e 14851 286
e 15207 286
e 15383 286
e 15422 286
e 15450 286
e 15585 286
e 16228 286
e 16231 286
e 16309 286
e 16776 286
e 17001 286
e 17021 286
e 17507 286
e 17557 286
e 17655 286
e 17701 286
e 17782 286
e 17966 286
e 18125 286
e 18194 286
e 18287 286
e 18382 286
e 18790 286
e 18856 286
e 18905 286
e 19011 286
e 19535 286
e 19566 286
e 19763 286
e 19781 286
e 19800 286
e 19844 286
e 19853 286
e 19947 286
e 20049 286
e 20089 286
e 20367 286
e 20425 286
e 20430 286
e 20734 286
e 20817 286
e 20929 286
e 21180 286
e 21265 286
e 21537 286
e 21917 286
e 21953 286
e 22300 286
e 22580 286
e 22586 286
e 22682 286
e 22698 286
e 22809 286
e 22839 286
e 22878 286
e 413 287
e 469 287
e 494 287
e 600 287
e 752 287
e 931 287
e 945 287
e 1087 287
e 1416 287
e 1544 287
e 1634 287
e 1679 287
e 2201 287
e 2428 287
e 2702 287
e 3178 287
e 3208 287
e 3598 287
e 3872 287
e 3958 287
e 3996 287
e 4590 287
e 4607 287
e 4888 287
e 5248 287
e 5327 287
e 5676 287
e 5840 287
e 6149 287
e 6152 287
e 6192 287
e 6901 287
e 7188 287
e 7887 287
e 7896 287
e 8082 287
e 8189 287
e 8740 287
e 8961 287
e 9138 287
e 9164 287
e 9728 287
e 9769 287
e 9928 287
e 11045 287
e 11123 287
e 11153 287
e 11421 287
e 11763 287
e 13107 287
e 13783 287
e 13811 287
e 13980 287
e 14391 287
e 14576 287
e 14827 287
e 14879 287
e 15149 287
e 16230 287
e 16500 287
e 17007 287
e 17476 287
e 17609 287
e 17776 287
e 17959 287
e 18036 287
e 18263 287
e 18452 287
e 19632 287
e 19668 287
e 19711 287
e 19802 287
e 20275 287
e 20324 287
e 20499 287
e 20759 287
e 20795 287
e 21344 287
e 21432 287
e 21463 287
e 21833 287
e 21909 287
e 21936 287
e 22120 287
e 22131 287
e 22367 287
e 22431 287
e 468 288
e 544 288
e 1108 288
e 1240 288
e 1311 288
e 1382 288
e 1402 288
e 1417 288
e 1612 288
e 1812 288
e 1900 288
e 2009 288
e 2011 288
e 2064 288
e 2080 288
e 2091 288
e 2115 288
e 2136 288
e 2228 288
e 2333 288
e 2459 288
e 2863 288
e 2923 288
e 2967 288
e 2970 288
e 3181 288
e 3251 288
e 3400 288
e 3529 288
e 3607 288
e 3625 288
e 3663 288
e 3734 288
e 3736 288
e 3755 288
e 3757 288
e 4012 288
e 4240 288
e 4266 288
e 4416 288
e 4451 288
e 4463 288
e 4484 288
e 4537 288
e 4577 288
e 4673 288
e 4698 288
e 4740 288
e 4799 288
e 4847 288
e 4999 288
e 5133 288
e 5137 288
e 5285 288
e 5361 288
e 5377 288
e 5574 288
e 5586 288
e 5680 288
e 5969 288
e 6014 288
e 6069 288
e 6156 288
e 6458 288
e 6539 288
e 6599 288
e 6749 288
e 6824 288
e 6832 288
e 6844 288
e 6964 288
e 7084 288
e 7241 288
e 7307 288
e 7440 288
e 7692 288
e 7738 288
e 7756 288
e 7828 288
e 7895 288
e 7923 288
e 7953 288
e 8245 288
e 8264 288
e 8278 288
e 8361 288
e 8385 288
e 8392 288
e 8642 288
e 8998 288
e 9084 288
e 9133 288
e 9193 288
e 9195 288
e 9316 288
e 9440 288
e 9561 288
e 9669 288
e 9919 288
e 9926 288
e 9960 288
e 10017 288
e 10300 288
e 10564 288
e 10721 288
e 10786 288
e 10947 288
e 11252 288
e 11306 288
e 11458 288
e 11745 288
e 11778 288
e 11869 288
e 11897 288
e 11970 288
e 12012 288
e 12013 288
e 12088 288
e 12237 288
e 12332 288
e 12355 288
e 12593 288
e 12698 288
e 12722 288
e 12833 288
e 12930 288
e 12933 288
e 13442 288
e 13479 288
e 13540 288
e 13672 288
e 13733 288
e 13832 288
e 13883 288
e 13897 288
e 14042 288
e 14533 288
e 14546 288
e 14566 288
e 14574 288
e 14592 288
e 14677 288
e 14900 288
e 15177 288
e 15236 288
e 15330 288
e 15345 288
e 15362 288
e 15412 288
e 15427 288
e 15530 288
e 15645 288
e 15662 288
e 15831 288
e 15880 288
e 16115 288
e 16192 288
e 16290 288
e 16291 288
e 16297 288
e 16346 288
e 16382 288
e 16682 288
e 16695 288
e 16765 288
e 16824 288
e 17026 288
e 17104 288
e 17232 288
e 17267 288
e 17278 288
e 17328 288
e 17506 288
e 17573 288
e 17661 288
e 17805 288
e 17855 288
e 17998 288
e 18024 288
e 18025 288
e 18051 288
e 18194 288
e 18247 288
e 18350 288
e 18363 288
e 18449 288
e 18476 288
e 18478 288
e 18509 288
e 18517 288
e 18854 288
e 18860 288
e 19237 288
e 19515 288
e 19563 288
e 19581 288
e 19614 288
e 19705 288
e 19709 288
e 19789 288
e 19921 288
e 20189 288
e 20518 288
e 20554 288
e 20812 288
e 21111 288
e 21156 288
e 21164 288
e 21362 288
e 21370 288
e 21470 288
e 21800 288
e 21820 288
e 21856 288
e 21860 288
e 22161 288
e 22167 288
e 22212 288
e 22237 288
e 22336 288
e 22339 288
e 22782 288
e 512 289
e 588 289
e 762 289
e 964 289
e 1297 289
e 1493 289
e 1526 289
e 1976 289
e 2004 289
e 2011 289
e 2284 289
e 2305 289
e 2360 289
e 2430 289
e 2436 289
e 2537 289
e 2577 289
e 3066 289
e 3126 289
e 3972 289
e 4361 289
e 4577 289
e 4647 289
e 4983 289
e 5090 289
e 5180 289
e 5536 289
e 5552 289
e 5691 289
e 5725 289
e 5978 289
e 6367 289
e 6520 289
e 6600 289
e 6699 289
e 6712 289
e 6745 289
e 6824 289
e 6866 289
e 7038 289
e 7217 289
e 7330 289
e 7356 289
e 7382 289
e 7474 289
e 7487 289
e 7559 289
e 7932 289
e 8085 289
e 8136 289
e 8447 289
e 8510 289
e 8910 289
e 8929 289
e 9045 289
e 9194 289
e 9255 289
e 9442 289
e 9488 289
e 10070 289
e 10631 289
e 11045 289
e 11067 289
e 11280 289
e 11479 289
e 11739 289
e 11944 289
e 11997 289
e 12216 289
e 12288 289
e 12322 289
e 12386 289
e 12731 289
e 13033 289
e 13471 289
e 13491 289
e 13705 289
e 13944 289
e 13978 289
e 14046 289
e 14139 289
e 14254 289
e 14305 289
e 14574 289
e 14588 289
e 14618 289
e 14677 289
e 15102 289
e 15159 289
e 15180 289
e 15326 289
e 15427 289
e 15474 289
e 15490 289
e 16081 289
e 16296 289
e 16297 289
e 16379 289
e 16667 289
e 16780 289
e 16820 289
e 16891 289
e 17019 289
e 17269 289
e 17714 289
e 18584 289
e 18759 289
e 18861 289
e 18925 289
e 18992 289
e 19107 289
e 19695 289
e 19945 289
e 20226 289
e 20482 289
e 20491 289
e 20812 289
e 21188 289
e 21249 289
e 21340 289
e 21945 289
e 22046 289
e 22176 289
e 22177 289
e 22386 289
e 22586 289
e 382 290
e 628 290
e 865 290
e 940 290
e 1144 290
e 1455 290
e 1921 290
e 1971 290
e 1975 290
e 2140 290
e 2281 290
e 2337 290
e 2503 290
e 2523 290
e 2691 290
e 3194 290
e 3332 290
e 3509 290
e 3537 290
e 3565 290
e 3578 290
e 3687 290
e 4311 290
e 4781 290
e 4789 290
e 4828 290
e 4956 290
e 5091 290
e 5226 290
e 5369 290
e 5476 290
e 5597 290
e 5724 290
e 6315 290
e 6435 290
e 6490 290
e 6714 290
e 6919 290
e 6988 290
e 7187 290
e 7288 290
e 7556 290
e 7782 290
e 7798 290
e 8030 290
e 8109 290
e 8443 290
e 9451 290
e 9587 290
e 9716 290
e 9812 290
e 10229 290
e 10264 290
e 10489 290
e 10684 290
e 10797 290
e 10904 290
e 10906 290
e 11095 290
e 11151 290
e 11218 290
e 11284 290
e 11556 290
e 11605 290
e 11701 290
e 11762 290
e 11763 290
e 11824 290
e 11942 290
e 12003 290
e 12441 290
e 12525 290
e 12568 290
e 12746 290
e 12919 290
e 13178 290
e 13376 290
e 13411 290
e 13437 290
e 13442 290
e 13456 290
e 13537 290
e 13715 290
e 14011 290
e 14168 290
e 14437 290
e 14820 290
e 15093 290
e 15413 290
e 15554 290
e 15604 290
e 16559 290
e 16567 290
e 16622 290
e 16668 290
e 17210 290
e 17238 290
e 17325 290
e 17837 290
e 17905 290
e 17951 290
e 18137 290
e 18180 290
e 18781 290
e 18897 290
e 19109 290
e 19556 290
e 19579 290
e 19875 290
e 19920 290
e 20233 290
e 20429 290
e 20692 290
e 20798 290
e 20895 290
e 20926 290
e 20978 290
e 21243 290
e 21259 290
e 21322 290
e 21511 290
e 21595 290
e 21719 290
e 21927 290
e 22189 290
e 22247 290
e 22321 290
e 22378 290
e 22401 290
e 3160 291
e 6910 291
e 7613 291
e 10567 291
e 14838 291
e 22778 291
e 355 292
e 378 292
e 463 292
e 525 292
e 573 292
e 745 292
e 853 292
e 1309 292
e 1571 292
e 1846 292
e 2056 292
e 2453 292
e 2999 292
e 3248 292
e 3294 292
e 3534 292
e 3568 292
e 3588 292
e 3806 292
e 4322 292
e 4657 292
e 4816 292
e 5165 292
e 5611 292
e 5750 292
e 6043 292
e 6432 292
e 6460 292
e 7065 292
e 8086 292
e 8304 292
e 9249 292
e 9267 292
e 9854 292
e 9916 292
e 9963 292
e 10005 292
e 10229 292
e 10532 292
e 10562 292
e 10604 292
e 10705 292
e 10804 292
e 11147 292
e 11620 292
e 12012 292
e 12431 292
e 12484 292
e 12709 292
e 12710 292
e 12866 292
e 13382 292
e 14305 292
e 14508 292
e 14509 292
e 14725 292
e 14950 292
e 15519 292
e 15556 292
e 15601 292
e 15612 292
e 16228 292
e 16328 292
e 16471 292
e 16727 292
e 16877 292
e 17005 292
e 17231 292
e 17293 292
e 17390 292
e 17425 292
e 18088 292
e 18356 292
e 18503 292
e 18779 292
e 19173 292
e 19203 292
e 19769 292
e 19858 292
e 20055 292
e 20132 292
e 20339 292
e 20365 292
e 20851 292
e 21210 292
e 21998 292
e 22088 292
e 22406 292
e 22542 292
e 22854 292
e 22876 292
e 416 293
e 3429 293
e 5680 293
e 6493 293
e 11988 293
e 13597 293
e 15449 293
e 16234 293
e 16452 293
e 16943 293
e 16990 293
e 17049 293
e 17822 293
e 18019 293
e 18388 293
e 19668 293
e 20050 293
e 20505 293
e 21256 293
e 21483 293
e 22002 293
e 22367 293
e 6513 294
e 8021 294
e 8155 294
e 11477 294
e 17503 294
e 20735 294
e 1162 295
e 1213 295
e 1279 295
e 1361 295
e 2398 295
e 2848 295
e 3195 295
e 3286 295
e 3954 295
e 4014 295
e 4937 295
e 5043 295
e 5086 295
e 5310 295
e 6803 295
e 6979 295
e 7463 295
e 7699 295
e 7907 295
e 8040 295
e 8258 295
e 8571 295
e 9340 295
e 9871 295
e 9989 295
e 10058 295
e 10258 295
e 10358 295
e 11448 295
e 11805 295
e 12126 295
e 12278 295
e 12344 295
e 13211 295
e 13241 295
e 14129 295
e 14634 295
e 14683 295
e 15269 295
e 15296 295
e 15598 295
e 15817 295
e 17419 295
e 17563 295
e 18129 295
e 18676 295
e 18742 295
e 18809 295
e 19099 295
e 19320 295
e 19711 295
e 20042 295
e 20103 295
e 20233 295
e 20235 295
e 20393 295
e 20938 295
e 20952 295
e 21658 295
e 22042 295
e 22322 295
e 22502 295
e 530 296
e 752 296
e 902 296
e 1213 296
e 1297 296
e 1362 296
e 1430 296
e 1815 296
e 2055 296
e 2115 296
e 2523 296
e 2977 296
e 3583 296
e 4206 296
e 4313 296
e 4652 296
e 4922 296
e 5477 296
e 5541 296
e 5834 296
e 5935 296
e 6059 296
e 6117 296
e 6213 296
e 6228 296
e 6350 296
e 6423 296
e 6528 296
e 6633 296
e 6657 296
e 6799 296
e 6844 296
e 7055 296
e 7349 296
e 7985 296
e 8475 296
e 8793 296
e 9324 296
e 9479 296
e 9688 296
e 9716 296
e 10378 296
e 10599 296
e 10806 296
e 11073 296
e 11092 296
e 11111 296
e 11194 296
e 11474 296
e 11578 296
e 11969 296
e 12013 296
e 12260 296
e 12296 296
e 12697 296
e 12859 296
e 13114 296
e 13840 296
e 14365 296
e 14592 296
e 14948 296
e 15352 296
e 15854 296
e 16062 296
e 16115 296
e 16290 296
e 16917 296
e 17078 296
e 17236 296
e 17249 296
e 17378 296
e 17419 296
e 17429 296
e 17606 296
e 17665 296
e 17829 296
e 18008 296
e 18166 296
e 18196 296
e 18203 296
e 18237 296
e 18478 296
e 18872 296
e 19037 296
e 19048 296
e 19423 296
e 20482 296
e 20511 296
e 20518 296
e 20541 296
e 20632 296
e 20776 296
e 21522 296
e 21531 296
e 21548 296
e 21638 296
e 21942 296
e 22131 296
e 22163 296
e 22339 296
e 22415 296
e 22433 296
e 895 297
e 1780 297
e 4524 297
e 6290 297
e 8575 297
e 12823 297
e 19451 297
e 545 298
e 928 298
e 959 298
e 1029 298
e 1188 298
e 1274 298
e 1340 298
e 1608 298
e 2011 298
e 2049 298
e 2114 298
e 2442 298
e 2446 298
e 2695 298
e 2769 298
e 2887 298
e 2892 298
e 2970 298
e 3161 298
e 3328 298
e 3500 298
e 3646 298
e 3663 298
e 3706 298
e 3711 298
e 3756 298
e 3908 298
e 4117 298
e 4230 298
e 4245 298
e 4439 298
e 4660 298
e 4700 298
e 5133 298
e 5184 298
e 5291 298
e 5691 298
e 5802 298
e 5925 298
e 5931 298
e 6137 298
e 6498 298
e 6502 298
e 6604 298
e 6695 298
e 6802 298
e 6923 298
e 6937 298
e 6955 298
e 7048 298
e 7069 298
e 7150 298
e 7209 298
e 7299 298
e 7535 298
e 7624 298
e 7756 298
e 7987 298
e 7996 298
e 8074 298
e 8375 298
e 8391 298
e 8470 298
e 8600 298
e 8994 298
e 9024 298
e 9043 298
e 9247 298
e 9329 298
e 9474 298
e 9547 298
e 9766 298
e 9960 298
e 10274 298
e 10355 298
e 10479 298
e 10530 298
e 10548 298
e 10746 298
e 10834 298
e 11458 298
e 11551 298
e 11727 298
e 11734 298
e 11839 298
e 11970 298
e 12013 298
e 12277 298
e 12335 298
e 12354 298
e 12464 298
e 12466 298
e 12485 298
e 12698 298
e 12742 298
e 12836 298
e 12872 298
e 12977 298
e 13030 298
e 13059 298
e 13162 298
e 13798 298
e 13861 298
e 13863 298
e 13865 298
e 14180 298
e 14231 298
e 14233 298
e 14444 298
e 14542 298
e 14869 298
e 14880 298
e 15081 298
e 15344 298
e 15362 298
e 15520 298
e 15587 298
e 15645 298
e 15648 298
e 15742 298
e 15796 298
e 15973 298
e 16097 298
e 16223 298
e 16297 298
e 16340 298
e 16411 298
e 16789 298
e 16795 298
e 16834 298
e 17070 298
e 17086 298
e 17119 298
e 17198 298
e 17236 298
e 17243 298
e 17500 298
e 17681 298
e 17719 298
e 17844 298
e 18025 298
e 18203 298
e 18425 298
e 18428 298
e 18494 298
e 18676 298
e 18740 298
e 18771 298
e 19074 298
e 19075 298
e 19080 298
e 19157 298
e 19324 298
e 19476 298
e 19480 298
e 19515 298
e 19562 298
e 19821 298
e 19842 298
e 19994 298
e 20064 298
e 20155 298
e 20182 298
e 20197 298
e 20198 298
e 20292 298
e 20381 298
e 20602 298
e 20697 298
e 20759 298
e 20906 298
e 20926 298
e 21056 298
e 21095 298
e 21118 298
e 21480 298
e 21527 298
e 21610 298
e 21666 298
e 21812 298
e 22043 298
e 22098 298
e 22159 298
e 22176 298
e 22202 298
e 22212 298
e 22332 298
e 22452 298
e 22502 298
e 22552 298
e 22782 298
e 361 299
e 483 299
e 802 299
e 1761 299
e 1768 299
e 1810 299
e 1883 299
e 2347 299
e 2714 299
e 2923 299
e 3048 299
e 3358 299
e 3570 299
e 3741 299
e 3838 299
e 4229 299
e 4705 299
e 4831 299
e 5504 299
e 5606 299
e 5993 299
e 6733 299
e 6773 299
e 7595 299
e 7638 299
e 7746 299
e 7851 299
e 8556 299
e 8791 299
e 9456 299
e 9784 299
e 9791 299
e 9814 299
e 10756 299
e 11237 299
e 11283 299
e 11468 299
e 11869 299
e 12406 299
e 12490 299
e 12829 299
e 13069 299
e 13086 299
e 13222 299
e 13411 299
e 13638 299
e 13854 299
e 13916 299
e 14010 299
e 14462 299
e 14563 299
e 15400 299
e 15419 299
e 15437 299
e 16102 299
e 16224 299
e 16416 299
e 16417 299
e 16718 299
e 16803 299
e 16858 299
e 17009 299
e 17029 299
e 17454 299
e 17810 299
e 18018 299
e 18932 299
e 19020 299
e 19227 299
e 19287 299
e 19329 299
e 19623 299
e 19771 299
e 19969 299
e 20073 299
e 20468 299
e 20569 299
e 20855 299
e 21007 299
e 21162 299
e 21169 299
e 21241 299
e 22101 299
e 22200 299
e 22711 299
e 22762 299
e 469 300
e 558 300
e 1063 300
e 1158 300
e 1217 300
e 1279 300
e 1311 300
e 1333 300
e 1416 300
e 1465 300
e 1599 300
e 1694 300
e 1754 300
e 1808 300
e 1879 300
e 1894 300
e 2003 300
e 2022 300
e 2116 300
e 2191 300
e 2228 300
e 2318 300
e 2646 300
e 2731 300
e 2777 300
e 2904 300
e 3107 300
e 3147 300
e 3429 300
e 3734 300
e 3930 300
e 4134 300
e 4276 300
e 4312 300
e 4508 300
e 4914 300
e 5053 300
e 5065 300
e 5085 300
e 5170 300
e 5382 300
e 5388 300
e 5561 300
e 5631 300
e 5829 300
e 6189 300
e 6369 300
e 6770 300
e 6788 300
e 6937 300
e 7037 300
e 7138 300
e 7342 300
e 7415 300
e 7581 300
e 7644 300
e 7676 300
e 7712 300
e 7723 300
e 7945 300
e 8058 300
e 8084 300
e 8316 300
e 8604 300
e 8638 300
e 8641 300
e 8711 300
e 8791 300
e 8886 300
e 9178 300
e 9253 300
e 9259 300
e 9267 300
e 9340 300
e 9342 300
e 9592 300
e 10017 300
e 10187 300
e 10195 300
e 10277 300
e 10319 300
e 10488 300
e 10688 300
e 10730 300
e 10938 300
e 11111 300
e 11218 300
e 11265 300
e 11333 300
e 11422 300
e 11600 300
e 11627 300
e 11631 300
e 11771 300
e 11896 300
e 11938 300
e 12138 300
e 12216 300
e 12256 300
e 12389 300
e 12394 300
e 12635 300
e 12886 300
e 13004 300
e 13019 300
e 13028 300
e 13035 300
e 13044 300
e 13282 300
e 13297 300
e 13601 300
e 13668 300
e 13770 300
e 13831 300
e 14223 300
e 14458 300
e 14508 300
e 14570 300
e 14585 300
e 14597 300
e 14648 300
e 14701 300
e 15330 300
e 15396 300
e 15824 300
e 15847 300
e 15910 300
e 15951 300
e 15975 300
e 16108 300
e 16255 300
e 16449 300
e 16485 300
e 17026 300
e 17122 300
e 17236 300
e 17275 300
e 17685 300
e 17706 300
e 17928 300
e 18056 300
e 18062 300
e 18263 300
e 18486 300
e 18667 300
e 18753 300
e 18955 300
e 18975 300
e 19237 300
e 19462 300
e 19536 300
e 19711 300
e 19798 300
e 20109 300
e 20297 300
e 20405 300
e 20482 300
e 20677 300
e 20728 300
e 20743 300
e 20878 300
e 20964 300
e 21048 300
e 21086 300
e 21341 300
e 21427 300
e 21559 300
e 21773 300
e 21840 300
e 22250 300
e 22385 300
e 22448 300
e 22682 300
e 22888 300
e 346 301
e 898 301
e 2188 301
e 2638 301
e 3661 301
e 3778 301
e 3866 301
e 6441 301
e 8484 301
e 8701 301
e 8883 301
e 10377 301
e 11706 301
e 12191 301
e 12494 301
e 15076 301
e 16431 301
e 17281 301
e 17319 301
e 17687 301
e 17870 301
e 19665 301
e 20723 301
e 21188 301
e 21419 301
e 21975 301
e 304 302
e 538 302
e 633 302
e 995 302
e 1057 302
e 1108 302
e 1761 302
e 1864 302
e 1936 302
e 2337 302
e 2701 302
e 3075 302
e 3273 302
e 3299 302
e 3376 302
e 3378 302
e 3416 302
e 3530 302
e 3616 302
e 3656 302
e 3736 302
e 3862 302
e 3993 302
e 4109 302
e 4194 302
e 4284 302
e 4290 302
e 4398 302
e 4407 302
e 4542 302
e 4781 302
e 4789 302
e 4894 302
e 4996 302
e 5904 302
e 5907 302
e 6116 302
e 6290 302
e 6464 302
e 6954 302
e 7029 302
e 7101 302
e 7165 302
e 7226 302
e 7295 302
e 7687 302
e 7692 302
e 7746 302
e 7788 302
e 8227 302
e 8506 302
e 8614 302
e 8973 302
e 9053 302
e 9645 302
e 9836 302
e 9918 302
e 9960 302
e 10104 302
e 10145 302
e 10419 302
e 10471 302
e 10808 302
e 11240 302
e 11276 302
e 11365 302
e 11609 302
e 11848 302
e 11895 302
e 12012 302
e 12148 302
e 12369 302
e 12486 302
e 12538 302
e 12574 302
e 12579 302
e 12586 302
e 12620 302
e 12956 302
e 13222 302
e 13440 302
e 13746 302
e 13853 302
e 14021 302
e 14456 302
e 14483 302
e 14637 302
e 14805 302
e 15042 302
e 15554 302
e 15796 302
e 15805 302
e 15807 302
e 15992 302
e 16156 302
e 16514 302
e 16694 302
e 16775 302
e 16859 302
e 16882 302
e 16974 302
e 17174 302
e 17559 302
e 17614 302
e 17662 302
e 17685 302
e 17878 302
e 18105 302
e 18290 302
e 18654 302
e 19016 302
e 19033 302
e 19278 302
e 19897 302
e 20416 302
e 20433 302
e 21244 302
e 21422 302
e 21568 302
e 21596 302
e 21676 302
e 21999 302
e 22589 302
e 22746 302
e 444 303
e 814 303
e 1850 303
e 2349 303
e 2490 303
e 2632 303
e 3644 303
e 4099 303
e 4168 303
e 4888 303
e 6081 303
e 7577 303
e 9019 303
e 9368 303
e 9390 303
e 10087 303
e 10595 303
e 11344 303
e 12973 303
e 13135 303
e 13228 303
e 14217 303
e 15411 303
e 17976 303
e 19199 303
e 19755 303
e 19842 303
e 20213 303
e 20550 303
e 21202 303
e 21323 303
e 21522 303
e 21991 303
e 22009 303
e 22300 303
e 22329 303
e 332 304
e 404 304
e 466 304
e 623 304
e 813 304
e 819 304
e 868 304
e 945 304
e 951 304
e 982 304
e 1257 304
e 1441 304
e 1478 304
e 1810 304
e 1831 304
e 1944 304
e 2024 304
e 2104 304
e 2274 304
e 2337 304
e 2377 304
e 2494 304
e 2536 304
e 2687 304
e 2710 304
e 2988 304
e 3080 304
e 3094 304
e 3335 304
e 3401 304
e 3446 304
e 3572 304
e 3595 304
e 3632 304
e 3656 304
e 3892 304
e 3936 304
e 4055 304
e 4085 304
e 4266 304
e 4307 304
e 4416 304
e 4825 304
e 4996 304
e 5153 304
e 5376 304
e 5511 304
e 5604 304
e 5713 304
e 5770 304
e 5791 304
e 5993 304
e 6020 304
e 6081 304
e 6238 304
e 6274 304
e 6290 304
e 6359 304
e 6369 304
e 6521 304
e 6530 304
e 6548 304
e 6561 304
e 6583 304
e 6644 304
e 6676 304
e 6757 304
e 6887 304
e 6932 304
e 7074 304
e 7337 304
e 7348 304
e 7382 304
e 7588 304
e 8018 304
e 8199 304
e 8274 304
e 8277 304
e 8443 304
e 8677 304
e 8775 304
e 8823 304
e 9025 304
e 9183 304
e 9222 304
e 9259 304
e 9394 304
e 9481 304
e 9931 304
e 9964 304
e 10104 304
e 10213 304
e 10225 304
e 10252 304
e 10343 304
e 10535 304
e 10586 304
e 10753 304
e 10781 304
e 10782 304
e 10873 304
e 10992 304
e 11013 304
e 11054 304
e 11110 304
e 11118 304
e 11125 304
e 11142 304
e 11145 304
e 11218 304
e 11324 304
e 11383 304
e 11434 304
e 11450 304
e 11475 304
e 11608 304
e 11628 304
e 11661 304
e 11668 304
e 11701 304
e 11763 304
e 11840 304
e 11879 304
e 12033 304
e 12049 304
e 12158 304
e 12168 304
e 12202 304
e 12293 304
e 12344 304
e 12647 304
e 12655 304
e 12678 304
e 12715 304
e 12744 304
e 12816 304
e 13084 304
e 13136 304
e 13142 304
e 13222 304
e 13310 304
e 13442 304
e 13605 304
e 13624 304
e 13654 304
e 13823 304
e 13952 304
e 14000 304
e 14028 304
e 14044 304
e 14167 304
e 14208 304
e 14213 304
e 14261 304
e 14508 304
e 14540 304
e 14648 304
e 14781 304
e 14905 304
e 14914 304
e 14991 304
e 15058 304
e 15279 304
e 15388 304
e 15400 304
e 15554 304
e 15657 304
e 15748 304
e 15807 304
e 15843 304
e 15990 304
e 16007 304
e 16013 304
e 16124 304
e 16233 304
e 16275 304
e 16279 304
e 16317 304
e 16319 304
e 16389 304
e 16418 304
e 16470 304
e 16479 304
e 16684 304
e 16694 304
e 16707 304
e 17329 304
e 17454 304
e 17481 304
e 17559 304
e 17641 304
e 17643 304
e 17716 304
e 17759 304
e 17980 304
e 18018 304
e 18035 304
e 18040 304
e 18108 304
e 18116 304
e 18232 304
e 18246 304
e 18250 304
e 18377 304
e 18425 304
e 18678 304
e 18869 304
e 19011 304
e 19026 304
e 19050 304
e 19158 304
e 19192 304
e 19320 304
e 19364 304
e 19426 304
e 19524 304
e 19531 304
e 19706 304
e 19727 304
e 19744 304
e 19872 304
e 19936 304
e 19947 304
e 19984 304
e 19999 304
e 20059 304
e 20205 304
e 20390 304
e 20709 304
e 20733 304
e 20753 304
e 20823 304
e 20855 304
e 20864 304
e 20926 304
e 20959 304
e 21037 304
e 21052 304
e 21204 304
e 21218 304
e 21238 304
e 21385 304
e 21413 304
e 21561 304
e 21635 304
e 21741 304
e 21882 304
e 21926 304
e 21941 304
e 21962 304
e 22068 304
e 22098 304
e 22142 304
e 22144 304
e 22148 304
e 22164 304
e 22210 304
e 22249 304
e 22304 304
e 22605 304
e 22647 304
e 22682 304
e 22746 304
e 22752 304
e 22763 304
e 22800 304
e 22878 304
e 740 305
e 882 305
e 1110 305
e 1122 305
e 1265 305
e 1475 305
e 1887 305
e 1904 305
e 1910 305
e 2014 305
e 2214 305
e 2353 305
e 2513 305
e 2557 305
e 2583 305
e 2798 305
e 3027 305
e 3127 305
e 3194 305
e 3419 305
e 4215 305
e 4293 305
e 4339 305
e 4542 305
e 4648 305
e 4700 305
e 4921 305
e 5098 305
e 5353 305
e 5969 305
e 6302 305
e 6341 305
e 6475 305
e 6839 305
e 6994 305
e 7284 305
e 7341 305
e 7430 305
e 7500 305
e 7681 305
e 7687 305
e 7779 305
e 8050 305
e 8293 305
e 8473 305
e 8707 305
e 8733 305
e 9206 305
e 10107 305
e 10252 305
e 10268 305
e 10493 305
e 10605 305
e 11290 305
e 11883 305
e 11895 305
e 11997 305
e 12359 305
e 12619 305
e 12620 305
e 12742 305
e 13055 305
e 13122 305
e 13442 305
e 13542 305
e 13853 305
e 13903 305
e 13947 305
e 14021 305
e 14199 305
e 14437 305
e 14517 305
e 14548 305
e 14978 305
e 15001 305
e 15541 305
e 15579 305
e 15585 305
e 15632 305
e 15660 305
e 16223 305
e 16246 305
e 16974 305
e 17037 305
e 17092 305
e 17198 305
e 17356 305
e 17555 305
e 17636 305
e 18022 305
e 18226 305
e 18260 305
e 18394 305
e 18517 305
e 18606 305
e 18721 305
e 18792 305
e 18992 305
e 19353 305
e 19646 305
e 19665 305
e 19702 305
e 20064 305
e 20182 305
e 20347 305
e 20621 305
e 20821 305
e 20836 305
e 21055 305
e 21248 305
e 21298 305
e 21562 305
e 21999 305
e 22076 305
e 22176 305
e 22324 305
e 22532 305
e 22620 305
e 22713 305
e 22821 305
e 3298 306
e 3405 306
e 3705 306
e 4003 306
e 4781 306
e 4869 306
e 5165 306
e 5701 306
e 6135 306
e 6286 306
e 6781 306
e 8513 306
e 9362 306
e 9432 306
e 9544 306
e 9819 306
e 9949 306
e 9966 306
e 10202 306
e 10254 306
e 11220 306
e 11491 306
e 12086 306
e 13635 306
e 13935 306
e 15824 306
e 15936 306
e 16104 306
e 16219 306
e 16301 306
e 16548 306
e 16883 306
e 17740 306
e 20559 306
e 21336 306
e 21840 306
e 22205 306
e 4604 307
e 418 308
e 530 308
e 603 308
e 618 308
e 972 308
e 1296 308
e 1311 308
e 1481 308
e 1591 308
e 1667 308
e 1676 308
e 1807 308
e 1858 308
e 1879 308
e 2353 308
e 2504 308
e 2583 308
e 2656 308
e 2712 308
e 2821 308
e 2897 308
e 3032 308
e 3066 308
e 3100 308
e 3299 308
e 3368 308
e 3518 308
e 3523 308
e 3775 308
e 3834 308
e 3862 308
e 3867 308
e 3938 308
e 3970 308
e 4049 308
e 4265 308
e 4372 308
e 4388 308
e 4478 308
e 4511 308
e 4579 308
e 4647 308
e 4814 308
e 4842 308
e 4934 308
e 5117 308
e 5272 308
e 5514 308
e 5629 308
e 5946 308
e 6101 308
e 6290 308
e 6301 308
e 6317 308
e 6353 308
e 6360 308
e 6562 308
e 6866 308
e 6988 308
e 7038 308
e 7138 308
e 7172 308
e 7318 308
e 7399 308
e 7487 308
e 7549 308
e 7550 308
e 7606 308
e 7754 308
e 8059 308
e 8176 308
e 8245 308
e 8335 308
e 8361 308
e 8793 308
e 8807 308
e 8821 308
e 8943 308
e 9037 308
e 9056 308
e 9060 308
e 9399 308
e 9884 308
e 9908 308
e 10108 308
e 10141 308
e 10271 308
e 10480 308
e 10523 308
e 10604 308
e 10655 308
e 10685 308
e 10740 308
e 10861 308
e 10903 308
e 10912 308
e 10913 308
e 11091 308
e 11152 308
e 11276 308
e 11295 308
e 11317 308
e 11352 308
e 11639 308
e 11659 308
e 11876 308
e 12042 308
e 12169 308
e 12220 308
e 12232 308
e 12268 308
e 12298 308
e 12380 308
e 12401 308
e 12526 308
e 12533 308
e 12725 308
e 12748 308
e 12767 308
e 12859 308
e 13041 308
e 13125 308
e 13154 308
e 13411 308
e 13458 308
e 13471 308
e 13625 308
e 13666 308
e 13682 308
e 13705 308
e 13739 308
e 13759 308
e 13776 308
e 13831 308
e 13887 308
e 14045 308
e 14154 308
e 14453 308
e 14557 308
e 14574 308
e 14992 308
e 14996 308
e 15030 308
e 15038 308
e 15102 308
e 15223 308
e 15330 308
e 15969 308
e 16059 308
e 16259 308
e 16772 308
e 16828 308
e 16886 308
e 17055 308
e 17199 308
e 17269 308
e 17320 308
e 17358 308
e 17389 308
e 17502 308
e 17591 308
e 17726 308
e 17928 308
e 18087 308
e 18111 308
e 18517 308
e 18753 308
e 18779 308
e 18798 308
e 19031 308
e 19237 308
e 19365 308
e 19379 308
e 19698 308
e 19814 308
e 19853 308
e 20128 308
e 20597 308
e 20819 308
e 20935 308
e 20941 308
e 21267 308
e 21285 308
e 21292 308
e 21425 308
e 21471 308
e 21538 308
e 21739 308
e 21952 308
e 22078 308
e 22176 308
e 22324 308
e 22385 308
e 22527 308
e 22588 308
e 22592 308
e 22637 308
e 22667 308
e 22801 308
e 22835 308
e 695 309
e 900 309
e 1242 309
e 1418 309
e 1703 309
e 2227 309
e 2393 309
e 2644 309
e 3026 309
e 3055 309
e 3678 309
e 3732 309
e 3836 309
e 4076 309
e 4247 309
e 4422 309
e 4438 309
e 4783 309
e 5170 309
e 5533 309
e 5774 309
e 5793 309
e 5958 309
e 6054 309
e 6221 309
e 6574 309
e 6714 309
e 6754 309
e 6888 309
e 6894 309
e 7161 309
e 7398 309
e 7400 309
e 7512 309
e 7798 309
e 8786 309
e 8880 309
e 9262 309
e 9323 309
e 9583 309
e 9944 309
e 10330 309
e 10771 309
e 10958 309
e 11660 309
e 11747 309
e 12228 309
e 12256 309
e 12317 309
e 12449 309
e 12875 309
e 13254 309
e 13359 309
e 13448 309
e 13627 309
e 13722 309
e 13946 309
e 14270 309
e 14403 309
e 14477 309
e 14662 309
e 14717 309
e 14836 309
e 14890 309
e 15173 309
e 15590 309
e 16016 309
e 16188 309
e 16478 309
e 16608 309
e 16923 309
e 17042 309
e 17150 309
e 17283 309
e 17847 309
e 17865 309
e 18201 309
e 18594 309
e 18767 309
e 19037 309
e 19061 309
e 19181 309
e 19209 309
e 19556 309
e 19658 309
e 19673 309
e 19900 309
e 20022 309
e 20149 309
e 20188 309
e 20304 309
e 20583 309
e 20680 309
e 21005 309
e 21022 309
e 21096 309
e 21261 309
e 21485 309
e 21595 309
e 22029 309
e 22053 309
e 22380 309
e 22802 309
e 1590 310
e 1836 310
e 3225 310
e 3409 310
e 7006 310
e 7167 310
e 7665 310
e 9641 310
e 9796 310
e 9843 310
e 11483 310
e 11596 310
e 12975 310
e 14055 310
e 14871 310
e 15363 310
e 16543 310
e 16657 310
e 17029 310
e 17113 310
e 18381 310
e 18946 310
e 19238 310
e 20467 310
e 21492 310
e 22263 310
e 22767 310
e 559 311
e 600 311
e 1808 311
e 1885 311
e 2140 311
e 2892 311
e 3544 311
e 3644 311
e 4236 311
e 4416 311
e 4584 311
e 4607 311
e 5092 311
e 5222 311
e 9362 311
e 9897 311
e 9960 311
e 10619 311
e 11278 311
e 11333 311
e 11421 311
e 11627 311
e 11860 311
e 12543 311
e 13197 311
e 13260 311
e 13686 311
e 14279 311
e 14830 311
e 15337 311
e 16137 311
e 16485 311
e 17093 311
e 17669 311
e 18077 311
e 18113 311
e 18395 311
e 19364 311
e 19512 311
e 19802 311
e 20050 311
e 20546 311
e 20556 311
e 21735 311
e 22120 311
e 22300 311
e 335 312
e 421 312
e 729 312
e 868 312
e 2012 312
e 2834 312
e 2978 312
e 3071 312
e 3084 312
e 3195 312
e 3447 312
e 4287 312
e 4376 312
e 4422 312
e 5583 312
e 5721 312
e 5934 312
e 6211 312
e 6258 312
e 6394 312
e 6412 312
e 7115 312
e 7722 312
e 7816 312
e 7860 312
e 8027 312
e 8079 312
e 8154 312
e 8290 312
e 8461 312
e 9245 312
e 10489 312
e 10582 312
e 10647 312
e 11333 312
e 11409 312
e 11451 312
e 11481 312
e 11765 312
e 11931 312
e 12150 312
e 13241 312
e 13633 312
e 14134 312
e 14260 312
e 14395 312
e 15085 312
e 15300 312
e 16014 312
e 16066 312
e 16603 312
e 16617 312
e 16778 312
e 16916 312
e 17059 312
e 17100 312
e 17297 312
e 17460 312
e 17689 312
e 17941 312
e 18080 312
e 18320 312
e 18940 312
e 19148 312
e 19796 312
e 20363 312
e 20453 312
e 20486 312
e 20734 312
e 20955 312
e 21334 312
e 21388 312
e 21447 312
e 21503 312
e 21656 312
e 22237 312
e 22384 312
e 22413 312
e 22484 312
e 22613 312
e 22636 312
e 365 313
e 4207 313
e 8946 313
e 11080 313
e 11334 313
e 14941 313
e 17133 313
e 17774 313
e 20306 313
e 21641 313
e 22085 313
e 22453 313
e 743 314
e 1274 314
e 1851 314
e 1984 314
e 2096 314
e 2131 314
e 2455 314
e 2488 314
e 3245 314
e 3273 314
e 3454 314
e 3998 314
e 4071 314
e 4348 314
e 4438 314
e 4640 314
e 5202 314
e 5421 314
e 5983 314
e 6068 314
e 6212 314
e 6931 314
e 7295 314
e 7544 314
e 7880 314
e 8219 314
e 8477 314
e 8548 314
e 8624 314
e 8798 314
e 9025 314
e 9074 314
e 9149 314
e 9454 314
e 9702 314
e 9732 314
e 9812 314
e 9840 314
e 9968 314
e 10216 314
e 10335 314
e 10368 314
e 10432 314
e 10639 314
e 10774 314
e 10785 314
e 11967 314
e 12034 314
e 12584 314
e 12608 314
e 12923 314
e 12999 314
e 13466 314
e 13564 314
e 13693 314
e 13722 314
e 14191 314
e 14214 314
e 14375 314
e 14508 314
e 14767 314
e 14887 314
e 15310 314
e 15843 314
e 15936 314
e 16003 314
e 16471 314
e 16643 314
e 16796 314
e 17134 314
e 17309 314
e 17891 314
e 18015 314
e 18137 314
e 18196 314
e 18432 314
e 18474 314
e 18768 314
e 18852 314
e 18873 314
e 19022 314
e 19206 314
e 20055 314
e 20312 314
e 20692 314
e 20738 314
e 20834 314
e 20868 314
e 21805 314
e 21876 314
e 21967 314
e 22756 314
e 356 315
e 567 315
e 618 315
e 672 315
e 690 315
e 757 315
e 766 315
e 868 315
e 932 315
e 1478 315
e 1673 315
e 1882 315
e 2583 315
e 2749 315
e 2862 315
e 3059 315
e 3222 315
e 3332 315
e 3546 315
e 3607 315
e 3612 315
e 3693 315
e 4237 315
e 4485 315
e 4542 315
e 4700 315
e 4967 315
e 5003 315
e 5037 315
e 5091 315
e 5166 315
e 6014 315
e 6057 315
e 6295 315
e 6636 315
e 6697 315
e 7468 315
e 7481 315
e 7688 315
e 7817 315
e 8469 315
e 8631 315
e 8756 315
e 8761 315
e 8921 315
e 9880 315
e 10120 315
e 10134 315
e 10299 315
e 10339 315
e 10740 315
e 11144 315
e 11395 315
e 11980 315
e 12121 315
e 12214 315
e 12287 315
e 12436 315
e 12503 315
e 12726 315
e 12973 315
e 13160 315
e 13223 315
e 13700 315
e 13810 315
e 14044 315
e 14190 315
e 14528 315
e 14784 315
e 15061 315
e 16018 315
e 16109 315
e 16122 315
e 16370 315
e 16606 315
e 16828 315
e 17030 315
e 17231 315
e 17346 315
e 17455 315
e 17950 315
e 17989 315
e 18213 315
e 18226 315
e 18364 315
e 18410 315
e 18616 315
e 18899 315
e 18994 315
e 19033 315
e 19109 315
e 19185 315
e 19204 315
e 19392 315
e 19472 315
e 19631 315
e 19941 315
e 19962 315
e 20187 315
e 20487 315
e 20506 315
e 20872 315
e 20933 315
e 21234 315
e 21327 315
e 21430 315
e 21486 315
e 21678 315
e 21826 315
e 21920 315
e 21945 315
e 22341 315
e 22456 315
e 22730 315
e 652 316
e 1088 316
e 1349 316
e 2633 316
e 2792 316
e 2847 316
e 5089 316
e 7692 316
e 8348 316
e 8700 316
e 8716 316
e 8881 316
e 9190 316
e 9605 316
e 9692 316
e 10552 316
e 10665 316
e 10812 316
e 11371 316
e 12105 316
e 12824 316
e 13982 316
e 14175 316
e 14332 316
e 16103 316
e 16448 316
e 17491 316
e 18260 316
e 20154 316
e 20168 316
e 20231 316
e 21275 316
e 21922 316
e 22681 316
e 22719 316
e 1278 317
e 1551 317
e 1899 317
e 4352 317
e 4946 317
e 5018 317
e 5217 317
e 5858 317
e 6261 317
e 6407 317
e 6740 317
e 7118 317
e 8173 317
e 8303 317
e 8895 317
e 12441 317
e 13187 317
e 15476 317
e 15882 317
e 18135 317
e 18567 317
e 19229 317
e 19566 317
e 20501 317
e 20628 317
e 21837 317
e 22288 317
e 22331 317
e 22343 317
e 22767 317
e 356 318
e 553 318
e 690 318
e 766 318
e 805 318
e 1019 318
e 1154 318
e 1186 318
e 1251 318
e 1273 318
e 1507 318
e 1613 318
e 1632 318
e 1808 318
e 1831 318
e 2011 318
e 2149 318
e 2247 318
e 2343 318
e 2408 318
e 2442 318
e 2464 318
e 2505 318
e 2546 318
e 2556 318
e 2590 318
e 2718 318
e 2784 318
e 2786 318
e 2888 318
e 2894 318
e 2927 318
e 2959 318
e 3002 318
e 3157 318
e 3391 318
e 3397 318
e 3442 318
e 3454 318
e 3480 318
e 3484 318
e 3513 318
e 3603 318
e 3712 318
e 3733 318
e 3849 318
e 3895 318
e 3908 318
e 3931 318
e 3952 318
e 4005 318
e 4112 318
e 4148 318
e 4196 318
e 4205 318
e 4230 318
e 4451 318
e 4538 318
e 4642 318
e 4673 318
e 4687 318
e 4778 318
e 4825 318
e 4831 318
e 4841 318
e 4868 318
e 4901 318
e 5138 318
e 5214 318
e 5226 318
e 5267 318
e 5300 318
e 5367 318
e 5413 318
e 5442 318
e 5466 318
e 5660 318
e 5798 318
e 5815 318
e 5897 318
e 5910 318
e 6081 318
e 6169 318
e 6371 318
e 6408 318
e 6415 318
e 6533 318
e 6540 318
e 6695 318
e 6844 318
e 6914 318
e 6937 318
e 6983 318
e 7027 318
e 7141 318
e 7150 318
e 7165 318
e 7174 318
e 7187 318
e 7195 318
e 7210 318
e 7299 318
e 7502 318
e 7535 318
e 7554 318
e 7615 318
e 7743 318
e 7756 318
e 7821 318
e 7824 318
e 7890 318
e 7923 318
e 7985 318
e 8017 318
e 8101 318
e 8193 318
e 8339 318
e 8665 318
e 8760 318
e 8874 318
e 8946 318
e 9096 318
e 9154 318
e 9191 318
e 9195 318
e 9198 318
e 9201 318
e 9316 318
e 9392 318
e 9518 318
e 9576 318
e 9596 318
e 9600 318
e 9641 318
e 9673 318
e 9687 318
e 9745 318
e 9746 318
e 9780 318
e 9788 318
e 9884 318
e 9939 318
e 9960 318
e 9971 318
e 10077 318
e 10128 318
e 10236 318
e 10295 318
e 10335 318
e 10475 318
e 10524 318
e 10548 318
e 10614 318
e 10858 318
e 10972 318
e 11070 318
e 11118 318
e 11218 318
e 11259 318
e 11309 318
e 11377 318
e 11458 318
e 11559 318
e 11609 318
e 11639 318
e 11761 318
e 11763 318
e 11767 318
e 11866 318
e 11888 318
e 12012 318
e 12202 318
e 12227 318
e 12538 318
e 12574 318
e 12698 318
e 12815 318
e 12824 318
e 12859 318
e 12977 318
e 13061 318
e 13137 318
e 13235 318
e 13251 318
e 13394 318
e 13411 318
e 13435 318
e 13466 318
e 13479 318
e 13485 318
e 13574 318
e 13716 318
e 13798 318
e 13974 318
e 14045 318
e 14061 318
e 14249 318
e 14272 318
e 14339 318
e 14476 318
e 14508 318
e 14512 318
e 14535 318
e 14677 318
e 14801 318
e 14811 318
e 14950 318
e 15017 318
e 15019 318
e 15252 318
e 15254 318
e 15266 318
e 15328 318
e 15526 318
e 15556 318
e 15852 318
e 15860 318
e 15886 318
e 15919 318
e 16048 318
e 16060 318
e 16107 318
e 16294 318
e 16297 318
e 16346 318
e 16366 318
e 16459 318
e 16732 318
e 16877 318
e 16937 318
e 17026 318
e 17029 318
e 17069 318
e 17134 318
e 17236 318
e 17242 318
e 17437 318
e 17441 318
e 17447 318
e 17587 318
e 17670 318
e 17695 318
e 17880 318
e 18218 318
e 18232 318
e 18293 318
e 18320 318
e 18401 318
e 18426 318
e 18442 318
e 18521 318
e 18547 318
e 18897 318
e 19016 318
e 19031 318
e 19136 318
e 19153 318
e 19186 318
e 19237 318
e 19448 318
e 19690 318
e 19765 318
e 19853 318
e 19857 318
e 19986 318
e 19991 318
e 20003 318
e 20005 318
e 20013 318
e 20048 318
e 20096 318
e 20104 318
e 20189 318
e 20232 318
e 20288 318
e 20339 318
e 20409 318
e 20569 318
e 20640 318
e 20828 318
e 20844 318
e 20861 318
e 20978 318
e 21156 318
e 21188 318
e 21327 318
e 21464 318
e 21577 318
e 21638 318
e 21712 318
e 21758 318
e 21927 318
e 22072 318
e 22201 318
e 22216 318
e 22353 318
e 22383 318
e 22416 318
e 22432 318
e 22531 318
e 22586 318
e 22588 318
e 22592 318
e 22625 318
e 22682 318
e 22823 318
e 22873 318
e 22893 318
e 22896 318
e 1203 319
e 2591 319
e 11797 319
e 13020 319
e 15842 319
e 16667 319
e 17255 319
e 18992 319
e 19589 319
e 21362 319
e 22436 319
e 1033 320
e 1290 320
e 2099 320
e 4040 320
e 5281 320
e 5422 320
e 6000 320
e 7783 320
e 7970 320
e 9289 320
e 9870 320
e 10567 320
e 10654 320
e 10783 320
e 11086 320
e 13379 320
e 18707 320
e 19433 320
e 19893 320
e 19999 320
e 20201 320
e 20478 320
e 20813 320
e 20823 320
e 21108 320
e 22300 320
e 22682 320
e 22883 320
e 855 321
e 914 321
e 988 321
e 1178 321
e 1307 321
e 1495 321
e 1551 321
e 1790 321
e 1792 321
e 1806 321
e 1825 321
e 2387 321
e 2477 321
e 2731 321
e 2774 321
e 2971 321
e 3541 321
e 3651 321
e 3823 321
e 3972 321
e 4286 321
e 4370 321
e 4462 321
e 4499 321
e 4572 321
e 4582 321
e 4702 321
e 4752 321
e 4840 321
e 5029 321
e 5091 321
e 5759 321
e 6139 321
e 6149 321
e 6152 321
e 6429 321
e 6644 321
e 6782 321
e 7006 321
e 7017 321
e 7123 321
e 7309 321
e 7420 321
e 7473 321
e 7487 321
e 7588 321
e 7626 321
e 7647 321
e 7735 321
e 8084 321
e 8136 321
e 8214 321
e 8340 321
e 8346 321
e 8969 321
e 9045 321
e 9184 321
e 9341 321
e 9442 321
e 9446 321
e 9541 321
e 9570 321
e 9888 321
e 10290 321
e 10501 321
e 11152 321
e 11526 321
e 11621 321
e 11742 321
e 11878 321
e 11884 321
e 12018 321
e 12224 321
e 12368 321
e 12466 321
e 12526 321
e 12604 321
e 12892 321
e 12914 321
e 12945 321
e 13073 321
e 13085 321
e 13226 321
e 13230 321
e 13638 321
e 14508 321
e 14580 321
e 14661 321
e 14878 321
e 15102 321
e 15142 321
e 15223 321
e 15294 321
e 15308 321
e 15397 321
e 15432 321
e 15487 321
e 15695 321
e 15700 321
e 15799 321
e 16293 321
e 16296 321
e 16301 321
e 16357 321
e 16597 321
e 16628 321
e 17799 321
e 17873 321
e 17920 321
e 17950 321
e 18345 321
e 18388 321
e 18503 321
e 18580 321
e 18894 321
e 19000 321
e 19026 321
e 19123 321
e 19355 321
e 19377 321
e 19432 321
e 19587 321
e 19608 321
e 19666 321
e 19756 321
e 19858 321
e 20142 321
e 20314 321
e 20545 321
e 20548 321
e 20739 321
e 20765 321
e 20874 321
e 21396 321
e 21460 321
e 21555 321
e 21566 321
e 21709 321
e 21747 321
e 22286 321
e 22346 321
e 22619 321
e 22682 321
e 22834 321
e 655 322
e 674 322
e 1249 322
e 1444 322
e 1577 322
e 2006 322
e 2282 322
e 2380 322
e 2763 322
e 3062 322
e 3350 322
e 3943 322
e 4099 322
e 4693 322
e 5158 322
e 5338 322
e 5361 322
e 5815 322
e 6135 322
e 6594 322
e 6928 322
e 7006 322
e 7080 322
e 7136 322
e 7370 322
e 7570 322
e 8112 322
e 8159 322
e 8298 322
e 8301 322
e 8311 322
e 8792 322
e 9693 322
e 9810 322
e 9832 322
e 10032 322
e 10092 322
e 10136 322
e 10579 322
e 11599 322
e 11811 322
e 12351 322
e 12354 322
e 12918 322
e 12967 322
e 12993 322
e 13395 322
e 13518 322
e 13570 322
e 13667 322
e 13817 322
e 13897 322
e 14153 322
e 14298 322
e 14690 322
e 15018 322
e 15428 322
e 15749 322
e 15966 322
e 16231 322
e 16285 322
e 16375 322
e 16946 322
e 18230 322
e 18423 322
e 19224 322
e 19755 322
e 20375 322
e 20418 322
e 21093 322
e 21290 322
e 22272 322
e 22300 322
e 22572 322
e 22577 322
e 22642 322
e 745 323
e 917 323
e 1305 323
e 1498 323
e 2120 323
e 2322 323
e 2712 323
e 3570 323
e 3862 323
e 5178 323
e 5299 323
e 5350 323
e 5445 323
e 5497 323
e 5886 323
e 6241 323
e 6491 323
e 6589 323
e 7692 323
e 7782 323
e 9308 323
e 9578 323
e 10560 323
e 11074 323
e 11137 323
e 11210 323
e 12323 323
e 13252 323
e 13602 323
e 13908 323
e 14169 323
e 14421 323
e 14740 323
e 14977 323
e 15245 323
e 15682 323
e 16262 323
e 16281 323
e 16289 323
e 16753 323
e 17498 323
e 17951 323
e 18083 323
e 18382 323
e 19504 323
e 19800 323
e 19933 323
e 19954 323
e 20228 323
e 20554 323
e 20674 323
e 21274 323
e 21559 323
e 22041 323
e 22490 323
e 7318 324
e 498 325
e 557 325
e 598 325
e 2138 325
e 2197 325
e 2455 325
e 2549 325
e 2636 325
e 2698 325
e 2852 325
e 3137 325
e 3147 325
e 3418 325
e 3523 325
e 3570 325
e 4066 325
e 4071 325
e 5091 325
e 5351 325
e 5359 325
e 5692 325
e 6003 325
e 7333 325
e 7401 325
e 7730 325
e 7782 325
e 7786 325
e 7855 325
e 7880 325
e 7917 325
e 7999 325
e 8649 325
e 8977 325
e 9640 325
e 9754 325
e 10662 325
e 10948 325
e 11151 325
e 11552 325
e 11763 325
e 11778 325
e 11897 325
e 12119 325
e 12220 325
e 12247 325
e 12277 325
e 12323 325
e 12381 325
e 12447 325
e 12465 325
e 12574 325
e 13245 325
e 13468 325
e 13689 325
e 13864 325
e 13958 325
e 14508 325
e 16079 325
e 16256 325
e 16807 325
e 17325 325
e 17512 325
e 17592 325
e 18637 325
e 18836 325
e 19681 325
e 20379 325
e 20554 325
e 20656 325
e 20872 325
e 21180 325
e 21226 325
e 21389 325
e 21492 325
e 22092 325
e 22300 325
e 22682 325
e 22685 325
e 22712 325
e 643 326
e 681 326
e 1153 326
e 1498 326
e 1707 326
e 1818 326
e 1868 326
e 2059 326
e 2177 326
e 2353 326
e 2506 326
e 2583 326
e 2773 326
e 2777 326
e 2985 326
e 3181 326
e 3194 326
e 3246 326
e 3286 326
e 3376 326
e 3604 326
e 3849 326
e 3860 326
e 3901 326
e 3949 326
e 4014 326
e 4043 326
e 4406 326
e 4451 326
e 4473 326
e 4515 326
e 4629 326
e 4864 326
e 4890 326
e 4910 326
e 4984 326
e 5012 326
e 5132 326
e 5227 326
e 5350 326
e 5399 326
e 5483 326
e 5713 326
e 5764 326
e 5786 326
e 5880 326
e 6369 326
e 6440 326
e 6458 326
e 6523 326
e 6629 326
e 7150 326
e 7435 326
e 7505 326
e 7521 326
e 7569 326
e 7647 326
e 7953 326
e 7958 326
e 7960 326
e 7963 326
e 8007 326
e 8059 326
e 8094 326
e 8115 326
e 8135 326
e 8306 326
e 8547 326
e 8735 326
e 8737 326
e 8785 326
e 9155 326
e 9231 326
e 9284 326
e 9518 326
e 9682 326
e 9732 326
e 9960 326
e 10001 326
e 10157 326
e 10219 326
e 10286 326
e 10562 326
e 11067 326
e 11104 326
e 11118 326
e 11171 326
e 11276 326
e 11475 326
e 11673 326
e 11998 326
e 12353 326
e 12386 326
e 12538 326
e 12576 326
e 12699 326
e 12759 326
e 12800 326
e 13004 326
e 13236 326
e 13338 326
e 13481 326
e 13520 326
e 13535 326
e 13669 326
e 13794 326
e 14060 326
e 14168 326
e 14196 326
e 14478 326
e 14719 326
e 14801 326
e 14824 326
e 15178 326
e 15215 326
e 15279 326
e 15714 326
e 15759 326
e 15854 326
e 16071 326
e 16122 326
e 16131 326
e 16405 326
e 16545 326
e 16999 326
e 17005 326
e 17083 326
e 17186 326
e 17232 326
e 17282 326
e 17347 326
e 17504 326
e 17684 326
e 17749 326
e 17757 326
e 17771 326
e 18111 326
e 18254 326
e 18404 326
e 18717 326
e 18816 326
e 19110 326
e 19237 326
e 19453 326
e 19531 326
e 19567 326
e 19657 326
e 20205 326
e 20404 326
e 20509 326
e 20518 326
e 20673 326
e 20687 326
e 20786 326
e 20808 326
e 20821 326
e 20839 326
e 20849 326
e 21117 326
e 21150 326
e 21233 326
e 21559 326
e 21587 326
e 21648 326
e 21713 326
e 21887 326
e 21945 326
e 22125 326
e 22272 326
e 22317 326
e 22327 326
e 22482 326
e 22722 326
e 865 327
e 883 327
e 1416 327
e 1674 327
e 2615 327
e 3058 327
e 3936 327
e 4614 327
e 4687 327
e 5324 327
e 7588 327
e 9623 327
e 11166 327
e 12599 327
e 13310 327
e 14964 327
e 15555 327
e 17202 327
e 17268 327
e 18120 327
e 18292 327
e 18769 327
e 18898 327
e 19061 327
e 20308 327
e 21314 327
e 21752 327
e 22556 327
e 1861 328
e 1900 328
e 2663 328
e 3577 328
e 3647 328
e 4241 328
e 4662 328
e 5086 328
e 5310 328
e 5793 328
e 5924 328
e 5963 328
e 6044 328
e 6090 328
e 6508 328
e 6568 328
e 6569 328
e 6623 328
e 6832 328
e 7976 328
e 8078 328
e 8214 328
e 8258 328
e 8279 328
e 9000 328
e 9283 328
e 9547 328
e 10358 328
e 11066 328
e 12035 328
e 14311 328
e 15825 328
e 16418 328
e 16923 328
e 17331 328
e 17375 328
e 18222 328
e 19767 328
e 19772 328
e 19928 328
e 20890 328
e 21005 328
e 22401 328
e 22423 328
e 500 329
e 776 329
e 2099 329
e 2160 329
e 4215 329
e 9682 329
e 13727 329
e 18183 329
e 18689 329
e 20941 329
e 22334 329
e 4111 330
e 14729 330
e 18345 330
e 718 331
e 884 331
e 1009 331
e 1125 331
e 1425 331
e 2004 331
e 2729 331
e 2915 331
e 3192 331
e 3402 331
e 4312 331
e 4372 331
e 4418 331
e 4478 331
e 4523 331
e 4778 331
e 4984 331
e 5122 331
e 5609 331
e 6625 331
e 6869 331
e 6926 331
e 6934 331
e 7295 331
e 7399 331
e 7441 331
e 7462 331
e 7685 331
e 7921 331
e 8034 331
e 8347 331
e 8924 331
e 9033 331
e 9069 331
e 9077 331
e 9163 331
e 9341 331
e 9375 331
e 9487 331
e 9524 331
e 9769 331
e 10117 331
e 10338 331
e 10501 331
e 10540 331
e 10922 331
e 11235 331
e 11739 331
e 11764 331
e 11897 331
e 12311 331
e 12872 331
e 12988 331
e 13015 331
e 13019 331
e 13052 331
e 13193 331
e 13195 331
e 13315 331
e 13465 331
e 13489 331
e 13728 331
e 14522 331
e 15128 331
e 15159 331
e 15643 331
e 15846 331
e 16375 331
e 16398 331
e 16484 331
e 16526 331
e 16772 331
e 16820 331
e 17065 331
e 17093 331
e 17106 331
e 17279 331
e 17686 331
e 17780 331
e 17982 331
e 18160 331
e 18480 331
e 18619 331
e 18633 331
e 18730 331
e 18785 331
e 18812 331
e 18854 331
e 19005 331
e 19032 331
e 19162 331
e 19462 331
e 19671 331
e 19675 331
e 20377 331
e 20608 331
e 20980 331
e 21094 331
e 21147 331
e 21322 331
e 21617 331
e 22010 331
e 22393 331
e 764 332
e 1302 332
e 1322 332
e 1558 332
e 1809 332
e 1841 332
e 1954 332
e 2133 332
e 2274 332
e 2505 332
e 2784 332
e 2856 332
e 3005 332
e 3288 332
e 3391 332
e 3403 332
e 3752 332
e 3908 332
e 4004 332
e 4012 332
e 4324 332
e 4673 332
e 4825 332
e 4882 332
e 4902 332
e 5165 332
e 5313 332
e 5503 332
e 5882 332
e 6068 332
e 6131 332
e 6201 332
e 6286 332
e 6359 332
e 6887 332
e 7027 332
e 7555 332
e 7743 332
e 7747 332
e 7775 332
e 8274 332
e 8512 332
e 8665 332
e 8810 332
e 9025 332
e 9157 332
e 9310 332
e 9444 332
e 9623 332
e 9853 332
e 9960 332
e 10104 332
e 10216 332
e 10269 332
e 10335 332
e 10432 332
e 10442 332
e 10548 332
e 10659 332
e 11063 332
e 11349 332
e 11637 332
e 11763 332
e 11879 332
e 11989 332
e 12012 332
e 12049 332
e 12158 332
e 12249 332
e 12443 332
e 12608 332
e 12647 332
e 12824 332
e 12859 332
e 12972 332
e 13411 332
e 13495 332
e 13635 332
e 13823 332
e 13842 332
e 14098 332
e 14209 332
e 14241 332
e 14508 332
e 14548 332
e 15064 332
e 15427 332
e 15501 332
e 15852 332
e 16068 332
e 16124 332
e 16249 332
e 16297 332
e 16590 332
e 16834 332
e 16946 332
e 17606 332
e 18125 332
e 18194 332
e 18196 332
e 18382 332
e 18386 332
e 18678 332
e 18913 332
e 19278 332
e 19448 332
e 19853 332
e 19894 332
e 20005 332
e 20048 332
e 20630 332
e 20709 332
e 21028 332
e 21154 332
e 21202 332
e 21466 332
e 21574 332
e 21800 332
e 22523 332
e 22580 332
e 22823 332
e 22825 332
e 22893 332
e 1012 333
e 1585 333
e 1833 333
e 2109 333
e 2323 333
e 2383 333
e 2557 333
e 2664 333
e 2740 333
e 2742 333
e 2898 333
e 2961 333
e 3281 333
e 3321 333
e 3786 333
e 3901 333
e 3910 333
e 4041 333
e 4127 333
e 4146 333
e 4200 333
e 4347 333
e 6240 333
e 6938 333
e 7065 333
e 7171 333
e 7531 333
e 7803 333
e 7859 333
e 8385 333
e 8834 333
e 9398 333
e 10333 333
e 10476 333
e 10543 333
e 10623 333
e 10855 333
e 10967 333
e 11088 333
e 11861 333
e 12428 333
e 12876 333
e 13128 333
e 13172 333
e 13194 333
e 13223 333
e 13325 333
e 13675 333
e 14112 333
e 14357 333
e 14819 333
e 14850 333
e 14901 333
e 15599 333
e 16496 333
e 16783 333
e 16835 333
e 16945 333
e 17243 333
e 17318 333
e 18215 333
e 18393 333
e 18770 333
e 19936 333
e 20126 333
e 20969 333
e 21350 333
e 21574 333
e 22136 333
e 22217 333
e 22574 333
e 549 334
e 559 334
e 754 334
e 1061 334
e 1422 334
e 1500 334
e 2173 334
e 2217 334
e 2265 334
e 2875 334
e 3047 334
e 4544 334
e 5181 334
e 5515 334
e 6263 334
e 6434 334
e 6823 334
e 7085 334
e 7092 334
e 7234 334
e 7674 334
e 7976 334
e 8031 334
e 8432 334
e 8503 334
e 8804 334
e 9226 334
e 9296 334
e 9506 334
e 9559 334
e 9829 334
e 10688 334
e 10724 334
e 11421 334
e 12144 334
e 12455 334
e 12724 334
e 12837 334
e 13038 334
e 13461 334
e 14630 334
e 14721 334
e 14796 334
e 14919 334
e 15230 334
e 16452 334
e 16701 334
e 17040 334
e 17078 334
e 17304 334
e 17849 334
e 18139 334
e 18809 334
e 19076 334
e 19319 334
e 19400 334
e 19731 334
e 20050 334
e 20076 334
e 20098 334
e 20175 334
e 20421 334
e 20505 334
e 20548 334
e 21256 334
e 21375 334
e 21463 334
e 21878 334
e 21897 334
e 22002 334
e 22074 334
e 22227 334
e 22314 334
e 868 335
e 1491 335
e 1951 335
e 2427 335
e 2606 335
e 2845 335
e 3017 335
e 3195 335
e 3829 335
e 3865 335
e 4287 335
e 4443 335
e 4721 335
e 4729 335
e 5831 335
e 5916 335
e 8079 335
e 8140 335
e 8154 335
e 8528 335
e 10489 335
e 11539 335
e 11821 335
e 11905 335
e 12126 335
e 13537 335
e 13744 335
e 14982 335
e 15504 335
e 16184 335
e 16617 335
e 16778 335
e 16902 335
e 16916 335
e 17059 335
e 17395 335
e 18220 335
e 18940 335
e 19151 335
e 19255 335
e 19519 335
e 19796 335
e 19836 335
e 21894 335
e 22097 335
e 22237 335
e 22665 335
e 667 336
e 1656 336
e 1681 336
e 1848 336
e 1894 336
e 1954 336
e 2076 336
e 2134 336
e 2325 336
e 2945 336
e 2970 336
e 3372 336
e 3697 336
e 3701 336
e 3714 336
e 3801 336
e 3833 336
e 3904 336
e 4036 336
e 4266 336
e 4724 336
e 4801 336
e 5267 336
e 5665 336
e 5733 336
e 6302 336
e 6408 336
e 6514 336
e 6596 336
e 6850 336
e 7287 336
e 7465 336
e 7742 336
e 7895 336
e 8015 336
e 8192 336
e 8464 336
e 8955 336
e 9002 336
e 9189 336
e 9271 336
e 9324 336
e 9763 336
e 9910 336
e 9952 336
e 10096 336
e 10126 336
e 10157 336
e 10247 336
e 10343 336
e 10424 336
e 10463 336
e 10517 336
e 10633 336
e 10939 336
e 10981 336
e 11041 336
e 11244 336
e 11349 336
e 11559 336
e 11770 336
e 12183 336
e 12236 336
e 12264 336
e 12443 336
e 13207 336
e 13246 336
e 13251 336
e 13703 336
e 13706 336
e 13750 336
e 13832 336
e 13932 336
e 13974 336
e 13984 336
e 14000 336
e 14352 336
e 14479 336
e 14731 336
e 14783 336
e 14869 336
e 14900 336
e 14986 336
e 15425 336
e 15742 336
e 16115 336
e 16262 336
e 16268 336
e 16290 336
e 16356 336
e 16616 336
e 16834 336
e 16867 336
e 17065 336
e 17585 336
e 17693 336
e 17894 336
e 18008 336
e 18025 336
e 18267 336
e 18521 336
e 18886 336
e 19078 336
e 19288 336
e 19454 336
e 19515 336
e 19755 336
e 19841 336
e 19924 336
e 19957 336
e 20004 336
e 20032 336
e 20155 336
e 20659 336
e 20687 336
e 21344 336
e 21656 336
e 21734 336
e 21964 336
e 22099 336
e 22161 336
e 22255 336
e 22293 336
e 22447 336
e 22603 336
e 22651 336
e 22714 336
e 419 337
e 531 337
e 815 337
e 1925 337
e 1964 337
e 2155 337
e 2168 337
e 2571 337
e 2840 337
e 2920 337
e 2978 337
e 3085 337
e 3369 337
e 3381 337
e 3441 337
e 3460 337
e 3738 337
e 3830 337
e 3890 337
e 4191 337
e 4233 337
e 4403 337
e 4569 337
e 5231 337
e 5339 337
e 6134 337
e 6195 337
e 6282 337
e 6304 337
e 6376 337
e 6710 337
e 6774 337
e 6943 337
e 7220 337
e 7410 337
e 7645 337
e 7951 337
e 8027 337
e 8305 337
e 8726 337
e 8812 337
e 8817 337
e 9245 337
e 9475 337
e 9493 337
e 9639 337
e 9759 337
e 9791 337
e 9892 337
e 10318 337
e 10465 337
e 10600 337
e 10647 337
e 10739 337
e 11026 337
e 11451 337
e 11455 337
e 11842 337
e 11907 337
e 11961 337
e 12266 337
e 12379 337
e 12476 337
e 12613 337
e 12683 337
e 12981 337
e 13430 337
e 14110 337
e 14142 337
e 14263 337
e 14473 337
e 14595 337
e 14743 337
e 14800 337
e 14947 337
e 16014 337
e 16078 337
e 16176 337
e 16201 337
e 16413 337
e 16517 337
e 16579 337
e 16611 337
e 16889 337
e 16986 337
e 17013 337
e 17416 337
e 17475 337
e 17542 337
e 17741 337
e 17917 337
e 17970 337
e 18539 337
e 18741 337
e 19223 337
e 19565 337
e 19582 337
e 19623 337
e 19720 337
e 19758 337
e 19787 337
e 19999 337
e 20067 337
e 20214 337
e 20444 337
e 20493 337
e 20525 337
e 20649 337
e 20734 337
e 20803 337
e 20949 337
e 21978 337
e 22081 337
e 22411 337
e 22573 337
e 22734 337
e 22775 337
e 22832 337
e 22850 337
e 22880 337
e 602 338
e 792 338
e 1030 338
e 3259 338
e 3387 338
e 3722 338
e 4225 338
e 4556 338
e 7075 338
e 7537 338
e 8582 338
e 9001 338
e 16961 338
e 17822 338
e 20395 338
e 22050 338
e 22154 338
e 22300 338
e 1562 339
e 2354 339
e 2477 339
e 2656 339
e 2891 339
e 3441 339
e 4399 339
e 4721 339
e 5457 339
e 6233 339
e 6309 339
e 6664 339
e 7071 339
e 8115 339
e 8336 339
e 8546 339
e 8812 339
e 9097 339
e 9112 339
e 9436 339
e 9640 339
e 9960 339
e 10221 339
e 10449 339
e 11218 339
e 11238 339
e 11518 339
e 12997 339
e 13457 339
e 13592 339
e 14342 339
e 14426 339
e 14473 339
e 15340 339
e 15659 339
e 15862 339
e 16254 339
e 16275 339
e 16453 339
e 17629 339
e 18169 339
e 18547 339
e 18650 339
e 18733 339
e 19154 339
e 19439 339
e 19652 339
e 19741 339
e 20221 339
e 20364 339
e 21340 339
e 22671 339
e 22689 339
e 793 340
e 1219 340
e 1744 340
e 1861 340
e 1893 340
e 1955 340
e 2110 340
e 2175 340
e 2261 340
e 2670 340
e 2839 340
e 2894 340
e 3026 340
e 3243 340
e 3577 340
e 3953 340
e 4003 340
e 4230 340
e 4234 340
e 4393 340
e 5193 340
e 5197 340
e 5419 340
e 5657 340
e 6222 340
e 6508 340
e 6752 340
e 6792 340
e 6828 340
e 6850 340
e 7602 340
e 7631 340
e 7823 340
e 7916 340
e 8221 340
e 8739 340
e 10488 340
e 10581 340
e 11035 340
e 11364 340
e 11790 340
e 11903 340
e 13126 340
e 13359 340
e 13558 340
e 13676 340
e 15270 340
e 15305 340
e 15497 340
e 16046 340
e 16098 340
e 16675 340
e 16681 340
e 16810 340
e 16897 340
e 16948 340
e 17078 340
e 17113 340
e 17207 340
e 17375 340
e 17389 340
e 17481 340
e 17622 340
e 17888 340
e 18425 340
e 18555 340
e 18767 340
e 18800 340
e 19449 340
e 19734 340
e 19794 340
e 19951 340
e 20009 340
e 20022 340
e 20027 340
e 20048 340
e 20807 340
e 20953 340
e 21067 340
e 21121 340
e 21170 340
e 21897 340
e 22041 340
e 22227 340
e 22303 340
e 22415 340
e 22661 340
e 22682 340
e 455 341
e 527 341
e 695 341
e 1052 341
e 1498 341
e 1515 341
e 1598 341
e 1669 341
e 2060 341
e 2479 341
e 2797 341
e 2835 341
e 3088 341
e 3199 341
e 3213 341
e 3688 341
e 4000 341
e 4069 341
e 4095 341
e 4352 341
e 4537 341
e 4551 341
e 4841 341
e 5094 341
e 5309 341
e 5531 341
e 5662 341
e 5749 341
e 6869 341
e 7006 341
e 7046 341
e 7165 341
e 7245 341
e 7478 341
e 7528 341
e 7535 341
e 7603 341
e 7648 341
e 7782 341
e 7783 341
e 7927 341
e 7965 341
e 9050 341
e 9206 341
e 9386 341
e 9798 341
e 10548 341
e 11176 341
e 11361 341
e 11643 341
e 11734 341
e 12013 341
e 12112 341
e 12206 341
e 12482 341
e 12486 341
e 12604 341
e 12979 341
e 13358 341
e 13423 341
e 13613 341
e 13724 341
e 13825 341
e 14105 341
e 14305 341
e 14383 341
e 14942 341
e 15427 341
e 15519 341
e 15560 341
e 15691 341
e 15798 341
e 15854 341
e 16692 341
e 16717 341
e 17031 341
e 17092 341
e 17129 341
e 17875 341
e 17927 341
e 19146 341
e 19567 341
e 19573 341
e 19616 341
e 19793 341
e 19911 341
e 20145 341
e 20198 341
e 20278 341
e 20419 341
e 20640 341
e 20772 341
e 20909 341
e 21157 341
e 21537 341
e 22011 341
e 22300 341
e 22447 341
e 22492 341
e 22510 341
e 22826 341
e 366 342
e 515 342
e 735 342
e 957 342
e 1362 342
e 1804 342
e 1815 342
e 1875 342
e 1894 342
e 2003 342
e 2212 342
e 2452 342
e 2518 342
e 2560 342
e 2573 342
e 2583 342
e 2887 342
e 3113 342
e 3403 342
e 3707 342
e 3727 342
e 3736 342
e 3900 342
e 3916 342
e 4292 342
e 4367 342
e 4889 342
e 5157 342
e 5213 342
e 5361 342
e 5442 342
e 5459 342
e 5635 342
e 5697 342
e 5715 342
e 6133 342
e 6317 342
e 6337 342
e 6747 342
e 6788 342
e 6857 342
e 6973 342
e 7253 342
e 7319 342
e 7342 342
e 7550 342
e 7563 342
e 7716 342
e 8101 342
e 8279 342
e 8344 342
e 8788 342
e 8910 342
e 9043 342
e 9188 342
e 9228 342
e 9428 342
e 9538 342
e 9606 342
e 9838 342
e 10025 342
e 10027 342
e 10165 342
e 10385 342
e 10446 342
e 10503 342
e 10643 342
e 10693 342
e 11171 342
e 11346 342
e 11470 342
e 11824 342
e 12554 342
e 12642 342
e 12877 342
e 12937 342
e 13300 342
e 13323 342
e 13325 342
e 13649 342
e 13997 342
e 14152 342
e 14167 342
e 14338 342
e 14723 342
e 15040 342
e 15069 342
e 15212 342
e 15236 342
e 15580 342
e 15637 342
e 15941 342
e 16262 342
e 16357 342
e 16469 342
e 17075 342
e 17175 342
e 17254 342
e 17423 342
e 17625 342
e 17891 342
e 17978 342
e 18434 342
e 18916 342
e 19203 342
e 19235 342
e 19261 342
e 19324 342
e 19410 342
e 19460 342
e 19842 342
e 20617 342
e 20782 342
e 20827 342
e 20861 342
e 20870 342
e 20889 342
e 21266 342
e 21840 342
e 21866 342
e 22047 342
e 22254 342
e 22300 342
e 22339 342
e 22367 342
e 22380 342
e 22782 342
e 2915 343
e 2540 344
e 5079 344
e 5513 344
e 7061 344
e 11093 344
e 11296 344
e 13621 344
e 15287 344
e 17728 344
e 18268 344
e 19529 344
e 21176 344
e 21410 344
e 2376 345
e 4592 345
e 5600 345
e 746 346
e 1032 346
e 1699 346
e 1748 346
e 3661 346
e 3854 346
e 4120 346
e 5707 346
e 5836 346
e 5988 346
e 6530 346
e 6626 346
e 6777 346
e 6892 346
e 7335 346
e 7427 346
e 7530 346
e 7544 346
e 8083 346
e 8883 346
e 8890 346
e 8957 346
e 9079 346
e 9443 346
e 9645 346
e 11354 346
e 11617 346
e 11702 346
e 12494 346
e 14006 346
e 14199 346
e 14991 346
e 15612 346
e 16534 346
e 17052 346
e 17281 346
e 19926 346
e 21162 346
e 21607 346
e 22137 346
e 22739 346
e 535 347
e 583 347
e 634 347
e 800 347
e 988 347
e 1337 347
e 2003 347
e 2631 347
e 3471 347
e 3533 347
e 3757 347
e 3933 347
e 4179 347
e 4343 347
e 4807 347
e 5196 347
e 6317 347
e 6814 347
e 7008 347
e 7244 347
e 7487 347
e 7768 347
e 8498 347
e 9000 347
e 9057 347
e 9258 347
e 10108 347
e 10147 347
e 10206 347
e 10350 347
e 10397 347
e 10463 347
e 10584 347
e 11285 347
e 11653 347
e 11822 347
e 12235 347
e 12460 347
e 13475 347
e 14992 347
e 15629 347
e 16046 347
e 16288 347
e 16449 347
e 16634 347
e 16699 347
e 16844 347
e 17927 347
e 18412 347
e 18929 347
e 19000 347
e 19483 347
e 19656 347
e 20551 347
e 20621 347
e 21557 347
e 21695 347
e 21937 347
e 22682 347
e 1971 348
e 2764 348
e 3276 348
e 3303 348
e 3731 348
e 4010 348
e 4800 348
e 7160 348
e 7316 348
e 9655 348
e 10121 348
e 10314 348
e 10838 348
e 11015 348
e 12582 348
e 14202 348
e 14226 348
e 15668 348
e 15990 348
e 16478 348
e 16779 348
e 18656 348
e 19151 348
e 20058 348
e 20426 348
e 20634 348
e 1149 349
e 1573 349
e 1838 349
e 2194 349
e 2992 349
e 3092 349
e 3591 349
e 3593 349
e 4202 349
e 4722 349
e 5316 349
e 5652 349
e 6552 349
e 6789 349
e 7326 349
e 7430 349
e 7566 349
e 7612 349
e 10174 349
e 11130 349
e 12785 349
e 13283 349
e 14137 349
e 14143 349
e 14483 349
e 14508 349
e 14681 349
e 14719 349
e 15382 349
e 16294 349
e 16858 349
e 17148 349
e 17861 349
e 18408 349
e 18517 349
e 19326 349
e 19495 349
e 20586 349
e 20892 349
e 21098 349
e 21610 349
e 21778 349
e 22300 349
e 22365 349
e 22542 349
e 22682 349
e 6023 350
e 15960 350
e 967 351
e 12595 351
e 504 352
e 646 352
e 1061 352
e 1430 352
e 1861 352
e 1954 352
e 2013 352
e 2232 352
e 2442 352
e 2468 352
e 3633 352
e 3641 352
e 3846 352
e 4168 352
e 4337 352
e 5310 352
e 5476 352
e 5503 352
e 5563 352
e 5759 352
e 6045 352
e 6149 352
e 6586 352
e 6845 352
e 7198 352
e 8303 352
e 8613 352
e 8830 352
e 8969 352
e 10072 352
e 10298 352
e 11066 352
e 11770 352
e 12013 352
e 12040 352
e 12348 352
e 12674 352
e 12779 352
e 13201 352
e 13597 352
e 14069 352
e 14109 352
e 14128 352
e 14185 352
e 14327 352
e 14570 352
e 14891 352
e 14949 352
e 15296 352
e 15489 352
e 16055 352
e 16702 352
e 17078 352
e 17712 352
e 18129 352
e 19547 352
e 19617 352
e 19716 352
e 19767 352
e 19816 352
e 19882 352
e 19979 352
e 20235 352
e 20259 352
e 20640 352
e 20765 352
e 20960 352
e 21794 352
e 22025 352
e 22214 352
e 22415 352
e 22502 352
e 22603 352
e 22659 352
e 959 353
e 1136 353
e 1471 353
e 1689 353
e 1780 353
e 1909 353
e 2025 353
e 2630 353
e 2698 353
e 2777 353
e 2858 353
e 3003 353
e 3045 353
e 3051 353
e 3356 353
e 3454 353
e 3542 353
e 3765 353
e 3842 353
e 3908 353
e 4163 353
e 4268 353
e 4348 353
e 4616 353
e 4755 353
e 4927 353
e 5341 353
e 5385 353
e 5777 353
e 6369 353
e 6579 353
e 6631 353
e 6875 353
e 7024 353
e 7178 353
e 7241 353
e 7647 353
e 7800 353
e 7830 353
e 8262 353
e 8414 353
e 9075 353
e 9085 353
e 9231 353
e 9405 353
e 9766 353
e 9877 353
e 9935 353
e 10055 353
e 10170 353
e 10274 353
e 10293 353
e 10601 353
e 11028 353
e 11199 353
e 11221 353
e 11369 353
e 11558 353
e 12062 353
e 12538 353
e 12744 353
e 12824 353
e 13129 353
e 13477 353
e 13511 353
e 13669 353
e 14045 353
e 14354 353
e 14370 353
e 14538 353
e 14648 353
e 14702 353
e 15836 353
e 15848 353
e 15880 353
e 15982 353
e 16479 353
e 17122 353
e 18020 353
e 18164 353
e 18254 353
e 18358 353
e 18476 353
e 18517 353
e 18692 353
e 18909 353
e 18953 353
e 18964 353
e 19010 353
e 19046 353
e 19047 353
e 19656 353
e 19922 353
e 20109 353
e 20186 353
e 20418 353
e 20591 353
e 20662 353
e 20855 353
e 21013 353
e 21123 353
e 21130 353
e 21198 353
e 21878 353
e 21923 353
e 22171 353
e 22210 353
e 22702 353
e 14328 354
e 378 355
e 453 355
e 627 355
e 1313 355
e 1742 355
e 1870 355
e 2003 355
e 2044 355
e 2139 355
e 2388 355
e 2694 355
e 2741 355
e 2791 355
e 3075 355
e 3294 355
e 3600 355
e 3672 355
e 3934 355
e 3960 355
e 4272 355
e 4327 355
e 4331 355
e 4511 355
e 4622 355
e 5117 355
e 5193 355
e 5342 355
e 5385 355
e 5435 355
e 5498 355
e 5514 355
e 5548 355
e 5631 355
e 5802 355
e 5953 355
e 6043 355
e 6386 355
e 6458 355
e 6520 355
e 6628 355
e 6956 355
e 7178 355
e 7181 355
e 7476 355
e 7810 355
e 7828 355
e 8227 355
e 8327 355
e 8666 355
e 8801 355
e 8870 355
e 8915 355
e 9400 355
e 9589 355
e 9688 355
e 10269 355
e 10655 355
e 11284 355
e 11445 355
e 11448 355
e 11696 355
e 11745 355
e 11997 355
e 12043 355
e 12353 355
e 12596 355
e 12758 355
e 12867 355
e 12879 355
e 13195 355
e 13554 355
e 13566 355
e 13768 355
e 14011 355
e 14023 355
e 14051 355
e 14161 355
e 14197 355
e 14453 355
e 14508 355
e 14611 355
e 14901 355
e 14969 355
e 15191 355
e 15351 355
e 15371 355
e 15397 355
e 15427 355
e 15480 355
e 15485 355
e 15521 355
e 15842 355
e 15986 355
e 16233 355
e 16252 355
e 16630 355
e 16866 355
e 16891 355
e 17020 355
e 17157 355
e 17387 355
e 17425 355
e 17483 355
e 17498 355
e 17534 355
e 17779 355
e 18077 355
e 18088 355
e 18278 355
e 18356 355
e 18550 355
e 18609 355
e 18629 355
e 19435 355
e 19446 355
e 19711 355
e 19812 355
e 19869 355
e 20011 355
e 20293 355
e 21126 355
e 21208 355
e 21215 355
e 21287 355
e 21543 355
e 21630 355
e 21703 355
e 21735 355
e 21792 355
e 22058 355
e 22553 355
e 22620 355
e 22682 355
e 22864 355
e 22876 355
e 22883 355
e 442 356
e 725 356
e 933 356
e 1116 356
e 1528 356
e 1695 356
e 1733 356
e 2237 356
e 2786 356
e 3030 356
e 3646 356
e 3778 356
e 4041 356
e 4619 356
e 5136 356
e 5292 356
e 5369 356
e 5605 356
e 6275 356
e 6403 356
e 6548 356
e 6793 356
e 7090 356
e 7150 356
e 7917 356
e 8086 356
e 8146 356
e 8874 356
e 9234 356
e 9269 356
e 9277 356
e 9589 356
e 9600 356
e 9640 356
e 9700 356
e 10626 356
e 10767 356
e 10830 356
e 11594 356
e 12277 356
e 13050 356
e 13178 356
e 14187 356
e 14241 356
e 14542 356
e 14901 356
e 14950 356
e 15145 356
e 15672 356
e 16230 356
e 16822 356
e 17069 356
e 17135 356
e 17250 356
e 17387 356
e 17779 356
e 17882 356
e 18905 356
e 19348 356
e 19435 356
e 19485 356
e 20293 356
e 20366 356
e 20567 356
e 21230 356
e 22364 356
e 22383 356
e 22426 356
e 22712 356
e 11007 357
e 14387 357
e 15513 357
e 20107 357
e 477 358
e 567 358
e 1029 358
e 3699 358
e 4331 358
e 4745 358
e 6576 358
e 6625 358
e 7313 358
e 7921 358
e 9328 358
e 10251 358
e 11485 358
e 12433 358
e 12835 358
e 14057 358
e 14503 358
e 15119 358
e 15351 358
e 17550 358
e 18161 358
e 18497 358
e 20500 358
e 21476 358
e 642 359
e 1523 359
e 1859 359
e 3060 359
e 4447 359
e 4873 359
e 4874 359
e 5199 359
e 6186 359
e 6235 359
e 6632 359
e 6811 359
e 9075 359
e 10508 359
e 11889 359
e 12610 359
e 13474 359
e 13789 359
e 14138 359
e 14508 359
e 14526 359
e 14685 359
e 15486 359
e 16384 359
e 16667 359
e 17965 359
e 18316 359
e 18421 359
e 19282 359
e 20885 359
e 21188 359
e 21744 359
e 1159 360
e 2071 360
e 2208 360
e 2652 360
e 2832 360
e 2845 360
e 2874 360
e 3124 360
e 4567 360
e 6401 360
e 6702 360
e 7100 360
e 7605 360
e 7687 360
e 7973 360
e 8002 360
e 8563 360
e 8758 360
e 9445 360
e 9675 360
e 10766 360
e 11122 360
e 12207 360
e 13112 360
e 14126 360
e 14252 360
e 15668 360
e 16074 360
e 16715 360
e 16883 360
e 17378 360
e 17690 360
e 18252 360
e 19341 360
e 19862 360
e 20033 360
e 20234 360
e 20432 360
e 20578 360
e 20918 360
e 22144 360
e 22354 360
e 483 361
e 592 361
e 802 361
e 860 361
e 1761 361
e 1768 361
e 2049 361
e 2226 361
e 2388 361
e 2714 361
e 3299 361
e 3358 361
e 3570 361
e 3741 361
e 4077 361
e 4705 361
e 4819 361
e 5186 361
e 5291 361
e 5504 361
e 6937 361
e 7071 361
e 7638 361
e 8370 361
e 8556 361
e 8791 361
e 9456 361
e 9784 361
e 9939 361
e 10157 361
e 10756 361
e 11112 361
e 11237 361
e 11783 361
e 12406 361
e 12486 361
e 12490 361
e 13055 361
e 13069 361
e 13086 361
e 13411 361
e 13638 361
e 13927 361
e 14462 361
e 14650 361
e 15283 361
e 15397 361
e 15400 361
e 15437 361
e 15495 361
e 16224 361
e 16718 361
e 16796 361
e 16803 361
e 17009 361
e 17167 361
e 17454 361
e 17762 361
e 17810 361
e 18018 361
e 18064 361
e 18126 361
e 19427 361
e 19936 361
e 19969 361
e 20073 361
e 20382 361
e 20433 361
e 20569 361
e 20634 361
e 20801 361
e 20922 361
e 21007 361
e 21390 361
e 22139 361
e 22200 361
e 22582 361
e 2217 362
e 5515 362
e 8226 362
e 8804 362
e 8894 362
e 12166 362
e 14721 362
e 16433 362
e 17665 362
e 18863 362
e 20052 362
e 21463 362
e 1016 363
e 2448 363
e 2630 363
e 4546 363
e 6300 363
e 7663 363
e 7989 363
e 8692 363
e 15486 363
e 17742 363
e 18856 363
e 19742 363
e 22729 363
e 1452 364
e 6312 364
e 6841 364
e 7950 364
e 8201 364
e 14215 364
e 16085 364
e 19548 364
e 20635 364
e 702 365
e 748 365
e 843 365
e 852 365
e 900 365
e 939 365
e 1009 365
e 1018 365
e 1230 365
e 1245 365
e 1341 365
e 1393 365
e 1502 365
e 1613 365
e 1795 365
e 1850 365
e 2613 365
e 2716 365
e 2872 365
e 3078 365
e 3502 365
e 3513 365
e 3600 365
e 3654 365
e 4348 365
e 4535 365
e 4557 365
e 4778 365
e 4864 365
e 5080 365
e 5685 365
e 5764 365
e 5774 365
e 5791 365
e 5909 365
e 6081 365
e 6095 365
e 6169 365
e 6170 365
e 6301 365
e 6324 365
e 6580 365
e 6649 365
e 6760 365
e 6762 365
e 6955 365
e 7250 365
e 7502 365
e 7649 365
e 7836 365
e 7967 365
e 7998 365
e 8000 365
e 8017 365
e 8349 365
e 8396 365
e 8557 365
e 8579 365
e 8715 365
e 8781 365
e 8792 365
e 8880 365
e 8946 365
e 9019 365
e 9191 365
e 9245 365
e 9284 365
e 9728 365
e 10229 365
e 10300 365
e 10351 365
e 10801 365
e 10949 365
e 10958 365
e 11171 365
e 11349 365
e 11485 365
e 11609 365
e 11747 365
e 11889 365
e 12071 365
e 12288 365
e 12574 365
e 12643 365
e 12748 365
e 12806 365
e 12833 365
e 13137 365
e 13140 365
e 13419 365
e 13439 365
e 13452 365
e 13471 365
e 14060 365
e 14195 365
e 14198 365
e 14308 365
e 14432 365
e 14616 365
e 14729 365
e 15056 365
e 15121 365
e 15130 365
e 15211 365
e 15254 365
e 15311 365
e 15406 365
e 15497 365
e 15643 365
e 15685 365
e 15801 365
e 16505 365
e 16570 365
e 16695 365
e 16758 365
e 16814 365
e 17049 365
e 17347 365
e 17865 365
e 18278 365
e 18574 365
e 18575 365
e 18603 365
e 18666 365
e 19262 365
e 19276 365
e 19304 365
e 19563 365
e 19663 365
e 19687 365
e 19809 365
e 19821 365
e 19964 365
e 19991 365
e 20006 365
e 20078 365
e 20158 365
e 20160 365
e 20236 365
e 20323 365
e 20504 365
e 20569 365
e 20618 365
e 20646 365
e 20758 365
e 20853 365
e 20978 365
e 21259 365
e 21466 365
e 21516 365
e 21855 365
e 22125 365
e 22127 365
e 22636 365
e 515 366
e 721 366
e 875 366
e 913 366
e 957 366
e 1071 366
e 1243 366
e 1362 366
e 1393 366
e 1608 366
e 1815 366
e 1836 366
e 1875 366
e 1894 366
e 1899 366
e 2003 366
e 2212 366
e 2324 366
e 2518 366
e 2573 366
e 2583 366
e 2643 366
e 3047 366
e 3163 366
e 3286 366
e 3403 366
e 3409 366
e 3707 366
e 3727 366
e 3859 366
e 3888 366
e 3916 366
e 4188 366
e 4215 366
e 4367 366
e 4536 366
e 4639 366
e 4889 366
e 4961 366
e 4981 366
e 5179 366
e 5190 366
e 5213 366
e 5313 366
e 5442 366
e 5459 366
e 5596 366
e 5635 366
e 5697 366
e 5818 366
e 5840 366
e 6244 366
e 6311 366
e 6317 366
e 6324 366
e 6337 366
e 6747 366
e 6783 366
e 6788 366
e 7027 366
e 7073 366
e 7122 366
e 7166 366
e 7232 366
e 7233 366
e 7253 366
e 7342 366
e 7463 366
e 7507 366
e 7550 366
e 7592 366
e 7716 366
e 7836 366
e 8101 366
e 8344 366
e 8345 366
e 8619 366
e 9043 366
e 9096 366
e 9188 366
e 9228 366
e 9259 366
e 9318 366
e 9323 366
e 9398 366
e 9538 366
e 9630 366
e 9763 366
e 9777 366
e 9838 366
e 9919 366
e 9922 366
e 9941 366
e 10025 366
e 10027 366
e 10037 366
e 10165 366
e 10169 366
e 10298 366
e 10446 366
e 10478 366
e 10503 366
e 10506 366
e 10643 366
e 10693 366
e 11171 366
e 11257 366
e 11302 366
e 11346 366
e 11421 366
e 11470 366
e 11619 366
e 11654 366
e 11729 366
e 11824 366
e 12256 366
e 12290 366
e 12554 366
e 12612 366
e 12866 366
e 12877 366
e 13152 366
e 13233 366
e 13300 366
e 13323 366
e 13325 366
e 13411 366
e 13431 366
e 13463 366
e 13511 366
e 13552 366
e 13679 366
e 13713 366
e 13943 366
e 13955 366
e 14109 366
e 14167 366
e 14338 366
e 14558 366
e 14559 366
e 14678 366
e 14712 366
e 14723 366
e 14900 366
e 15040 366
e 15069 366
e 15093 366
e 15212 366
e 15435 366
e 15501 366
e 15517 366
e 15647 366
e 15691 366
e 15744 366
e 15776 366
e 15808 366
e 15941 366
e 16217 366
e 16297 366
e 16357 366
e 16479 366
e 16633 366
e 16689 366
e 16702 366
e 16747 366
e 17004 366
e 17123 366
e 17248 366
e 17394 366
e 17423 366
e 17657 366
e 17670 366
e 17978 366
e 18056 366
e 18208 366
e 18267 366
e 18434 366
e 18854 366
e 18916 366
e 18988 366
e 19203 366
e 19211 366
e 19235 366
e 19379 366
e 19410 366
e 19460 366
e 19555 366
e 19835 366
e 19959 366
e 20097 366
e 20109 366
e 20318 366
e 20356 366
e 20418 366
e 20619 366
e 20648 366
e 20782 366
e 20827 366
e 20869 366
e 20870 366
e 20889 366
e 20924 366
e 20927 366
e 20992 366
e 21074 366
e 21175 366
e 21266 366
e 21334 366
e 21506 366
e 21595 366
e 21605 366
e 21638 366
e 21815 366
e 21840 366
e 22043 366
e 22047 366
e 22237 366
e 22254 366
e 22262 366
e 22326 366
e 22367 366
e 22380 366
e 22411 366
e 22424 366
e 22534 366
e 22714 366
e 22850 366
e 22900 366
e 544 367
e 1322 367
e 1999 367
e 2279 367
e 3183 367
e 3656 367
e 3862 367
e 4109 367
e 4638 367
e 5310 367
e 5600 367
e 5660 367
e 6135 367
e 6318 367
e 6654 367
e 7401 367
e 8006 367
e 8415 367
e 9446 367
e 9628 367
e 9687 367
e 9819 367
e 9950 367
e 9971 367
e 10335 367
e 10455 367
e 10743 367
e 10829 367
e 11182 367
e 11796 367
e 12441 367
e 13310 367
e 13800 367
e 13849 367
e 14130 367
e 14248 367
e 14251 367
e 14508 367
e 14537 367
e 15160 367
e 15449 367
e 15744 367
e 15992 367
e 16025 367
e 16352 367
e 16570 367
e 16623 367
e 16945 367
e 17174 367
e 17799 367
e 17878 367
e 18025 367
e 19507 367
e 19608 367
e 19948 367
e 20205 367
e 21303 367
e 22365 367
e 22393 367
e 22490 367
e 7046 368
e 11475 368
e 2487 369
e 3118 369
e 5231 369
e 5237 369
e 5542 369
e 8175 369
e 8205 369
e 9123 369
e 10431 369
e 11613 369
e 13388 369
e 16317 369
e 16974 369
e 17074 369
e 18528 369
e 20058 369
e 21817 369
e 21975 369
e 22130 369
e 1558 370
e 2861 370
e 3187 370
e 3613 370
e 3712 370
e 3735 370
e 4298 370
e 4622 370
e 5666 370
e 7500 370
e 7690 370
e 7813 370
e 8007 370
e 8403 370
e 9708 370
e 10273 370
e 12466 370
e 14508 370
e 15024 370
e 15358 370
e 16789 370
e 16890 370
e 18073 370
e 18319 370
e 18503 370
e 19605 370
e 19852 370
e 20026 370
e 20130 370
e 20182 370
e 20466 370
e 20980 370
e 22020 370
e 22300 370
e 22528 370
e 22682 370
e 384 371
e 1313 371
e 1602 371
e 1768 371
e 2042 371
e 2061 371
e 2415 371
e 2434 371
e 2579 371
e 2821 371
e 3066 371
e 3187 371
e 3857 371
e 3930 371
e 4115 371
e 4166 371
e 4357 371
e 4361 371
e 4424 371
e 4842 371
e 5003 371
e 5539 371
e 5908 371
e 5925 371
e 5992 371
e 6429 371
e 6457 371
e 6795 371
e 7150 371
e 7260 371
e 8907 371
e 9021 371
e 9268 371
e 9814 371
e 9961 371
e 10300 371
e 12351 371
e 12355 371
e 12486 371
e 12758 371
e 13395 371
e 13858 371
e 13902 371
e 14028 371
e 14057 371
e 14140 371
e 14380 371
e 14522 371
e 14713 371
e 15184 371
e 15390 371
e 15427 371
e 16081 371
e 16217 371
e 16328 371
e 16508 371
e 16955 371
e 17119 371
e 17547 371
e 17596 371
e 18003 371
e 18497 371
e 18608 371
e 18614 371
e 18654 371
e 18734 371
e 18786 371
e 18790 371
e 18943 371
e 18978 371
e 19329 371
e 19379 371
e 19411 371
e 19673 371
e 20091 371
e 20365 371
e 20378 371
e 20433 371
e 20518 371
e 20771 371
e 20775 371
e 21078 371
e 21123 371
e 21499 371
e 21554 371
e 21622 371
e 21808 371
e 22319 371
e 22469 371
e 22880 371
e 453 372
e 537 372
e 758 372
e 786 372
e 1667 372
e 1751 372
e 2386 372
e 3163 372
e 3596 372
e 3969 372
e 4383 372
e 4647 372
e 5559 372
e 5577 372
e 5590 372
e 5688 372
e 6062 372
e 6228 372
e 6441 372
e 6489 372
e 7095 372
e 7255 372
e 7305 372
e 7518 372
e 8561 372
e 8840 372
e 8854 372
e 8934 372
e 9250 372
e 9340 372
e 9424 372
e 9795 372
e 9896 372
e 10307 372
e 10484 372
e 10899 372
e 11364 372
e 11423 372
e 11764 372
e 11883 372
e 11889 372
e 12025 372
e 12160 372
e 12316 372
e 12828 372
e 13170 372
e 13442 372
e 13471 372
e 13514 372
e 13519 372
e 13693 372
e 13699 372
e 13799 372
e 13814 372
e 14669 372
e 15370 372
e 15447 372
e 15614 372
e 15648 372
e 16143 372
e 16187 372
e 16681 372
e 16967 372
e 17083 372
e 17302 372
e 17547 372
e 17733 372
e 18798 372
e 19066 372
e 19162 372
e 19456 372
e 19618 372
e 20130 372
e 20491 372
e 20749 372
e 21190 372
e 21528 372
e 21855 372
e 21856 372
e 21867 372
e 22462 372
e 22563 372
e 22608 372
e 765 373
e 1462 373
e 1718 373
e 1873 373
e 1937 373
e 2850 373
e 2943 373
e 3170 373
e 3247 373
e 3262 373
e 3383 373
e 3437 373
e 3461 373
e 3724 373
e 4300 373
e 4338 373
e 4547 373
e 4743 373
e 4779 373
e 4794 373
e 5548 373
e 5733 373
e 7343 373
e 7550 373
e 7730 373
e 7756 373
e 7846 373
e 7858 373
e 7985 373
e 8034 373
e 8345 373
e 8361 373
e 8646 373
e 8715 373
e 9368 373
e 9646 373
e 9735 373
e 9830 373
e 9968 373
e 10428 373
e 10506 373
e 10966 373
e 10989 373
e 11081 373
e 11286 373
e 12598 373
e 12921 373
e 13132 373
e 13403 373
e 13474 373
e 13534 373
e 13578 373
e 14508 373
e 15486 373
e 15759 373
e 15848 373
e 16045 373
e 16255 373
e 16370 373
e 16736 373
e 16941 373
e 18111 373
e 18516 373
e 19680 373
e 19691 373
e 19933 373
e 20556 373
e 20630 373
e 20786 373
e 21023 373
e 21091 373
e 21247 373
e 21302 373
e 21450 373
e 21537 373
e 22020 373
e 22300 373
e 22312 373
e 22545 373
e 1307 374
e 1417 374
e 2212 374
e 2830 374
e 3299 374
e 3302 374
e 3473 374
e 3706 374
e 3914 374
e 3947 374
e 4045 374
e 4225 374
e 4226 374
e 4407 374
e 4547 374
e 4698 374
e 4788 374
e 4832 374
e 4873 374
e 5000 374
e 5029 374
e 5341 374
e 5459 374
e 5777 374
e 5943 374
e 6301 374
e 7176 374
e 7205 374
e 7259 374
e 7474 374
e 7629 374
e 7686 374
e 7754 374
e 7787 374
e 7790 374
e 7876 374
e 7899 374
e 8101 374
e 8246 374
e 8361 374
e 8454 374
e 8466 374
e 8638 374
e 8686 374
e 9096 374
e 9284 374
e 9310 374
e 9761 374
e 9830 374
e 9960 374
e 9991 374
e 10187 374
e 10277 374
e 10649 374
e 10944 374
e 11039 374
e 11349 374
e 12138 374
e 12748 374
e 12812 374
e 13332 374
e 13590 374
e 13997 374
e 14712 374
e 15030 374
e 15343 374
e 15396 374
e 15486 374
e 15517 374
e 15710 374
e 16091 374
e 16207 374
e 16333 374
e 16870 374
e 17075 374
e 17082 374
e 17547 374
e 17886 374
e 18390 374
e 18518 374
e 18758 374
e 19276 374
e 19475 374
e 19947 374
e 20827 374
e 21165 374
e 21196 374
e 21428 374
e 21840 374
e 22019 374
e 22251 374
e 22407 374
e 22527 374
e 22586 374
e 422 375
e 667 375
e 1656 375
e 3187 375
e 3445 375
e 3833 375
e 3902 375
e 4590 375
e 4724 375
e 4749 375
e 4780 375
e 5459 375
e 6102 375
e 6423 375
e 6654 375
e 6747 375
e 6918 375
e 7091 375
e 7512 375
e 7630 375
e 7632 375
e 7868 375
e 8015 375
e 8273 375
e 8319 375
e 8464 375
e 9104 375
e 9242 375
e 9271 375
e 9889 375
e 10725 375
e 11041 375
e 11275 375
e 11369 375
e 11957 375
e 12183 375
e 12702 375
e 13299 375
e 13342 375
e 13703 375
e 14508 375
e 14986 375
e 15667 375
e 15734 375
e 16469 375
e 17675 375
e 17829 375
e 18886 375
e 19655 375
e 19882 375
e 20025 375
e 20459 375
e 20558 375
e 22651 375
e 8006 376
e 8742 376
e 12186 377
e 833 378
e 1378 378
e 1571 378
e 1904 378
e 2044 378
e 2076 378
e 2143 378
e 2172 378
e 2251 378
e 2453 378
e 2848 378
e 2860 378
e 2903 378
e 2999 378
e 3468 378
e 3672 378
e 3742 378
e 4007 378
e 4259 378
e 4331 378
e 4363 378
e 4657 378
e 5045 378
e 5506 378
e 6043 378
e 6077 378
e 6135 378
e 6175 378
e 6268 378
e 6458 378
e 7640 378
e 8110 378
e 8123 378
e 8302 378
e 8308 378
e 8326 378
e 8764 378
e 8878 378
e 8915 378
e 9127 378
e 9145 378
e 9520 378
e 9864 378
e 10655 378
e 10705 378
e 10740 378
e 10979 378
e 11158 378
e 11300 378
e 11364 378
e 11753 378
e 11856 378
e 11873 378
e 11904 378
e 12131 378
e 12485 378
e 12710 378
e 12890 378
e 13088 378
e 13395 378
e 13479 378
e 13809 378
e 14326 378
e 14441 378
e 14492 378
e 14950 378
e 15397 378
e 15462 378
e 15497 378
e 15534 378
e 15927 378
e 16233 378
e 16246 378
e 16280 378
e 16804 378
e 16891 378
e 17157 378
e 17425 378
e 18088 378
e 18356 378
e 18503 378
e 18922 378
e 19690 378
e 19869 378
e 20477 378
e 21322 378
e 21630 378
e 21675 378
e 21796 378
e 22088 378
e 22211 378
e 22560 378
e 22876 378
e 22891 378
e 6956 379
e 10247 379
e 14293 379
e 16330 379
e 16384 379
e 18516 379
e 384 380
e 894 380
e 1526 380
e 1796 380
e 2043 380
e 2436 380
e 3120 380
e 3564 380
e 4226 380
e 5575 380
e 5576 380
e 5629 380
e 5680 380
e 6457 380
e 6811 380
e 7048 380
e 7997 380
e 8642 380
e 8809 380
e 9200 380
e 10093 380
e 10224 380
e 10827 380
e 10959 380
e 11056 380
e 11136 380
e 11416 380
e 11446 380
e 11786 380
e 11833 380
e 12088 380
e 12577 380
e 12584 380
e 12610 380
e 12945 380
e 13541 380
e 13582 380
e 14086 380
e 14217 380
e 14503 380
e 14574 380
e 15490 380
e 15587 380
e 15612 380
e 15754 380
e 16569 380
e 16587 380
e 16891 380
e 16979 380
e 17240 380
e 17358 380
e 18003 380
e 18101 380
e 18390 380
e 19466 380
e 19646 380
e 19687 380
e 19691 380
e 20937 380
e 21169 380
e 21313 380
e 21555 380
e 21708 380
e 22330 380
e 22390 380
e 1513 381
e 1937 381
e 4268 381
e 4685 381
e 7394 381
e 8971 381
e 11660 381
e 13044 381
e 18895 381
e 19445 381
e 19927 381
e 20083 381
e 515 382
e 549 382
e 584 382
e 595 382
e 598 382
e 716 382
e 798 382
e 951 382
e 1061 382
e 1094 382
e 1123 382
e 1126 382
e 1165 382
e 1323 382
e 1492 382
e 1500 382
e 1581 382
e 1584 382
e 1665 382
e 1750 382
e 1838 382
e 2140 382
e 2144 382
e 2324 382
e 2503 382
e 2505 382
e 2549 382
e 2686 382
e 2715 382
e 3149 382
e 3260 382
e 3571 382
e 3835 382
e 4215 382
e 4287 382
e 4429 382
e 4687 382
e 4878 382
e 4895 382
e 5010 382
e 5167 382
e 5213 382
e 5334 382
e 5376 382
e 5502 382
e 5671 382
e 5764 382
e 5782 382
e 5840 382
e 6056 382
e 6202 382
e 6238 382
e 6361 382
e 6490 382
e 6880 382
e 6953 382
e 7166 382
e 7233 382
e 7787 382
e 7955 382
e 8006 382
e 8077 382
e 8134 382
e 8151 382
e 8256 382
e 8509 382
e 8563 382
e 8910 382
e 9069 382
e 9666 382
e 9700 382
e 9777 382
e 9838 382
e 9928 382
e 10425 382
e 10572 382
e 10621 382
e 10643 382
e 10758 382
e 10771 382
e 10797 382
e 10819 382
e 11063 382
e 11146 382
e 11170 382
e 11195 382
e 11224 382
e 11246 382
e 11395 382
e 11605 382
e 11725 382
e 11933 382
e 12078 382
e 12219 382
e 12228 382
e 12456 382
e 13143 382
e 13174 382
e 13310 382
e 13340 382
e 13568 382
e 13627 382
e 13754 382
e 14304 382
e 14390 382
e 14402 382
e 14460 382
e 14470 382
e 14552 382
e 14630 382
e 14683 382
e 14894 382
e 14919 382
e 14994 382
e 15101 382
e 15555 382
e 15759 382
e 15860 382
e 16008 382
e 16090 382
e 16104 382
e 16223 382
e 16901 382
e 17044 382
e 17325 382
e 17427 382
e 17480 382
e 17545 382
e 17663 382
e 17700 382
e 17936 382
e 18180 382
e 18272 382
e 18287 382
e 18367 382
e 18852 382
e 18905 382
e 18946 382
e 19011 382
e 19049 382
e 19290 382
e 19460 382
e 19565 382
e 19827 382
e 20409 382
e 20759 382
e 20771 382
e 20817 382
e 20878 382
e 21144 382
e 21363 382
e 21651 382
e 21732 382
e 21909 382
e 22074 382
e 22230 382
e 22333 382
e 22592 382
e 22601 382
e 22643 382
e 22665 382
e 22845 382
e 22880 382
e 2673 383
e 3521 383
e 5284 383
e 6519 383
e 7861 383
e 8867 383
e 9773 383
e 11612 383
e 12099 383
e 12201 383
e 13819 383
e 16631 383
e 17169 383
e 17340 383
e 18113 383
e 19067 383
e 21232 383
e 21365 383
e 21454 383
e 21925 383
e 574 384
e 1227 384
e 1526 384
e 1877 384
e 2283 384
e 2469 384
e 3589 384
e 3652 384
e 3656 384
e 3705 384
e 3840 384
e 3862 384
e 4215 384
e 4229 384
e 4243 384
e 4848 384
e 4968 384
e 5325 384
e 5713 384
e 5771 384
e 6013 384
e 6081 384
e 6919 384
e 6952 384
e 6995 384
e 7260 384
e 7295 384
e 7416 384
e 7443 384
e 7536 384
e 7569 384
e 7783 384
e 7961 384
e 8456 384
e 8697 384
e 8889 384
e 9200 384
e 9237 384
e 9348 384
e 9645 384
e 9766 384
e 10132 384
e 11311 384
e 11883 384
e 11926 384
e 12066 384
e 12411 384
e 12709 384
e 12743 384
e 12914 384
e 13122 384
e 13329 384
e 13451 384
e 13503 384
e 14508 384
e 14955 384
e 15226 384
e 15267 384
e 15427 384
e 15588 384
e 15958 384
e 16041 384
e 16140 384
e 16170 384
e 16354 384
e 16792 384
e 16812 384
e 17662 384
e 18003 384
e 18290 384
e 18372 384
e 18432 384
e 18554 384
e 18733 384
e 18984 384
e 19352 384
e 19559 384
e 19710 384
e 19839 384
e 19886 384
e 20109 384
e 20159 384
e 20396 384
e 20478 384
e 20584 384
e 20947 384
e 21089 384
e 21287 384
e 21294 384
e 21342 384
e 21540 384
e 21881 384
e 22271 384
e 22300 384
e 22682 384
e 22789 384
e 22878 384
e 718 385
e 1433 385
e 1478 385
e 1662 385
e 1742 385
e 2149 385
e 2289 385
e 2516 385
e 2894 385
e 3402 385
e 4805 385
e 4961 385
e 5037 385
e 5326 385
e 5609 385
e 6408 385
e 6625 385
e 7311 385
e 7921 385
e 7985 385
e 8112 385
e 8514 385
e 8522 385
e 9329 385
e 9341 385
e 9358 385
e 10540 385
e 10922 385
e 10950 385
e 11386 385
e 11642 385
e 11768 385
e 12929 385
e 13087 385
e 14279 385
e 14507 385
e 14522 385
e 14715 385
e 15159 385
e 16207 385
e 16425 385
e 18160 385
e 18517 385
e 18661 385
e 18730 385
e 18785 385
e 18854 385
e 19173 385
e 19235 385
e 19340 385
e 19675 385
e 20052 385
e 20608 385
e 20814 385
e 20990 385
e 21322 385
e 21537 385
e 21658 385
e 21713 385
e 21735 385
e 21756 385
e 21858 385
e 20958 386
e 585 387
e 610 387
e 837 387
e 1144 387
e 1200 387
e 1311 387
e 1790 387
e 2084 387
e 2353 387
e 3172 387
e 4167 387
e 4244 387
e 4287 387
e 4410 387
e 4413 387
e 4753 387
e 4933 387
e 5092 387
e 5098 387
e 5932 387
e 6275 387
e 6443 387
e 6793 387
e 7261 387
e 7471 387
e 7755 387
e 9329 387
e 9535 387
e 9554 387
e 9960 387
e 9992 387
e 10092 387
e 10633 387
e 11034 387
e 11766 387
e 12335 387
e 13817 387
e 14382 387
e 14428 387
e 14708 387
e 14830 387
e 14978 387
e 15257 387
e 15571 387
e 15916 387
e 17701 387
e 17723 387
e 18974 387
e 19271 387
e 19522 387
e 19918 387
e 20078 387
e 20190 387
e 20227 387
e 20297 387
e 20963 387
e 21007 387
e 21188 387
e 21234 387
e 21536 387
e 22417 387
e 22469 387
e 611 388
e 772 388
e 1920 388
e 1981 388
e 2279 388
e 2557 388
e 2636 388
e 2796 388
e 3006 388
e 3015 388
e 3098 388
e 3254 388
e 3409 388
e 3412 388
e 3540 388
e 4547 388
e 4748 388
e 4926 388
e 5428 388
e 5646 388
e 6464 388
e 6954 388
e 7062 388
e 7290 388
e 7511 388
e 8054 388
e 8225 388
e 9060 388
e 9305 388
e 9780 388
e 10366 388
e 10423 388
e 10935 388
e 10979 388
e 11476 388
e 11724 388
e 11910 388
e 12485 388
e 12977 388
e 13245 388
e 13411 388
e 13601 388
e 14117 388
e 14528 388
e 14963 388
e 15896 388
e 15970 388
e 16075 388
e 16079 388
e 16130 388
e 16720 388
e 16807 388
e 17029 388
e 17603 388
e 18111 388
e 18819 388
e 18852 388
e 19324 388
e 19494 388
e 19878 388
e 20379 388
e 21105 388
e 21279 388
e 21790 388
e 22066 388
e 22472 388
e 22494 388
e 22690 388
e 567 389
e 831 389
e 1326 389
e 2517 389
e 4306 389
e 4675 389
e 6785 389
e 7082 389
e 7681 389
e 9534 389
e 10597 389
e 10801 389
e 11598 389
e 12131 389
e 12768 389
e 13264 389
e 13467 389
e 14636 389
e 15880 389
e 16706 389
e 16859 389
e 17553 389
e 18654 389
e 19479 389
e 20500 389
e 21292 389
e 21299 389
e 21434 389
e 1302 390
e 1558 390
e 1698 390
e 1833 390
e 2109 390
e 2383 390
e 2510 390
e 2523 390
e 2647 390
e 3248 390
e 3254 390
e 3321 390
e 3612 390
e 3786 390
e 4043 390
e 4200 390
e 4215 390
e 4266 390
e 4890 390
e 5149 390
e 5300 390
e 6307 390
e 6912 390
e 7039 390
e 7787 390
e 7951 390
e 8181 390
e 8499 390
e 8853 390
e 9387 390
e 9422 390
e 9449 390
e 9746 390
e 9965 390
e 10014 390
e 11072 390
e 11624 390
e 11625 390
e 12142 390
e 12256 390
e 12284 390
e 12814 390
e 12940 390
e 12972 390
e 13099 390
e 13134 390
e 13412 390
e 13727 390
e 14508 390
e 15067 390
e 15198 390
e 15571 390
e 16070 390
e 16217 390
e 16526 390
e 16807 390
e 16833 390
e 16835 390
e 17243 390
e 17437 390
e 18186 390
e 18393 390
e 18769 390
e 18868 390
e 19072 390
e 19637 390
e 19800 390
e 19821 390
e 20461 390
e 22474 390
e 22528 390
e 22531 390
e 22543 390
e 22682 390
e 1605 391
e 2984 391
e 3310 391
e 3990 391
e 4457 391
e 5707 391
e 5950 391
e 6098 391
e 6864 391
e 7021 391
e 7036 391
e 7321 391
e 8125 391
e 8211 391
e 8238 391
e 9941 391
e 12372 391
e 13539 391
e 13554 391
e 14319 391
e 15204 391
e 15492 391
e 16729 391
e 19491 391
e 19970 391
e 20106 391
e 20140 391
e 20180 391
e 20206 391
e 21505 391
e 21667 391
e 22322 391
e 587 392
e 852 392
e 926 392
e 948 392
e 999 392
e 1758 392
e 1902 392
e 2119 392
e 2192 392
e 2249 392
e 2613 392
e 2709 392
e 2841 392
e 2953 392
e 3008 392
e 3033 392
e 3502 392
e 3612 392
e 3654 392
e 4673 392
e 4849 392
e 4991 392
e 5080 392
e 5460 392
e 5651 392
e 6135 392
e 6138 392
e 6169 392
e 6320 392
e 6401 392
e 6423 392
e 6682 392
e 6701 392
e 6762 392
e 6793 392
e 6926 392
e 7172 392
e 7195 392
e 7202 392
e 7608 392
e 7728 392
e 8000 392
e 8070 392
e 8104 392
e 8355 392
e 8369 392
e 8634 392
e 8781 392
e 8938 392
e 8982 392
e 9084 392
e 9279 392
e 10134 392
e 10229 392
e 10259 392
e 10507 392
e 10777 392
e 11933 392
e 12089 392
e 12365 392
e 12488 392
e 12572 392
e 12574 392
e 12593 392
e 12643 392
e 12806 392
e 12948 392
e 13034 392
e 13140 392
e 13419 392
e 13444 392
e 13630 392
e 13669 392
e 13818 392
e 13938 392
e 14071 392
e 14088 392
e 14111 392
e 14173 392
e 14204 392
e 14353 392
e 14573 392
e 14869 392
e 14915 392
e 15121 392
e 15386 392
e 15503 392
e 15698 392
e 15755 392
e 15767 392
e 15970 392
e 16355 392
e 16630 392
e 16816 392
e 16921 392
e 17012 392
e 17030 392
e 17066 392
e 17379 392
e 17698 392
e 17878 392
e 17986 392
e 18658 392
e 19099 392
e 19672 392
e 19821 392
e 20160 392
e 20315 392
e 20323 392
e 20569 392
e 20587 392
e 20692 392
e 20758 392
e 20853 392
e 20978 392
e 21130 392
e 21259 392
e 21596 392
e 22072 392
e 22224 392
e 22447 392
e 22719 392
e 22756 392
e 3034 393
e 3604 393
e 3636 393
e 4683 393
e 6004 393
e 9053 393
e 13195 393
e 16937 393
e 18291 393
e 1622 394
e 1678 394
e 2203 394
e 2716 394
e 2910 394
e 2968 394
e 3620 394
e 3738 394
e 3829 394
e 4191 394
e 4344 394
e 4569 394
e 4605 394
e 4654 394
e 4736 394
e 5093 394
e 5284 394
e 5721 394
e 5901 394
e 6787 394
e 6943 394
e 7410 394
e 7703 394
e 8027 394
e 8235 394
e 8652 394
e 8681 394
e 8904 394
e 9134 394
e 9168 394
e 9245 394
e 9472 394
e 9868 394
e 10121 394
e 10647 394
e 10757 394
e 11026 394
e 11711 394
e 11784 394
e 11851 394
e 12187 394
e 12863 394
e 13029 394
e 13098 394
e 13266 394
e 13457 394
e 13791 394
e 14532 394
e 14641 394
e 14953 394
e 14982 394
e 15610 394
e 16075 394
e 16078 394
e 16517 394
e 16545 394
e 16916 394
e 16924 394
e 17087 394
e 17941 394
e 18087 394
e 18151 394
e 18908 394
e 19428 394
e 19564 394
e 19570 394
e 19623 394
e 19693 394
e 19836 394
e 19904 394
e 20300 394
e 20380 394
e 20544 394
e 21469 394
e 21754 394
e 22029 394
e 22739 394
e 820 395
e 1407 395
e 1717 395
e 1834 395
e 11887 395
e 16238 395
e 16771 395
e 18506 395
e 19184 395
e 21993 395
e 22047 395
e 793 396
e 905 396
e 1145 396
e 1760 396
e 2314 396
e 2503 396
e 2523 396
e 2688 396
e 3043 396
e 3491 396
e 3751 396
e 4056 396
e 4308 396
e 5198 396
e 5251 396
e 6178 396
e 6650 396
e 7263 396
e 7401 396
e 7700 396
e 7876 396
e 8583 396
e 9245 396
e 9702 396
e 9773 396
e 9791 396
e 9902 396
e 11282 396
e 11645 396
e 11706 396
e 12387 396
e 12682 396
e 12851 396
e 12888 396
e 13479 396
e 13583 396
e 15114 396
e 16072 396
e 17169 396
e 17222 396
e 18427 396
e 18664 396
e 19449 396
e 20469 396
e 20665 396
e 20692 396
e 21443 396
e 21996 396
e 22163 396
e 22374 396
e 22879 396
e 1001 397
e 1479 397
e 1682 397
e 1810 397
e 2143 397
e 2324 397
e 2616 397
e 2811 397
e 3725 397
e 4007 397
e 4484 397
e 4493 397
e 5033 397
e 5299 397
e 5632 397
e 5685 397
e 5912 397
e 6230 397
e 7917 397
e 8088 397
e 9625 397
e 10128 397
e 10484 397
e 11671 397
e 11696 397
e 12285 397
e 12357 397
e 12663 397
e 12776 397
e 13203 397
e 13425 397
e 13493 397
e 14508 397
e 14901 397
e 14989 397
e 15748 397
e 15949 397
e 16112 397
e 16422 397
e 17080 397
e 17157 397
e 17779 397
e 18295 397
e 20228 397
e 22300 397
e 15543 398
e 15920 398
e 19122 398
e 640 399
e 1311 399
e 2054 399
e 3221 399
e 3557 399
e 6978 399
e 7424 399
e 7436 399
e 8136 399
e 8707 399
e 9570 399
e 9648 399
e 10283 399
e 10539 399
e 10929 399
e 11490 399
e 13972 399
e 14021 399
e 14565 399
e 14911 399
e 15509 399
e 16594 399
e 17758 399
e 18307 399
e 18347 399
e 20091 399
e 473 400
e 870 400
e 974 400
e 1283 400
e 1713 400
e 2088 400
e 2269 400
e 2363 400
e 3290 400
e 3734 400
e 3781 400
e 4692 400
e 4892 400
e 6348 400
e 6591 400
e 6779 400
e 6885 400
e 7933 400
e 8004 400
e 8251 400
e 8643 400
e 8734 400
e 9311 400
e 10625 400
e 10700 400
e 10749 400
e 11085 400
e 11117 400
e 11348 400
e 12113 400
e 13393 400
e 13408 400
e 14232 400
e 16672 400
e 16807 400
e 16831 400
e 17339 400
e 17458 400
e 17486 400
e 17601 400
e 19591 400
e 20153 400
e 20341 400
e 20922 400
e 21339 400
e 21882 400
e 22336 400
e 22743 400
e 2945 401
e 7763 401
e 8287 401
e 9118 401
e 9242 401
e 10033 401
e 11449 401
e 14530 401
e 14655 401
e 14723 401
e 16290 401
e 17075 401
e 17925 401
e 18615 401
e 18742 401
e 20575 401
e 20678 401
e 21043 401
e 1342 402
e 1496 402
e 2359 402
e 4833 402
e 5192 402
e 5350 402
e 5510 402
e 6031 402
e 6417 402
e 6811 402
e 7087 402
e 7946 402
e 8488 402
e 8619 402
e 11118 402
e 11945 402
e 12103 402
e 12319 402
e 13545 402
e 13710 402
e 13758 402
e 14091 402
e 14282 402
e 15591 402
e 16910 402
e 18744 402
e 21056 402
e 21642 402
e 762 403
e 2690 403
e 3114 403
e 4650 403
e 6506 403
e 7569 403
e 9556 403
e 13944 403
e 14912 403
e 16415 403
e 18894 403
e 21396 403
e 21622 403
e 22115 403
e 22678 403
e 22871 403
e 466 404
e 584 404
e 813 404
e 951 404
e 961 404
e 982 404
e 1257 404
e 1684 404
e 1944 404
e 2104 404
e 2377 404
e 2494 404
e 2536 404
e 2676 404
e 2687 404
e 2710 404
e 2745 404
e 3057 404
e 3446 404
e 3595 404
e 3836 404
e 4085 404
e 4088 404
e 4266 404
e 4416 404
e 4774 404
e 5023 404
e 5153 404
e 5229 404
e 5341 404
e 5376 404
e 5713 404
e 5770 404
e 5851 404
e 5993 404
e 6121 404
e 6238 404
e 6274 404
e 6290 404
e 6313 404
e 6521 404
e 6803 404
e 7074 404
e 7337 404
e 7348 404
e 7437 404
e 7488 404
e 7695 404
e 7708 404
e 8018 404
e 8083 404
e 8199 404
e 8277 404
e 8312 404
e 8677 404
e 9259 404
e 9262 404
e 9274 404
e 9481 404
e 9702 404
e 9879 404
e 9931 404
e 10015 404
e 10043 404
e 10213 404
e 10309 404
e 10581 404
e 10782 404
e 11030 404
e 11145 404
e 11156 404
e 11450 404
e 11559 404
e 11701 404
e 11803 404
e 11840 404
e 11898 404
e 12033 404
e 12103 404
e 12147 404
e 12281 404
e 12293 404
e 12344 404
e 12468 404
e 12678 404
e 12715 404
e 12744 404
e 13084 404
e 13135 404
e 13420 404
e 13486 404
e 13506 404
e 13605 404
e 13624 404
e 13631 404
e 13654 404
e 13788 404
e 14028 404
e 14089 404
e 14103 404
e 14206 404
e 14249 404
e 14261 404
e 14486 404
e 14540 404
e 14648 404
e 14795 404
e 14865 404
e 14914 404
e 15388 404
e 15791 404
e 15843 404
e 15982 404
e 16013 404
e 16180 404
e 16241 404
e 16279 404
e 16313 404
e 16389 404
e 16418 404
e 16470 404
e 16479 404
e 16846 404
e 16913 404
e 17641 404
e 17643 404
e 17649 404
e 17716 404
e 17759 404
e 17946 404
e 17980 404
e 17982 404
e 18040 404
e 18108 404
e 18116 404
e 18246 404
e 18409 404
e 18425 404
e 18653 404
e 18869 404
e 19061 404
e 19158 404
e 19182 404
e 19209 404
e 19300 404
e 19320 404
e 19515 404
e 19557 404
e 19706 404
e 19727 404
e 19984 404
e 20059 404
e 20308 404
e 20518 404
e 20753 404
e 20956 404
e 21037 404
e 21052 404
e 21204 404
e 21218 404
e 21535 404
e 21561 404
e 21819 404
e 21825 404
e 21926 404
e 21941 404
e 21962 404
e 22059 404
e 22098 404
e 22148 404
e 22153 404
e 22164 404
e 22210 404
e 22304 404
e 22556 404
e 22610 404
e 22647 404
e 22739 404
e 22800 404
e 944 405
e 1212 405
e 1482 405
e 1590 405
e 1662 405
e 1860 405
e 2179 405
e 2227 405
e 2367 405
e 2658 405
e 3219 405
e 3303 405
e 3346 405
e 3645 405
e 3763 405
e 3770 405
e 4111 405
e 4345 405
e 4522 405
e 4614 405
e 4663 405
e 4779 405
e 5256 405
e 5392 405
e 5935 405
e 5990 405
e 6522 405
e 7166 405
e 7433 405
e 7587 405
e 7617 405
e 7775 405
e 8256 405
e 8300 405
e 8367 405
e 8983 405
e 9239 405
e 9375 405
e 9623 405
e 9688 405
e 9730 405
e 9847 405
e 9880 405
e 10104 405
e 10392 405
e 10418 405
e 10815 405
e 10838 405
e 10951 405
e 11153 405
e 11286 405
e 11301 405
e 11349 405
e 11359 405
e 11441 405
e 11924 405
e 12088 405
e 12219 405
e 12453 405
e 12524 405
e 12549 405
e 12599 405
e 12888 405
e 13169 405
e 13175 405
e 13448 405
e 13473 405
e 13849 405
e 13862 405
e 14060 405
e 14107 405
e 14135 405
e 14365 405
e 14729 405
e 14830 405
e 15393 405
e 16016 405
e 16297 405
e 16454 405
e 16522 405
e 16984 405
e 17276 405
e 17315 405
e 17370 405
e 18110 405
e 18478 405
e 18859 405
e 18992 405
e 19815 405
e 19896 405
e 20052 405
e 20630 405
e 20705 405
e 20853 405
e 21219 405
e 21330 405
e 21364 405
e 22016 405
e 22070 405
e 22134 405
e 22293 405
e 22447 405
e 22625 405
e 22676 405
e 1264 406
e 1395 406
e 1519 406
e 1636 406
e 1740 406
e 1993 406
e 2129 406
e 2231 406
e 2311 406
e 3258 406
e 5083 406
e 5225 406
e 5265 406
e 5450 406
e 5939 406
e 6810 406
e 6873 406
e 7447 406
e 7751 406
e 9112 406
e 9418 406
e 9589 406
e 9802 406
e 9831 406
e 9950 406
e 11721 406
e 13206 406
e 13639 406
e 15703 406
e 15904 406
e 16925 406
e 17385 406
e 18596 406
e 18908 406
e 19012 406
e 19237 406
e 19652 406
e 20258 406
e 20549 406
e 21894 406
e 22181 406
e 8796 407
e 19424 407
e 674 408
e 1073 408
e 1601 408
e 1669 408
e 2241 408
e 2533 408
e 2645 408
e 3116 408
e 3251 408
e 3609 408
e 5536 408
e 5590 408
e 5725 408
e 6408 408
e 6488 408
e 6830 408
e 6966 408
e 7355 408
e 7382 408
e 7485 408
e 7742 408
e 7835 408
e 7903 408
e 8254 408
e 8337 408
e 8647 408
e 9066 408
e 9184 408
e 9220 408
e 9397 408
e 9977 408
e 10060 408
e 10477 408
e 10699 408
e 10799 408
e 11312 408
e 11501 408
e 11675 408
e 11805 408
e 12042 408
e 12143 408
e 12185 408
e 12489 408
e 12824 408
e 12902 408
e 13529 408
e 13938 408
e 14087 408
e 14508 408
e 15469 408
e 15808 408
e 16144 408
e 16443 408
e 16555 408
e 16922 408
e 17328 408
e 17571 408
e 17797 408
e 17873 408
e 18567 408
e 18753 408
e 18810 408
e 18918 408
e 19114 408
e 20303 408
e 20334 408
e 20411 408
e 21058 408
e 21513 408
e 21744 408
e 437 409
e 495 409
e 702 409
e 892 409
e 1656 409
e 1698 409
e 2117 409
e 2220 409
e 2334 409
e 2777 409
e 3094 409
e 3124 409
e 3197 409
e 3552 409
e 3727 409
e 3832 409
e 4012 409
e 4036 409
e 4175 409
e 4245 409
e 4252 409
e 4279 409
e 4929 409
e 5022 409
e 5133 409
e 5164 409
e 5276 409
e 5368 409
e 5549 409
e 5670 409
e 5713 409
e 5722 409
e 6238 409
e 6290 409
e 6338 409
e 6400 409
e 6654 409
e 6888 409
e 7150 409
e 7250 409
e 7388 409
e 7398 409
e 7441 409
e 7602 409
e 7756 409
e 7782 409
e 8015 409
e 8273 409
e 8791 409
e 8909 409
e 9117 409
e 9151 409
e 9156 409
e 9288 409
e 9344 409
e 9347 409
e 9384 409
e 9537 409
e 9584 409
e 9796 409
e 9960 409
e 9991 409
e 10055 409
e 10369 409
e 10677 409
e 11012 409
e 11070 409
e 11193 409
e 11218 409
e 11597 409
e 11779 409
e 11823 409
e 12202 409
e 12206 409
e 12256 409
e 12277 409
e 12538 409
e 12698 409
e 12908 409
e 13254 409
e 13260 409
e 13322 409
e 13356 409
e 13401 409
e 13442 409
e 13448 409
e 14025 409
e 14053 409
e 14071 409
e 14311 409
e 14381 409
e 14477 409
e 14662 409
e 14677 409
e 14851 409
e 14869 409
e 15005 409
e 15019 409
e 15072 409
e 15611 409
e 15667 409
e 15719 409
e 15852 409
e 16188 409
e 16240 409
e 16279 409
e 16301 409
e 16315 409
e 16330 409
e 16424 409
e 17026 409
e 17069 409
e 17177 409
e 17295 409
e 17403 409
e 17641 409
e 17876 409
e 17878 409
e 17882 409
e 18025 409
e 18180 409
e 18201 409
e 18539 409
e 18653 409
e 18763 409
e 18880 409
e 18886 409
e 19093 409
e 20304 409
e 20708 409
e 20772 409
e 20774 409
e 20906 409
e 20956 409
e 21022 409
e 21053 409
e 21192 409
e 21483 409
e 21643 409
e 22440 409
e 22586 409
e 22603 409
e 487 410
e 545 410
e 604 410
e 630 410
e 1177 410
e 1197 410
e 1269 410
e 1581 410
e 1692 410
e 2071 410
e 2769 410
e 2777 410
e 3756 410
e 3993 410
e 4238 410
e 4646 410
e 4778 410
e 4895 410
e 5092 410
e 5191 410
e 5244 410
e 5382 410
e 5539 410
e 5593 410
e 5713 410
e 5857 410
e 6090 410
e 6290 410
e 7606 410
e 7992 410
e 8000 410
e 8065 410
e 8347 410
e 8609 410
e 8644 410
e 9023 410
e 9231 410
e 9323 410
e 9524 410
e 9608 410
e 11719 410
e 12256 410
e 12278 410
e 12554 410
e 12573 410
e 12586 410
e 12946 410
e 13162 410
e 13384 410
e 13871 410
e 13962 410
e 14064 410
e 14254 410
e 14508 410
e 14894 410
e 15015 410
e 15374 410
e 15418 410
e 15677 410
e 15692 410
e 15701 410
e 15742 410
e 16011 410
e 16094 410
e 16230 410
e 16791 410
e 17794 410
e 17957 410
e 18029 410
e 18152 410
e 18371 410
e 18531 410
e 18832 410
e 18955 410
e 19013 410
e 19523 410
e 19537 410
e 19856 410
e 20478 410
e 20520 410
e 20789 410
e 21058 410
e 21198 410
e 21464 410
e 21682 410
e 22601 410
e 22682 410
e 22561 411
e 1546 412
e 3778 412
e 5343 412
e 5655 412
e 5845 412
e 6387 412
e 7468 412
e 7572 412
e 7610 412
e 7759 412
e 8888 412
e 8904 412
e 9123 412
e 9883 412
e 9913 412
e 10074 412
e 10749 412
e 11314 412
e 11340 412
e 11612 412
e 11640 412
e 11769 412
e 12107 412
e 12108 412
e 12483 412
e 13435 412
e 15200 412
e 15353 412
e 15388 412
e 15743 412
e 16106 412
e 17117 412
e 17417 412
e 17442 412
e 17727 412
e 17845 412
e 17984 412
e 18354 412
e 21467 412
e 21838 412
e 22136 412
e 22211 412
e 22298 412
e 22587 412
e 1087 413
e 1679 413
e 1805 413
e 2438 413
e 2860 413
e 2876 413
e 2879 413
e 2904 413
e 2909 413
e 3090 413
e 3208 413
e 3742 413
e 3896 413
e 4751 413
e 4831 413
e 4845 413
e 4865 413
e 4916 413
e 5788 413
e 6095 413
e 6440 413
e 6617 413
e 6703 413
e 7580 413
e 7877 413
e 8293 413
e 8535 413
e 8544 413
e 8753 413
e 9039 413
e 9338 413
e 9559 413
e 9578 413
e 10302 413
e 10560 413
e 10922 413
e 10959 413
e 11223 413
e 11270 413
e 11998 413
e 12160 413
e 12203 413
e 12458 413
e 12671 413
e 12751 413
e 13160 413
e 13379 413
e 13601 413
e 13713 413
e 13811 413
e 14482 413
e 14500 413
e 14653 413
e 14837 413
e 14922 413
e 15244 413
e 15545 413
e 15621 413
e 15900 413
e 15943 413
e 16358 413
e 16808 413
e 17812 413
e 18055 413
e 19379 413
e 19389 413
e 19632 413
e 19980 413
e 19987 413
e 20382 413
e 20709 413
e 20717 413
e 21025 413
e 21158 413
e 21266 413
e 21480 413
e 21611 413
e 21909 413
e 22440 413
e 2158 414
e 5989 414
e 6117 414
e 7153 414
e 8905 414
e 9414 414
e 9465 414
e 9526 414
e 10321 414
e 10902 414
e 12353 414
e 13790 414
e 15270 414
e 15531 414
e 16634 414
e 18706 414
e 19812 414
e 20109 414
e 20420 414
e 21107 414
e 22684 414
e 427 415
e 552 415
e 615 415
e 956 415
e 1827 415
e 1852 415
e 2113 415
e 2293 415
e 2324 415
e 2369 415
e 2493 415
e 2547 415
e 2828 415
e 2839 415
e 3235 415
e 3479 415
e 3516 415
e 3666 415
e 3760 415
e 3778 415
e 4008 415
e 4057 415
e 4076 415
e 4084 415
e 4368 415
e 4903 415
e 5038 415
e 5129 415
e 5162 415
e 5941 415
e 6159 415
e 6242 415
e 6304 415
e 6690 415
e 7293 415
e 7722 415
e 8027 415
e 8336 415
e 8389 415
e 8583 415
e 9739 415
e 9791 415
e 10024 415
e 10152 415
e 10314 415
e 10318 415
e 10510 415
e 11218 415
e 11271 415
e 11606 415
e 11619 415
e 11821 415
e 12255 415
e 12379 415
e 13157 415
e 13747 415
e 13769 415
e 13781 415
e 14126 415
e 14595 415
e 15115 415
e 15300 415
e 15504 415
e 16275 415
e 16515 415
e 16517 415
e 16605 415
e 16730 415
e 16850 415
e 16909 415
e 17105 415
e 17234 415
e 17297 415
e 17335 415
e 17416 415
e 17741 415
e 17845 415
e 17892 415
e 17931 415
e 18323 415
e 18437 415
e 18749 415
e 18813 415
e 18840 415
e 19148 415
e 19175 415
e 19449 415
e 19570 415
e 20325 415
e 20486 415
e 20871 415
e 21125 415
e 21293 415
e 21399 415
e 21443 415
e 21643 415
e 21925 415
e 21992 415
e 22084 415
e 22091 415
e 22094 415
e 22135 415
e 22268 415
e 22300 415
e 22516 415
e 455 416
e 754 416
e 1166 416
e 1733 416
e 2314 416
e 2595 416
e 3331 416
e 3429 416
e 4249 416
e 4319 416
e 4544 416
e 4745 416
e 5209 416
e 5537 416
e 5680 416
e 5898 416
e 5992 416
e 6493 416
e 7156 416
e 7166 416
e 7713 416
e 7772 416
e 7855 416
e 8503 416
e 8585 416
e 8647 416
e 8804 416
e 8835 416
e 9506 416
e 9971 416
e 10418 416
e 10548 416
e 10987 416
e 11008 416
e 11330 416
e 11521 416
e 11855 416
e 11945 416
e 11988 416
e 12011 416
e 12329 416
e 12452 416
e 13597 416
e 13968 416
e 14074 416
e 14129 416
e 14146 416
e 14168 416
e 14248 416
e 14576 416
e 14891 416
e 14922 416
e 14961 416
e 15015 416
e 15303 416
e 15449 416
e 16452 416
e 16701 416
e 16990 416
e 17040 416
e 17049 416
e 17194 416
e 17304 416
e 17686 416
e 17959 416
e 18019 416
e 18537 416
e 19013 416
e 19037 416
e 19056 416
e 19211 416
e 19491 416
e 19525 416
e 19789 416
e 19794 416
e 19959 416
e 19966 416
e 20042 416
e 20050 416
e 20197 416
e 20386 416
e 20503 416
e 20505 416
e 20654 416
e 20697 416
e 20728 416
e 20800 416
e 20952 416
e 21118 416
e 21131 416
e 21386 416
e 22002 416
e 22131 416
e 22150 416
e 22367 416
e 22586 416
e 22676 416
e 22796 416
e 885 417
e 1184 417
e 1392 417
e 1978 417
e 2180 417
e 2543 417
e 3644 417
e 4170 417
e 4272 417
e 4412 417
e 4703 417
e 5296 417
e 5465 417
e 6133 417
e 6527 417
e 7261 417
e 7596 417
e 7679 417
e 8843 417
e 9212 417
e 9685 417
e 9735 417
e 10048 417
e 10110 417
e 10269 417
e 10558 417
e 12156 417
e 12256 417
e 12636 417
e 13096 417
e 13304 417
e 13368 417
e 13519 417
e 14508 417
e 14589 417
e 14867 417
e 15521 417
e 15909 417
e 15942 417
e 16714 417
e 17025 417
e 17423 417
e 18348 417
e 18410 417
e 18678 417
e 19698 417
e 20109 417
e 20228 417
e 20567 417
e 20722 417
e 21634 417
e 22665 417
e 824 418
e 972 418
e 1303 418
e 1591 418
e 1722 418
e 1807 418
e 2191 418
e 2272 418
e 2421 418
e 3260 418
e 3284 418
e 3368 418
e 3542 418
e 3938 418
e 4049 418
e 4511 418
e 4644 418
e 4754 418
e 5514 418
e 5814 418
e 6353 418
e 6589 418
e 6993 418
e 7038 418
e 7176 418
e 7490 418
e 8025 418
e 8047 418
e 8059 418
e 8176 418
e 8793 418
e 9056 418
e 9117 418
e 9186 418
e 9826 418
e 9877 418
e 9884 418
e 10141 418
e 10877 418
e 11218 418
e 11815 418
e 12078 418
e 12169 418
e 12268 418
e 12516 418
e 12549 418
e 12677 418
e 12757 418
e 12775 418
e 13879 418
e 13942 418
e 14140 418
e 14453 418
e 14992 418
e 14996 418
e 15024 418
e 15032 418
e 15040 418
e 15574 418
e 16210 418
e 16259 418
e 16546 418
e 17320 418
e 17502 418
e 17714 418
e 17726 418
e 18721 418
e 18929 418
e 19444 418
e 20041 418
e 20289 418
e 20778 418
e 20941 418
e 21425 418
e 21538 418
e 21952 418
e 22588 418
e 532 419
e 561 419
e 722 419
e 1253 419
e 1566 419
e 1964 419
e 2337 419
e 2433 419
e 2840 419
e 3381 419
e 3441 419
e 3449 419
e 3460 419
e 3738 419
e 4041 419
e 4113 419
e 4156 419
e 4183 419
e 4191 419
e 4233 419
e 4281 419
e 4375 419
e 4460 419
e 4903 419
e 5008 419
e 5339 419
e 5372 419
e 5730 419
e 5972 419
e 6112 419
e 6122 419
e 6195 419
e 6232 419
e 6282 419
e 6304 419
e 6984 419
e 7256 419
e 7614 419
e 7790 419
e 7791 419
e 7847 419
e 8305 419
e 8467 419
e 8583 419
e 8812 419
e 8817 419
e 8863 419
e 8975 419
e 9095 419
e 9297 419
e 9371 419
e 9493 419
e 9759 419
e 9892 419
e 10029 419
e 11230 419
e 11348 419
e 11433 419
e 11439 419
e 11451 419
e 11455 419
e 11937 419
e 12476 419
e 12613 419
e 12653 419
e 12909 419
e 12995 419
e 13123 419
e 13147 419
e 13426 419
e 13430 419
e 13583 419
e 13696 419
e 13723 419
e 13781 419
e 13826 419
e 14012 419
e 14263 419
e 14682 419
e 14743 419
e 14756 419
e 14800 419
e 15021 419
e 15107 419
e 15302 419
e 15610 419
e 15716 419
e 16034 419
e 16176 419
e 16279 419
e 16413 419
e 16517 419
e 16579 419
e 16680 419
e 16889 419
e 17013 419
e 17249 419
e 18365 419
e 19046 419
e 19246 419
e 19247 419
e 19394 419
e 19801 419
e 19939 419
e 20435 419
e 20444 419
e 20493 419
e 20649 419
e 21588 419
e 21656 419
e 21765 419
e 21900 419
e 22268 419
e 22300 419
e 22320 419
e 22411 419
e 22413 419
e 22573 419
e 22613 419
e 22682 419
e 22734 419
e 725 420
e 915 420
e 1657 420
e 2248 420
e 2365 420
e 2506 420
e 2751 420
e 2855 420
e 3481 420
e 3511 420
e 4057 420
e 4128 420
e 4169 420
e 4209 420
e 4619 420
e 4896 420
e 5010 420
e 5428 420
e 5464 420
e 5788 420
e 5817 420
e 5880 420
e 6509 420
e 6554 420
e 6627 420
e 6674 420
e 6783 420
e 7027 420
e 7174 420
e 7355 420
e 8056 420
e 8109 420
e 8126 420
e 8159 420
e 8426 420
e 8982 420
e 9234 420
e 9572 420
e 9576 420
e 9700 420
e 9780 420
e 9996 420
e 10237 420
e 10797 420
e 10906 420
e 10955 420
e 11070 420
e 11095 420
e 11411 420
e 11709 420
e 12289 420
e 12403 420
e 12507 420
e 12801 420
e 13161 420
e 13236 420
e 13453 420
e 13602 420
e 13813 420
e 14025 420
e 14082 420
e 14542 420
e 14788 420
e 14832 420
e 15178 420
e 15279 420
e 15556 420
e 15672 420
e 15779 420
e 16147 420
e 16230 420
e 16285 420
e 16424 420
e 17309 420
e 17381 420
e 18146 420
e 18404 420
e 18457 420
e 18540 420
e 18806 420
e 19703 420
e 19906 420
e 20418 420
e 20799 420
e 20806 420
e 20918 420
e 21353 420
e 21374 420
e 21707 420
e 21887 420
e 22022 420
e 22354 420
e 22607 420
e 1315 421
e 1410 421
e 2050 421
e 3084 421
e 3289 421
e 4005 421
e 4111 421
e 4836 421
e 4994 421
e 5015 421
e 5184 421
e 5706 421
e 6270 421
e 6551 421
e 6604 421
e 6697 421
e 6901 421
e 7306 421
e 7553 421
e 7761 421
e 7798 421
e 8071 421
e 8140 421
e 8486 421
e 8987 421
e 9065 421
e 9531 421
e 9546 421
e 9610 421
e 9628 421
e 9843 421
e 9871 421
e 10489 421
e 10830 421
e 11505 421
e 11554 421
e 11727 421
e 11998 421
e 12003 421
e 12045 421
e 12126 421
e 12192 421
e 12599 421
e 12691 421
e 13121 421
e 13139 421
e 13798 421
e 13872 421
e 14069 421
e 14079 421
e 14383 421
e 15211 421
e 15252 421
e 16502 421
e 16530 421
e 17059 421
e 17584 421
e 17587 421
e 18203 421
e 18385 421
e 18474 421
e 18500 421
e 18555 421
e 18895 421
e 18920 421
e 19157 421
e 19407 421
e 19722 421
e 19836 421
e 20648 421
e 20792 421
e 20853 421
e 20965 421
e 21480 421
e 22129 421
e 22305 421
e 22351 421
e 22583 421
e 22689 421
e 491 422
e 605 422
e 667 422
e 1217 422
e 1302 422
e 1656 422
e 2589 422
e 3001 422
e 4009 422
e 4193 422
e 4749 422
e 4774 422
e 4780 422
e 4808 422
e 5003 422
e 5188 422
e 5713 422
e 5789 422
e 6150 422
e 6423 422
e 6641 422
e 6743 422
e 7141 422
e 7150 422
e 7155 422
e 7465 422
e 8015 422
e 8193 422
e 8464 422
e 9271 422
e 9305 422
e 9853 422
e 10112 422
e 11369 422
e 11378 422
e 11868 422
e 12043 422
e 12158 422
e 12183 422
e 12281 422
e 12340 422
e 13028 422
e 13234 422
e 13823 422
e 13832 422
e 14152 422
e 14345 422
e 14536 422
e 14869 422
e 14900 422
e 14901 422
e 15284 422
e 15447 422
e 15478 422
e 15553 422
e 15611 422
e 15667 422
e 15734 422
e 16233 422
e 16469 422
e 16536 422
e 16935 422
e 17157 422
e 17206 422
e 17245 422
e 17496 422
e 17876 422
e 18047 422
e 18477 422
e 18678 422
e 18886 422
e 19670 422
e 20239 422
e 20352 422
e 20484 422
e 20642 422
e 21154 422
e 21215 422
e 21397 422
e 22058 422
e 22368 422
e 1014 423
e 1142 423
e 1244 423
e 1471 423
e 1668 423
e 2101 423
e 2183 423
e 2284 423
e 2312 423
e 2328 423
e 2453 423
e 2481 423
e 2668 423
e 2777 423
e 2778 423
e 2817 423
e 4323 423
e 4565 423
e 4601 423
e 4609 423
e 4677 423
e 4929 423
e 5092 423
e 5414 423
e 5545 423
e 5777 423
e 6016 423
e 6274 423
e 6529 423
e 6825 423
e 6955 423
e 7111 423
e 7167 423
e 7260 423
e 7384 423
e 7588 423
e 7606 423
e 7788 423
e 8404 423
e 8767 423
e 8791 423
e 9458 423
e 9499 423
e 9864 423
e 10145 423
e 10271 423
e 10346 423
e 10781 423
e 10800 423
e 11444 423
e 11642 423
e 11739 423
e 12152 423
e 12311 423
e 12462 423
e 12468 423
e 12677 423
e 12715 423
e 13415 423
e 13605 423
e 14469 423
e 14863 423
e 15070 423
e 15081 423
e 15431 423
e 15610 423
e 15998 423
e 16095 423
e 16180 423
e 16789 423
e 17019 423
e 17223 423
e 17684 423
e 17818 423
e 17912 423
e 17975 423
e 18160 423
e 18364 423
e 18589 423
e 18692 423
e 18812 423
e 19135 423
e 19880 423
e 20279 423
e 20915 423
e 21168 423
e 21417 423
e 21607 423
e 21945 423
e 21999 423
e 22164 423
e 22332 423
e 22461 423
e 22521 423
e 22536 423
e 22647 423
e 22739 423
e 22860 423
e 2035 424
e 3103 424
e 6851 424
e 11708 424
e 13129 424
e 15408 424
e 16094 424
e 16481 424
e 19303 424
e 19587 424
e 19972 424
e 517 425
e 581 425
e 790 425
e 1270 425
e 2680 425
e 3357 425
e 4742 425
e 4782 425
e 5240 425
e 8167 425
e 9528 425
e 9560 425
e 10752 425
e 10880 425
e 11600 425
e 11629 425
e 11893 425
e 14828 425
e 15318 425
e 15396 425
e 16405 425
e 17735 425
e 17788 425
e 19633 425
e 21668 425
e 22502 425
e 22584 425
e 19069 426
e 22222 426
e 479 427
e 555 427
e 1593 427
e 1678 427
e 1876 427
e 2369 427
e 2571 427
e 3317 427
e 3469 427
e 3695 427
e 3760 427
e 4303 427
e 4569 427
e 4736 427
e 5225 427
e 5951 427
e 6387 427
e 7410 427
e 7816 427
e 7962 427
e 8027 427
e 10592 427
e 11026 427
e 11271 427
e 11418 427
e 11784 427
e 11844 427
e 12508 427
e 13284 427
e 13687 427
e 14012 427
e 14593 427
e 15703 427
e 16114 427
e 16605 427
e 16909 427
e 17778 427
e 18249 427
e 18749 427
e 18840 427
e 19175 427
e 19570 427
e 19999 427
e 20051 427
e 20478 427
e 22135 427
e 22300 427
e 744 428
e 2768 428
e 2782 428
e 4245 428
e 4432 428
e 5225 428
e 6966 428
e 7167 428
e 8478 428
e 8512 428
e 8841 428
e 9650 428
e 9976 428
e 10905 428
e 11753 428
e 12370 428
e 13791 428
e 14719 428
e 14962 428
e 15139 428
e 15703 428
e 16756 428
e 16909 428
e 17148 428
e 17942 428
e 18336 428
e 19570 428
e 21763 428
e 22760 428
e 3412 429
e 3483 429
e 9463 429
e 13923 429
e 18851 429
e 19105 429
e 936 430
e 3353 430
e 4035 430
e 6954 430
e 7671 430
e 8700 430
e 11343 430
e 12835 430
e 14026 430
e 15088 430
e 15397 430
e 16656 430
e 19852 430
e 19934 430
e 21409 430
e 1538 431
e 2104 431
e 2377 431
e 2745 431
e 4981 431
e 5341 431
e 6428 431
e 6520 431
e 6648 431
e 8018 431
e 8999 431
e 9258 431
e 9931 431
e 10213 431
e 10782 431
e 12293 431
e 12744 431
e 13691 431
e 14206 431
e 14261 431
e 14540 431
e 14648 431
e 15388 431
e 15846 431
e 16479 431
e 18108 431
e 19576 431
e 21589 431
e 21926 431
e 22210 431
e 22647 431
e 4703 432
e 5486 432
e 12984 433
e 962 434
e 1186 434
e 1659 434
e 1701 434
e 1784 434
e 1901 434
e 2160 434
e 2790 434
e 3080 434
e 3486 434
e 3939 434
e 4209 434
e 4880 434
e 5441 434
e 5519 434
e 6236 434
e 6259 434
e 6302 434
e 6505 434
e 7000 434
e 7208 434
e 7372 434
e 7585 434
e 8094 434
e 8415 434
e 8869 434
e 9106 434
e 9518 434
e 9700 434
e 11210 434
e 11323 434
e 11352 434
e 11510 434
e 11839 434
e 12124 434
e 12285 434
e 12606 434
e 12912 434
e 13064 434
e 13153 434
e 13282 434
e 13431 434
e 13612 434
e 13700 434
e 13997 434
e 14280 434
e 14362 434
e 14508 434
e 14580 434
e 14740 434
e 15131 434
e 15265 434
e 15456 434
e 15572 434
e 15755 434
e 15805 434
e 16217 434
e 16289 434
e 16753 434
e 16766 434
e 16792 434
e 17097 434
e 17723 434
e 17738 434
e 18295 434
e 18534 434
e 18688 434
e 18951 434
e 19136 434
e 19392 434
e 19472 434
e 19672 434
e 20315 434
e 20584 434
e 21285 434
e 21582 434
e 22066 434
e 22092 434
e 22116 434
e 22300 434
e 22358 434
e 22682 434
e 22704 434
e 1307 435
e 1623 435
e 1831 435
e 1915 435
e 1966 435
e 2523 435
e 2914 435
e 3037 435
e 3050 435
e 3537 435
e 3749 435
e 3958 435
e 4268 435
e 4451 435
e 4676 435
e 5094 435
e 5108 435
e 5159 435
e 5655 435
e 5934 435
e 6057 435
e 6067 435
e 6596 435
e 7056 435
e 7187 435
e 7329 435
e 7491 435
e 7876 435
e 7913 435
e 8186 435
e 8201 435
e 8217 435
e 8273 435
e 8278 435
e 8392 435
e 8613 435
e 8801 435
e 9035 435
e 9150 435
e 9274 435
e 9634 435
e 9716 435
e 9725 435
e 10171 435
e 10309 435
e 10335 435
e 10540 435
e 10721 435
e 11070 435
e 11480 435
e 11898 435
e 12050 435
e 12260 435
e 12504 435
e 12696 435
e 12932 435
e 12950 435
e 13246 435
e 13279 435
e 13941 435
e 14174 435
e 14215 435
e 14233 435
e 14468 435
e 14526 435
e 14574 435
e 15165 435
e 15232 435
e 15647 435
e 15846 435
e 15964 435
e 16161 435
e 16526 435
e 17456 435
e 17935 435
e 18055 435
e 18166 435
e 18539 435
e 18584 435
e 18666 435
e 19258 435
e 19394 435
e 19442 435
e 19789 435
e 19875 435
e 20064 435
e 20263 435
e 20416 435
e 20486 435
e 20548 435
e 20654 435
e 20844 435
e 20965 435
e 21116 435
e 21610 435
e 21916 435
e 22467 435
e 593 436
e 883 436
e 1053 436
e 1800 436
e 1950 436
e 2083 436
e 2184 436
e 2194 436
e 2258 436
e 2562 436
e 2880 436
e 3003 436
e 3652 436
e 3749 436
e 4647 436
e 4675 436
e 4948 436
e 5092 436
e 5159 436
e 5165 436
e 5243 436
e 5519 436
e 5706 436
e 6137 436
e 6286 436
e 6735 436
e 6750 436
e 7006 436
e 7121 436
e 7776 436
e 7830 436
e 7919 436
e 8133 436
e 8870 436
e 9085 436
e 9314 436
e 9373 436
e 9446 436
e 9766 436
e 10180 436
e 10202 436
e 10296 436
e 10450 436
e 10685 436
e 11709 436
e 11926 436
e 12672 436
e 13614 436
e 13901 436
e 14154 436
e 14280 436
e 14476 436
e 14516 436
e 14903 436
e 15286 436
e 15750 436
e 16275 436
e 16352 436
e 17650 436
e 17732 436
e 18015 436
e 18349 436
e 18404 436
e 18730 436
e 18968 436
e 19240 436
e 20328 436
e 20380 436
e 20455 436
e 20478 436
e 20542 436
e 20591 436
e 21184 436
e 21885 436
e 22205 436
e 22300 436
e 22486 436
e 22639 436
e 22702 436
e 22838 436
e 487 437
e 520 437
e 703 437
e 1057 437
e 1138 437
e 1242 437
e 1276 437
e 1361 437
e 1362 437
e 1430 437
e 1651 437
e 1735 437
e 1802 437
e 1861 437
e 1899 437
e 2022 437
e 2052 437
e 2271 437
e 2394 437
e 2412 437
e 2597 437
e 2734 437
e 2796 437
e 2797 437
e 2810 437
e 3143 437
e 3170 437
e 3200 437
e 3289 437
e 3305 437
e 3520 437
e 3577 437
e 3833 437
e 3836 437
e 3855 437
e 3901 437
e 4059 437
e 4241 437
e 4337 437
e 4537 437
e 4801 437
e 4942 437
e 5240 437
e 5250 437
e 5271 437
e 5691 437
e 5793 437
e 5808 437
e 5830 437
e 6154 437
e 6296 437
e 6333 437
e 6357 437
e 6510 437
e 6869 437
e 6901 437
e 6929 437
e 7141 437
e 7150 437
e 7195 437
e 7299 437
e 7309 437
e 7419 437
e 7446 437
e 7461 437
e 7535 437
e 7756 437
e 7949 437
e 7984 437
e 8170 437
e 8214 437
e 8492 437
e 8755 437
e 8938 437
e 8982 437
e 9104 437
e 9151 437
e 9235 437
e 9576 437
e 9736 437
e 9798 437
e 9828 437
e 9838 437
e 9932 437
e 9944 437
e 9960 437
e 10022 437
e 10030 437
e 10169 437
e 10233 437
e 10282 437
e 10330 437
e 10333 437
e 10411 437
e 10416 437
e 10478 437
e 10548 437
e 10582 437
e 10721 437
e 10830 437
e 11066 437
e 11097 437
e 11243 437
e 11361 437
e 11458 437
e 11526 437
e 11559 437
e 11629 437
e 11945 437
e 12007 437
e 12013 437
e 12045 437
e 12055 437
e 12124 437
e 12206 437
e 12259 437
e 12329 437
e 12698 437
e 13126 437
e 13207 437
e 13211 437
e 13305 437
e 13431 437
e 13981 437
e 14152 437
e 14323 437
e 14717 437
e 14869 437
e 14949 437
e 15086 437
e 15140 437
e 15252 437
e 15318 437
e 15377 437
e 15427 437
e 15489 437
e 15645 437
e 15653 437
e 15855 437
e 15936 437
e 15982 437
e 15984 437
e 16093 437
e 16297 437
e 16366 437
e 16377 437
e 16405 437
e 16525 437
e 16580 437
e 16588 437
e 16692 437
e 16725 437
e 16923 437
e 17031 437
e 17045 437
e 17069 437
e 17317 437
e 17409 437
e 17464 437
e 17528 437
e 17855 437
e 17878 437
e 17882 437
e 17889 437
e 17927 437
e 17934 437
e 18032 437
e 18267 437
e 18580 437
e 18986 437
e 19146 437
e 19407 437
e 19562 437
e 19616 437
e 19617 437
e 19841 437
e 19850 437
e 19858 437
e 20005 437
e 20042 437
e 20075 437
e 20198 437
e 20533 437
e 20640 437
e 20687 437
e 20710 437
e 20715 437
e 20830 437
e 20906 437
e 21005 437
e 21091 437
e 21104 437
e 21306 437
e 21589 437
e 21629 437
e 21946 437
e 22214 437
e 22339 437
e 22356 437
e 22401 437
e 22502 437
e 22586 437
e 22718 437
e 2703 438
e 3163 438
e 3761 438
e 4259 438
e 4377 438
e 6914 438
e 8767 438
e 10533 438
e 10892 438
e 14861 438
e 16337 438
e 19253 438
e 19260 438
e 21008 438
e 21611 438
e 22014 438
e 22792 438
e 776 439
e 1299 439
e 1812 439
e 1820 439
e 2307 439
e 3416 439
e 3545 439
e 4426 439
e 5372 439
e 6504 439
e 7276 439
e 7812 439
e 8568 439
e 9425 439
e 9689 439
e 10318 439
e 11100 439
e 11498 439
e 13435 439
e 13497 439
e 15915 439
e 15936 439
e 16371 439
e 17644 439
e 18159 439
e 18704 439
e 19456 439
e 20120 439
e 21791 439
e 22163 439
e 22246 439
e 461 440
e 485 440
e 487 440
e 820 440
e 917 440
e 973 440
e 1269 440
e 1298 440
e 1340 440
e 1341 440
e 1342 440
e 1375 440
e 1525 440
e 1858 440
e 1901 440
e 1929 440
e 2173 440
e 2256 440
e 2325 440
e 2436 440
e 2567 440
e 2809 440
e 2983 440
e 3131 440
e 3320 440
e 3440 440
e 3558 440
e 3573 440
e 3696 440
e 3883 440
e 4143 440
e 4215 440
e 4226 440
e 4769 440
e 4824 440
e 4875 440
e 5210 440
e 5276 440
e 5287 440
e 5321 440
e 5363 440
e 5463 440
e 5517 440
e 5575 440
e 5601 440
e 5765 440
e 5986 440
e 6144 440
e 6182 440
e 6507 440
e 6922 440
e 7008 440
e 7126 440
e 7287 440
e 7621 440
e 7657 440
e 7818 440
e 8407 440
e 8688 440
e 8725 440
e 8729 440
e 8951 440
e 9027 440
e 9040 440
e 9096 440
e 9150 440
e 9231 440
e 9353 440
e 9502 440
e 9526 440
e 9676 440
e 9681 440
e 9808 440
e 9837 440
e 9889 440
e 9914 440
e 10172 440
e 10661 440
e 10735 440
e 10836 440
e 10859 440
e 10896 440
e 11017 440
e 11218 440
e 11243 440
e 11400 440
e 11412 440
e 11564 440
e 11634 440
e 12090 440
e 12091 440
e 12124 440
e 12320 440
e 12353 440
e 12684 440
e 12737 440
e 12822 440
e 12905 440
e 13062 440
e 13115 440
e 13342 440
e 13391 440
e 13432 440
e 13434 440
e 13475 440
e 13816 440
e 13955 440
e 14508 440
e 14530 440
e 14570 440
e 14766 440
e 14807 440
e 14949 440
e 14992 440
e 15142 440
e 15598 440
e 15820 440
e 15994 440
e 16165 440
e 16171 440
e 16275 440
e 16286 440
e 16401 440
e 16405 440
e 16467 440
e 16527 440
e 16589 440
e 16711 440
e 17191 440
e 17245 440
e 17304 440
e 17508 440
e 17552 440
e 17574 440
e 17688 440
e 17709 440
e 17792 440
e 17863 440
e 17932 440
e 18260 440
e 18267 440
e 18272 440
e 18316 440
e 18388 440
e 18436 440
e 18494 440
e 18497 440
e 18577 440
e 18585 440
e 18619 440
e 18679 440
e 18996 440
e 19023 440
e 19043 440
e 19167 440
e 19202 440
e 19313 440
e 19412 440
e 19630 440
e 19642 440
e 19656 440
e 19767 440
e 19938 440
e 20032 440
e 20113 440
e 20215 440
e 20388 440
e 20459 440
e 20541 440
e 20661 440
e 20809 440
e 20936 440
e 21189 440
e 21194 440
e 21240 440
e 21331 440
e 21553 440
e 21767 440
e 21828 440
e 21907 440
e 22096 440
e 22254 440
e 22299 440
e 22300 440
e 22424 440
e 22603 440
e 22682 440
e 22736 440
e 22897 440
e 7382 441
e 8576 441
e 11380 441
e 11472 441
e 11768 441
e 11891 441
e 12472 441
e 13594 441
e 14608 441
e 16428 441
e 18286 441
e 19401 441
e 22409 441
e 553 442
e 725 442
e 799 442
e 892 442
e 901 442
e 1094 442
e 1224 442
e 1302 442
e 1361 442
e 1478 442
e 1590 442
e 1733 442
e 1836 442
e 1865 442
e 2241 442
e 2245 442
e 2596 442
e 2671 442
e 2689 442
e 2744 442
e 2751 442
e 2973 442
e 3248 442
e 3275 442
e 3432 442
e 3646 442
e 3765 442
e 3779 442
e 3954 442
e 4004 442
e 4012 442
e 4163 442
e 4373 442
e 4567 442
e 4614 442
e 4619 442
e 4750 442
e 4974 442
e 5159 442
e 5256 442
e 5319 442
e 5655 442
e 5817 442
e 6161 442
e 6315 442
e 6515 442
e 6564 442
e 6783 442
e 7150 442
e 7210 442
e 7639 442
e 7772 442
e 7923 442
e 8030 442
e 8054 442
e 8079 442
e 8295 442
e 8585 442
e 8689 442
e 8723 442
e 8810 442
e 8993 442
e 9096 442
e 9196 442
e 9234 442
e 9392 442
e 9587 442
e 9623 442
e 9700 442
e 9827 442
e 9875 442
e 9960 442
e 10331 442
e 10383 442
e 10464 442
e 10626 442
e 10678 442
e 10771 442
e 10838 442
e 11070 442
e 11142 442
e 11146 442
e 11166 442
e 11170 442
e 11344 442
e 11359 442
e 11680 442
e 11763 442
e 11925 442
e 11971 442
e 12088 442
e 12228 442
e 12277 442
e 12443 442
e 12457 442
e 12588 442
e 12698 442
e 12730 442
e 13827 442
e 13842 442
e 13849 442
e 14174 442
e 14455 442
e 14470 442
e 14508 442
e 14542 442
e 14732 442
e 14734 442
e 14760 442
e 14811 442
e 15071 442
e 15072 442
e 15193 442
e 15430 442
e 15631 442
e 15776 442
e 15852 442
e 15860 442
e 16230 442
e 16242 442
e 16315 442
e 16330 442
e 16358 442
e 16385 442
e 16424 442
e 16502 442
e 16526 442
e 16548 442
e 16779 442
e 17069 442
e 17141 442
e 17175 442
e 17248 442
e 17427 442
e 17873 442
e 17882 442
e 17945 442
e 18208 442
e 18209 442
e 18257 442
e 18381 442
e 18621 442
e 18708 442
e 18761 442
e 19281 442
e 19408 442
e 19686 442
e 20253 442
e 20561 442
e 20657 442
e 20800 442
e 20906 442
e 21070 442
e 21086 442
e 21314 442
e 21414 442
e 21595 442
e 21651 442
e 22011 442
e 22102 442
e 22354 442
e 22655 442
e 22668 442
e 1157 443
e 2159 443
e 2492 443
e 3488 443
e 4239 443
e 5646 443
e 6137 443
e 6355 443
e 8126 443
e 9625 443
e 9718 443
e 11798 443
e 12411 443
e 12574 443
e 13826 443
e 14551 443
e 14635 443
e 15198 443
e 15417 443
e 16036 443
e 16141 443
e 16217 443
e 16925 443
e 17769 443
e 17862 443
e 17942 443
e 18664 443
e 18710 443
e 18959 443
e 19094 443
e 19196 443
e 21720 443
e 22035 443
e 22615 443
e 22682 443
e 22857 443
e 512 444
e 790 444
e 899 444
e 1651 444
e 1802 444
e 2093 444
e 2229 444
e 2550 444
e 2778 444
e 3100 444
e 3520 444
e 3632 444
e 3868 444
e 4202 444
e 4205 444
e 4888 444
e 5360 444
e 5511 444
e 5829 444
e 6024 444
e 6034 444
e 6090 444
e 6223 444
e 6635 444
e 7187 444
e 7446 444
e 7672 444
e 8161 444
e 8167 444
e 8316 444
e 8539 444
e 8572 444
e 8591 444
e 9063 444
e 9174 444
e 9296 444
e 9557 444
e 9560 444
e 9899 444
e 10699 444
e 10802 444
e 10880 444
e 10925 444
e 11302 444
e 11342 444
e 11353 444
e 11530 444
e 11647 444
e 11781 444
e 11867 444
e 11990 444
e 12031 444
e 12298 444
e 12515 444
e 12573 444
e 12725 444
e 12821 444
e 12924 444
e 12973 444
e 13028 444
e 13478 444
e 13862 444
e 14015 444
e 14223 444
e 14828 444
e 14879 444
e 15193 444
e 15355 444
e 15366 444
e 15664 444
e 15928 444
e 16454 444
e 16679 444
e 17934 444
e 17976 444
e 18291 444
e 18521 444
e 18572 444
e 19009 444
e 19042 444
e 19212 444
e 19384 444
e 19608 444
e 20103 444
e 20324 444
e 20352 444
e 20597 444
e 20841 444
e 21053 444
e 21631 444
e 21668 444
e 21700 444
e 21991 444
e 22009 444
e 22423 444
e 527 445
e 1508 445
e 3906 445
e 5839 445
e 5887 445
e 6533 445
e 8749 445
e 9020 445
e 9714 445
e 10197 445
e 10485 445
e 11029 445
e 11578 445
e 12079 445
e 13859 445
e 14306 445
e 14541 445
e 14945 445
e 14978 445
e 15787 445
e 17893 445
e 18131 445
e 19989 445
e 20419 445
e 21190 445
e 22811 445
e 544 446
e 789 446
e 1451 446
e 1812 446
e 2192 446
e 2959 446
e 3558 446
e 4195 446
e 4610 446
e 4752 446
e 5188 446
e 5739 446
e 6102 446
e 6826 446
e 6858 446
e 6936 446
e 6978 446
e 8864 446
e 10329 446
e 11298 446
e 11360 446
e 11790 446
e 11849 446
e 12125 446
e 12738 446
e 13006 446
e 13170 446
e 13841 446
e 13961 446
e 14696 446
e 15160 446
e 15982 446
e 17282 446
e 17288 446
e 17301 446
e 17739 446
e 18350 446
e 18477 446
e 19470 446
e 20141 446
e 21130 446
e 21468 446
e 22490 446
e 2042 447
e 2415 447
e 2479 447
e 2663 447
e 3243 447
e 3380 447
e 4130 447
e 4143 447
e 4241 447
e 4524 447
e 4893 447
e 7405 447
e 7774 447
e 7894 447
e 8160 447
e 9834 447
e 10212 447
e 11082 447
e 11404 447
e 12163 447
e 12303 447
e 12308 447
e 12698 447
e 12741 447
e 14023 447
e 14169 447
e 14335 447
e 14386 447
e 14602 447
e 15092 447
e 15217 447
e 15700 447
e 17309 447
e 17568 447
e 17617 447
e 18071 447
e 18273 447
e 18418 447
e 18432 447
e 18845 447
e 18896 447
e 19113 447
e 21357 447
e 21636 447
e 21677 447
e 21951 447
e 22199 447
e 498 448
e 751 448
e 817 448
e 826 448
e 859 448
e 1029 448
e 1360 448
e 1431 448
e 1528 448
e 1716 448
e 1783 448
e 1878 448
e 1910 448
e 1961 448
e 2038 448
e 2202 448
e 2453 448
e 2583 448
e 3483 448
e 3484 448
e 3513 448
e 3548 448
e 3692 448
e 3868 448
e 3876 448
e 3978 448
e 4147 448
e 4269 448
e 4285 448
e 4406 448
e 4610 448
e 5076 448
e 5191 448
e 5859 448
e 6307 448
e 6324 448
e 6334 448
e 6828 448
e 6843 448
e 7243 448
e 7331 448
e 7578 448
e 7741 448
e 7921 448
e 7944 448
e 7967 448
e 8160 448
e 8171 448
e 8335 448
e 8547 448
e 8894 448
e 9053 448
e 9161 448
e 9682 448
e 9799 448
e 9830 448
e 9937 448
e 10052 448
e 10130 448
e 10915 448
e 11356 448
e 11475 448
e 11757 448
e 11998 448
e 12179 448
e 12413 448
e 12415 448
e 12745 448
e 13045 448
e 13121 448
e 13158 448
e 13590 448
e 13661 448
e 13671 448
e 13694 448
e 13888 448
e 13961 448
e 14686 448
e 14716 448
e 14837 448
e 15041 448
e 15087 448
e 15557 448
e 15569 448
e 15583 448
e 15714 448
e 16075 448
e 16116 448
e 16233 448
e 16287 448
e 16329 448
e 16344 448
e 16486 448
e 16529 448
e 16665 448
e 16929 448
e 17004 448
e 17088 448
e 17618 448
e 17787 448
e 18130 448
e 18278 448
e 18371 448
e 18625 448
e 18649 448
e 18733 448
e 18817 448
e 18850 448
e 18904 448
e 19088 448
e 19333 448
e 19384 448
e 19567 448
e 20355 448
e 20380 448
e 20462 448
e 20627 448
e 20879 448
e 20888 448
e 21018 448
e 21158 448
e 21345 448
e 21748 448
e 21815 448
e 21855 448
e 21866 448
e 21899 448
e 21904 448
e 22233 448
e 22456 448
e 22552 448
e 22656 448
e 512 449
e 588 449
e 945 449
e 1015 449
e 1017 449
e 1103 449
e 1313 449
e 1422 449
e 1505 449
e 1894 449
e 2004 449
e 2201 449
e 2263 449
e 3163 449
e 3409 449
e 3582 449
e 3975 449
e 4417 449
e 4430 449
e 4449 449
e 4502 449
e 4535 449
e 4547 449
e 4621 449
e 4726 449
e 4797 449
e 4834 449
e 5094 449
e 5114 449
e 5132 449
e 5133 449
e 5179 449
e 5549 449
e 5559 449
e 6187 449
e 6609 449
e 6895 449
e 6923 449
e 6989 449
e 6996 449
e 7046 449
e 7304 449
e 7323 449
e 7559 449
e 7729 449
e 7782 449
e 8039 449
e 8209 449
e 8225 449
e 8264 449
e 8312 449
e 8314 449
e 8415 449
e 9035 449
e 9075 449
e 9164 449
e 9428 449
e 9435 449
e 9479 449
e 9531 449
e 10150 449
e 10307 449
e 10599 449
e 10747 449
e 10815 449
e 11008 449
e 11028 449
e 11315 449
e 11349 449
e 11407 449
e 11464 449
e 11627 449
e 11661 449
e 11763 449
e 11888 449
e 11893 449
e 12062 449
e 12381 449
e 12415 449
e 12463 449
e 12776 449
e 12836 449
e 12855 449
e 12934 449
e 13033 449
e 13143 449
e 13240 449
e 13269 449
e 13322 449
e 13431 449
e 13510 449
e 13544 449
e 13546 449
e 13649 449
e 13760 449
e 13817 449
e 13862 449
e 13942 449
e 13980 449
e 13992 449
e 14418 449
e 14455 449
e 14497 449
e 14603 449
e 14712 449
e 14830 449
e 14851 449
e 14879 449
e 15164 449
e 15380 449
e 15430 449
e 15451 449
e 15474 449
e 15517 449
e 15643 449
e 15647 449
e 15879 449
e 16758 449
e 16937 449
e 17149 449
e 17216 449
e 17378 449
e 17384 449
e 17476 449
e 17548 449
e 17665 449
e 17783 449
e 17971 449
e 18062 449
e 18085 449
e 18162 449
e 18263 449
e 18391 449
e 18480 449
e 18580 449
e 18584 449
e 18603 449
e 18634 449
e 18705 449
e 18806 449
e 18916 449
e 19102 449
e 19262 449
e 19280 449
e 19384 449
e 19618 449
e 19667 449
e 19748 449
e 19945 449
e 19989 449
e 20405 449
e 20482 449
e 20632 449
e 20718 449
e 20759 449
e 20809 449
e 21164 449
e 21226 449
e 21253 449
e 21432 449
e 21636 449
e 21668 449
e 21725 449
e 21730 449
e 21945 449
e 21987 449
e 22120 449
e 22176 449
e 22313 449
e 22339 449
e 22508 449
e 22645 449
e 22673 449
e 22864 449
e 22875 449
e 860 450
e 1318 450
e 1453 450
e 1857 450
e 1973 450
e 2673 450
e 3778 450
e 3866 450
e 3873 450
e 4401 450
e 4520 450
e 4630 450
e 4667 450
e 5083 450
e 5097 450
e 5873 450
e 6295 450
e 7106 450
e 7728 450
e 8140 450
e 8363 450
e 9743 450
e 9781 450
e 10083 450
e 10124 450
e 10178 450
e 10316 450
e 10366 450
e 10473 450
e 10659 450
e 11002 450
e 11500 450
e 11609 450
e 11706 450
e 12331 450
e 12557 450
e 13265 450
e 13479 450
e 13804 450
e 14420 450
e 14475 450
e 14808 450
e 16020 450
e 16115 450
e 16365 450
e 17281 450
e 17446 450
e 17460 450
e 17941 450
e 18080 450
e 19087 450
e 19964 450
e 20504 450
e 21099 450
e 21229 450
e 21437 450
e 21551 450
e 22224 450
e 22726 450
e 17866 451
e 21804 451
e 1633 452
e 1902 452
e 1942 452
e 2108 452
e 2899 452
e 3765 452
e 5361 452
e 6077 452
e 8164 452
e 10176 452
e 10359 452
e 11372 452
e 12423 452
e 13990 452
e 15187 452
e 18553 452
e 19120 452
e 19768 452
e 20725 452
e 20967 452
e 20980 452
e 21458 452
e 21531 452
e 22639 452
e 537 453
e 850 453
e 855 453
e 1002 453
e 1125 453
e 1193 453
e 1323 453
e 1382 453
e 1507 453
e 1571 453
e 1740 453
e 1766 453
e 1841 453
e 2011 453
e 2082 453
e 2101 453
e 2399 453
e 2453 453
e 2457 453
e 2613 453
e 2668 453
e 3103 453
e 3105 453
e 3518 453
e 3596 453
e 3610 453
e 3651 453
e 3682 453
e 3718 453
e 3810 453
e 4005 453
e 4166 453
e 4449 453
e 5030 453
e 5034 453
e 5065 453
e 5191 453
e 5194 453
e 5199 453
e 5224 453
e 5577 453
e 5816 453
e 6460 453
e 6546 453
e 6576 453
e 6953 453
e 7069 453
e 7371 453
e 7764 453
e 8017 453
e 8110 453
e 8321 453
e 8349 453
e 8634 453
e 8667 453
e 8697 453
e 8840 453
e 9473 453
e 9951 453
e 10337 453
e 10553 453
e 10615 453
e 10776 453
e 11228 453
e 11491 453
e 11585 453
e 11764 453
e 12423 453
e 12466 453
e 12620 453
e 12663 453
e 12795 453
e 13249 453
e 13406 453
e 13519 453
e 13677 453
e 13861 453
e 14441 453
e 14759 453
e 14767 453
e 14782 453
e 15001 453
e 15024 453
e 15090 453
e 15215 453
e 15370 453
e 15583 453
e 15900 453
e 15943 453
e 16174 453
e 16187 453
e 16318 453
e 16391 453
e 16789 453
e 16859 453
e 17146 453
e 17584 453
e 17757 453
e 17818 453
e 19009 453
e 19322 453
e 19360 453
e 19844 453
e 20072 453
e 20130 453
e 20182 453
e 20472 453
e 20521 453
e 21422 453
e 21796 453
e 21950 453
e 22346 453
e 22456 453
e 22563 453
e 22876 453
e 1323 454
e 1614 454
e 1621 454
e 1777 454
e 1875 454
e 1894 454
e 1921 454
e 2164 454
e 2977 454
e 3525 454
e 4582 454
e 4684 454
e 4789 454
e 4882 454
e 5016 454
e 5261 454
e 5548 454
e 5613 454
e 5724 454
e 6012 454
e 6384 454
e 6435 454
e 6747 454
e 7499 454
e 7950 454
e 8193 454
e 8308 454
e 8438 454
e 8983 454
e 9284 454
e 10211 454
e 10220 454
e 10307 454
e 10446 454
e 10591 454
e 10667 454
e 11114 454
e 11320 454
e 11349 454
e 12003 454
e 12219 454
e 12394 454
e 13174 454
e 13196 454
e 13479 454
e 14087 454
e 14168 454
e 14508 454
e 14708 454
e 14891 454
e 16028 454
e 16219 454
e 16668 454
e 17234 454
e 17249 454
e 17700 454
e 18209 454
e 18859 454
e 19056 454
e 19097 454
e 19253 454
e 20006 454
e 20176 454
e 20554 454
e 20709 454
e 20771 454
e 20800 454
e 21559 454
e 21563 454
e 21756 454
e 21909 454
e 22002 454
e 22122 454
e 22401 454
e 22592 454
e 22673 454
e 1294 455
e 1526 455
e 3451 455
e 3529 455
e 3649 455
e 3684 455
e 3836 455
e 4201 455
e 4271 455
e 4304 455
e 4352 455
e 4889 455
e 4939 455
e 5350 455
e 5844 455
e 7051 455
e 7073 455
e 7156 455
e 7176 455
e 7193 455
e 7478 455
e 7550 455
e 7927 455
e 8243 455
e 8777 455
e 9206 455
e 9386 455
e 9668 455
e 10349 455
e 10403 455
e 10424 455
e 10578 455
e 10930 455
e 10968 455
e 11029 455
e 11244 455
e 11330 455
e 12486 455
e 13004 455
e 13760 455
e 13976 455
e 14046 455
e 14146 455
e 14192 455
e 14597 455
e 14922 455
e 15030 455
e 15164 455
e 15377 455
e 15427 455
e 15519 455
e 15652 455
e 15676 455
e 16527 455
e 17092 455
e 17685 455
e 17875 455
e 18247 455
e 18537 455
e 18861 455
e 19133 455
e 19525 455
e 20418 455
e 21387 455
e 21831 455
e 22192 455
e 22686 455
e 22796 455
e 829 456
e 948 456
e 974 456
e 1224 456
e 1293 456
e 1409 456
e 2560 456
e 2826 456
e 3027 456
e 3603 456
e 3634 456
e 4373 456
e 5584 456
e 5635 456
e 5686 456
e 6057 456
e 7372 456
e 7545 456
e 8434 456
e 8634 456
e 8781 456
e 8857 456
e 8889 456
e 8938 456
e 9084 456
e 9551 456
e 9925 456
e 10504 456
e 10911 456
e 11625 456
e 11933 456
e 12572 456
e 12574 456
e 12804 456
e 13061 456
e 13283 456
e 13476 456
e 14205 456
e 14426 456
e 15503 456
e 16271 456
e 16368 456
e 16385 456
e 16570 456
e 16714 456
e 16764 456
e 17001 456
e 17179 456
e 17698 456
e 17789 456
e 18825 456
e 18907 456
e 19364 456
e 19436 456
e 20253 456
e 20339 456
e 20442 456
e 21265 456
e 21271 456
e 21336 456
e 21917 456
e 22072 456
e 22206 456
e 22705 456
e 834 457
e 10986 457
e 14508 457
e 15616 457
e 20096 457
e 21505 457
e 1966 458
e 4744 458
e 4972 458
e 5463 458
e 5549 458
e 6044 458
e 6098 458
e 6520 458
e 7146 458
e 7291 458
e 9313 458
e 9384 458
e 9730 458
e 9738 458
e 11012 458
e 11392 458
e 11912 458
e 11942 458
e 12143 458
e 12528 458
e 12677 458
e 16829 458
e 18247 458
e 22293 458
e 784 459
e 6053 459
e 7468 459
e 8305 459
e 8726 459
e 9309 459
e 12580 459
e 12726 459
e 12944 459
e 14960 459
e 17649 459
e 17909 459
e 18179 459
e 18431 459
e 646 460
e 1210 460
e 1721 460
e 2463 460
e 2477 460
e 2489 460
e 2763 460
e 2809 460
e 3038 460
e 4095 460
e 4863 460
e 5350 460
e 5612 460
e 6067 460
e 6113 460
e 6654 460
e 6948 460
e 7175 460
e 7269 460
e 7474 460
e 7704 460
e 7724 460
e 7763 460
e 9175 460
e 9688 460
e 10129 460
e 11331 460
e 11653 460
e 11684 460
e 11719 460
e 11958 460
e 12017 460
e 12713 460
e 13219 460
e 13323 460
e 14199 460
e 14680 460
e 15104 460
e 15289 460
e 15474 460
e 15852 460
e 15980 460
e 16229 460
e 16297 460
e 16757 460
e 16964 460
e 17027 460
e 17069 460
e 17934 460
e 18257 460
e 18846 460
e 18849 460
e 19336 460
e 19760 460
e 19892 460
e 20578 460
e 20849 460
e 21212 460
e 22746 460
e 485 461
e 520 461
e 526 461
e 754 461
e 996 461
e 1190 461
e 1258 461
e 1351 461
e 1454 461
e 1790 461
e 1967 461
e 2024 461
e 2325 461
e 2468 461
e 2469 461
e 2567 461
e 2975 461
e 3573 461
e 3796 461
e 3833 461
e 3888 461
e 3900 461
e 3908 461
e 4009 461
e 4012 461
e 4073 461
e 4148 461
e 4290 461
e 4325 461
e 4451 461
e 4548 461
e 4632 461
e 4885 461
e 5094 461
e 5114 461
e 5341 461
e 5459 461
e 5875 461
e 6507 461
e 6596 461
e 6633 461
e 6691 461
e 6955 461
e 7008 461
e 7054 461
e 7084 461
e 7086 461
e 7105 461
e 7417 461
e 7419 461
e 7483 461
e 7602 461
e 7718 461
e 7756 461
e 8278 461
e 8432 461
e 8466 461
e 8571 461
e 8646 461
e 8955 461
e 9096 461
e 9150 461
e 9243 461
e 9259 461
e 9371 461
e 9750 461
e 9754 461
e 9903 461
e 9914 461
e 9920 461
e 9952 461
e 9962 461
e 9972 461
e 10172 461
e 10631 461
e 10678 461
e 10698 461
e 10724 461
e 10775 461
e 10829 461
e 10914 461
e 11609 461
e 11633 461
e 11770 461
e 12013 461
e 12040 461
e 12698 461
e 12905 461
e 13207 461
e 13264 461
e 13282 461
e 13299 461
e 13609 461
e 13676 461
e 13914 461
e 14029 461
e 14041 461
e 14109 461
e 14354 461
e 14383 461
e 14570 461
e 14663 461
e 14779 461
e 14855 461
e 14986 461
e 15081 461
e 15296 461
e 15318 461
e 15362 461
e 15448 461
e 15565 461
e 15637 461
e 15790 461
e 15912 461
e 15964 461
e 15982 461
e 16115 461
e 16171 461
e 16273 461
e 16297 461
e 16359 461
e 16418 461
e 16594 461
e 16634 461
e 16713 461
e 16943 461
e 17104 461
e 17307 461
e 17419 461
e 17478 461
e 17552 461
e 17553 461
e 17631 461
e 17688 461
e 17700 461
e 17717 461
e 17725 461
e 18023 461
e 18270 461
e 18494 461
e 18809 461
e 19046 461
e 19124 461
e 19220 461
e 19257 461
e 19364 461
e 19482 461
e 19789 461
e 19984 461
e 20152 461
e 20211 461
e 20230 461
e 20388 461
e 20400 461
e 20505 461
e 20512 461
e 20533 461
e 20727 461
e 20732 461
e 20769 461
e 20992 461
e 21040 461
e 21091 461
e 21537 461
e 21572 461
e 21583 461
e 21727 461
e 21915 461
e 21916 461
e 21964 461
e 21982 461
e 22050 461
e 22294 461
e 22398 461
e 22401 461
e 22405 461
e 22434 461
e 22559 461
e 22603 461
e 22632 461
e 22638 461
e 22659 461
e 22676 461
e 22782 461
e 655 462
e 743 462
e 1109 462
e 2350 462
e 2452 462
e 2557 462
e 2777 462
e 2919 462
e 3418 462
e 4168 462
e 5678 462
e 5764 462
e 5798 462
e 5932 462
e 5962 462
e 6052 462
e 6641 462
e 6791 462
e 7481 462
e 7595 462
e 7612 462
e 7690 462
e 7711 462
e 7843 462
e 8343 462
e 8407 462
e 8808 462
e 9070 462
e 10731 462
e 10773 462
e 10818 462
e 10858 462
e 11411 462
e 11783 462
e 11839 462
e 11975 462
e 12081 462
e 13153 462
e 13701 462
e 13775 462
e 14183 462
e 14508 462
e 14846 462
e 14869 462
e 15447 462
e 16453 462
e 17447 462
e 17794 462
e 18441 462
e 18651 462
e 18928 462
e 19074 462
e 19476 462
e 20236 462
e 20415 462
e 21433 462
e 21534 462
e 21805 462
e 22072 462
e 22166 462
e 22358 462
e 22542 462
e 22894 462
e 567 463
e 678 463
e 740 463
e 1127 463
e 1185 463
e 1340 463
e 1373 463
e 1469 463
e 1502 463
e 1643 463
e 2196 463
e 2613 463
e 2923 463
e 3623 463
e 3868 463
e 4107 463
e 4306 463
e 4348 463
e 4388 463
e 4882 463
e 4986 463
e 5090 463
e 5115 463
e 5250 463
e 5709 463
e 5750 463
e 5764 463
e 5844 463
e 6156 463
e 6604 463
e 6637 463
e 7828 463
e 7997 463
e 8139 463
e 8523 463
e 8591 463
e 8650 463
e 8735 463
e 8788 463
e 8803 463
e 8809 463
e 8822 463
e 8870 463
e 9153 463
e 9239 463
e 9273 463
e 9405 463
e 9551 463
e 9676 463
e 10153 463
e 10307 463
e 10312 463
e 10520 463
e 10523 463
e 10544 463
e 10667 463
e 10711 463
e 11081 463
e 11407 463
e 11732 463
e 11957 463
e 12063 463
e 12169 463
e 12297 463
e 12348 463
e 12438 463
e 12515 463
e 12596 463
e 12665 463
e 12828 463
e 12961 463
e 13121 463
e 13489 463
e 13637 463
e 14092 463
e 14139 463
e 14178 463
e 14304 463
e 14305 463
e 14309 463
e 14657 463
e 14762 463
e 14772 463
e 15050 463
e 15342 463
e 15519 463
e 15587 463
e 15732 463
e 16179 463
e 16657 463
e 16956 463
e 17189 463
e 17269 463
e 17405 463
e 17495 463
e 17909 463
e 18077 463
e 18168 463
e 18377 463
e 18381 463
e 18688 463
e 18759 463
e 18777 463
e 19533 463
e 19660 463
e 19811 463
e 19821 463
e 20145 463
e 20261 463
e 20370 463
e 20853 463
e 20943 463
e 21066 463
e 21513 463
e 21514 463
e 21605 463
e 21918 463
e 21991 463
e 21998 463
e 22091 463
e 22176 463
e 22307 463
e 22447 463
e 22586 463
e 22604 463
e 22764 463
e 22875 463
e 1072 464
e 9859 464
e 16022 464
e 16210 464
e 17816 464
e 706 465
e 1619 465
e 2656 465
e 3829 465
e 4046 465
e 4729 465
e 4936 465
e 5751 465
e 6305 465
e 6428 465
e 7019 465
e 9472 465
e 10700 465
e 11700 465
e 11707 465
e 13147 465
e 13785 465
e 14271 465
e 14555 465
e 16517 465
e 16730 465
e 17161 465
e 17460 465
e 17980 465
e 19154 465
e 19564 465
e 19570 465
e 19836 465
e 20646 465
e 20734 465
e 22491 465
e 22652 465
e 22682 465
e 813 466
e 847 466
e 951 466
e 1188 466
e 1257 466
e 1269 466
e 1312 466
e 1684 466
e 1944 466
e 2024 466
e 2104 466
e 2191 466
e 2318 466
e 2377 466
e 2536 466
e 2687 466
e 2710 466
e 2745 466
e 2777 466
e 2897 466
e 3335 466
e 3446 466
e 3544 466
e 3572 466
e 3595 466
e 3632 466
e 3789 466
e 4085 466
e 4244 466
e 4266 466
e 4307 466
e 4416 466
e 4698 466
e 4774 466
e 5229 466
e 5232 466
e 5264 466
e 5376 466
e 5511 466
e 5604 466
e 5713 466
e 5770 466
e 6257 466
e 6271 466
e 6290 466
e 6521 466
e 6529 466
e 6803 466
e 7074 466
e 7337 466
e 7348 466
e 7390 466
e 7394 466
e 7399 466
e 7437 466
e 7473 466
e 7475 466
e 7695 466
e 7800 466
e 7836 466
e 7950 466
e 8018 466
e 8199 466
e 8212 466
e 8506 466
e 8677 466
e 8775 466
e 9133 466
e 9153 466
e 9183 466
e 9259 466
e 9274 466
e 9481 466
e 9531 466
e 9931 466
e 9964 466
e 9966 466
e 10015 466
e 10145 466
e 10225 466
e 10531 466
e 10781 466
e 10782 466
e 10992 466
e 11030 466
e 11054 466
e 11156 466
e 11171 466
e 11265 466
e 11383 466
e 11450 466
e 11734 466
e 11803 466
e 11840 466
e 11898 466
e 11942 466
e 12033 466
e 12103 466
e 12147 466
e 12202 466
e 12293 466
e 12344 466
e 12407 466
e 12468 466
e 12655 466
e 12678 466
e 12715 466
e 12744 466
e 12945 466
e 13084 466
e 13442 466
e 13479 466
e 13486 466
e 13605 466
e 13624 466
e 13631 466
e 13654 466
e 13943 466
e 14028 466
e 14071 466
e 14089 466
e 14103 466
e 14390 466
e 14540 466
e 14648 466
e 14795 466
e 14851 466
e 14914 466
e 14991 466
e 15098 466
e 15372 466
e 15388 466
e 15443 466
e 15610 466
e 15843 466
e 15982 466
e 16007 466
e 16013 466
e 16228 466
e 16255 466
e 16418 466
e 16470 466
e 16479 466
e 16497 466
e 17045 466
e 17599 466
e 17641 466
e 17643 466
e 17855 466
e 17946 466
e 17980 466
e 18007 466
e 18040 466
e 18116 466
e 18246 466
e 18291 466
e 18377 466
e 18425 466
e 18653 466
e 19026 466
e 19061 466
e 19158 466
e 19285 466
e 19300 466
e 19320 466
e 19770 466
e 19789 466
e 19821 466
e 19984 466
e 20059 466
e 20302 466
e 20390 466
e 20753 466
e 20864 466
e 21037 466
e 21052 466
e 21202 466
e 21204 466
e 21218 466
e 21413 466
e 21635 466
e 21642 466
e 21825 466
e 21926 466
e 21962 466
e 22059 466
e 22098 466
e 22148 466
e 22164 466
e 22200 466
e 22304 466
e 22450 466
e 22605 466
e 22610 466
e 22647 466
e 22739 466
e 1103 467
e 1405 467
e 1633 467
e 2434 467
e 3336 467
e 4269 467
e 4351 467
e 5887 467
e 6014 467
e 6286 467
e 7985 467
e 8302 467
e 8667 467
e 8805 467
e 9830 467
e 10158 467
e 10800 467
e 10909 467
e 10922 467
e 11364 467
e 11971 467
e 12775 467
e 13841 467
e 14508 467
e 15358 467
e 15710 467
e 15714 467
e 15821 467
e 16301 467
e 17684 467
e 18678 467
e 20401 467
e 21165 467
e 21355 467
e 22205 467
e 494 468
e 587 468
e 702 468
e 1135 468
e 1323 468
e 1341 468
e 1359 468
e 1386 468
e 1899 468
e 2009 468
e 2136 468
e 2945 468
e 3181 468
e 3596 468
e 4352 468
e 4463 468
e 4740 468
e 4799 468
e 4879 468
e 5067 468
e 5133 468
e 6616 468
e 6635 468
e 7015 468
e 7016 468
e 7458 468
e 7857 468
e 8167 468
e 8297 468
e 8642 468
e 8901 468
e 9120 468
e 9440 468
e 10017 468
e 10248 468
e 10509 468
e 10667 468
e 10721 468
e 10786 468
e 10943 468
e 10970 468
e 11385 468
e 11646 468
e 11797 468
e 11869 468
e 11945 468
e 12013 468
e 12052 468
e 13565 468
e 13584 468
e 13883 468
e 14111 468
e 14157 468
e 14281 468
e 14417 468
e 15368 468
e 15490 468
e 15678 468
e 16346 468
e 16667 468
e 16868 468
e 16963 468
e 17602 468
e 17808 468
e 17855 468
e 17878 468
e 18763 468
e 18793 468
e 18962 468
e 19010 468
e 19099 468
e 19806 468
e 20320 468
e 20575 468
e 20597 468
e 21240 468
e 21475 468
e 21611 468
e 21860 468
e 22132 468
e 22155 468
e 22182 468
e 22528 468
e 494 469
e 515 469
e 595 469
e 896 469
e 931 469
e 945 469
e 1003 469
e 1061 469
e 1126 469
e 1165 469
e 1313 469
e 1323 469
e 1416 469
e 1544 469
e 1581 469
e 1634 469
e 1750 469
e 2084 469
e 2235 469
e 2428 469
e 2518 469
e 2852 469
e 3171 469
e 3260 469
e 3346 469
e 3429 469
e 3707 469
e 3819 469
e 3822 469
e 3872 469
e 4238 469
e 4314 469
e 4367 469
e 4403 469
e 4508 469
e 4652 469
e 4687 469
e 4713 469
e 4778 469
e 4895 469
e 4934 469
e 5132 469
e 5160 469
e 5167 469
e 5191 469
e 5549 469
e 5640 469
e 5676 469
e 5772 469
e 5782 469
e 5791 469
e 5840 469
e 5992 469
e 6307 469
e 6337 469
e 6420 469
e 6624 469
e 7581 469
e 7713 469
e 7723 469
e 7855 469
e 7887 469
e 8040 469
e 8256 469
e 8415 469
e 8432 469
e 8754 469
e 9440 469
e 9479 469
e 9588 469
e 9972 469
e 10025 469
e 10068 469
e 10314 469
e 10353 469
e 10446 469
e 10717 469
e 10758 469
e 10771 469
e 10797 469
e 10913 469
e 11003 469
e 11153 469
e 11333 469
e 11349 469
e 11389 469
e 11439 469
e 11480 469
e 11552 469
e 11607 469
e 11762 469
e 11814 469
e 11824 469
e 11988 469
e 12129 469
e 12136 469
e 12188 469
e 12234 469
e 12524 469
e 12616 469
e 13028 469
e 13035 469
e 13107 469
e 13143 469
e 13158 469
e 13264 469
e 13325 469
e 13597 469
e 13811 469
e 14060 469
e 14167 469
e 14168 469
e 14272 469
e 14304 469
e 14576 469
e 14683 469
e 14739 469
e 14919 469
e 14963 469
e 15074 469
e 15104 469
e 15303 469
e 15335 469
e 15436 469
e 15449 469
e 16230 469
e 16234 469
e 16297 469
e 16500 469
e 16530 469
e 16791 469
e 16817 469
e 16905 469
e 17044 469
e 17059 469
e 17107 469
e 17132 469
e 17212 469
e 17309 469
e 18019 469
e 18110 469
e 18180 469
e 18263 469
e 18272 469
e 18275 469
e 18381 469
e 18572 469
e 18676 469
e 18809 469
e 18916 469
e 18955 469
e 18975 469
e 19109 469
e 19465 469
e 19668 469
e 19681 469
e 19695 469
e 19802 469
e 19827 469
e 19896 469
e 19925 469
e 19950 469
e 20006 469
e 20042 469
e 20409 469
e 20482 469
e 20493 469
e 20499 469
e 20697 469
e 20759 469
e 20800 469
e 20872 469
e 20914 469
e 21432 469
e 21464 469
e 21610 469
e 21660 469
e 21732 469
e 21760 469
e 21762 469
e 21773 469
e 21833 469
e 21876 469
e 22074 469
e 22230 469
e 22333 469
e 22351 469
e 22367 469
e 22601 469
e 22643 469
e 22880 469
e 22888 469
e 1526 470
e 2511 470
e 7150 470
e 8310 470
e 8642 470
e 10411 470
e 11039 470
e 11246 470
e 11416 470
e 13582 470
e 14206 470
e 15509 470
e 15872 470
e 16736 470
e 16846 470
e 17459 470
e 19772 470
e 20661 470
e 20937 470
e 21313 470
e 21913 470
e 484 471
e 613 471
e 1336 471
e 1671 471
e 2525 471
e 2674 471
e 2725 471
e 2739 471
e 4281 471
e 4605 471
e 5006 471
e 5436 471
e 6145 471
e 6210 471
e 6211 471
e 6684 471
e 7447 471
e 7573 471
e 8315 471
e 8358 471
e 8618 471
e 8939 471
e 9441 471
e 9749 471
e 9999 471
e 10244 471
e 10314 471
e 10629 471
e 10811 471
e 11256 471
e 11279 471
e 11340 471
e 11433 471
e 11519 471
e 12150 471
e 13346 471
e 13721 471
e 13781 471
e 14895 471
e 15312 471
e 16730 471
e 16821 471
e 16835 471
e 17845 471
e 17908 471
e 18122 471
e 18176 471
e 18422 471
e 18698 471
e 18813 471
e 19154 471
e 19534 471
e 20325 471
e 20709 471
e 21151 471
e 22040 471
e 22384 471
e 22516 471
e 22546 471
e 2235 472
e 2590 472
e 2789 472
e 4580 472
e 8353 472
e 10974 472
e 12637 472
e 12677 472
e 12902 472
e 12933 472
e 13091 472
e 13292 472
e 13335 472
e 13535 472
e 13632 472
e 14228 472
e 14585 472
e 15485 472
e 16144 472
e 17043 472
e 17289 472
e 18852 472
e 21064 472
e 21150 472
e 21952 472
e 702 473
e 1892 473
e 1980 473
e 2079 473
e 2088 473
e 2670 473
e 3033 473
e 3295 473
e 3781 473
e 4113 473
e 4278 473
e 4411 473
e 4557 473
e 4692 473
e 4864 473
e 5120 473
e 5557 473
e 5742 473
e 5764 473
e 5952 473
e 6992 473
e 7449 473
e 7565 473
e 7728 473
e 7847 473
e 8175 473
e 9095 473
e 9123 473
e 9743 473
e 9852 473
e 9945 473
e 10106 473
e 10320 473
e 10366 473
e 10518 473
e 10700 473
e 11027 473
e 11177 473
e 11226 473
e 11409 473
e 11613 473
e 11616 473
e 11830 473
e 12999 473
e 13419 473
e 14534 473
e 14550 473
e 14616 473
e 15156 473
e 15302 473
e 15406 473
e 15537 473
e 16020 473
e 17335 473
e 17477 473
e 17484 473
e 18122 473
e 19363 473
e 19913 473
e 19964 473
e 20034 473
e 20978 473
e 21099 473
e 21466 473
e 21578 473
e 21616 473
e 21834 473
e 22224 473
e 22465 473
e 22636 473
e 524 474
e 743 474
e 943 474
e 949 474
e 1114 474
e 1558 474
e 1861 474
e 2145 474
e 2382 474
e 3174 474
e 3262 474
e 3320 474
e 3340 474
e 3418 474
e 3607 474
e 5357 474
e 5732 474
e 5803 474
e 5815 474
e 5890 474
e 6505 474
e 7212 474
e 7336 474
e 7484 474
e 7533 474
e 7612 474
e 8064 474
e 8130 474
e 8512 474
e 8808 474
e 8988 474
e 9196 474
e 9385 474
e 9630 474
e 10325 474
e 10423 474
e 10504 474
e 10852 474
e 11848 474
e 12291 474
e 12365 474
e 12980 474
e 13394 474
e 13444 474
e 13564 474
e 13708 474
e 13715 474
e 14409 474
e 14598 474
e 14640 474
e 15344 474
e 15970 474
e 16858 474
e 16914 474
e 17375 474
e 17445 474
e 17857 474
e 17989 474
e 18171 474
e 18457 474
e 18539 474
e 18899 474
e 18994 474
e 19026 474
e 19150 474
e 19192 474
e 19425 474
e 19442 474
e 19800 474
e 19901 474
e 19958 474
e 20236 474
e 20869 474
e 20889 474
e 21211 474
e 21548 474
e 22142 474
e 22388 474
e 22417 474
e 22498 474
e 22665 474
e 2740 475
e 3731 475
e 1765 476
e 2080 476
e 2338 476
e 3908 476
e 4141 476
e 4836 476
e 5629 476
e 5844 476
e 7705 476
e 8092 476
e 8191 476
e 8278 476
e 9691 476
e 9867 476
e 11703 476
e 11957 476
e 12826 476
e 12855 476
e 13349 476
e 14448 476
e 15064 476
e 15330 476
e 15667 476
e 16846 476
e 16911 476
e 17493 476
e 18463 476
e 19248 476
e 19612 476
e 20168 476
e 20416 476
e 21507 476
e 21831 476
e 22638 476
e 22754 476
e 497 477
e 546 477
e 567 477
e 860 477
e 930 477
e 957 477
e 1064 477
e 1296 477
e 1323 477
e 1326 477
e 1373 477
e 1438 477
e 1617 477
e 1662 477
e 1809 477
e 1840 477
e 1869 477
e 1884 477
e 1974 477
e 2003 477
e 2032 477
e 2104 477
e 2333 477
e 2479 477
e 2549 477
e 2892 477
e 2938 477
e 3050 477
e 3437 477
e 3468 477
e 3651 477
e 3699 477
e 3813 477
e 3860 477
e 3902 477
e 3999 477
e 4054 477
e 4107 477
e 4284 477
e 4478 477
e 4576 477
e 4673 477
e 4882 477
e 4921 477
e 4973 477
e 5002 477
e 5080 477
e 5193 477
e 5227 477
e 5419 477
e 5478 477
e 5723 477
e 5724 477
e 5934 477
e 5937 477
e 6126 477
e 6174 477
e 6208 477
e 6386 477
e 6435 477
e 6533 477
e 6576 477
e 6606 477
e 6663 477
e 6705 477
e 6759 477
e 6785 477
e 6993 477
e 7315 477
e 7373 477
e 7416 477
e 7451 477
e 7668 477
e 7828 477
e 8059 477
e 8084 477
e 8102 477
e 8183 477
e 8206 477
e 8226 477
e 8228 477
e 8260 477
e 8268 477
e 8361 477
e 8533 477
e 8687 477
e 8690 477
e 8735 477
e 8801 477
e 8816 477
e 8858 477
e 8870 477
e 8917 477
e 9033 477
e 9070 477
e 9313 477
e 9328 477
e 9346 477
e 9391 477
e 9634 477
e 9788 477
e 9795 477
e 9840 477
e 9871 477
e 9877 477
e 9962 477
e 9977 477
e 9991 477
e 9996 477
e 10099 477
e 10251 477
e 10298 477
e 10413 477
e 10436 477
e 10664 477
e 10665 477
e 10667 477
e 10682 477
e 10740 477
e 10960 477
e 10967 477
e 11039 477
e 11140 477
e 11303 477
e 11376 477
e 11384 477
e 11427 477
e 11485 477
e 11559 477
e 11657 477
e 11736 477
e 11800 477
e 11822 477
e 11989 477
e 12055 477
e 12129 477
e 12130 477
e 12332 477
e 12373 477
e 12380 477
e 12427 477
e 12892 477
e 13019 477
e 13032 477
e 13175 477
e 13195 477
e 13280 477
e 13322 477
e 13380 477
e 13503 477
e 13637 477
e 13729 477
e 13755 477
e 13783 477
e 13838 477
e 13947 477
e 13960 477
e 13983 477
e 14023 477
e 14074 477
e 14114 477
e 14190 477
e 14402 477
e 14508 477
e 14767 477
e 14773 477
e 14851 477
e 14892 477
e 14967 477
e 14969 477
e 15003 477
e 15070 477
e 15093 477
e 15126 477
e 15371 477
e 15424 477
e 15467 477
e 15511 477
e 15519 477
e 15544 477
e 15801 477
e 15909 477
e 15954 477
e 16008 477
e 16097 477
e 16122 477
e 16143 477
e 16322 477
e 16410 477
e 16416 477
e 16542 477
e 16597 477
e 16644 477
e 16658 477
e 16784 477
e 16787 477
e 16937 477
e 17125 477
e 17269 477
e 17358 477
e 17437 477
e 17471 477
e 17498 477
e 17502 477
e 17576 477
e 17653 477
e 17656 477
e 17737 477
e 17961 477
e 18101 477
e 18161 477
e 18203 477
e 18242 477
e 18278 477
e 18301 477
e 18309 477
e 18348 477
e 18356 477
e 18402 477
e 18435 477
e 18456 477
e 18562 477
e 18666 477
e 18740 477
e 18819 477
e 18872 477
e 18907 477
e 19174 477
e 19379 477
e 19411 477
e 19460 477
e 19491 477
e 19600 477
e 19802 477
e 19853 477
e 20048 477
e 20126 477
e 20204 477
e 20261 477
e 20328 477
e 20705 477
e 20718 477
e 20728 477
e 20828 477
e 20860 477
e 21034 477
e 21092 477
e 21221 477
e 21277 477
e 21457 477
e 21538 477
e 21559 477
e 21574 477
e 21593 477
e 21668 477
e 21736 477
e 21805 477
e 21832 477
e 21899 477
e 21987 477
e 22052 477
e 22078 477
e 22134 477
e 22176 477
e 22193 477
e 22262 477
e 22359 477
e 22504 477
e 22620 477
e 22673 477
e 22812 477
e 22864 477
e 22865 477
e 16553 478
e 883 479
e 1159 479
e 1243 479
e 2034 479
e 2208 479
e 3058 479
e 3214 479
e 3268 479
e 3347 479
e 3386 479
e 4163 479
e 4306 479
e 4535 479
e 4898 479
e 5706 479
e 6238 479
e 6956 479
e 7175 479
e 7253 479
e 7398 479
e 7643 479
e 7896 479
e 7981 479
e 8141 479
e 8530 479
e 8737 479
e 8994 479
e 9033 479
e 9043 479
e 9202 479
e 9323 479
e 9790 479
e 9960 479
e 10255 479
e 10341 479
e 10740 479
e 10862 479
e 11182 479
e 11456 479
e 11654 479
e 11870 479
e 12321 479
e 12538 479
e 13048 479
e 13284 479
e 13668 479
e 13763 479
e 13942 479
e 14105 479
e 14279 479
e 14553 479
e 14596 479
e 14603 479
e 14777 479
e 15140 479
e 15337 479
e 15419 479
e 16639 479
e 16682 479
e 17099 479
e 17146 479
e 17914 479
e 18050 479
e 18111 479
e 18263 479
e 18757 479
e 19423 479
e 20043 479
e 20135 479
e 20578 479
e 20800 479
e 21077 479
e 21522 479
e 21719 479
e 21730 479
e 22070 479
e 22845 479
e 9859 480
e 18337 480
e 784 481
e 1110 481
e 1879 481
e 1920 481
e 2258 481
e 2377 481
e 2388 481
e 2513 481
e 2559 481
e 3034 481
e 3168 481
e 3197 481
e 3514 481
e 3546 481
e 3586 481
e 3687 481
e 3699 481
e 4202 481
e 4205 481
e 4290 481
e 4628 481
e 4664 481
e 4807 481
e 5542 481
e 5782 481
e 6092 481
e 6101 481
e 6232 481
e 6259 481
e 6369 481
e 7130 481
e 7193 481
e 7335 481
e 7490 481
e 7579 481
e 7595 481
e 7755 481
e 8278 481
e 8548 481
e 8689 481
e 8791 481
e 8850 481
e 8885 481
e 9073 481
e 9338 481
e 9379 481
e 9405 481
e 10111 481
e 10181 481
e 10237 481
e 10805 481
e 10849 481
e 10923 481
e 11347 481
e 11476 481
e 11729 481
e 11919 481
e 11952 481
e 12240 481
e 12842 481
e 13509 481
e 13664 481
e 13695 481
e 13702 481
e 14079 481
e 14539 481
e 15317 481
e 15437 481
e 15498 481
e 15788 481
e 16370 481
e 16389 481
e 16916 481
e 17018 481
e 17214 481
e 17243 481
e 17337 481
e 17481 481
e 17547 481
e 17548 481
e 17592 481
e 17621 481
e 17650 481
e 18171 481
e 18278 481
e 18568 481
e 19290 481
e 19600 481
e 19725 481
e 19764 481
e 19798 481
e 19853 481
e 20081 481
e 20108 481
e 20435 481
e 20484 481
e 21779 481
e 22122 481
e 22358 481
e 22373 481
e 22835 481
e 1119 482
e 1178 482
e 1323 482
e 1942 482
e 2084 482
e 2244 482
e 2769 482
e 3066 482
e 3122 482
e 3596 482
e 3705 482
e 3960 482
e 5279 482
e 5561 482
e 6469 482
e 7305 482
e 7425 482
e 8340 482
e 8767 482
e 8814 482
e 10694 482
e 10738 482
e 10822 482
e 11557 482
e 11641 482
e 12426 482
e 13824 482
e 14169 482
e 14179 482
e 14195 482
e 15090 482
e 15900 482
e 16006 482
e 16156 482
e 18039 482
e 18348 482
e 18867 482
e 18928 482
e 19779 482
e 20243 482
e 20367 482
e 20551 482
e 20902 482
e 21342 482
e 638 483
e 1093 483
e 1182 483
e 1761 483
e 1768 483
e 2096 483
e 2714 483
e 3379 483
e 3386 483
e 3461 483
e 3562 483
e 3570 483
e 3741 483
e 4077 483
e 4229 483
e 4569 483
e 4705 483
e 4825 483
e 5405 483
e 6101 483
e 6120 483
e 6131 483
e 6360 483
e 7027 483
e 7203 483
e 7595 483
e 7638 483
e 8443 483
e 8556 483
e 8592 483
e 8649 483
e 8791 483
e 9239 483
e 9456 483
e 9630 483
e 9784 483
e 9877 483
e 9939 483
e 10131 483
e 10457 483
e 10756 483
e 10923 483
e 11237 483
e 12365 483
e 12490 483
e 12650 483
e 12743 483
e 12829 483
e 12988 483
e 13069 483
e 13086 483
e 13222 483
e 13411 483
e 13638 483
e 13693 483
e 13927 483
e 14010 483
e 14362 483
e 14462 483
e 14508 483
e 14537 483
e 15097 483
e 15400 483
e 15437 483
e 15487 483
e 15707 483
e 15784 483
e 16217 483
e 16224 483
e 16559 483
e 16718 483
e 16796 483
e 16803 483
e 16914 483
e 16971 483
e 17009 483
e 17029 483
e 17454 483
e 17685 483
e 17810 483
e 18126 483
e 18273 483
e 19969 483
e 20073 483
e 20483 483
e 20569 483
e 20850 483
e 20897 483
e 20985 483
e 21007 483
e 21408 483
e 21790 483
e 22200 483
e 22300 483
e 22336 483
e 22682 483
e 22799 483
e 777 484
e 1147 484
e 1264 484
e 1336 484
e 1827 484
e 2477 484
e 2525 484
e 2585 484
e 3676 484
e 3695 484
e 4605 484
e 4672 484
e 4713 484
e 5006 484
e 5311 484
e 5436 484
e 5861 484
e 5896 484
e 6138 484
e 6145 484
e 6211 484
e 6536 484
e 7447 484
e 8618 484
e 9309 484
e 9999 484
e 10012 484
e 10314 484
e 11515 484
e 11830 484
e 12863 484
e 13098 484
e 13611 484
e 13721 484
e 13781 484
e 15068 484
e 15073 484
e 16012 484
e 16375 484
e 17835 484
e 18176 484
e 18422 484
e 19467 484
e 19534 484
e 19582 484
e 19769 484
e 20549 484
e 20690 484
e 20852 484
e 1304 485
e 1341 485
e 1537 485
e 1605 485
e 1992 485
e 2232 485
e 2437 485
e 2468 485
e 2582 485
e 2643 485
e 2648 485
[truncated: 10,711,298 more chars]
