# Supplementary material for: An optimization algorithm for maximum quasi-clique problem based on information feedback model
Source: PeerJ Comput Sci. 2024 Jul 12;10:e2173. doi: 10.7717/peerj-cs.2173 (PMC11323172; doi:10.7717/peerj-cs.2173)
Supplement: Data S2 [file peerj-cs-10-2173-s003.zip › Data2/socfb-Brandeis99.mtx]

p edge 3898 137567
e 16 1
e 171 1
e 177 1
e 250 1
e 297 1
e 300 1
e 362 1
e 393 1
e 412 1
e 488 1
e 516 1
e 531 1
e 545 1
e 605 1
e 655 1
e 726 1
e 838 1
e 889 1
e 897 1
e 966 1
e 969 1
e 988 1
e 1007 1
e 1049 1
e 1074 1
e 1093 1
e 1167 1
e 1215 1
e 1258 1
e 1294 1
e 1330 1
e 1368 1
e 1425 1
e 1536 1
e 1629 1
e 1634 1
e 1653 1
e 1667 1
e 1668 1
e 1825 1
e 1830 1
e 1837 1
e 1841 1
e 1854 1
e 1876 1
e 2046 1
e 2072 1
e 2075 1
e 2085 1
e 2191 1
e 2207 1
e 2212 1
e 2306 1
e 2340 1
e 2407 1
e 2419 1
e 2458 1
e 2548 1
e 2602 1
e 2615 1
e 2626 1
e 2644 1
e 2726 1
e 2747 1
e 2760 1
e 2811 1
e 2931 1
e 3043 1
e 3067 1
e 3145 1
e 3201 1
e 3223 1
e 3254 1
e 3299 1
e 3360 1
e 3372 1
e 3447 1
e 3521 1
e 3599 1
e 3722 1
e 3755 1
e 3794 1
e 3851 1
e 3860 1
e 54 2
e 145 2
e 488 2
e 633 2
e 963 2
e 1124 2
e 1240 2
e 1410 2
e 1749 2
e 2124 2
e 2171 2
e 2506 2
e 2596 2
e 2627 2
e 2657 2
e 2967 2
e 2968 2
e 3006 2
e 3216 2
e 3351 2
e 3358 2
e 3366 2
e 3526 2
e 3853 2
e 3858 2
e 3860 2
e 58 3
e 120 3
e 227 3
e 295 3
e 309 3
e 329 3
e 355 3
e 404 3
e 442 3
e 457 3
e 701 3
e 732 3
e 734 3
e 1034 3
e 1064 3
e 1079 3
e 1143 3
e 1161 3
e 1249 3
e 1262 3
e 1274 3
e 1281 3
e 1288 3
e 1319 3
e 1356 3
e 1357 3
e 1393 3
e 1631 3
e 1636 3
e 1935 3
e 2237 3
e 2250 3
e 2466 3
e 2512 3
e 2550 3
e 2735 3
e 2791 3
e 2807 3
e 2845 3
e 2849 3
e 2870 3
e 2904 3
e 2928 3
e 3059 3
e 3060 3
e 3071 3
e 3119 3
e 3193 3
e 3306 3
e 3317 3
e 3436 3
e 3479 3
e 3552 3
e 3610 3
e 3616 3
e 3645 3
e 3648 3
e 3657 3
e 3682 3
e 3738 3
e 3745 3
e 3746 3
e 3755 3
e 35 4
e 39 4
e 111 4
e 181 4
e 200 4
e 280 4
e 325 4
e 343 4
e 383 4
e 395 4
e 415 4
e 454 4
e 460 4
e 504 4
e 516 4
e 539 4
e 574 4
e 592 4
e 815 4
e 823 4
e 963 4
e 1041 4
e 1062 4
e 1125 4
e 1127 4
e 1147 4
e 1159 4
e 1211 4
e 1215 4
e 1240 4
e 1254 4
e 1266 4
e 1351 4
e 1361 4
e 1474 4
e 1495 4
e 1533 4
e 1615 4
e 1634 4
e 1642 4
e 1649 4
e 1659 4
e 1738 4
e 1754 4
e 1760 4
e 1802 4
e 1850 4
e 1881 4
e 1930 4
e 1954 4
e 1997 4
e 2012 4
e 2171 4
e 2172 4
e 2191 4
e 2248 4
e 2322 4
e 2354 4
e 2389 4
e 2471 4
e 2506 4
e 2531 4
e 2534 4
e 2547 4
e 2576 4
e 2658 4
e 2775 4
e 2778 4
e 2789 4
e 2863 4
e 2928 4
e 2968 4
e 3030 4
e 3077 4
e 3097 4
e 3157 4
e 3161 4
e 3248 4
e 3372 4
e 3379 4
e 3511 4
e 3657 4
e 3663 4
e 3674 4
e 3726 4
e 3752 4
e 3759 4
e 3783 4
e 3812 4
e 3816 4
e 3832 4
e 3849 4
e 27 5
e 189 5
e 240 5
e 250 5
e 393 5
e 474 5
e 545 5
e 713 5
e 795 5
e 854 5
e 904 5
e 1014 5
e 1043 5
e 1069 5
e 1097 5
e 1271 5
e 1311 5
e 1330 5
e 1354 5
e 1356 5
e 1574 5
e 1593 5
e 1629 5
e 1638 5
e 1856 5
e 1903 5
e 2093 5
e 2095 5
e 2167 5
e 2226 5
e 2339 5
e 2366 5
e 2378 5
e 2412 5
e 2415 5
e 2426 5
e 2452 5
e 2506 5
e 2558 5
e 2755 5
e 2889 5
e 3072 5
e 3075 5
e 3089 5
e 3229 5
e 3237 5
e 3428 5
e 3445 5
e 3516 5
e 3540 5
e 3609 5
e 3646 5
e 3666 5
e 3675 5
e 3707 5
e 3732 5
e 3755 5
e 3766 5
e 89 6
e 207 6
e 208 6
e 232 6
e 237 6
e 270 6
e 277 6
e 285 6
e 321 6
e 381 6
e 392 6
e 395 6
e 403 6
e 445 6
e 538 6
e 547 6
e 561 6
e 570 6
e 624 6
e 637 6
e 657 6
e 677 6
e 691 6
e 719 6
e 742 6
e 750 6
e 767 6
e 811 6
e 849 6
e 861 6
e 927 6
e 973 6
e 977 6
e 1028 6
e 1031 6
e 1032 6
e 1038 6
e 1045 6
e 1054 6
e 1081 6
e 1114 6
e 1121 6
e 1122 6
e 1133 6
e 1144 6
e 1158 6
e 1220 6
e 1254 6
e 1273 6
e 1289 6
e 1310 6
e 1329 6
e 1357 6
e 1400 6
e 1418 6
e 1424 6
e 1468 6
e 1487 6
e 1577 6
e 1601 6
e 1615 6
e 1634 6
e 1675 6
e 1686 6
e 1781 6
e 1819 6
e 1908 6
e 1921 6
e 1924 6
e 1932 6
e 1948 6
e 2001 6
e 2028 6
e 2084 6
e 2087 6
e 2102 6
e 2116 6
e 2119 6
e 2137 6
e 2139 6
e 2161 6
e 2200 6
e 2214 6
e 2223 6
e 2242 6
e 2300 6
e 2310 6
e 2322 6
e 2342 6
e 2389 6
e 2409 6
e 2430 6
e 2480 6
e 2484 6
e 2497 6
e 2501 6
e 2512 6
e 2525 6
e 2535 6
e 2574 6
e 2578 6
e 2586 6
e 2637 6
e 2640 6
e 2650 6
e 2662 6
e 2700 6
e 2710 6
e 2761 6
e 2771 6
e 2778 6
e 2795 6
e 2809 6
e 2813 6
e 2834 6
e 2847 6
e 2876 6
e 2912 6
e 2934 6
e 2991 6
e 3004 6
e 3008 6
e 3027 6
e 3029 6
e 3046 6
e 3093 6
e 3101 6
e 3123 6
e 3129 6
e 3133 6
e 3135 6
e 3213 6
e 3259 6
e 3287 6
e 3301 6
e 3305 6
e 3310 6
e 3313 6
e 3340 6
e 3343 6
e 3386 6
e 3387 6
e 3389 6
e 3409 6
e 3413 6
e 3521 6
e 3522 6
e 3553 6
e 3564 6
e 3622 6
e 3637 6
e 3640 6
e 3692 6
e 3727 6
e 3755 6
e 3759 6
e 3776 6
e 3777 6
e 3827 6
e 3831 6
e 3839 6
e 3842 6
e 3862 6
e 3863 6
e 3866 6
e 92 7
e 191 7
e 222 7
e 274 7
e 363 7
e 608 7
e 666 7
e 773 7
e 805 7
e 826 7
e 877 7
e 879 7
e 883 7
e 1008 7
e 1020 7
e 1256 7
e 1281 7
e 1284 7
e 1318 7
e 1337 7
e 1349 7
e 1439 7
e 1470 7
e 1486 7
e 1550 7
e 1570 7
e 1581 7
e 1705 7
e 1724 7
e 1855 7
e 1877 7
e 1888 7
e 1912 7
e 2040 7
e 2057 7
e 2146 7
e 2185 7
e 2187 7
e 2222 7
e 2384 7
e 2405 7
e 2470 7
e 2526 7
e 2568 7
e 2611 7
e 2633 7
e 2637 7
e 2784 7
e 2907 7
e 2939 7
e 2968 7
e 3009 7
e 3190 7
e 3206 7
e 3222 7
e 3244 7
e 3307 7
e 3455 7
e 3571 7
e 3594 7
e 3600 7
e 3624 7
e 3740 7
e 3813 7
e 3863 7
e 3869 7
e 54 8
e 145 8
e 256 8
e 257 8
e 277 8
e 367 8
e 647 8
e 652 8
e 820 8
e 1074 8
e 1187 8
e 1211 8
e 1240 8
e 1248 8
e 1280 8
e 1465 8
e 1480 8
e 1495 8
e 1603 8
e 1609 8
e 1725 8
e 1870 8
e 1881 8
e 1939 8
e 1997 8
e 2018 8
e 2048 8
e 2049 8
e 2066 8
e 2099 8
e 2154 8
e 2191 8
e 2350 8
e 2389 8
e 2442 8
e 2470 8
e 2506 8
e 2596 8
e 2632 8
e 2725 8
e 2765 8
e 2858 8
e 2920 8
e 2993 8
e 3149 8
e 3176 8
e 3306 8
e 3333 8
e 3449 8
e 3509 8
e 3526 8
e 3592 8
e 3743 8
e 3755 8
e 3858 8
e 3867 8
e 19 9
e 42 9
e 114 9
e 145 9
e 152 9
e 181 9
e 219 9
e 253 9
e 256 9
e 269 9
e 272 9
e 280 9
e 322 9
e 330 9
e 371 9
e 402 9
e 409 9
e 428 9
e 462 9
e 467 9
e 469 9
e 475 9
e 487 9
e 488 9
e 506 9
e 510 9
e 516 9
e 530 9
e 538 9
e 542 9
e 548 9
e 590 9
e 683 9
e 686 9
e 781 9
e 797 9
e 869 9
e 954 9
e 963 9
e 1007 9
e 1024 9
e 1029 9
e 1036 9
e 1064 9
e 1067 9
e 1075 9
e 1076 9
e 1111 9
e 1123 9
e 1124 9
e 1129 9
e 1130 9
e 1154 9
e 1166 9
e 1191 9
e 1248 9
e 1269 9
e 1326 9
e 1327 9
e 1334 9
e 1351 9
e 1474 9
e 1510 9
e 1525 9
e 1561 9
e 1572 9
e 1604 9
e 1685 9
e 1698 9
e 1710 9
e 1740 9
e 1811 9
e 1864 9
e 1882 9
e 1891 9
e 1938 9
e 1943 9
e 1998 9
e 2015 9
e 2064 9
e 2164 9
e 2171 9
e 2208 9
e 2255 9
e 2267 9
e 2304 9
e 2306 9
e 2322 9
e 2335 9
e 2389 9
e 2425 9
e 2452 9
e 2458 9
e 2459 9
e 2491 9
e 2506 9
e 2568 9
e 2626 9
e 2627 9
e 2661 9
e 2685 9
e 2760 9
e 2763 9
e 2765 9
e 2831 9
e 2844 9
e 2858 9
e 2899 9
e 2931 9
e 2938 9
e 2977 9
e 2979 9
e 3003 9
e 3019 9
e 3069 9
e 3090 9
e 3096 9
e 3137 9
e 3138 9
e 3143 9
e 3164 9
e 3221 9
e 3224 9
e 3234 9
e 3265 9
e 3305 9
e 3314 9
e 3360 9
e 3366 9
e 3409 9
e 3424 9
e 3474 9
e 3521 9
e 3543 9
e 3581 9
e 3588 9
e 3598 9
e 3613 9
e 3650 9
e 3654 9
e 3663 9
e 3667 9
e 3695 9
e 3700 9
e 3755 9
e 3794 9
e 3831 9
e 3859 9
e 3867 9
e 16 10
e 55 10
e 70 10
e 533 10
e 1668 10
e 1852 10
e 1894 10
e 1997 10
e 2558 10
e 2569 10
e 2938 10
e 3269 10
e 3399 10
e 3533 10
e 3598 10
e 3769 10
e 3784 10
e 3811 10
e 58 11
e 82 11
e 100 11
e 176 11
e 276 11
e 336 11
e 356 11
e 361 11
e 382 11
e 417 11
e 473 11
e 492 11
e 549 11
e 611 11
e 641 11
e 643 11
e 656 11
e 777 11
e 973 11
e 1013 11
e 1034 11
e 1146 11
e 1202 11
e 1293 11
e 1316 11
e 1324 11
e 1335 11
e 1356 11
e 1406 11
e 1547 11
e 1574 11
e 1581 11
e 1595 11
e 1599 11
e 1672 11
e 1836 11
e 1966 11
e 1990 11
e 2025 11
e 2027 11
e 2029 11
e 2156 11
e 2199 11
e 2200 11
e 2250 11
e 2261 11
e 2270 11
e 2276 11
e 2414 11
e 2459 11
e 2570 11
e 2620 11
e 2645 11
e 2649 11
e 2652 11
e 2659 11
e 2668 11
e 2702 11
e 2709 11
e 2720 11
e 2726 11
e 2755 11
e 2891 11
e 3060 11
e 3071 11
e 3119 11
e 3129 11
e 3144 11
e 3214 11
e 3225 11
e 3227 11
e 3240 11
e 3325 11
e 3448 11
e 3506 11
e 3507 11
e 3601 11
e 3738 11
e 3745 11
e 3747 11
e 3826 11
e 3851 11
e 45 12
e 72 12
e 82 12
e 102 12
e 107 12
e 114 12
e 160 12
e 215 12
e 269 12
e 408 12
e 497 12
e 531 12
e 550 12
e 578 12
e 583 12
e 610 12
e 679 12
e 701 12
e 731 12
e 749 12
e 814 12
e 839 12
e 905 12
e 919 12
e 925 12
e 928 12
e 957 12
e 964 12
e 998 12
e 1017 12
e 1023 12
e 1024 12
e 1117 12
e 1122 12
e 1130 12
e 1131 12
e 1199 12
e 1252 12
e 1278 12
e 1293 12
e 1354 12
e 1366 12
e 1398 12
e 1552 12
e 1593 12
e 1629 12
e 1646 12
e 1687 12
e 1718 12
e 1731 12
e 1741 12
e 1770 12
e 1795 12
e 1820 12
e 1870 12
e 1880 12
e 1891 12
e 1893 12
e 1896 12
e 1927 12
e 1957 12
e 2022 12
e 2045 12
e 2060 12
e 2069 12
e 2096 12
e 2107 12
e 2111 12
e 2115 12
e 2165 12
e 2250 12
e 2305 12
e 2322 12
e 2341 12
e 2456 12
e 2477 12
e 2503 12
e 2512 12
e 2528 12
e 2564 12
e 2626 12
e 2780 12
e 2792 12
e 2805 12
e 2810 12
e 2812 12
e 2860 12
e 2869 12
e 2878 12
e 2879 12
e 2892 12
e 2893 12
e 2902 12
e 2923 12
e 2985 12
e 3034 12
e 3067 12
e 3080 12
e 3084 12
e 3099 12
e 3128 12
e 3140 12
e 3156 12
e 3228 12
e 3277 12
e 3284 12
e 3332 12
e 3354 12
e 3417 12
e 3431 12
e 3439 12
e 3440 12
e 3465 12
e 3483 12
e 3521 12
e 3552 12
e 3703 12
e 3733 12
e 3755 12
e 3762 12
e 3783 12
e 3830 12
e 3849 12
e 3895 12
e 207 13
e 258 13
e 274 13
e 290 13
e 326 13
e 518 13
e 578 13
e 591 13
e 599 13
e 624 13
e 677 13
e 719 13
e 793 13
e 1086 13
e 1166 13
e 1220 13
e 1397 13
e 1429 13
e 1451 13
e 1479 13
e 1523 13
e 1583 13
e 1602 13
e 1615 13
e 1702 13
e 1770 13
e 1819 13
e 1892 13
e 2087 13
e 2189 13
e 2256 13
e 2352 13
e 2400 13
e 2449 13
e 2460 13
e 2473 13
e 2515 13
e 2625 13
e 2642 13
e 2688 13
e 2718 13
e 2771 13
e 2813 13
e 2945 13
e 3061 13
e 3163 13
e 3225 13
e 3375 13
e 3423 13
e 3612 13
e 3859 13
e 3874 13
e 34 14
e 58 14
e 102 14
e 169 14
e 185 14
e 229 14
e 260 14
e 410 14
e 436 14
e 514 14
e 563 14
e 581 14
e 656 14
e 789 14
e 896 14
e 922 14
e 1013 14
e 1136 14
e 1202 14
e 1203 14
e 1224 14
e 1231 14
e 1245 14
e 1379 14
e 1430 14
e 1443 14
e 1543 14
e 1550 14
e 1574 14
e 1669 14
e 1672 14
e 1691 14
e 1814 14
e 1891 14
e 2057 14
e 2077 14
e 2156 14
e 2257 14
e 2291 14
e 2411 14
e 2500 14
e 2531 14
e 2811 14
e 2901 14
e 2955 14
e 3155 14
e 3179 14
e 3190 14
e 3227 14
e 3315 14
e 3338 14
e 3385 14
e 3464 14
e 3528 14
e 3653 14
e 3745 14
e 38 15
e 93 15
e 216 15
e 281 15
e 283 15
e 379 15
e 545 15
e 666 15
e 1491 15
e 1713 15
e 2149 15
e 2187 15
e 2391 15
e 2603 15
e 2617 15
e 2641 15
e 2802 15
e 3120 15
e 3173 15
e 3280 15
e 3292 15
e 3337 15
e 3405 15
e 3429 15
e 3433 15
e 3600 15
e 3755 15
e 31 16
e 39 16
e 67 16
e 101 16
e 144 16
e 171 16
e 193 16
e 201 16
e 211 16
e 228 16
e 271 16
e 343 16
e 346 16
e 385 16
e 400 16
e 412 16
e 478 16
e 496 16
e 507 16
e 517 16
e 571 16
e 577 16
e 645 16
e 656 16
e 701 16
e 726 16
e 798 16
e 838 16
e 852 16
e 872 16
e 931 16
e 934 16
e 955 16
e 962 16
e 984 16
e 1024 16
e 1069 16
e 1074 16
e 1094 16
e 1102 16
e 1121 16
e 1130 16
e 1161 16
e 1191 16
e 1201 16
e 1239 16
e 1258 16
e 1425 16
e 1466 16
e 1477 16
e 1566 16
e 1638 16
e 1653 16
e 1667 16
e 1668 16
e 1754 16
e 1830 16
e 1876 16
e 1882 16
e 1894 16
e 1898 16
e 1919 16
e 1964 16
e 1997 16
e 2030 16
e 2034 16
e 2052 16
e 2054 16
e 2072 16
e 2076 16
e 2093 16
e 2098 16
e 2189 16
e 2207 16
e 2216 16
e 2233 16
e 2255 16
e 2265 16
e 2297 16
e 2306 16
e 2323 16
e 2337 16
e 2354 16
e 2364 16
e 2417 16
e 2419 16
e 2424 16
e 2430 16
e 2472 16
e 2477 16
e 2481 16
e 2494 16
e 2504 16
e 2506 16
e 2520 16
e 2546 16
e 2566 16
e 2598 16
e 2602 16
e 2651 16
e 2666 16
e 2694 16
e 2745 16
e 2758 16
e 2784 16
e 2820 16
e 2860 16
e 2877 16
e 2889 16
e 2915 16
e 2918 16
e 2931 16
e 2939 16
e 3007 16
e 3008 16
e 3016 16
e 3024 16
e 3043 16
e 3050 16
e 3067 16
e 3098 16
e 3104 16
e 3121 16
e 3133 16
e 3145 16
e 3185 16
e 3252 16
e 3253 16
e 3347 16
e 3438 16
e 3452 16
e 3456 16
e 3516 16
e 3521 16
e 3524 16
e 3532 16
e 3553 16
e 3566 16
e 3578 16
e 3588 16
e 3611 16
e 3626 16
e 3656 16
e 3673 16
e 3685 16
e 3689 16
e 3690 16
e 3704 16
e 3723 16
e 3741 16
e 3753 16
e 3755 16
e 3781 16
e 3811 16
e 3816 16
e 3818 16
e 3824 16
e 3837 16
e 3874 16
e 669 17
e 727 17
e 1235 17
e 1443 17
e 1446 17
e 1638 17
e 1881 17
e 1887 17
e 1942 17
e 2093 17
e 2310 17
e 2418 17
e 3628 17
e 232 18
e 257 18
e 273 18
e 392 18
e 649 18
e 699 18
e 726 18
e 776 18
e 931 18
e 1085 18
e 1329 18
e 1336 18
e 1515 18
e 1520 18
e 1729 18
e 1876 18
e 1905 18
e 1944 18
e 2238 18
e 2247 18
e 2262 18
e 2409 18
e 2411 18
e 2412 18
e 2546 18
e 2560 18
e 2669 18
e 2775 18
e 2889 18
e 2918 18
e 3172 18
e 3235 18
e 3375 18
e 3438 18
e 3553 18
e 3685 18
e 3881 18
e 76 19
e 97 19
e 211 19
e 212 19
e 296 19
e 297 19
e 325 19
e 330 19
e 409 19
e 412 19
e 430 19
e 437 19
e 466 19
e 517 19
e 531 19
e 563 19
e 613 19
e 645 19
e 663 19
e 701 19
e 809 19
e 931 19
e 951 19
e 955 19
e 969 19
e 971 19
e 984 19
e 1061 19
e 1075 19
e 1094 19
e 1111 19
e 1119 19
e 1130 19
e 1154 19
e 1159 19
e 1186 19
e 1191 19
e 1243 19
e 1293 19
e 1301 19
e 1311 19
e 1350 19
e 1372 19
e 1377 19
e 1402 19
e 1425 19
e 1443 19
e 1477 19
e 1490 19
e 1521 19
e 1536 19
e 1545 19
e 1616 19
e 1638 19
e 1669 19
e 1689 19
e 1824 19
e 1854 19
e 1876 19
e 1942 19
e 1943 19
e 1971 19
e 1986 19
e 2012 19
e 2064 19
e 2074 19
e 2164 19
e 2167 19
e 2190 19
e 2251 19
e 2267 19
e 2306 19
e 2432 19
e 2468 19
e 2477 19
e 2491 19
e 2538 19
e 2630 19
e 2632 19
e 2637 19
e 2687 19
e 2775 19
e 2842 19
e 2848 19
e 2913 19
e 2940 19
e 2948 19
e 3002 19
e 3075 19
e 3138 19
e 3149 19
e 3159 19
e 3227 19
e 3229 19
e 3252 19
e 3253 19
e 3357 19
e 3447 19
e 3456 19
e 3465 19
e 3482 19
e 3484 19
e 3511 19
e 3540 19
e 3614 19
e 3666 19
e 3679 19
e 3690 19
e 3723 19
e 3742 19
e 3755 19
e 3790 19
e 51 20
e 58 20
e 63 20
e 169 20
e 188 20
e 229 20
e 363 20
e 369 20
e 399 20
e 436 20
e 485 20
e 500 20
e 514 20
e 549 20
e 599 20
e 628 20
e 637 20
e 641 20
e 695 20
e 722 20
e 852 20
e 1032 20
e 1192 20
e 1224 20
e 1259 20
e 1325 20
e 1363 20
e 1387 20
e 1397 20
e 1430 20
e 1475 20
e 1551 20
e 1672 20
e 1692 20
e 1770 20
e 1866 20
e 1869 20
e 1990 20
e 2027 20
e 2029 20
e 2057 20
e 2060 20
e 2084 20
e 2119 20
e 2156 20
e 2197 20
e 2220 20
e 2245 20
e 2270 20
e 2285 20
e 2293 20
e 2300 20
e 2345 20
e 2400 20
e 2414 20
e 2436 20
e 2449 20
e 2474 20
e 2589 20
e 2637 20
e 2645 20
e 2652 20
e 2661 20
e 2804 20
e 2832 20
e 3029 20
e 3126 20
e 3179 20
e 3225 20
e 3236 20
e 3282 20
e 3308 20
e 3362 20
e 3396 20
e 3425 20
e 3427 20
e 3464 20
e 3680 20
e 3745 20
e 3755 20
e 3775 20
e 3836 20
e 3861 20
e 3862 20
e 176 21
e 207 21
e 208 21
e 226 21
e 273 21
e 278 21
e 558 21
e 619 21
e 624 21
e 625 21
e 912 21
e 937 21
e 977 21
e 1001 21
e 1103 21
e 1176 21
e 1243 21
e 1270 21
e 1278 21
e 1319 21
e 1541 21
e 1637 21
e 1666 21
e 1768 21
e 1868 21
e 1910 21
e 2067 21
e 2298 21
e 2329 21
e 2334 21
e 2409 21
e 2434 21
e 2478 21
e 2515 21
e 2518 21
e 2562 21
e 2616 21
e 2625 21
e 2699 21
e 2911 21
e 2921 21
e 2997 21
e 3045 21
e 3117 21
e 3133 21
e 3239 21
e 3260 21
e 3277 21
e 3318 21
e 3360 21
e 3373 21
e 3391 21
e 3521 21
e 3688 21
e 3719 21
e 3734 21
e 3755 21
e 3861 21
e 3895 21
e 82 22
e 109 22
e 189 22
e 207 22
e 239 22
e 354 22
e 371 22
e 400 22
e 407 22
e 528 22
e 529 22
e 609 22
e 657 22
e 677 22
e 688 22
e 701 22
e 790 22
e 798 22
e 819 22
e 861 22
e 869 22
e 882 22
e 942 22
e 944 22
e 951 22
e 963 22
e 1071 22
e 1098 22
e 1124 22
e 1129 22
e 1130 22
e 1147 22
e 1166 22
e 1172 22
e 1206 22
e 1220 22
e 1229 22
e 1327 22
e 1436 22
e 1482 22
e 1525 22
e 1638 22
e 1641 22
e 1685 22
e 1891 22
e 1940 22
e 1942 22
e 2012 22
e 2033 22
e 2068 22
e 2158 22
e 2304 22
e 2306 22
e 2336 22
e 2389 22
e 2463 22
e 2473 22
e 2506 22
e 2605 22
e 2754 22
e 2762 22
e 2766 22
e 2789 22
e 2794 22
e 2881 22
e 2929 22
e 2945 22
e 3089 22
e 3093 22
e 3097 22
e 3099 22
e 3145 22
e 3157 22
e 3172 22
e 3212 22
e 3267 22
e 3357 22
e 3360 22
e 3443 22
e 3478 22
e 3483 22
e 3493 22
e 3515 22
e 3521 22
e 3540 22
e 3588 22
e 3623 22
e 3666 22
e 3674 22
e 3726 22
e 3755 22
e 3783 22
e 3825 22
e 3833 22
e 3849 22
e 45 23
e 63 23
e 102 23
e 113 23
e 117 23
e 149 23
e 164 23
e 185 23
e 229 23
e 289 23
e 361 23
e 378 23
e 436 23
e 439 23
e 441 23
e 492 23
e 511 23
e 594 23
e 684 23
e 747 23
e 847 23
e 999 23
e 1231 23
e 1298 23
e 1324 23
e 1406 23
e 1430 23
e 1504 23
e 1524 23
e 1597 23
e 1598 23
e 1599 23
e 1628 23
e 1707 23
e 1751 23
e 1798 23
e 1801 23
e 1814 23
e 1857 23
e 1967 23
e 2043 23
e 2049 23
e 2062 23
e 2204 23
e 2225 23
e 2280 23
e 2361 23
e 2501 23
e 2610 23
e 2655 23
e 2668 23
e 2702 23
e 2720 23
e 3047 23
e 3058 23
e 3146 23
e 3167 23
e 3194 23
e 3202 23
e 3338 23
e 3425 23
e 3488 23
e 3639 23
e 3715 23
e 3755 23
e 3765 23
e 3826 23
e 3850 23
e 174 24
e 314 24
e 619 24
e 662 24
e 805 24
e 877 24
e 901 24
e 1263 24
e 1382 24
e 1539 24
e 1713 24
e 1781 24
e 1888 24
e 1915 24
e 2057 24
e 2254 24
e 2400 24
e 2788 24
e 3206 24
e 3222 24
e 3236 24
e 3263 24
e 3616 24
e 3620 24
e 3699 24
e 64 25
e 102 25
e 261 25
e 465 25
e 583 25
e 586 25
e 714 25
e 731 25
e 733 25
e 814 25
e 935 25
e 951 25
e 970 25
e 1017 25
e 1288 25
e 1293 25
e 1304 25
e 1622 25
e 1715 25
e 1753 25
e 1770 25
e 1816 25
e 2074 25
e 2096 25
e 2141 25
e 2173 25
e 2178 25
e 2247 25
e 2266 25
e 2283 25
e 2362 25
e 2456 25
e 2473 25
e 2598 25
e 2703 25
e 2708 25
e 2876 25
e 2884 25
e 2913 25
e 2925 25
e 2986 25
e 3089 25
e 3093 25
e 3102 25
e 3178 25
e 3674 25
e 3755 25
e 3826 25
e 3829 25
e 58 26
e 611 26
e 3745 26
e 39 27
e 114 27
e 264 27
e 297 27
e 349 27
e 350 27
e 353 27
e 359 27
e 510 27
e 545 27
e 610 27
e 655 27
e 701 27
e 703 27
e 791 27
e 798 27
e 826 27
e 827 27
e 833 27
e 854 27
e 863 27
e 892 27
e 909 27
e 951 27
e 959 27
e 1019 27
e 1022 27
e 1043 27
e 1069 27
e 1124 27
e 1133 27
e 1146 27
e 1151 27
e 1211 27
e 1243 27
e 1252 27
e 1265 27
e 1271 27
e 1314 27
e 1330 27
e 1354 27
e 1374 27
e 1387 27
e 1407 27
e 1426 27
e 1440 27
e 1495 27
e 1566 27
e 1623 27
e 1629 27
e 1638 27
e 1750 27
e 1778 27
e 1830 27
e 1860 27
e 1875 27
e 1882 27
e 1971 27
e 2033 27
e 2095 27
e 2190 27
e 2250 27
e 2261 27
e 2285 27
e 2306 27
e 2339 27
e 2354 27
e 2378 27
e 2407 27
e 2412 27
e 2415 27
e 2454 27
e 2506 27
e 2541 27
e 2558 27
e 2572 27
e 2704 27
e 2735 27
e 2759 27
e 2831 27
e 2889 27
e 2967 27
e 3008 27
e 3024 27
e 3034 27
e 3071 27
e 3099 27
e 3109 27
e 3229 27
e 3237 27
e 3240 27
e 3282 27
e 3360 27
e 3417 27
e 3450 27
e 3516 27
e 3588 27
e 3602 27
e 3625 27
e 3628 27
e 3646 27
e 3675 27
e 3719 27
e 3726 27
e 3732 27
e 3763 27
e 3785 27
e 3794 27
e 3810 27
e 3811 27
e 3836 27
e 3849 27
e 3867 27
e 38 28
e 265 28
e 307 28
e 340 28
e 479 28
e 619 28
e 687 28
e 785 28
e 970 28
e 1011 28
e 1219 28
e 1441 28
e 1548 28
e 1727 28
e 1827 28
e 1948 28
e 2112 28
e 2143 28
e 2711 28
e 2909 28
e 2951 28
e 3010 28
e 3088 28
e 3331 28
e 3535 28
e 3560 28
e 3677 28
e 40 29
e 45 29
e 72 29
e 91 29
e 102 29
e 258 29
e 260 29
e 445 29
e 483 29
e 583 29
e 596 29
e 675 29
e 722 29
e 792 29
e 801 29
e 807 29
e 839 29
e 860 29
e 869 29
e 894 29
e 970 29
e 1017 29
e 1092 29
e 1097 29
e 1166 29
e 1202 29
e 1300 29
e 1317 29
e 1451 29
e 1593 29
e 1650 29
e 1692 29
e 1816 29
e 1891 29
e 1899 29
e 1916 29
e 2045 29
e 2115 29
e 2157 29
e 2165 29
e 2291 29
e 2383 29
e 2506 29
e 2564 29
e 2676 29
e 2810 29
e 2840 29
e 2860 29
e 2892 29
e 2908 29
e 2959 29
e 3021 29
e 3084 29
e 3115 29
e 3151 29
e 3171 29
e 3173 29
e 3417 29
e 3609 29
e 3612 29
e 3625 29
e 3679 29
e 67 30
e 82 30
e 128 30
e 145 30
e 274 30
e 452 30
e 513 30
e 526 30
e 557 30
e 611 30
e 701 30
e 757 30
e 778 30
e 905 30
e 973 30
e 998 30
e 1053 30
e 1102 30
e 1105 30
e 1123 30
e 1211 30
e 1254 30
e 1293 30
e 1318 30
e 1357 30
e 1358 30
e 1374 30
e 1378 30
e 1400 30
e 1521 30
e 1582 30
e 1627 30
e 1647 30
e 1667 30
e 1691 30
e 1703 30
e 1776 30
e 1932 30
e 1993 30
e 2022 30
e 2047 30
e 2064 30
e 2086 30
e 2132 30
e 2226 30
e 2421 30
e 2479 30
e 2518 30
e 2568 30
e 2582 30
e 2611 30
e 2637 30
e 2676 30
e 2684 30
e 2767 30
e 2828 30
e 2831 30
e 2893 30
e 2898 30
e 2902 30
e 2940 30
e 2948 30
e 2969 30
e 2977 30
e 2985 30
e 3023 30
e 3102 30
e 3138 30
e 3145 30
e 3312 30
e 3428 30
e 3578 30
e 3623 30
e 3689 30
e 3723 30
e 3755 30
e 3818 30
e 484 31
e 503 31
e 551 31
e 574 31
e 591 31
e 874 31
e 1014 31
e 1054 31
e 1135 31
e 1166 31
e 1426 31
e 1601 31
e 2030 31
e 2238 31
e 2251 31
e 2478 31
e 2507 31
e 2674 31
e 2719 31
e 2945 31
e 3072 31
e 3282 31
e 3536 31
e 3556 31
e 3609 31
e 3755 31
e 3854 31
e 370 32
e 442 32
e 549 32
e 886 32
e 1381 32
e 1761 32
e 2626 32
e 2762 32
e 2905 32
e 3140 32
e 3393 32
e 3576 32
e 3684 32
e 3755 32
e 47 33
e 169 33
e 181 33
e 200 33
e 201 33
e 280 33
e 317 33
e 343 33
e 353 33
e 366 33
e 383 33
e 386 33
e 396 33
e 407 33
e 412 33
e 451 33
e 454 33
e 513 33
e 516 33
e 589 33
e 592 33
e 691 33
e 834 33
e 835 33
e 906 33
e 930 33
e 963 33
e 1003 33
e 1064 33
e 1134 33
e 1167 33
e 1175 33
e 1220 33
e 1258 33
e 1275 33
e 1327 33
e 1335 33
e 1348 33
e 1351 33
e 1402 33
e 1462 33
e 1469 33
e 1516 33
e 1584 33
e 1646 33
e 1685 33
e 1731 33
e 1775 33
e 1778 33
e 1798 33
e 1802 33
e 1812 33
e 1837 33
e 1920 33
e 1925 33
e 2075 33
e 2095 33
e 2173 33
e 2258 33
e 2282 33
e 2294 33
e 2353 33
e 2467 33
e 2473 33
e 2483 33
e 2531 33
e 2557 33
e 2576 33
e 2682 33
e 2686 33
e 2704 33
e 2766 33
e 2775 33
e 2811 33
e 2832 33
e 2874 33
e 2916 33
e 2945 33
e 2967 33
e 2990 33
e 3122 33
e 3173 33
e 3179 33
e 3249 33
e 3258 33
e 3266 33
e 3303 33
e 3323 33
e 3335 33
e 3358 33
e 3511 33
e 3567 33
e 3653 33
e 3755 33
e 3762 33
e 3776 33
e 3794 33
e 3827 33
e 3849 33
e 3851 33
e 58 34
e 169 34
e 229 34
e 247 34
e 436 34
e 489 34
e 514 34
e 999 34
e 1013 34
e 1136 34
e 1203 34
e 1224 34
e 1231 34
e 1366 34
e 1379 34
e 1458 34
e 1574 34
e 1691 34
e 2077 34
e 2459 34
e 2579 34
e 2628 34
e 2811 34
e 2832 34
e 2957 34
e 3338 34
e 3528 34
e 3653 34
e 228 35
e 253 35
e 401 35
e 428 35
e 460 35
e 475 35
e 592 35
e 775 35
e 821 35
e 906 35
e 963 35
e 1016 35
e 1041 35
e 1071 35
e 1074 35
e 1234 35
e 1258 35
e 1436 35
e 1495 35
e 1533 35
e 1649 35
e 1659 35
e 1719 35
e 1847 35
e 1874 35
e 1897 35
e 1930 35
e 2068 35
e 2120 35
e 2128 35
e 2184 35
e 2248 35
e 2353 35
e 2389 35
e 2502 35
e 2506 35
e 2509 35
e 2530 35
e 2534 35
e 2604 35
e 2632 35
e 2680 35
e 2863 35
e 2914 35
e 3030 35
e 3077 35
e 3097 35
e 3161 35
e 3198 35
e 3705 35
e 3726 35
e 3755 35
e 3783 35
e 3811 35
e 3812 35
e 3882 35
e 39 36
e 62 36
e 80 36
e 88 36
e 211 36
e 240 36
e 278 36
e 368 36
e 397 36
e 430 36
e 517 36
e 542 36
e 592 36
e 602 36
e 611 36
e 636 36
e 699 36
e 701 36
e 724 36
e 897 36
e 905 36
e 935 36
e 959 36
e 964 36
e 1094 36
e 1105 36
e 1130 36
e 1147 36
e 1161 36
e 1177 36
e 1182 36
e 1252 36
e 1277 36
e 1338 36
e 1536 36
e 1576 36
e 1616 36
e 1688 36
e 1689 36
e 1765 36
e 1794 36
e 1824 36
e 2022 36
e 2074 36
e 2089 36
e 2096 36
e 2170 36
e 2202 36
e 2207 36
e 2258 36
e 2261 36
e 2272 36
e 2314 36
e 2326 36
e 2369 36
e 2412 36
e 2419 36
e 2474 36
e 2604 36
e 2632 36
e 2651 36
e 2724 36
e 2726 36
e 2755 36
e 2842 36
e 2893 36
e 2985 36
e 3014 36
e 3024 36
e 3071 36
e 3145 36
e 3219 36
e 3223 36
e 3248 36
e 3300 36
e 3339 36
e 3360 36
e 3433 36
e 3447 36
e 3465 36
e 3484 36
e 3553 36
e 3566 36
e 3610 36
e 3613 36
e 3626 36
e 3665 36
e 3713 36
e 3747 36
e 3755 36
e 3761 36
e 3783 36
e 3835 36
e 175 37
e 609 37
e 1126 37
e 1525 37
e 2158 37
e 2216 37
e 2522 37
e 2695 37
e 3203 37
e 3276 37
e 3418 37
e 3443 37
e 41 38
e 43 38
e 52 38
e 57 38
e 59 38
e 92 38
e 105 38
e 108 38
e 118 38
e 119 38
e 128 38
e 134 38
e 136 38
e 139 38
e 167 38
e 170 38
e 172 38
e 174 38
e 191 38
e 202 38
e 205 38
e 216 38
e 220 38
e 222 38
e 227 38
e 248 38
e 265 38
e 275 38
e 276 38
e 281 38
e 282 38
e 284 38
e 288 38
e 306 38
e 307 38
e 308 38
e 311 38
e 314 38
e 315 38
e 332 38
e 333 38
e 334 38
e 337 38
e 340 38
e 342 38
e 344 38
e 345 38
e 346 38
e 360 38
e 371 38
e 374 38
e 379 38
e 394 38
e 399 38
e 416 38
e 420 38
e 424 38
e 431 38
e 435 38
e 438 38
e 442 38
e 443 38
e 449 38
e 456 38
e 458 38
e 468 38
e 471 38
e 478 38
e 479 38
e 480 38
e 485 38
e 499 38
e 520 38
e 521 38
e 534 38
e 540 38
e 543 38
e 552 38
e 579 38
e 598 38
e 607 38
e 608 38
e 620 38
e 653 38
e 654 38
e 658 38
e 662 38
e 666 38
e 672 38
e 676 38
e 678 38
e 681 38
e 687 38
e 688 38
e 693 38
e 694 38
e 702 38
e 704 38
e 709 38
e 712 38
e 720 38
e 728 38
e 730 38
e 735 38
e 745 38
e 749 38
e 753 38
e 758 38
e 760 38
e 773 38
e 776 38
e 779 38
e 785 38
e 790 38
e 795 38
e 802 38
e 804 38
e 805 38
e 808 38
e 810 38
e 812 38
e 829 38
e 844 38
e 846 38
e 853 38
e 855 38
e 856 38
e 857 38
e 859 38
e 877 38
e 883 38
e 888 38
e 890 38
e 891 38
e 895 38
e 898 38
e 910 38
e 913 38
e 929 38
e 932 38
e 936 38
e 941 38
e 947 38
e 950 38
e 953 38
e 956 38
e 958 38
e 976 38
e 978 38
e 982 38
e 992 38
e 1004 38
e 1005 38
e 1008 38
e 1011 38
e 1018 38
e 1020 38
e 1033 38
e 1051 38
e 1058 38
e 1065 38
e 1070 38
e 1072 38
e 1078 38
e 1079 38
e 1088 38
e 1090 38
e 1095 38
e 1107 38
e 1116 38
e 1117 38
e 1135 38
e 1137 38
e 1149 38
e 1157 38
e 1168 38
e 1173 38
e 1174 38
e 1184 38
e 1193 38
e 1194 38
e 1195 38
e 1208 38
e 1216 38
e 1218 38
e 1219 38
e 1228 38
e 1236 38
e 1237 38
e 1244 38
e 1246 38
e 1256 38
e 1260 38
e 1263 38
e 1281 38
e 1284 38
e 1289 38
e 1290 38
e 1295 38
e 1306 38
e 1309 38
e 1325 38
e 1349 38
e 1367 38
e 1382 38
e 1384 38
e 1390 38
e 1391 38
e 1408 38
e 1411 38
e 1413 38
e 1415 38
e 1427 38
e 1437 38
e 1439 38
e 1442 38
e 1445 38
e 1449 38
e 1461 38
e 1463 38
e 1466 38
e 1470 38
e 1483 38
e 1484 38
e 1485 38
e 1486 38
e 1488 38
e 1491 38
e 1502 38
e 1519 38
e 1526 38
e 1531 38
e 1537 38
e 1539 38
e 1540 38
e 1555 38
e 1559 38
e 1569 38
e 1570 38
e 1579 38
e 1581 38
e 1586 38
e 1589 38
e 1613 38
e 1619 38
e 1625 38
e 1628 38
e 1630 38
e 1631 38
e 1635 38
e 1645 38
e 1671 38
e 1673 38
e 1683 38
e 1693 38
e 1699 38
e 1700 38
e 1701 38
e 1704 38
e 1705 38
e 1709 38
e 1713 38
e 1714 38
e 1716 38
e 1722 38
e 1724 38
e 1730 38
e 1735 38
e 1737 38
e 1745 38
e 1757 38
e 1763 38
e 1766 38
e 1767 38
e 1777 38
e 1779 38
e 1784 38
e 1790 38
e 1791 38
e 1795 38
e 1797 38
e 1806 38
e 1815 38
e 1820 38
e 1821 38
e 1822 38
e 1827 38
e 1839 38
e 1840 38
e 1855 38
e 1871 38
e 1873 38
e 1877 38
e 1883 38
e 1888 38
e 1890 38
e 1904 38
e 1912 38
e 1914 38
e 1915 38
e 1929 38
e 1934 38
e 1941 38
e 1949 38
e 1950 38
e 1965 38
e 1972 38
e 1981 38
e 1983 38
e 1984 38
e 1985 38
e 1992 38
e 2004 38
e 2009 38
e 2026 38
e 2031 38
e 2039 38
e 2040 38
e 2057 38
e 2058 38
e 2063 38
e 2088 38
e 2106 38
e 2107 38
e 2110 38
e 2112 38
e 2135 38
e 2138 38
e 2143 38
e 2146 38
e 2147 38
e 2149 38
e 2159 38
e 2185 38
e 2187 38
e 2196 38
e 2222 38
e 2224 38
e 2227 38
e 2228 38
e 2232 38
e 2234 38
e 2236 38
e 2253 38
e 2254 38
e 2271 38
e 2287 38
e 2290 38
e 2295 38
e 2313 38
e 2327 38
e 2331 38
e 2338 38
e 2347 38
e 2349 38
e 2351 38
e 2367 38
e 2371 38
e 2372 38
e 2379 38
e 2384 38
e 2391 38
e 2398 38
e 2399 38
e 2402 38
e 2405 38
e 2470 38
e 2486 38
e 2492 38
e 2510 38
e 2526 38
e 2529 38
e 2532 38
e 2533 38
e 2545 38
e 2555 38
e 2567 38
e 2570 38
e 2571 38
e 2573 38
e 2585 38
e 2589 38
e 2595 38
e 2597 38
e 2599 38
e 2611 38
e 2614 38
e 2617 38
e 2633 38
e 2638 38
e 2641 38
e 2646 38
e 2654 38
e 2656 38
e 2671 38
e 2678 38
e 2690 38
e 2705 38
e 2706 38
e 2707 38
e 2711 38
e 2728 38
e 2737 38
e 2742 38
e 2748 38
e 2756 38
e 2764 38
e 2768 38
e 2776 38
e 2788 38
e 2796 38
e 2798 38
e 2801 38
e 2802 38
e 2803 38
e 2804 38
e 2805 38
e 2816 38
e 2819 38
e 2826 38
e 2846 38
e 2853 38
e 2871 38
e 2872 38
e 2873 38
e 2895 38
e 2903 38
e 2907 38
e 2909 38
e 2917 38
e 2926 38
e 2935 38
e 2939 38
e 2941 38
e 2943 38
e 2961 38
e 2964 38
e 2970 38
e 2974 38
e 2980 38
e 2983 38
e 2992 38
e 2994 38
e 3009 38
e 3010 38
e 3035 38
e 3041 38
e 3048 38
e 3052 38
e 3062 38
e 3065 38
e 3068 38
e 3076 38
e 3088 38
e 3103 38
e 3105 38
e 3118 38
e 3132 38
e 3136 38
e 3137 38
e 3141 38
e 3173 38
e 3182 38
e 3183 38
e 3190 38
e 3200 38
e 3206 38
e 3211 38
e 3222 38
e 3233 38
e 3236 38
e 3244 38
e 3256 38
e 3259 38
e 3263 38
e 3268 38
e 3271 38
e 3273 38
e 3279 38
e 3280 38
e 3290 38
e 3292 38
e 3308 38
e 3321 38
e 3328 38
e 3332 38
e 3334 38
e 3341 38
e 3353 38
e 3355 38
e 3365 38
e 3399 38
e 3405 38
e 3408 38
e 3412 38
e 3420 38
e 3429 38
e 3430 38
e 3433 38
e 3455 38
e 3468 38
e 3489 38
e 3500 38
e 3505 38
e 3510 38
e 3517 38
e 3535 38
e 3545 38
e 3548 38
e 3550 38
e 3557 38
e 3570 38
e 3571 38
e 3575 38
e 3579 38
e 3580 38
e 3583 38
e 3593 38
e 3594 38
e 3597 38
e 3600 38
e 3604 38
e 3616 38
e 3617 38
e 3620 38
e 3624 38
e 3627 38
e 3632 38
e 3641 38
e 3642 38
e 3647 38
e 3659 38
e 3664 38
e 3676 38
e 3677 38
e 3699 38
e 3709 38
e 3712 38
e 3720 38
e 3725 38
e 3740 38
e 3750 38
e 3760 38
e 3764 38
e 3770 38
e 3771 38
e 3796 38
e 3797 38
e 3801 38
e 3804 38
e 3805 38
e 3806 38
e 3809 38
e 3813 38
e 3814 38
e 3819 38
e 3828 38
e 3846 38
e 3847 38
e 3863 38
e 3864 38
e 3868 38
e 3869 38
e 3873 38
e 3880 38
e 3886 38
e 3887 38
e 3892 38
e 3894 38
e 3896 38
e 3897 38
e 3898 38
e 62 39
e 76 39
e 80 39
e 81 39
e 107 39
e 111 39
e 163 39
e 177 39
e 212 39
e 232 39
e 233 39
e 301 39
e 318 39
e 354 39
e 365 39
e 369 39
e 395 39
e 397 39
e 400 39
e 402 39
e 405 39
e 409 39
e 425 39
e 488 39
e 489 39
e 491 39
e 516 39
e 551 39
e 578 39
e 590 39
e 631 39
e 632 39
e 636 39
e 673 39
e 757 39
e 798 39
e 820 39
e 823 39
e 869 39
e 889 39
e 897 39
e 933 39
e 935 39
e 942 39
e 954 39
e 966 39
e 984 39
e 988 39
e 1024 39
e 1034 39
e 1041 39
e 1064 39
e 1122 39
e 1125 39
e 1130 39
e 1147 39
e 1151 39
e 1159 39
e 1161 39
e 1171 39
e 1177 39
e 1189 39
e 1191 39
e 1252 39
e 1258 39
e 1259 39
e 1311 39
e 1312 39
e 1345 39
e 1433 39
e 1464 39
e 1469 39
e 1472 39
e 1475 39
e 1507 39
e 1538 39
e 1616 39
e 1629 39
e 1647 39
e 1648 39
e 1653 39
e 1669 39
e 1677 39
e 1689 39
e 1738 39
e 1756 39
e 1760 39
e 1854 39
e 1864 39
e 1882 39
e 1893 39
e 1894 39
e 1928 39
e 1986 39
e 1987 39
e 1994 39
e 2033 39
e 2045 39
e 2046 39
e 2055 39
e 2064 39
e 2074 39
e 2089 39
e 2124 39
e 2158 39
e 2163 39
e 2170 39
e 2205 39
e 2226 39
e 2272 39
e 2276 39
e 2306 39
e 2326 39
e 2354 39
e 2368 39
e 2378 39
e 2407 39
e 2408 39
e 2426 39
e 2471 39
e 2521 39
e 2528 39
e 2569 39
e 2574 39
e 2588 39
e 2604 39
e 2628 39
e 2632 39
e 2644 39
e 2653 39
e 2684 39
e 2724 39
e 2725 39
e 2755 39
e 2775 39
e 2778 39
e 2785 39
e 2861 39
e 2893 39
e 2898 39
e 2915 39
e 2931 39
e 3019 39
e 3024 39
e 3030 39
e 3031 39
e 3064 39
e 3077 39
e 3109 39
e 3121 39
e 3128 39
e 3145 39
e 3147 39
e 3186 39
e 3192 39
e 3207 39
e 3223 39
e 3227 39
e 3228 39
e 3229 39
e 3234 39
e 3243 39
e 3248 39
e 3252 39
e 3253 39
e 3278 39
e 3298 39
e 3300 39
e 3360 39
e 3385 39
e 3450 39
e 3456 39
e 3474 39
e 3511 39
e 3543 39
e 3553 39
e 3610 39
e 3613 39
e 3665 39
e 3667 39
e 3707 39
e 3713 39
e 3738 39
e 3752 39
e 3783 39
e 3855 39
e 3874 39
e 3882 39
e 45 40
e 72 40
e 102 40
e 481 40
e 483 40
e 563 40
e 583 40
e 680 40
e 717 40
e 784 40
e 839 40
e 860 40
e 894 40
e 957 40
e 1013 40
e 1017 40
e 1092 40
e 1097 40
e 1300 40
e 1317 40
e 1593 40
e 1607 40
e 1650 40
e 1891 40
e 1896 40
e 1899 40
e 1960 40
e 2045 40
e 2115 40
e 2156 40
e 2157 40
e 2165 40
e 2247 40
e 2291 40
e 2312 40
e 2506 40
e 2564 40
e 2676 40
e 2810 40
e 2860 40
e 2908 40
e 2947 40
e 2959 40
e 3084 40
e 3115 40
e 3151 40
e 3171 40
e 3417 40
e 3541 40
e 3733 40
e 3799 40
e 728 41
e 900 41
e 1070 41
e 1613 41
e 1635 41
e 2290 41
e 3353 41
e 145 42
e 296 42
e 300 42
e 330 42
e 371 42
e 395 42
e 400 42
e 409 42
e 413 42
e 467 42
e 701 42
e 798 42
e 862 42
e 931 42
e 951 42
e 984 42
e 988 42
e 1024 42
e 1049 42
e 1111 42
e 1121 42
e 1130 42
e 1135 42
e 1207 42
e 1345 42
e 1374 42
e 1426 42
e 1638 42
e 1669 42
e 1682 42
e 1939 42
e 1943 42
e 1998 42
e 2171 42
e 2267 42
e 2306 42
e 2454 42
e 2477 42
e 2538 42
e 2548 42
e 2554 42
e 2661 42
e 2724 42
e 2789 42
e 2912 42
e 2969 42
e 3031 42
e 3043 42
e 3089 42
e 3145 42
e 3252 42
e 3253 42
e 3286 42
e 3360 42
e 3424 42
e 3439 42
e 3456 42
e 3483 42
e 3521 42
e 3755 42
e 3836 42
e 134 43
e 172 43
e 265 43
e 311 43
e 337 43
e 346 43
e 480 43
e 502 43
e 785 43
e 1232 43
e 1281 43
e 1284 43
e 1349 43
e 1441 43
e 1699 43
e 1779 43
e 1806 43
e 1877 43
e 2057 43
e 2143 43
e 2533 43
e 2992 43
e 3136 43
e 3249 43
e 3571 43
e 3677 43
e 3720 43
e 3732 43
e 3897 43
e 687 44
e 702 44
e 2287 44
e 2699 44
e 2752 44
e 3384 44
e 64 45
e 72 45
e 78 45
e 102 45
e 113 45
e 149 45
e 176 45
e 260 45
e 481 45
e 483 45
e 533 45
e 556 45
e 563 45
e 583 45
e 679 45
e 680 45
e 727 45
e 792 45
e 814 45
e 839 45
e 843 45
e 894 45
e 925 45
e 951 45
e 957 45
e 983 45
e 1017 45
e 1022 45
e 1066 45
e 1075 45
e 1082 45
e 1092 45
e 1097 45
e 1113 45
e 1169 45
e 1202 45
e 1231 45
e 1286 45
e 1293 45
e 1300 45
e 1317 45
e 1346 45
e 1350 45
e 1354 45
e 1369 45
e 1421 45
e 1432 45
e 1512 45
e 1554 45
e 1585 45
e 1593 45
e 1607 45
e 1646 45
e 1650 45
e 1692 45
e 1718 45
e 1832 45
e 1852 45
e 1870 45
e 1891 45
e 1896 45
e 1899 45
e 1927 45
e 1936 45
e 1960 45
e 2045 45
e 2069 45
e 2104 45
e 2115 45
e 2126 45
e 2157 45
e 2165 45
e 2168 45
e 2169 45
e 2175 45
e 2291 45
e 2305 45
e 2312 45
e 2330 45
e 2341 45
e 2380 45
e 2383 45
e 2392 45
e 2418 45
e 2436 45
e 2463 45
e 2496 45
e 2503 45
e 2506 45
e 2519 45
e 2558 45
e 2564 45
e 2579 45
e 2591 45
e 2607 45
e 2669 45
e 2676 45
e 2718 45
e 2721 45
e 2810 45
e 2812 45
e 2824 45
e 2856 45
e 2860 45
e 2889 45
e 2892 45
e 2902 45
e 2908 45
e 2932 45
e 2947 45
e 2959 45
e 3029 45
e 3084 45
e 3089 45
e 3090 45
e 3151 45
e 3214 45
e 3417 45
e 3431 45
e 3523 45
e 3541 45
e 3602 45
e 3631 45
e 3674 45
e 3733 45
e 3743 45
e 3755 45
e 3799 45
e 3830 45
e 3836 45
e 3879 45
e 336 46
e 450 46
e 689 46
e 690 46
e 814 46
e 838 46
e 977 46
e 1111 46
e 1242 46
e 1265 46
e 1416 46
e 1430 46
e 1733 46
e 1774 46
e 1778 46
e 1903 46
e 1978 46
e 2014 46
e 2015 46
e 2199 46
e 2322 46
e 2463 46
e 2473 46
e 2763 46
e 2885 46
e 2914 46
e 2919 46
e 2985 46
e 2998 46
e 3018 46
e 3148 46
e 3314 46
e 3490 46
e 3531 46
e 3722 46
e 3755 46
e 3860 46
e 3872 46
e 148 47
e 201 47
e 211 47
e 228 47
e 404 47
e 451 47
e 559 47
e 612 47
e 691 47
e 699 47
e 737 47
e 826 47
e 834 47
e 835 47
e 873 47
e 935 47
e 966 47
e 1016 47
e 1245 47
e 1348 47
e 1368 47
e 1464 47
e 1610 47
e 1649 47
e 1711 47
e 1775 47
e 1778 47
e 1881 47
e 1920 47
e 1976 47
e 1978 47
e 1982 47
e 1997 47
e 2019 47
e 2052 47
e 2054 47
e 2072 47
e 2075 47
e 2085 47
e 2193 47
e 2363 47
e 2495 47
e 2506 47
e 2516 47
e 2639 47
e 2716 47
e 2845 47
e 2859 47
e 3003 47
e 3219 47
e 3221 47
e 3303 47
e 3513 47
e 3521 47
e 3531 47
e 3595 47
e 3737 47
e 3794 47
e 3815 47
e 3837 47
e 3851 47
e 3855 47
e 3867 47
e 66 48
e 107 48
e 277 48
e 317 48
e 548 48
e 589 48
e 592 48
e 603 48
e 621 48
e 725 48
e 792 48
e 833 48
e 834 48
e 873 48
e 1007 48
e 1138 48
e 1175 48
e 1215 48
e 1243 48
e 1301 48
e 1346 48
e 1377 48
e 1438 48
e 1464 48
e 1469 48
e 1584 48
e 1739 48
e 1775 48
e 1880 48
e 1943 48
e 2019 48
e 2037 48
e 2075 48
e 2171 48
e 2176 48
e 2309 48
e 2320 48
e 2477 48
e 2495 48
e 2543 48
e 2600 48
e 2639 48
e 2725 48
e 2744 48
e 2760 48
e 2792 48
e 2845 48
e 2847 48
e 2906 48
e 2948 48
e 3019 48
e 3044 48
e 3089 48
e 3208 48
e 3249 48
e 3269 48
e 3299 48
e 3303 48
e 3391 48
e 3444 48
e 3511 48
e 3567 48
e 3621 48
e 3711 48
e 3726 48
e 3755 48
e 3794 48
e 3827 48
e 78 49
e 601 49
e 751 49
e 1177 49
e 1203 49
e 1748 49
e 1788 49
e 1859 49
e 1891 49
e 1906 49
e 1996 49
e 2104 49
e 2124 49
e 2230 49
e 2289 49
e 2353 49
e 2406 49
e 2416 49
e 2509 49
e 2534 49
e 2575 49
e 2631 49
e 2785 49
e 2864 49
e 2900 49
e 2910 49
e 3030 49
e 3054 49
e 3314 49
e 3354 49
e 3755 49
e 3848 49
e 306 50
e 694 50
e 859 50
e 1570 50
e 1579 50
e 1766 50
e 2058 50
e 2358 50
e 2384 50
e 2589 50
e 2638 50
e 2646 50
e 3062 50
e 3500 50
e 3641 50
e 3699 50
e 3734 50
e 326 51
e 386 51
e 397 51
e 399 51
e 500 51
e 1054 51
e 1069 51
e 1151 51
e 1397 51
e 2119 51
e 2197 51
e 2474 51
e 2570 51
e 2645 51
e 2698 51
e 2703 51
e 2718 51
e 3396 51
e 3450 51
e 3589 51
e 3836 51
e 3862 51
e 108 52
e 222 52
e 420 52
e 471 52
e 520 52
e 694 52
e 704 52
e 712 52
e 776 52
e 790 52
e 805 52
e 859 52
e 877 52
e 913 52
e 932 52
e 947 52
e 1020 52
e 1149 52
e 1152 52
e 1173 52
e 1284 52
e 1290 52
e 1442 52
e 1570 52
e 1619 52
e 1673 52
e 1693 52
e 1709 52
e 1779 52
e 2057 52
e 2122 52
e 2143 52
e 2146 52
e 2243 52
e 2331 52
e 2391 52
e 2473 52
e 2798 52
e 2979 52
e 3137 52
e 3206 52
e 3233 52
e 3238 52
e 3280 52
e 3501 52
e 3548 52
e 3571 52
e 3604 52
e 3624 52
e 3659 52
e 3740 52
e 3755 52
e 3804 52
e 3819 52
e 3847 52
e 3887 52
e 67 53
e 240 53
e 322 53
e 358 53
e 492 53
e 696 53
e 701 53
e 788 53
e 1374 53
e 1443 53
e 1514 53
e 1627 53
e 1854 53
e 2074 53
e 2255 53
e 2417 53
e 2419 53
e 2543 53
e 2598 53
e 2626 53
e 2755 53
e 2945 53
e 3051 53
e 3085 53
e 3159 53
e 3163 53
e 3229 53
e 3339 53
e 3486 53
e 3538 53
e 3602 53
e 3622 53
e 3689 53
e 3755 53
e 145 54
e 149 54
e 179 54
e 256 54
e 257 54
e 393 54
e 474 54
e 489 54
e 496 54
e 504 54
e 530 54
e 531 54
e 618 54
e 631 54
e 633 54
e 726 54
e 744 54
e 781 54
e 885 54
e 912 54
e 933 54
e 942 54
e 984 54
e 1002 54
e 1074 54
e 1124 54
e 1240 54
e 1243 54
e 1258 54
e 1261 54
e 1368 54
e 1414 54
e 1421 54
e 1560 54
e 1568 54
e 1608 54
e 1655 54
e 1662 54
e 1711 54
e 1725 54
e 1775 54
e 1806 54
e 1822 54
e 1842 54
e 1930 54
e 1942 54
e 1962 54
e 1997 54
e 2019 54
e 2054 54
e 2099 54
e 2136 54
e 2141 54
e 2152 54
e 2154 54
e 2167 54
e 2176 54
e 2189 54
e 2265 54
e 2322 54
e 2442 54
e 2485 54
e 2506 54
e 2546 54
e 2554 54
e 2627 54
e 2657 54
e 2694 54
e 2714 54
e 2765 54
e 2849 54
e 2887 54
e 2906 54
e 2932 54
e 2993 54
e 3031 54
e 3038 54
e 3039 54
e 3131 54
e 3145 54
e 3164 54
e 3176 54
e 3360 54
e 3442 54
e 3449 54
e 3509 54
e 3592 54
e 3605 54
e 3743 54
e 3810 54
e 3858 54
e 3859 54
e 3876 54
e 3882 54
e 238 55
e 335 55
e 419 55
e 533 55
e 791 55
e 923 55
e 1074 55
e 1127 55
e 1146 55
e 1294 55
e 1369 55
e 1380 55
e 1464 55
e 1610 55
e 1741 55
e 1852 55
e 2438 55
e 2472 55
e 2569 55
e 2632 55
e 2824 55
e 3196 55
e 3221 55
e 3269 55
e 3283 55
e 3543 55
e 3631 55
e 3703 55
e 3882 55
e 327 56
e 557 56
e 906 56
e 999 56
e 1074 56
e 1544 56
e 1587 56
e 1634 56
e 1865 56
e 2015 56
e 2729 56
e 307 57
e 416 57
e 745 57
e 812 57
e 829 57
e 1011 57
e 1244 57
e 1260 57
e 1289 57
e 1579 57
e 1671 57
e 1713 57
e 1723 57
e 1757 57
e 1869 57
e 2058 57
e 2253 57
e 2295 57
e 2470 57
e 2564 57
e 2706 57
e 2772 57
e 2776 57
e 2803 57
e 2918 57
e 2935 57
e 3381 57
e 3575 57
e 3651 57
e 3659 57
e 3813 57
e 3863 57
e 63 58
e 96 58
e 100 58
e 102 58
e 113 58
e 164 58
e 169 58
e 176 58
e 185 58
e 212 58
e 215 58
e 229 58
e 232 58
e 247 58
e 260 58
e 261 58
e 267 58
e 313 58
e 317 58
e 368 58
e 382 58
e 393 58
e 399 58
e 404 58
e 417 58
e 436 58
e 441 58
e 470 58
e 473 58
e 483 58
e 492 58
e 511 58
e 514 58
e 515 58
e 549 58
e 567 58
e 599 58
e 604 58
e 616 58
e 619 58
e 624 58
e 628 58
e 641 58
e 661 58
e 684 58
e 714 58
e 715 58
e 734 58
e 747 58
e 770 58
e 827 58
e 896 58
e 917 58
e 964 58
e 970 58
e 972 58
e 973 58
e 984 58
e 1013 58
e 1034 58
e 1049 58
e 1053 58
e 1061 58
e 1110 58
e 1130 58
e 1161 58
e 1166 58
e 1176 58
e 1186 58
e 1191 58
e 1213 58
e 1224 58
e 1243 58
e 1249 58
e 1258 58
e 1262 58
e 1277 58
e 1288 58
e 1293 58
e 1321 58
e 1324 58
e 1357 58
e 1358 58
e 1366 58
e 1376 58
e 1379 58
e 1406 58
e 1426 58
e 1499 58
e 1508 58
e 1523 58
e 1524 58
e 1532 58
e 1547 58
e 1549 58
e 1550 58
e 1551 58
e 1574 58
e 1582 58
e 1584 58
e 1587 58
e 1595 58
e 1599 58
e 1602 58
e 1624 58
e 1627 58
e 1650 58
e 1657 58
e 1661 58
e 1691 58
e 1707 58
e 1715 58
e 1727 58
e 1732 58
e 1751 58
e 1770 58
e 1809 58
e 1814 58
e 1836 58
e 1861 58
e 1942 58
e 1945 58
e 1957 58
e 1958 58
e 1967 58
e 1990 58
e 1995 58
e 2027 58
e 2029 58
e 2038 58
e 2064 58
e 2077 58
e 2082 58
e 2086 58
e 2087 58
e 2101 58
e 2156 58
e 2157 58
e 2161 58
e 2173 58
e 2192 58
e 2199 58
e 2209 58
e 2220 58
e 2226 58
e 2237 58
e 2250 58
e 2256 58
e 2261 58
e 2267 58
e 2270 58
e 2276 58
e 2312 58
e 2317 58
e 2333 58
e 2359 58
e 2412 58
e 2413 58
e 2414 58
e 2417 58
e 2419 58
e 2421 58
e 2466 58
e 2477 58
e 2497 58
e 2501 58
e 2507 58
e 2512 58
e 2518 58
e 2560 58
e 2578 58
e 2587 58
e 2620 58
e 2634 58
e 2645 58
e 2649 58
e 2661 58
e 2669 58
e 2677 58
e 2683 58
e 2698 58
e 2701 58
e 2702 58
e 2708 58
e 2709 58
e 2720 58
e 2732 58
e 2755 58
e 2791 58
e 2807 58
e 2811 58
e 2832 58
e 2834 58
e 2842 58
e 2870 58
e 2891 58
e 2904 58
e 2937 58
e 2940 58
e 2957 58
e 2969 58
e 3021 58
e 3023 58
e 3058 58
e 3060 58
e 3071 58
e 3089 58
e 3102 58
e 3119 58
e 3129 58
e 3145 58
e 3146 58
e 3167 58
e 3194 58
e 3202 58
e 3212 58
e 3225 58
e 3227 58
e 3229 58
e 3230 58
e 3257 58
e 3270 58
e 3282 58
e 3295 58
e 3315 58
e 3317 58
e 3325 58
e 3329 58
e 3338 58
e 3339 58
e 3344 58
e 3357 58
e 3385 58
e 3396 58
e 3407 58
e 3425 58
e 3427 58
e 3436 58
e 3444 58
e 3448 58
e 3451 58
e 3464 58
e 3479 58
e 3496 58
e 3506 58
e 3507 58
e 3528 58
e 3552 58
e 3591 58
e 3601 58
e 3622 58
e 3643 58
e 3645 58
e 3648 58
e 3680 58
e 3688 58
e 3704 58
e 3738 58
e 3745 58
e 3747 58
e 3755 58
e 3766 58
e 3776 58
e 3783 58
e 3799 58
e 3815 58
e 3826 58
e 3849 58
e 3882 58
e 3883 58
e 265 59
e 471 59
e 480 59
e 666 59
e 760 59
e 846 59
e 890 59
e 982 59
e 1020 59
e 1137 59
e 1281 59
e 1295 59
e 1486 59
e 1570 59
e 1673 59
e 1779 59
e 2057 59
e 2287 59
e 2358 59
e 2542 59
e 2812 59
e 2992 59
e 3136 59
e 3222 59
e 3244 59
e 3570 59
e 3600 59
e 3677 59
e 3740 59
e 3804 59
e 3814 59
e 226 60
e 515 60
e 742 60
e 757 60
e 912 60
e 985 60
e 1085 60
e 1319 60
e 1739 60
e 1866 60
e 2025 60
e 2218 60
e 2515 60
e 2911 60
e 2921 60
e 3020 60
e 3122 60
e 3362 60
e 3384 60
e 3462 60
e 3464 60
e 188 61
e 278 61
e 387 61
e 467 61
e 475 61
e 505 61
e 507 61
e 701 61
e 703 61
e 838 61
e 852 61
e 882 61
e 971 61
e 993 61
e 1209 61
e 1333 61
e 1368 61
e 1375 61
e 1479 61
e 1562 61
e 1852 61
e 1894 61
e 1980 61
e 2048 61
e 2453 61
e 2491 61
e 2507 61
e 2536 61
e 2543 61
e 2569 61
e 2575 61
e 2666 61
e 2773 61
e 2814 61
e 2918 61
e 3022 61
e 3072 61
e 3104 61
e 3215 61
e 3221 61
e 3269 61
e 3384 61
e 3598 61
e 3650 61
e 3673 61
e 3706 61
e 3746 61
e 3755 61
e 3784 61
e 3811 61
e 3837 61
e 71 62
e 181 62
e 211 62
e 272 62
e 300 62
e 321 62
e 380 62
e 397 62
e 455 62
e 489 62
e 527 62
e 542 62
e 553 62
e 589 62
e 602 62
e 636 62
e 726 62
e 743 62
e 778 62
e 833 62
e 838 62
e 882 62
e 935 62
e 971 62
e 984 62
e 988 62
e 1035 62
e 1044 62
e 1064 62
e 1067 62
e 1094 62
e 1105 62
e 1159 62
e 1166 62
e 1172 62
e 1199 62
e 1283 62
e 1339 62
e 1374 62
e 1477 62
e 1536 62
e 1544 62
e 1648 62
e 1653 62
e 1654 62
e 1669 62
e 1677 62
e 1738 62
e 1756 62
e 1817 62
e 1830 62
e 1876 62
e 1917 62
e 1922 62
e 2064 62
e 2255 62
e 2264 62
e 2268 62
e 2279 62
e 2306 62
e 2335 62
e 2354 62
e 2374 62
e 2397 62
e 2506 62
e 2574 62
e 2626 62
e 2644 62
e 2692 62
e 2835 62
e 2885 62
e 2944 62
e 3008 62
e 3138 62
e 3145 62
e 3298 62
e 3360 62
e 3389 62
e 3406 62
e 3524 62
e 3543 62
e 3611 62
e 3713 62
e 3723 62
e 3748 62
e 3872 62
e 138 63
e 164 63
e 185 63
e 339 63
e 399 63
e 414 63
e 439 63
e 470 63
e 473 63
e 492 63
e 549 63
e 596 63
e 599 63
e 628 63
e 637 63
e 641 63
e 695 63
e 970 63
e 1056 63
e 1093 63
e 1125 63
e 1135 63
e 1166 63
e 1231 63
e 1288 63
e 1324 63
e 1397 63
e 1501 63
e 1504 63
e 1508 63
e 1523 63
e 1524 63
e 1532 63
e 1551 63
e 1597 63
e 1614 63
e 1615 63
e 1751 63
e 1765 63
e 1786 63
e 1798 63
e 1816 63
e 1857 63
e 1866 63
e 1877 63
e 1958 63
e 2027 63
e 2029 63
e 2043 63
e 2087 63
e 2185 63
e 2197 63
e 2200 63
e 2204 63
e 2217 63
e 2220 63
e 2225 63
e 2270 63
e 2308 63
e 2359 63
e 2361 63
e 2409 63
e 2414 63
e 2434 63
e 2501 63
e 2564 63
e 2610 63
e 2645 63
e 2668 63
e 2683 63
e 2891 63
e 2892 63
e 3021 63
e 3058 63
e 3060 63
e 3167 63
e 3194 63
e 3225 63
e 3230 63
e 3270 63
e 3282 63
e 3295 63
e 3344 63
e 3396 63
e 3423 63
e 3460 63
e 3473 63
e 3488 63
e 3521 63
e 3522 63
e 3601 63
e 3639 63
e 3715 63
e 3745 63
e 3775 63
e 3826 63
e 3862 63
e 241 64
e 261 64
e 368 64
e 386 64
e 465 64
e 498 64
e 586 64
e 714 64
e 733 64
e 791 64
e 814 64
e 906 64
e 951 64
e 1113 64
e 1304 64
e 1451 64
e 1622 64
e 1647 64
e 1667 64
e 1691 64
e 1770 64
e 1828 64
e 2042 64
e 2096 64
e 2141 64
e 2178 64
e 2252 64
e 2326 64
e 2450 64
e 2474 64
e 2558 64
e 2708 64
e 2726 64
e 2801 64
e 2824 64
e 2925 64
e 2986 64
e 3038 64
e 3099 64
e 3122 64
e 3129 64
e 3145 64
e 3391 64
e 3461 64
e 3484 64
e 3521 64
e 3523 64
e 3631 64
e 3674 64
e 3755 64
e 3766 64
e 3829 64
e 3830 64
e 3040 65
e 826 66
e 912 66
e 1123 66
e 1669 66
e 1680 66
e 2086 66
e 2447 66
e 2477 66
e 2518 66
e 2627 66
e 2676 66
e 2944 66
e 2997 66
e 3003 66
e 3836 66
e 88 67
e 97 67
e 188 67
e 270 67
e 309 67
e 410 67
e 413 67
e 455 67
e 537 67
e 581 67
e 696 67
e 703 67
e 706 67
e 711 67
e 726 67
e 764 67
e 788 67
e 833 67
e 984 67
e 998 67
e 1094 67
e 1105 67
e 1123 67
e 1130 67
e 1161 67
e 1186 67
e 1243 67
e 1254 67
e 1277 67
e 1283 67
e 1354 67
e 1357 67
e 1378 67
e 1443 67
e 1515 67
e 1667 67
e 1669 67
e 1824 67
e 1830 67
e 1835 67
e 1876 67
e 1891 67
e 1996 67
e 2072 67
e 2086 67
e 2093 67
e 2111 67
e 2132 67
e 2191 67
e 2238 67
e 2250 67
e 2255 67
e 2265 67
e 2283 67
e 2323 67
e 2364 67
e 2388 67
e 2394 67
e 2411 67
e 2417 67
e 2473 67
e 2477 67
e 2518 67
e 2528 67
e 2572 67
e 2598 67
e 2625 67
e 2637 67
e 2655 67
e 2664 67
e 2724 67
e 2755 67
e 2811 67
e 2833 67
e 2858 67
e 2889 67
e 2893 67
e 2902 67
e 2948 67
e 2968 67
e 2977 67
e 2985 67
e 2999 67
e 3023 67
e 3024 67
e 3029 67
e 3031 67
e 3089 67
e 3138 67
e 3155 67
e 3163 67
e 3224 67
e 3252 67
e 3312 67
e 3407 67
e 3428 67
e 3438 67
e 3452 67
e 3524 67
e 3559 67
e 3578 67
e 3590 67
e 3626 67
e 3665 67
e 3674 67
e 3689 67
e 3690 67
e 3723 67
e 3747 67
e 3755 67
e 3808 67
e 3818 67
e 3823 67
e 3835 67
e 3838 67
e 3861 67
e 466 68
e 517 68
e 677 68
e 701 68
e 809 68
e 931 68
e 955 68
e 984 68
e 1100 68
e 1123 68
e 1154 68
e 1189 68
e 1207 68
e 1232 68
e 1270 68
e 1647 68
e 1665 68
e 1667 68
e 1876 68
e 1974 68
e 2190 68
e 2265 68
e 2297 68
e 2364 68
e 2417 68
e 2428 68
e 2602 68
e 2651 68
e 2831 68
e 2944 68
e 3055 68
e 3099 68
e 3252 68
e 3253 68
e 3438 68
e 3456 68
e 3521 68
e 3566 68
e 3626 68
e 3753 68
e 3755 68
e 91 69
e 99 69
e 144 69
e 193 69
e 232 69
e 270 69
e 274 69
e 307 69
e 348 69
e 351 69
e 418 69
e 471 69
e 491 69
e 497 69
e 505 69
e 621 69
e 644 69
e 649 69
e 675 69
e 699 69
e 716 69
e 730 69
e 742 69
e 916 69
e 955 69
e 964 69
e 985 69
e 1001 69
e 1037 69
e 1157 69
e 1181 69
e 1204 69
e 1248 69
e 1262 69
e 1270 69
e 1273 69
e 1289 69
e 1336 69
e 1339 69
e 1340 69
e 1355 69
e 1387 69
e 1404 69
e 1424 69
e 1520 69
e 1591 69
e 1647 69
e 1697 69
e 1762 69
e 1843 69
e 2020 69
e 2047 69
e 2065 69
e 2116 69
e 2127 69
e 2132 69
e 2145 69
e 2202 69
e 2207 69
e 2214 69
e 2221 69
e 2233 69
e 2300 69
e 2316 69
e 2329 69
e 2332 69
e 2343 69
e 2361 69
e 2424 69
e 2425 69
e 2498 69
e 2512 69
e 2562 69
e 2587 69
e 2611 69
e 2646 69
e 2690 69
e 2695 69
e 2733 69
e 2764 69
e 2827 69
e 2869 69
e 2921 69
e 2970 69
e 3050 69
e 3067 69
e 3103 69
e 3104 69
e 3126 69
e 3133 69
e 3135 69
e 3140 69
e 3193 69
e 3204 69
e 3207 69
e 3226 69
e 3283 69
e 3295 69
e 3384 69
e 3391 69
e 3451 69
e 3491 69
e 3521 69
e 3522 69
e 3544 69
e 3552 69
e 3553 69
e 3556 69
e 3676 69
e 3694 69
e 3703 69
e 3755 69
e 3824 69
e 3894 69
e 93 70
e 204 70
e 258 70
e 515 70
e 558 70
e 576 70
e 596 70
e 619 70
e 632 70
e 644 70
e 667 70
e 675 70
e 717 70
e 718 70
e 739 70
e 778 70
e 792 70
e 826 70
e 852 70
e 921 70
e 925 70
e 970 70
e 977 70
e 1158 70
e 1209 70
e 1229 70
e 1238 70
e 1271 70
e 1288 70
e 1296 70
e 1333 70
e 1385 70
e 1404 70
e 1412 70
e 1418 70
e 1450 70
e 1487 70
e 1489 70
e 1576 70
e 1642 70
e 1674 70
e 1692 70
e 1712 70
e 1759 70
e 1804 70
e 1816 70
e 1819 70
e 1847 70
e 1899 70
e 1938 70
e 1963 70
e 1997 70
e 2047 70
e 2060 70
e 2072 70
e 2158 70
e 2299 70
e 2300 70
e 2329 70
e 2332 70
e 2339 70
e 2383 70
e 2401 70
e 2425 70
e 2442 70
e 2498 70
e 2506 70
e 2507 70
e 2525 70
e 2562 70
e 2636 70
e 2690 70
e 2731 70
e 2797 70
e 2808 70
e 2814 70
e 2842 70
e 2843 70
e 2856 70
e 2886 70
e 2942 70
e 3001 70
e 3004 70
e 3036 70
e 3042 70
e 3072 70
e 3104 70
e 3133 70
e 3220 70
e 3235 70
e 3288 70
e 3295 70
e 3301 70
e 3320 70
e 3322 70
e 3377 70
e 3384 70
e 3423 70
e 3445 70
e 3559 70
e 3594 70
e 3610 70
e 3611 70
e 3612 70
e 3648 70
e 3679 70
e 3751 70
e 3755 70
e 3788 70
e 3791 70
e 3822 70
e 3849 70
e 3891 70
e 3893 70
e 82 71
e 90 71
e 171 71
e 211 71
e 272 71
e 278 71
e 323 71
e 527 71
e 542 71
e 699 71
e 703 71
e 732 71
e 791 71
e 838 71
e 868 71
e 925 71
e 928 71
e 964 71
e 984 71
e 1053 71
e 1094 71
e 1105 71
e 1130 71
e 1146 71
e 1374 71
e 1407 71
e 1541 71
e 1621 71
e 1653 71
e 1917 71
e 1982 71
e 1986 71
e 2034 71
e 2076 71
e 2207 71
e 2257 71
e 2258 71
e 2306 71
e 2357 71
e 2362 71
e 2453 71
e 2546 71
e 2713 71
e 2870 71
e 2944 71
e 2987 71
e 3133 71
e 3144 71
e 3145 71
e 3191 71
e 3226 71
e 3240 71
e 3514 71
e 3543 71
e 3643 71
e 3656 71
e 3706 71
e 3748 71
e 3810 71
e 3811 71
e 3837 71
e 284 72
e 412 72
e 483 72
e 583 72
e 701 72
e 811 72
e 814 72
e 839 72
e 860 72
e 894 72
e 951 72
e 1017 72
e 1092 72
e 1097 72
e 1300 72
e 1317 72
e 1525 72
e 1550 72
e 1593 72
e 1646 72
e 1650 72
e 1870 72
e 1891 72
e 1960 72
e 2045 72
e 2115 72
e 2157 72
e 2275 72
e 2291 72
e 2564 72
e 2676 72
e 2810 72
e 2908 72
e 2959 72
e 3115 72
e 3151 72
e 3171 72
e 3417 72
e 3601 72
e 3646 72
e 3755 72
e 3830 72
e 953 73
e 973 73
e 998 73
e 1313 73
e 1680 73
e 1813 73
e 1823 73
e 1980 73
e 1986 73
e 2018 73
e 2467 73
e 2479 73
e 2482 73
e 2842 73
e 3240 73
e 3810 73
e 124 74
e 1954 74
e 2105 74
e 2153 74
e 2292 74
e 136 75
e 397 75
e 666 75
e 950 75
e 968 75
e 1284 75
e 1318 75
e 1384 75
e 1806 75
e 2742 75
e 2768 75
e 3548 75
e 97 76
e 107 76
e 178 76
e 232 76
e 309 76
e 330 76
e 397 76
e 412 76
e 425 76
e 451 76
e 510 76
e 516 76
e 611 76
e 618 76
e 631 76
e 663 76
e 692 76
e 713 76
e 736 76
e 771 76
e 814 76
e 823 76
e 931 76
e 935 76
e 955 76
e 969 76
e 984 76
e 1024 76
e 1032 76
e 1123 76
e 1139 76
e 1211 76
e 1239 76
e 1252 76
e 1269 76
e 1343 76
e 1385 76
e 1386 76
e 1443 76
e 1447 76
e 1499 76
e 1566 76
e 1622 76
e 1638 76
e 1667 76
e 1669 76
e 1720 76
e 1729 76
e 1892 76
e 1945 76
e 2055 76
e 2062 76
e 2074 76
e 2091 76
e 2093 76
e 2099 76
e 2237 76
e 2240 76
e 2265 76
e 2283 76
e 2314 76
e 2471 76
e 2560 76
e 2630 76
e 2660 76
e 2661 76
e 2724 76
e 2739 76
e 2920 76
e 2944 76
e 2948 76
e 2969 76
e 3028 76
e 3099 76
e 3128 76
e 3129 76
e 3234 76
e 3248 76
e 3252 76
e 3264 76
e 3360 76
e 3384 76
e 3404 76
e 3447 76
e 3456 76
e 3482 76
e 3484 76
e 3493 76
e 3509 76
e 3524 76
e 3540 76
e 3601 76
e 3690 76
e 3723 76
e 3752 76
e 3761 76
e 3830 76
e 3836 76
e 3862 76
e 3883 76
e 3050 77
e 316 78
e 594 78
e 622 78
e 663 78
e 692 78
e 831 78
e 928 78
e 1066 78
e 1300 78
e 1313 78
e 1889 78
e 1936 78
e 1999 78
e 2126 78
e 2257 78
e 2279 78
e 2282 78
e 2286 78
e 2445 78
e 2506 78
e 2551 78
e 2607 78
e 2644 78
e 2947 78
e 3017 78
e 3069 78
e 3162 78
e 3164 78
e 3214 78
e 3297 78
e 3379 78
e 3409 78
e 3613 78
e 3635 78
e 3735 78
e 3778 78
e 3850 78
e 386 79
e 399 79
e 470 79
e 600 79
e 661 79
e 695 79
e 780 79
e 826 79
e 848 79
e 1010 79
e 1056 79
e 1061 79
e 1103 79
e 1176 79
e 1259 79
e 1278 79
e 1426 79
e 1435 79
e 1447 79
e 1499 79
e 1523 79
e 1717 79
e 1995 79
e 2000 79
e 2041 79
e 2197 79
e 2267 79
e 2346 79
e 2400 79
e 2449 79
e 2490 79
e 2570 79
e 2661 79
e 2698 79
e 2703 79
e 2718 79
e 2800 79
e 2912 79
e 2923 79
e 2997 79
e 3003 79
e 3061 79
e 3270 79
e 3282 79
e 3308 79
e 3373 79
e 3396 79
e 3454 79
e 3603 79
e 3680 79
e 3688 79
e 3836 79
e 3849 79
e 3857 79
e 3862 79
e 82 80
e 107 80
e 181 80
e 212 80
e 221 80
e 232 80
e 259 80
e 260 80
e 368 80
e 397 80
e 412 80
e 473 80
e 476 80
e 491 80
e 527 80
e 577 80
e 616 80
e 621 80
e 632 80
e 636 80
e 661 80
e 691 80
e 699 80
e 701 80
e 733 80
e 791 80
e 814 80
e 820 80
e 884 80
e 927 80
e 935 80
e 964 80
e 970 80
e 1056 80
e 1144 80
e 1146 80
e 1252 80
e 1254 80
e 1277 80
e 1293 80
e 1304 80
e 1357 80
e 1400 80
e 1421 80
e 1499 80
e 1541 80
e 1550 80
e 1607 80
e 1622 80
e 1627 80
e 1634 80
e 1638 80
e 1893 80
e 2064 80
e 2065 80
e 2086 80
e 2089 80
e 2148 80
e 2170 80
e 2178 80
e 2231 80
e 2456 80
e 2474 80
e 2518 80
e 2637 80
e 2713 80
e 2733 80
e 2767 80
e 2874 80
e 2902 80
e 2937 80
e 3109 80
e 3129 80
e 3145 80
e 3191 80
e 3307 80
e 3312 80
e 3339 80
e 3451 80
e 3460 80
e 3484 80
e 3496 80
e 3544 80
e 3590 80
e 3601 80
e 3674 80
e 3747 80
e 3748 80
e 3755 80
e 3761 80
e 3829 80
e 3830 80
e 175 81
e 228 81
e 425 81
e 566 81
e 869 81
e 882 81
e 1024 81
e 1436 81
e 1538 81
e 1566 81
e 1603 81
e 1882 81
e 1894 81
e 2034 81
e 2206 81
e 2458 81
e 2538 81
e 2789 81
e 2963 81
e 3043 81
e 3099 81
e 3109 81
e 3478 81
e 3558 81
e 3784 81
e 90 82
e 114 82
e 163 82
e 165 82
e 171 82
e 175 82
e 178 82
e 181 82
e 215 82
e 228 82
e 250 82
e 258 82
e 261 82
e 269 82
e 272 82
e 330 82
e 368 82
e 396 82
e 407 82
e 451 82
e 462 82
e 473 82
e 516 82
e 596 82
e 611 82
e 615 82
e 663 82
e 699 82
e 703 82
e 724 82
e 726 82
e 737 82
e 738 82
e 770 82
e 785 82
e 791 82
e 798 82
e 809 82
e 814 82
e 838 82
e 868 82
e 905 82
e 921 82
e 928 82
e 951 82
e 959 82
e 964 82
e 970 82
e 973 82
e 998 82
e 1013 82
e 1023 82
e 1024 82
e 1042 82
e 1075 82
e 1093 82
e 1105 82
e 1130 82
e 1146 82
e 1172 82
e 1182 82
e 1189 82
e 1191 82
e 1249 82
e 1254 82
e 1262 82
e 1283 82
e 1293 82
e 1319 82
e 1354 82
e 1356 82
e 1357 82
e 1366 82
e 1402 82
e 1407 82
e 1421 82
e 1451 82
e 1464 82
e 1525 82
e 1544 82
e 1549 82
e 1566 82
e 1582 82
e 1607 82
e 1621 82
e 1622 82
e 1623 82
e 1638 82
e 1667 82
e 1691 82
e 1710 82
e 1770 82
e 1775 82
e 1789 82
e 1816 82
e 1829 82
e 1848 82
e 1880 82
e 1882 82
e 1892 82
e 1893 82
e 1894 82
e 1942 82
e 1945 82
e 1982 82
e 1994 82
e 2015 82
e 2042 82
e 2048 82
e 2064 82
e 2069 82
e 2086 82
e 2096 82
e 2140 82
e 2156 82
e 2158 82
e 2173 82
e 2178 82
e 2207 82
e 2247 82
e 2250 82
e 2258 82
e 2276 82
e 2296 82
e 2304 82
e 2314 82
e 2322 82
e 2362 82
e 2380 82
e 2390 82
e 2407 82
e 2408 82
e 2421 82
e 2463 82
e 2467 82
e 2474 82
e 2477 82
e 2518 82
e 2554 82
e 2605 82
e 2626 82
e 2665 82
e 2684 82
e 2701 82
e 2708 82
e 2709 82
e 2713 82
e 2736 82
e 2745 82
e 2760 82
e 2767 82
e 2824 82
e 2842 82
e 2849 82
e 2884 82
e 2893 82
e 2902 82
e 2920 82
e 2931 82
e 2937 82
e 2940 82
e 2985 82
e 2986 82
e 2998 82
e 3023 82
e 3024 82
e 3034 82
e 3056 82
e 3063 82
e 3067 82
e 3069 82
e 3071 82
e 3089 82
e 3099 82
e 3102 82
e 3119 82
e 3128 82
e 3144 82
e 3181 82
e 3196 82
e 3212 82
e 3240 82
e 3262 82
e 3269 82
e 3284 82
e 3312 82
e 3314 82
e 3325 82
e 3339 82
e 3391 82
e 3407 82
e 3417 82
e 3425 82
e 3428 82
e 3447 82
e 3448 82
e 3451 82
e 3460 82
e 3461 82
e 3477 82
e 3478 82
e 3483 82
e 3484 82
e 3503 82
e 3581 82
e 3588 82
e 3601 82
e 3665 82
e 3666 82
e 3668 82
e 3674 82
e 3675 82
e 3689 82
e 3696 82
e 3726 82
e 3747 82
e 3755 82
e 3779 82
e 3810 82
e 3811 82
e 3838 82
e 3849 82
e 3867 82
e 1147 83
e 2463 83
e 321 84
e 388 84
e 503 84
e 635 84
e 1548 84
e 1772 84
e 2179 84
e 2216 84
e 2535 84
e 2616 84
e 2650 84
e 3172 84
e 3283 84
e 3362 84
e 3371 84
e 3438 84
e 3485 84
e 3823 84
e 117 85
e 215 85
e 241 85
e 436 85
e 451 85
e 505 85
e 825 85
e 876 85
e 1045 85
e 1130 85
e 1247 85
e 1361 85
e 1516 85
e 1561 85
e 1638 85
e 1837 85
e 1942 85
e 2148 85
e 2168 85
e 2286 85
e 2412 85
e 2483 85
e 2506 85
e 2579 85
e 2661 85
e 2913 85
e 3109 85
e 3142 85
e 3145 85
e 3258 85
e 3261 85
e 3304 85
e 3384 85
e 3526 85
e 3755 85
e 3811 85
e 3842 85
e 3870 85
e 3879 85
e 130 86
e 138 86
e 173 86
e 687 86
e 916 86
e 937 86
e 1037 86
e 1176 86
e 1209 86
e 1270 86
e 1515 86
e 1538 86
e 1910 86
e 1942 86
e 2301 86
e 2334 86
e 2587 86
e 2911 86
e 2921 86
e 3022 86
e 3283 86
e 3521 86
e 3560 86
e 3706 86
e 3844 86
e 91 87
e 101 87
e 171 87
e 207 87
e 226 87
e 228 87
e 233 87
e 325 87
e 376 87
e 400 87
e 453 87
e 491 87
e 603 87
e 696 87
e 701 87
e 767 87
e 805 87
e 858 87
e 928 87
e 1074 87
e 1127 87
e 1154 87
e 1181 87
e 1368 87
e 1380 87
e 1460 87
e 1515 87
e 1653 87
e 1727 87
e 1740 87
e 1987 87
e 2034 87
e 2046 87
e 2076 87
e 2098 87
e 2206 87
e 2287 87
e 2322 87
e 2323 87
e 2408 87
e 2520 87
e 2536 87
e 2604 87
e 2636 87
e 2911 87
e 2938 87
e 3016 87
e 3086 87
e 3133 87
e 3175 87
e 3215 87
e 3384 87
e 3439 87
e 3588 87
e 3611 87
e 3673 87
e 3755 87
e 3794 87
e 215 88
e 270 88
e 287 88
e 309 88
e 353 88
e 386 88
e 392 88
e 476 88
e 491 88
e 493 88
e 928 88
e 944 88
e 973 88
e 1055 88
e 1166 88
e 1269 88
e 1334 88
e 1669 88
e 1775 88
e 2086 88
e 2087 88
e 2120 88
e 2156 88
e 2223 88
e 2257 88
e 2298 88
e 2327 88
e 2364 88
e 2453 88
e 2546 88
e 2547 88
e 2562 88
e 2587 88
e 2621 88
e 2642 88
e 2695 88
e 2719 88
e 2735 88
e 2781 88
e 2942 88
e 2984 88
e 2990 88
e 3001 88
e 3027 88
e 3060 88
e 3126 88
e 3209 88
e 3286 88
e 3384 88
e 3385 88
e 3423 88
e 3452 88
e 3461 88
e 3464 88
e 3613 88
e 3691 88
e 3698 88
e 3727 88
e 3736 88
e 3823 88
e 3862 88
e 3874 88
e 155 89
e 187 89
e 387 89
e 524 89
e 767 89
e 792 89
e 845 89
e 852 89
e 892 89
e 976 89
e 1031 89
e 1080 89
e 1122 89
e 1163 89
e 1172 89
e 1242 89
e 1375 89
e 1388 89
e 1400 89
e 1423 89
e 1454 89
e 1468 89
e 1475 89
e 1511 89
e 1675 89
e 2005 89
e 2020 89
e 2219 89
e 2275 89
e 2368 89
e 2463 89
e 2506 89
e 2513 89
e 2521 89
e 2710 89
e 2745 89
e 2761 89
e 2856 89
e 2904 89
e 2963 89
e 3027 89
e 3072 89
e 3092 89
e 3104 89
e 3336 89
e 3608 89
e 3685 89
e 3697 89
e 3755 89
e 3779 89
e 3831 89
e 3839 89
e 190 90
e 249 90
e 269 90
e 414 90
e 436 90
e 611 90
e 851 90
e 868 90
e 931 90
e 959 90
e 1035 90
e 1053 90
e 1099 90
e 1130 90
e 1232 90
e 1254 90
e 1283 90
e 1298 90
e 1301 90
e 1322 90
e 1345 90
e 1374 90
e 1447 90
e 1646 90
e 1667 90
e 1750 90
e 1945 90
e 1968 90
e 1982 90
e 2093 90
e 2306 90
e 2364 90
e 2366 90
e 2374 90
e 2412 90
e 2419 90
e 2430 90
e 2546 90
e 2577 90
e 2601 90
e 2665 90
e 2692 90
e 2724 90
e 2835 90
e 2884 90
e 2940 90
e 2968 90
e 3023 90
e 3024 90
e 3145 90
e 3192 90
e 3237 90
e 3291 90
e 3360 90
e 3626 90
e 3665 90
e 3755 90
e 3830 90
e 99 91
e 193 91
e 232 91
e 261 91
e 270 91
e 290 91
e 301 91
e 445 91
e 491 91
e 497 91
e 505 91
e 515 91
e 558 91
e 599 91
e 604 91
e 613 91
e 619 91
e 637 91
e 641 91
e 733 91
e 736 91
e 884 91
e 928 91
e 964 91
e 965 91
e 1048 91
e 1053 91
e 1118 91
e 1176 91
e 1192 91
e 1249 91
e 1262 91
e 1270 91
e 1277 91
e 1340 91
e 1433 91
e 1498 91
e 1517 91
e 1526 91
e 1547 91
e 1624 91
e 1646 91
e 1684 91
e 1691 91
e 1692 91
e 1739 91
e 1816 91
e 1828 91
e 1866 91
e 1900 91
e 1905 91
e 1910 91
e 1919 91
e 1948 91
e 1957 91
e 1990 91
e 1993 91
e 2020 91
e 2065 91
e 2077 91
e 2116 91
e 2165 91
e 2178 91
e 2214 91
e 2225 91
e 2233 91
e 2300 91
e 2329 91
e 2334 91
e 2345 91
e 2361 91
e 2413 91
e 2450 91
e 2474 91
e 2497 91
e 2501 91
e 2512 91
e 2525 91
e 2562 91
e 2564 91
e 2565 91
e 2637 91
e 2645 91
e 2659 91
e 2683 91
e 2695 91
e 2733 91
e 2778 91
e 2824 91
e 2853 91
e 2869 91
e 2886 91
e 2890 91
e 2892 91
e 2902 91
e 2937 91
e 2946 91
e 2970 91
e 3029 91
e 3042 91
e 3058 91
e 3067 91
e 3071 91
e 3117 91
e 3119 91
e 3126 91
e 3129 91
e 3225 91
e 3226 91
e 3228 91
e 3253 91
e 3260 91
e 3277 91
e 3295 91
e 3355 91
e 3384 91
e 3387 91
e 3407 91
e 3436 91
e 3451 91
e 3464 91
e 3473 91
e 3522 91
e 3544 91
e 3548 91
e 3552 91
e 3609 91
e 3631 91
e 3638 91
e 3639 91
e 3679 91
e 3699 91
e 3719 91
e 3725 91
e 3745 91
e 3795 91
e 3824 91
e 3829 91
e 3888 91
e 3894 91
e 174 92
e 191 92
e 221 92
e 227 92
e 337 92
e 434 92
e 449 92
e 480 92
e 552 92
e 704 92
e 755 92
e 776 92
e 785 92
e 805 92
e 879 92
e 899 92
e 901 92
e 936 92
e 947 92
e 1004 92
e 1011 92
e 1020 92
e 1107 92
e 1137 92
e 1222 92
e 1263 92
e 1290 92
e 1349 92
e 1382 92
e 1488 92
e 1550 92
e 1569 92
e 1570 92
e 1635 92
e 1713 92
e 1722 92
e 2057 92
e 2138 92
e 2187 92
e 2384 92
e 2470 92
e 2526 92
e 2589 92
e 2617 92
e 2650 92
e 2656 92
e 2756 92
e 2804 92
e 2921 92
e 2939 92
e 3067 92
e 3182 92
e 3206 92
e 3222 92
e 3233 92
e 3292 92
e 3321 92
e 3332 92
e 3433 92
e 3501 92
e 3548 92
e 3604 92
e 3641 92
e 3664 92
e 3740 92
e 3804 92
e 3819 92
e 3847 92
e 3863 92
e 119 93
e 122 93
e 139 93
e 170 93
e 204 93
e 240 93
e 258 93
e 285 93
e 332 93
e 370 93
e 386 93
e 399 93
e 434 93
e 495 93
e 576 93
e 596 93
e 644 93
e 652 93
e 654 93
e 662 93
e 667 93
e 675 93
e 717 93
e 739 93
e 790 93
e 792 93
e 794 93
e 798 93
e 802 93
e 807 93
e 826 93
e 862 93
e 951 93
e 958 93
e 970 93
e 981 93
e 997 93
e 1014 93
e 1101 93
e 1125 93
e 1133 93
e 1193 93
e 1237 93
e 1238 93
e 1331 93
e 1332 93
e 1385 93
e 1404 93
e 1426 93
e 1450 93
e 1463 93
e 1484 93
e 1489 93
e 1559 93
e 1615 93
e 1625 93
e 1642 93
e 1674 93
e 1692 93
e 1712 93
e 1816 93
e 1847 93
e 1849 93
e 1866 93
e 1869 93
e 1894 93
e 1899 93
e 1938 93
e 1941 93
e 1963 93
e 1984 93
e 2047 93
e 2060 93
e 2072 93
e 2129 93
e 2159 93
e 2165 93
e 2234 93
e 2254 93
e 2256 93
e 2299 93
e 2391 93
e 2401 93
e 2425 93
e 2470 93
e 2497 93
e 2506 93
e 2510 93
e 2556 93
e 2594 93
e 2595 93
e 2617 93
e 2659 93
e 2690 93
e 2705 93
e 2709 93
e 2711 93
e 2786 93
e 2797 93
e 2801 93
e 2808 93
e 2817 93
e 2840 93
e 2843 93
e 2856 93
e 2886 93
e 2942 93
e 2945 93
e 2954 93
e 2980 93
e 2984 93
e 3001 93
e 3034 93
e 3035 93
e 3036 93
e 3061 93
e 3067 93
e 3105 93
e 3190 93
e 3209 93
e 3233 93
e 3288 93
e 3320 93
e 3322 93
e 3391 93
e 3393 93
e 3408 93
e 3423 93
e 3486 93
e 3535 93
e 3559 93
e 3574 93
e 3585 93
e 3587 93
e 3589 93
e 3594 93
e 3612 93
e 3661 93
e 3688 93
e 3755 93
e 3791 93
e 3827 93
e 3828 93
e 3891 93
e 3893 93
e 3897 93
e 169 94
e 786 94
e 1288 94
e 1967 94
e 2077 94
e 3058 94
e 3074 94
e 3167 94
e 3639 94
e 3715 94
e 3039 95
e 97 96
e 126 96
e 176 96
e 260 96
e 296 96
e 412 96
e 515 96
e 576 96
e 624 96
e 663 96
e 679 96
e 684 96
e 715 96
e 814 96
e 896 96
e 972 96
e 984 96
e 1034 96
e 1110 96
e 1130 96
e 1146 96
e 1258 96
e 1354 96
e 1376 96
e 1477 96
e 1521 96
e 1549 96
e 1550 96
e 1574 96
e 1582 96
e 1629 96
e 1945 96
e 1990 96
e 2087 96
e 2156 96
e 2176 96
e 2306 96
e 2345 96
e 2507 96
e 2637 96
e 2701 96
e 2724 96
e 2986 96
e 3145 96
e 3338 96
e 3385 96
e 3464 96
e 3528 96
e 3590 96
e 3810 96
e 3882 96
e 3883 96
e 117 97
e 126 97
e 261 97
e 296 97
e 318 97
e 393 97
e 412 97
e 464 97
e 618 97
e 622 97
e 663 97
e 677 97
e 701 97
e 703 97
e 721 97
e 726 97
e 809 97
e 823 97
e 838 97
e 931 97
e 955 97
e 963 97
e 969 97
e 984 97
e 1024 97
e 1085 97
e 1105 97
e 1239 97
e 1284 97
e 1345 97
e 1417 97
e 1443 97
e 1452 97
e 1456 97
e 1638 97
e 1662 97
e 1665 97
e 1720 97
e 1876 97
e 1983 97
e 2089 97
e 2093 97
e 2164 97
e 2183 97
e 2190 97
e 2191 97
e 2205 97
e 2240 97
e 2283 97
e 2306 97
e 2369 97
e 2533 97
e 2660 97
e 2670 97
e 2714 97
e 2724 97
e 2727 97
e 2780 97
e 2893 97
e 3014 97
e 3015 97
e 3028 97
e 3080 97
e 3145 97
e 3252 97
e 3335 97
e 3438 97
e 3482 97
e 3524 97
e 3540 97
e 3590 97
e 3601 97
e 3690 97
e 3723 97
e 3755 97
e 3766 97
e 3795 97
e 3799 97
e 3853 97
e 1600 98
e 101 99
e 144 99
e 278 99
e 301 99
e 325 99
e 348 99
e 453 99
e 475 99
e 625 99
e 649 99
e 667 99
e 742 99
e 757 99
e 768 99
e 778 99
e 791 99
e 833 99
e 858 99
e 884 99
e 916 99
e 937 99
e 985 99
e 1037 99
e 1055 99
e 1146 99
e 1181 99
e 1201 99
e 1207 99
e 1209 99
e 1248 99
e 1267 99
e 1278 99
e 1319 99
e 1333 99
e 1433 99
e 1576 99
e 1621 99
e 1623 99
e 1647 99
e 1696 99
e 1762 99
e 1841 99
e 1886 99
e 1982 99
e 2048 99
e 2076 99
e 2206 99
e 2221 99
e 2262 99
e 2314 99
e 2334 99
e 2420 99
e 2426 99
e 2498 99
e 2520 99
e 2569 99
e 2583 99
e 2584 99
e 2587 99
e 2679 99
e 2699 99
e 2773 99
e 2815 99
e 2823 99
e 2838 99
e 2850 99
e 2883 99
e 2886 99
e 2891 99
e 3016 99
e 3020 99
e 3038 99
e 3122 99
e 3133 99
e 3135 99
e 3158 99
e 3196 99
e 3226 99
e 3231 99
e 3235 99
e 3260 99
e 3269 99
e 3283 99
e 3384 99
e 3391 99
e 3464 99
e 3491 99
e 3536 99
e 3544 99
e 3549 99
e 3598 99
e 3672 99
e 3673 99
e 3696 99
e 3706 99
e 3719 99
e 3746 99
e 3784 99
e 3844 99
e 3861 99
e 3895 99
e 338 100
e 356 100
e 382 100
e 417 100
e 473 100
e 549 100
e 611 100
e 628 100
e 641 100
e 827 100
e 852 100
e 896 100
e 964 100
e 1034 100
e 1139 100
e 1146 100
e 1354 100
e 1406 100
e 1501 100
e 1595 100
e 1599 100
e 1836 100
e 1966 100
e 2027 100
e 2156 100
e 2199 100
e 2200 100
e 2270 100
e 2276 100
e 2414 100
e 2620 100
e 2645 100
e 2652 100
e 2668 100
e 2709 100
e 2713 100
e 2720 100
e 2811 100
e 2822 100
e 2968 100
e 3060 100
e 3102 100
e 3119 100
e 3144 100
e 3227 100
e 3236 100
e 3240 100
e 3325 100
e 3344 100
e 3407 100
e 3448 100
e 3506 100
e 3591 100
e 3738 100
e 3745 100
e 3826 100
e 104 101
e 131 101
e 207 101
e 226 101
e 233 101
e 239 101
e 301 101
e 364 101
e 386 101
e 409 101
e 415 101
e 422 101
e 488 101
e 496 101
e 497 101
e 625 101
e 649 101
e 736 101
e 776 101
e 778 101
e 850 101
e 858 101
e 884 101
e 912 101
e 937 101
e 1037 101
e 1074 101
e 1093 101
e 1103 101
e 1113 101
e 1135 101
e 1147 101
e 1154 101
e 1181 101
e 1191 101
e 1196 101
e 1201 101
e 1319 101
e 1348 101
e 1369 101
e 1395 101
e 1424 101
e 1433 101
e 1472 101
e 1474 101
e 1520 101
e 1541 101
e 1548 101
e 1584 101
e 1601 101
e 1604 101
e 1614 101
e 1634 101
e 1696 101
e 1727 101
e 1738 101
e 1754 101
e 1855 101
e 1947 101
e 1948 101
e 2020 101
e 2037 101
e 2072 101
e 2098 101
e 2116 101
e 2204 101
e 2226 101
e 2237 101
e 2244 101
e 2251 101
e 2323 101
e 2334 101
e 2337 101
e 2345 101
e 2385 101
e 2389 101
e 2409 101
e 2434 101
e 2481 101
e 2494 101
e 2515 101
e 2543 101
e 2569 101
e 2584 101
e 2611 101
e 2699 101
e 2727 101
e 2741 101
e 2755 101
e 2774 101
e 2778 101
e 2791 101
e 2802 101
e 2911 101
e 2918 101
e 2938 101
e 2948 101
e 2987 101
e 2997 101
e 3020 101
e 3050 101
e 3086 101
e 3133 101
e 3191 101
e 3245 101
e 3260 101
e 3301 101
e 3337 101
e 3360 101
e 3377 101
e 3391 101
e 3394 101
e 3467 101
e 3505 101
e 3521 101
e 3549 101
e 3552 101
e 3553 101
e 3556 101
e 3560 101
e 3595 101
e 3598 101
e 3611 101
e 3666 101
e 3667 101
e 3673 101
e 3704 101
e 3719 101
e 3729 101
e 3749 101
e 3755 101
e 3827 101
e 3843 101
e 3844 101
e 3888 101
e 3895 101
e 113 102
e 149 102
e 150 102
e 176 102
e 229 102
e 247 102
e 259 102
e 261 102
e 373 102
e 378 102
e 410 102
e 436 102
e 483 102
e 489 102
e 492 102
e 494 102
e 559 102
e 563 102
e 582 102
e 583 102
e 594 102
e 605 102
e 637 102
e 643 102
e 656 102
e 664 102
e 665 102
e 680 102
e 684 102
e 723 102
e 747 102
e 770 102
e 835 102
e 839 102
e 847 102
e 896 102
e 957 102
e 964 102
e 971 102
e 972 102
e 1013 102
e 1017 102
e 1053 102
e 1082 102
e 1093 102
e 1110 102
e 1133 102
e 1169 102
e 1192 102
e 1213 102
e 1231 102
e 1252 102
e 1267 102
e 1272 102
e 1293 102
e 1298 102
e 1301 102
e 1321 102
e 1334 102
e 1343 102
e 1350 102
e 1358 102
e 1364 102
e 1376 102
e 1377 102
e 1406 102
e 1416 102
e 1452 102
e 1458 102
e 1503 102
e 1530 102
e 1543 102
e 1556 102
e 1574 102
e 1592 102
e 1715 102
e 1753 102
e 1805 102
e 1836 102
e 1866 102
e 1880 102
e 1889 102
e 1891 102
e 1905 102
e 1909 102
e 1927 102
e 1956 102
e 1957 102
e 1986 102
e 2024 102
e 2042 102
e 2045 102
e 2115 102
e 2156 102
e 2157 102
e 2161 102
e 2168 102
e 2192 102
e 2195 102
e 2231 102
e 2250 102
e 2276 102
e 2296 102
e 2312 102
e 2413 102
e 2419 102
e 2436 102
e 2464 102
e 2469 102
e 2473 102
e 2477 102
e 2499 102
e 2501 102
e 2607 102
e 2628 102
e 2630 102
e 2649 102
e 2668 102
e 2669 102
e 2672 102
e 2675 102
e 2694 102
e 2712 102
e 2714 102
e 2718 102
e 2720 102
e 2792 102
e 2799 102
e 2810 102
e 2812 102
e 2824 102
e 2832 102
e 2889 102
e 2892 102
e 2902 102
e 2906 102
e 2922 102
e 2937 102
e 2947 102
e 2957 102
e 3021 102
e 3084 102
e 3089 102
e 3093 102
e 3113 102
e 3126 102
e 3129 102
e 3145 102
e 3150 102
e 3224 102
e 3227 102
e 3338 102
e 3343 102
e 3371 102
e 3385 102
e 3391 102
e 3404 102
e 3416 102
e 3425 102
e 3427 102
e 3444 102
e 3448 102
e 3521 102
e 3528 102
e 3554 102
e 3578 102
e 3734 102
e 3745 102
e 3755 102
e 3775 102
e 3799 102
e 3815 102
e 3826 102
e 3851 102
e 3876 102
e 3879 102
e 3883 102
e 355 103
e 1252 103
e 1585 103
e 2182 103
e 2856 103
e 207 104
e 296 104
e 301 104
e 326 104
e 364 104
e 415 104
e 422 104
e 558 104
e 807 104
e 861 104
e 912 104
e 1093 104
e 1196 104
e 1319 104
e 1474 104
e 1604 104
e 1738 104
e 1939 104
e 2318 104
e 2358 104
e 2389 104
e 2802 104
e 2904 104
e 3394 104
e 3414 104
e 3611 104
e 3672 104
e 3687 104
e 3719 104
e 3843 104
e 141 105
e 210 105
e 344 105
e 399 105
e 449 105
e 458 105
e 695 105
e 762 105
e 780 105
e 805 105
e 850 105
e 1008 105
e 1022 105
e 1061 105
e 1176 105
e 1184 105
e 1256 105
e 1278 105
e 1426 105
e 1461 105
e 1523 105
e 1699 105
e 1706 105
e 1724 105
e 1833 105
e 1950 105
e 2057 105
e 2267 105
e 2351 105
e 2449 105
e 2570 105
e 2698 105
e 2699 105
e 2802 105
e 2818 105
e 2826 105
e 2926 105
e 3206 105
e 3236 105
e 3282 105
e 3290 105
e 3308 105
e 3501 105
e 3681 105
e 136 106
e 728 106
e 779 106
e 877 106
e 895 106
e 1174 106
e 1263 106
e 1295 106
e 1309 106
e 1337 106
e 1405 106
e 1526 106
e 1540 106
e 1570 106
e 1619 106
e 1673 106
e 1683 106
e 1714 106
e 1791 106
e 1985 106
e 2040 106
e 2138 106
e 2287 106
e 2533 106
e 2545 106
e 2567 106
e 2774 106
e 2798 106
e 2802 106
e 2846 106
e 2853 106
e 3137 106
e 3173 106
e 3274 106
e 3355 106
e 3548 106
e 3575 106
e 3664 106
e 3755 106
e 3814 106
e 196 107
e 215 107
e 259 107
e 261 107
e 355 107
e 366 107
e 397 107
e 405 107
e 407 107
e 419 107
e 451 107
e 457 107
e 467 107
e 477 107
e 489 107
e 527 107
e 531 107
e 554 107
e 559 107
e 602 107
e 616 107
e 622 107
e 636 107
e 656 107
e 675 107
e 691 107
e 699 107
e 708 107
e 826 107
e 862 107
e 873 107
e 905 107
e 906 107
e 930 107
e 934 107
e 939 107
e 966 107
e 1006 107
e 1007 107
e 1030 107
e 1042 107
e 1082 107
e 1093 107
e 1097 107
e 1130 107
e 1131 107
e 1161 107
e 1165 107
e 1232 107
e 1243 107
e 1249 107
e 1252 107
e 1255 107
e 1266 107
e 1267 107
e 1316 107
e 1346 107
e 1348 107
e 1386 107
e 1417 107
e 1462 107
e 1508 107
e 1550 107
e 1552 107
e 1562 107
e 1634 107
e 1662 107
e 1744 107
e 1788 107
e 1844 107
e 1846 107
e 1861 107
e 1870 107
e 1889 107
e 1925 107
e 1930 107
e 1959 107
e 1982 107
e 1986 107
e 1994 107
e 1999 107
e 2019 107
e 2022 107
e 2072 107
e 2085 107
e 2096 107
e 2104 107
e 2140 107
e 2148 107
e 2151 107
e 2171 107
e 2231 107
e 2257 107
e 2320 107
e 2370 107
e 2442 107
e 2468 107
e 2473 107
e 2506 107
e 2534 107
e 2549 107
e 2600 107
e 2644 107
e 2651 107
e 2658 107
e 2661 107
e 2695 107
e 2760 107
e 2767 107
e 2775 107
e 2792 107
e 2811 107
e 2862 107
e 2874 107
e 2879 107
e 2889 107
e 2953 107
e 2955 107
e 2985 107
e 3003 107
e 3030 107
e 3067 107
e 3089 107
e 3128 107
e 3161 107
e 3249 107
e 3298 107
e 3315 107
e 3372 107
e 3376 107
e 3447 107
e 3484 107
e 3509 107
e 3521 107
e 3630 107
e 3678 107
e 3734 107
e 3737 107
e 3749 107
e 3755 107
e 3767 107
e 3849 107
e 3855 107
e 3895 107
e 119 108
e 227 108
e 282 108
e 340 108
e 397 108
e 437 108
e 534 108
e 543 108
e 666 108
e 678 108
e 735 108
e 856 108
e 891 108
e 947 108
e 1011 108
e 1149 108
e 1246 108
e 1284 108
e 1332 108
e 1486 108
e 1673 108
e 1693 108
e 1699 108
e 1700 108
e 1771 108
e 1840 108
e 1877 108
e 1887 108
e 2057 108
e 2058 108
e 2243 108
e 2349 108
e 2473 108
e 2486 108
e 2748 108
e 2768 108
e 2781 108
e 2903 108
e 3093 108
e 3137 108
e 3206 108
e 3433 108
e 3580 108
e 3620 108
e 3647 108
e 3664 108
e 3676 108
e 3755 108
e 3771 108
e 3887 108
e 3897 108
e 310 109
e 391 109
e 407 109
e 412 109
e 618 109
e 632 109
e 663 109
e 1024 109
e 1111 109
e 1130 109
e 1372 109
e 1402 109
e 1403 109
e 1632 109
e 1848 109
e 2064 109
e 2124 109
e 2252 109
e 2304 109
e 2432 109
e 2473 109
e 2491 109
e 2626 109
e 2637 109
e 2665 109
e 2676 109
e 2820 109
e 2842 109
e 2940 109
e 2948 109
e 2998 109
e 3028 109
e 3089 109
e 3461 109
e 3614 109
e 3755 109
e 241 110
e 302 110
e 1178 110
e 1708 110
e 2818 110
e 3091 110
e 3315 110
e 3415 110
e 126 111
e 181 111
e 215 111
e 232 111
e 274 111
e 301 111
e 396 111
e 397 111
e 405 111
e 446 111
e 460 111
e 516 111
e 526 111
e 531 111
e 542 111
e 622 111
e 631 111
e 663 111
e 768 111
e 823 111
e 828 111
e 839 111
e 843 111
e 861 111
e 921 111
e 933 111
e 963 111
e 990 111
e 1016 111
e 1041 111
e 1046 111
e 1074 111
e 1130 111
e 1156 111
e 1177 111
e 1191 111
e 1215 111
e 1254 111
e 1261 111
e 1270 111
e 1311 111
e 1350 111
e 1508 111
e 1536 111
e 1582 111
e 1616 111
e 1638 111
e 1648 111
e 1649 111
e 1689 111
e 1743 111
e 1744 111
e 1823 111
e 1843 111
e 1894 111
e 1930 111
e 2049 111
e 2064 111
e 2089 111
e 2102 111
e 2122 111
e 2226 111
e 2247 111
e 2257 111
e 2258 111
e 2272 111
e 2306 111
e 2330 111
e 2353 111
e 2406 111
e 2443 111
e 2467 111
e 2468 111
e 2471 111
e 2506 111
e 2547 111
e 2576 111
e 2627 111
e 2632 111
e 2653 111
e 2657 111
e 2676 111
e 2724 111
e 2780 111
e 2849 111
e 2858 111
e 2889 111
e 2921 111
e 2928 111
e 3028 111
e 3067 111
e 3069 111
e 3077 111
e 3097 111
e 3145 111
e 3149 111
e 3161 111
e 3164 111
e 3223 111
e 3252 111
e 3300 111
e 3305 111
e 3326 111
e 3360 111
e 3376 111
e 3422 111
e 3492 111
e 3502 111
e 3590 111
e 3607 111
e 3713 111
e 3716 111
e 3722 111
e 3726 111
e 3743 111
e 3783 111
e 3876 111
e 285 112
e 503 112
e 635 112
e 661 112
e 1056 112
e 1103 112
e 1278 112
e 1336 112
e 1340 112
e 1459 112
e 1499 112
e 1523 112
e 1918 112
e 2197 112
e 2217 112
e 2266 112
e 2346 112
e 2434 112
e 2449 112
e 2535 112
e 2634 112
e 2741 112
e 2923 112
e 2958 112
e 2997 112
e 3045 112
e 3172 112
e 3362 112
e 3371 112
e 3373 112
e 3377 112
e 3438 112
e 3552 112
e 3823 112
e 3861 112
e 3881 112
e 169 113
e 185 113
e 229 113
e 241 113
e 289 113
e 436 113
e 441 113
e 470 113
e 483 113
e 582 113
e 589 113
e 594 113
e 661 113
e 737 113
e 747 113
e 770 113
e 825 113
e 839 113
e 843 113
e 847 113
e 881 113
e 957 113
e 963 113
e 999 113
e 1030 113
e 1231 113
e 1302 113
e 1316 113
e 1334 113
e 1345 113
e 1361 113
e 1379 113
e 1414 113
e 1458 113
e 1499 113
e 1595 113
e 1661 113
e 1662 113
e 1677 113
e 1707 113
e 1708 113
e 1783 113
e 1807 113
e 1857 113
e 1880 113
e 1902 113
e 1936 113
e 1967 113
e 1982 113
e 1995 113
e 2015 113
e 2038 113
e 2045 113
e 2062 113
e 2115 113
e 2157 113
e 2209 113
e 2231 113
e 2247 113
e 2312 113
e 2436 113
e 2504 113
e 2506 113
e 2600 113
e 2607 113
e 2649 113
e 2720 113
e 2810 113
e 2821 113
e 2824 113
e 2832 113
e 2860 113
e 2906 113
e 2947 113
e 3006 113
e 3039 113
e 3142 113
e 3146 113
e 3167 113
e 3179 113
e 3194 113
e 3230 113
e 3258 113
e 3425 113
e 3498 113
e 3506 113
e 3521 113
e 3755 113
e 3761 113
e 3799 113
e 3815 113
e 3826 113
e 120 114
e 153 114
e 171 114
e 177 114
e 183 114
e 233 114
e 272 114
e 337 114
e 395 114
e 396 114
e 400 114
e 411 114
e 498 114
e 516 114
e 517 114
e 545 114
e 548 114
e 566 114
e 615 114
e 647 114
e 683 114
e 719 114
e 744 114
e 797 114
e 814 114
e 869 114
e 880 114
e 882 114
e 906 114
e 914 114
e 931 114
e 951 114
e 962 114
e 988 114
e 1009 114
e 1023 114
e 1036 114
e 1055 114
e 1068 114
e 1129 114
e 1130 114
e 1156 114
e 1311 114
e 1401 114
e 1417 114
e 1456 114
e 1469 114
e 1493 114
e 1536 114
e 1566 114
e 1602 114
e 1608 114
e 1629 114
e 1638 114
e 1666 114
e 1677 114
e 1685 114
e 1710 114
e 1760 114
e 1793 114
e 1817 114
e 1830 114
e 1854 114
e 1874 114
e 1894 114
e 1935 114
e 2078 114
e 2091 114
e 2143 114
e 2158 114
e 2212 114
e 2216 114
e 2219 114
e 2252 114
e 2258 114
e 2272 114
e 2304 114
e 2306 114
e 2337 114
e 2364 114
e 2407 114
e 2415 114
e 2538 114
e 2541 114
e 2562 114
e 2735 114
e 2755 114
e 2760 114
e 2773 114
e 2783 114
e 2789 114
e 2861 114
e 2906 114
e 2976 114
e 2998 114
e 3031 114
e 3067 114
e 3075 114
e 3078 114
e 3099 114
e 3109 114
e 3131 114
e 3145 114
e 3160 114
e 3173 114
e 3248 114
e 3252 114
e 3254 114
e 3360 114
e 3380 114
e 3419 114
e 3425 114
e 3439 114
e 3447 114
e 3450 114
e 3452 114
e 3484 114
e 3530 114
e 3540 114
e 3557 114
e 3567 114
e 3588 114
e 3663 114
e 3667 114
e 3674 114
e 3766 114
e 3780 114
e 3852 114
e 3890 114
e 249 115
e 261 115
e 737 115
e 1623 115
e 1677 115
e 2314 115
e 2536 115
e 2624 115
e 3121 115
e 3235 115
e 3521 115
e 126 116
e 189 116
e 215 116
e 287 116
e 362 116
e 413 116
e 467 116
e 496 116
e 531 116
e 581 116
e 683 116
e 691 116
e 737 116
e 770 116
e 831 116
e 862 116
e 894 116
e 928 116
e 1124 116
e 1191 116
e 1410 116
e 1421 116
e 1443 116
e 1636 116
e 1658 116
e 1668 116
e 1677 116
e 1843 116
e 1891 116
e 1956 116
e 2099 116
e 2189 116
e 2240 116
e 2337 116
e 2368 116
e 2506 116
e 2538 116
e 2661 116
e 2760 116
e 2765 116
e 2784 116
e 2849 116
e 2932 116
e 3003 116
e 3128 116
e 3145 116
e 3162 116
e 3364 116
e 3366 116
e 3419 116
e 3424 116
e 3442 116
e 3479 116
e 3493 116
e 3598 116
e 3650 116
e 3735 116
e 3755 116
e 3794 116
e 215 117
e 219 117
e 241 117
e 295 117
e 297 117
e 373 117
e 408 117
e 451 117
e 457 117
e 467 117
e 538 117
e 582 117
e 615 117
e 652 117
e 692 117
e 774 117
e 825 117
e 862 117
e 928 117
e 964 117
e 1045 117
e 1211 117
e 1239 117
e 1254 117
e 1277 117
e 1313 117
e 1334 117
e 1345 117
e 1368 117
e 1452 117
e 1510 117
e 1578 117
e 1609 117
e 1612 117
e 1662 117
e 1677 117
e 1726 117
e 1843 117
e 1880 117
e 1936 117
e 1937 117
e 1957 117
e 1994 117
e 2064 117
e 2102 117
e 2148 117
e 2212 117
e 2282 117
e 2388 117
e 2389 117
e 2408 117
e 2415 117
e 2445 117
e 2468 117
e 2469 117
e 2483 117
e 2506 117
e 2523 117
e 2547 117
e 2588 117
e 2615 117
e 2621 117
e 2627 117
e 2644 117
e 2669 117
e 2672 117
e 2739 117
e 2758 117
e 2832 117
e 2847 117
e 2887 117
e 2899 117
e 3003 117
e 3069 117
e 3098 117
e 3142 117
e 3162 117
e 3164 117
e 3261 117
e 3327 117
e 3424 117
e 3572 117
e 3598 117
e 3629 117
e 3633 117
e 3682 117
e 3691 117
e 3722 117
e 3752 117
e 3778 117
e 3842 117
e 174 118
e 210 118
e 222 118
e 227 118
e 240 118
e 294 118
e 346 118
e 431 118
e 662 118
e 795 118
e 820 118
e 827 118
e 890 118
e 1088 118
e 1271 118
e 1629 118
e 1671 118
e 1714 118
e 1757 118
e 1777 118
e 2088 118
e 2339 118
e 2347 118
e 2506 118
e 2633 118
e 2678 118
e 2935 118
e 3132 118
e 3366 118
e 3548 118
e 3575 118
e 3604 118
e 3620 118
e 3732 118
e 3814 118
e 3862 118
e 139 119
e 170 119
e 222 119
e 276 119
e 416 119
e 552 119
e 662 119
e 790 119
e 798 119
e 802 119
e 805 119
e 956 119
e 1020 119
e 1237 119
e 1281 119
e 1355 119
e 1463 119
e 1586 119
e 1642 119
e 1699 119
e 1713 119
e 1806 119
e 1815 119
e 1821 119
e 1877 119
e 1983 119
e 1984 119
e 2057 119
e 2159 119
e 2254 119
e 2391 119
e 2398 119
e 2470 119
e 2533 119
e 2595 119
e 2711 119
e 2756 119
e 2829 119
e 2939 119
e 2992 119
e 3105 119
e 3233 119
e 3405 119
e 3489 119
e 3548 119
e 3574 119
e 3594 119
e 3664 119
e 3804 119
e 3840 119
e 3897 119
e 171 120
e 297 120
e 309 120
e 404 120
e 454 120
e 496 120
e 516 120
e 548 120
e 699 120
e 1064 120
e 1130 120
e 1234 120
e 1253 120
e 1414 120
e 1446 120
e 1636 120
e 1649 120
e 1719 120
e 1802 120
e 1843 120
e 1845 120
e 1862 120
e 1935 120
e 1982 120
e 2142 120
e 2237 120
e 2337 120
e 2366 120
e 2466 120
e 2499 120
e 2547 120
e 2550 120
e 2661 120
e 2725 120
e 2735 120
e 2801 120
e 2928 120
e 3014 120
e 3075 120
e 3100 120
e 3157 120
e 3317 120
e 3336 120
e 3404 120
e 3436 120
e 3449 120
e 3472 120
e 3480 120
e 3526 120
e 3572 120
e 3586 120
e 3588 120
e 3645 120
e 3657 120
e 3731 120
e 3838 120
e 397 121
e 258 122
e 260 122
e 495 122
e 576 122
e 596 122
e 624 122
e 644 122
e 739 122
e 794 122
e 807 122
e 852 122
e 1166 122
e 1229 122
e 1332 122
e 1487 122
e 1615 122
e 1642 122
e 1779 122
e 1816 122
e 1819 122
e 1912 122
e 2029 122
e 2047 122
e 2087 122
e 2300 122
e 2401 122
e 2506 122
e 2797 122
e 2840 122
e 2843 122
e 2984 122
e 3004 122
e 3220 122
e 3320 122
e 3556 122
e 3559 122
e 3612 122
e 3679 122
e 3791 122
e 603 123
e 803 123
e 1417 123
e 1507 123
e 1997 123
e 2438 123
e 3158 123
e 3495 123
e 3755 123
e 197 124
e 241 124
e 547 124
e 556 124
e 723 124
e 803 124
e 825 124
e 876 124
e 906 124
e 921 124
e 926 124
e 1030 124
e 1167 124
e 1230 124
e 1251 124
e 1258 124
e 1316 124
e 1361 124
e 1414 124
e 1417 124
e 1440 124
e 1458 124
e 1546 124
e 1580 124
e 1639 124
e 1679 124
e 1741 124
e 1778 124
e 1793 124
e 1811 124
e 1853 124
e 1858 124
e 1940 124
e 1970 124
e 2003 124
e 2006 124
e 2052 124
e 2097 124
e 2139 124
e 2169 124
e 2195 124
e 2258 124
e 2284 124
e 2288 124
e 2292 124
e 2322 124
e 2336 124
e 2353 124
e 2381 124
e 2473 124
e 2508 124
e 2608 124
e 2704 124
e 2714 124
e 2834 124
e 2862 124
e 2924 124
e 2953 124
e 3033 124
e 3049 124
e 3054 124
e 3089 124
e 3142 124
e 3143 124
e 3161 124
e 3166 124
e 3188 124
e 3258 124
e 3315 124
e 3391 124
e 3426 124
e 3504 124
e 3526 124
e 3636 124
e 3678 124
e 3755 124
e 3772 124
e 3794 124
e 3799 124
e 3827 124
e 3851 124
e 3882 124
e 273 125
e 901 125
e 2262 125
e 2624 125
e 3384 125
e 149 126
e 189 126
e 261 126
e 296 126
e 408 126
e 413 126
e 464 126
e 506 126
e 507 126
e 516 126
e 535 126
e 537 126
e 581 126
e 615 126
e 622 126
e 655 126
e 660 126
e 663 126
e 669 126
e 677 126
e 691 126
e 750 126
e 770 126
e 774 126
e 809 126
e 838 126
e 862 126
e 874 126
e 896 126
e 905 126
e 921 126
e 928 126
e 951 126
e 963 126
e 969 126
e 984 126
e 991 126
e 993 126
e 1024 126
e 1031 126
e 1040 126
e 1041 126
e 1055 126
e 1066 126
e 1085 126
e 1122 126
e 1129 126
e 1146 126
e 1211 126
e 1233 126
e 1286 126
e 1327 126
e 1417 126
e 1582 126
e 1612 126
e 1622 126
e 1649 126
e 1668 126
e 1707 126
e 1726 126
e 1830 126
e 1850 126
e 1862 126
e 1864 126
e 1876 126
e 1891 126
e 2122 126
e 2140 126
e 2148 126
e 2158 126
e 2183 126
e 2189 126
e 2226 126
e 2240 126
e 2243 126
e 2285 126
e 2296 126
e 2309 126
e 2319 126
e 2354 126
e 2416 126
e 2468 126
e 2471 126
e 2473 126
e 2483 126
e 2497 126
e 2509 126
e 2547 126
e 2565 126
e 2632 126
e 2658 126
e 2662 126
e 2672 126
e 2712 126
e 2714 126
e 2727 126
e 2780 126
e 2784 126
e 2838 126
e 2842 126
e 2889 126
e 2898 126
e 2899 126
e 2902 126
e 2908 126
e 2920 126
e 2923 126
e 2928 126
e 2933 126
e 2947 126
e 2968 126
e 2997 126
e 3022 126
e 3034 126
e 3051 126
e 3069 126
e 3089 126
e 3122 126
e 3167 126
e 3168 126
e 3234 126
e 3238 126
e 3293 126
e 3300 126
e 3335 126
e 3364 126
e 3379 126
e 3447 126
e 3448 126
e 3471 126
e 3533 126
e 3561 126
e 3590 126
e 3599 126
e 3643 126
e 3656 126
e 3692 126
e 3722 126
e 3734 126
e 3737 126
e 3742 126
e 3752 126
e 3755 126
e 3795 126
e 3799 126
e 3821 126
e 3823 126
e 3838 126
e 3850 126
e 3853 126
e 191 127
e 207 127
e 240 127
e 345 127
e 444 127
e 543 127
e 819 127
e 1051 127
e 1088 127
e 1191 127
e 1295 127
e 1382 127
e 1461 127
e 1631 127
e 1757 127
e 1795 127
e 1827 127
e 2040 127
e 2188 127
e 2592 127
e 2772 127
e 2935 127
e 2992 127
e 3313 127
e 3720 127
e 3732 127
e 3819 127
e 3869 127
e 449 128
e 485 128
e 598 128
e 694 128
e 776 128
e 808 128
e 901 128
e 947 128
e 1137 128
e 1289 128
e 1290 128
e 1318 128
e 1382 128
e 1400 128
e 1457 128
e 1569 128
e 1570 128
e 1619 128
e 1722 128
e 1877 128
e 1888 128
e 1912 128
e 2057 128
e 2149 128
e 2398 128
e 2510 128
e 2582 128
e 2611 128
e 2637 128
e 2690 128
e 2706 128
e 2788 128
e 2801 128
e 2828 128
e 2907 128
e 3182 128
e 3405 128
e 3501 128
e 3532 128
e 3579 128
e 3580 128
e 3797 128
e 3804 128
e 3863 128
e 3887 128
e 3867 129
e 348 130
e 387 130
e 418 130
e 421 130
e 445 130
e 453 130
e 497 130
e 649 130
e 677 130
e 687 130
e 706 130
e 710 130
e 778 130
e 807 130
e 858 130
e 861 130
e 916 130
e 937 130
e 1037 130
e 1108 130
e 1162 130
e 1166 130
e 1273 130
e 1412 130
e 1433 130
e 1511 130
e 1563 130
e 1601 130
e 1615 130
e 1666 130
e 1819 130
e 1910 130
e 1947 130
e 2076 130
e 2087 130
e 2098 130
e 2172 130
e 2197 130
e 2300 130
e 2301 130
e 2428 130
e 2473 130
e 2474 130
e 2481 130
e 2484 130
e 2558 130
e 2584 130
e 2587 130
e 2640 130
e 2666 130
e 2776 130
e 2843 130
e 2960 130
e 3005 130
e 3020 130
e 3050 130
e 3133 130
e 3175 130
e 3269 130
e 3301 130
e 3313 130
e 3336 130
e 3384 130
e 3391 130
e 3423 130
e 3521 130
e 3544 130
e 3623 130
e 3631 130
e 3672 130
e 3685 130
e 3755 130
e 3759 130
e 3827 130
e 144 131
e 171 131
e 228 131
e 571 131
e 778 131
e 869 131
e 916 131
e 1127 131
e 1201 131
e 1234 131
e 1294 131
e 1538 131
e 1800 131
e 2034 131
e 2472 131
e 2520 131
e 2543 131
e 2604 131
e 2658 131
e 3020 131
e 3133 131
e 3144 131
e 3175 131
e 3221 131
e 3391 131
e 3521 131
e 3755 131
e 186 132
e 347 132
e 1081 132
e 1144 132
e 1764 132
e 1838 132
e 1895 132
e 2020 132
e 2067 132
e 2233 132
e 2512 132
e 2808 132
e 3239 132
e 3380 132
e 3456 132
e 3552 132
e 3694 132
e 3755 132
e 3824 132
e 185 133
e 441 133
e 1316 133
e 1324 133
e 1574 133
e 1661 133
e 1751 133
e 1861 133
e 1967 133
e 2209 133
e 2667 133
e 2720 133
e 3488 133
e 3745 133
e 136 134
e 205 134
e 307 134
e 308 134
e 333 134
e 485 134
e 499 134
e 607 134
e 773 134
e 829 134
e 941 134
e 1194 134
e 1243 134
e 1485 134
e 1791 134
e 1871 134
e 2112 134
e 2143 134
e 2147 134
e 2287 134
e 2384 134
e 2804 134
e 2816 134
e 2983 134
e 3118 134
e 3182 134
e 3604 134
e 3814 134
e 3880 134
e 1223 135
e 3755 135
e 281 136
e 598 136
e 666 136
e 749 136
e 829 136
e 929 136
e 953 136
e 1005 136
e 1044 136
e 1173 136
e 1284 136
e 1318 136
e 1384 136
e 1486 136
e 1502 136
e 1779 136
e 1795 136
e 1797 136
e 1914 136
e 2058 136
e 2411 136
e 2768 136
e 2802 136
e 2935 136
e 3041 136
e 3271 136
e 3500 136
e 3552 136
e 3600 136
e 3604 136
e 3740 136
e 3755 136
e 3801 136
e 3805 136
e 3814 136
e 142 137
e 432 137
e 464 137
e 509 137
e 591 137
e 614 137
e 623 137
e 682 137
e 828 137
e 843 137
e 935 137
e 1007 137
e 1032 137
e 1172 137
e 1233 137
e 1242 137
e 1265 137
e 1286 137
e 1310 137
e 1431 137
e 1495 137
e 1503 137
e 1529 137
e 1530 137
e 1552 137
e 1923 137
e 1932 137
e 2079 137
e 2090 137
e 2104 137
e 2284 137
e 2292 137
e 2315 137
e 2322 137
e 2335 137
e 2353 137
e 2473 137
e 2619 137
e 2622 137
e 2673 137
e 2718 137
e 2763 137
e 2885 137
e 2912 137
e 2919 137
e 2933 137
e 3008 137
e 3026 137
e 3033 137
e 3237 137
e 3287 137
e 3343 137
e 3386 137
e 3409 137
e 3493 137
e 3521 137
e 3603 137
e 3640 137
e 3722 137
e 3755 137
e 3857 137
e 3865 137
e 3872 137
e 164 138
e 185 138
e 240 138
e 267 138
e 269 138
e 308 138
e 316 138
e 331 138
e 361 138
e 366 138
e 382 138
e 399 138
e 414 138
e 470 138
e 473 138
e 492 138
e 565 138
e 583 138
e 599 138
e 604 138
e 641 138
e 701 138
e 747 138
e 770 138
e 814 138
e 951 138
e 964 138
e 1024 138
e 1053 138
e 1061 138
e 1067 138
e 1140 138
e 1176 138
e 1186 138
e 1243 138
e 1252 138
e 1324 138
e 1338 138
e 1348 138
e 1358 138
e 1402 138
e 1430 138
e 1460 138
e 1473 138
e 1481 138
e 1496 138
e 1501 138
e 1517 138
e 1532 138
e 1547 138
e 1576 138
e 1587 138
e 1602 138
e 1604 138
e 1654 138
e 1661 138
e 1707 138
e 1717 138
e 1750 138
e 1751 138
e 1810 138
e 1826 138
e 1836 138
e 1846 138
e 1945 138
e 1957 138
e 1986 138
e 1994 138
e 1995 138
e 2000 138
e 2111 138
e 2156 138
e 2161 138
e 2199 138
e 2204 138
e 2250 138
e 2267 138
e 2270 138
e 2317 138
e 2333 138
e 2359 138
e 2389 138
e 2430 138
e 2459 138
e 2491 138
e 2501 138
e 2514 138
e 2602 138
e 2630 138
e 2634 138
e 2655 138
e 2668 138
e 2685 138
e 2694 138
e 2701 138
e 2755 138
e 2807 138
e 2822 138
e 2891 138
e 2936 138
e 2972 138
e 2985 138
e 3060 138
e 3083 138
e 3146 138
e 3167 138
e 3194 138
e 3212 138
e 3230 138
e 3282 138
e 3344 138
e 3448 138
e 3451 138
e 3460 138
e 3488 138
e 3509 138
e 3614 138
e 3640 138
e 3653 138
e 3745 138
e 3758 138
e 3782 138
e 3826 138
e 3834 138
e 3856 138
e 790 139
e 856 139
e 956 139
e 958 139
e 1193 139
e 1463 139
e 1484 139
e 1815 139
e 1983 139
e 2470 139
e 2510 139
e 2595 139
e 3233 139
e 3244 139
e 3322 139
e 3430 139
e 3574 139
e 3755 139
e 3828 139
e 3897 139
e 215 140
e 277 140
e 371 140
e 395 140
e 416 140
e 480 140
e 760 140
e 793 140
e 928 140
e 944 140
e 1166 140
e 1199 140
e 1302 140
e 1352 140
e 1354 140
e 1394 140
e 1624 140
e 1691 140
e 1778 140
e 1800 140
e 2458 140
e 2543 140
e 2558 140
e 2605 140
e 2695 140
e 2779 140
e 2939 140
e 2955 140
e 3163 140
e 3286 140
e 3292 140
e 3384 140
e 3496 140
e 3585 140
e 3589 140
e 3602 140
e 3691 140
e 3733 140
e 3755 140
e 3816 140
e 3897 140
e 210 141
e 762 141
e 780 141
e 793 141
e 1061 141
e 1382 141
e 1706 141
e 1833 141
e 2110 141
e 2449 141
e 2802 141
e 2926 141
e 3501 141
e 509 142
e 1233 142
e 1758 143
e 232 144
e 348 144
e 418 144
e 475 144
e 547 144
e 625 144
e 667 144
e 737 144
e 742 144
e 783 144
e 791 144
e 868 144
e 916 144
e 925 144
e 993 144
e 1130 144
e 1220 144
e 1248 144
e 1273 144
e 1288 144
e 1368 144
e 1562 144
e 1621 144
e 1677 144
e 1762 144
e 1813 144
e 1937 144
e 1942 144
e 2048 144
e 2052 144
e 2172 144
e 2221 144
e 2314 144
e 2420 144
e 2441 144
e 2498 144
e 2504 144
e 2520 144
e 2569 144
e 2633 144
e 2880 144
e 2937 144
e 3020 144
e 3022 144
e 3034 144
e 3058 144
e 3089 144
e 3104 144
e 3109 144
e 3122 144
e 3133 144
e 3135 144
e 3196 144
e 3235 144
e 3283 144
e 3384 144
e 3387 144
e 3391 144
e 3491 144
e 3521 144
e 3544 144
e 3673 144
e 3696 144
e 3706 144
e 3745 144
e 3746 144
e 3755 144
e 3776 144
e 3824 144
e 3844 144
e 149 145
e 179 145
e 250 145
e 257 145
e 259 145
e 289 145
e 386 145
e 389 145
e 396 145
e 409 145
e 451 145
e 466 145
e 467 145
e 470 145
e 487 145
e 488 145
e 526 145
e 531 145
e 553 145
e 558 145
e 600 145
e 610 145
e 615 145
e 618 145
e 633 145
e 663 145
e 699 145
e 700 145
e 708 145
e 744 145
e 770 145
e 774 145
e 811 145
e 826 145
e 828 145
e 887 145
e 919 145
e 951 145
e 963 145
e 967 145
e 973 145
e 1010 145
e 1032 145
e 1105 145
e 1124 145
e 1130 145
e 1154 145
e 1155 145
e 1169 145
e 1176 145
e 1207 145
e 1211 145
e 1233 145
e 1240 145
e 1259 145
e 1261 145
e 1286 145
e 1310 145
e 1327 145
e 1357 145
e 1378 145
e 1410 145
e 1421 145
e 1431 145
e 1432 145
e 1444 145
e 1447 145
e 1499 145
e 1510 145
e 1552 145
e 1563 145
e 1568 145
e 1578 145
e 1597 145
e 1608 145
e 1612 145
e 1632 145
e 1638 145
e 1726 145
e 1731 145
e 1752 145
e 1773 145
e 1801 145
e 1809 145
e 1843 145
e 1880 145
e 1881 145
e 1889 145
e 1891 145
e 1926 145
e 1932 145
e 1939 145
e 1942 145
e 1943 145
e 1991 145
e 1995 145
e 1997 145
e 2012 145
e 2018 145
e 2019 145
e 2041 145
e 2049 145
e 2064 145
e 2086 145
e 2102 145
e 2124 145
e 2154 145
e 2171 145
e 2173 145
e 2189 145
e 2190 145
e 2219 145
e 2226 145
e 2239 145
e 2257 145
e 2259 145
e 2266 145
e 2267 145
e 2306 145
e 2315 145
e 2335 145
e 2366 145
e 2388 145
e 2389 145
e 2408 145
e 2421 145
e 2448 145
e 2454 145
e 2459 145
e 2467 145
e 2480 145
e 2488 145
e 2499 145
e 2506 145
e 2518 145
e 2519 145
e 2547 145
e 2549 145
e 2561 145
e 2579 145
e 2622 145
e 2627 145
e 2661 145
e 2662 145
e 2676 145
e 2697 145
e 2701 145
e 2703 145
e 2704 145
e 2782 145
e 2807 145
e 2818 145
e 2832 145
e 2849 145
e 2893 145
e 2906 145
e 2912 145
e 2913 145
e 2916 145
e 2920 145
e 2923 145
e 2931 145
e 2933 145
e 2948 145
e 2950 145
e 2969 145
e 2993 145
e 3003 145
e 3007 145
e 3008 145
e 3028 145
e 3038 145
e 3043 145
e 3069 145
e 3103 145
e 3145 145
e 3164 145
e 3176 145
e 3287 145
e 3305 145
e 3326 145
e 3329 145
e 3360 145
e 3409 145
e 3428 145
e 3436 145
e 3466 145
e 3469 145
e 3479 145
e 3484 145
e 3502 145
e 3573 145
e 3588 145
e 3592 145
e 3603 145
e 3618 145
e 3650 145
e 3666 145
e 3716 145
e 3722 145
e 3743 145
e 3755 145
e 3759 145
e 3836 145
e 3849 145
e 3856 145
e 3857 145
e 3858 145
e 3876 145
e 898 146
e 180 147
e 274 147
e 311 147
e 383 147
e 561 147
e 677 147
e 710 147
e 833 147
e 858 147
e 861 147
e 874 147
e 1031 147
e 1104 147
e 1108 147
e 1125 147
e 1170 147
e 1250 147
e 1285 147
e 1359 147
e 1479 147
e 1511 147
e 1548 147
e 1584 147
e 1606 147
e 1666 147
e 1675 147
e 1690 147
e 1770 147
e 1778 147
e 1830 147
e 1847 147
e 1848 147
e 1924 147
e 1942 147
e 2223 147
e 2387 147
e 2425 147
e 2463 147
e 2473 147
e 2478 147
e 2484 147
e 2640 147
e 2679 147
e 2745 147
e 2893 147
e 2990 147
e 3045 147
e 3072 147
e 3075 147
e 3092 147
e 3243 147
e 3283 147
e 3301 147
e 3313 147
e 3336 147
e 3364 147
e 3387 147
e 3486 147
e 3521 147
e 3537 147
e 3549 147
e 3564 147
e 3578 147
e 3589 147
e 3623 147
e 3685 147
e 3755 147
e 3827 147
e 3839 147
e 3874 147
e 198 148
e 201 148
e 231 148
e 238 148
e 250 148
e 297 148
e 316 148
e 353 148
e 378 148
e 451 148
e 457 148
e 486 148
e 559 148
e 631 148
e 691 148
e 905 148
e 911 148
e 966 148
e 1134 148
e 1175 148
e 1258 148
e 1269 148
e 1312 148
e 1346 148
e 1350 148
e 1377 148
e 1380 148
e 1393 148
e 1542 148
e 1637 148
e 1662 148
e 1676 148
e 1711 148
e 1748 148
e 1775 148
e 1902 148
e 1925 148
e 1942 148
e 1976 148
e 2022 148
e 2072 148
e 2075 148
e 2124 148
e 2126 148
e 2141 148
e 2176 148
e 2322 148
e 2413 148
e 2422 148
e 2496 148
e 2531 148
e 2686 148
e 2775 148
e 2967 148
e 2985 148
e 3012 148
e 3013 148
e 3089 148
e 3195 148
e 3202 148
e 3219 148
e 3303 148
e 3315 148
e 3335 148
e 3415 148
e 3521 148
e 3678 148
e 3727 148
e 3755 148
e 3802 148
e 3842 148
e 3849 148
e 3882 148
e 185 149
e 215 149
e 271 149
e 297 149
e 329 149
e 461 149
e 515 149
e 526 149
e 594 149
e 622 149
e 638 149
e 663 149
e 679 149
e 689 149
e 747 149
e 789 149
e 828 149
e 839 149
e 843 149
e 887 149
e 990 149
e 1022 149
e 1063 149
e 1066 149
e 1082 149
e 1155 149
e 1231 149
e 1261 149
e 1324 149
e 1406 149
e 1430 149
e 1568 149
e 1597 149
e 1599 149
e 1614 149
e 1678 149
e 1707 149
e 1751 149
e 1801 149
e 1846 149
e 1889 149
e 1930 149
e 1957 149
e 2018 149
e 2049 149
e 2062 149
e 2102 149
e 2115 149
e 2168 149
e 2225 149
e 2247 149
e 2259 149
e 2266 149
e 2280 149
e 2319 149
e 2330 149
e 2417 149
e 2467 149
e 2468 149
e 2482 149
e 2499 149
e 2506 149
e 2549 149
e 2579 149
e 2580 149
e 2618 149
e 2675 149
e 2676 149
e 2757 149
e 2760 149
e 2766 149
e 2832 149
e 2849 149
e 2889 149
e 2898 149
e 2922 149
e 2927 149
e 3006 149
e 3028 149
e 3047 149
e 3069 149
e 3146 149
e 3164 149
e 3165 149
e 3167 149
e 3179 149
e 3194 149
e 3208 149
e 3326 149
e 3403 149
e 3426 149
e 3469 149
e 3502 149
e 3591 149
e 3633 149
e 3639 149
e 3716 149
e 3742 149
e 3755 149
e 3765 149
e 3826 149
e 3850 149
e 317 150
e 529 150
e 663 150
e 725 150
e 788 150
e 821 150
e 942 150
e 994 150
e 1041 150
e 1074 150
e 1124 150
e 1152 150
e 1204 150
e 1258 150
e 1276 150
e 1300 150
e 1503 150
e 1506 150
e 1525 150
e 1568 150
e 1668 150
e 1864 150
e 1874 150
e 1887 150
e 1891 150
e 1999 150
e 2015 150
e 2066 150
e 2102 150
e 2184 150
e 2264 150
e 2320 150
e 2346 150
e 2418 150
e 2430 150
e 2506 150
e 2513 150
e 2519 150
e 2522 150
e 2530 150
e 2680 150
e 2684 150
e 2792 150
e 2832 150
e 2884 150
e 2899 150
e 2993 150
e 3099 150
e 3208 150
e 3364 150
e 3421 150
e 3705 150
e 3743 150
e 3822 150
e 3876 150
e 168 151
e 326 151
e 462 151
e 539 151
e 660 151
e 744 151
e 768 151
e 874 151
e 1054 151
e 1056 151
e 1152 151
e 1163 151
e 1288 151
e 1479 151
e 1515 151
e 1577 151
e 1612 151
e 1624 151
e 1993 151
e 2008 151
e 2098 151
e 2116 151
e 2218 151
e 2343 151
e 2547 151
e 2616 151
e 2642 151
e 3029 151
e 3058 151
e 3061 151
e 3122 151
e 3383 151
e 3458 151
e 3499 151
e 3589 151
e 3638 151
e 3751 151
e 3793 151
e 181 152
e 189 152
e 241 152
e 294 152
e 349 152
e 405 152
e 409 152
e 412 152
e 467 152
e 488 152
e 531 152
e 647 152
e 797 152
e 862 152
e 863 152
e 889 152
e 920 152
e 971 152
e 1022 152
e 1025 152
e 1032 152
e 1049 152
e 1055 152
e 1069 152
e 1093 152
e 1151 152
e 1207 152
e 1211 152
e 1310 152
e 1314 152
e 1318 152
e 1327 152
e 1330 152
e 1368 152
e 1372 152
e 1421 152
e 1426 152
e 1431 152
e 1459 152
e 1530 152
e 1538 152
e 1544 152
e 1552 152
e 1568 152
e 1634 152
e 1644 152
e 1646 152
e 1675 152
e 1731 152
e 1778 152
e 1825 152
e 1937 152
e 1943 152
e 1961 152
e 1998 152
e 2041 152
e 2067 152
e 2171 152
e 2266 152
e 2294 152
e 2306 152
e 2315 152
e 2322 152
e 2335 152
e 2350 152
e 2368 152
e 2389 152
e 2392 152
e 2452 152
e 2506 152
e 2528 152
e 2568 152
e 2588 152
e 2604 152
e 2622 152
e 2661 152
e 2703 152
e 2718 152
e 2745 152
e 2757 152
e 2763 152
e 2783 152
e 2894 152
e 2923 152
e 2950 152
e 3003 152
e 3007 152
e 3017 152
e 3067 152
e 3069 152
e 3213 152
e 3215 152
e 3254 152
e 3314 152
e 3366 152
e 3367 152
e 3372 152
e 3391 152
e 3407 152
e 3409 152
e 3424 152
e 3438 152
e 3447 152
e 3450 152
e 3522 152
e 3602 152
e 3635 152
e 3650 152
e 3667 152
e 3685 152
e 3722 152
e 3755 152
e 3794 152
e 3811 152
e 3849 152
e 3857 152
e 3860 152
e 256 153
e 269 153
e 301 153
e 327 153
e 350 153
e 386 153
e 391 153
e 400 153
e 411 153
e 462 153
e 465 153
e 510 153
e 531 153
e 566 153
e 678 153
e 691 153
e 701 153
e 744 153
e 805 153
e 814 153
e 901 153
e 914 153
e 951 153
e 1024 153
e 1036 153
e 1047 153
e 1102 153
e 1118 153
e 1124 153
e 1129 153
e 1130 153
e 1156 153
e 1166 153
e 1280 153
e 1327 153
e 1339 153
e 1345 153
e 1351 153
e 1566 153
e 1606 153
e 1608 153
e 1627 153
e 1632 153
e 1638 153
e 1649 153
e 1682 153
e 1685 153
e 1710 153
e 1729 153
e 1800 153
e 1812 153
e 1817 153
e 1917 153
e 1963 153
e 1986 153
e 1993 153
e 2030 153
e 2078 153
e 2124 153
e 2148 153
e 2194 153
e 2241 153
e 2252 153
e 2257 153
e 2258 153
e 2294 153
e 2304 153
e 2306 153
e 2310 153
e 2411 153
e 2432 153
e 2473 153
e 2491 153
e 2506 153
e 2538 153
e 2543 153
e 2547 153
e 2562 153
e 2568 153
e 2569 153
e 2626 153
e 2637 153
e 2651 153
e 2665 153
e 2724 153
e 2760 153
e 2773 153
e 2775 153
e 2784 153
e 2789 153
e 2820 153
e 2827 153
e 2842 153
e 2886 153
e 2931 153
e 2945 153
e 2948 153
e 2990 153
e 2998 153
e 3003 153
e 3031 153
e 3043 153
e 3063 153
e 3067 153
e 3078 153
e 3089 153
e 3099 153
e 3131 153
e 3145 153
e 3199 153
e 3243 153
e 3323 153
e 3351 153
e 3352 153
e 3357 153
e 3391 153
e 3461 153
e 3483 153
e 3491 153
e 3496 153
e 3503 153
e 3519 153
e 3521 153
e 3530 153
e 3537 153
e 3548 153
e 3588 153
e 3600 153
e 3623 153
e 3663 153
e 3668 153
e 3713 153
e 3717 153
e 3719 153
e 3751 153
e 3755 153
e 3759 153
e 3766 153
e 3793 153
e 3847 153
e 3852 153
e 3859 153
e 3863 153
e 376 154
e 402 154
e 487 154
e 617 154
e 748 154
e 775 154
e 840 154
e 902 154
e 963 154
e 1113 154
e 1183 154
e 1185 154
e 1464 154
e 1507 154
e 1545 154
e 1677 154
e 1696 154
e 2108 154
e 2121 154
e 2139 154
e 2281 154
e 2353 154
e 2380 154
e 2408 154
e 2600 154
e 2682 154
e 3013 154
e 3090 154
e 3097 154
e 3221 154
e 3297 154
e 3323 154
e 3391 154
e 3419 154
e 3701 154
e 3714 154
e 3731 154
e 3739 154
e 3755 154
e 3832 154
e 517 155
e 528 155
e 610 155
e 647 155
e 652 155
e 713 155
e 767 155
e 798 155
e 814 155
e 838 155
e 892 155
e 944 155
e 1049 155
e 1121 155
e 1122 155
e 1154 155
e 1172 155
e 1265 155
e 1374 155
e 1388 155
e 1443 155
e 1468 155
e 1534 155
e 1811 155
e 2005 155
e 2015 155
e 2093 155
e 2190 155
e 2255 155
e 2275 155
e 2315 155
e 2350 155
e 2368 155
e 2423 155
e 2521 155
e 2528 155
e 2572 155
e 2598 155
e 2684 155
e 2745 155
e 2902 155
e 2963 155
e 3008 155
e 3089 155
e 3366 155
e 3581 155
e 3608 155
e 3697 155
e 3755 155
e 3780 155
e 3831 155
e 3836 155
e 178 156
e 353 156
e 457 156
e 516 156
e 545 156
e 1043 156
e 1620 156
e 1629 156
e 2095 156
e 2237 156
e 2339 156
e 2452 156
e 2558 156
e 2703 156
e 2867 156
e 3072 156
e 3237 156
e 3261 156
e 3269 156
e 3578 156
e 3678 156
e 169 157
e 200 157
e 271 157
e 358 157
e 376 157
e 460 157
e 528 157
e 638 157
e 679 157
e 689 157
e 862 157
e 949 157
e 963 157
e 1045 157
e 1130 157
e 1188 157
e 1313 157
e 1634 157
e 1648 157
e 1689 157
e 1856 157
e 1870 157
e 1930 157
e 2003 157
e 2049 157
e 2086 157
e 2102 157
e 2168 157
e 2184 157
e 2226 157
e 2272 157
e 2357 157
e 2389 157
e 2416 157
e 2506 157
e 2519 157
e 2549 157
e 2580 157
e 2627 157
e 2628 157
e 2632 157
e 2653 157
e 2849 157
e 2932 157
e 2981 157
e 3067 157
e 3077 157
e 3097 157
e 3208 157
e 3214 157
e 3314 157
e 3326 157
e 3490 157
e 3568 157
e 3573 157
e 3629 157
e 3640 157
e 3658 157
e 3726 157
e 3778 157
e 3783 157
e 3842 157
e 3849 157
e 163 158
e 196 158
e 259 158
e 289 158
e 419 158
e 429 158
e 451 158
e 511 158
e 523 158
e 525 158
e 556 158
e 708 158
e 847 158
e 878 158
e 1165 158
e 1307 158
e 1316 158
e 1421 158
e 1676 158
e 1744 158
e 1748 158
e 1959 158
e 1982 158
e 2104 158
e 2230 158
e 2231 158
e 2359 158
e 2422 158
e 2508 158
e 2701 158
e 2767 158
e 2782 158
e 2793 158
e 2865 158
e 2924 158
e 3013 158
e 3049 158
e 3161 158
e 3230 158
e 3261 158
e 3369 158
e 3415 158
e 3426 158
e 3657 158
e 3755 158
e 250 159
e 353 159
e 393 159
e 410 159
e 455 159
e 457 159
e 537 159
e 555 159
e 711 159
e 960 159
e 1552 159
e 1662 159
e 1925 159
e 1999 159
e 2099 159
e 2359 159
e 2388 159
e 2506 159
e 2531 159
e 2648 159
e 2703 159
e 2760 159
e 2810 159
e 2854 159
e 2867 159
e 3012 159
e 3195 159
e 3258 159
e 3374 159
e 3447 159
e 3516 159
e 3643 159
e 3678 159
e 3849 159
e 3850 159
e 208 160
e 285 160
e 503 160
e 525 160
e 578 160
e 736 160
e 819 160
e 872 160
e 927 160
e 1001 160
e 1007 160
e 1056 160
e 1267 160
e 1288 160
e 1329 160
e 1336 160
e 1340 160
e 1476 160
e 1548 160
e 1550 160
e 1563 160
e 1646 160
e 1702 160
e 1703 160
e 1764 160
e 1868 160
e 1910 160
e 2067 160
e 2217 160
e 2231 160
e 2301 160
e 2360 160
e 2387 160
e 2403 160
e 2409 160
e 2419 160
e 2473 160
e 2535 160
e 2564 160
e 2582 160
e 2674 160
e 2699 160
e 2727 160
e 2741 160
e 2778 160
e 2790 160
e 2829 160
e 2869 160
e 2904 160
e 2918 160
e 2949 160
e 2959 160
e 3021 160
e 3121 160
e 3130 160
e 3162 160
e 3172 160
e 3173 160
e 3178 160
e 3191 160
e 3207 160
e 3283 160
e 3339 160
e 3371 160
e 3438 160
e 3507 160
e 3534 160
e 3582 160
e 3595 160
e 3622 160
e 3629 160
e 3645 160
e 3648 160
e 3671 160
e 3672 160
e 3736 160
e 3755 160
e 3788 160
e 3840 160
e 3881 160
e 3895 160
e 545 161
e 590 161
e 673 161
e 962 161
e 1207 161
e 1330 161
e 1836 161
e 2417 161
e 2473 161
e 2598 161
e 2973 161
e 3089 161
e 3675 161
e 3785 161
e 448 162
e 506 162
e 523 162
e 547 162
e 747 162
e 1053 162
e 1064 162
e 1268 162
e 1452 162
e 1708 162
e 1957 162
e 2243 162
e 2694 162
e 3013 162
e 3089 162
e 3230 162
e 3237 162
e 3327 162
e 3634 162
e 3755 162
e 3776 162
e 3827 162
e 414 163
e 820 163
e 833 163
e 853 163
e 939 163
e 947 163
e 1022 163
e 1069 163
e 1129 163
e 1130 163
e 1151 163
e 1192 163
e 1314 163
e 1369 163
e 1442 163
e 1453 163
e 1764 163
e 2019 163
e 2099 163
e 2191 163
e 2331 163
e 2350 163
e 2359 163
e 2399 163
e 2417 163
e 2437 163
e 2456 163
e 2528 163
e 2558 163
e 2609 163
e 2704 163
e 2724 163
e 3032 163
e 3075 163
e 3438 163
e 3450 163
e 3462 163
e 3472 163
e 3755 163
e 361 164
e 470 164
e 549 164
e 641 164
e 847 164
e 896 164
e 973 164
e 1231 164
e 1324 164
e 1508 164
e 1524 164
e 1525 164
e 1574 164
e 1597 164
e 1707 164
e 1751 164
e 1836 164
e 1958 164
e 1967 164
e 2029 164
e 2043 164
e 2148 164
e 2156 164
e 2225 164
e 2414 164
e 2436 164
e 2501 164
e 2610 164
e 2668 164
e 2683 164
e 3058 164
e 3060 164
e 3089 164
e 3102 164
e 3167 164
e 3194 164
e 3227 164
e 3282 164
e 3488 164
e 3507 164
e 3601 164
e 3639 164
e 3715 164
e 3745 164
e 233 165
e 300 165
e 371 165
e 497 165
e 516 165
e 559 165
e 574 165
e 590 165
e 611 165
e 726 165
e 833 165
e 952 165
e 961 165
e 984 165
e 1130 165
e 1146 165
e 1186 165
e 1328 165
e 1372 165
e 1374 165
e 1401 165
e 1455 165
e 1563 165
e 1638 165
e 1646 165
e 1665 165
e 1691 165
e 1775 165
e 1945 165
e 1946 165
e 2064 165
e 2072 165
e 2087 165
e 2140 165
e 2167 165
e 2175 165
e 2205 165
e 2207 165
e 2231 165
e 2265 165
e 2418 165
e 2477 165
e 2554 165
e 2694 165
e 2831 165
e 2877 165
e 2985 165
e 3102 165
e 3448 165
e 3461 165
e 3566 165
e 3758 165
e 3783 165
e 3830 165
e 196 166
e 238 166
e 241 166
e 313 166
e 511 166
e 575 166
e 626 166
e 1316 166
e 1321 166
e 1748 166
e 1814 166
e 2104 166
e 2404 166
e 2422 166
e 2957 166
e 3202 166
e 3338 166
e 3354 166
e 306 167
e 424 167
e 426 167
e 976 167
e 1132 167
e 1149 167
e 1172 167
e 1284 167
e 1570 167
e 1673 167
e 1840 167
e 1932 167
e 2058 167
e 2106 167
e 2137 167
e 2295 167
e 2638 167
e 2763 167
e 2809 167
e 3008 167
e 3088 167
e 3287 167
e 3500 167
e 3532 167
e 3699 167
e 3721 167
e 3813 167
e 397 168
e 462 168
e 497 168
e 660 168
e 744 168
e 768 168
e 1048 168
e 1056 168
e 1152 168
e 1288 168
e 1515 168
e 1577 168
e 1624 168
e 1727 168
e 1875 168
e 1990 168
e 1993 168
e 2008 168
e 2030 168
e 2218 168
e 2343 168
e 2616 168
e 2625 168
e 2642 168
e 2842 168
e 2921 168
e 3058 168
e 3122 168
e 3336 168
e 3458 168
e 3499 168
e 3589 168
e 3609 168
e 3631 168
e 3638 168
e 3724 168
e 3751 168
e 3793 168
e 176 169
e 215 169
e 229 169
e 247 169
e 358 169
e 376 169
e 433 169
e 436 169
e 451 169
e 462 169
e 472 169
e 514 169
e 563 169
e 570 169
e 684 169
e 715 169
e 789 169
e 811 169
e 896 169
e 917 169
e 949 169
e 966 169
e 972 169
e 999 169
e 1013 169
e 1045 169
e 1118 169
e 1169 169
e 1224 169
e 1231 169
e 1286 169
e 1301 169
e 1366 169
e 1376 169
e 1379 169
e 1416 169
e 1430 169
e 1444 169
e 1458 169
e 1533 169
e 1543 169
e 1550 169
e 1574 169
e 1587 169
e 1598 169
e 1657 169
e 1672 169
e 1770 169
e 1809 169
e 1967 169
e 2041 169
e 2077 169
e 2156 169
e 2163 169
e 2168 169
e 2312 169
e 2370 169
e 2436 169
e 2463 169
e 2518 169
e 2547 169
e 2579 169
e 2628 169
e 2649 169
e 2669 169
e 2832 169
e 2889 169
e 2913 169
e 2922 169
e 2933 169
e 2950 169
e 2955 169
e 2957 169
e 2986 169
e 2995 169
e 3003 169
e 3006 169
e 3097 169
e 3179 169
e 3202 169
e 3227 169
e 3262 169
e 3275 169
e 3296 169
e 3338 169
e 3385 169
e 3416 169
e 3425 169
e 3499 169
e 3528 169
e 3590 169
e 3643 169
e 3653 169
e 3658 169
e 3734 169
e 3745 169
e 3799 169
e 3842 169
e 215 170
e 434 170
e 485 170
e 662 170
e 712 170
e 790 170
e 802 170
e 956 170
e 958 170
e 997 170
e 1193 170
e 1237 170
e 1281 170
e 1288 170
e 1295 170
e 1463 170
e 1484 170
e 1569 170
e 1642 170
e 1815 170
e 1983 170
e 1984 170
e 2037 170
e 2159 170
e 2254 170
e 2287 170
e 2391 170
e 2470 170
e 2510 170
e 2595 170
e 2634 170
e 2705 170
e 2786 170
e 2801 170
e 2817 170
e 3035 170
e 3068 170
e 3105 170
e 3190 170
e 3206 170
e 3233 170
e 3535 170
e 3574 170
e 3594 170
e 3604 170
e 3828 170
e 3869 170
e 3897 170
e 189 171
e 211 171
e 228 171
e 233 171
e 238 171
e 278 171
e 287 171
e 325 171
e 404 171
e 408 171
e 418 171
e 419 171
e 467 171
e 475 171
e 496 171
e 516 171
e 537 171
e 592 171
e 613 171
e 699 171
e 778 171
e 791 171
e 858 171
e 869 171
e 906 171
e 920 171
e 925 171
e 928 171
e 984 171
e 993 171
e 1016 171
e 1067 171
e 1074 171
e 1094 171
e 1099 171
e 1127 171
e 1148 171
e 1191 171
e 1201 171
e 1234 171
e 1248 171
e 1258 171
e 1268 171
e 1348 171
e 1361 171
e 1368 171
e 1380 171
e 1507 171
e 1538 171
e 1562 171
e 1566 171
e 1588 171
e 1609 171
e 1636 171
e 1649 171
e 1653 171
e 1659 171
e 1694 171
e 1711 171
e 1841 171
e 1864 171
e 1874 171
e 1920 171
e 1937 171
e 1961 171
e 1970 171
e 2034 171
e 2046 171
e 2054 171
e 2064 171
e 2068 171
e 2074 171
e 2076 171
e 2078 171
e 2097 171
e 2120 171
e 2172 171
e 2189 171
e 2206 171
e 2207 171
e 2237 171
e 2272 171
e 2337 171
e 2362 171
e 2389 171
e 2408 171
e 2415 171
e 2453 171
e 2472 171
e 2473 171
e 2477 171
e 2502 171
e 2506 171
e 2536 171
e 2558 171
e 2569 171
e 2588 171
e 2604 171
e 2632 171
e 2651 171
e 2714 171
e 2716 171
e 2758 171
e 2760 171
e 2763 171
e 2773 171
e 2791 171
e 2815 171
e 2893 171
e 2906 171
e 2928 171
e 2953 171
e 3003 171
e 3007 171
e 3020 171
e 3054 171
e 3086 171
e 3109 171
e 3133 171
e 3149 171
e 3157 171
e 3175 171
e 3192 171
e 3215 171
e 3221 171
e 3391 171
e 3401 171
e 3424 171
e 3436 171
e 3439 171
e 3442 171
e 3474 171
e 3543 171
e 3563 171
e 3595 171
e 3598 171
e 3623 171
e 3643 171
e 3667 171
e 3673 171
e 3695 171
e 3696 171
e 3704 171
e 3706 171
e 3737 171
e 3755 171
e 3781 171
e 3794 171
e 3811 171
e 3837 171
e 3858 171
e 3867 171
e 3882 171
e 205 172
e 344 172
e 346 172
e 760 172
e 890 172
e 929 172
e 1284 172
e 1290 172
e 1349 172
e 1390 172
e 1461 172
e 1463 172
e 1570 172
e 1700 172
e 1779 172
e 1873 172
e 1877 172
e 1986 172
e 1992 172
e 2033 172
e 2149 172
e 2177 172
e 2287 172
e 2526 172
e 2545 172
e 2633 172
e 2646 172
e 2690 172
e 2909 172
e 2980 172
e 3088 172
e 3136 172
e 3173 172
e 3182 172
e 3244 172
e 3256 172
e 3292 172
e 3332 172
e 3548 172
e 3571 172
e 3604 172
e 3664 172
e 3804 172
e 687 173
e 937 173
e 1037 173
e 1270 173
e 1368 173
e 1465 173
e 1538 173
e 1548 173
e 1764 173
e 1910 173
e 2334 173
e 2520 173
e 2624 173
e 2632 173
e 2699 173
e 2970 173
e 3145 173
e 3232 173
e 3283 173
e 3384 173
e 3521 173
e 3560 173
e 3706 173
e 3755 173
e 3844 173
e 205 174
e 308 174
e 346 174
e 434 174
e 442 174
e 444 174
e 456 174
e 478 174
e 480 174
e 485 174
e 653 174
e 662 174
e 676 174
e 693 174
e 694 174
e 730 174
e 745 174
e 749 174
e 753 174
e 755 174
e 760 174
e 779 174
e 795 174
e 846 174
e 855 174
e 899 174
e 910 174
e 929 174
e 936 174
e 958 174
e 1020 174
e 1070 174
e 1090 174
e 1149 174
e 1218 174
e 1246 174
e 1281 174
e 1288 174
e 1337 174
e 1384 174
e 1391 174
e 1486 174
e 1502 174
e 1531 174
e 1539 174
e 1553 174
e 1569 174
e 1581 174
e 1624 174
e 1625 174
e 1635 174
e 1693 174
e 1705 174
e 1763 174
e 1784 174
e 1791 174
e 1795 174
e 1806 174
e 1827 174
e 1840 174
e 1871 174
e 1873 174
e 1877 174
e 1912 174
e 1914 174
e 1941 174
e 1992 174
e 2057 174
e 2063 174
e 2088 174
e 2138 174
e 2149 174
e 2227 174
e 2228 174
e 2232 174
e 2234 174
e 2254 174
e 2287 174
e 2290 174
e 2295 174
e 2327 174
e 2331 174
e 2367 174
e 2384 174
e 2398 174
e 2470 174
e 2492 174
e 2526 174
e 2533 174
e 2542 174
e 2571 174
e 2585 174
e 2589 174
e 2599 174
e 2611 174
e 2633 174
e 2646 174
e 2690 174
e 2756 174
e 2801 174
e 2802 174
e 2826 174
e 2939 174
e 2943 174
e 2961 174
e 2968 174
e 2978 174
e 3009 174
e 3062 174
e 3088 174
e 3103 174
e 3105 174
e 3141 174
e 3190 174
e 3222 174
e 3233 174
e 3236 174
e 3263 174
e 3292 174
e 3321 174
e 3353 174
e 3355 174
e 3405 174
e 3412 174
e 3430 174
e 3468 174
e 3500 174
e 3548 174
e 3550 174
e 3571 174
e 3579 174
e 3600 174
e 3604 174
e 3616 174
e 3624 174
e 3638 174
e 3641 174
e 3642 174
e 3664 174
e 3676 174
e 3699 174
e 3720 174
e 3725 174
e 3740 174
e 3745 174
e 3770 174
e 3804 174
e 3805 174
e 3863 174
e 3868 174
e 3869 174
e 3880 174
e 3897 174
e 326 175
e 396 175
e 465 175
e 516 175
e 518 175
e 694 175
e 814 175
e 882 175
e 951 175
e 1024 175
e 1129 175
e 1156 175
e 1167 175
e 1199 175
e 1254 175
e 1369 175
e 1436 175
e 1482 175
e 1493 175
e 1525 175
e 1566 175
e 1675 175
e 1882 175
e 1894 175
e 1922 175
e 1942 175
e 2181 175
e 2194 175
e 2219 175
e 2258 175
e 2264 175
e 2310 175
e 2368 175
e 2415 175
e 2664 175
e 2665 175
e 2842 175
e 2931 175
e 2998 175
e 3075 175
e 3099 175
e 3352 175
e 3418 175
e 3419 175
e 3515 175
e 3588 175
e 3608 175
e 3666 175
e 3831 175
e 3852 175
e 185 176
e 215 176
e 229 176
e 247 176
e 313 176
e 320 176
e 356 176
e 361 176
e 382 176
e 427 176
e 436 176
e 441 176
e 483 176
e 492 176
e 511 176
e 559 176
e 575 176
e 663 176
e 680 176
e 684 176
e 691 176
e 699 176
e 726 176
e 747 176
e 789 176
e 839 176
e 847 176
e 864 176
e 873 176
e 896 176
e 930 176
e 999 176
e 1013 176
e 1015 176
e 1082 176
e 1142 176
e 1169 176
e 1213 176
e 1224 176
e 1267 176
e 1316 176
e 1321 176
e 1324 176
e 1350 176
e 1366 176
e 1379 176
e 1406 176
e 1416 176
e 1430 176
e 1458 176
e 1508 176
e 1524 176
e 1532 176
e 1550 176
e 1574 176
e 1656 176
e 1657 176
e 1661 176
e 1715 176
e 1751 176
e 1770 176
e 1783 176
e 1805 176
e 1814 176
e 1828 176
e 1844 176
e 1861 176
e 1891 176
e 1902 176
e 1909 176
e 1958 176
e 1966 176
e 1967 176
e 2027 176
e 2029 176
e 2038 176
e 2043 176
e 2045 176
e 2062 176
e 2077 176
e 2082 176
e 2101 176
e 2104 176
e 2115 176
e 2156 176
e 2157 176
e 2173 176
e 2178 176
e 2195 176
e 2209 176
e 2247 176
e 2312 176
e 2353 176
e 2359 176
e 2409 176
e 2412 176
e 2436 176
e 2464 176
e 2518 176
e 2546 176
e 2560 176
e 2620 176
e 2649 176
e 2667 176
e 2669 176
e 2701 176
e 2702 176
e 2709 176
e 2720 176
e 2746 176
e 2782 176
e 2811 176
e 2832 176
e 2854 176
e 2889 176
e 2957 176
e 3012 176
e 3129 176
e 3194 176
e 3202 176
e 3227 176
e 3230 176
e 3338 176
e 3369 176
e 3385 176
e 3425 176
e 3444 176
e 3451 176
e 3506 176
e 3528 176
e 3541 176
e 3554 176
e 3590 176
e 3745 176
e 3799 176
e 3815 176
e 3826 176
e 3850 176
e 3883 176
e 240 177
e 250 177
e 269 177
e 400 177
e 545 177
e 590 177
e 701 177
e 889 177
e 931 177
e 1156 177
e 1221 177
e 1490 177
e 1515 177
e 1629 177
e 1653 177
e 1854 177
e 1876 177
e 1942 177
e 2095 177
e 2175 177
e 2194 177
e 2207 177
e 2274 177
e 2378 177
e 2452 177
e 2463 177
e 2473 177
e 2506 177
e 2598 177
e 2755 177
e 3024 177
e 3034 177
e 3229 177
e 3343 177
e 3357 177
e 3521 177
e 3530 177
e 3540 177
e 3588 177
e 3614 177
e 3663 177
e 3666 177
e 3755 177
e 3852 177
e 250 178
e 252 178
e 325 178
e 365 178
e 405 178
e 531 178
e 533 178
e 561 178
e 576 178
e 645 178
e 692 178
e 770 178
e 881 178
e 928 178
e 986 178
e 1053 178
e 1064 178
e 1150 178
e 1167 178
e 1175 178
e 1200 178
e 1212 178
e 1312 178
e 1335 178
e 1354 178
e 1414 178
e 1440 178
e 1477 178
e 1490 178
e 1506 178
e 1521 178
e 1545 178
e 1649 178
e 1659 178
e 1679 178
e 1723 178
e 1736 178
e 1956 178
e 2201 178
e 2280 178
e 2281 178
e 2322 178
e 2413 178
e 2497 178
e 2506 178
e 2627 178
e 2665 178
e 2725 178
e 2777 178
e 2842 178
e 2928 178
e 2968 178
e 3012 178
e 3044 178
e 3084 178
e 3149 178
e 3269 178
e 3333 178
e 3461 178
e 3484 178
e 3538 178
e 3585 178
e 3674 178
e 3727 178
e 3794 178
e 3839 178
e 3851 178
e 259 179
e 391 179
e 610 179
e 716 179
e 1085 179
e 1124 179
e 1155 179
e 1400 179
e 1418 179
e 1444 179
e 1542 179
e 1752 179
e 1945 179
e 1994 179
e 2239 179
e 2258 179
e 2264 179
e 2308 179
e 2397 179
e 2484 179
e 2782 179
e 2792 179
e 2849 179
e 3038 179
e 3329 179
e 3466 179
e 3564 179
e 3881 179
e 232 180
e 270 180
e 445 180
e 1028 180
e 1114 180
e 1166 180
e 1336 180
e 1412 180
e 1563 180
e 1601 180
e 1666 180
e 1895 180
e 2067 180
e 2087 180
e 2223 180
e 2428 180
e 2613 180
e 2621 180
e 2695 180
e 2699 180
e 3133 180
e 3313 180
e 3726 180
e 3755 180
e 3874 180
e 228 181
e 250 181
e 257 181
e 325 181
e 343 181
e 350 181
e 386 181
e 450 181
e 483 181
e 516 181
e 592 181
e 691 181
e 768 181
e 861 181
e 937 181
e 1016 181
e 1037 181
e 1130 181
e 1177 181
e 1207 181
e 1215 181
e 1258 181
e 1275 181
e 1331 181
e 1346 181
e 1348 181
e 1369 181
e 1412 181
e 1508 181
e 1529 181
e 1552 181
e 1604 181
e 1665 181
e 1775 181
e 1778 181
e 1811 181
e 1812 181
e 1837 181
e 1998 181
e 2012 181
e 2032 181
e 2089 181
e 2108 181
e 2171 181
e 2239 181
e 2284 181
e 2294 181
e 2306 181
e 2310 181
e 2322 181
e 2326 181
e 2425 181
e 2459 181
e 2556 181
e 2561 181
e 2576 181
e 2632 181
e 2639 181
e 2704 181
e 2725 181
e 2766 181
e 2775 181
e 2777 181
e 2858 181
e 2906 181
e 2937 181
e 2942 181
e 3012 181
e 3077 181
e 3097 181
e 3143 181
e 3145 181
e 3155 181
e 3157 181
e 3258 181
e 3301 181
e 3313 181
e 3449 181
e 3461 181
e 3567 181
e 3667 181
e 3674 181
e 3722 181
e 3726 181
e 3727 181
e 3794 181
e 3822 181
e 3848 181
e 3851 181
e 3853 181
e 3878 181
e 3882 181
e 275 182
e 585 182
e 968 182
e 1457 182
e 1777 182
e 1903 182
e 2509 182
e 2573 182
e 3137 182
e 3399 182
e 3420 182
e 3760 182
e 233 183
e 701 183
e 742 183
e 869 183
e 1035 183
e 1311 183
e 1460 183
e 1608 183
e 1638 183
e 2520 183
e 3016 183
e 3089 183
e 3131 183
e 3483 183
e 3581 183
e 3588 183
e 3663 183
e 3667 183
e 3755 183
e 274 184
e 317 184
e 369 184
e 371 184
e 409 184
e 412 184
e 462 184
e 819 184
e 872 184
e 916 184
e 1037 184
e 1069 184
e 1196 184
e 1336 184
e 1426 184
e 1512 184
e 1515 184
e 1527 184
e 1536 184
e 1548 184
e 1577 184
e 1584 184
e 1591 184
e 1596 184
e 1601 184
e 1703 184
e 1705 184
e 1764 184
e 1926 184
e 1975 184
e 2216 184
e 2298 184
e 2343 184
e 2355 184
e 2385 184
e 2403 184
e 2564 184
e 2582 184
e 2583 184
e 2616 184
e 2625 184
e 2659 184
e 2679 184
e 2727 184
e 2745 184
e 2778 184
e 2945 184
e 3172 184
e 3173 184
e 3207 184
e 3283 184
e 3537 184
e 3582 184
e 3623 184
e 3638 184
e 3650 184
e 3672 184
e 3751 184
e 3755 184
e 3827 184
e 229 185
e 317 185
e 320 185
e 356 185
e 361 185
e 382 185
e 436 185
e 441 185
e 470 185
e 492 185
e 549 185
e 567 185
e 641 185
e 747 185
e 1013 185
e 1082 185
e 1212 185
e 1231 185
e 1259 185
e 1298 185
e 1324 185
e 1338 185
e 1406 185
e 1430 185
e 1524 185
e 1532 185
e 1574 185
e 1587 185
e 1595 185
e 1599 185
e 1657 185
e 1661 185
e 1672 185
e 1707 185
e 1717 185
e 1732 185
e 1751 185
e 1814 185
e 1828 185
e 1836 185
e 1861 185
e 1958 185
e 1966 185
e 1967 185
e 1995 185
e 2029 185
e 2043 185
e 2062 185
e 2156 185
e 2317 185
e 2372 185
e 2436 185
e 2467 185
e 2570 185
e 2649 185
e 2655 185
e 2667 185
e 2668 185
e 2669 185
e 2702 185
e 2720 185
e 2832 185
e 2936 185
e 2957 185
e 3060 185
e 3073 185
e 3089 185
e 3146 185
e 3167 185
e 3194 185
e 3202 185
e 3249 185
e 3282 185
e 3338 185
e 3488 185
e 3506 185
e 3591 185
e 3716 185
e 3745 185
e 3755 185
e 3782 185
e 3799 185
e 3826 185
e 3850 185
e 223 186
e 232 186
e 347 186
e 769 186
e 819 186
e 874 186
e 1081 186
e 1103 186
e 1114 186
e 1144 186
e 1262 186
e 1270 186
e 1606 186
e 1703 186
e 1764 186
e 1819 186
e 1838 186
e 1926 186
e 2020 186
e 2116 186
e 2233 186
e 2244 186
e 2403 186
e 2434 186
e 2512 186
e 2745 186
e 2778 186
e 2869 186
e 2871 186
e 2892 186
e 3213 186
e 3239 186
e 3283 186
e 3371 186
e 3380 186
e 3387 186
e 3552 186
e 3609 186
e 3663 186
e 3694 186
e 3724 186
e 3755 186
e 3824 186
e 3874 186
e 188 187
e 386 187
e 387 187
e 492 187
e 505 187
e 637 187
e 792 187
e 852 187
e 971 187
e 1209 187
e 1338 187
e 1375 187
e 1397 187
e 1475 187
e 1498 187
e 1583 187
e 1675 187
e 1707 187
e 1918 187
e 2024 187
e 2233 187
e 2339 187
e 2409 187
e 2507 187
e 2602 187
e 2666 187
e 2683 187
e 2732 187
e 2814 187
e 3021 187
e 3072 187
e 3092 187
e 3104 187
e 3336 187
e 3473 187
e 3566 187
e 3685 187
e 3724 187
e 3745 187
e 3755 187
e 3826 187
e 251 188
e 270 188
e 274 188
e 317 188
e 387 188
e 397 188
e 409 188
e 453 188
e 462 188
e 503 188
e 505 188
e 529 188
e 558 188
e 596 188
e 619 188
e 635 188
e 706 188
e 716 188
e 744 188
e 764 188
e 768 188
e 771 188
e 786 188
e 852 188
e 927 188
e 971 188
e 1035 188
e 1037 188
e 1085 188
e 1086 188
e 1118 188
e 1125 188
e 1209 188
e 1254 188
e 1270 188
e 1305 188
e 1336 188
e 1340 188
e 1359 188
e 1375 188
e 1400 188
e 1418 188
e 1475 188
e 1476 188
e 1486 188
e 1498 188
e 1511 188
e 1512 188
e 1515 188
e 1527 188
e 1548 188
e 1591 188
e 1596 188
e 1615 188
e 1618 188
e 1637 188
e 1653 188
e 1669 188
e 1702 188
e 1734 188
e 1787 188
e 1847 188
e 1868 188
e 1891 188
e 1926 188
e 1975 188
e 1993 188
e 2008 188
e 2030 188
e 2067 188
e 2069 188
e 2089 188
e 2098 188
e 2117 188
e 2145 188
e 2172 188
e 2198 188
e 2238 188
e 2245 188
e 2251 188
e 2298 188
e 2339 188
e 2387 188
e 2392 188
e 2411 188
e 2414 188
e 2452 188
e 2473 188
e 2507 188
e 2512 188
e 2525 188
e 2535 188
e 2543 188
e 2574 188
e 2582 188
e 2587 188
e 2616 188
e 2659 188
e 2666 188
e 2727 188
e 2745 188
e 2778 188
e 2790 188
e 2808 188
e 2814 188
e 2833 188
e 2838 188
e 2915 188
e 2918 188
e 2921 188
e 2989 188
e 3001 188
e 3029 188
e 3072 188
e 3104 188
e 3123 188
e 3139 188
e 3155 188
e 3173 188
e 3260 188
e 3283 188
e 3310 188
e 3336 188
e 3362 188
e 3438 188
e 3464 188
e 3553 188
e 3582 188
e 3595 188
e 3610 188
e 3631 188
e 3638 188
e 3645 188
e 3669 188
e 3685 188
e 3755 188
e 3793 188
e 3795 188
e 3808 188
e 3823 188
e 3861 188
e 3881 188
e 3895 188
e 200 189
e 215 189
e 240 189
e 250 189
e 271 189
e 294 189
e 295 189
e 372 189
e 398 189
e 405 189
e 408 189
e 418 189
e 467 189
e 493 189
e 496 189
e 507 189
e 516 189
e 531 189
e 545 189
e 577 189
e 582 189
e 638 189
e 669 189
e 689 189
e 692 189
e 700 189
e 797 189
e 807 189
e 820 189
e 825 189
e 826 189
e 827 189
e 831 189
e 862 189
e 863 189
e 872 189
e 887 189
e 919 189
e 928 189
e 963 189
e 966 189
e 984 189
e 1000 189
e 1022 189
e 1032 189
e 1043 189
e 1093 189
e 1121 189
e 1122 189
e 1130 189
e 1133 189
e 1167 189
e 1169 189
e 1172 189
e 1211 189
e 1233 189
e 1259 189
e 1271 189
e 1286 189
e 1294 189
e 1310 189
e 1327 189
e 1330 189
e 1341 189
e 1346 189
e 1354 189
e 1371 189
e 1401 189
e 1421 189
e 1426 189
e 1429 189
e 1432 189
e 1443 189
e 1453 189
e 1464 189
e 1495 189
e 1508 189
e 1510 189
e 1525 189
e 1530 189
e 1544 189
e 1552 189
e 1568 189
e 1612 189
e 1615 189
e 1629 189
e 1668 189
e 1685 189
e 1687 189
e 1726 189
e 1770 189
e 1778 189
e 1830 189
e 1852 189
e 1862 189
e 1880 189
e 1882 189
e 1887 189
e 1930 189
e 1938 189
e 1942 189
e 1951 189
e 1954 189
e 1969 189
e 1986 189
e 2024 189
e 2030 189
e 2041 189
e 2081 189
e 2095 189
e 2102 189
e 2167 189
e 2189 189
e 2225 189
e 2257 189
e 2266 189
e 2279 189
e 2285 189
e 2286 189
e 2294 189
e 2306 189
e 2315 189
e 2319 189
e 2322 189
e 2335 189
e 2337 189
e 2339 189
e 2354 189
e 2363 189
e 2378 189
e 2388 189
e 2412 189
e 2415 189
e 2416 189
e 2445 189
e 2452 189
e 2456 189
e 2477 189
e 2506 189
e 2523 189
e 2534 189
e 2543 189
e 2547 189
e 2558 189
e 2580 189
e 2622 189
e 2626 189
e 2637 189
e 2644 189
e 2661 189
e 2662 189
e 2739 189
e 2745 189
e 2757 189
e 2760 189
e 2763 189
e 2765 189
e 2775 189
e 2784 189
e 2831 189
e 2865 189
e 2867 189
e 2885 189
e 2887 189
e 2889 189
e 2894 189
e 2912 189
e 2920 189
e 2923 189
e 2928 189
e 2933 189
e 2938 189
e 2995 189
e 3003 189
e 3069 189
e 3072 189
e 3098 189
e 3128 189
e 3145 189
e 3153 189
e 3162 189
e 3175 189
e 3237 189
e 3305 189
e 3314 189
e 3364 189
e 3366 189
e 3376 189
e 3386 189
e 3391 189
e 3409 189
e 3415 189
e 3419 189
e 3449 189
e 3493 189
e 3516 189
e 3521 189
e 3555 189
e 3573 189
e 3598 189
e 3603 189
e 3607 189
e 3622 189
e 3635 189
e 3644 189
e 3663 189
e 3666 189
e 3674 189
e 3722 189
e 3727 189
e 3735 189
e 3755 189
e 3769 189
e 3781 189
e 3848 189
e 3849 189
e 3857 189
e 3858 189
e 3872 189
e 3876 189
e 249 190
e 395 190
e 665 190
e 851 190
e 969 190
e 1035 190
e 1053 190
e 1099 190
e 1102 190
e 1209 190
e 1283 190
e 1301 190
e 1322 190
e 1345 190
e 1374 190
e 1945 190
e 1968 190
e 2306 190
e 2364 190
e 2412 190
e 2665 190
e 2771 190
e 2835 190
e 2940 190
e 3237 190
e 3291 190
e 3327 190
e 3377 190
e 3844 190
e 345 191
e 431 191
e 444 191
e 471 191
e 576 191
e 608 191
e 728 191
e 730 191
e 749 191
e 755 191
e 804 191
e 936 191
e 947 191
e 953 191
e 1011 191
e 1065 191
e 1117 191
e 1180 191
e 1281 191
e 1284 191
e 1290 191
e 1295 191
e 1325 191
e 1349 191
e 1367 191
e 1411 191
e 1443 191
e 1569 191
e 1581 191
e 1585 191
e 1624 191
e 1625 191
e 1673 191
e 1674 191
e 1699 191
e 1724 191
e 1806 191
e 1863 191
e 1873 191
e 1877 191
e 1941 191
e 1972 191
e 2030 191
e 2057 191
e 2088 191
e 2138 191
e 2149 191
e 2188 191
e 2253 191
e 2290 191
e 2327 191
e 2331 191
e 2383 191
e 2398 191
e 2470 191
e 2475 191
e 2533 191
e 2542 191
e 2555 191
e 2589 191
e 2646 191
e 2690 191
e 2756 191
e 2801 191
e 2896 191
e 2951 191
e 3222 191
e 3244 191
e 3353 191
e 3548 191
e 3571 191
e 3623 191
e 3639 191
e 3641 191
e 3648 191
e 3664 191
e 3676 191
e 3720 191
e 3804 191
e 3869 191
e 3874 191
e 3897 191
e 1777 192
e 201 193
e 271 193
e 385 193
e 418 193
e 491 193
e 503 193
e 602 193
e 632 193
e 656 193
e 677 193
e 736 193
e 768 193
e 793 193
e 872 193
e 976 193
e 988 193
e 1135 193
e 1162 193
e 1166 193
e 1336 193
e 1340 193
e 1479 193
e 1515 193
e 1536 193
e 1548 193
e 1694 193
e 1702 193
e 1754 193
e 1819 193
e 1945 193
e 2001 193
e 2098 193
e 2172 193
e 2300 193
e 2343 193
e 2411 193
e 2581 193
e 2582 193
e 2642 193
e 2650 193
e 2666 193
e 2745 193
e 2762 193
e 2778 193
e 2918 193
e 2946 193
e 2954 193
e 2997 193
e 3045 193
e 3046 193
e 3104 193
e 3121 193
e 3145 193
e 3173 193
e 3209 193
e 3212 193
e 3225 193
e 3235 193
e 3248 193
e 3347 193
e 3553 193
e 3610 193
e 3672 193
e 3673 193
e 3741 193
e 3755 193
e 3816 193
e 3824 193
e 3863 193
e 3893 193
e 250 194
e 353 194
e 457 194
e 1167 194
e 1662 194
e 1925 194
e 2703 194
e 3678 194
e 3842 194
e 3855 194
e 219 195
e 241 195
e 250 195
e 291 195
e 295 195
e 297 195
e 302 195
e 309 195
e 329 195
e 404 195
e 555 195
e 669 195
e 699 195
e 700 195
e 934 195
e 963 195
e 1063 195
e 1165 195
e 1178 195
e 1211 195
e 1274 195
e 1393 195
e 1481 195
e 1541 195
e 1616 195
e 1659 195
e 1678 195
e 1697 195
e 1727 195
e 1749 195
e 1859 195
e 1940 195
e 2012 195
e 2080 195
e 2124 195
e 2171 195
e 2237 195
e 2404 195
e 2457 195
e 2466 195
e 2550 195
e 2629 195
e 2766 195
e 2825 195
e 2845 195
e 2858 195
e 2927 195
e 2928 195
e 2967 195
e 2988 195
e 3306 195
e 3317 195
e 3359 195
e 3403 195
e 3436 195
e 3470 195
e 3531 195
e 3561 195
e 3562 195
e 3657 195
e 3682 195
e 3755 195
e 3853 195
e 3860 195
e 229 196
e 247 196
e 432 196
e 436 196
e 448 196
e 472 196
e 511 196
e 556 196
e 575 196
e 577 196
e 626 196
e 1013 196
e 1131 196
e 1252 196
e 1272 196
e 1307 196
e 1316 196
e 1321 196
e 1350 196
e 1403 196
e 1504 196
e 1530 196
e 1598 196
e 1783 196
e 1814 196
e 1861 196
e 1889 196
e 1967 196
e 2104 196
e 2240 196
e 2413 196
e 2534 196
e 2785 196
e 2879 196
e 2957 196
e 2995 196
e 3049 196
e 3054 196
e 3067 196
e 3128 196
e 3161 196
e 3202 196
e 3369 196
e 3425 196
e 3590 196
e 3636 196
e 3755 196
e 385 198
e 486 198
e 691 198
e 1748 198
e 1894 198
e 2422 198
e 870 199
e 1858 199
e 2105 199
e 3480 199
e 3755 199
e 215 200
e 250 200
e 256 200
e 271 200
e 330 200
e 353 200
e 368 200
e 398 200
e 412 200
e 414 200
e 415 200
e 460 200
e 574 200
e 582 200
e 638 200
e 669 200
e 825 200
e 862 200
e 928 200
e 1075 200
e 1121 200
e 1124 200
e 1130 200
e 1161 200
e 1167 200
e 1169 200
e 1211 200
e 1240 200
e 1251 200
e 1255 200
e 1277 200
e 1286 200
e 1299 200
e 1343 200
e 1361 200
e 1362 200
e 1452 200
e 1495 200
e 1533 200
e 1543 200
e 1556 200
e 1604 200
e 1607 200
e 1612 200
e 1639 200
e 1726 200
e 1778 200
e 1880 200
e 1889 200
e 1891 200
e 1930 200
e 2019 200
e 2103 200
e 2140 200
e 2151 200
e 2257 200
e 2279 200
e 2285 200
e 2315 200
e 2389 200
e 2417 200
e 2452 200
e 2468 200
e 2469 200
e 2473 200
e 2477 200
e 2506 200
e 2519 200
e 2547 200
e 2612 200
e 2622 200
e 2630 200
e 2658 200
e 2662 200
e 2672 200
e 2694 200
e 2723 200
e 2763 200
e 2792 200
e 2894 200
e 2920 200
e 2922 200
e 2933 200
e 3003 200
e 3069 200
e 3077 200
e 3097 200
e 3142 200
e 3208 200
e 3237 200
e 3305 200
e 3327 200
e 3404 200
e 3409 200
e 3447 200
e 3449 200
e 3509 200
e 3526 200
e 3572 200
e 3573 200
e 3613 200
e 3674 200
e 3722 200
e 3726 200
e 3734 200
e 3735 200
e 3743 200
e 3755 200
e 3790 200
e 3853 200
e 3876 200
e 271 201
e 280 201
e 287 201
e 289 201
e 343 201
e 353 201
e 377 201
e 417 201
e 457 201
e 486 201
e 527 201
e 530 201
e 556 201
e 616 201
e 638 201
e 645 201
e 656 201
e 689 201
e 691 201
e 699 201
e 726 201
e 736 201
e 781 201
e 823 201
e 834 201
e 885 201
e 934 201
e 966 201
e 984 201
e 1007 201
e 1015 201
e 1016 201
e 1087 201
e 1258 201
e 1269 201
e 1312 201
e 1348 201
e 1440 201
e 1521 201
e 1662 201
e 1775 201
e 1876 201
e 1884 201
e 1919 201
e 1930 201
e 2019 201
e 2098 201
e 2108 201
e 2124 201
e 2312 201
e 2322 201
e 2359 201
e 2424 201
e 2481 201
e 2496 201
e 2546 201
e 2560 201
e 2566 201
e 2580 201
e 2639 201
e 2651 201
e 2669 201
e 2739 201
e 2775 201
e 2860 201
e 2889 201
e 3006 201
e 3055 201
e 3188 201
e 3258 201
e 3335 201
e 3347 201
e 3367 201
e 3391 201
e 3414 201
e 3438 201
e 3444 201
e 3465 201
e 3492 201
e 3506 201
e 3690 201
e 3722 201
e 3741 201
e 3755 201
e 3758 201
e 3767 201
e 3794 201
e 3816 201
e 3849 201
e 712 202
e 217 203
e 312 203
e 1931 203
e 2238 203
e 2268 203
e 2411 203
e 2511 203
e 2766 203
e 258 204
e 495 204
e 576 204
e 596 204
e 644 204
e 675 204
e 717 204
e 739 204
e 794 204
e 826 204
e 862 204
e 970 204
e 1014 204
e 1193 204
e 1229 204
e 1238 204
e 1288 204
e 1318 204
e 1331 204
e 1332 204
e 1352 204
e 1385 204
e 1404 204
e 1450 204
e 1463 204
e 1489 204
e 1623 204
e 1642 204
e 1674 204
e 1712 204
e 1764 204
e 1847 204
e 1849 204
e 1938 204
e 1963 204
e 2017 204
e 2047 204
e 2059 204
e 2072 204
e 2117 204
e 2129 204
e 2244 204
e 2299 204
e 2306 204
e 2401 204
e 2425 204
e 2461 204
e 2506 204
e 2556 204
e 2594 204
e 2731 204
e 2797 204
e 2808 204
e 2840 204
e 2886 204
e 2921 204
e 2942 204
e 2954 204
e 2984 204
e 3001 204
e 3036 204
e 3041 204
e 3050 204
e 3288 204
e 3320 204
e 3322 204
e 3445 204
e 3559 204
e 3585 204
e 3587 204
e 3588 204
e 3612 204
e 3661 204
e 3666 204
e 3755 204
e 3791 204
e 3849 204
e 3897 204
e 222 205
e 265 205
e 276 205
e 284 205
e 288 205
e 315 205
e 333 205
e 337 205
e 346 205
e 418 205
e 431 205
e 442 205
e 458 205
e 478 205
e 480 205
e 540 205
e 552 205
e 595 205
e 662 205
e 666 205
e 671 205
e 693 205
e 694 205
e 704 205
e 728 205
e 730 205
e 749 205
e 753 205
e 758 205
e 760 205
e 773 205
e 802 205
e 804 205
e 805 205
e 829 205
e 859 205
e 879 205
e 883 205
e 898 205
e 899 205
e 929 205
e 941 205
e 947 205
e 1004 205
e 1008 205
e 1020 205
e 1044 205
e 1079 205
e 1085 205
e 1173 205
e 1184 205
e 1189 205
e 1194 205
e 1218 205
e 1219 205
e 1244 205
e 1281 205
e 1284 205
e 1289 205
e 1290 205
e 1325 205
e 1349 205
e 1408 205
e 1442 205
e 1466 205
e 1486 205
e 1488 205
e 1502 205
e 1519 205
e 1531 205
e 1539 205
e 1570 205
e 1581 205
e 1619 205
e 1630 205
e 1699 205
e 1705 205
e 1722 205
e 1724 205
e 1771 205
e 1795 205
e 1797 205
e 1822 205
e 1827 205
e 1840 205
e 1871 205
e 1873 205
e 1877 205
e 1888 205
e 1895 205
e 1912 205
e 1929 205
e 1941 205
e 1965 205
e 1972 205
e 1981 205
e 1983 205
e 1992 205
e 2004 205
e 2057 205
e 2063 205
e 2107 205
e 2112 205
e 2135 205
e 2138 205
e 2146 205
e 2149 205
e 2185 205
e 2187 205
e 2200 205
e 2222 205
e 2227 205
e 2232 205
e 2234 205
e 2253 205
e 2287 205
e 2295 205
e 2327 205
e 2331 205
e 2391 205
e 2398 205
e 2399 205
e 2470 205
e 2492 205
e 2526 205
e 2529 205
e 2533 205
e 2545 205
e 2555 205
e 2567 205
e 2585 205
e 2611 205
e 2633 205
e 2671 205
e 2678 205
e 2756 205
e 2764 205
e 2788 205
e 2796 205
e 2907 205
e 2939 205
e 2978 205
e 2983 205
e 2992 205
e 3062 205
e 3088 205
e 3105 205
e 3118 205
e 3136 205
e 3182 205
e 3190 205
e 3233 205
e 3256 205
e 3263 205
e 3271 205
e 3279 205
e 3290 205
e 3292 205
e 3308 205
e 3321 205
e 3332 205
e 3374 205
e 3399 205
e 3405 205
e 3433 205
e 3455 205
e 3548 205
e 3557 205
e 3571 205
e 3600 205
e 3604 205
e 3617 205
e 3624 205
e 3641 205
e 3664 205
e 3676 205
e 3709 205
e 3712 205
e 3740 205
e 3771 205
e 3804 205
e 3805 205
e 3819 205
e 3868 205
e 3886 205
e 3896 205
e 3897 205
e 647 206
e 1611 206
e 1772 206
e 1893 206
e 2264 206
e 2350 206
e 2428 206
e 2768 206
e 2784 206
e 3819 206
e 326 207
e 347 207
e 354 207
e 364 207
e 385 207
e 386 207
e 397 207
e 400 207
e 421 207
e 545 207
e 558 207
e 602 207
e 604 207
e 632 207
e 648 207
e 677 207
e 719 207
e 721 207
e 767 207
e 786 207
e 793 207
e 798 207
e 814 207
e 826 207
e 838 207
e 858 207
e 861 207
e 927 207
e 951 207
e 965 207
e 1008 207
e 1010 207
e 1014 207
e 1027 207
e 1032 207
e 1037 207
e 1056 207
e 1103 207
e 1122 207
e 1130 207
e 1135 207
e 1145 207
e 1162 207
e 1176 207
e 1184 207
e 1207 207
e 1259 207
e 1270 207
e 1291 207
e 1310 207
e 1327 207
e 1329 207
e 1339 207
e 1359 207
e 1372 207
e 1381 207
e 1395 207
e 1412 207
e 1426 207
e 1431 207
e 1447 207
e 1461 207
e 1478 207
e 1479 207
e 1511 207
e 1523 207
e 1525 207
e 1544 207
e 1552 207
e 1563 207
e 1615 207
e 1650 207
e 1682 207
e 1731 207
e 1738 207
e 1825 207
e 1919 207
e 1924 207
e 1926 207
e 2028 207
e 2041 207
e 2064 207
e 2065 207
e 2087 207
e 2101 207
e 2117 207
e 2145 207
e 2197 207
e 2200 207
e 2203 207
e 2204 207
e 2222 207
e 2225 207
e 2267 207
e 2304 207
e 2305 207
e 2306 207
e 2308 207
e 2315 207
e 2346 207
e 2389 207
e 2425 207
e 2430 207
e 2434 207
e 2448 207
e 2449 207
e 2463 207
e 2484 207
e 2515 207
e 2528 207
e 2548 207
e 2579 207
e 2637 207
e 2640 207
e 2651 207
e 2661 207
e 2698 207
e 2699 207
e 2703 207
e 2718 207
e 2732 207
e 2755 207
e 2826 207
e 2911 207
e 2912 207
e 2923 207
e 2926 207
e 2929 207
e 2945 207
e 2950 207
e 2997 207
e 3003 207
e 3043 207
e 3045 207
e 3052 207
e 3117 207
e 3133 207
e 3155 207
e 3255 207
e 3260 207
e 3277 207
e 3283 207
e 3290 207
e 3301 207
e 3313 207
e 3350 207
e 3373 207
e 3450 207
e 3522 207
e 3549 207
e 3564 207
e 3573 207
e 3588 207
e 3602 207
e 3603 207
e 3611 207
e 3631 207
e 3650 207
e 3672 207
e 3673 207
e 3687 207
e 3688 207
e 3719 207
e 3722 207
e 3726 207
e 3729 207
e 3755 207
e 3759 207
e 3800 207
e 3836 207
e 3849 207
e 3857 207
e 3861 207
e 3874 207
e 226 208
e 260 208
e 261 208
e 301 208
e 386 208
e 418 208
e 423 208
e 453 208
e 490 208
e 505 208
e 515 208
e 525 208
e 558 208
e 616 208
e 617 208
e 624 208
e 625 208
e 631 208
e 632 208
e 677 208
e 722 208
e 733 208
e 757 208
e 767 208
e 786 208
e 792 208
e 809 208
e 852 208
e 927 208
e 930 208
e 932 208
e 964 208
e 970 208
e 977 208
e 1001 208
e 1006 208
e 1017 208
e 1056 208
e 1117 208
e 1119 208
e 1130 208
e 1202 208
e 1267 208
e 1277 208
e 1358 208
e 1400 208
e 1450 208
e 1475 208
e 1476 208
e 1498 208
e 1550 208
e 1551 208
e 1563 208
e 1601 208
e 1615 208
e 1627 208
e 1692 208
e 1702 208
e 1739 208
e 1775 208
e 1816 208
e 1819 208
e 1844 208
e 1846 208
e 1866 208
e 1905 208
e 1908 208
e 1910 208
e 1919 208
e 1920 208
e 2098 208
e 2107 208
e 2148 208
e 2165 208
e 2200 208
e 2231 208
e 2298 208
e 2300 208
e 2308 208
e 2361 208
e 2370 208
e 2409 208
e 2414 208
e 2419 208
e 2430 208
e 2477 208
e 2484 208
e 2506 208
e 2525 208
e 2564 208
e 2600 208
e 2616 208
e 2727 208
e 2767 208
e 2782 208
e 2813 208
e 2856 208
e 2891 208
e 2892 208
e 2921 208
e 2949 208
e 2960 208
e 3021 208
e 3046 208
e 3058 208
e 3099 208
e 3104 208
e 3111 208
e 3123 208
e 3126 208
e 3133 208
e 3135 208
e 3173 208
e 3178 208
e 3191 208
e 3277 208
e 3295 208
e 3310 208
e 3338 208
e 3339 208
e 3385 208
e 3413 208
e 3427 208
e 3464 208
e 3496 208
e 3507 208
e 3508 208
e 3553 208
e 3612 208
e 3622 208
e 3629 208
e 3669 208
e 3678 208
e 3679 208
e 3685 208
e 3736 208
e 3755 208
e 3800 208
e 3866 208
e 3875 208
e 3883 208
e 3755 209
e 344 210
e 762 210
e 780 210
e 793 210
e 1056 210
e 1072 210
e 1176 210
e 1184 210
e 1278 210
e 1367 210
e 1382 210
e 1426 210
e 1523 210
e 1724 210
e 1795 210
e 1833 210
e 1950 210
e 2110 210
e 2339 210
e 2351 210
e 2846 210
e 2853 210
e 2926 210
e 3206 210
e 3268 210
e 3270 210
e 3290 210
e 3308 210
e 3355 210
e 3575 210
e 3681 210
e 212 211
e 228 211
e 272 211
e 278 211
e 323 211
e 404 211
e 430 211
e 475 211
e 537 211
e 542 211
e 571 211
e 699 211
e 701 211
e 732 211
e 777 211
e 925 211
e 969 211
e 984 211
e 1074 211
e 1094 211
e 1105 211
e 1148 211
e 1191 211
e 1201 211
e 1239 211
e 1248 211
e 1277 211
e 1368 211
e 1496 211
e 1560 211
e 1562 211
e 1576 211
e 1653 211
e 1688 211
e 1694 211
e 1765 211
e 1824 211
e 1845 211
e 1882 211
e 1892 211
e 1898 211
e 1946 211
e 1986 211
e 2022 211
e 2052 211
e 2054 211
e 2064 211
e 2076 211
e 2098 211
e 2207 211
e 2362 211
e 2369 211
e 2419 211
e 2472 211
e 2473 211
e 2477 211
e 2520 211
e 2569 211
e 2623 211
e 2713 211
e 2726 211
e 2763 211
e 2870 211
e 2889 211
e 2893 211
e 2915 211
e 2918 211
e 2987 211
e 3050 211
e 3064 211
e 3089 211
e 3133 211
e 3144 211
e 3215 211
e 3235 211
e 3252 211
e 3269 211
e 3357 211
e 3439 211
e 3543 211
e 3598 211
e 3643 211
e 3656 211
e 3748 211
e 3752 211
e 3755 211
e 3784 211
e 3811 211
e 3818 211
e 3835 211
e 3837 211
e 3889 211
e 238 212
e 261 212
e 296 212
e 355 212
e 365 212
e 490 212
e 498 212
e 563 212
e 613 212
e 645 212
e 655 212
e 701 212
e 749 212
e 809 212
e 814 212
e 827 212
e 851 212
e 1006 212
e 1034 212
e 1035 212
e 1047 212
e 1048 212
e 1119 212
e 1224 212
e 1252 212
e 1277 212
e 1293 212
e 1366 212
e 1372 212
e 1387 212
e 1412 212
e 1477 212
e 1490 212
e 1536 212
e 1550 212
e 1566 212
e 1624 212
e 1627 212
e 1669 212
e 1684 212
e 1685 212
e 1689 212
e 1691 212
e 1842 212
e 1932 212
e 1945 212
e 1986 212
e 1993 212
e 1994 212
e 2042 212
e 2071 212
e 2074 212
e 2148 212
e 2276 212
e 2296 212
e 2304 212
e 2326 212
e 2419 212
e 2430 212
e 2468 212
e 2473 212
e 2476 212
e 2477 212
e 2491 212
e 2518 212
e 2630 212
e 2755 212
e 2780 212
e 2842 212
e 2937 212
e 2948 212
e 2990 212
e 3039 212
e 3067 212
e 3089 212
e 3178 212
e 3192 212
e 3212 212
e 3262 212
e 3300 212
e 3357 212
e 3376 212
e 3391 212
e 3407 212
e 3448 212
e 3482 212
e 3496 212
e 3507 212
e 3614 212
e 3622 212
e 3666 212
e 3668 212
e 3674 212
e 3738 212
e 3747 212
e 3755 212
e 1697 213
e 2513 214
e 217 215
e 239 215
e 241 215
e 250 215
e 276 215
e 339 215
e 353 215
e 358 215
e 359 215
e 371 215
e 373 215
e 385 215
e 391 215
e 405 215
e 407 215
e 408 215
e 413 215
e 436 215
e 437 215
e 460 215
e 467 215
e 490 215
e 494 215
e 496 215
e 516 215
e 548 215
e 552 215
e 582 215
e 599 215
e 615 215
e 616 215
e 622 215
e 656 215
e 663 215
e 679 215
e 680 215
e 684 215
e 686 215
e 692 215
e 700 215
e 727 215
e 760 215
e 771 215
e 774 215
e 777 215
e 779 215
e 788 215
e 790 215
e 825 215
e 859 215
e 862 215
e 896 215
e 921 215
e 928 215
e 936 215
e 937 215
e 942 215
e 963 215
e 964 215
e 984 215
e 998 215
e 999 215
e 1000 215
e 1013 215
e 1045 215
e 1066 215
e 1067 215
e 1082 215
e 1100 215
e 1112 215
e 1115 215
e 1119 215
e 1130 215
e 1191 215
e 1202 215
e 1203 215
e 1211 215
e 1231 215
e 1255 215
e 1261 215
e 1267 215
e 1286 215
e 1291 215
e 1300 215
e 1301 215
e 1302 215
e 1311 215
e 1313 215
e 1316 215
e 1327 215
e 1334 215
e 1341 215
e 1350 215
e 1361 215
e 1368 215
e 1410 215
e 1415 215
e 1461 215
e 1476 215
e 1480 215
e 1506 215
e 1510 215
e 1569 215
e 1578 215
e 1581 215
e 1584 215
e 1592 215
e 1607 215
e 1612 215
e 1629 215
e 1648 215
e 1668 215
e 1673 215
e 1691 215
e 1705 215
e 1720 215
e 1726 215
e 1731 215
e 1741 215
e 1747 215
e 1798 215
e 1843 215
e 1859 215
e 1862 215
e 1866 215
e 1880 215
e 1924 215
e 1936 215
e 1950 215
e 1969 215
e 1992 215
e 1999 215
e 2054 215
e 2057 215
e 2064 215
e 2080 215
e 2093 215
e 2102 215
e 2112 215
e 2122 215
e 2124 215
e 2126 215
e 2152 215
e 2155 215
e 2156 215
e 2163 215
e 2168 215
e 2173 215
e 2191 215
e 2212 215
e 2213 215
e 2220 215
e 2222 215
e 2237 215
e 2257 215
e 2280 215
e 2281 215
e 2282 215
e 2286 215
e 2306 215
e 2308 215
e 2309 215
e 2316 215
e 2319 215
e 2339 215
e 2356 215
e 2368 215
e 2388 215
e 2415 215
e 2416 215
e 2421 215
e 2442 215
e 2445 215
e 2468 215
e 2469 215
e 2470 215
e 2473 215
e 2506 215
e 2523 215
e 2547 215
e 2576 215
e 2588 215
e 2589 215
e 2607 215
e 2627 215
e 2628 215
e 2644 215
e 2650 215
e 2651 215
e 2660 215
e 2683 215
e 2701 215
e 2724 215
e 2739 215
e 2744 215
e 2760 215
e 2781 215
e 2791 215
e 2815 215
e 2826 215
e 2847 215
e 2849 215
e 2858 215
e 2887 215
e 2893 215
e 2898 215
e 2899 215
e 2911 215
e 2932 215
e 2933 215
e 2939 215
e 2955 215
e 2968 215
e 2972 215
e 3003 215
e 3028 215
e 3034 215
e 3055 215
e 3067 215
e 3069 215
e 3077 215
e 3097 215
e 3105 215
e 3128 215
e 3142 215
e 3162 215
e 3173 215
e 3178 215
e 3224 215
e 3228 215
e 3254 215
e 3279 215
e 3286 215
e 3300 215
e 3314 215
e 3327 215
e 3358 215
e 3366 215
e 3380 215
e 3385 215
e 3386 215
e 3391 215
e 3395 215
e 3407 215
e 3419 215
e 3424 215
e 3428 215
e 3454 215
e 3464 215
e 3484 215
e 3500 215
e 3502 215
e 3507 215
e 3528 215
e 3534 215
e 3538 215
e 3548 215
e 3561 215
e 3572 215
e 3573 215
e 3589 215
e 3592 215
e 3594 215
e 3598 215
e 3612 215
e 3613 215
e 3622 215
e 3623 215
e 3629 215
e 3639 215
e 3643 215
e 3658 215
e 3674 215
e 3682 215
e 3691 215
e 3722 215
e 3727 215
e 3734 215
e 3755 215
e 3769 215
e 3783 215
e 3799 215
e 3821 215
e 3842 215
e 3853 215
e 3883 215
e 276 216
e 311 216
e 458 216
e 695 216
e 804 216
e 890 216
e 1085 216
e 1184 216
e 1492 216
e 1871 216
e 2057 216
e 2149 216
e 2253 216
e 2310 216
e 2400 216
e 2542 216
e 2756 216
e 2784 216
e 2801 216
e 2840 216
e 2907 216
e 3280 216
e 3308 216
e 3429 216
e 3455 216
e 3564 216
e 3641 216
e 3773 216
e 312 217
e 515 217
e 706 217
e 889 217
e 1166 217
e 1204 217
e 1423 217
e 1681 217
e 1786 217
e 1931 217
e 2179 217
e 2233 217
e 2344 217
e 2868 217
e 3072 217
e 3133 217
e 3251 217
e 3549 217
e 3839 217
e 238 218
e 302 218
e 313 218
e 436 218
e 1214 218
e 1814 218
e 2105 218
e 2307 218
e 2435 218
e 2867 218
e 3202 218
e 3315 218
e 3425 218
e 3634 218
e 3678 218
e 3755 218
e 259 219
e 297 219
e 324 219
e 329 219
e 408 219
e 527 219
e 582 219
e 610 219
e 621 219
e 699 219
e 716 219
e 825 219
e 928 219
e 955 219
e 964 219
e 1165 219
e 1200 219
e 1255 219
e 1264 219
e 1334 219
e 1453 219
e 1541 219
e 1697 219
e 1707 219
e 1727 219
e 1843 219
e 1880 219
e 1969 219
e 2011 219
e 2102 219
e 2103 219
e 2124 219
e 2140 219
e 2238 219
e 2307 219
e 2316 219
e 2445 219
e 2499 219
e 2627 219
e 2672 219
e 2713 219
e 2739 219
e 2757 219
e 2780 219
e 2898 219
e 3098 219
e 3138 219
e 3224 219
e 3314 219
e 3357 219
e 3561 219
e 3566 219
e 3605 219
e 3657 219
e 3734 219
e 3755 219
e 3853 219
e 3860 219
e 270 220
e 307 220
e 543 220
e 558 220
e 608 220
e 726 220
e 749 220
e 899 220
e 953 220
e 956 220
e 958 220
e 1078 220
e 1325 220
e 1391 220
e 1415 220
e 1433 220
e 1463 220
e 1492 220
e 1692 220
e 2287 220
e 2542 220
e 2589 220
e 2840 220
e 3111 220
e 3118 220
e 3548 220
e 3641 220
e 3819 220
e 397 221
e 449 221
e 671 221
e 805 221
e 859 221
e 884 221
e 927 221
e 947 221
e 1058 221
e 1222 221
e 1281 221
e 1290 221
e 1400 221
e 1427 221
e 1619 221
e 1699 221
e 1871 221
e 1873 221
e 2057 221
e 2148 221
e 2207 221
e 2227 221
e 2587 221
e 2617 221
e 2706 221
e 2713 221
e 2767 221
e 2776 221
e 2941 221
e 3009 221
e 3035 221
e 3076 221
e 3139 221
e 3206 221
e 3307 221
e 3501 221
e 3681 221
e 3741 221
e 3804 221
e 3891 221
e 3897 221
e 276 222
e 333 222
e 379 222
e 458 222
e 478 222
e 520 222
e 540 222
e 607 222
e 693 222
e 773 222
e 877 222
e 899 222
e 1149 222
e 1260 222
e 1281 222
e 1289 222
e 1295 222
e 1415 222
e 1445 222
e 1466 222
e 1483 222
e 1486 222
e 1526 222
e 1537 222
e 1539 222
e 1570 222
e 1673 222
e 1699 222
e 1822 222
e 1941 222
e 1950 222
e 2057 222
e 2138 222
e 2287 222
e 2367 222
e 2402 222
e 2414 222
e 2470 222
e 2533 222
e 2589 222
e 2633 222
e 2656 222
e 2979 222
e 2980 222
e 2992 222
e 3103 222
e 3104 222
e 3141 222
e 3206 222
e 3222 222
e 3236 222
e 3292 222
e 3334 222
e 3433 222
e 3604 222
e 3740 222
e 3755 222
e 3770 222
e 347 223
e 862 223
e 1646 223
e 1703 223
e 2145 223
e 2216 223
e 2301 223
e 2360 223
e 2387 223
e 2473 223
e 3205 223
e 3207 223
e 3313 223
e 3755 223
e 379 224
e 976 224
e 2066 224
e 2315 224
e 2622 224
e 617 225
e 2281 225
e 301 226
e 364 226
e 412 226
e 422 226
e 515 226
e 625 226
e 757 226
e 771 226
e 912 226
e 977 226
e 1001 226
e 1037 226
e 1112 226
e 1135 226
e 1166 226
e 1254 226
e 1270 226
e 1288 226
e 1319 226
e 1369 226
e 1474 226
e 1548 226
e 1614 226
e 1691 226
e 1743 226
e 1768 226
e 1868 226
e 1948 226
e 2037 226
e 2218 226
e 2242 226
e 2251 226
e 2323 226
e 2409 226
e 2411 226
e 2434 226
e 2515 226
e 2525 226
e 2584 226
e 2679 226
e 2699 226
e 2727 226
e 2755 226
e 2774 226
e 2778 226
e 2814 226
e 2823 226
e 2911 226
e 2921 226
e 2930 226
e 2938 226
e 3020 226
e 3066 226
e 3209 226
e 3301 226
e 3327 226
e 3357 226
e 3377 226
e 3391 226
e 3491 226
e 3521 226
e 3522 226
e 3556 226
e 3559 226
e 3587 226
e 3611 226
e 3755 226
e 3895 226
e 239 227
e 276 227
e 282 227
e 478 227
e 520 227
e 675 227
e 681 227
e 693 227
e 732 227
e 755 227
e 785 227
e 883 227
e 996 227
e 997 227
e 1220 227
e 1284 227
e 1288 227
e 1408 227
e 1411 227
e 1445 227
e 1466 227
e 1486 227
e 1526 227
e 1539 227
e 1570 227
e 1699 227
e 1705 227
e 1777 227
e 1822 227
e 1873 227
e 1877 227
e 1904 227
e 1950 227
e 2057 227
e 2146 227
e 2228 227
e 2362 227
e 2473 227
e 2532 227
e 2533 227
e 2550 227
e 2589 227
e 2656 227
e 2756 227
e 2791 227
e 2853 227
e 2873 227
e 2980 227
e 3009 227
e 3020 227
e 3059 227
e 3062 227
e 3088 227
e 3103 227
e 3268 227
e 3280 227
e 3355 227
e 3548 227
e 3575 227
e 3604 227
e 3616 227
e 3624 227
e 3641 227
e 3645 227
e 3664 227
e 3699 227
e 3720 227
e 3740 227
e 3755 227
e 3814 227
e 3864 227
e 278 228
e 325 228
e 400 228
e 404 228
e 408 228
e 418 228
e 467 228
e 475 228
e 496 228
e 507 228
e 516 228
e 542 228
e 571 228
e 577 228
e 613 228
e 691 228
e 699 228
e 778 228
e 791 228
e 815 228
e 838 228
e 869 228
e 882 228
e 951 228
e 984 228
e 993 228
e 1016 228
e 1024 228
e 1071 228
e 1074 228
e 1094 228
e 1127 228
e 1191 228
e 1201 228
e 1234 228
e 1248 228
e 1266 228
e 1268 228
e 1277 228
e 1346 228
e 1348 228
e 1368 228
e 1398 228
e 1460 228
e 1482 228
e 1494 228
e 1538 228
e 1560 228
e 1588 228
e 1610 228
e 1638 228
e 1649 228
e 1653 228
e 1694 228
e 1711 228
e 1741 228
e 1754 228
e 1796 228
e 1808 228
e 1825 228
e 1881 228
e 1882 228
e 1894 228
e 1898 228
e 1920 228
e 1964 228
e 1997 228
e 2034 228
e 2046 228
e 2054 228
e 2076 228
e 2120 228
e 2172 228
e 2184 228
e 2189 228
e 2206 228
e 2237 228
e 2294 228
e 2323 228
e 2337 228
e 2408 228
e 2437 228
e 2453 228
e 2472 228
e 2477 228
e 2494 228
e 2506 228
e 2520 228
e 2569 228
e 2604 228
e 2615 228
e 2631 228
e 2658 228
e 2666 228
e 2716 228
e 2758 228
e 2760 228
e 2815 228
e 2848 228
e 2877 228
e 2880 228
e 2916 228
e 2918 228
e 2948 228
e 3007 228
e 3064 228
e 3104 228
e 3133 228
e 3161 228
e 3215 228
e 3221 228
e 3297 228
e 3315 228
e 3322 228
e 3391 228
e 3484 228
e 3513 228
e 3518 228
e 3543 228
e 3553 228
e 3563 228
e 3598 228
e 3643 228
e 3650 228
e 3656 228
e 3670 228
e 3673 228
e 3704 228
e 3755 228
e 3781 228
e 3811 228
e 3837 228
e 3867 228
e 3878 228
e 3882 228
e 247 229
e 289 229
e 313 229
e 320 229
e 356 229
e 382 229
e 417 229
e 427 229
e 436 229
e 451 229
e 514 229
e 575 229
e 663 229
e 680 229
e 930 229
e 999 229
e 1013 229
e 1042 229
e 1082 229
e 1142 229
e 1223 229
e 1224 229
e 1231 229
e 1316 229
e 1321 229
e 1350 229
e 1366 229
e 1379 229
e 1406 229
e 1416 229
e 1451 229
e 1458 229
e 1532 229
e 1587 229
e 1599 229
e 1656 229
e 1662 229
e 1672 229
e 1751 229
e 1770 229
e 1805 229
e 1814 229
e 1828 229
e 1861 229
e 1902 229
e 1909 229
e 1958 229
e 1966 229
e 1967 229
e 2029 229
e 2038 229
e 2043 229
e 2062 229
e 2082 229
e 2108 229
e 2155 229
e 2157 229
e 2178 229
e 2209 229
e 2312 229
e 2436 229
e 2505 229
e 2620 229
e 2649 229
e 2667 229
e 2669 229
e 2701 229
e 2702 229
e 2720 229
e 2811 229
e 2832 229
e 2957 229
e 2986 229
e 3179 229
e 3296 229
e 3338 229
e 3425 229
e 3498 229
e 3506 229
e 3528 229
e 3590 229
e 3653 229
e 3674 229
e 3698 229
e 3718 229
e 3755 229
e 3799 229
e 3815 229
e 3842 229
e 1938 230
e 1942 230
e 3486 230
e 372 231
e 556 231
e 684 231
e 826 231
e 837 231
e 864 231
e 878 231
e 1082 231
e 1316 231
e 1377 231
e 1678 231
e 1748 231
e 1814 231
e 1853 231
e 1925 231
e 2104 231
e 2353 231
e 2422 231
e 2703 231
e 2810 231
e 2924 231
e 2999 231
e 3013 231
e 3049 231
e 3195 231
e 3202 231
e 3315 231
e 3354 231
e 3369 231
e 3422 231
e 3431 231
e 270 232
e 273 232
e 290 232
e 301 232
e 347 232
e 405 232
e 455 232
e 491 232
e 497 232
e 503 232
e 515 232
e 527 232
e 602 232
e 604 232
e 619 232
e 625 232
e 631 232
e 643 232
e 734 232
e 767 232
e 768 232
e 793 232
e 794 232
e 820 232
e 823 232
e 838 232
e 852 232
e 874 232
e 1027 232
e 1048 232
e 1055 232
e 1056 232
e 1135 232
e 1144 232
e 1159 232
e 1191 232
e 1204 232
e 1217 232
e 1262 232
e 1270 232
e 1278 232
e 1288 232
e 1340 232
e 1346 232
e 1350 232
e 1359 232
e 1381 232
e 1385 232
e 1400 232
e 1424 232
e 1447 232
e 1459 232
e 1475 232
e 1476 232
e 1511 232
e 1536 232
e 1541 232
e 1547 232
e 1616 232
e 1634 232
e 1666 232
e 1669 232
e 1684 232
e 1691 232
e 1729 232
e 1806 232
e 1816 232
e 1819 232
e 1866 232
e 1908 232
e 1982 232
e 1990 232
e 2020 232
e 2055 232
e 2065 232
e 2069 232
e 2089 232
e 2098 232
e 2116 232
e 2127 232
e 2129 232
e 2197 232
e 2214 232
e 2225 232
e 2233 232
e 2238 232
e 2293 232
e 2298 232
e 2300 232
e 2327 232
e 2329 232
e 2424 232
e 2471 232
e 2473 232
e 2507 232
e 2512 232
e 2562 232
e 2568 232
e 2613 232
e 2637 232
e 2650 232
e 2659 232
e 2695 232
e 2733 232
e 2767 232
e 2778 232
e 2827 232
e 2869 232
e 2877 232
e 2892 232
e 2904 232
e 2970 232
e 2972 232
e 2977 232
e 2997 232
e 3072 232
e 3104 232
e 3121 232
e 3133 232
e 3209 232
e 3223 232
e 3252 232
e 3277 232
e 3295 232
e 3300 232
e 3301 232
e 3378 232
e 3380 232
e 3382 232
e 3384 232
e 3391 232
e 3424 232
e 3449 232
e 3451 232
e 3521 232
e 3522 232
e 3544 232
e 3552 232
e 3553 232
e 3564 232
e 3595 232
e 3610 232
e 3638 232
e 3685 232
e 3694 232
e 3719 232
e 3745 232
e 3752 232
e 3755 232
e 3783 232
e 3795 232
e 3816 232
e 3822 232
e 3824 232
e 3888 232
e 3894 232
e 425 233
e 507 233
e 512 233
e 571 233
e 574 233
e 590 233
e 673 233
e 701 233
e 791 233
e 954 233
e 984 233
e 1074 233
e 1238 233
e 1460 233
e 1507 233
e 1653 233
e 1726 233
e 1727 233
e 1882 233
e 1894 233
e 1971 233
e 2076 233
e 2175 233
e 2255 233
e 2323 233
e 2426 233
e 2472 233
e 2506 233
e 2520 233
e 2558 233
e 2724 233
e 3024 233
e 3215 233
e 3391 233
e 3450 233
e 3563 233
e 3598 233
e 3611 233
e 3673 233
e 3685 233
e 3844 233
e 326 234
e 453 234
e 518 234
e 551 234
e 677 234
e 858 234
e 861 234
e 931 234
e 965 234
e 1167 234
e 1217 234
e 1249 234
e 1359 234
e 1412 234
e 1511 234
e 1572 234
e 1819 234
e 1838 234
e 1913 234
e 1916 234
e 1924 234
e 1925 234
e 1944 234
e 2136 234
e 2161 234
e 2244 234
e 2291 234
e 2318 234
e 2339 234
e 2342 234
e 2395 234
e 2400 234
e 2401 234
e 2584 234
e 2587 234
e 2689 234
e 2758 234
e 2813 234
e 2982 234
e 3000 234
e 3072 234
e 3209 234
e 3678 234
e 3729 234
e 3759 234
e 3830 234
e 3875 234
e 297 235
e 3164 235
e 1858 236
e 473 237
e 546 237
e 586 237
e 733 237
e 1111 237
e 1443 237
e 1602 237
e 1654 237
e 1848 237
e 1875 237
e 2111 237
e 2200 237
e 2308 237
e 2409 237
e 2491 237
e 2560 237
e 2637 237
e 2657 237
e 2758 237
e 2794 237
e 2820 237
e 2929 237
e 2940 237
e 2998 237
e 3081 237
e 3104 237
e 3129 237
e 3447 237
e 3553 237
e 3601 237
e 3673 237
e 241 238
e 259 238
e 277 238
e 289 238
e 302 238
e 353 238
e 362 238
e 396 238
e 419 238
e 451 238
e 510 238
e 555 238
e 574 238
e 575 238
e 655 238
e 697 238
e 708 238
e 824 238
e 835 238
e 837 238
e 917 238
e 934 238
e 960 238
e 963 238
e 1002 238
e 1059 238
e 1074 238
e 1148 238
e 1175 238
e 1223 238
e 1313 238
e 1348 238
e 1358 238
e 1460 238
e 1462 238
e 1552 238
e 1573 238
e 1574 238
e 1627 238
e 1632 238
e 1694 238
e 1708 238
e 1741 238
e 1794 238
e 1796 238
e 1812 238
e 1814 238
e 1882 238
e 1920 238
e 1939 238
e 1959 238
e 1976 238
e 1986 238
e 1994 238
e 2080 238
e 2104 238
e 2258 238
e 2294 238
e 2306 238
e 2334 238
e 2388 238
e 2415 238
e 2419 238
e 2437 238
e 2442 238
e 2509 238
e 2547 238
e 2557 238
e 2569 238
e 2608 238
e 2629 238
e 2630 238
e 2694 238
e 2714 238
e 2766 238
e 2775 238
e 2792 238
e 2862 238
e 2867 238
e 2874 238
e 2893 238
e 2924 238
e 2962 238
e 3013 238
e 3039 238
e 3049 238
e 3071 238
e 3083 238
e 3113 238
e 3161 238
e 3178 238
e 3202 238
e 3258 238
e 3266 238
e 3269 238
e 3306 238
e 3339 238
e 3426 238
e 3442 238
e 3457 238
e 3598 238
e 3630 238
e 3633 238
e 3668 238
e 3682 238
e 3747 238
e 3755 238
e 3758 238
e 3778 238
e 3802 238
e 3812 238
e 3821 238
e 3838 238
e 3852 238
e 3870 238
e 253 239
e 297 239
e 317 239
e 371 239
e 386 239
e 391 239
e 397 239
e 407 239
e 453 239
e 516 239
e 609 239
e 660 239
e 666 239
e 793 239
e 819 239
e 912 239
e 928 239
e 1036 239
e 1053 239
e 1071 239
e 1118 239
e 1263 239
e 1288 239
e 1299 239
e 1508 239
e 1525 239
e 1563 239
e 1584 239
e 1591 239
e 1793 239
e 1838 239
e 1934 239
e 1940 239
e 1942 239
e 1986 239
e 2064 239
e 2078 239
e 2173 239
e 2196 239
e 2206 239
e 2237 239
e 2243 239
e 2300 239
e 2304 239
e 2400 239
e 2504 239
e 2515 239
e 2543 239
e 2544 239
e 2586 239
e 2689 239
e 2744 239
e 2775 239
e 2885 239
e 2955 239
e 3021 239
e 3109 239
e 3173 239
e 3175 239
e 3238 239
e 3291 239
e 3390 239
e 3449 239
e 3511 239
e 3521 239
e 3522 239
e 3537 239
e 3556 239
e 3604 239
e 3623 239
e 3639 239
e 3666 239
e 3827 239
e 3874 239
e 3895 239
e 250 240
e 294 240
e 465 240
e 514 240
e 545 240
e 563 240
e 583 240
e 600 240
e 613 240
e 658 240
e 662 240
e 676 240
e 713 240
e 727 240
e 739 240
e 749 240
e 790 240
e 795 240
e 798 240
e 800 240
e 807 240
e 814 240
e 827 240
e 854 240
e 863 240
e 910 240
e 951 240
e 959 240
e 1007 240
e 1043 240
e 1088 240
e 1097 240
e 1101 240
e 1119 240
e 1148 240
e 1236 240
e 1237 240
e 1267 240
e 1271 240
e 1354 240
e 1366 240
e 1373 240
e 1382 240
e 1402 240
e 1444 240
e 1463 240
e 1545 240
e 1593 240
e 1629 240
e 1632 240
e 1642 240
e 1658 240
e 1671 240
e 1673 240
e 1687 240
e 1712 240
e 1744 240
e 1757 240
e 1765 240
e 1778 240
e 1795 240
e 1815 240
e 1820 240
e 1843 240
e 1854 240
e 1894 240
e 1932 240
e 1938 240
e 1994 240
e 2047 240
e 2058 240
e 2072 240
e 2073 240
e 2095 240
e 2101 240
e 2111 240
e 2156 240
e 2167 240
e 2181 240
e 2306 240
e 2339 240
e 2347 240
e 2365 240
e 2366 240
e 2378 240
e 2412 240
e 2432 240
e 2452 240
e 2480 240
e 2491 240
e 2506 240
e 2508 240
e 2538 240
e 2558 240
e 2578 240
e 2584 240
e 2630 240
e 2637 240
e 2638 240
e 2651 240
e 2661 240
e 2744 240
e 2755 240
e 2801 240
e 2805 240
e 2831 240
e 2832 240
e 2892 240
e 2912 240
e 2935 240
e 2964 240
e 3014 240
e 3024 240
e 3034 240
e 3066 240
e 3068 240
e 3102 240
e 3132 240
e 3179 240
e 3229 240
e 3237 240
e 3273 240
e 3286 240
e 3313 240
e 3339 240
e 3357 240
e 3415 240
e 3445 240
e 3464 240
e 3488 240
e 3516 240
e 3530 240
e 3535 240
e 3555 240
e 3566 240
e 3573 240
e 3575 240
e 3609 240
e 3614 240
e 3622 240
e 3625 240
e 3640 240
e 3644 240
e 3646 240
e 3653 240
e 3665 240
e 3674 240
e 3732 240
e 3735 240
e 3738 240
e 3745 240
e 3755 240
e 3766 240
e 3797 240
e 3813 240
e 3828 240
e 3830 240
e 3849 240
e 3869 240
e 259 241
e 261 241
e 269 241
e 297 241
e 302 241
e 313 241
e 327 241
e 335 241
e 353 241
e 414 241
e 419 241
e 451 241
e 475 241
e 483 241
e 505 241
e 526 241
e 530 241
e 533 241
e 600 241
e 691 241
e 692 241
e 708 241
e 737 241
e 789 241
e 825 241
e 826 241
e 852 241
e 876 241
e 878 241
e 928 241
e 934 241
e 960 241
e 963 241
e 966 241
e 971 241
e 1024 241
e 1027 241
e 1030 241
e 1032 241
e 1034 241
e 1045 241
e 1066 241
e 1082 241
e 1134 241
e 1148 241
e 1247 241
e 1251 241
e 1277 241
e 1291 241
e 1293 241
e 1301 241
e 1310 241
e 1346 241
e 1348 241
e 1354 241
e 1360 241
e 1361 241
e 1369 241
e 1377 241
e 1380 241
e 1387 241
e 1395 241
e 1414 241
e 1430 241
e 1464 241
e 1469 241
e 1475 241
e 1501 241
e 1508 241
e 1516 241
e 1530 241
e 1552 241
e 1561 241
e 1612 241
e 1622 241
e 1639 241
e 1657 241
e 1667 241
e 1676 241
e 1678 241
e 1679 241
e 1708 241
e 1741 241
e 1744 241
e 1748 241
e 1788 241
e 1836 241
e 1849 241
e 1852 241
e 1894 241
e 1925 241
e 1936 241
e 1943 241
e 1976 241
e 2003 241
e 2041 241
e 2072 241
e 2133 241
e 2145 241
e 2148 241
e 2168 241
e 2193 241
e 2231 241
e 2239 241
e 2243 241
e 2252 241
e 2312 241
e 2362 241
e 2368 241
e 2412 241
e 2422 241
e 2437 241
e 2504 241
e 2505 241
e 2538 241
e 2546 241
e 2558 241
e 2610 241
e 2629 241
e 2661 241
e 2665 241
e 2697 241
e 2701 241
e 2714 241
e 2715 241
e 2718 241
e 2733 241
e 2775 241
e 2785 241
e 2832 241
e 2862 241
e 2867 241
e 2889 241
e 2900 241
e 2913 241
e 2928 241
e 2932 241
e 2944 241
e 3013 241
e 3039 241
e 3116 241
e 3119 241
e 3142 241
e 3149 241
e 3159 241
e 3184 241
e 3186 241
e 3258 241
e 3261 241
e 3304 241
e 3315 241
e 3327 241
e 3410 241
e 3415 241
e 3426 241
e 3436 241
e 3474 241
e 3484 241
e 3511 241
e 3578 241
e 3602 241
e 3603 241
e 3631 241
e 3650 241
e 3657 241
e 3674 241
e 3713 241
e 3737 241
e 3747 241
e 3758 241
e 3772 241
e 3841 241
e 3842 241
e 3850 241
e 3857 241
e 3870 241
e 613 242
e 998 242
e 1680 242
e 2447 242
e 2676 242
e 601 243
e 983 243
e 2506 243
e 2591 243
e 3354 243
e 3431 243
e 247 244
e 476 244
e 680 244
e 837 244
e 867 244
e 1082 244
e 1321 244
e 2195 244
e 2413 244
e 3338 244
e 274 245
e 386 245
e 418 245
e 505 245
e 558 245
e 596 245
e 628 245
e 717 245
e 793 245
e 820 245
e 852 245
e 951 245
e 970 245
e 971 245
e 1031 245
e 1056 245
e 1162 245
e 1166 245
e 1202 245
e 1372 245
e 1375 245
e 1381 245
e 1475 245
e 1508 245
e 1665 245
e 1691 245
e 1798 245
e 1819 245
e 1850 245
e 1924 245
e 2025 245
e 2064 245
e 2210 245
e 2449 245
e 2637 245
e 2666 245
e 2833 245
e 2842 245
e 2912 245
e 2959 245
e 3029 245
e 3058 245
e 3115 245
e 3133 245
e 3139 245
e 3295 245
e 3307 245
e 3362 245
e 3407 245
e 3413 245
e 3553 245
e 3612 245
e 3638 245
e 3639 245
e 3685 245
e 3715 245
e 3729 245
e 3751 245
e 3755 245
e 3816 245
e 3836 245
e 251 246
e 386 246
e 425 246
e 500 246
e 831 246
e 1125 246
e 1140 246
e 1271 246
e 1363 246
e 1517 246
e 1518 246
e 1602 246
e 1615 246
e 1754 246
e 1848 246
e 1869 246
e 1895 246
e 1903 246
e 2051 246
e 2084 246
e 2119 246
e 2161 246
e 2210 246
e 2308 246
e 2343 246
e 2387 246
e 2474 246
e 2554 246
e 2563 246
e 2587 246
e 2828 246
e 2945 246
e 3270 246
e 3377 246
e 3427 246
e 3549 246
e 3673 246
e 3822 246
e 3862 246
e 313 247
e 320 247
e 361 247
e 429 247
e 436 247
e 476 247
e 483 247
e 575 247
e 680 247
e 684 247
e 715 247
e 789 247
e 839 247
e 896 247
e 911 247
e 957 247
e 972 247
e 1013 247
e 1052 247
e 1082 247
e 1083 247
e 1213 247
e 1272 247
e 1316 247
e 1321 247
e 1350 247
e 1366 247
e 1377 247
e 1416 247
e 1458 247
e 1464 247
e 1530 247
e 1574 247
e 1598 247
e 1656 247
e 1657 247
e 1708 247
e 1715 247
e 1783 247
e 1805 247
e 1814 247
e 1853 247
e 1927 247
e 1967 247
e 2077 247
e 2156 247
e 2157 247
e 2169 247
e 2195 247
e 2209 247
e 2257 247
e 2312 247
e 2413 247
e 2418 247
e 2473 247
e 2649 247
e 2667 247
e 2669 247
e 2676 247
e 2701 247
e 2702 247
e 2746 247
e 2832 247
e 2922 247
e 2957 247
e 3202 247
e 3309 247
e 3338 247
e 3385 247
e 3407 247
e 3425 247
e 3444 247
e 3528 247
e 3590 247
e 3660 247
e 3745 247
e 3755 247
e 3799 247
e 3883 247
e 337 248
e 344 248
e 449 248
e 458 248
e 499 248
e 552 248
e 587 248
e 1020 248
e 1128 248
e 1263 248
e 1485 248
e 1628 248
e 1705 248
e 1827 248
e 1840 248
e 1873 248
e 1981 248
e 2196 248
e 2804 248
e 2961 248
e 3121 248
e 3136 248
e 3571 248
e 3622 248
e 3847 248
e 3896 248
e 269 249
e 414 249
e 425 249
e 613 249
e 851 249
e 925 249
e 1053 249
e 1094 249
e 1100 249
e 1105 249
e 1283 249
e 1493 249
e 1496 249
e 1507 249
e 1520 249
e 1563 249
e 1646 249
e 1882 249
e 1945 249
e 1982 249
e 1994 249
e 2064 249
e 2074 249
e 2165 249
e 2258 249
e 2297 249
e 2303 249
e 2334 249
e 2412 249
e 2477 249
e 2491 249
e 2538 249
e 2637 249
e 2692 249
e 2835 249
e 2838 249
e 2847 249
e 2948 249
e 3031 249
e 3099 249
e 3145 249
e 3192 249
e 3291 249
e 3461 249
e 3626 249
e 3753 249
e 3794 249
e 3874 249
e 252 250
e 257 250
e 289 250
e 294 250
e 319 250
e 353 250
e 372 250
e 393 250
e 450 250
e 451 250
e 457 250
e 467 250
e 470 250
e 476 250
e 486 250
e 489 250
e 498 250
e 516 250
e 531 250
e 533 250
e 545 250
e 554 250
e 575 250
e 605 250
e 617 250
e 622 250
e 655 250
e 664 250
e 669 250
e 680 250
e 691 250
e 699 250
e 726 250
e 774 250
e 791 250
e 793 250
e 797 250
e 826 250
e 827 250
e 835 250
e 839 250
e 854 250
e 862 250
e 863 250
e 881 250
e 894 250
e 906 250
e 951 250
e 964 250
e 966 250
e 984 250
e 1007 250
e 1016 250
e 1062 250
e 1066 250
e 1082 250
e 1087 250
e 1093 250
e 1121 250
e 1124 250
e 1130 250
e 1131 250
e 1142 250
e 1151 250
e 1167 250
e 1169 250
e 1211 250
e 1212 250
e 1234 250
e 1243 250
e 1251 250
e 1259 250
e 1269 250
e 1271 250
e 1274 250
e 1286 250
e 1287 250
e 1294 250
e 1310 250
e 1314 250
e 1330 250
e 1335 250
e 1346 250
e 1354 250
e 1373 250
e 1421 250
e 1432 250
e 1464 250
e 1495 250
e 1508 250
e 1542 250
e 1545 250
e 1551 250
e 1552 250
e 1561 250
e 1563 250
e 1566 250
e 1592 250
e 1615 250
e 1629 250
e 1649 250
e 1659 250
e 1662 250
e 1668 250
e 1677 250
e 1687 250
e 1710 250
e 1723 250
e 1731 250
e 1760 250
e 1769 250
e 1778 250
e 1811 250
e 1814 250
e 1825 250
e 1844 250
e 1845 250
e 1846 250
e 1852 250
e 1854 250
e 1880 250
e 1895 250
e 1902 250
e 1925 250
e 1930 250
e 1942 250
e 1982 250
e 2015 250
e 2019 250
e 2038 250
e 2041 250
e 2045 250
e 2055 250
e 2072 250
e 2095 250
e 2096 250
e 2099 250
e 2108 250
e 2121 250
e 2126 250
e 2213 250
e 2225 250
e 2231 250
e 2237 250
e 2258 250
e 2279 250
e 2281 250
e 2284 250
e 2285 250
e 2288 250
e 2294 250
e 2309 250
e 2315 250
e 2322 250
e 2337 250
e 2339 250
e 2343 250
e 2353 250
e 2359 250
e 2366 250
e 2378 250
e 2383 250
e 2396 250
e 2404 250
e 2410 250
e 2412 250
e 2442 250
e 2452 250
e 2464 250
e 2466 250
e 2496 250
e 2505 250
e 2506 250
e 2508 250
e 2531 250
e 2546 250
e 2550 250
e 2558 250
e 2621 250
e 2644 250
e 2651 250
e 2661 250
e 2662 250
e 2669 250
e 2672 250
e 2677 250
e 2680 250
e 2686 250
e 2701 250
e 2703 250
e 2704 250
e 2725 250
e 2746 250
e 2760 250
e 2763 250
e 2766 250
e 2775 250
e 2777 250
e 2782 250
e 2784 250
e 2815 250
e 2824 250
e 2832 250
e 2834 250
e 2845 250
e 2867 250
e 2879 250
e 2880 250
e 2885 250
e 2889 250
e 2920 250
e 2923 250
e 2928 250
e 2931 250
e 2933 250
e 2945 250
e 2950 250
e 2957 250
e 2968 250
e 2985 250
e 3003 250
e 3012 250
e 3030 250
e 3032 250
e 3047 250
e 3054 250
e 3061 250
e 3067 250
e 3072 250
e 3109 250
e 3113 250
e 3128 250
e 3157 250
e 3226 250
e 3230 250
e 3237 250
e 3261 250
e 3264 250
e 3269 250
e 3272 250
e 3298 250
e 3299 250
e 3305 250
e 3314 250
e 3364 250
e 3374 250
e 3385 250
e 3403 250
e 3415 250
e 3425 250
e 3436 250
e 3444 250
e 3461 250
e 3472 250
e 3479 250
e 3480 250
e 3509 250
e 3511 250
e 3513 250
e 3516 250
e 3521 250
e 3541 250
e 3555 250
e 3561 250
e 3573 250
e 3578 250
e 3590 250
e 3607 250
e 3609 250
e 3613 250
e 3635 250
e 3644 250
e 3646 250
e 3657 250
e 3660 250
e 3666 250
e 3668 250
e 3674 250
e 3678 250
e 3682 250
e 3722 250
e 3728 250
e 3731 250
e 3734 250
e 3735 250
e 3749 250
e 3755 250
e 3794 250
e 3815 250
e 3827 250
e 3836 250
e 3842 250
e 3851 250
e 3855 250
e 3857 250
e 3865 250
e 3872 250
e 448 251
e 456 251
e 469 251
e 558 251
e 578 251
e 668 251
e 692 251
e 971 251
e 1329 251
e 1363 251
e 1436 251
e 1566 251
e 1754 251
e 1868 251
e 1975 251
e 2051 251
e 2098 251
e 2158 251
e 2223 251
e 2512 251
e 2527 251
e 2562 251
e 2635 251
e 2695 251
e 2918 251
e 2972 251
e 3025 251
e 3221 251
e 3383 251
e 3446 251
e 3467 251
e 3663 251
e 3694 251
e 3752 251
e 3755 251
e 3888 251
e 294 252
e 319 252
e 368 252
e 428 252
e 488 252
e 489 252
e 531 252
e 605 252
e 625 252
e 1006 252
e 1093 252
e 1210 252
e 1212 252
e 1299 252
e 1319 252
e 1354 252
e 1414 252
e 1687 252
e 1690 252
e 1692 252
e 1893 252
e 1997 252
e 2096 252
e 2140 252
e 2148 252
e 2244 252
e 2257 252
e 2279 252
e 2345 252
e 2365 252
e 2370 252
e 2452 252
e 2459 252
e 2464 252
e 2474 252
e 2644 252
e 2677 252
e 2712 252
e 2718 252
e 2723 252
e 2746 252
e 2784 252
e 2792 252
e 2879 252
e 2922 252
e 3039 252
e 3069 252
e 3128 252
e 3264 252
e 3298 252
e 3436 252
e 3484 252
e 3521 252
e 3555 252
e 3605 252
e 3735 252
e 3755 252
e 395 253
e 409 253
e 1036 253
e 1071 253
e 1361 253
e 1710 253
e 1793 253
e 1943 253
e 1998 253
e 2068 253
e 2208 253
e 2335 253
e 2644 253
e 2938 253
e 3143 253
e 3265 253
e 3409 253
e 3521 253
e 3562 253
e 3654 253
e 3663 253
e 3755 253
e 2104 254
e 1251 255
e 2418 255
e 2763 255
e 3054 255
e 3366 255
e 269 256
e 330 256
e 367 256
e 412 256
e 425 256
e 474 256
e 503 256
e 506 256
e 531 256
e 582 256
e 793 256
e 820 256
e 825 256
e 827 256
e 862 256
e 863 256
e 931 256
e 984 256
e 1034 256
e 1064 256
e 1081 256
e 1102 256
e 1121 256
e 1124 256
e 1130 256
e 1211 256
e 1232 256
e 1240 256
e 1258 256
e 1313 256
e 1327 256
e 1351 256
e 1381 256
e 1414 256
e 1452 256
e 1465 256
e 1495 256
e 1544 256
e 1638 256
e 1639 256
e 1642 256
e 1725 256
e 1778 256
e 1875 256
e 1891 256
e 1957 256
e 1986 256
e 2066 256
e 2075 256
e 2086 256
e 2099 256
e 2126 256
e 2154 256
e 2191 256
e 2208 256
e 2265 256
e 2279 256
e 2285 256
e 2288 256
e 2306 256
e 2389 256
e 2452 256
e 2491 256
e 2506 256
e 2568 256
e 2626 256
e 2627 256
e 2653 256
e 2692 256
e 2694 256
e 2723 256
e 2757 256
e 2763 256
e 2765 256
e 2777 256
e 2778 256
e 2784 256
e 2818 256
e 2831 256
e 2899 256
e 2912 256
e 2920 256
e 2993 256
e 3055 256
e 3138 256
e 3149 256
e 3164 256
e 3176 256
e 3218 256
e 3229 256
e 3234 256
e 3298 256
e 3314 256
e 3327 256
e 3333 256
e 3402 256
e 3436 256
e 3509 256
e 3521 256
e 3526 256
e 3555 256
e 3572 256
e 3592 256
e 3601 256
e 3635 256
e 3666 256
e 3667 256
e 3670 256
e 3695 256
e 3741 256
e 3743 256
e 3755 256
e 3776 256
e 3794 256
e 3811 256
e 3859 256
e 3876 256
e 3878 256
e 289 257
e 298 257
e 353 257
e 409 257
e 450 257
e 482 257
e 498 257
e 516 257
e 593 257
e 691 257
e 699 257
e 748 257
e 823 257
e 826 257
e 906 257
e 993 257
e 1035 257
e 1062 257
e 1064 257
e 1067 257
e 1164 257
e 1165 257
e 1187 257
e 1234 257
e 1243 257
e 1258 257
e 1335 257
e 1373 257
e 1414 257
e 1431 257
e 1460 257
e 1480 257
e 1495 257
e 1552 257
e 1566 257
e 1603 257
e 1648 257
e 1659 257
e 1668 257
e 1677 257
e 1698 257
e 1710 257
e 1741 257
e 1744 257
e 1760 257
e 1762 257
e 1769 257
e 1775 257
e 1778 257
e 1825 257
e 1859 257
e 1862 257
e 1881 257
e 1942 257
e 1978 257
e 1982 257
e 2006 257
e 2078 257
e 2080 257
e 2085 257
e 2095 257
e 2142 257
e 2152 257
e 2189 257
e 2212 257
e 2221 257
e 2226 257
e 2237 257
e 2243 257
e 2281 257
e 2286 257
e 2288 257
e 2306 257
e 2335 257
e 2353 257
e 2363 257
e 2387 257
e 2396 257
e 2458 257
e 2506 257
e 2534 257
e 2575 257
e 2576 257
e 2596 257
e 2639 257
e 2644 257
e 2661 257
e 2697 257
e 2725 257
e 2775 257
e 2777 257
e 2858 257
e 2865 257
e 2879 257
e 2910 257
e 2914 257
e 2923 257
e 2928 257
e 2931 257
e 3013 257
e 3019 257
e 3030 257
e 3043 257
e 3047 257
e 3067 257
e 3069 257
e 3109 257
e 3145 257
e 3157 257
e 3161 257
e 3245 257
e 3299 257
e 3303 257
e 3306 257
e 3376 257
e 3419 257
e 3472 257
e 3474 257
e 3480 257
e 3493 257
e 3521 257
e 3588 257
e 3602 257
e 3613 257
e 3623 257
e 3650 257
e 3666 257
e 3667 257
e 3722 257
e 3755 257
e 3758 257
e 3776 257
e 3794 257
e 3827 257
e 3849 257
e 3851 257
e 3867 257
e 3882 257
e 3888 257
e 276 258
e 326 258
e 328 258
e 495 258
e 515 258
e 518 258
e 596 258
e 604 258
e 624 258
e 625 258
e 644 258
e 667 258
e 677 258
e 717 258
e 722 258
e 739 258
e 792 258
e 860 258
e 861 258
e 932 258
e 970 258
e 981 258
e 1056 258
e 1158 258
e 1202 258
e 1226 258
e 1238 258
e 1262 258
e 1273 258
e 1280 258
e 1281 258
e 1290 258
e 1331 258
e 1332 258
e 1385 258
e 1399 258
e 1404 258
e 1412 258
e 1450 258
e 1479 258
e 1487 258
e 1489 258
e 1601 258
e 1615 258
e 1642 258
e 1674 258
e 1692 258
e 1702 258
e 1712 258
e 1804 258
e 1816 258
e 1819 258
e 1847 258
e 1849 258
e 1885 258
e 1899 258
e 1963 258
e 1990 258
e 2008 258
e 2017 258
e 2027 258
e 2047 258
e 2059 258
e 2060 258
e 2087 258
e 2096 258
e 2165 258
e 2214 258
e 2238 258
e 2254 258
e 2256 258
e 2270 258
e 2299 258
e 2300 258
e 2332 258
e 2383 258
e 2395 258
e 2401 258
e 2425 258
e 2428 258
e 2449 258
e 2474 258
e 2506 258
e 2637 258
e 2731 258
e 2756 258
e 2797 258
e 2808 258
e 2813 258
e 2814 258
e 2824 258
e 2840 258
e 2843 258
e 2856 258
e 2866 258
e 2886 258
e 2950 258
e 2954 258
e 2973 258
e 2980 258
e 3001 258
e 3004 258
e 3034 258
e 3036 258
e 3061 258
e 3115 258
e 3133 258
e 3209 258
e 3220 258
e 3268 258
e 3301 258
e 3307 258
e 3320 258
e 3375 258
e 3393 258
e 3408 258
e 3423 258
e 3556 258
e 3559 258
e 3587 258
e 3612 258
e 3624 258
e 3661 258
e 3782 258
e 3788 258
e 3791 258
e 3891 258
e 3893 258
e 260 259
e 261 259
e 289 259
e 297 259
e 324 259
e 329 259
e 330 259
e 386 259
e 391 259
e 457 259
e 490 259
e 507 259
e 510 259
e 516 259
e 525 259
e 613 259
e 616 259
e 621 259
e 622 259
e 663 259
e 691 259
e 701 259
e 809 259
e 826 259
e 906 259
e 930 259
e 942 259
e 964 259
e 970 259
e 971 259
e 999 259
e 1001 259
e 1006 259
e 1007 259
e 1031 259
e 1032 259
e 1035 259
e 1056 259
e 1075 259
e 1082 259
e 1085 259
e 1100 259
e 1119 259
e 1123 259
e 1130 259
e 1133 259
e 1144 259
e 1161 259
e 1176 259
e 1199 259
e 1200 259
e 1267 259
e 1277 259
e 1299 259
e 1301 259
e 1328 259
e 1348 259
e 1356 259
e 1358 259
e 1400 259
e 1421 259
e 1426 259
e 1444 259
e 1447 259
e 1464 259
e 1481 259
e 1493 259
e 1499 259
e 1525 259
e 1542 259
e 1550 259
e 1552 259
e 1556 259
e 1582 259
e 1587 259
e 1604 259
e 1607 259
e 1627 259
e 1634 259
e 1646 259
e 1662 259
e 1665 259
e 1672 259
e 1707 259
e 1727 259
e 1731 259
e 1750 259
e 1825 259
e 1843 259
e 1844 259
e 1845 259
e 1846 259
e 1877 259
e 1893 259
e 1910 259
e 1945 259
e 1969 259
e 1982 259
e 1986 259
e 2036 259
e 2042 259
e 2064 259
e 2065 259
e 2072 259
e 2087 259
e 2104 259
e 2123 259
e 2126 259
e 2148 259
e 2158 259
e 2161 259
e 2171 259
e 2225 259
e 2231 259
e 2258 259
e 2286 259
e 2303 259
e 2306 259
e 2316 259
e 2322 259
e 2354 259
e 2357 259
e 2370 259
e 2397 259
e 2419 259
e 2430 259
e 2432 259
e 2445 259
e 2458 259
e 2473 259
e 2477 259
e 2504 259
e 2548 259
e 2551 259
e 2626 259
e 2627 259
e 2630 259
e 2651 259
e 2655 259
e 2659 259
e 2661 259
e 2692 259
e 2694 259
e 2701 259
e 2739 259
e 2755 259
e 2767 259
e 2775 259
e 2782 259
e 2784 259
e 2835 259
e 2893 259
e 2906 259
e 2912 259
e 2913 259
e 2921 259
e 2927 259
e 2928 259
e 2931 259
e 2949 259
e 2950 259
e 3003 259
e 3006 259
e 3038 259
e 3067 259
e 3075 259
e 3089 259
e 3108 259
e 3126 259
e 3129 259
e 3138 259
e 3161 259
e 3162 259
e 3164 259
e 3173 259
e 3178 259
e 3203 259
e 3226 259
e 3249 259
e 3282 259
e 3284 259
e 3339 259
e 3373 259
e 3379 259
e 3398 259
e 3465 259
e 3496 259
e 3507 259
e 3521 259
e 3522 259
e 3531 259
e 3561 259
e 3599 259
e 3613 259
e 3622 259
e 3629 259
e 3640 259
e 3654 259
e 3657 259
e 3668 259
e 3678 259
e 3687 259
e 3713 259
e 3723 259
e 3749 259
e 3835 259
e 3836 259
e 3848 259
e 3857 259
e 3860 259
e 3861 259
e 3862 259
e 3883 259
e 270 260
e 386 260
e 403 260
e 490 260
e 515 260
e 551 260
e 558 260
e 576 260
e 596 260
e 599 260
e 616 260
e 624 260
e 628 260
e 631 260
e 632 260
e 651 260
e 675 260
e 722 260
e 767 260
e 769 260
e 793 260
e 801 260
e 807 260
e 814 260
e 860 260
e 896 260
e 927 260
e 970 260
e 972 260
e 1031 260
e 1056 260
e 1083 260
e 1110 260
e 1133 260
e 1144 260
e 1202 260
e 1224 260
e 1258 260
e 1271 260
e 1376 260
e 1377 260
e 1387 260
e 1421 260
e 1450 260
e 1476 260
e 1549 260
e 1550 260
e 1574 260
e 1607 260
e 1675 260
e 1684 260
e 1721 260
e 1809 260
e 1836 260
e 1850 260
e 1866 260
e 1903 260
e 1910 260
e 1918 260
e 1919 260
e 1948 260
e 1986 260
e 2001 260
e 2028 260
e 2065 260
e 2077 260
e 2087 260
e 2116 260
e 2155 260
e 2156 260
e 2158 260
e 2165 260
e 2189 260
e 2200 260
e 2220 260
e 2245 260
e 2308 260
e 2315 260
e 2329 260
e 2339 260
e 2383 260
e 2395 260
e 2409 260
e 2428 260
e 2430 260
e 2507 260
e 2564 260
e 2587 260
e 2630 260
e 2710 260
e 2767 260
e 2892 260
e 2908 260
e 2959 260
e 2984 260
e 3029 260
e 3058 260
e 3108 260
e 3115 260
e 3123 260
e 3126 260
e 3171 260
e 3191 260
e 3225 260
e 3257 260
e 3277 260
e 3282 260
e 3287 260
e 3338 260
e 3343 260
e 3385 260
e 3409 260
e 3413 260
e 3446 260
e 3464 260
e 3496 260
e 3528 260
e 3556 260
e 3559 260
e 3609 260
e 3612 260
e 3625 260
e 3631 260
e 3658 260
e 3669 260
e 3679 260
e 3692 260
e 3723 260
e 3755 260
e 3759 260
e 3779 260
e 3791 260
e 3800 260
e 3840 260
e 3862 260
e 3866 260
e 3882 260
e 3883 260
e 303 261
e 412 261
e 430 261
e 451 261
e 471 261
e 490 261
e 514 261
e 546 261
e 549 261
e 563 261
e 577 261
e 613 261
e 616 261
e 641 261
e 643 261
e 663 261
e 701 261
e 727 261
e 733 261
e 770 261
e 809 261
e 814 261
e 817 261
e 930 261
e 963 261
e 964 261
e 972 261
e 1001 261
e 1006 261
e 1007 261
e 1048 261
e 1056 261
e 1085 261
e 1110 261
e 1119 261
e 1122 261
e 1130 261
e 1179 261
e 1186 261
e 1224 261
e 1249 261
e 1254 261
e 1267 261
e 1277 261
e 1293 261
e 1304 261
e 1357 261
e 1358 261
e 1366 261
e 1376 261
e 1379 261
e 1400 261
e 1444 261
e 1497 261
e 1514 261
e 1542 261
e 1547 261
e 1550 261
e 1574 261
e 1582 261
e 1587 261
e 1622 261
e 1627 261
e 1646 261
e 1691 261
e 1770 261
e 1789 261
e 1809 261
e 1844 261
e 1846 261
e 1850 261
e 1900 261
e 1910 261
e 1932 261
e 1945 261
e 2042 261
e 2078 261
e 2082 261
e 2086 261
e 2101 261
e 2111 261
e 2148 261
e 2156 261
e 2173 261
e 2231 261
e 2250 261
e 2258 261
e 2270 261
e 2276 261
e 2296 261
e 2306 261
e 2314 261
e 2345 261
e 2370 261
e 2409 261
e 2419 261
e 2430 261
e 2456 261
e 2477 261
e 2518 261
e 2529 261
e 2620 261
e 2626 261
e 2653 261
e 2661 261
e 2676 261
e 2701 261
e 2708 261
e 2709 261
e 2714 261
e 2726 261
e 2727 261
e 2736 261
e 2767 261
e 2771 261
e 2775 261
e 2776 261
e 2780 261
e 2782 261
e 2824 261
e 2842 261
e 2874 261
e 2886 261
e 2891 261
e 2893 261
e 2925 261
e 2937 261
e 2940 261
e 2948 261
e 2949 261
e 2986 261
e 3014 261
e 3038 261
e 3051 261
e 3060 261
e 3089 261
e 3102 261
e 3126 261
e 3129 261
e 3173 261
e 3178 261
e 3212 261
e 3227 261
e 3241 261
e 3262 261
e 3282 261
e 3339 261
e 3407 261
e 3417 261
e 3439 261
e 3448 261
e 3451 261
e 3460 261
e 3484 261
e 3496 261
e 3507 261
e 3521 261
e 3601 261
e 3622 261
e 3629 261
e 3653 261
e 3674 261
e 3678 261
e 3738 261
e 3745 261
e 3747 261
e 3749 261
e 3755 261
e 3779 261
e 3783 261
e 3829 261
e 3853 261
e 3883 261
e 3891 261
e 687 262
e 916 262
e 1168 262
e 1806 262
e 1890 262
e 2287 262
e 2699 262
e 3010 262
e 3279 262
e 762 263
e 2804 263
e 350 264
e 386 264
e 503 264
e 505 264
e 524 264
e 537 264
e 584 264
e 706 264
e 858 264
e 1055 264
e 1130 264
e 1525 264
e 1615 264
e 1647 264
e 1738 264
e 1913 264
e 1916 264
e 1987 264
e 2043 264
e 2261 264
e 2279 264
e 2360 264
e 2458 264
e 2506 264
e 2640 264
e 2651 264
e 2727 264
e 2760 264
e 2868 264
e 2940 264
e 2968 264
e 3005 264
e 3089 264
e 3310 264
e 3313 264
e 3402 264
e 3447 264
e 3516 264
e 3587 264
e 3588 264
e 3667 264
e 3691 264
e 3794 264
e 270 265
e 337 265
e 340 265
e 458 265
e 479 265
e 480 265
e 499 265
e 519 265
e 534 265
e 543 265
e 579 265
e 666 265
e 687 265
e 710 265
e 768 265
e 785 265
e 810 265
e 846 265
e 958 265
e 1020 265
e 1174 265
e 1281 265
e 1295 265
e 1325 265
e 1441 265
e 1445 265
e 1567 265
e 1570 265
e 1630 265
e 1700 265
e 1713 265
e 1779 265
e 1877 265
e 1992 265
e 2004 265
e 2057 265
e 2112 265
e 2143 265
e 2187 265
e 2492 265
e 2556 265
e 2570 265
e 2671 265
e 2695 265
e 2728 265
e 2756 265
e 2802 265
e 2980 265
e 2992 265
e 3088 265
e 3136 265
e 3191 265
e 3353 265
e 3548 265
e 3600 265
e 3677 265
e 3720 265
e 3740 265
e 3804 265
e 3819 265
e 647 266
e 935 266
e 1158 266
e 1477 266
e 1649 266
e 1837 266
e 1843 266
e 2303 266
e 2477 266
e 2627 266
e 2923 266
e 3613 266
e 3700 266
e 3849 266
e 274 267
e 382 267
e 417 267
e 470 267
e 549 267
e 599 267
e 604 267
e 661 267
e 1192 267
e 1499 267
e 1517 267
e 1532 267
e 1599 267
e 1836 267
e 1846 267
e 1910 267
e 2000 267
e 2156 267
e 2161 267
e 2270 267
e 2293 267
e 2333 267
e 2414 267
e 2609 267
e 2634 267
e 2645 267
e 2668 267
e 2891 267
e 2936 267
e 2968 267
e 2972 267
e 3225 267
e 3230 267
e 3282 267
e 3344 267
e 3396 267
e 3444 267
e 3462 267
e 3745 267
e 3775 267
e 3826 267
e 3862 267
e 2083 268
e 2822 268
e 3562 268
e 335 269
e 418 269
e 475 269
e 496 269
e 506 269
e 510 269
e 692 269
e 791 269
e 905 269
e 963 269
e 964 269
e 984 269
e 987 269
e 1024 269
e 1053 269
e 1064 269
e 1067 269
e 1094 269
e 1100 269
e 1102 269
e 1123 269
e 1130 269
e 1162 269
e 1283 269
e 1327 269
e 1351 269
e 1358 269
e 1372 269
e 1381 269
e 1407 269
e 1436 269
e 1452 269
e 1496 269
e 1566 269
e 1601 269
e 1622 269
e 1627 269
e 1836 269
e 1882 269
e 1945 269
e 1957 269
e 1977 269
e 1994 269
e 2158 269
e 2181 269
e 2194 269
e 2207 269
e 2231 269
e 2241 269
e 2265 269
e 2297 269
e 2467 269
e 2471 269
e 2491 269
e 2506 269
e 2534 269
e 2568 269
e 2621 269
e 2626 269
e 2669 269
e 2694 269
e 2712 269
e 2828 269
e 2831 269
e 2832 269
e 2835 269
e 2858 269
e 2878 269
e 2879 269
e 2882 269
e 2899 269
e 2902 269
e 2916 269
e 2950 269
e 3038 269
e 3099 269
e 3117 269
e 3138 269
e 3144 269
e 3145 269
e 3149 269
e 3176 269
e 3187 269
e 3240 269
e 3243 269
e 3248 269
e 3252 269
e 3291 269
e 3327 269
e 3404 269
e 3439 269
e 3461 269
e 3504 269
e 3509 269
e 3519 269
e 3606 269
e 3626 269
e 3635 269
e 3662 269
e 3663 269
e 3665 269
e 3668 269
e 3695 269
e 3798 269
e 3811 269
e 3859 269
e 290 270
e 410 270
e 455 270
e 505 270
e 515 270
e 531 270
e 537 270
e 549 270
e 562 270
e 581 270
e 619 270
e 664 270
e 711 270
e 716 270
e 764 270
e 970 270
e 1009 270
e 1081 270
e 1135 270
e 1136 270
e 1144 270
e 1186 270
e 1192 270
e 1243 270
e 1262 270
e 1332 270
e 1340 270
e 1385 270
e 1404 270
e 1424 270
e 1452 270
e 1476 270
e 1498 270
e 1515 270
e 1546 270
e 1582 270
e 1669 270
e 1764 270
e 1816 270
e 1835 270
e 1866 270
e 1891 270
e 1904 270
e 1908 270
e 1910 270
e 1919 270
e 1926 270
e 1948 270
e 1990 270
e 2020 270
e 2025 270
e 2065 270
e 2082 270
e 2086 270
e 2116 270
e 2214 270
e 2245 270
e 2251 270
e 2293 270
e 2298 270
e 2314 270
e 2329 270
e 2388 270
e 2409 270
e 2411 270
e 2424 270
e 2473 270
e 2474 270
e 2478 270
e 2512 270
e 2562 270
e 2587 270
e 2625 270
e 2645 270
e 2659 270
e 2664 270
e 2694 270
e 2695 270
e 2709 270
e 2811 270
e 2823 270
e 2833 270
e 2840 270
e 2869 270
e 2892 270
e 2911 270
e 2923 270
e 2954 270
e 2961 270
e 2972 270
e 2997 270
e 3058 270
e 3117 270
e 3123 270
e 3155 270
e 3191 270
e 3224 270
e 3227 270
e 3257 270
e 3277 270
e 3295 270
e 3371 270
e 3380 270
e 3384 270
e 3391 270
e 3427 270
e 3451 270
e 3522 270
e 3544 270
e 3552 270
e 3556 270
e 3559 270
e 3564 270
e 3594 270
e 3638 270
e 3639 270
e 3645 270
e 3649 270
e 3669 270
e 3679 270
e 3689 270
e 3747 270
e 3755 270
e 3823 270
e 3824 270
e 3861 270
e 3874 270
e 3894 270
e 289 271
e 330 271
e 507 271
e 547 271
e 582 271
e 610 271
e 615 271
e 638 271
e 656 271
e 689 271
e 691 271
e 697 271
e 699 271
e 711 271
e 715 271
e 726 271
e 771 271
e 789 271
e 825 271
e 834 271
e 838 271
e 862 271
e 896 271
e 934 271
e 1015 271
e 1066 271
e 1108 271
e 1134 271
e 1167 271
e 1169 271
e 1313 271
e 1386 271
e 1430 271
e 1469 271
e 1488 271
e 1543 271
e 1552 271
e 1556 271
e 1585 271
e 1607 271
e 1668 271
e 1690 271
e 1880 271
e 1891 271
e 1919 271
e 1930 271
e 1938 271
e 1951 271
e 1969 271
e 2243 271
e 2247 271
e 2279 271
e 2353 271
e 2424 271
e 2452 271
e 2472 271
e 2473 271
e 2481 271
e 2506 271
e 2543 271
e 2580 271
e 2639 271
e 2701 271
e 2714 271
e 2760 271
e 2765 271
e 2775 271
e 2784 271
e 2922 271
e 2930 271
e 3006 271
e 3017 271
e 3066 271
e 3067 271
e 3077 271
e 3089 271
e 3188 271
e 3199 271
e 3347 271
e 3385 271
e 3391 271
e 3447 271
e 3465 271
e 3508 271
e 3521 271
e 3554 271
e 3573 271
e 3607 271
e 3633 271
e 3643 271
e 3734 271
e 3741 271
e 3755 271
e 3758 271
e 3776 271
e 3783 271
e 3790 271
e 3816 271
e 3842 271
e 3849 271
e 278 272
e 455 272
e 542 272
e 701 272
e 743 272
e 778 272
e 838 272
e 854 272
e 984 272
e 1094 272
e 1105 272
e 1123 272
e 1130 272
e 1154 272
e 1171 272
e 1201 272
e 1283 272
e 1345 272
e 1372 272
e 1497 272
e 1638 272
e 1653 272
e 1669 272
e 1685 272
e 1691 272
e 1710 272
e 1817 272
e 1842 272
e 1876 272
e 1894 272
e 1917 272
e 2078 272
e 2093 272
e 2190 272
e 2268 272
e 2306 272
e 2354 272
e 2362 272
e 2364 272
e 2506 272
e 2546 272
e 2569 272
e 2831 272
e 2893 272
e 2944 272
e 2977 272
e 3043 272
e 3138 272
e 3144 272
e 3145 272
e 3252 272
e 3351 272
e 3360 272
e 3407 272
e 3428 272
e 3475 272
e 3543 272
e 3578 272
e 3675 272
e 3755 272
e 3784 272
e 3889 272
e 392 273
e 496 273
e 666 273
e 744 273
e 776 273
e 1372 273
e 1395 273
e 1520 273
e 1541 273
e 1666 273
e 1729 273
e 1776 273
e 1885 273
e 1905 273
e 1925 273
e 1944 273
e 1948 273
e 2030 273
e 2238 273
e 2385 273
e 2409 273
e 2459 273
e 2473 273
e 2587 273
e 2867 273
e 2908 273
e 2918 273
e 2960 273
e 3126 273
e 3191 273
e 3235 273
e 3534 273
e 3552 273
e 3678 273
e 3755 273
e 3824 273
e 3844 273
e 3881 273
e 326 274
e 347 274
e 351 274
e 380 274
e 386 274
e 391 274
e 397 274
e 409 274
e 421 274
e 452 274
e 462 274
e 467 274
e 505 274
e 526 274
e 529 274
e 531 274
e 549 274
e 599 274
e 632 274
e 635 274
e 649 274
e 677 274
e 716 274
e 736 274
e 757 274
e 768 274
e 769 274
e 778 274
e 783 274
e 793 274
e 807 274
e 872 274
e 882 274
e 937 274
e 1031 274
e 1037 274
e 1085 274
e 1086 274
e 1093 274
e 1105 274
e 1118 274
e 1122 274
e 1125 274
e 1129 274
e 1144 274
e 1166 274
e 1192 274
e 1201 274
e 1211 274
e 1217 274
e 1254 274
e 1258 274
e 1288 274
e 1318 274
e 1340 274
e 1357 274
e 1400 274
e 1418 274
e 1424 274
e 1433 274
e 1472 274
e 1474 274
e 1476 274
e 1482 274
e 1493 274
e 1508 274
e 1512 274
e 1515 274
e 1527 274
e 1548 274
e 1563 274
e 1577 274
e 1583 274
e 1591 274
e 1596 274
e 1606 274
e 1616 274
e 1627 274
e 1646 274
e 1669 274
e 1691 274
e 1702 274
e 1703 274
e 1754 274
e 1764 274
e 1770 274
e 1776 274
e 1798 274
e 1819 274
e 1850 274
e 1856 274
e 1862 274
e 1877 274
e 1887 274
e 1910 274
e 1918 274
e 1919 274
e 1924 274
e 1926 274
e 1945 274
e 1948 274
e 1975 274
e 1984 274
e 1993 274
e 2008 274
e 2030 274
e 2047 274
e 2064 274
e 2067 274
e 2069 274
e 2098 274
e 2116 274
e 2117 274
e 2123 274
e 2132 274
e 2145 274
e 2158 274
e 2172 274
e 2198 274
e 2225 274
e 2244 274
e 2258 274
e 2283 274
e 2298 274
e 2300 274
e 2334 274
e 2354 274
e 2392 274
e 2394 274
e 2414 274
e 2428 274
e 2463 274
e 2484 274
e 2498 274
e 2525 274
e 2535 274
e 2543 274
e 2564 274
e 2565 274
e 2568 274
e 2582 274
e 2583 274
e 2584 274
e 2594 274
e 2611 274
e 2613 274
e 2616 274
e 2626 274
e 2634 274
e 2637 274
e 2645 274
e 2657 274
e 2659 274
e 2666 274
e 2670 274
e 2679 274
e 2699 274
e 2727 274
e 2741 274
e 2745 274
e 2767 274
e 2778 274
e 2804 274
e 2813 274
e 2828 274
e 2838 274
e 2891 274
e 2892 274
e 2899 274
e 2918 274
e 2945 274
e 2973 274
e 3000 274
e 3015 274
e 3020 274
e 3021 274
e 3029 274
e 3058 274
e 3067 274
e 3080 274
e 3101 274
e 3104 274
e 3117 274
e 3122 274
e 3133 274
e 3139 274
e 3173 274
e 3207 274
e 3213 274
e 3235 274
e 3257 274
e 3277 274
e 3295 274
e 3301 274
e 3307 274
e 3312 274
e 3352 274
e 3362 274
e 3371 274
e 3384 274
e 3394 274
e 3398 274
e 3427 274
e 3436 274
e 3440 274
e 3462 274
e 3464 274
e 3467 274
e 3521 274
e 3522 274
e 3534 274
e 3549 274
e 3553 274
e 3556 274
e 3564 274
e 3580 274
e 3582 274
e 3588 274
e 3612 274
e 3631 274
e 3638 274
e 3673 274
e 3729 274
e 3740 274
e 3746 274
e 3751 274
e 3755 274
e 3781 274
e 3793 274
e 3795 274
e 3808 274
e 3823 274
e 3836 274
e 3874 274
e 282 275
e 420 275
e 585 275
e 666 275
e 693 275
e 1149 275
e 1457 275
e 1714 275
e 1779 275
e 1840 275
e 1914 275
e 1985 275
e 2026 275
e 2039 275
e 2331 275
e 2475 275
e 2486 275
e 2526 275
e 2532 275
e 2573 275
e 2690 275
e 2801 275
e 2802 275
e 3137 275
e 3355 275
e 3548 275
e 3604 275
e 3664 275
e 3760 275
e 3868 275
e 307 276
e 314 276
e 317 276
e 345 276
e 397 276
e 456 276
e 480 276
e 520 276
e 549 276
e 596 276
e 608 276
e 718 276
e 730 276
e 749 276
e 758 276
e 804 276
e 805 276
e 879 276
e 929 276
e 953 276
e 956 276
e 970 276
e 1020 276
e 1051 276
e 1088 276
e 1107 276
e 1173 276
e 1281 276
e 1288 276
e 1295 276
e 1325 276
e 1340 276
e 1355 276
e 1445 276
e 1466 276
e 1486 276
e 1539 276
e 1569 276
e 1570 276
e 1582 276
e 1615 276
e 1699 276
e 1705 276
e 1724 276
e 1816 276
e 1877 276
e 1890 276
e 1945 276
e 2030 276
e 2057 276
e 2087 276
e 2149 276
e 2234 276
e 2295 276
e 2327 276
e 2331 276
e 2398 276
e 2428 276
e 2470 276
e 2529 276
e 2533 276
e 2546 276
e 2585 276
e 2595 276
e 2611 276
e 2633 276
e 2634 276
e 2646 276
e 2705 276
e 2709 276
e 2756 276
e 2764 276
e 2788 276
e 2801 276
e 2808 276
e 2843 276
e 2917 276
e 2939 276
e 2968 276
e 2979 276
e 3009 276
e 3089 276
e 3103 276
e 3132 276
e 3136 276
e 3140 276
e 3182 276
e 3190 276
e 3206 276
e 3211 276
e 3222 276
e 3233 276
e 3268 276
e 3292 276
e 3321 276
e 3362 276
e 3548 276
e 3594 276
e 3604 276
e 3612 276
e 3676 276
e 3699 276
e 3720 276
e 3740 276
e 3770 276
e 3804 276
e 3819 276
e 3897 276
e 303 277
e 347 277
e 355 277
e 385 277
e 388 277
e 392 277
e 397 277
e 498 277
e 528 277
e 586 277
e 589 277
e 660 277
e 677 277
e 700 277
e 701 277
e 712 277
e 732 277
e 769 277
e 781 277
e 786 277
e 912 277
e 1027 277
e 1053 277
e 1071 277
e 1114 277
e 1166 277
e 1177 277
e 1201 277
e 1215 277
e 1283 277
e 1394 277
e 1405 277
e 1436 277
e 1451 277
e 1456 277
e 1536 277
e 1538 277
e 1584 277
e 1630 277
e 1634 277
e 1635 277
e 1659 277
e 1725 277
e 1741 277
e 1793 277
e 1859 277
e 1874 277
e 1881 277
e 1920 277
e 1921 277
e 1939 277
e 1940 277
e 1956 277
e 1987 277
e 2058 277
e 2078 277
e 2086 277
e 2132 277
e 2168 277
e 2173 277
e 2186 277
e 2206 277
e 2214 277
e 2216 277
e 2223 277
e 2295 277
e 2352 277
e 2463 277
e 2484 277
e 2515 277
e 2523 277
e 2534 277
e 2535 277
e 2538 277
e 2582 277
e 2583 277
e 2637 277
e 2642 277
e 2695 277
e 2719 277
e 2742 277
e 2745 277
e 2773 277
e 2777 277
e 2904 277
e 2989 277
e 3013 277
e 3056 277
e 3070 277
e 3109 277
e 3169 277
e 3175 277
e 3226 277
e 3238 277
e 3247 277
e 3249 277
e 3277 277
e 3280 277
e 3286 277
e 3291 277
e 3384 277
e 3389 277
e 3390 277
e 3436 277
e 3440 277
e 3449 277
e 3552 277
e 3556 277
e 3612 277
e 3645 277
e 3649 277
e 3661 277
e 3694 277
e 3727 277
e 3746 277
e 3755 277
e 3759 277
e 3780 277
e 3802 277
e 3874 277
e 287 278
e 325 278
e 330 278
e 455 278
e 475 278
e 527 278
e 542 278
e 571 278
e 681 278
e 699 278
e 701 278
e 732 278
e 778 278
e 791 278
e 838 278
e 916 278
e 925 278
e 984 278
e 993 278
e 1018 278
e 1074 278
e 1094 278
e 1130 278
e 1146 278
e 1154 278
e 1201 278
e 1248 278
e 1301 278
e 1368 278
e 1460 278
e 1507 278
e 1538 278
e 1562 278
e 1638 278
e 1653 278
e 1765 278
e 1876 278
e 1882 278
e 1917 278
e 1937 278
e 1942 278
e 1982 278
e 2052 278
e 2064 278
e 2076 278
e 2141 278
e 2189 278
e 2207 278
e 2221 278
e 2306 278
e 2334 278
e 2362 278
e 2364 278
e 2408 278
e 2472 278
e 2520 278
e 2543 278
e 2569 278
e 2604 278
e 2704 278
e 2713 278
e 2859 278
e 2893 278
e 2944 278
e 3007 278
e 3020 278
e 3024 278
e 3043 278
e 3109 278
e 3135 278
e 3138 278
e 3144 278
e 3215 278
e 3252 278
e 3360 278
e 3391 278
e 3518 278
e 3543 278
e 3549 278
e 3598 278
e 3643 278
e 3671 278
e 3673 278
e 3706 278
e 3746 278
e 3748 278
e 3784 278
e 3811 278
e 3837 278
e 3844 278
e 3889 278
e 690 279
e 1051 279
e 1867 279
e 3621 279
e 343 280
e 454 280
e 467 280
e 469 280
e 592 280
e 823 280
e 847 280
e 963 280
e 966 280
e 1111 280
e 1134 280
e 1215 280
e 1275 280
e 1528 280
e 1659 280
e 1802 280
e 1998 280
e 2012 280
e 2171 280
e 2176 280
e 2257 280
e 2267 280
e 2442 280
e 2466 280
e 2566 280
e 2576 280
e 2725 280
e 2747 280
e 2775 280
e 2928 280
e 2962 280
e 3030 280
e 3097 280
e 3157 280
e 3258 280
e 3372 280
e 3401 280
e 3474 280
e 3511 280
e 3522 280
e 3650 280
e 3837 280
e 3878 280
e 658 281
e 666 281
e 950 281
e 1070 281
e 1284 281
e 1570 281
e 2026 281
e 2058 281
e 2391 281
e 2617 281
e 3120 281
e 3280 281
e 3429 281
e 3500 281
e 3552 281
e 340 282
e 420 282
e 524 282
e 598 282
e 978 282
e 1149 282
e 1674 282
e 1693 282
e 2384 282
e 2533 282
e 2614 282
e 2656 282
e 2802 282
e 2992 282
e 3548 282
e 3620 282
e 3863 282
e 3874 282
e 812 283
e 1879 283
e 2088 283
e 2603 283
e 3337 283
e 3433 283
e 340 284
e 479 284
e 615 284
e 658 284
e 676 284
e 695 284
e 808 284
e 891 284
e 1097 284
e 1219 284
e 1300 284
e 1317 284
e 1337 284
e 1367 284
e 1443 284
e 1519 284
e 1569 284
e 1593 284
e 1700 284
e 1726 284
e 1806 284
e 1873 284
e 1960 284
e 2088 284
e 2236 284
e 2291 284
e 2351 284
e 2399 284
e 2523 284
e 2676 284
e 2826 284
e 2941 284
e 2959 284
e 3010 284
e 3111 284
e 3171 284
e 3271 284
e 3332 284
e 3361 284
e 3417 284
e 3438 284
e 3609 284
e 3750 284
e 3787 284
e 3869 284
e 3880 284
e 412 285
e 467 285
e 503 285
e 739 285
e 767 285
e 769 285
e 819 285
e 826 285
e 1056 285
e 1085 285
e 1111 285
e 1329 285
e 1336 285
e 1424 285
e 1426 285
e 1472 285
e 1476 285
e 1548 285
e 1550 285
e 1646 285
e 1702 285
e 1703 285
e 1734 285
e 1764 285
e 1772 285
e 1868 285
e 1903 285
e 1942 285
e 2001 285
e 2217 285
e 2339 285
e 2360 285
e 2387 285
e 2403 285
e 2409 285
e 2411 285
e 2497 285
e 2525 285
e 2562 285
e 2564 285
e 2582 285
e 2621 285
e 2626 285
e 2674 285
e 2727 285
e 2741 285
e 2778 285
e 2829 285
e 2904 285
e 2918 285
e 2949 285
e 2959 285
e 2970 285
e 3021 285
e 3099 285
e 3138 285
e 3172 285
e 3173 285
e 3178 285
e 3282 285
e 3283 285
e 3371 285
e 3391 285
e 3438 285
e 3507 285
e 3521 285
e 3648 285
e 3755 285
e 3788 285
e 3839 285
e 3840 285
e 3895 285
e 581 286
e 1755 286
e 475 287
e 487 287
e 493 287
e 496 287
e 527 287
e 542 287
e 577 287
e 605 287
e 636 287
e 736 287
e 742 287
e 778 287
e 791 287
e 815 287
e 826 287
e 916 287
e 925 287
e 942 287
e 993 287
e 1074 287
e 1138 287
e 1248 287
e 1294 287
e 1381 287
e 1407 287
e 1410 287
e 1460 287
e 1506 287
e 1562 287
e 1649 287
e 1668 287
e 1677 287
e 1694 287
e 1696 287
e 1711 287
e 1813 287
e 1886 287
e 1902 287
e 1937 287
e 1982 287
e 2048 287
e 2052 287
e 2054 287
e 2221 287
e 2257 287
e 2280 287
e 2314 287
e 2408 287
e 2504 287
e 2506 287
e 2569 287
e 2579 287
e 2632 287
e 2658 287
e 2712 287
e 2715 287
e 2773 287
e 2848 287
e 2858 287
e 2859 287
e 3020 287
e 3038 287
e 3122 287
e 3215 287
e 3221 287
e 3297 287
e 3347 287
e 3419 287
e 3498 287
e 3513 287
e 3598 287
e 3748 287
e 3755 287
e 3769 287
e 3811 287
e 480 288
e 1244 288
e 1840 288
e 2234 288
e 2801 288
e 2992 288
e 297 289
e 336 289
e 353 289
e 366 289
e 436 289
e 477 289
e 515 289
e 525 289
e 527 289
e 556 289
e 559 289
e 582 289
e 610 289
e 621 289
e 650 289
e 656 289
e 684 289
e 691 289
e 697 289
e 727 289
e 789 289
e 809 289
e 824 289
e 847 289
e 867 289
e 876 289
e 896 289
e 928 289
e 935 289
e 942 289
e 964 289
e 966 289
e 972 289
e 1030 289
e 1032 289
e 1063 289
e 1082 289
e 1112 289
e 1136 289
e 1142 289
e 1153 289
e 1155 289
e 1179 289
e 1192 289
e 1212 289
e 1224 289
e 1245 289
e 1267 289
e 1293 289
e 1298 289
e 1302 289
e 1312 289
e 1350 289
e 1358 289
e 1366 289
e 1376 289
e 1377 289
e 1386 289
e 1416 289
e 1430 289
e 1444 289
e 1508 289
e 1542 289
e 1543 289
e 1550 289
e 1582 289
e 1592 289
e 1648 289
e 1657 289
e 1672 289
e 1676 289
e 1684 289
e 1691 289
e 1731 289
e 1739 289
e 1783 289
e 1809 289
e 1857 289
e 1866 289
e 1925 289
e 1933 289
e 1957 289
e 1976 289
e 1991 289
e 2019 289
e 2038 289
e 2042 289
e 2085 289
e 2104 289
e 2115 289
e 2155 289
e 2156 289
e 2161 289
e 2173 289
e 2220 289
e 2230 289
e 2239 289
e 2281 289
e 2286 289
e 2317 289
e 2345 289
e 2361 289
e 2413 289
e 2419 289
e 2430 289
e 2459 289
e 2505 289
e 2508 289
e 2531 289
e 2566 289
e 2579 289
e 2609 289
e 2627 289
e 2628 289
e 2644 289
e 2661 289
e 2669 289
e 2755 289
e 2775 289
e 2782 289
e 2807 289
e 2810 289
e 2832 289
e 2849 289
e 2898 289
e 2922 289
e 2927 289
e 2936 289
e 2950 289
e 2986 289
e 2995 289
e 3049 289
e 3098 289
e 3126 289
e 3129 289
e 3161 289
e 3179 289
e 3184 289
e 3219 289
e 3241 289
e 3258 289
e 3261 289
e 3262 289
e 3324 289
e 3329 289
e 3338 289
e 3339 289
e 3369 289
e 3374 289
e 3382 289
e 3385 289
e 3403 289
e 3415 289
e 3425 289
e 3451 289
e 3464 289
e 3507 289
e 3528 289
e 3561 289
e 3590 289
e 3610 289
e 3613 289
e 3622 289
e 3633 289
e 3654 289
e 3657 289
e 3728 289
e 3745 289
e 3758 289
e 3772 289
e 3775 289
e 3815 289
e 3836 289
e 3856 289
e 3857 289
e 3862 289
e 295 290
e 309 290
e 434 290
e 448 290
e 619 290
e 661 290
e 734 290
e 771 290
e 852 290
e 970 290
e 1048 290
e 1222 290
e 1262 290
e 1288 290
e 1329 290
e 1357 290
e 1360 290
e 1475 290
e 1486 290
e 1498 290
e 1512 290
e 1546 290
e 1551 290
e 1624 290
e 1684 290
e 1910 290
e 1948 290
e 1993 290
e 2020 290
e 2214 290
e 2233 290
e 2414 290
e 2512 290
e 2550 290
e 2562 290
e 2587 290
e 2659 290
e 2712 290
e 2733 290
e 2735 290
e 2827 290
e 2849 290
e 2869 290
e 2870 290
e 2891 290
e 3060 290
e 3277 290
e 3282 290
e 3295 290
e 3375 290
e 3451 290
e 3552 290
e 3616 290
e 3645 290
e 3698 290
e 3824 290
e 329 291
e 1307 291
e 1749 291
e 2104 291
e 2404 291
e 3369 291
e 3657 291
e 3853 291
e 1187 292
e 1852 292
e 2368 292
e 3735 292
e 541 293
e 2325 293
e 2865 293
e 298 294
e 373 294
e 384 294
e 545 294
e 605 294
e 827 294
e 862 294
e 863 294
e 875 294
e 887 294
e 1093 294
e 1101 294
e 1142 294
e 1169 294
e 1271 294
e 1286 294
e 1294 294
e 1354 294
e 1371 294
e 1373 294
e 1432 294
e 1544 294
e 1629 294
e 1687 294
e 1778 294
e 1801 294
e 1880 294
e 1937 294
e 1943 294
e 2024 294
e 2041 294
e 2095 294
e 2096 294
e 2099 294
e 2255 294
e 2257 294
e 2339 294
e 2366 294
e 2378 294
e 2412 294
e 2452 294
e 2499 294
e 2506 294
e 2551 294
e 2701 294
e 2712 294
e 2757 294
e 2760 294
e 2763 294
e 2849 294
e 2855 294
e 2885 294
e 2887 294
e 2889 294
e 2920 294
e 2923 294
e 2944 294
e 3072 294
e 3128 294
e 3237 294
e 3314 294
e 3326 294
e 3364 294
e 3366 294
e 3415 294
e 3439 294
e 3469 294
e 3516 294
e 3598 294
e 3625 294
e 3633 294
e 3635 294
e 3667 294
e 3735 294
e 309 295
e 516 295
e 526 295
e 619 295
e 669 295
e 732 295
e 734 295
e 862 295
e 973 295
e 1121 295
e 1166 295
e 1211 295
e 1262 295
e 1274 295
e 1281 295
e 1286 295
e 1288 295
e 1356 295
e 1357 295
e 1360 295
e 1432 295
e 1510 295
e 1551 295
e 1603 295
e 1624 295
e 1684 295
e 1843 295
e 1864 295
e 1880 295
e 1887 295
e 2080 295
e 2152 295
e 2233 295
e 2237 295
e 2389 295
e 2443 295
e 2456 295
e 2466 295
e 2506 295
e 2547 295
e 2550 295
e 2587 295
e 2659 295
e 2661 295
e 2662 295
e 2687 295
e 2709 295
e 2721 295
e 2735 295
e 2784 295
e 2870 295
e 2904 295
e 2933 295
e 2968 295
e 3060 295
e 3069 295
e 3193 295
e 3295 295
e 3305 295
e 3314 295
e 3317 295
e 3375 295
e 3436 295
e 3552 295
e 3573 295
e 3616 295
e 3645 295
e 3682 295
e 3689 295
e 3698 295
e 3752 295
e 3830 295
e 400 296
e 412 296
e 425 296
e 539 296
e 605 296
e 610 296
e 622 296
e 645 296
e 701 296
e 710 296
e 814 296
e 928 296
e 931 296
e 951 296
e 955 296
e 963 296
e 984 296
e 1035 296
e 1061 296
e 1121 296
e 1122 296
e 1130 296
e 1150 296
e 1199 296
e 1293 296
e 1372 296
e 1405 296
e 1417 296
e 1453 296
e 1473 296
e 1474 296
e 1477 296
e 1490 296
e 1511 296
e 1521 296
e 1536 296
e 1545 296
e 1566 296
e 1582 296
e 1583 296
e 1604 296
e 1647 296
e 1669 296
e 1689 296
e 1741 296
e 1939 296
e 1940 296
e 1942 296
e 1945 296
e 1986 296
e 2085 296
e 2148 296
e 2158 296
e 2164 296
e 2190 296
e 2205 296
e 2264 296
e 2318 296
e 2336 296
e 2389 296
e 2452 296
e 2548 296
e 2623 296
e 2630 296
e 2637 296
e 2724 296
e 2806 296
e 2807 296
e 2916 296
e 2920 296
e 3002 296
e 3067 296
e 3138 296
e 3252 296
e 3253 296
e 3269 296
e 3357 296
e 3391 296
e 3394 296
e 3414 296
e 3465 296
e 3482 296
e 3538 296
e 3540 296
e 3553 296
e 3612 296
e 3635 296
e 3666 296
e 3687 296
e 3690 296
e 3723 296
e 3735 296
e 3755 296
e 3758 296
e 3785 296
e 3793 296
e 3843 296
e 302 297
e 329 297
e 350 297
e 366 297
e 377 297
e 378 297
e 417 297
e 436 297
e 457 297
e 487 297
e 516 297
e 525 297
e 530 297
e 531 297
e 548 297
e 556 297
e 559 297
e 616 297
e 621 297
e 622 297
e 680 297
e 684 297
e 691 297
e 708 297
e 725 297
e 809 297
e 825 297
e 843 297
e 873 297
e 928 297
e 1016 297
e 1030 297
e 1037 297
e 1040 297
e 1063 297
e 1066 297
e 1067 297
e 1082 297
e 1112 297
e 1124 297
e 1153 297
e 1155 297
e 1175 297
e 1203 297
e 1215 297
e 1223 297
e 1245 297
e 1258 297
e 1302 297
e 1312 297
e 1346 297
e 1350 297
e 1351 297
e 1377 297
e 1386 297
e 1430 297
e 1464 297
e 1469 297
e 1481 297
e 1505 297
e 1508 297
e 1542 297
e 1543 297
e 1545 297
e 1678 297
e 1697 297
e 1707 297
e 1708 297
e 1727 297
e 1731 297
e 1744 297
e 1756 297
e 1812 297
e 1862 297
e 1889 297
e 1906 297
e 1925 297
e 1926 297
e 1933 297
e 1957 297
e 1969 297
e 1976 297
e 2002 297
e 2012 297
e 2019 297
e 2033 297
e 2035 297
e 2038 297
e 2049 297
e 2072 297
e 2104 297
e 2113 297
e 2124 297
e 2152 297
e 2153 297
e 2182 297
e 2231 297
e 2257 297
e 2286 297
e 2294 297
e 2309 297
e 2312 297
e 2326 297
e 2404 297
e 2419 297
e 2445 297
e 2463 297
e 2495 297
e 2496 297
e 2502 297
e 2505 297
e 2508 297
e 2509 297
e 2575 297
e 2579 297
e 2627 297
e 2628 297
e 2629 297
e 2701 297
e 2704 297
e 2760 297
e 2766 297
e 2775 297
e 2782 297
e 2807 297
e 2815 297
e 2832 297
e 2845 297
e 2864 297
e 2898 297
e 2927 297
e 2928 297
e 2950 297
e 2955 297
e 2967 297
e 2990 297
e 2999 297
e 3006 297
e 3013 297
e 3019 297
e 3069 297
e 3086 297
e 3097 297
e 3142 297
e 3167 297
e 3179 297
e 3184 297
e 3219 297
e 3230 297
e 3264 297
e 3315 297
e 3324 297
e 3329 297
e 3335 297
e 3369 297
e 3379 297
e 3382 297
e 3391 297
e 3403 297
e 3415 297
e 3426 297
e 3444 297
e 3502 297
e 3506 297
e 3511 297
e 3521 297
e 3531 297
e 3548 297
e 3561 297
e 3562 297
e 3567 297
e 3603 297
e 3613 297
e 3622 297
e 3640 297
e 3657 297
e 3682 297
e 3696 297
e 3727 297
e 3733 297
e 3734 297
e 3755 297
e 3758 297
e 3772 297
e 3794 297
e 3826 297
e 3851 297
e 3853 297
e 3856 297
e 3857 297
e 3860 297
e 330 298
e 545 298
e 920 298
e 928 298
e 962 298
e 1075 298
e 1154 298
e 1187 298
e 1211 298
e 1330 298
e 1343 298
e 1603 298
e 1607 298
e 1832 298
e 1856 298
e 1939 298
e 1942 298
e 2099 298
e 2190 298
e 2389 298
e 2426 298
e 2458 298
e 2506 298
e 2596 298
e 2763 298
e 2887 298
e 2967 298
e 3613 298
e 3635 298
e 3675 298
e 3735 298
e 3811 298
e 419 299
e 691 299
e 1165 299
e 1573 299
e 1670 299
e 2097 299
e 2100 299
e 2124 299
e 2389 299
e 2502 299
e 2785 299
e 3003 299
e 3017 299
e 3047 299
e 3323 299
e 3643 299
e 371 300
e 380 300
e 412 300
e 516 300
e 652 300
e 675 300
e 701 300
e 794 300
e 798 300
e 882 300
e 897 300
e 961 300
e 988 300
e 1053 300
e 1068 300
e 1103 300
e 1121 300
e 1131 300
e 1154 300
e 1374 300
e 1405 300
e 1425 300
e 1455 300
e 1477 300
e 1536 300
e 1566 300
e 1616 300
e 1830 300
e 1961 300
e 2076 300
e 2097 300
e 2175 300
e 2205 300
e 2304 300
e 2306 300
e 2348 300
e 2354 300
e 2454 300
e 2634 300
e 2644 300
e 2650 300
e 2672 300
e 2727 300
e 2789 300
e 2902 300
e 2928 300
e 2940 300
e 3043 300
e 3085 300
e 3145 300
e 3223 300
e 3286 300
e 3360 300
e 3483 300
e 3521 300
e 3558 300
e 3606 300
e 3626 300
e 3666 300
e 3715 300
e 3755 300
e 3781 300
e 3854 300
e 422 301
e 449 301
e 558 301
e 619 301
e 625 301
e 631 301
e 757 301
e 793 301
e 807 301
e 823 301
e 930 301
e 931 301
e 964 301
e 1001 301
e 1006 301
e 1056 301
e 1159 301
e 1176 301
e 1192 301
e 1339 301
e 1345 301
e 1350 301
e 1426 301
e 1536 301
e 1550 301
e 1555 301
e 1570 301
e 1637 301
e 1642 301
e 1720 301
e 1729 301
e 1738 301
e 1743 301
e 1846 301
e 1868 301
e 1910 301
e 2096 301
e 2129 301
e 2141 301
e 2218 301
e 2231 301
e 2241 301
e 2300 301
e 2370 301
e 2419 301
e 2506 301
e 2515 301
e 2616 301
e 2630 301
e 2679 301
e 2683 301
e 2727 301
e 2755 301
e 2789 301
e 2891 301
e 2911 301
e 2921 301
e 2949 301
e 2956 301
e 2997 301
e 3020 301
e 3050 301
e 3058 301
e 3093 301
e 3126 301
e 3133 301
e 3145 301
e 3252 301
e 3260 301
e 3295 301
e 3300 301
e 3339 301
e 3360 301
e 3399 301
e 3462 301
e 3464 301
e 3491 301
e 3496 301
e 3507 301
e 3522 301
e 3553 301
e 3575 301
e 3582 301
e 3587 301
e 3610 301
e 3611 301
e 3622 301
e 3688 301
e 3719 301
e 3783 301
e 3824 301
e 3852 301
e 3861 301
e 3895 301
e 417 302
e 451 302
e 575 302
e 641 302
e 876 302
e 1360 302
e 1361 302
e 1440 302
e 1471 302
e 1676 302
e 1678 302
e 1708 302
e 1748 302
e 1788 302
e 1925 302
e 1976 302
e 2133 302
e 2404 302
e 2422 302
e 2459 302
e 2501 302
e 2505 302
e 2610 302
e 2629 302
e 2701 302
e 2775 302
e 2867 302
e 2900 302
e 3013 302
e 3047 302
e 3315 302
e 3410 302
e 3415 302
e 3426 302
e 3533 302
e 3678 302
e 3755 302
e 3870 302
e 361 303
e 470 303
e 514 303
e 770 303
e 1224 303
e 1366 303
e 1405 303
e 1499 303
e 1532 303
e 1550 303
e 1574 303
e 1598 303
e 1846 303
e 1932 303
e 2000 303
e 2101 303
e 2306 303
e 2668 303
e 2736 303
e 2809 303
e 2937 303
e 2940 303
e 3178 303
e 3448 303
e 3460 303
e 3507 303
e 3653 303
e 3745 303
e 807 304
e 992 304
e 1250 304
e 2216 304
e 2692 304
e 2984 304
e 3755 304
e 419 305
e 593 305
e 655 305
e 691 305
e 699 305
e 708 305
e 878 305
e 934 305
e 1007 305
e 1074 305
e 1134 305
e 1148 305
e 1165 305
e 1268 305
e 1480 305
e 1668 305
e 1741 305
e 1744 305
e 1813 305
e 1859 305
e 1959 305
e 1982 305
e 2209 305
e 2239 305
e 2504 305
e 2534 305
e 2793 305
e 2910 305
e 2928 305
e 2953 305
e 3161 305
e 3198 305
e 3306 305
e 3359 305
e 3369 305
e 3493 305
e 3513 305
e 3794 305
e 3867 305
e 379 306
e 479 306
e 712 306
e 745 306
e 913 306
e 976 306
e 1219 306
e 1260 306
e 1491 306
e 1613 306
e 1645 306
e 1840 306
e 2057 306
e 2106 306
e 2217 306
e 2222 306
e 2358 306
e 2712 306
e 2752 306
e 2978 306
e 3101 306
e 3132 306
e 3328 306
e 3620 306
e 3699 306
e 3721 306
e 3750 306
e 3755 306
e 311 307
e 337 307
e 340 307
e 342 307
e 394 307
e 416 307
e 468 307
e 497 307
e 534 307
e 540 307
e 619 307
e 620 307
e 639 307
e 709 307
e 728 307
e 773 307
e 779 307
e 795 307
e 884 307
e 890 307
e 936 307
e 956 307
e 976 307
e 978 307
e 1020 307
e 1115 307
e 1137 307
e 1180 307
e 1184 307
e 1382 307
e 1426 307
e 1570 307
e 1630 307
e 1635 307
e 1645 307
e 1709 307
e 1713 307
e 1714 307
e 1727 307
e 1771 307
e 1806 307
e 1877 307
e 1904 307
e 1990 307
e 2010 307
e 2044 307
e 2057 307
e 2063 307
e 2112 307
e 2147 307
e 2149 307
e 2190 307
e 2222 307
e 2287 307
e 2347 307
e 2358 307
e 2384 307
e 2405 307
e 2475 307
e 2526 307
e 2533 307
e 2595 307
e 2611 307
e 2656 307
e 2661 307
e 2752 307
e 2756 307
e 2801 307
e 2803 307
e 2804 307
e 2907 307
e 2909 307
e 2926 307
e 2941 307
e 2951 307
e 2970 307
e 3010 307
e 3048 307
e 3062 307
e 3065 307
e 3072 307
e 3088 307
e 3089 307
e 3118 307
e 3132 307
e 3173 307
e 3180 307
e 3274 307
e 3290 307
e 3334 307
e 3353 307
e 3384 307
e 3420 307
e 3455 307
e 3548 307
e 3580 307
e 3583 307
e 3602 307
e 3604 307
e 3624 307
e 3627 307
e 3677 307
e 3755 307
e 3819 307
e 3847 307
e 3880 307
e 3886 307
e 3894 307
e 344 308
e 345 308
e 346 308
e 399 308
e 458 308
e 607 308
e 666 308
e 720 308
e 747 308
e 947 308
e 1281 308
e 1295 308
e 1466 308
e 1517 308
e 1539 308
e 1569 308
e 1724 308
e 1836 308
e 1839 308
e 2367 308
e 2399 308
e 2475 308
e 2611 308
e 2634 308
e 2690 308
e 2891 308
e 3048 308
e 3190 308
e 3222 308
e 3236 308
e 3532 308
e 3600 308
e 3676 308
e 3868 308
e 404 309
e 442 309
e 485 309
e 530 309
e 619 309
e 692 309
e 699 309
e 701 309
e 732 309
e 734 309
e 863 309
e 1016 309
e 1079 309
e 1243 309
e 1274 309
e 1288 309
e 1299 309
e 1357 309
e 1358 309
e 1360 309
e 1393 309
e 1477 309
e 1521 309
e 1857 309
e 2080 309
e 2237 309
e 2250 309
e 2369 309
e 2404 309
e 2466 309
e 2471 309
e 2512 309
e 2528 309
e 2543 309
e 2550 309
e 2687 309
e 2724 309
e 2735 309
e 2760 309
e 2791 309
e 2807 309
e 2845 309
e 2858 309
e 2870 309
e 2904 309
e 2952 309
e 2978 309
e 3060 309
e 3192 309
e 3193 309
e 3317 309
e 3375 309
e 3436 309
e 3438 309
e 3446 309
e 3447 309
e 3479 309
e 3645 309
e 3648 309
e 3682 309
e 3689 309
e 3746 309
e 3755 309
e 3859 309
e 1111 310
e 1402 310
e 1403 310
e 1812 310
e 2252 310
e 2258 310
e 2294 310
e 2491 310
e 2630 310
e 2998 310
e 3614 310
e 561 311
e 608 311
e 728 311
e 730 311
e 779 311
e 805 311
e 822 311
e 877 311
e 884 311
e 994 311
e 1077 311
e 1180 311
e 1289 311
e 1295 311
e 1337 311
e 1545 311
e 1579 311
e 1589 311
e 1592 311
e 1628 311
e 1706 311
e 1727 311
e 1757 311
e 1781 311
e 1832 311
e 1887 311
e 2112 311
e 2255 311
e 2277 311
e 2400 311
e 2476 311
e 2611 311
e 2633 311
e 2646 311
e 2690 311
e 2724 311
e 2795 311
e 2801 311
e 2834 311
e 2871 311
e 2876 311
e 2905 311
e 2951 311
e 3072 311
e 3155 311
e 3182 311
e 3206 311
e 3211 311
e 3280 311
e 3429 311
e 3450 311
e 3576 311
e 3632 311
e 3641 311
e 3676 311
e 3773 311
e 3777 311
e 3818 311
e 3819 311
e 3863 311
e 1931 312
e 2164 312
e 2237 312
e 2238 312
e 2268 312
e 2411 312
e 2511 312
e 2766 312
e 3254 312
e 3531 312
e 320 313
e 361 313
e 366 313
e 410 313
e 476 313
e 483 313
e 511 313
e 525 313
e 559 313
e 575 313
e 594 313
e 599 313
e 617 313
e 637 313
e 656 313
e 789 313
e 837 313
e 906 313
e 934 313
e 1013 313
e 1092 313
e 1169 313
e 1212 313
e 1224 313
e 1251 313
e 1267 313
e 1312 313
e 1321 313
e 1366 313
e 1377 313
e 1393 313
e 1416 313
e 1458 313
e 1574 313
e 1657 313
e 1715 313
e 1814 313
e 1846 313
e 1861 313
e 1869 313
e 2015 313
e 2102 313
e 2105 313
e 2209 313
e 2307 313
e 2312 313
e 2353 313
e 2357 313
e 2413 313
e 2435 313
e 2436 313
e 2600 313
e 2667 313
e 2668 313
e 2669 313
e 2677 313
e 2701 313
e 2715 313
e 2860 313
e 2889 313
e 2924 313
e 3113 313
e 3129 313
e 3202 313
e 3309 313
e 3315 313
e 3329 313
e 3338 313
e 3354 313
e 3369 313
e 3425 313
e 3444 313
e 3528 313
e 3634 313
e 3745 313
e 456 314
e 468 314
e 672 314
e 676 314
e 688 314
e 693 314
e 745 314
e 753 314
e 805 314
e 829 314
e 901 314
e 982 314
e 1072 314
e 1079 314
e 1263 314
e 1349 314
e 1511 314
e 1520 314
e 1586 314
e 1797 314
e 1879 314
e 1904 314
e 1929 314
e 2051 314
e 2136 314
e 2253 314
e 2470 314
e 2492 314
e 2633 314
e 2642 314
e 2756 314
e 2788 314
e 2801 314
e 2895 314
e 3103 314
e 3136 314
e 3137 314
e 3206 314
e 3381 314
e 3674 314
e 3847 314
e 443 315
e 540 315
e 671 315
e 730 315
e 804 315
e 947 315
e 1008 315
e 1539 315
e 1570 315
e 1581 315
e 1673 315
e 1877 315
e 2057 315
e 2147 315
e 2253 315
e 2287 315
e 2361 315
e 2633 315
e 2671 315
e 2764 315
e 3292 315
e 3496 315
e 3548 315
e 3624 315
e 3676 315
e 3712 315
e 3771 315
e 3804 315
e 496 316
e 507 316
e 537 316
e 538 316
e 570 316
e 622 316
e 711 316
e 831 316
e 901 316
e 942 316
e 986 316
e 1093 316
e 1179 316
e 1310 316
e 1334 316
e 1667 316
e 1748 316
e 1889 316
e 1999 316
e 2126 316
e 2316 316
e 2422 316
e 2445 316
e 2459 316
e 2468 316
e 2506 316
e 2551 316
e 2648 316
e 2714 316
e 2739 316
e 2760 316
e 2993 316
e 3098 316
e 3128 316
e 3162 316
e 3293 316
e 3315 316
e 3471 316
e 3498 316
e 3526 316
e 3599 316
e 3633 316
e 3670 316
e 3710 316
e 3743 316
e 3853 316
e 3876 316
e 355 317
e 368 317
e 385 317
e 386 317
e 397 317
e 398 317
e 407 317
e 422 317
e 446 317
e 502 317
e 557 317
e 558 317
e 559 317
e 649 317
e 663 317
e 666 317
e 682 317
e 700 317
e 744 317
e 768 317
e 793 317
e 836 317
e 856 317
e 904 317
e 912 317
e 991 317
e 1000 317
e 1055 317
e 1062 317
e 1071 317
e 1108 317
e 1118 317
e 1119 317
e 1148 317
e 1166 317
e 1201 317
e 1215 317
e 1252 317
e 1288 317
e 1340 317
e 1404 317
e 1412 317
e 1429 317
e 1433 317
e 1451 317
e 1456 317
e 1458 317
e 1508 317
e 1536 317
e 1542 317
e 1574 317
e 1584 317
e 1624 317
e 1635 317
e 1646 317
e 1648 317
e 1669 317
e 1682 317
e 1690 317
e 1866 317
e 1880 317
e 1881 317
e 1926 317
e 1934 317
e 1940 317
e 1977 317
e 1985 317
e 1997 317
e 2025 317
e 2030 317
e 2064 317
e 2086 317
e 2102 317
e 2131 317
e 2136 317
e 2145 317
e 2168 317
e 2173 317
e 2200 317
e 2243 317
e 2290 317
e 2291 317
e 2304 317
e 2327 317
e 2357 317
e 2384 317
e 2463 317
e 2473 317
e 2474 317
e 2484 317
e 2486 317
e 2518 317
e 2521 317
e 2543 317
e 2544 317
e 2550 317
e 2570 317
e 2574 317
e 2626 317
e 2661 317
e 2688 317
e 2694 317
e 2695 317
e 2734 317
e 2744 317
e 2754 317
e 2784 317
e 2801 317
e 2820 317
e 2833 317
e 2879 317
e 2945 317
e 2955 317
e 2973 317
e 2979 317
e 3013 317
e 3028 317
e 3039 317
e 3067 317
e 3139 317
e 3144 317
e 3157 317
e 3199 317
e 3227 317
e 3238 317
e 3249 317
e 3291 317
e 3355 317
e 3376 317
e 3386 317
e 3391 317
e 3436 317
e 3449 317
e 3458 317
e 3623 317
e 3668 317
e 3727 317
e 3729 317
e 3755 317
e 3759 317
e 3763 317
e 3766 317
e 3775 317
e 3827 317
e 3834 317
e 3860 317
e 3874 317
e 371 318
e 551 318
e 578 318
e 590 318
e 673 318
e 701 318
e 954 318
e 962 318
e 984 318
e 1102 318
e 1134 318
e 1147 318
e 1314 318
e 1345 318
e 1733 318
e 1847 318
e 1917 318
e 1918 318
e 1928 318
e 1997 318
e 2074 318
e 2075 318
e 2158 318
e 2179 318
e 2274 318
e 2306 318
e 2426 318
e 2442 318
e 2455 318
e 2473 318
e 2644 318
e 2724 318
e 2778 318
e 3031 318
e 3089 318
e 3109 318
e 3145 318
e 3213 318
e 3253 318
e 3521 318
e 3674 318
e 3685 318
e 3707 318
e 3708 318
e 3716 318
e 3727 318
e 3751 318
e 3755 318
e 3816 318
e 3884 318
e 353 319
e 402 319
e 483 319
e 486 319
e 533 319
e 559 319
e 563 319
e 610 319
e 664 319
e 684 319
e 789 319
e 873 319
e 930 319
e 1093 319
e 1136 319
e 1142 319
e 1179 319
e 1212 319
e 1386 319
e 1794 319
e 1902 319
e 2038 319
e 2085 319
e 2173 319
e 2209 319
e 2322 319
e 2408 319
e 2456 319
e 2464 319
e 2505 319
e 2669 319
e 2677 319
e 2746 319
e 2775 319
e 2889 319
e 3012 319
e 3113 319
e 3241 319
e 3258 319
e 3329 319
e 3335 319
e 3338 319
e 3374 319
e 3382 319
e 3385 319
e 3464 319
e 3528 319
e 3554 319
e 3696 319
e 3755 319
e 3815 319
e 356 320
e 361 320
e 382 320
e 441 320
e 511 320
e 1013 320
e 1231 320
e 1251 320
e 1316 320
e 1321 320
e 1574 320
e 1751 320
e 1805 320
e 1814 320
e 1861 320
e 1909 320
e 1967 320
e 2062 320
e 2209 320
e 2667 320
e 2669 320
e 2702 320
e 2936 320
e 2968 320
e 3194 320
e 3202 320
e 3338 320
e 3382 320
e 3745 320
e 3755 320
e 365 321
e 397 321
e 412 321
e 489 321
e 551 321
e 592 321
e 602 321
e 660 321
e 764 321
e 767 321
e 793 321
e 821 321
e 861 321
e 862 321
e 872 321
e 884 321
e 897 321
e 908 321
e 973 321
e 1118 321
e 1133 321
e 1159 321
e 1239 321
e 1340 321
e 1453 321
e 1476 321
e 1477 321
e 1541 321
e 1585 321
e 1606 321
e 1703 321
e 1754 321
e 1772 321
e 1847 321
e 1850 321
e 1874 321
e 1903 321
e 1942 321
e 2025 321
e 2033 321
e 2170 321
e 2172 321
e 2210 321
e 2216 321
e 2223 321
e 2285 321
e 2345 321
e 2355 321
e 2463 321
e 2473 321
e 2501 321
e 2515 321
e 2525 321
e 2574 321
e 2604 321
e 2624 321
e 2632 321
e 2639 321
e 2642 321
e 2666 321
e 2695 321
e 2908 321
e 2959 321
e 3003 321
e 3029 321
e 3074 321
e 3104 321
e 3139 321
e 3145 321
e 3191 321
e 3205 321
e 3235 321
e 3260 321
e 3340 321
e 3372 321
e 3390 321
e 3467 321
e 3485 321
e 3521 321
e 3534 321
e 3599 321
e 3610 321
e 3613 321
e 3669 321
e 3755 321
e 3783 321
e 3840 321
e 3874 321
e 399 322
e 470 322
e 600 322
e 656 322
e 669 322
e 872 322
e 1010 322
e 1022 322
e 1069 322
e 1166 322
e 1176 322
e 1204 322
e 1286 322
e 1319 322
e 1336 322
e 1358 322
e 1405 322
e 1432 322
e 1499 322
e 1728 322
e 1891 322
e 2001 322
e 2041 322
e 2389 322
e 2456 322
e 2513 322
e 2577 322
e 2626 322
e 2661 322
e 2687 322
e 2695 322
e 2754 322
e 2818 322
e 2901 322
e 3003 322
e 3276 322
e 3305 322
e 3357 322
e 3366 322
e 3373 322
e 3450 322
e 3471 322
e 3587 322
e 3602 322
e 3688 322
e 3722 322
e 3759 322
e 3836 322
e 386 323
e 505 323
e 515 323
e 558 323
e 665 323
e 768 323
e 778 323
e 792 323
e 852 323
e 1045 323
e 1056 323
e 1094 323
e 1135 323
e 1372 323
e 1375 323
e 1475 323
e 1541 323
e 1563 323
e 1615 323
e 1691 323
e 1776 323
e 1944 323
e 2064 323
e 2362 323
e 2498 323
e 2512 323
e 2666 323
e 2767 323
e 2838 323
e 2921 323
e 2987 323
e 3072 323
e 3104 323
e 3260 323
e 3377 323
e 3383 323
e 3552 323
e 3724 323
e 3842 323
e 510 324
e 564 324
e 574 324
e 611 324
e 621 324
e 699 324
e 716 324
e 734 324
e 955 324
e 964 324
e 1148 324
e 1165 324
e 1200 324
e 1264 324
e 1287 324
e 1387 324
e 1453 324
e 1697 324
e 1727 324
e 1810 324
e 1881 324
e 2202 324
e 2265 324
e 2316 324
e 2602 324
e 2713 324
e 2722 324
e 2811 324
e 3014 324
e 3074 324
e 3140 324
e 3339 324
e 3465 324
e 3521 324
e 3566 324
e 3605 324
e 3622 324
e 3657 324
e 3853 324
e 404 325
e 451 325
e 457 325
e 467 325
e 475 325
e 487 325
e 516 325
e 559 325
e 699 325
e 751 325
e 815 325
e 869 325
e 925 325
e 993 325
e 1016 325
e 1064 325
e 1067 325
e 1074 325
e 1113 325
e 1127 325
e 1185 325
e 1234 325
e 1240 325
e 1248 325
e 1268 325
e 1351 325
e 1368 325
e 1460 325
e 1508 325
e 1544 325
e 1545 325
e 1566 325
e 1648 325
e 1649 325
e 1653 325
e 1659 325
e 1711 325
e 1760 325
e 1775 325
e 1841 325
e 1881 325
e 1920 325
e 1949 325
e 1997 325
e 2012 325
e 2034 325
e 2046 325
e 2054 325
e 2055 325
e 2120 325
e 2380 325
e 2408 325
e 2569 325
e 2588 325
e 2604 325
e 2632 325
e 2639 325
e 2644 325
e 2658 325
e 2704 325
e 2773 325
e 2810 325
e 2815 325
e 2836 325
e 2858 325
e 2906 325
e 3007 325
e 3038 325
e 3086 325
e 3109 325
e 3145 325
e 3149 325
e 3219 325
e 3221 325
e 3230 325
e 3360 325
e 3391 325
e 3472 325
e 3477 325
e 3543 325
e 3563 325
e 3598 325
e 3629 325
e 3654 325
e 3696 325
e 3739 325
e 3755 325
e 3811 325
e 3837 325
e 3867 325
e 3878 325
e 3882 325
e 397 326
e 445 326
e 512 326
e 518 326
e 578 326
e 591 326
e 624 326
e 625 326
e 653 326
e 677 326
e 719 326
e 814 326
e 858 326
e 965 326
e 1035 326
e 1056 326
e 1057 326
e 1061 326
e 1108 326
e 1114 326
e 1116 326
e 1129 326
e 1209 326
e 1271 326
e 1273 326
e 1278 326
e 1346 326
e 1359 326
e 1360 326
e 1399 326
e 1412 326
e 1429 326
e 1435 326
e 1468 326
e 1479 326
e 1523 326
e 1528 326
e 1572 326
e 1583 326
e 1596 326
e 1601 326
e 1608 326
e 1615 326
e 1634 326
e 1702 326
e 1703 326
e 1770 326
e 1819 326
e 1856 326
e 1884 326
e 2068 326
e 2087 326
e 2116 326
e 2203 326
e 2223 326
e 2256 326
e 2300 326
e 2339 326
e 2348 326
e 2352 326
e 2368 326
e 2386 326
e 2400 326
e 2426 326
e 2428 326
e 2449 326
e 2460 326
e 2474 326
e 2484 326
e 2498 326
e 2542 326
e 2562 326
e 2574 326
e 2602 326
e 2621 326
e 2683 326
e 2718 326
e 2727 326
e 2813 326
e 2840 326
e 2843 326
e 2847 326
e 2866 326
e 2886 326
e 2915 326
e 2945 326
e 3005 326
e 3061 326
e 3114 326
e 3225 326
e 3238 326
e 3270 326
e 3281 326
e 3313 326
e 3375 326
e 3396 326
e 3423 326
e 3479 326
e 3521 326
e 3549 326
e 3553 326
e 3672 326
e 3685 326
e 3755 326
e 3822 326
e 3862 326
e 3875 326
e 386 327
e 405 327
e 415 327
e 467 327
e 531 327
e 557 327
e 582 327
e 600 327
e 826 327
e 893 327
e 900 327
e 906 327
e 921 327
e 963 327
e 966 327
e 1025 327
e 1036 327
e 1103 327
e 1165 327
e 1177 327
e 1319 327
e 1447 327
e 1499 327
e 1525 327
e 1554 327
e 1623 327
e 1679 327
e 1710 327
e 1754 327
e 1818 327
e 1819 327
e 1865 327
e 1881 327
e 2015 327
e 2068 327
e 2072 327
e 2104 327
e 2258 327
e 2306 327
e 2328 327
e 2340 327
e 2368 327
e 2408 327
e 2442 327
e 2453 327
e 2458 327
e 2491 327
e 2506 327
e 2548 327
e 2607 327
e 2644 327
e 2661 327
e 2694 327
e 2697 327
e 2729 327
e 2784 327
e 2793 327
e 2944 327
e 3131 327
e 3145 327
e 3161 327
e 3216 327
e 3258 327
e 3327 327
e 3354 327
e 3384 327
e 3439 327
e 3443 327
e 3449 327
e 3478 327
e 3526 327
e 3549 327
e 3603 327
e 3623 327
e 3657 327
e 3666 327
e 3673 327
e 3688 327
e 3691 327
e 3696 327
e 3722 327
e 3755 327
e 3853 327
e 3862 327
e 596 328
e 644 328
e 677 328
e 981 328
e 1229 328
e 1332 328
e 1385 328
e 1487 328
e 1601 328
e 1615 328
e 1642 328
e 1712 328
e 1761 328
e 1847 328
e 2087 328
e 2395 328
e 2401 328
e 2425 328
e 2506 328
e 2731 328
e 2843 328
e 2886 328
e 3001 328
e 3004 328
e 3036 328
e 3445 328
e 3559 328
e 3612 328
e 3894 328
e 358 329
e 476 329
e 482 329
e 483 329
e 555 329
e 621 329
e 699 329
e 700 329
e 771 329
e 928 329
e 963 329
e 1063 329
e 1165 329
e 1200 329
e 1274 329
e 1393 329
e 1417 329
e 1433 329
e 1481 329
e 1541 329
e 1656 329
e 1665 329
e 1697 329
e 1718 329
e 1727 329
e 1741 329
e 1748 329
e 1749 329
e 1754 329
e 1843 329
e 1957 329
e 2011 329
e 2012 329
e 2080 329
e 2097 329
e 2121 329
e 2124 329
e 2126 329
e 2282 329
e 2286 329
e 2316 329
e 2389 329
e 2404 329
e 2422 329
e 2442 329
e 2445 329
e 2466 329
e 2508 329
e 2534 329
e 2616 329
e 2775 329
e 2785 329
e 2864 329
e 2865 329
e 2899 329
e 2910 329
e 2927 329
e 2928 329
e 2932 329
e 3013 329
e 3223 329
e 3306 329
e 3317 329
e 3323 329
e 3403 329
e 3415 329
e 3426 329
e 3436 329
e 3470 329
e 3531 329
e 3561 329
e 3562 329
e 3640 329
e 3657 329
e 3682 329
e 3853 329
e 3860 329
e 367 330
e 402 330
e 409 330
e 422 330
e 510 330
e 615 330
e 616 330
e 692 330
e 798 330
e 820 330
e 894 330
e 920 330
e 951 330
e 971 330
e 1067 330
e 1069 330
e 1074 330
e 1075 330
e 1093 330
e 1111 330
e 1151 330
e 1187 330
e 1211 330
e 1343 330
e 1359 330
e 1410 330
e 1443 330
e 1452 330
e 1495 330
e 1505 330
e 1508 330
e 1525 330
e 1556 330
e 1571 330
e 1603 330
e 1607 330
e 1638 330
e 1650 330
e 1668 330
e 1690 330
e 1971 330
e 1986 330
e 1998 330
e 2081 330
e 2099 330
e 2164 330
e 2171 330
e 2280 330
e 2322 330
e 2389 330
e 2408 330
e 2419 330
e 2453 330
e 2506 330
e 2577 330
e 2596 330
e 2632 330
e 2687 330
e 2694 330
e 2763 330
e 2852 330
e 2858 330
e 2902 330
e 3034 330
e 3067 330
e 3149 330
e 3162 330
e 3176 330
e 3333 330
e 3543 330
e 3615 330
e 3650 330
e 3690 330
e 3695 330
e 3735 330
e 3755 330
e 3790 330
e 373 331
e 470 331
e 535 331
e 656 331
e 723 331
e 747 331
e 831 331
e 887 331
e 912 331
e 979 331
e 986 331
e 1448 331
e 1473 331
e 1481 331
e 1501 331
e 1801 331
e 1836 331
e 2012 331
e 2130 331
e 2219 331
e 2317 331
e 2326 331
e 2417 331
e 2458 331
e 2549 331
e 2760 331
e 2766 331
e 2799 331
e 2822 331
e 2848 331
e 2901 331
e 2916 331
e 2936 331
e 3006 331
e 3018 331
e 3224 331
e 3272 331
e 3469 331
e 3471 331
e 3635 331
e 3640 331
e 3658 331
e 3682 331
e 3821 331
e 1673 332
e 345 333
e 458 333
e 671 333
e 846 333
e 899 333
e 1051 333
e 1184 333
e 1281 333
e 1539 333
e 1625 333
e 1631 333
e 1724 333
e 1806 333
e 2027 333
e 2057 333
e 2149 333
e 2224 333
e 2232 333
e 2270 333
e 2287 333
e 2398 333
e 2533 333
e 2801 333
e 2826 333
e 3009 333
e 3118 333
e 3190 333
e 3236 333
e 3321 333
e 3548 333
e 3571 333
e 3591 333
e 3604 333
e 3740 333
e 3771 333
e 3819 333
e 3868 333
e 3873 333
e 345 334
e 662 334
e 790 334
e 802 334
e 997 334
e 1135 334
e 1531 334
e 1983 334
e 1984 334
e 2159 334
e 2470 334
e 2711 334
e 2817 334
e 3190 334
e 3233 334
e 3273 334
e 3535 334
e 3586 334
e 3594 334
e 3828 334
e 3897 334
e 451 335
e 679 335
e 770 335
e 869 335
e 1362 335
e 1658 335
e 1830 335
e 1882 335
e 1987 335
e 2111 335
e 2158 335
e 2368 335
e 2518 335
e 2605 335
e 2735 335
e 3542 335
e 3650 335
e 3666 335
e 3674 335
e 444 336
e 465 336
e 596 336
e 689 336
e 701 336
e 733 336
e 944 336
e 970 336
e 977 336
e 995 336
e 1202 336
e 1304 336
e 1324 336
e 1395 336
e 1451 336
e 1524 336
e 1532 336
e 1587 336
e 1770 336
e 1828 336
e 1892 336
e 1899 336
e 1903 336
e 1945 336
e 2027 336
e 2045 336
e 2082 336
e 2086 336
e 2115 336
e 2141 336
e 2156 336
e 2157 336
e 2178 336
e 2199 336
e 2314 336
e 2359 336
e 2361 336
e 2414 336
e 2506 336
e 2560 336
e 2637 336
e 2677 336
e 2708 336
e 2709 336
e 2726 336
e 2733 336
e 2754 336
e 2824 336
e 2828 336
e 2860 336
e 2890 336
e 2925 336
e 2937 336
e 2998 336
e 3056 336
e 3060 336
e 3093 336
e 3119 336
e 3122 336
e 3129 336
e 3191 336
e 3212 336
e 3407 336
e 3427 336
e 3649 336
e 3674 336
e 3698 336
e 3745 336
e 3755 336
e 3829 336
e 346 337
e 444 337
e 479 337
e 543 337
e 598 337
e 687 337
e 749 337
e 785 337
e 929 337
e 947 337
e 956 337
e 1115 337
e 1174 337
e 1281 337
e 1284 337
e 1290 337
e 1339 337
e 1349 337
e 1441 337
e 1442 337
e 1463 337
e 1519 337
e 1567 337
e 1570 337
e 1581 337
e 1699 337
e 1705 337
e 1843 337
e 1873 337
e 1877 337
e 1935 337
e 1981 337
e 2033 337
e 2057 337
e 2112 337
e 2143 337
e 2149 337
e 2241 337
e 2287 337
e 2295 337
e 2327 337
e 2526 337
e 2533 337
e 2592 337
e 2633 337
e 2646 337
e 2768 337
e 2909 337
e 2979 337
e 2980 337
e 2992 337
e 3088 337
e 3120 337
e 3136 337
e 3173 337
e 3182 337
e 3233 337
e 3256 337
e 3280 337
e 3292 337
e 3429 337
e 3548 337
e 3557 337
e 3664 337
e 3677 337
e 3721 337
e 3740 337
e 3846 337
e 3847 337
e 3888 337
e 814 338
e 827 338
e 971 338
e 1313 338
e 1378 338
e 2064 338
e 2226 338
e 2357 338
e 2912 338
e 2981 338
e 3102 338
e 3438 338
e 3640 338
e 3783 338
e 397 339
e 462 339
e 515 339
e 549 339
e 599 339
e 637 339
e 852 339
e 927 339
e 1056 339
e 1125 339
e 1192 339
e 1338 339
e 1397 339
e 1418 339
e 1541 339
e 1606 339
e 1850 339
e 1866 339
e 1884 339
e 1895 339
e 2027 339
e 2197 339
e 2220 339
e 2270 339
e 2300 339
e 2414 339
e 2645 339
e 2683 339
e 2760 339
e 2798 339
e 2814 339
e 2891 339
e 2960 339
e 3074 339
e 3117 339
e 3133 339
e 3191 339
e 3277 339
e 3383 339
e 3521 339
e 3534 339
e 3549 339
e 3612 339
e 3685 339
e 3755 339
e 3816 339
e 479 340
e 540 340
e 543 340
e 687 340
e 812 340
e 852 340
e 1005 340
e 1137 340
e 1157 340
e 1208 340
e 1355 340
e 1441 340
e 1470 340
e 1502 340
e 1519 340
e 1700 340
e 1766 340
e 1777 340
e 1806 340
e 1840 340
e 1965 340
e 2112 340
e 2188 340
e 2228 340
e 2253 340
e 2287 340
e 2348 340
e 2470 340
e 2707 340
e 2728 340
e 2776 340
e 2961 340
e 2980 340
e 3010 340
e 3088 340
e 3211 340
e 3334 340
e 3430 340
e 3501 340
e 3548 340
e 3557 340
e 3664 340
e 3676 340
e 3677 340
e 3740 340
e 3880 340
e 712 341
e 735 341
e 936 341
e 1645 341
e 2241 341
e 2405 341
e 2535 341
e 3557 341
e 3627 341
e 3755 341
e 619 342
e 846 342
e 890 342
e 1567 342
e 1730 342
e 2143 342
e 2222 342
e 2470 342
e 2475 342
e 2801 342
e 3088 342
e 3677 342
e 353 343
e 378 343
e 454 343
e 530 343
e 556 343
e 589 343
e 592 343
e 621 343
e 650 343
e 697 343
e 934 343
e 966 343
e 984 343
e 1007 343
e 1087 343
e 1148 343
e 1200 343
e 1275 343
e 1431 343
e 1503 343
e 1528 343
e 1802 343
e 1853 343
e 1938 343
e 1942 343
e 1951 343
e 2085 343
e 2288 343
e 2320 343
e 2566 343
e 2651 343
e 2763 343
e 2775 343
e 2810 343
e 2953 343
e 3100 343
e 3258 343
e 3372 343
e 3382 343
e 3414 343
e 3438 343
e 3561 343
e 3657 343
e 3690 343
e 3755 343
e 3758 343
e 3824 343
e 3851 343
e 3855 343
e 346 344
e 379 344
e 390 344
e 458 344
e 499 344
e 653 344
e 694 344
e 730 344
e 753 344
e 772 344
e 808 344
e 936 344
e 953 344
e 1128 344
e 1244 344
e 1263 344
e 1281 344
e 1289 344
e 1306 344
e 1325 344
e 1349 344
e 1370 344
e 1567 344
e 1699 344
e 1724 344
e 1791 344
e 1827 344
e 1873 344
e 1877 344
e 1929 344
e 1950 344
e 2040 344
e 2222 344
e 2236 344
e 2315 344
e 2351 344
e 2367 344
e 2398 344
e 2470 344
e 2542 344
e 2570 344
e 2589 344
e 2637 344
e 2646 344
e 2678 344
e 2917 344
e 2983 344
e 3132 344
e 3236 344
e 3256 344
e 3271 344
e 3290 344
e 3308 344
e 3328 344
e 3489 344
e 3594 344
e 3676 344
e 3677 344
e 3720 344
e 3814 344
e 442 345
e 499 345
e 543 345
e 671 345
e 693 345
e 802 345
e 809 345
e 899 345
e 936 345
e 941 345
e 1051 345
e 1135 345
e 1184 345
e 1219 345
e 1281 345
e 1288 345
e 1295 345
e 1332 345
e 1370 345
e 1427 345
e 1470 345
e 1539 345
e 1587 345
e 1912 345
e 1992 345
e 2117 345
e 2138 345
e 2146 345
e 2224 345
e 2253 345
e 2287 345
e 2331 345
e 2400 345
e 2555 345
e 2801 345
e 2823 345
e 2840 345
e 2978 345
e 3182 345
e 3211 345
e 3233 345
e 3236 345
e 3308 345
e 3362 345
e 3405 345
e 3571 345
e 3604 345
e 3617 345
e 3624 345
e 3720 345
e 3819 345
e 3873 345
e 3880 345
e 434 346
e 458 346
e 579 346
e 662 346
e 720 346
e 760 346
e 899 346
e 947 346
e 1020 346
e 1281 346
e 1288 346
e 1289 346
e 1337 346
e 1355 346
e 1466 346
e 1581 346
e 1589 346
e 1705 346
e 1713 346
e 1840 346
e 1855 346
e 1972 346
e 1985 346
e 2106 346
e 2161 346
e 2234 346
e 2400 346
e 2529 346
e 2646 346
e 2690 346
e 2788 346
e 2939 346
e 3137 346
e 3190 346
e 3222 346
e 3236 346
e 3263 346
e 3321 346
e 3450 346
e 3532 346
e 3548 346
e 3571 346
e 3664 346
e 3699 346
e 397 347
e 488 347
e 554 347
e 604 347
e 648 347
e 677 347
e 742 347
e 819 347
e 884 347
e 1081 347
e 1103 347
e 1108 347
e 1166 347
e 1176 347
e 1204 347
e 1270 347
e 1288 347
e 1340 347
e 1520 347
e 1606 347
e 1703 347
e 1733 347
e 1764 347
e 1825 347
e 1848 347
e 1895 347
e 1918 347
e 1919 347
e 1921 347
e 1940 347
e 2116 347
e 2216 347
e 2223 347
e 2339 347
e 2352 347
e 2387 347
e 2562 347
e 2616 347
e 2670 347
e 2695 347
e 2745 347
e 2778 347
e 2790 347
e 2808 347
e 2915 347
e 2918 347
e 2921 347
e 2945 347
e 2997 347
e 3008 347
e 3072 347
e 3089 347
e 3117 347
e 3133 347
e 3155 347
e 3239 347
e 3277 347
e 3313 347
e 3371 347
e 3373 347
e 3380 347
e 3387 347
e 3503 347
e 3521 347
e 3522 347
e 3564 347
e 3609 347
e 3639 347
e 3685 347
e 3694 347
e 3723 347
e 3724 347
e 3755 347
e 3759 347
e 3795 347
e 3824 347
e 3831 347
e 3874 347
e 3881 347
e 3888 347
e 368 348
e 491 348
e 527 348
e 547 348
e 625 348
e 636 348
e 667 348
e 737 348
e 738 348
e 742 348
e 757 348
e 768 348
e 791 348
e 868 348
e 916 348
e 929 348
e 985 348
e 993 348
e 1146 348
e 1181 348
e 1209 348
e 1319 348
e 1333 348
e 1512 348
e 1562 348
e 1621 348
e 1623 348
e 1762 348
e 1937 348
e 1982 348
e 2076 348
e 2207 348
e 2221 348
e 2247 348
e 2251 348
e 2314 348
e 2420 348
e 2426 348
e 2498 348
e 2520 348
e 2534 348
e 2549 348
e 2624 348
e 2699 348
e 2823 348
e 2845 348
e 2883 348
e 2891 348
e 3020 348
e 3071 348
e 3089 348
e 3133 348
e 3135 348
e 3196 348
e 3226 348
e 3235 348
e 3283 348
e 3384 348
e 3491 348
e 3559 348
e 3610 348
e 3674 348
e 3696 348
e 3706 348
e 3755 348
e 3844 348
e 3895 348
e 359 349
e 399 349
e 470 349
e 545 349
e 701 349
e 791 349
e 889 349
e 892 349
e 893 349
e 909 349
e 962 349
e 963 349
e 984 349
e 1010 349
e 1019 349
e 1022 349
e 1069 349
e 1146 349
e 1151 349
e 1154 349
e 1176 349
e 1211 349
e 1265 349
e 1314 349
e 1330 349
e 1387 349
e 1401 349
e 1407 349
e 1426 349
e 1495 349
e 1629 349
e 1638 349
e 1860 349
e 1875 349
e 2070 349
e 2091 349
e 2167 349
e 2255 349
e 2261 349
e 2266 349
e 2354 349
e 2378 349
e 2477 349
e 2506 349
e 2528 349
e 2758 349
e 2775 349
e 2967 349
e 3229 349
e 3243 349
e 3249 349
e 3267 349
e 3270 349
e 3282 349
e 3356 349
e 3379 349
e 3450 349
e 3456 349
e 3463 349
e 3521 349
e 3602 349
e 3626 349
e 3666 349
e 3675 349
e 3722 349
e 3732 349
e 3747 349
e 3755 349
e 392 350
e 516 350
e 701 350
e 861 350
e 951 350
e 984 350
e 1009 350
e 1074 350
e 1108 350
e 1234 350
e 1359 350
e 1508 350
e 1566 350
e 1622 350
e 1623 350
e 1679 350
e 1682 350
e 1942 350
e 1962 350
e 1994 350
e 2033 350
e 2141 350
e 2182 350
e 2562 350
e 2626 350
e 2665 350
e 2704 350
e 2967 350
e 3008 350
e 3086 350
e 3142 350
e 3157 350
e 3449 350
e 3472 350
e 3530 350
e 3540 350
e 3613 350
e 3755 350
e 3794 350
e 491 351
e 716 351
e 965 351
e 1086 351
e 1270 351
e 1340 351
e 1400 351
e 1418 351
e 1527 351
e 1547 351
e 1596 351
e 1926 351
e 2116 351
e 2198 351
e 2233 351
e 2562 351
e 2970 351
e 3226 351
e 3277 351
e 3384 351
e 3451 351
e 3522 351
e 3544 351
e 3582 351
e 3631 351
e 3755 351
e 3808 351
e 3824 351
e 3894 351
e 1501 352
e 2811 352
e 402 353
e 436 353
e 450 353
e 457 353
e 486 353
e 530 353
e 537 353
e 545 353
e 570 353
e 575 353
e 616 353
e 655 353
e 691 353
e 697 353
e 708 353
e 711 353
e 771 353
e 781 353
e 789 353
e 824 353
e 825 353
e 831 353
e 863 353
e 873 353
e 885 353
e 902 353
e 966 353
e 1007 353
e 1016 353
e 1030 353
e 1064 353
e 1082 353
e 1087 353
e 1161 353
e 1167 353
e 1175 353
e 1177 353
e 1179 353
e 1212 353
e 1271 353
e 1274 353
e 1335 353
e 1346 353
e 1351 353
e 1373 353
e 1377 353
e 1380 353
e 1386 353
e 1416 353
e 1438 353
e 1440 353
e 1473 353
e 1530 353
e 1542 353
e 1543 353
e 1552 353
e 1592 353
e 1620 353
e 1662 353
e 1687 353
e 1689 353
e 1697 353
e 1723 353
e 1734 353
e 1769 353
e 1778 353
e 1802 353
e 1811 353
e 1825 353
e 1925 353
e 1942 353
e 1943 353
e 1978 353
e 1986 353
e 1995 353
e 1998 353
e 2012 353
e 2019 353
e 2052 353
e 2072 353
e 2075 353
e 2085 353
e 2108 353
e 2141 353
e 2171 353
e 2229 353
e 2231 353
e 2317 353
e 2339 353
e 2359 353
e 2378 353
e 2389 353
e 2396 353
e 2452 353
e 2464 353
e 2466 353
e 2495 353
e 2505 353
e 2506 353
e 2531 353
e 2543 353
e 2566 353
e 2600 353
e 2648 353
e 2686 353
e 2701 353
e 2703 353
e 2714 353
e 2760 353
e 2775 353
e 2806 353
e 2832 353
e 2845 353
e 2854 353
e 2867 353
e 2922 353
e 2945 353
e 3012 353
e 3032 353
e 3039 353
e 3047 353
e 3063 353
e 3072 353
e 3089 353
e 3143 353
e 3153 353
e 3184 353
e 3230 353
e 3237 353
e 3249 353
e 3258 353
e 3264 353
e 3303 353
e 3374 353
e 3376 353
e 3385 353
e 3391 353
e 3401 353
e 3403 353
e 3414 353
e 3415 353
e 3493 353
e 3521 353
e 3554 353
e 3603 353
e 3629 353
e 3633 353
e 3644 353
e 3657 353
e 3678 353
e 3722 353
e 3726 353
e 3735 353
e 3755 353
e 3758 353
e 3782 353
e 3842 353
e 3848 353
e 3849 353
e 3851 353
e 3855 353
e 3857 353
e 3878 353
e 546 354
e 701 354
e 819 354
e 845 354
e 966 354
e 1124 354
e 1207 354
e 1372 354
e 1536 354
e 1566 354
e 1602 354
e 1612 354
e 1638 354
e 1689 354
e 1699 354
e 1848 354
e 1885 354
e 2128 354
e 2178 354
e 2304 354
e 2306 354
e 2327 354
e 2463 354
e 2473 354
e 2745 354
e 2769 354
e 2794 354
e 2912 354
e 2929 354
e 2931 354
e 2940 354
e 3081 354
e 3089 354
e 3145 354
e 3155 354
e 3172 354
e 3291 354
e 3537 354
e 3601 354
e 3610 354
e 3707 354
e 3829 354
e 3833 354
e 3885 354
e 407 355
e 480 355
e 496 355
e 513 355
e 625 355
e 629 355
e 638 355
e 692 355
e 788 355
e 827 355
e 851 355
e 926 355
e 944 355
e 981 355
e 1003 355
e 1057 355
e 1093 355
e 1108 355
e 1166 355
e 1167 355
e 1220 355
e 1253 355
e 1255 355
e 1262 355
e 1267 355
e 1287 355
e 1288 355
e 1294 355
e 1354 355
e 1393 355
e 1508 355
e 1546 355
e 1584 355
e 1591 355
e 1626 355
e 1636 355
e 1646 355
e 1747 355
e 1855 355
e 1881 355
e 1934 355
e 1997 355
e 2131 355
e 2139 355
e 2140 355
e 2141 355
e 2151 355
e 2154 355
e 2168 355
e 2189 355
e 2237 355
e 2243 355
e 2279 355
e 2281 355
e 2337 355
e 2366 355
e 2404 355
e 2459 355
e 2473 355
e 2512 355
e 2515 355
e 2550 355
e 2580 355
e 2582 355
e 2622 355
e 2626 355
e 2637 355
e 2661 355
e 2677 355
e 2687 355
e 2744 355
e 2754 355
e 2775 355
e 2777 355
e 2781 355
e 2791 355
e 2801 355
e 2824 355
e 2904 355
e 2918 355
e 2945 355
e 2955 355
e 2992 355
e 3119 355
e 3126 355
e 3128 355
e 3189 355
e 3201 355
e 3286 355
e 3291 355
e 3295 355
e 3298 355
e 3317 355
e 3364 355
e 3384 355
e 3391 355
e 3404 355
e 3436 355
e 3449 355
e 3484 355
e 3556 355
e 3586 355
e 3614 355
e 3623 355
e 3645 355
e 3648 355
e 3682 355
e 3755 355
e 3859 355
e 3874 355
e 361 356
e 441 356
e 533 356
e 549 356
e 747 356
e 752 356
e 1231 356
e 1324 356
e 1543 356
e 1574 356
e 1595 356
e 1836 356
e 1848 356
e 1957 356
e 1966 356
e 2027 356
e 2156 356
e 2200 356
e 2270 356
e 2414 356
e 2620 356
e 2645 356
e 2649 356
e 2668 356
e 2669 356
e 2702 356
e 2709 356
e 2811 356
e 3060 356
e 3241 356
e 3745 356
e 3826 356
e 400 357
e 931 357
e 984 357
e 1830 357
e 1876 357
e 1956 357
e 2306 357
e 2364 357
e 3043 357
e 3145 357
e 3360 357
e 402 358
e 433 358
e 451 358
e 594 358
e 679 358
e 777 358
e 825 358
e 928 358
e 949 358
e 999 358
e 1112 358
e 1203 358
e 1313 358
e 1379 358
e 1813 358
e 1823 358
e 1898 358
e 1936 358
e 2041 358
e 2099 358
e 2126 358
e 2168 358
e 2286 358
e 2445 358
e 2506 358
e 2579 358
e 2628 358
e 2661 358
e 2687 358
e 2950 358
e 3017 358
e 3020 358
e 3039 358
e 3070 358
e 3077 358
e 3164 358
e 3214 358
e 3314 358
e 3598 358
e 3657 358
e 3755 358
e 3778 358
e 3838 358
e 399 359
e 406 359
e 421 359
e 515 359
e 529 359
e 547 359
e 576 359
e 578 359
e 625 359
e 648 359
e 684 359
e 736 359
e 744 359
e 783 359
e 827 359
e 893 359
e 896 359
e 926 359
e 955 359
e 972 359
e 984 359
e 1010 359
e 1022 359
e 1037 359
e 1048 359
e 1069 359
e 1151 359
e 1163 359
e 1176 359
e 1192 359
e 1278 359
e 1314 359
e 1319 359
e 1376 359
e 1426 359
e 1476 359
e 1574 359
e 1604 359
e 1675 359
e 1729 359
e 1866 359
e 2030 359
e 2087 359
e 2156 359
e 2238 359
e 2298 359
e 2346 359
e 2387 359
e 2507 359
e 2528 359
e 2565 359
e 2594 359
e 2659 359
e 2674 359
e 2699 359
e 2741 359
e 2915 359
e 2997 359
e 3045 359
e 3282 359
e 3338 359
e 3373 359
e 3380 359
e 3385 359
e 3387 359
e 3396 359
e 3409 359
e 3428 359
e 3450 359
e 3462 359
e 3463 359
e 3464 359
e 3528 359
e 3534 359
e 3538 359
e 3602 359
e 3688 359
e 3783 359
e 3851 359
e 3882 359
e 3883 359
e 536 360
e 3035 360
e 372 361
e 382 361
e 389 361
e 417 361
e 429 361
e 441 361
e 470 361
e 511 361
e 565 361
e 589 361
e 747 361
e 770 361
e 1316 361
e 1324 361
e 1406 361
e 1416 361
e 1430 361
e 1458 361
e 1473 361
e 1530 361
e 1532 361
e 1543 361
e 1574 361
e 1595 361
e 1598 361
e 1599 361
e 1661 361
e 1715 361
e 1748 361
e 1814 361
e 1836 361
e 1846 361
e 1966 361
e 1967 361
e 1995 361
e 2000 361
e 2156 361
e 2317 361
e 2333 361
e 2359 361
e 2620 361
e 2634 361
e 2668 361
e 2669 361
e 2702 361
e 2720 361
e 2811 361
e 2936 361
e 2957 361
e 3013 361
e 3060 361
e 3089 361
e 3113 361
e 3179 361
e 3202 361
e 3230 361
e 3325 361
e 3329 361
e 3502 361
e 3506 361
e 3591 361
e 3745 361
e 3826 361
e 3832 361
e 516 362
e 652 362
e 820 362
e 863 362
e 951 362
e 1000 362
e 1036 362
e 1294 362
e 1361 362
e 1568 362
e 1609 362
e 1668 362
e 1720 362
e 1876 362
e 1971 362
e 2054 362
e 2066 362
e 2099 362
e 2191 362
e 2319 362
e 2363 362
e 2452 362
e 2458 362
e 2504 362
e 2506 362
e 2693 362
e 2725 362
e 2747 362
e 2757 362
e 2763 362
e 2774 362
e 3016 362
e 3034 362
e 3314 362
e 3424 362
e 3456 362
e 3498 362
e 3566 362
e 3628 362
e 3663 362
e 3666 362
e 3670 362
e 3860 362
e 435 363
e 704 363
e 805 363
e 879 363
e 1095 363
e 1254 363
e 1343 363
e 1439 363
e 1470 363
e 1630 363
e 1877 363
e 1985 363
e 2057 363
e 2185 363
e 2398 363
e 2781 363
e 3579 363
e 3623 363
e 406 364
e 422 364
e 488 364
e 635 364
e 850 364
e 884 364
e 912 364
e 927 364
e 1037 364
e 1093 364
e 1103 364
e 1108 364
e 1135 364
e 1201 364
e 1250 364
e 1319 364
e 1369 364
e 1371 364
e 1395 364
e 1400 364
e 1424 364
e 1474 364
e 1520 364
e 1548 364
e 1604 364
e 1738 364
e 1754 364
e 1775 364
e 1876 364
e 1881 364
e 1905 364
e 1908 364
e 1926 364
e 1944 364
e 1948 364
e 1997 364
e 2025 364
e 2037 364
e 2067 364
e 2108 364
e 2204 364
e 2244 364
e 2355 364
e 2385 364
e 2434 364
e 2460 364
e 2515 364
e 2536 364
e 2582 364
e 2594 364
e 2774 364
e 2778 364
e 2790 364
e 2813 364
e 2838 364
e 2843 364
e 2911 364
e 2997 364
e 3015 364
e 3021 364
e 3050 364
e 3133 364
e 3172 364
e 3173 364
e 3193 364
e 3340 364
e 3377 364
e 3461 364
e 3522 364
e 3553 364
e 3556 364
e 3611 364
e 3672 364
e 3729 364
e 3816 364
e 3827 364
e 3895 364
e 369 365
e 397 365
e 463 365
e 602 365
e 882 365
e 935 365
e 1035 365
e 1074 365
e 1159 365
e 1396 365
e 1464 365
e 1536 365
e 1638 365
e 1717 365
e 1738 365
e 1852 365
e 1894 365
e 1935 365
e 2015 365
e 2068 365
e 2326 365
e 2574 365
e 2644 365
e 3228 365
e 3248 365
e 3376 365
e 3483 365
e 3613 365
e 3650 365
e 3732 365
e 3794 365
e 419 366
e 436 366
e 441 366
e 451 366
e 476 366
e 533 366
e 564 366
e 581 366
e 592 366
e 600 366
e 670 366
e 691 366
e 699 366
e 747 366
e 826 366
e 847 366
e 906 366
e 951 366
e 1030 366
e 1032 366
e 1082 366
e 1134 366
e 1166 366
e 1176 366
e 1233 366
e 1234 366
e 1259 366
e 1269 366
e 1302 366
e 1312 366
e 1380 366
e 1473 366
e 1505 366
e 1516 366
e 1717 366
e 1811 366
e 1925 366
e 2041 366
e 2072 366
e 2090 366
e 2102 366
e 2104 366
e 2176 366
e 2231 366
e 2288 366
e 2294 366
e 2317 366
e 2322 366
e 2353 366
e 2406 366
e 2416 366
e 2495 366
e 2561 366
e 2575 366
e 2607 366
e 2661 366
e 2701 366
e 2716 366
e 2745 366
e 2822 366
e 2880 366
e 2923 366
e 2936 366
e 2997 366
e 2999 366
e 3003 366
e 3012 366
e 3179 366
e 3269 366
e 3422 366
e 3487 366
e 3493 366
e 3603 366
e 3722 366
e 3815 366
e 3832 366
e 3836 366
e 3849 366
e 3856 366
e 3857 366
e 820 367
e 1124 367
e 1465 367
e 1536 367
e 1616 367
e 1725 367
e 2154 367
e 2506 367
e 2765 367
e 2784 367
e 3176 367
e 3755 367
e 3876 367
e 393 368
e 401 368
e 476 368
e 491 368
e 493 368
e 527 368
e 547 368
e 577 368
e 610 368
e 636 368
e 699 368
e 703 368
e 726 368
e 768 368
e 791 368
e 809 368
e 827 368
e 868 368
e 905 368
e 931 368
e 984 368
e 1006 368
e 1093 368
e 1105 368
e 1110 368
e 1122 368
e 1130 368
e 1146 368
e 1161 368
e 1186 368
e 1243 368
e 1254 368
e 1277 368
e 1293 368
e 1354 368
e 1357 368
e 1358 368
e 1407 368
e 1426 368
e 1476 368
e 1498 368
e 1506 368
e 1516 368
e 1525 368
e 1549 368
e 1629 368
e 1638 368
e 1687 368
e 1690 368
e 1747 368
e 1765 368
e 1892 368
e 1893 368
e 1949 368
e 1972 368
e 1982 368
e 2022 368
e 2064 368
e 2085 368
e 2086 368
e 2096 368
e 2098 368
e 2111 368
e 2134 368
e 2141 368
e 2199 368
e 2202 368
e 2207 368
e 2241 368
e 2247 368
e 2258 368
e 2265 368
e 2280 368
e 2285 368
e 2287 368
e 2300 368
e 2306 368
e 2314 368
e 2323 368
e 2370 368
e 2412 368
e 2419 368
e 2453 368
e 2469 368
e 2473 368
e 2474 368
e 2477 368
e 2504 368
e 2546 368
e 2555 368
e 2713 368
e 2718 368
e 2726 368
e 2767 368
e 2780 368
e 2842 368
e 2879 368
e 2893 368
e 2912 368
e 2945 368
e 2948 368
e 2985 368
e 2998 368
e 3031 368
e 3039 368
e 3067 368
e 3080 368
e 3089 368
e 3109 368
e 3119 368
e 3128 368
e 3129 368
e 3144 368
e 3145 368
e 3201 368
e 3226 368
e 3240 368
e 3249 368
e 3252 368
e 3262 368
e 3339 368
e 3407 368
e 3440 368
e 3447 368
e 3484 368
e 3496 368
e 3507 368
e 3521 368
e 3543 368
e 3544 368
e 3605 368
e 3622 368
e 3656 368
e 3668 368
e 3734 368
e 3747 368
e 3755 368
e 3810 368
e 3835 368
e 397 369
e 400 369
e 406 369
e 418 369
e 488 369
e 491 369
e 578 369
e 602 369
e 631 369
e 632 369
e 636 369
e 678 369
e 744 369
e 768 369
e 865 369
e 988 369
e 1037 369
e 1108 369
e 1135 369
e 1162 369
e 1192 369
e 1270 369
e 1290 369
e 1339 369
e 1359 369
e 1400 369
e 1418 369
e 1433 369
e 1475 369
e 1548 369
e 1591 369
e 1702 369
e 1734 369
e 1738 369
e 1854 369
e 1863 369
e 1882 369
e 1926 369
e 1942 369
e 1945 369
e 1975 369
e 1986 369
e 1997 369
e 2030 369
e 2089 369
e 2117 369
e 2243 369
e 2244 369
e 2245 369
e 2251 369
e 2326 369
e 2343 369
e 2355 369
e 2414 369
e 2473 369
e 2543 369
e 2562 369
e 2565 369
e 2594 369
e 2642 369
e 2663 369
e 2769 369
e 2838 369
e 2915 369
e 2975 369
e 2997 369
e 3021 369
e 3121 369
e 3122 369
e 3130 369
e 3145 369
e 3223 369
e 3235 369
e 3248 369
e 3304 369
e 3446 369
e 3462 369
e 3467 369
e 3553 369
e 3556 369
e 3587 369
e 3610 369
e 3623 369
e 3631 369
e 3672 369
e 3713 369
e 3755 369
e 3771 369
e 3793 369
e 3866 369
e 604 370
e 787 370
e 836 370
e 1211 370
e 1281 370
e 1284 370
e 1435 370
e 2039 370
e 2414 370
e 2474 370
e 2634 370
e 2753 370
e 2762 370
e 2778 370
e 3393 370
e 3576 370
e 3679 370
e 3684 370
e 380 371
e 386 371
e 406 371
e 407 371
e 409 371
e 425 371
e 547 371
e 590 371
e 629 371
e 673 371
e 701 371
e 798 371
e 858 371
e 872 371
e 928 371
e 954 371
e 962 371
e 968 371
e 1041 371
e 1053 371
e 1057 371
e 1068 371
e 1108 371
e 1121 371
e 1130 371
e 1154 371
e 1201 371
e 1206 371
e 1220 371
e 1358 371
e 1374 371
e 1455 371
e 1479 371
e 1493 371
e 1525 371
e 1566 371
e 1584 371
e 1638 371
e 1685 371
e 1800 371
e 1928 371
e 1940 371
e 1942 371
e 1949 371
e 1987 371
e 2064 371
e 2087 371
e 2091 371
e 2093 371
e 2139 371
e 2175 371
e 2205 371
e 2231 371
e 2240 371
e 2274 371
e 2304 371
e 2336 371
e 2426 371
e 2455 371
e 2463 371
e 2473 371
e 2477 371
e 2536 371
e 2543 371
e 2640 371
e 2727 371
e 2744 371
e 2758 371
e 2868 371
e 2902 371
e 2931 371
e 2966 371
e 3089 371
e 3163 371
e 3176 371
e 3204 371
e 3286 371
e 3391 371
e 3479 371
e 3483 371
e 3623 371
e 3668 371
e 3707 371
e 3726 371
e 3755 371
e 3825 371
e 3827 371
e 3854 371
e 3884 371
e 389 372
e 470 372
e 533 372
e 600 372
e 661 372
e 723 372
e 826 372
e 911 372
e 935 372
e 939 372
e 951 372
e 1025 372
e 1032 372
e 1082 372
e 1092 372
e 1245 372
e 1251 372
e 1259 372
e 1307 372
e 1310 372
e 1373 372
e 1430 372
e 1431 372
e 1495 372
e 1499 372
e 1530 372
e 1532 372
e 1552 372
e 1687 372
e 1731 372
e 1748 372
e 1778 372
e 1814 372
e 1825 372
e 1956 372
e 1995 372
e 2000 372
e 2019 372
e 2041 372
e 2121 372
e 2266 372
e 2315 372
e 2335 372
e 2353 372
e 2359 372
e 2422 372
e 2452 372
e 2506 372
e 2516 372
e 2661 372
e 2703 372
e 2810 372
e 2832 372
e 2867 372
e 2900 372
e 2912 372
e 2923 372
e 2950 372
e 3003 372
e 3179 372
e 3202 372
e 3364 372
e 3409 372
e 3521 372
e 3603 372
e 3644 372
e 3722 372
e 3755 372
e 3803 372
e 3815 372
e 3836 372
e 3849 372
e 3856 372
e 3857 372
e 3865 372
e 408 373
e 410 373
e 413 373
e 455 373
e 476 373
e 531 373
e 537 373
e 581 373
e 582 373
e 594 373
e 606 373
e 615 373
e 656 373
e 664 373
e 684 373
e 692 373
e 711 373
e 723 373
e 781 373
e 826 373
e 831 373
e 862 373
e 928 373
e 949 373
e 1007 373
e 1045 373
e 1087 373
e 1089 373
e 1155 373
e 1161 373
e 1169 373
e 1186 373
e 1211 373
e 1239 373
e 1243 373
e 1264 373
e 1286 373
e 1334 373
e 1341 373
e 1406 373
e 1452 373
e 1544 373
e 1599 373
e 1612 373
e 1642 373
e 1708 373
e 1755 373
e 1843 373
e 1845 373
e 1889 373
e 1891 373
e 1951 373
e 1969 373
e 1986 373
e 2011 373
e 2019 373
e 2081 373
e 2189 373
e 2255 373
e 2291 373
e 2309 373
e 2388 373
e 2412 373
e 2413 373
e 2445 373
e 2452 373
e 2458 373
e 2493 373
e 2499 373
e 2506 373
e 2547 373
e 2648 373
e 2661 373
e 2664 373
e 2672 373
e 2675 373
e 2694 373
e 2739 373
e 2758 373
e 2775 373
e 2784 373
e 2799 373
e 2811 373
e 2818 373
e 2849 373
e 2887 373
e 2901 373
e 2933 373
e 3018 373
e 3069 373
e 3098 373
e 3142 373
e 3224 373
e 3252 373
e 3275 373
e 3314 373
e 3471 373
e 3506 373
e 3508 373
e 3532 373
e 3559 373
e 3591 373
e 3607 373
e 3633 373
e 3635 373
e 3722 373
e 3734 373
e 3735 373
e 3765 373
e 3838 373
e 3858 373
e 3861 373
e 449 374
e 480 374
e 620 374
e 744 374
e 793 374
e 859 374
e 1070 374
e 1290 374
e 1555 374
e 1570 374
e 1586 374
e 1635 374
e 1673 374
e 1699 374
e 1722 374
e 1777 374
e 1779 374
e 1873 374
e 1914 374
e 1985 374
e 2057 374
e 2149 374
e 2290 374
e 2327 374
e 2331 374
e 2475 374
e 2642 374
e 2768 374
e 2801 374
e 2895 374
e 2968 374
e 2980 374
e 3088 374
e 3137 374
e 3256 374
e 3353 374
e 3355 374
e 3381 374
e 3500 374
e 3501 374
e 3548 374
e 3641 374
e 3740 374
e 3771 374
e 3897 374
e 2095 375
e 400 376
e 460 376
e 472 376
e 603 376
e 949 376
e 999 376
e 1045 376
e 1313 376
e 1379 376
e 1533 376
e 1689 376
e 1986 376
e 2531 376
e 2657 376
e 3006 376
e 3077 376
e 3097 376
e 3567 376
e 3613 376
e 3665 376
e 3842 376
e 3849 376
e 516 377
e 1015 377
e 1334 377
e 1508 377
e 2124 377
e 2239 377
e 2359 377
e 2463 377
e 2473 377
e 2561 377
e 2623 377
e 2967 377
e 3303 377
e 3335 377
e 3561 377
e 3755 377
e 3762 377
e 3794 377
e 3860 377
e 436 378
e 477 378
e 507 378
e 589 378
e 615 378
e 637 378
e 652 378
e 684 378
e 691 378
e 725 378
e 809 378
e 825 378
e 881 378
e 887 378
e 944 378
e 1032 378
e 1148 378
e 1167 378
e 1202 378
e 1273 378
e 1310 378
e 1335 378
e 1346 378
e 1366 378
e 1377 378
e 1387 378
e 1403 378
e 1431 378
e 1585 378
e 1609 378
e 1668 378
e 1676 378
e 1753 378
e 1813 378
e 1823 378
e 1857 378
e 1881 378
e 1891 378
e 1935 378
e 1957 378
e 1964 378
e 1982 378
e 1991 378
e 1994 378
e 1997 378
e 2041 378
e 2152 378
e 2231 378
e 2237 378
e 2243 378
e 2337 378
e 2458 378
e 2610 378
e 2630 378
e 2636 378
e 2661 378
e 2694 378
e 2712 378
e 2743 378
e 2757 378
e 2821 378
e 2890 378
e 2906 378
e 2950 378
e 3003 378
e 3039 378
e 3089 378
e 3108 378
e 3214 378
e 3327 378
e 3329 378
e 3419 378
e 3425 378
e 3442 378
e 3444 378
e 3452 378
e 3469 378
e 3703 378
e 3734 378
e 3755 378
e 434 379
e 458 379
e 485 379
e 598 379
e 929 379
e 976 379
e 1031 379
e 1121 379
e 1125 379
e 1149 379
e 1260 379
e 1306 379
e 1483 379
e 1613 379
e 1806 379
e 2057 379
e 2222 379
e 2331 379
e 2405 379
e 2486 379
e 2571 379
e 2572 379
e 2638 379
e 2678 379
e 2707 379
e 3002 379
e 3062 379
e 3088 379
e 3104 379
e 3328 379
e 3381 379
e 3455 379
e 3699 379
e 3750 379
e 3760 379
e 3813 379
e 701 380
e 882 380
e 1023 380
e 1105 380
e 1129 380
e 1154 380
e 1211 380
e 1255 380
e 1315 380
e 1341 380
e 1482 380
e 1536 380
e 1572 380
e 1634 380
e 1638 380
e 1686 380
e 1830 380
e 1893 380
e 1942 380
e 2086 380
e 2132 380
e 2140 380
e 2158 380
e 2208 380
e 2275 380
e 2283 380
e 2306 380
e 2322 380
e 2463 380
e 2473 380
e 2518 380
e 2679 380
e 2792 380
e 2893 380
e 2973 380
e 3015 380
e 3080 380
e 3133 380
e 3145 380
e 3169 380
e 3234 380
e 3238 380
e 3286 380
e 3356 380
e 3360 380
e 3440 380
e 3503 380
e 3596 380
e 3666 380
e 3755 380
e 388 381
e 445 381
e 767 381
e 861 381
e 1028 381
e 1114 381
e 1166 381
e 1217 381
e 1339 381
e 1418 381
e 1424 381
e 1468 381
e 1511 381
e 1601 381
e 1665 381
e 1686 381
e 1733 381
e 1819 381
e 1838 381
e 1924 381
e 2130 381
e 2578 381
e 2778 381
e 3093 381
e 3133 381
e 3305 381
e 3313 381
e 3443 381
e 3729 381
e 3766 381
e 3816 381
e 389 382
e 417 382
e 470 382
e 492 382
e 547 382
e 549 382
e 599 382
e 604 382
e 624 382
e 628 382
e 637 382
e 656 382
e 680 382
e 747 382
e 770 382
e 864 382
e 911 382
e 1013 382
e 1053 382
e 1192 382
e 1220 382
e 1324 382
e 1406 382
e 1416 382
e 1458 382
e 1499 382
e 1501 382
e 1517 382
e 1523 382
e 1530 382
e 1532 382
e 1543 382
e 1574 382
e 1595 382
e 1599 382
e 1676 382
e 1717 382
e 1814 382
e 1836 382
e 1957 382
e 1966 382
e 2000 382
e 2025 382
e 2027 382
e 2078 382
e 2156 382
e 2161 382
e 2200 382
e 2220 382
e 2270 382
e 2281 382
e 2312 382
e 2317 382
e 2333 382
e 2359 382
e 2414 382
e 2531 382
e 2610 382
e 2620 382
e 2634 382
e 2645 382
e 2649 382
e 2652 382
e 2668 382
e 2683 382
e 2702 382
e 2709 382
e 2720 382
e 2811 382
e 2822 382
e 2860 382
e 2891 382
e 2936 382
e 2968 382
e 2972 382
e 3060 382
e 3230 382
e 3262 382
e 3270 382
e 3282 382
e 3325 382
e 3344 382
e 3382 382
e 3384 382
e 3396 382
e 3400 382
e 3444 382
e 3460 382
e 3506 382
e 3552 382
e 3591 382
e 3601 382
e 3745 382
e 3755 382
e 3799 382
e 3826 382
e 454 383
e 506 383
e 516 383
e 774 383
e 833 383
e 969 383
e 1211 383
e 1275 383
e 1351 383
e 1548 383
e 1612 383
e 1802 383
e 1830 383
e 1848 383
e 2151 383
e 2348 383
e 2354 383
e 2407 383
e 2426 383
e 2576 383
e 2928 383
e 2977 383
e 3075 383
e 3157 383
e 3266 383
e 3313 383
e 3364 383
e 3372 383
e 3401 383
e 3538 383
e 3558 383
e 3578 383
e 3675 383
e 3781 383
e 3867 383
e 553 384
e 967 384
e 1143 384
e 1253 384
e 1267 384
e 1446 384
e 1843 384
e 2081 384
e 2471 384
e 2499 384
e 3404 384
e 3586 384
e 3618 384
e 3702 384
e 408 385
e 412 385
e 453 385
e 462 385
e 490 385
e 496 385
e 503 385
e 558 385
e 579 385
e 602 385
e 710 385
e 744 385
e 768 385
e 777 385
e 793 385
e 819 385
e 932 385
e 951 385
e 984 385
e 1009 385
e 1027 385
e 1108 385
e 1176 385
e 1191 385
e 1199 385
e 1203 385
e 1291 385
e 1336 385
e 1339 385
e 1340 385
e 1395 385
e 1412 385
e 1472 385
e 1476 385
e 1515 385
e 1548 385
e 1584 385
e 1604 385
e 1615 385
e 1642 385
e 1666 385
e 1693 385
e 1754 385
e 1800 385
e 1926 385
e 2089 385
e 2117 385
e 2124 385
e 2145 385
e 2172 385
e 2189 385
e 2241 385
e 2243 385
e 2308 385
e 2323 385
e 2360 385
e 2364 385
e 2387 385
e 2430 385
e 2449 385
e 2473 385
e 2494 385
e 2535 385
e 2543 385
e 2547 385
e 2562 385
e 2582 385
e 2583 385
e 2650 385
e 2666 385
e 2674 385
e 2727 385
e 2732 385
e 2741 385
e 2778 385
e 2790 385
e 2819 385
e 2915 385
e 2918 385
e 2997 385
e 3003 385
e 3009 385
e 3089 385
e 3104 385
e 3155 385
e 3199 385
e 3209 385
e 3288 385
e 3301 385
e 3362 385
e 3371 385
e 3391 385
e 3438 385
e 3485 385
e 3499 385
e 3553 385
e 3595 385
e 3623 385
e 3645 385
e 3673 385
e 3688 385
e 3725 385
e 3751 385
e 3755 385
e 3781 385
e 3793 385
e 3795 385
e 3823 385
e 3824 385
e 3827 385
e 3864 385
e 3881 385
e 3895 385
e 397 386
e 399 386
e 423 386
e 445 386
e 453 386
e 488 386
e 505 386
e 512 386
e 526 386
e 542 386
e 547 386
e 558 386
e 574 386
e 591 386
e 599 386
e 628 386
e 631 386
e 632 386
e 663 386
e 665 386
e 675 386
e 677 386
e 691 386
e 695 386
e 700 386
e 719 386
e 721 386
e 722 386
e 739 386
e 744 386
e 750 386
e 792 386
e 793 386
e 801 386
e 852 386
e 861 386
e 872 386
e 905 386
e 926 386
e 927 386
e 951 386
e 965 386
e 971 386
e 977 386
e 1028 386
e 1054 386
e 1056 386
e 1108 386
e 1111 386
e 1114 386
e 1123 386
e 1124 386
e 1130 386
e 1135 386
e 1144 386
e 1161 386
e 1166 386
e 1191 386
e 1202 386
e 1217 386
e 1220 386
e 1222 386
e 1240 386
e 1254 386
e 1262 386
e 1288 386
e 1319 386
e 1339 386
e 1351 386
e 1372 386
e 1375 386
e 1378 386
e 1381 386
e 1391 386
e 1397 386
e 1402 386
e 1412 386
e 1426 386
e 1433 386
e 1475 386
e 1479 386
e 1511 386
e 1523 386
e 1525 386
e 1546 386
e 1563 386
e 1583 386
e 1584 386
e 1601 386
e 1615 386
e 1626 386
e 1627 386
e 1632 386
e 1634 386
e 1638 386
e 1642 386
e 1686 386
e 1691 386
e 1721 386
e 1733 386
e 1773 386
e 1781 386
e 1798 386
e 1817 386
e 1819 386
e 1845 386
e 1866 386
e 1895 386
e 1924 386
e 1942 386
e 1958 386
e 1975 386
e 1993 386
e 2001 386
e 2022 386
e 2047 386
e 2064 386
e 2087 386
e 2136 386
e 2139 386
e 2161 386
e 2200 386
e 2203 386
e 2210 386
e 2220 386
e 2223 386
e 2226 386
e 2243 386
e 2258 386
e 2286 386
e 2298 386
e 2300 386
e 2306 386
e 2308 386
e 2326 386
e 2334 386
e 2343 386
e 2355 386
e 2357 386
e 2383 386
e 2409 386
e 2415 386
e 2417 386
e 2430 386
e 2442 386
e 2473 386
e 2474 386
e 2484 386
e 2491 386
e 2497 386
e 2506 386
e 2531 386
e 2536 386
e 2562 386
e 2564 386
e 2568 386
e 2574 386
e 2587 386
e 2594 386
e 2613 386
e 2637 386
e 2651 386
e 2666 386
e 2692 386
e 2698 386
e 2699 386
e 2719 386
e 2734 386
e 2745 386
e 2771 386
e 2797 386
e 2813 386
e 2838 386
e 2840 386
e 2856 386
e 2868 386
e 2869 386
e 2877 386
e 2879 386
e 2892 386
e 2893 386
e 2921 386
e 2928 386
e 2934 386
e 2948 386
e 2959 386
e 2960 386
e 2967 386
e 2977 386
e 2981 386
e 2998 386
e 3000 386
e 3005 386
e 3021 386
e 3028 386
e 3056 386
e 3061 386
e 3069 386
e 3072 386
e 3089 386
e 3104 386
e 3115 386
e 3117 386
e 3121 386
e 3122 386
e 3123 386
e 3132 386
e 3133 386
e 3145 386
e 3153 386
e 3173 386
e 3209 386
e 3214 386
e 3225 386
e 3252 386
e 3270 386
e 3282 386
e 3294 386
e 3307 386
e 3308 386
e 3313 386
e 3336 386
e 3351 386
e 3360 386
e 3377 386
e 3383 386
e 3391 386
e 3396 386
e 3419 386
e 3427 386
e 3521 386
e 3549 386
e 3552 386
e 3553 386
e 3556 386
e 3589 386
e 3592 386
e 3610 386
e 3613 386
e 3623 386
e 3625 386
e 3631 386
e 3679 386
e 3685 386
e 3688 386
e 3706 386
e 3727 386
e 3729 386
e 3736 386
e 3749 386
e 3755 386
e 3759 386
e 3783 386
e 3794 386
e 3800 386
e 3820 386
e 3822 386
e 3825 386
e 3827 386
e 3836 386
e 3839 386
e 3856 386
e 3866 386
e 3875 386
e 505 387
e 635 387
e 792 387
e 852 387
e 971 387
e 1209 387
e 1217 387
e 1340 387
e 1363 387
e 1375 387
e 1475 387
e 1511 387
e 1583 387
e 1615 387
e 1675 387
e 1918 387
e 1924 387
e 2082 387
e 2233 387
e 2339 387
e 2409 387
e 2497 387
e 2507 387
e 2666 387
e 2814 387
e 2856 387
e 2918 387
e 3072 387
e 3092 387
e 3104 387
e 3336 387
e 3362 387
e 3371 387
e 3520 387
e 3521 387
e 3685 387
e 3724 387
e 3755 387
e 516 388
e 644 388
e 927 388
e 1147 388
e 1229 388
e 1342 388
e 1358 388
e 1436 388
e 1490 388
e 1511 388
e 1515 388
e 1525 388
e 1591 388
e 1686 388
e 1895 388
e 2030 388
e 2068 388
e 2087 388
e 2329 388
e 2679 388
e 2761 388
e 3021 388
e 3093 388
e 3191 388
e 3203 388
e 3204 388
e 3213 388
e 3443 388
e 3589 388
e 3715 388
e 3729 388
e 3795 388
e 3816 388
e 429 389
e 470 389
e 565 389
e 600 389
e 661 389
e 770 389
e 798 389
e 826 389
e 847 389
e 848 389
e 1010 389
e 1022 389
e 1025 389
e 1032 389
e 1061 389
e 1251 389
e 1310 389
e 1316 389
e 1373 389
e 1426 389
e 1431 389
e 1447 389
e 1458 389
e 1499 389
e 1530 389
e 1532 389
e 1544 389
e 1552 389
e 1663 389
e 1687 389
e 1715 389
e 1731 389
e 1825 389
e 1967 389
e 1995 389
e 2000 389
e 2015 389
e 2041 389
e 2121 389
e 2197 389
e 2266 389
e 2267 389
e 2281 389
e 2284 389
e 2315 389
e 2317 389
e 2353 389
e 2359 389
e 2454 389
e 2622 389
e 2661 389
e 2685 389
e 2703 389
e 2718 389
e 2775 389
e 2800 389
e 2818 389
e 2832 389
e 2867 389
e 2900 389
e 2923 389
e 2933 389
e 2950 389
e 2958 389
e 2969 389
e 3003 389
e 3179 389
e 3305 389
e 3409 389
e 3425 389
e 3444 389
e 3454 389
e 3602 389
e 3603 389
e 3644 389
e 3722 389
e 3757 389
e 3803 389
e 3836 389
e 3857 389
e 1461 390
e 2222 390
e 2997 390
e 3290 390
e 3712 390
e 396 391
e 465 391
e 618 391
e 663 391
e 701 391
e 716 391
e 770 391
e 783 391
e 809 391
e 814 391
e 817 391
e 868 391
e 882 391
e 951 391
e 971 391
e 1085 391
e 1099 391
e 1102 391
e 1108 391
e 1124 391
e 1130 391
e 1146 391
e 1156 391
e 1220 391
e 1232 391
e 1340 391
e 1400 391
e 1418 391
e 1493 391
e 1514 391
e 1542 391
e 1584 391
e 1585 391
e 1752 391
e 1812 391
e 1813 391
e 1823 391
e 1850 391
e 1892 391
e 1940 391
e 1942 391
e 1945 391
e 1963 391
e 1980 391
e 1994 391
e 1997 391
e 2078 391
e 2134 391
e 2141 391
e 2219 391
e 2258 391
e 2264 391
e 2294 391
e 2310 391
e 2314 391
e 2397 391
e 2484 391
e 2535 391
e 2543 391
e 2626 391
e 2637 391
e 2676 391
e 2713 391
e 2726 391
e 2782 391
e 2789 391
e 2824 391
e 2842 391
e 2998 391
e 3038 391
e 3075 391
e 3089 391
e 3144 391
e 3199 391
e 3240 391
e 3277 391
e 3295 391
e 3466 391
e 3484 391
e 3496 391
e 3519 391
e 3549 391
e 3564 391
e 3623 391
e 3649 391
e 3674 391
e 3726 391
e 3755 391
e 3810 391
e 3852 391
e 3881 391
e 3890 391
e 403 392
e 529 392
e 649 392
e 767 392
e 852 392
e 872 392
e 916 392
e 1001 392
e 1003 392
e 1027 392
e 1037 392
e 1057 392
e 1108 392
e 1329 392
e 1375 392
e 1433 392
e 1468 392
e 1520 392
e 1577 392
e 1615 392
e 1729 392
e 1733 392
e 1884 392
e 1885 392
e 1905 392
e 1944 392
e 2028 392
e 2030 392
e 2033 392
e 2182 392
e 2238 392
e 2243 392
e 2244 392
e 2264 392
e 2385 392
e 2460 392
e 2473 392
e 2626 392
e 2665 392
e 2769 392
e 2904 392
e 2945 392
e 2998 392
e 3050 392
e 3072 392
e 3133 392
e 3204 392
e 3231 392
e 3249 392
e 3259 392
e 3283 392
e 3313 392
e 3340 392
e 3449 392
e 3521 392
e 3549 392
e 3556 392
e 3648 392
e 3659 392
e 3666 392
e 3672 392
e 3735 392
e 3755 392
e 3759 392
e 3776 392
e 3830 392
e 3863 392
e 430 393
e 455 393
e 474 393
e 537 393
e 545 393
e 632 393
e 701 393
e 726 393
e 823 393
e 854 393
e 904 393
e 931 393
e 952 393
e 984 393
e 1035 393
e 1122 393
e 1146 393
e 1161 393
e 1224 393
e 1232 393
e 1243 393
e 1277 393
e 1311 393
e 1374 393
e 1407 393
e 1425 393
e 1443 393
e 1514 393
e 1525 393
e 1629 393
e 1638 393
e 1830 393
e 1863 393
e 1876 393
e 1917 393
e 1942 393
e 2086 393
e 2099 393
e 2167 393
e 2202 393
e 2250 393
e 2265 393
e 2306 393
e 2412 393
e 2415 393
e 2473 393
e 2477 393
e 2506 393
e 2518 393
e 2546 393
e 2548 393
e 2558 393
e 2600 393
e 2601 393
e 2602 393
e 2626 393
e 2713 393
e 2724 393
e 2760 393
e 2831 393
e 2889 393
e 2902 393
e 2940 393
e 2948 393
e 2968 393
e 2985 393
e 3069 393
e 3075 393
e 3089 393
e 3128 393
e 3145 393
e 3229 393
e 3237 393
e 3360 393
e 3447 393
e 3484 393
e 3516 393
e 3540 393
e 3578 393
e 3607 393
e 3666 393
e 3675 393
e 3690 393
e 3755 393
e 3766 393
e 956 394
e 1502 394
e 1806 394
e 2465 394
e 2801 394
e 3180 394
e 3740 394
e 400 395
e 418 395
e 474 395
e 571 395
e 683 395
e 794 395
e 849 395
e 882 395
e 931 395
e 977 395
e 988 395
e 1036 395
e 1071 395
e 1114 395
e 1129 395
e 1166 395
e 1234 395
e 1328 395
e 1377 395
e 1424 395
e 1425 395
e 1436 395
e 1482 395
e 1525 395
e 1566 395
e 1682 395
e 1685 395
e 1710 395
e 1781 395
e 1793 395
e 1819 395
e 1830 395
e 1854 395
e 1894 395
e 1946 395
e 2068 395
e 2128 395
e 2191 395
e 2242 395
e 2272 395
e 2306 395
e 2312 395
e 2342 395
e 2525 395
e 2535 395
e 2538 395
e 2578 395
e 2644 395
e 2663 395
e 2724 395
e 2778 395
e 2858 395
e 2973 395
e 3003 395
e 3021 395
e 3031 395
e 3043 395
e 3061 395
e 3075 395
e 3145 395
e 3186 395
e 3229 395
e 3253 395
e 3305 395
e 3313 395
e 3360 395
e 3439 395
e 3483 395
e 3530 395
e 3562 395
e 3587 395
e 3588 395
e 3589 395
e 3622 395
e 3663 395
e 3672 395
e 462 396
e 465 396
e 516 396
e 566 396
e 663 396
e 744 396
e 814 396
e 838 396
e 887 396
e 971 396
e 1017 396
e 1102 396
e 1129 396
e 1130 396
e 1146 396
e 1151 396
e 1261 396
e 1280 396
e 1339 396
e 1366 396
e 1443 396
e 1453 396
e 1566 396
e 1608 396
e 1775 396
e 1812 396
e 1870 396
e 1894 396
e 1945 396
e 1963 396
e 1997 396
e 1998 396
e 2093 396
e 2102 396
e 2124 396
e 2175 396
e 2258 396
e 2294 396
e 2305 396
e 2326 396
e 2411 396
e 2473 396
e 2477 396
e 2491 396
e 2499 396
e 2506 396
e 2518 396
e 2538 396
e 2637 396
e 2676 396
e 2780 396
e 2789 396
e 2842 396
e 2849 396
e 2893 396
e 2912 396
e 2998 396
e 3003 396
e 3038 396
e 3063 396
e 3078 396
e 3089 396
e 3099 396
e 3102 396
e 3220 396
e 3262 396
e 3313 396
e 3663 396
e 3753 396
e 3755 396
e 3849 396
e 3874 396
e 402 397
e 405 397
e 406 397
e 420 397
e 468 397
e 489 397
e 518 397
e 549 397
e 551 397
e 558 397
e 596 397
e 602 397
e 619 397
e 631 397
e 632 397
e 643 397
e 665 397
e 675 397
e 716 397
e 744 397
e 766 397
e 793 397
e 794 397
e 877 397
e 882 397
e 884 397
e 897 397
e 935 397
e 956 397
e 966 397
e 1004 397
e 1018 397
e 1027 397
e 1108 397
e 1131 397
e 1135 397
e 1149 397
e 1159 397
e 1161 397
e 1166 397
e 1199 397
e 1219 397
e 1246 397
e 1252 397
e 1270 397
e 1290 397
e 1291 397
e 1346 397
e 1359 397
e 1395 397
e 1433 397
e 1435 397
e 1485 397
e 1523 397
e 1536 397
e 1584 397
e 1586 397
e 1591 397
e 1604 397
e 1615 397
e 1616 397
e 1634 397
e 1638 397
e 1648 397
e 1673 397
e 1685 397
e 1689 397
e 1691 397
e 1700 397
e 1703 397
e 1717 397
e 1722 397
e 1738 397
e 1770 397
e 1816 397
e 1877 397
e 1926 397
e 1940 397
e 1941 397
e 1944 397
e 1984 397
e 1985 397
e 1994 397
e 2015 397
e 2022 397
e 2030 397
e 2065 397
e 2087 397
e 2089 397
e 2145 397
e 2163 397
e 2170 397
e 2198 397
e 2218 397
e 2220 397
e 2223 397
e 2243 397
e 2254 397
e 2277 397
e 2290 397
e 2318 397
e 2326 397
e 2327 397
e 2352 397
e 2391 397
e 2428 397
e 2470 397
e 2474 397
e 2506 397
e 2515 397
e 2535 397
e 2536 397
e 2543 397
e 2562 397
e 2574 397
e 2582 397
e 2589 397
e 2592 397
e 2616 397
e 2621 397
e 2628 397
e 2632 397
e 2640 397
e 2663 397
e 2689 397
e 2732 397
e 2768 397
e 2778 397
e 2879 397
e 2882 397
e 2898 397
e 2918 397
e 2921 397
e 2945 397
e 2946 397
e 2960 397
e 2979 397
e 2990 397
e 2991 397
e 3009 397
e 3063 397
e 3067 397
e 3074 397
e 3104 397
e 3105 397
e 3128 397
e 3137 397
e 3172 397
e 3199 397
e 3207 397
e 3209 397
e 3223 397
e 3233 397
e 3248 397
e 3252 397
e 3270 397
e 3277 397
e 3288 397
e 3292 397
e 3298 397
e 3300 397
e 3307 397
e 3313 397
e 3336 397
e 3375 397
e 3376 397
e 3383 397
e 3385 397
e 3391 397
e 3427 397
e 3443 397
e 3467 397
e 3521 397
e 3556 397
e 3571 397
e 3574 397
e 3580 397
e 3582 397
e 3589 397
e 3594 397
e 3610 397
e 3613 397
e 3623 397
e 3626 397
e 3631 397
e 3664 397
e 3666 397
e 3685 397
e 3713 397
e 3751 397
e 3755 397
e 3774 397
e 3795 397
e 3827 397
e 3862 397
e 3866 397
e 3874 397
e 3875 397
e 3897 397
e 488 398
e 516 398
e 582 398
e 759 398
e 862 398
e 920 398
e 1232 398
e 1276 398
e 1544 398
e 1864 398
e 1887 398
e 1935 398
e 1938 398
e 1961 398
e 1997 398
e 2285 398
e 2370 398
e 2463 398
e 2469 398
e 2657 398
e 2721 398
e 2763 398
e 2784 398
e 2899 398
e 3112 398
e 3327 398
e 3376 398
e 3395 398
e 3615 398
e 3755 398
e 3894 398
e 470 399
e 479 399
e 500 399
e 518 399
e 549 399
e 599 399
e 604 399
e 637 399
e 695 399
e 739 399
e 747 399
e 749 399
e 780 399
e 826 399
e 827 399
e 971 399
e 1022 399
e 1025 399
e 1054 399
e 1056 399
e 1061 399
e 1069 399
e 1140 399
e 1176 399
e 1271 399
e 1281 399
e 1310 399
e 1314 399
e 1354 399
e 1363 399
e 1387 399
e 1397 399
e 1426 399
e 1435 399
e 1454 399
e 1499 399
e 1517 399
e 1523 399
e 1551 399
e 1699 399
e 1704 399
e 1724 399
e 1836 399
e 1846 399
e 1869 399
e 1877 399
e 1941 399
e 1990 399
e 1992 399
e 2000 399
e 2001 399
e 2027 399
e 2041 399
e 2057 399
e 2082 399
e 2084 399
e 2110 399
e 2119 399
e 2161 399
e 2197 399
e 2220 399
e 2236 399
e 2266 399
e 2267 399
e 2270 399
e 2293 399
e 2308 399
e 2400 399
e 2414 399
e 2449 399
e 2474 399
e 2490 399
e 2528 399
e 2533 399
e 2570 399
e 2609 399
e 2634 399
e 2645 399
e 2661 399
e 2668 399
e 2683 399
e 2685 399
e 2698 399
e 2703 399
e 2712 399
e 2718 399
e 2797 399
e 2800 399
e 2818 399
e 2891 399
e 2892 399
e 2907 399
e 2912 399
e 2945 399
e 2972 399
e 3021 399
e 3136 399
e 3222 399
e 3225 399
e 3230 399
e 3270 399
e 3282 399
e 3290 399
e 3292 399
e 3308 399
e 3321 399
e 3373 399
e 3396 399
e 3427 399
e 3450 399
e 3451 399
e 3454 399
e 3573 399
e 3589 399
e 3594 399
e 3602 399
e 3603 399
e 3680 399
e 3688 399
e 3699 399
e 3745 399
e 3755 399
e 3792 399
e 3822 399
e 3836 399
e 3847 399
e 3857 399
e 3862 399
e 3868 399
e 412 400
e 474 400
e 491 400
e 531 400
e 550 400
e 590 400
e 603 400
e 605 400
e 610 400
e 696 400
e 699 400
e 701 400
e 778 400
e 835 400
e 897 400
e 931 400
e 944 400
e 966 400
e 984 400
e 988 400
e 1023 400
e 1024 400
e 1035 400
e 1099 400
e 1102 400
e 1127 400
e 1129 400
e 1130 400
e 1276 400
e 1283 400
e 1294 400
e 1304 400
e 1311 400
e 1339 400
e 1359 400
e 1460 400
e 1515 400
e 1525 400
e 1536 400
e 1566 400
e 1615 400
e 1616 400
e 1629 400
e 1637 400
e 1647 400
e 1653 400
e 1682 400
e 1733 400
e 1830 400
e 1845 400
e 1848 400
e 1849 400
e 1854 400
e 1876 400
e 1908 400
e 1917 400
e 1945 400
e 2078 400
e 2158 400
e 2167 400
e 2202 400
e 2207 400
e 2255 400
e 2258 400
e 2265 400
e 2304 400
e 2306 400
e 2310 400
e 2314 400
e 2354 400
e 2364 400
e 2473 400
e 2477 400
e 2506 400
e 2538 400
e 2644 400
e 2665 400
e 2820 400
e 2835 400
e 2929 400
e 2931 400
e 3024 400
e 3031 400
e 3043 400
e 3067 400
e 3089 400
e 3099 400
e 3129 400
e 3131 400
e 3140 400
e 3145 400
e 3160 400
e 3214 400
e 3223 400
e 3252 400
e 3253 400
e 3360 400
e 3521 400
e 3530 400
e 3540 400
e 3578 400
e 3588 400
e 3602 400
e 3626 400
e 3656 400
e 3674 400
e 3705 400
e 3747 400
e 3753 400
e 3755 400
e 3795 400
e 3818 400
e 3829 400
e 3852 400
e 436 401
e 1266 401
e 1348 401
e 1656 401
e 1690 401
e 1954 401
e 2848 401
e 3091 401
e 3674 401
e 3755 401
e 419 402
e 451 402
e 505 402
e 622 402
e 679 402
e 737 402
e 777 402
e 791 402
e 847 402
e 861 402
e 873 402
e 902 402
e 906 402
e 1038 402
e 1082 402
e 1083 402
e 1099 402
e 1124 402
e 1136 402
e 1138 402
e 1146 402
e 1179 402
e 1233 402
e 1300 402
e 1346 402
e 1350 402
e 1351 402
e 1380 402
e 1399 402
e 1473 402
e 1499 402
e 1508 402
e 1528 402
e 1677 402
e 1717 402
e 1796 402
e 1902 402
e 1940 402
e 1942 402
e 1968 402
e 1997 402
e 1998 402
e 2018 402
e 2085 402
e 2096 402
e 2108 402
e 2171 402
e 2237 402
e 2322 402
e 2359 402
e 2408 402
e 2416 402
e 2463 402
e 2473 402
e 2482 402
e 2485 402
e 2496 402
e 2502 402
e 2531 402
e 2766 402
e 2807 402
e 2815 402
e 2824 402
e 2849 402
e 2880 402
e 2885 402
e 2990 402
e 3017 402
e 3086 402
e 3113 402
e 3122 402
e 3272 402
e 3351 402
e 3391 402
e 3419 402
e 3521 402
e 3561 402
e 3590 402
e 3696 402
e 3755 402
e 3778 402
e 3794 402
e 3857 402
e 3872 402
e 3888 402
e 632 403
e 657 403
e 665 403
e 767 403
e 793 403
e 797 403
e 798 403
e 814 403
e 828 403
e 861 403
e 1031 403
e 1032 403
e 1056 403
e 1122 403
e 1133 403
e 1144 403
e 1172 403
e 1271 403
e 1431 403
e 1487 403
e 1921 403
e 1924 403
e 1932 403
e 1995 403
e 2001 403
e 2025 403
e 2028 403
e 2084 403
e 2087 403
e 2113 403
e 2137 403
e 2315 403
e 2335 403
e 2480 403
e 2622 403
e 2640 403
e 2710 403
e 2809 403
e 2912 403
e 3002 403
e 3004 403
e 3008 403
e 3027 403
e 3101 403
e 3287 403
e 3313 403
e 3343 403
e 3386 403
e 3409 403
e 3522 403
e 3640 403
e 3692 403
e 3755 403
e 3759 403
e 3779 403
e 3788 403
e 3840 403
e 3862 403
e 3872 403
e 418 404
e 466 404
e 496 404
e 507 404
e 516 404
e 571 404
e 612 404
e 650 404
e 699 404
e 734 404
e 783 404
e 823 404
e 834 404
e 984 404
e 993 404
e 1016 404
e 1024 404
e 1064 404
e 1074 404
e 1105 404
e 1175 404
e 1234 404
e 1248 404
e 1274 404
e 1288 404
e 1294 404
e 1357 404
e 1528 404
e 1562 404
e 1610 404
e 1649 404
e 1653 404
e 1694 404
e 1775 404
e 1778 404
e 1818 404
e 1898 404
e 1937 404
e 2052 404
e 2076 404
e 2237 404
e 2408 404
e 2453 404
e 2463 404
e 2466 404
e 2472 404
e 2520 404
e 2566 404
e 2639 404
e 2716 404
e 2725 404
e 2735 404
e 2747 404
e 2758 404
e 2791 404
e 2845 404
e 2870 404
e 3024 404
e 3133 404
e 3215 404
e 3269 404
e 3303 404
e 3317 404
e 3521 404
e 3590 404
e 3598 404
e 3648 404
e 3673 404
e 3689 404
e 3706 404
e 3755 404
e 3811 404
e 3837 404
e 3882 404
e 463 405
e 472 405
e 527 405
e 531 405
e 538 405
e 570 405
e 582 405
e 605 405
e 636 405
e 691 405
e 737 405
e 797 405
e 823 405
e 862 405
e 863 405
e 897 405
e 928 405
e 931 405
e 966 405
e 1006 405
e 1016 405
e 1064 405
e 1135 405
e 1159 405
e 1161 405
e 1177 405
e 1191 405
e 1211 405
e 1215 405
e 1294 405
e 1339 405
e 1371 405
e 1464 405
e 1536 405
e 1540 405
e 1556 405
e 1562 405
e 1612 405
e 1616 405
e 1648 405
e 1653 405
e 1668 405
e 1689 405
e 1727 405
e 1880 405
e 1920 405
e 1927 405
e 1937 405
e 1938 405
e 1951 405
e 1961 405
e 1982 405
e 1986 405
e 1994 405
e 2064 405
e 2085 405
e 2128 405
e 2226 405
e 2257 405
e 2283 405
e 2452 405
e 2468 405
e 2506 405
e 2547 405
e 2582 405
e 2627 405
e 2632 405
e 2644 405
e 2653 405
e 2660 405
e 2672 405
e 2763 405
e 2775 405
e 2784 405
e 2894 405
e 2997 405
e 3003 405
e 3044 405
e 3069 405
e 3161 405
e 3223 405
e 3252 405
e 3288 405
e 3300 405
e 3314 405
e 3360 405
e 3372 405
e 3376 405
e 3553 405
e 3613 405
e 3635 405
e 3654 405
e 3713 405
e 3722 405
e 3735 405
e 3752 405
e 3781 405
e 3783 405
e 3876 405
e 421 406
e 422 406
e 496 406
e 497 406
e 547 406
e 566 406
e 578 406
e 677 406
e 728 406
e 744 406
e 797 406
e 850 406
e 858 406
e 861 406
e 865 406
e 874 406
e 937 406
e 976 406
e 1037 406
e 1071 406
e 1108 406
e 1115 406
e 1144 406
e 1147 406
e 1166 406
e 1220 406
e 1286 406
e 1340 406
e 1400 406
e 1426 406
e 1474 406
e 1511 406
e 1566 406
e 1584 406
e 1604 406
e 1606 406
e 1642 406
e 1685 406
e 1727 406
e 1729 406
e 1743 406
e 1847 406
e 1882 406
e 1894 406
e 1926 406
e 1975 406
e 2008 406
e 2030 406
e 2065 406
e 2172 406
e 2190 406
e 2216 406
e 2218 406
e 2243 406
e 2255 406
e 2310 406
e 2336 406
e 2387 406
e 2425 406
e 2484 406
e 2543 406
e 2565 406
e 2594 406
e 2611 406
e 2634 406
e 2640 406
e 2674 406
e 2699 406
e 2745 406
e 2769 406
e 2778 406
e 2915 406
e 2918 406
e 2933 406
e 2951 406
e 2989 406
e 3000 406
e 3021 406
e 3025 406
e 3072 406
e 3088 406
e 3122 406
e 3130 406
e 3132 406
e 3133 406
e 3248 406
e 3266 406
e 3286 406
e 3313 406
e 3340 406
e 3384 406
e 3391 406
e 3420 406
e 3450 406
e 3467 406
e 3522 406
e 3537 406
e 3548 406
e 3549 406
e 3553 406
e 3588 406
e 3589 406
e 3602 406
e 3623 406
e 3672 406
e 3685 406
e 3729 406
e 3755 406
e 3759 406
e 3795 406
e 3827 406
e 3895 406
e 547 407
e 701 407
e 862 407
e 882 407
e 928 407
e 944 407
e 1053 407
e 1097 407
e 1098 407
e 1108 407
e 1166 407
e 1177 407
e 1186 407
e 1206 407
e 1220 407
e 1270 407
e 1451 407
e 1465 407
e 1482 407
e 1493 407
e 1525 407
e 1584 407
e 1585 407
e 1646 407
e 1710 407
e 1800 407
e 1854 407
e 1863 407
e 1881 407
e 1930 407
e 1940 407
e 1942 407
e 2064 407
e 2168 407
e 2173 407
e 2175 407
e 2243 407
e 2291 407
e 2304 407
e 2336 407
e 2463 407
e 2473 407
e 2491 407
e 2543 407
e 2600 407
e 2605 407
e 2744 407
e 2769 407
e 2931 407
e 2955 407
e 3003 407
e 3056 407
e 3089 407
e 3112 407
e 3192 407
e 3199 407
e 3249 407
e 3286 407
e 3291 407
e 3391 407
e 3436 407
e 3483 407
e 3539 407
e 3556 407
e 3612 407
e 3623 407
e 3726 407
e 3755 407
e 3827 407
e 3895 407
e 410 408
e 451 408
e 496 408
e 507 408
e 527 408
e 538 408
e 559 408
e 570 408
e 577 408
e 582 408
e 594 408
e 613 408
e 638 408
e 656 408
e 684 408
e 689 408
e 691 408
e 692 408
e 699 408
e 737 408
e 770 408
e 778 408
e 791 408
e 825 408
e 831 408
e 862 408
e 873 408
e 928 408
e 963 408
e 964 408
e 986 408
e 999 408
e 1024 408
e 1045 408
e 1134 408
e 1231 408
e 1334 408
e 1343 408
e 1348 408
e 1530 408
e 1612 408
e 1639 408
e 1668 408
e 1677 408
e 1708 408
e 1843 408
e 1880 408
e 1889 408
e 1930 408
e 1936 408
e 1969 408
e 1986 408
e 1997 408
e 2103 408
e 2140 408
e 2189 408
e 2286 408
e 2316 408
e 2337 408
e 2408 408
e 2430 408
e 2445 408
e 2472 408
e 2504 408
e 2568 408
e 2580 408
e 2607 408
e 2630 408
e 2644 408
e 2660 408
e 2666 408
e 2672 408
e 2694 408
e 2739 408
e 2757 408
e 2760 408
e 2799 408
e 2887 408
e 2889 408
e 2899 408
e 2901 408
e 2918 408
e 2922 408
e 2995 408
e 3069 408
e 3098 408
e 3142 408
e 3145 408
e 3162 408
e 3224 408
e 3327 408
e 3493 408
e 3508 408
e 3521 408
e 3553 408
e 3629 408
e 3643 408
e 3656 408
e 3673 408
e 3674 408
e 3695 408
e 3734 408
e 3737 408
e 3762 408
e 3837 408
e 3842 408
e 3876 408
e 3882 408
e 415 409
e 422 409
e 462 409
e 467 409
e 488 409
e 530 409
e 531 409
e 557 409
e 691 409
e 744 409
e 768 409
e 774 409
e 862 409
e 966 409
e 971 409
e 1024 409
e 1036 409
e 1093 409
e 1111 409
e 1130 409
e 1207 409
e 1327 409
e 1368 409
e 1438 409
e 1512 409
e 1515 409
e 1527 409
e 1561 409
e 1577 409
e 1591 409
e 1596 409
e 1646 409
e 1648 409
e 1930 409
e 1938 409
e 1943 409
e 1998 409
e 2067 409
e 2098 409
e 2145 409
e 2164 409
e 2171 409
e 2225 409
e 2229 409
e 2243 409
e 2306 409
e 2335 409
e 2389 409
e 2392 409
e 2458 409
e 2459 409
e 2485 409
e 2506 409
e 2566 409
e 2568 409
e 2583 409
e 2616 409
e 2659 409
e 2745 409
e 2763 409
e 2789 409
e 2872 409
e 2931 409
e 2938 409
e 3019 409
e 3029 409
e 3138 409
e 3143 409
e 3145 409
e 3162 409
e 3265 409
e 3314 409
e 3372 409
e 3376 409
e 3407 409
e 3409 409
e 3447 409
e 3543 409
e 3582 409
e 3638 409
e 3650 409
e 3654 409
e 3667 409
e 3713 409
e 3722 409
e 3751 409
e 3755 409
e 3793 409
e 413 410
e 433 410
e 455 410
e 537 410
e 538 410
e 553 410
e 581 410
e 594 410
e 606 410
e 656 410
e 664 410
e 711 410
e 723 410
e 764 410
e 788 410
e 831 410
e 922 410
e 945 410
e 1006 410
e 1089 410
e 1092 410
e 1136 410
e 1186 410
e 1243 410
e 1283 410
e 1286 410
e 1364 410
e 1379 410
e 1406 410
e 1515 410
e 1543 410
e 1584 410
e 1593 410
e 1599 410
e 1669 410
e 1707 410
e 1708 410
e 1755 410
e 1835 410
e 1891 410
e 1925 410
e 1996 410
e 2038 410
e 2077 410
e 2133 410
e 2148 410
e 2192 410
e 2238 410
e 2245 410
e 2250 410
e 2291 410
e 2359 410
e 2370 410
e 2388 410
e 2411 410
e 2463 410
e 2493 410
e 2499 410
e 2500 410
e 2531 410
e 2625 410
e 2648 410
e 2664 410
e 2675 410
e 2712 410
e 2799 410
e 2811 410
e 2833 410
e 2901 410
e 2933 410
e 3006 410
e 3017 410
e 3018 410
e 3029 410
e 3060 410
e 3098 410
e 3142 410
e 3155 410
e 3167 410
e 3224 410
e 3257 410
e 3275 410
e 3376 410
e 3448 410
e 3464 410
e 3471 410
e 3521 410
e 3607 410
e 3710 410
e 3722 410
e 3755 410
e 3765 410
e 3815 410
e 3823 410
e 3826 410
e 3827 410
e 3838 410
e 3850 410
e 3861 410
e 700 411
e 701 411
e 914 411
e 1026 411
e 1047 411
e 1129 411
e 1147 411
e 1156 411
e 1608 411
e 1685 411
e 1710 411
e 1882 411
e 1942 411
e 1971 411
e 2078 411
e 2194 411
e 2258 411
e 2473 411
e 2562 411
e 2760 411
e 2792 411
e 3053 411
e 3063 411
e 3067 411
e 3078 411
e 3089 411
e 3131 411
e 3199 411
e 3352 411
e 3446 411
e 3503 411
e 3521 411
e 3588 411
e 3654 411
e 3663 411
e 3717 411
e 3755 411
e 3846 411
e 3852 411
e 415 412
e 466 412
e 474 412
e 488 412
e 531 412
e 538 412
e 545 412
e 583 412
e 586 412
e 590 412
e 602 412
e 618 412
e 622 412
e 625 412
e 663 412
e 701 412
e 726 412
e 743 412
e 788 412
e 793 412
e 811 412
e 814 412
e 826 412
e 827 412
e 838 412
e 862 412
e 912 412
e 919 412
e 920 412
e 931 412
e 937 412
e 955 412
e 966 412
e 969 412
e 971 412
e 984 412
e 988 412
e 999 412
e 1030 412
e 1032 412
e 1049 412
e 1067 412
e 1069 412
e 1081 412
e 1093 412
e 1099 412
e 1113 412
e 1121 412
e 1129 412
e 1133 412
e 1135 412
e 1154 412
e 1191 412
e 1201 412
e 1207 412
e 1211 412
e 1254 412
e 1262 412
e 1271 412
e 1278 412
e 1286 412
e 1293 412
e 1301 412
e 1311 412
e 1330 412
e 1345 412
e 1350 412
e 1368 412
e 1372 412
e 1405 412
e 1421 412
e 1425 412
e 1477 412
e 1544 412
e 1545 412
e 1566 412
e 1634 412
e 1646 412
e 1647 412
e 1653 412
e 1665 412
e 1667 412
e 1668 412
e 1710 412
e 1726 412
e 1769 412
e 1823 412
e 1830 412
e 1841 412
e 1845 412
e 1854 412
e 1856 412
e 1870 412
e 1876 412
e 1895 412
e 1901 412
e 1920 412
e 1921 412
e 1930 412
e 1943 412
e 1956 412
e 2012 412
e 2046 412
e 2049 412
e 2064 412
e 2067 412
e 2069 412
e 2095 412
e 2108 412
e 2116 412
e 2157 412
e 2172 412
e 2190 412
e 2255 412
e 2267 412
e 2306 412
e 2319 412
e 2354 412
e 2357 412
e 2364 412
e 2412 412
e 2428 412
e 2477 412
e 2482 412
e 2506 412
e 2515 412
e 2536 412
e 2538 412
e 2548 412
e 2568 412
e 2569 412
e 2588 412
e 2600 412
e 2621 412
e 2665 412
e 2676 412
e 2741 412
e 2763 412
e 2766 412
e 2771 412
e 2780 412
e 2810 412
e 2824 412
e 2861 412
e 2878 412
e 2892 412
e 2902 412
e 2913 412
e 2920 412
e 2922 412
e 2929 412
e 2931 412
e 3003 412
e 3021 412
e 3028 412
e 3031 412
e 3043 412
e 3069 412
e 3080 412
e 3084 412
e 3086 412
e 3099 412
e 3121 412
e 3159 412
e 3192 412
e 3229 412
e 3252 412
e 3253 412
e 3254 412
e 3313 412
e 3314 412
e 3333 412
e 3364 412
e 3372 412
e 3406 412
e 3407 412
e 3438 412
e 3447 412
e 3456 412
e 3461 412
e 3465 412
e 3482 412
e 3483 412
e 3509 412
e 3521 412
e 3524 412
e 3530 412
e 3540 412
e 3544 412
e 3553 412
e 3588 412
e 3601 412
e 3626 412
e 3666 412
e 3667 412
e 3675 412
e 3690 412
e 3703 412
e 3722 412
e 3723 412
e 3727 412
e 3747 412
e 3755 412
e 3766 412
e 3785 412
e 3795 412
e 3830 412
e 3831 412
e 3836 412
e 3849 412
e 3854 412
e 455 413
e 520 413
e 531 413
e 535 413
e 537 413
e 538 413
e 570 413
e 581 413
e 582 413
e 615 413
e 622 413
e 692 413
e 706 413
e 708 413
e 711 413
e 770 413
e 788 413
e 831 413
e 928 413
e 945 413
e 1006 413
e 1044 413
e 1101 413
e 1130 413
e 1186 413
e 1211 413
e 1243 413
e 1283 413
e 1452 413
e 1515 413
e 1612 413
e 1667 413
e 1669 413
e 1708 413
e 1744 413
e 1755 413
e 1835 413
e 1845 413
e 1889 413
e 1891 413
e 1996 413
e 2072 413
e 2096 413
e 2148 413
e 2238 413
e 2257 413
e 2259 413
e 2309 413
e 2316 413
e 2370 413
e 2388 413
e 2411 413
e 2459 413
e 2468 413
e 2506 413
e 2547 413
e 2549 413
e 2623 413
e 2648 413
e 2660 413
e 2661 413
e 2664 413
e 2811 413
e 2833 413
e 2849 413
e 2887 413
e 2901 413
e 2968 413
e 3142 413
e 3224 413
e 3281 413
e 3300 413
e 3327 413
e 3469 413
e 3502 413
e 3526 413
e 3710 413
e 3722 413
e 3755 413
e 3823 413
e 3838 413
e 3861 413
e 473 414
e 474 414
e 490 414
e 526 414
e 604 414
e 641 414
e 723 414
e 743 414
e 747 414
e 939 414
e 964 414
e 1035 414
e 1053 414
e 1069 414
e 1140 414
e 1179 414
e 1192 414
e 1199 414
e 1243 414
e 1254 414
e 1301 414
e 1322 414
e 1374 414
e 1379 414
e 1387 414
e 1406 414
e 1473 414
e 1481 414
e 1493 414
e 1501 414
e 1517 414
e 1532 414
e 1602 414
e 1654 414
e 1667 414
e 1750 414
e 1764 414
e 1810 414
e 1836 414
e 1848 414
e 1957 414
e 2018 414
e 2019 414
e 2093 414
e 2156 414
e 2161 414
e 2200 414
e 2247 414
e 2250 414
e 2268 414
e 2290 414
e 2317 414
e 2410 414
e 2412 414
e 2417 414
e 2459 414
e 2601 414
e 2609 414
e 2668 414
e 2692 414
e 2701 414
e 2822 414
e 2842 414
e 2891 414
e 2936 414
e 3008 414
e 3032 414
e 3060 414
e 3067 414
e 3129 414
e 3138 414
e 3145 414
e 3230 414
e 3237 414
e 3282 414
e 3389 414
e 3406 414
e 3439 414
e 3451 414
e 3462 414
e 3506 414
e 3524 414
e 3616 414
e 3628 414
e 3679 414
e 3703 414
e 3723 414
e 3742 414
e 3758 414
e 3826 414
e 3854 414
e 422 415
e 460 415
e 467 415
e 488 415
e 557 415
e 574 415
e 826 415
e 862 415
e 906 415
e 963 415
e 966 415
e 971 415
e 1093 415
e 1130 415
e 1148 415
e 1207 415
e 1319 415
e 1372 415
e 1474 415
e 1530 415
e 1533 415
e 1552 415
e 1604 415
e 1634 415
e 1646 415
e 1841 415
e 1930 415
e 1943 415
e 2046 415
e 2069 415
e 2072 415
e 2171 415
e 2212 415
e 2389 415
e 2442 415
e 2506 415
e 2515 415
e 2569 415
e 2627 415
e 2729 415
e 2760 415
e 2778 415
e 2784 415
e 2806 415
e 3030 415
e 3071 415
e 3097 415
e 3314 415
e 3372 415
e 3407 415
e 3438 415
e 3447 415
e 3511 415
e 3538 415
e 3573 415
e 3611 415
e 3667 415
e 3687 415
e 3727 415
e 3843 415
e 696 416
e 745 416
e 829 416
e 1011 416
e 1260 416
e 1541 416
e 1713 416
e 1915 416
e 1965 416
e 2371 416
e 2768 416
e 2802 416
e 2917 416
e 3085 416
e 3345 416
e 3455 416
e 3624 416
e 3659 416
e 3755 416
e 3863 416
e 441 417
e 472 417
e 530 417
e 549 417
e 556 417
e 604 417
e 747 417
e 1231 417
e 1324 417
e 1350 417
e 1406 417
e 1416 417
e 1430 417
e 1501 417
e 1504 417
e 1508 417
e 1532 417
e 1587 417
e 1595 417
e 1599 417
e 1676 417
e 1678 417
e 1708 417
e 1731 417
e 1783 417
e 1834 417
e 1846 417
e 1853 417
e 1857 417
e 1925 417
e 1966 417
e 1967 417
e 2027 417
e 2038 417
e 2062 417
e 2156 417
e 2161 417
e 2317 417
e 2333 417
e 2359 417
e 2414 417
e 2610 417
e 2620 417
e 2634 417
e 2668 417
e 2701 417
e 2702 417
e 2709 417
e 2720 417
e 2811 417
e 2822 417
e 2867 417
e 2891 417
e 3060 417
e 3167 417
e 3230 417
e 3282 417
e 3325 417
e 3344 417
e 3379 417
e 3400 417
e 3426 417
e 3444 417
e 3506 417
e 3591 417
e 3601 417
e 3745 417
e 3815 417
e 3826 417
e 423 418
e 445 418
e 497 418
e 506 418
e 516 418
e 542 418
e 632 418
e 649 418
e 660 418
e 706 418
e 710 418
e 753 418
e 768 418
e 778 418
e 852 418
e 858 418
e 872 418
e 1028 418
e 1031 418
e 1037 418
e 1064 418
e 1094 418
e 1108 418
e 1114 418
e 1127 418
e 1147 418
e 1162 418
e 1166 418
e 1201 418
e 1217 418
e 1232 418
e 1234 418
e 1273 418
e 1297 418
e 1381 418
e 1424 418
e 1433 418
e 1515 418
e 1563 418
e 1566 418
e 1601 418
e 1615 418
e 1653 418
e 1686 418
e 1689 418
e 1775 418
e 1819 418
e 1942 418
e 1947 418
e 1957 418
e 1986 418
e 2064 418
e 2076 418
e 2089 418
e 2098 418
e 2141 418
e 2172 418
e 2207 418
e 2214 418
e 2216 418
e 2221 418
e 2233 418
e 2243 418
e 2300 418
e 2332 418
e 2343 418
e 2387 418
e 2473 418
e 2481 418
e 2491 418
e 2497 418
e 2536 418
e 2587 418
e 2642 418
e 2745 418
e 2877 418
e 2911 418
e 2915 418
e 2960 418
e 2987 418
e 2997 418
e 3001 418
e 3030 418
e 3031 418
e 3050 418
e 3064 418
e 3093 418
e 3121 418
e 3133 418
e 3135 418
e 3145 418
e 3173 418
e 3235 418
e 3248 418
e 3283 418
e 3300 418
e 3307 418
e 3327 418
e 3340 418
e 3384 418
e 3391 418
e 3443 418
e 3513 418
e 3537 418
e 3553 418
e 3610 418
e 3643 418
e 3656 418
e 3685 418
e 3704 418
e 3713 418
e 3729 418
e 3747 418
e 3755 418
e 3795 418
e 3859 418
e 3862 418
e 3882 418
e 451 419
e 516 419
e 556 419
e 582 419
e 593 419
e 691 419
e 692 419
e 699 419
e 708 419
e 714 419
e 770 419
e 803 419
e 834 419
e 878 419
e 906 419
e 934 419
e 1074 419
e 1134 419
e 1148 419
e 1154 419
e 1165 419
e 1201 419
e 1251 419
e 1294 419
e 1380 419
e 1462 419
e 1469 419
e 1480 419
e 1501 419
e 1562 419
e 1677 419
e 1708 419
e 1741 419
e 1744 419
e 1859 419
e 1874 419
e 1959 419
e 2097 419
e 2104 419
e 2281 419
e 2408 419
e 2437 419
e 2472 419
e 2502 419
e 2509 419
e 2557 419
e 2694 419
e 2739 419
e 2874 419
e 2880 419
e 2953 419
e 3017 419
e 3049 419
e 3054 419
e 3064 419
e 3116 419
e 3161 419
e 3198 419
e 3306 419
e 3315 419
e 3369 419
e 3493 419
e 3504 419
e 3701 419
e 3748 419
e 3752 419
e 3755 419
e 3767 419
e 3802 419
e 3811 419
e 3867 419
e 598 420
e 685 420
e 749 420
e 846 420
e 956 420
e 992 420
e 1180 420
e 1355 420
e 1673 420
e 1693 420
e 1779 420
e 1791 420
e 2026 420
e 2053 420
e 2172 420
e 2234 420
e 2243 420
e 2532 420
e 2573 420
e 2614 420
e 2690 420
e 2801 420
e 2917 420
e 2961 420
e 3183 420
e 3355 420
e 3580 420
e 3760 420
e 3804 420
e 578 421
e 744 421
e 757 421
e 861 421
e 865 421
e 937 421
e 1037 421
e 1114 421
e 1273 421
e 1385 421
e 1395 421
e 1601 421
e 1606 421
e 1764 421
e 1882 421
e 1975 421
e 2020 421
e 2030 421
e 2067 421
e 2117 421
e 2244 421
e 2392 421
e 2428 421
e 2452 421
e 2594 421
e 2745 421
e 2769 421
e 2915 421
e 2989 421
e 3021 421
e 3050 421
e 3130 421
e 3133 421
e 3277 421
e 3283 421
e 3384 421
e 3391 421
e 3443 421
e 3462 421
e 3549 421
e 3564 421
e 3582 421
e 3672 421
e 3755 421
e 3839 421
e 529 422
e 625 422
e 858 422
e 861 422
e 912 422
e 1071 422
e 1108 422
e 1159 422
e 1176 422
e 1207 422
e 1318 422
e 1359 422
e 1412 422
e 1474 422
e 1511 422
e 1546 422
e 1604 422
e 1702 422
e 1734 422
e 1738 422
e 2218 422
e 2348 422
e 2389 422
e 2473 422
e 2484 422
e 2515 422
e 2543 422
e 2621 422
e 2640 422
e 2699 422
e 2727 422
e 2769 422
e 2775 422
e 2781 422
e 2911 422
e 3000 422
e 3133 422
e 3260 422
e 3283 422
e 3313 422
e 3391 422
e 3467 422
e 3522 422
e 3623 422
e 3672 422
e 3729 422
e 3755 422
e 3759 422
e 3816 422
e 3895 422
e 445 423
e 632 423
e 649 423
e 675 423
e 928 423
e 965 423
e 1028 423
e 1031 423
e 1114 423
e 1118 423
e 1124 423
e 1129 423
e 1147 423
e 1162 423
e 1166 423
e 1188 423
e 1217 423
e 1233 423
e 1318 423
e 1339 423
e 1372 423
e 1381 423
e 1412 423
e 1468 423
e 1511 423
e 1563 423
e 1572 423
e 1615 423
e 1691 423
e 1743 423
e 1819 423
e 1838 423
e 1850 423
e 1863 423
e 1924 423
e 1942 423
e 1990 423
e 1993 423
e 2008 423
e 2030 423
e 2064 423
e 2087 423
e 2218 423
e 2233 423
e 2300 423
e 2306 423
e 2361 423
e 2428 423
e 2484 423
e 2640 423
e 2679 423
e 2695 423
e 2813 423
e 2946 423
e 2960 423
e 3093 423
e 3121 423
e 3133 423
e 3203 423
e 3301 423
e 3313 423
e 3320 423
e 3333 423
e 3336 423
e 3413 423
e 3449 423
e 3553 423
e 3587 423
e 3588 423
e 3610 423
e 3631 423
e 3638 423
e 3673 423
e 3679 423
e 3689 423
e 3729 423
e 3755 423
e 3759 423
e 3763 423
e 3816 423
e 3876 423
e 3888 423
e 426 424
e 443 424
e 456 424
e 749 424
e 808 424
e 898 424
e 1011 424
e 1110 424
e 1284 424
e 1295 424
e 1337 424
e 1502 424
e 1541 424
e 1618 424
e 1674 424
e 1776 424
e 1840 424
e 1845 424
e 1877 424
e 2022 424
e 2214 424
e 2295 424
e 2370 424
e 2475 424
e 2498 424
e 2571 424
e 2690 424
e 2778 424
e 2796 424
e 2879 424
e 2964 424
e 3103 424
e 3140 424
e 3141 424
e 3295 424
e 3341 424
e 3469 424
e 3570 424
e 3583 424
e 3740 424
e 3755 424
e 3892 424
e 474 425
e 673 425
e 892 425
e 1034 425
e 1301 425
e 1363 425
e 1459 425
e 1646 425
e 1710 425
e 1837 425
e 1875 425
e 1882 425
e 1894 425
e 2074 425
e 2086 425
e 2091 425
e 2093 425
e 2158 425
e 2175 425
e 2197 425
e 2205 425
e 2267 425
e 2303 425
e 2308 425
e 2477 425
e 2491 425
e 2538 425
e 2637 425
e 2692 425
e 2835 425
e 2948 425
e 3031 425
e 3109 425
e 3192 425
e 3212 425
e 3294 425
e 3450 425
e 3452 425
e 3461 425
e 3524 425
e 3530 425
e 3663 425
e 3666 425
e 3667 425
e 3822 425
e 608 426
e 676 426
e 693 426
e 704 426
e 749 426
e 976 426
e 1172 426
e 1195 426
e 1263 426
e 1289 426
e 1295 426
e 1337 426
e 1384 426
e 1427 426
e 1466 426
e 1540 426
e 1635 426
e 1713 426
e 1777 426
e 1795 426
e 1840 426
e 2026 426
e 2058 426
e 2106 426
e 2228 426
e 2253 426
e 2295 426
e 2384 426
e 2526 426
e 2647 426
e 2756 426
e 2826 426
e 2892 426
e 2903 426
e 3141 426
e 3182 426
e 3292 426
e 3353 426
e 3405 426
e 3532 426
e 3579 426
e 3641 426
e 3664 426
e 3699 426
e 3801 426
e 3814 426
e 436 427
e 663 427
e 680 427
e 691 427
e 873 427
e 930 427
e 1013 427
e 1082 427
e 1142 427
e 1656 427
e 1828 427
e 1909 427
e 2312 427
e 2649 427
e 2669 427
e 3425 427
e 3783 427
e 3799 427
e 516 428
e 609 428
e 882 428
e 980 428
e 988 428
e 1036 428
e 1071 428
e 1638 428
e 1685 428
e 1793 428
e 1997 428
e 2128 428
e 2216 428
e 2264 428
e 2502 428
e 2554 428
e 2574 428
e 2586 428
e 2946 428
e 3175 428
e 3198 428
e 3346 428
e 3380 428
e 3588 428
e 896 429
e 983 429
e 1178 429
e 1389 429
e 1530 429
e 1656 429
e 2104 429
e 2669 429
e 2957 429
e 3049 429
e 3369 429
e 3425 429
e 3634 429
e 3749 429
e 3755 429
e 492 430
e 645 430
e 701 430
e 726 430
e 964 430
e 1094 430
e 1122 430
e 1407 430
e 1765 430
e 1824 430
e 1848 430
e 1892 430
e 1945 430
e 2141 430
e 2202 430
e 2323 430
e 2432 430
e 2482 430
e 2713 430
e 2726 430
e 2757 430
e 2968 430
e 3067 430
e 3075 430
e 3496 430
e 3601 430
e 3755 430
e 3829 430
e 3835 430
e 598 431
e 804 431
e 855 431
e 976 431
e 1079 431
e 1184 431
e 1219 431
e 1281 431
e 1289 431
e 1337 431
e 1635 431
e 1791 431
e 1806 431
e 1888 431
e 1912 431
e 2088 431
e 2220 431
e 2234 431
e 2253 431
e 2287 431
e 2367 431
e 2805 431
e 2978 431
e 3118 431
e 3132 431
e 3308 431
e 3442 431
e 3548 431
e 3616 431
e 3620 431
e 3624 431
e 3869 431
e 509 432
e 575 432
e 617 432
e 626 432
e 911 432
e 1213 432
e 1265 432
e 1431 432
e 1530 432
e 1783 432
e 2104 432
e 2311 432
e 2413 432
e 2418 432
e 2422 432
e 2473 432
e 2718 432
e 2885 432
e 3106 432
e 3202 432
e 3242 432
e 3315 432
e 3521 432
e 3636 432
e 514 433
e 679 433
e 999 433
e 1187 433
e 1224 433
e 1231 433
e 1379 433
e 1672 433
e 2168 433
e 2459 433
e 2549 433
e 2579 433
e 2628 433
e 3653 433
e 3742 433
e 480 434
e 662 434
e 749 434
e 781 434
e 790 434
e 798 434
e 804 434
e 936 434
e 947 434
e 1237 434
e 1281 434
e 1284 434
e 1295 434
e 1349 434
e 1463 434
e 1531 434
e 1539 434
e 1569 434
e 1699 434
e 1705 434
e 1877 434
e 1983 434
e 1984 434
e 2057 434
e 2112 434
e 2138 434
e 2146 434
e 2149 434
e 2159 434
e 2254 434
e 2287 434
e 2384 434
e 2391 434
e 2470 434
e 2507 434
e 2526 434
e 2633 434
e 2646 434
e 2711 434
e 2756 434
e 2768 434
e 2801 434
e 2886 434
e 2917 434
e 2939 434
e 3052 434
e 3105 434
e 3136 434
e 3182 434
e 3190 434
e 3233 434
e 3292 434
e 3405 434
e 3455 434
e 3557 434
e 3570 434
e 3574 434
e 3594 434
e 3604 434
e 3624 434
e 3664 434
e 3720 434
e 3770 434
e 3804 434
e 3847 434
e 3868 434
e 3880 434
e 3897 434
e 598 435
e 639 435
e 846 435
e 853 435
e 1367 435
e 1411 435
e 1569 435
e 1581 435
e 1816 435
e 2053 435
e 2178 435
e 2589 435
e 2805 435
e 2824 435
e 2892 435
e 3206 435
e 3732 435
e 3869 435
e 451 436
e 464 436
e 470 436
e 483 436
e 514 436
e 516 436
e 563 436
e 564 436
e 575 436
e 586 436
e 589 436
e 600 436
e 615 436
e 655 436
e 663 436
e 680 436
e 684 436
e 691 436
e 708 436
e 715 436
e 737 436
e 775 436
e 826 436
e 839 436
e 847 436
e 876 436
e 881 436
e 896 436
e 906 436
e 922 436
e 949 436
e 963 436
e 972 436
e 999 436
e 1013 436
e 1030 436
e 1042 436
e 1082 436
e 1130 436
e 1136 436
e 1138 436
e 1223 436
e 1224 436
e 1231 436
e 1277 436
e 1316 436
e 1321 436
e 1350 436
e 1366 436
e 1376 436
e 1377 436
e 1379 436
e 1416 436
e 1458 436
e 1469 436
e 1508 436
e 1550 436
e 1561 436
e 1563 436
e 1574 436
e 1598 436
e 1599 436
e 1656 436
e 1657 436
e 1662 436
e 1672 436
e 1677 436
e 1760 436
e 1805 436
e 1809 436
e 1814 436
e 1844 436
e 1845 436
e 1966 436
e 1967 436
e 1982 436
e 2038 436
e 2041 436
e 2042 436
e 2077 436
e 2085 436
e 2108 436
e 2115 436
e 2156 436
e 2157 436
e 2163 436
e 2193 436
e 2209 436
e 2243 436
e 2288 436
e 2306 436
e 2307 436
e 2312 436
e 2340 436
e 2436 436
e 2505 436
e 2579 436
e 2649 436
e 2661 436
e 2669 436
e 2675 436
e 2677 436
e 2708 436
e 2714 436
e 2720 436
e 2824 436
e 2832 436
e 2880 436
e 2906 436
e 2931 436
e 2957 436
e 2986 436
e 3003 436
e 3097 436
e 3145 436
e 3179 436
e 3184 436
e 3219 436
e 3241 436
e 3242 436
e 3262 436
e 3284 436
e 3296 436
e 3299 436
e 3329 436
e 3338 436
e 3385 436
e 3419 436
e 3425 436
e 3448 436
e 3506 436
e 3507 436
e 3526 436
e 3528 436
e 3541 436
e 3567 436
e 3586 436
e 3603 436
e 3634 436
e 3653 436
e 3674 436
e 3783 436
e 3799 436
e 3815 436
e 3842 436
e 446 437
e 613 437
e 1061 437
e 1068 437
e 1166 437
e 1372 437
e 1448 437
e 1525 437
e 1854 437
e 2171 437
e 2630 437
e 2848 437
e 2856 437
e 2998 437
e 3357 437
e 3492 437
e 3666 437
e 3755 437
e 3763 437
e 3821 437
e 1427 438
e 1526 438
e 3579 438
e 644 439
e 1218 439
e 1614 439
e 1625 439
e 1798 439
e 1822 439
e 2043 439
e 2185 439
e 2204 439
e 2225 439
e 2655 439
e 2917 439
e 3058 439
e 3167 439
e 3393 439
e 3488 439
e 3639 439
e 3715 439
e 625 440
e 717 440
e 757 440
e 794 440
e 970 440
e 1085 440
e 1166 440
e 1319 440
e 1352 440
e 1804 440
e 1868 440
e 2047 440
e 2082 440
e 2156 440
e 2244 440
e 2251 440
e 2392 440
e 2679 440
e 2823 440
e 2891 440
e 2954 440
e 3020 440
e 3036 440
e 3445 440
e 3486 440
e 3491 440
e 3585 440
e 3612 440
e 483 441
e 492 441
e 747 441
e 1212 441
e 1231 441
e 1298 441
e 1316 441
e 1324 441
e 1416 441
e 1430 441
e 1574 441
e 1751 441
e 1836 441
e 1861 441
e 1966 441
e 1967 441
e 2062 441
e 2436 441
e 2667 441
e 2702 441
e 2720 441
e 2936 441
e 3194 441
e 3202 441
e 3488 441
e 3506 441
e 3591 441
e 3826 441
e 458 442
e 485 442
e 540 442
e 653 442
e 735 442
e 753 442
e 846 442
e 855 442
e 883 442
e 958 442
e 1079 442
e 1219 442
e 1281 442
e 1288 442
e 1332 442
e 1337 442
e 1405 442
e 1519 442
e 1570 442
e 1631 442
e 1635 442
e 1795 442
e 1877 442
e 2057 442
e 2146 442
e 2151 442
e 2185 442
e 2222 442
e 2227 442
e 2236 442
e 2253 442
e 2327 442
e 2384 442
e 2400 442
e 2492 442
e 2542 442
e 2550 442
e 2599 442
e 2611 442
e 2633 442
e 2656 442
e 2671 442
e 2735 442
e 2756 442
e 2802 442
e 2812 442
e 2870 442
e 2907 442
e 2978 442
e 2983 442
e 3009 442
e 3059 442
e 3137 442
e 3222 442
e 3256 442
e 3263 442
e 3317 442
e 3353 442
e 3548 442
e 3552 442
e 3593 442
e 3604 442
e 3616 442
e 3641 442
e 3699 442
e 3721 442
e 3755 442
e 3819 442
e 3869 442
e 552 443
e 693 443
e 730 443
e 749 443
e 1281 443
e 1295 443
e 1502 443
e 1539 443
e 1581 443
e 1625 443
e 1705 443
e 1941 443
e 2057 443
e 2224 443
e 2232 443
e 2254 443
e 2361 443
e 2470 443
e 2546 443
e 2756 443
e 2939 443
e 3190 443
e 3222 443
e 3233 443
e 3263 443
e 3271 443
e 3500 443
e 3604 443
e 3641 443
e 3676 443
e 3740 443
e 3804 443
e 3819 443
e 3868 443
e 3873 443
e 995 444
e 1295 444
e 1411 444
e 1795 444
e 1820 444
e 1992 444
e 1997 444
e 2107 444
e 2178 444
e 2188 444
e 2772 444
e 3103 444
e 3130 444
e 3313 444
e 3538 444
e 3698 444
e 3703 444
e 3720 444
e 3869 444
e 513 445
e 518 445
e 558 445
e 596 445
e 624 445
e 637 445
e 722 445
e 742 445
e 792 445
e 793 445
e 801 445
e 858 445
e 928 445
e 1028 445
e 1031 445
e 1202 445
e 1233 445
e 1289 445
e 1357 445
e 1381 445
e 1405 445
e 1468 445
e 1511 445
e 1585 445
e 1615 445
e 1770 445
e 1819 445
e 1838 445
e 1924 445
e 2064 445
e 2136 445
e 2300 445
e 2383 445
e 2400 445
e 2574 445
e 2621 445
e 2688 445
e 2813 445
e 2840 445
e 2856 445
e 2946 445
e 3005 445
e 3115 445
e 3133 445
e 3152 445
e 3209 445
e 3269 445
e 3305 445
e 3609 445
e 3631 445
e 3679 445
e 3729 445
e 3800 445
e 3818 445
e 3866 445
e 3875 445
e 513 446
e 528 446
e 701 446
e 920 446
e 1026 446
e 1129 446
e 1191 446
e 1215 446
e 1313 446
e 1626 446
e 1733 446
e 1747 446
e 1940 446
e 2226 446
e 2272 446
e 2283 446
e 2357 446
e 2469 446
e 2518 446
e 2627 446
e 2632 446
e 2653 446
e 2744 446
e 3015 446
e 3077 446
e 3097 446
e 3249 446
e 3300 446
e 3391 446
e 3658 446
e 3663 446
e 3666 446
e 3674 446
e 3726 446
e 3782 446
e 3783 446
e 3825 446
e 3755 447
e 460 448
e 469 448
e 472 448
e 613 448
e 770 448
e 781 448
e 823 448
e 966 448
e 971 448
e 1007 448
e 1055 448
e 1134 448
e 1176 448
e 1187 448
e 1299 448
e 1310 448
e 1469 448
e 1552 448
e 1612 448
e 1648 448
e 1689 448
e 1868 448
e 1942 448
e 1986 448
e 2075 448
e 2098 448
e 2240 448
e 2280 448
e 2471 448
e 2516 448
e 2534 448
e 2543 448
e 2784 448
e 2792 448
e 2830 448
e 2891 448
e 3013 448
e 3097 448
e 3125 448
e 3145 448
e 3160 448
e 3168 448
e 3327 448
e 3364 448
e 3376 448
e 3383 448
e 3521 448
e 3735 448
e 3752 448
e 3755 448
e 3842 448
e 462 449
e 671 449
e 776 449
e 785 449
e 805 449
e 901 449
e 1020 449
e 1137 449
e 1222 449
e 1244 449
e 1284 449
e 1290 449
e 1349 449
e 1382 449
e 1384 449
e 1415 449
e 1550 449
e 1567 449
e 1570 449
e 1613 449
e 1619 449
e 1699 449
e 1713 449
e 1766 449
e 1777 449
e 1877 449
e 1997 449
e 2057 449
e 2138 449
e 2323 449
e 2475 449
e 2555 449
e 2617 449
e 2690 449
e 2802 449
e 2917 449
e 2961 449
e 3076 449
e 3103 449
e 3136 449
e 3206 449
e 3222 449
e 3256 449
e 3430 449
e 3501 449
e 3548 449
e 3575 449
e 3579 449
e 3681 449
e 3755 449
e 3781 449
e 3804 449
e 3847 449
e 516 450
e 612 450
e 690 450
e 823 450
e 834 450
e 847 450
e 863 450
e 966 450
e 980 450
e 1007 450
e 1087 450
e 1183 450
e 1187 450
e 1234 450
e 1258 450
e 1302 450
e 1335 450
e 1347 450
e 1371 450
e 1373 450
e 1495 450
e 1521 450
e 1592 450
e 1648 450
e 1760 450
e 1769 450
e 1775 450
e 1825 450
e 1837 450
e 1877 450
e 1903 450
e 1978 450
e 2052 450
e 2237 450
e 2322 450
e 2378 450
e 2396 450
e 2452 450
e 2458 450
e 2506 450
e 2516 450
e 2575 450
e 2576 450
e 2639 450
e 2661 450
e 2716 450
e 2777 450
e 2867 450
e 2876 450
e 2885 450
e 2914 450
e 2919 450
e 3047 450
e 3089 450
e 3299 450
e 3374 450
e 3521 450
e 3635 450
e 3666 450
e 3722 450
e 3726 450
e 3735 450
e 3755 450
e 3794 450
e 3832 450
e 3851 450
e 3857 450
e 3872 450
e 3882 450
e 457 451
e 505 451
e 559 451
e 575 451
e 582 451
e 624 451
e 641 451
e 680 451
e 684 451
e 691 451
e 697 451
e 699 451
e 708 451
e 770 451
e 824 451
e 825 451
e 831 451
e 835 451
e 873 451
e 876 451
e 902 451
e 906 451
e 922 451
e 949 451
e 963 451
e 964 451
e 966 451
e 993 451
e 1024 451
e 1030 451
e 1045 451
e 1066 451
e 1074 451
e 1110 451
e 1130 451
e 1136 451
e 1138 451
e 1245 451
e 1247 451
e 1258 451
e 1277 451
e 1303 451
e 1313 451
e 1334 451
e 1346 451
e 1348 451
e 1361 451
e 1386 451
e 1393 451
e 1416 451
e 1430 451
e 1443 451
e 1464 451
e 1506 451
e 1508 451
e 1528 451
e 1542 451
e 1543 451
e 1552 451
e 1561 451
e 1622 451
e 1639 451
e 1662 451
e 1667 451
e 1689 451
e 1690 451
e 1711 451
e 1731 451
e 1794 451
e 1796 451
e 1802 451
e 1843 451
e 1846 451
e 1874 451
e 1880 451
e 1902 451
e 1969 451
e 1976 451
e 1977 451
e 1982 451
e 1986 451
e 1997 451
e 1999 451
e 2003 451
e 2052 451
e 2072 451
e 2075 451
e 2085 451
e 2104 451
e 2128 451
e 2140 451
e 2148 451
e 2168 451
e 2171 451
e 2189 451
e 2193 451
e 2231 451
e 2278 451
e 2288 451
e 2337 451
e 2345 451
e 2389 451
e 2408 451
e 2419 451
e 2432 451
e 2445 451
e 2448 451
e 2472 451
e 2477 451
e 2496 451
e 2505 451
e 2628 451
e 2644 451
e 2651 451
e 2655 451
e 2661 451
e 2672 451
e 2726 451
e 2739 451
e 2784 451
e 2810 451
e 2813 451
e 2832 451
e 2847 451
e 2858 451
e 2887 451
e 2898 451
e 2906 451
e 2913 451
e 2924 451
e 2937 451
e 2948 451
e 2957 451
e 3012 451
e 3044 451
e 3049 451
e 3064 451
e 3069 451
e 3075 451
e 3097 451
e 3098 451
e 3100 451
e 3142 451
e 3162 451
e 3179 451
e 3184 451
e 3219 451
e 3241 451
e 3258 451
e 3261 451
e 3315 451
e 3374 451
e 3382 451
e 3425 451
e 3444 451
e 3469 451
e 3498 451
e 3507 451
e 3513 451
e 3521 451
e 3552 451
e 3598 451
e 3629 451
e 3633 451
e 3656 451
e 3678 451
e 3722 451
e 3734 451
e 3737 451
e 3747 451
e 3752 451
e 3762 451
e 3794 451
e 3836 451
e 3842 451
e 3851 451
e 3855 451
e 3856 451
e 3870 451
e 3878 451
e 701 452
e 998 452
e 1047 452
e 1123 452
e 1254 452
e 1318 452
e 1357 452
e 1374 452
e 1453 452
e 1691 452
e 1856 452
e 2064 452
e 2086 452
e 2518 452
e 2637 452
e 2898 452
e 2902 452
e 3023 452
e 3102 452
e 3312 452
e 3407 452
e 3521 452
e 3556 452
e 3755 452
e 503 453
e 515 453
e 558 453
e 584 453
e 625 453
e 631 453
e 632 453
e 677 453
e 719 453
e 722 453
e 753 453
e 786 453
e 793 453
e 858 453
e 861 453
e 874 453
e 931 453
e 951 453
e 1035 453
e 1055 453
e 1108 453
e 1166 453
e 1254 453
e 1319 453
e 1339 453
e 1345 453
e 1372 453
e 1395 453
e 1412 453
e 1476 453
e 1489 453
e 1563 453
e 1566 453
e 1601 453
e 1615 453
e 1653 453
e 1754 453
e 1804 453
e 1819 453
e 1868 453
e 1910 453
e 1913 453
e 1944 453
e 2051 453
e 2078 453
e 2086 453
e 2089 453
e 2161 453
e 2241 453
e 2297 453
e 2300 453
e 2318 453
e 2323 453
e 2336 453
e 2360 453
e 2411 453
e 2428 453
e 2430 453
e 2520 453
e 2525 453
e 2547 453
e 2562 453
e 2584 453
e 2587 453
e 2660 453
e 2670 453
e 2699 453
e 2744 453
e 2814 453
e 2838 453
e 2877 453
e 2911 453
e 2918 453
e 2921 453
e 2960 453
e 2961 453
e 3050 453
e 3133 453
e 3173 453
e 3206 453
e 3219 453
e 3301 453
e 3310 453
e 3322 453
e 3391 453
e 3446 453
e 3451 453
e 3484 453
e 3521 453
e 3543 453
e 3553 453
e 3587 453
e 3610 453
e 3623 453
e 3669 453
e 3673 453
e 3719 453
e 3736 453
e 3755 453
e 3827 453
e 3852 453
e 3875 453
e 3895 453
e 516 454
e 592 454
e 650 454
e 1134 454
e 1211 454
e 1215 454
e 1275 454
e 1528 454
e 1802 454
e 1998 454
e 2354 454
e 2389 454
e 2509 454
e 2566 454
e 2928 454
e 3372 454
e 3511 454
e 3755 454
e 3781 454
e 3878 454
e 531 455
e 537 455
e 555 455
e 559 455
e 581 455
e 692 455
e 701 455
e 706 455
e 732 455
e 734 455
e 764 455
e 838 455
e 960 455
e 984 455
e 1024 455
e 1094 455
e 1105 455
e 1130 455
e 1161 455
e 1186 455
e 1243 455
e 1515 455
e 1574 455
e 1653 455
e 1669 455
e 1691 455
e 1876 455
e 1891 455
e 1917 455
e 1930 455
e 1996 455
e 2022 455
e 2099 455
e 2100 455
e 2238 455
e 2250 455
e 2306 455
e 2309 455
e 2388 455
e 2411 455
e 2452 455
e 2495 455
e 2499 455
e 2506 455
e 2528 455
e 2664 455
e 2724 455
e 2760 455
e 2799 455
e 2811 455
e 2833 455
e 2842 455
e 2879 455
e 2901 455
e 2940 455
e 2944 455
e 2968 455
e 3067 455
e 3142 455
e 3144 455
e 3155 455
e 3224 455
e 3275 455
e 3382 455
e 3402 455
e 3438 455
e 3447 455
e 3471 455
e 3516 455
e 3543 455
e 3664 455
e 3689 455
e 3690 455
e 3710 455
e 3822 455
e 3823 455
e 3861 455
e 693 456
e 749 456
e 956 456
e 1129 456
e 1173 456
e 1218 456
e 1246 456
e 1284 456
e 1295 456
e 1486 456
e 1570 456
e 1840 456
e 1873 456
e 1929 456
e 2057 456
e 2088 456
e 2146 456
e 2562 456
e 2567 456
e 2756 456
e 2801 456
e 2873 456
e 2992 456
e 3548 456
e 3659 456
e 3793 456
e 3847 456
e 486 457
e 516 457
e 582 457
e 596 457
e 616 457
e 825 457
e 966 457
e 973 457
e 1006 457
e 1007 457
e 1045 457
e 1167 457
e 1233 457
e 1274 457
e 1312 457
e 1313 457
e 1335 457
e 1357 457
e 1380 457
e 1386 457
e 1452 457
e 1543 457
e 1556 457
e 1648 457
e 1662 457
e 1689 457
e 1825 457
e 1837 457
e 1844 457
e 1846 457
e 1880 457
e 1925 457
e 2075 457
e 2148 457
e 2231 457
e 2237 457
e 2370 457
e 2422 457
e 2469 457
e 2473 457
e 2496 457
e 2531 457
e 2686 457
e 2687 457
e 2694 457
e 2703 457
e 2775 457
e 2845 457
e 3060 457
e 3097 457
e 3195 457
e 3258 457
e 3261 457
e 3327 457
e 3335 457
e 3374 457
e 3415 457
e 3526 457
e 3629 457
e 3678 457
e 3682 457
e 3755 457
e 3842 457
e 3855 457
e 3882 457
e 468 458
e 479 458
e 480 458
e 499 458
e 520 458
e 543 458
e 572 458
e 595 458
e 653 458
e 662 458
e 693 458
e 730 458
e 753 458
e 760 458
e 772 458
e 804 458
e 865 458
e 913 458
e 941 458
e 947 458
e 953 458
e 956 458
e 1044 458
e 1051 458
e 1128 458
e 1219 458
e 1244 458
e 1281 458
e 1284 458
e 1289 458
e 1290 458
e 1295 458
e 1306 458
e 1325 458
e 1349 458
e 1391 458
e 1441 458
e 1454 458
e 1466 458
e 1470 458
e 1486 458
e 1531 458
e 1539 458
e 1569 458
e 1570 458
e 1581 458
e 1619 458
e 1625 458
e 1631 458
e 1645 458
e 1669 458
e 1673 458
e 1699 458
e 1704 458
e 1705 458
e 1713 458
e 1714 458
e 1724 458
e 1732 458
e 1791 458
e 1797 458
e 1806 458
e 1827 458
e 1838 458
e 1873 458
e 1877 458
e 1912 458
e 1929 458
e 1941 458
e 1965 458
e 1972 458
e 1981 458
e 1984 458
e 1990 458
e 2027 458
e 2040 458
e 2057 458
e 2088 458
e 2138 458
e 2149 458
e 2159 458
e 2227 458
e 2232 458
e 2236 458
e 2277 458
e 2287 458
e 2295 458
e 2327 458
e 2351 458
e 2367 458
e 2391 458
e 2398 458
e 2399 458
e 2400 458
e 2470 458
e 2526 458
e 2532 458
e 2533 458
e 2542 458
e 2585 458
e 2589 458
e 2592 458
e 2603 458
e 2611 458
e 2633 458
e 2637 458
e 2646 458
e 2671 458
e 2752 458
e 2756 458
e 2764 458
e 2804 458
e 2816 458
e 2826 458
e 2843 458
e 2871 458
e 2917 458
e 2973 458
e 3009 458
e 3088 458
e 3111 458
e 3132 458
e 3136 458
e 3171 458
e 3233 458
e 3236 458
e 3256 458
e 3263 458
e 3271 458
e 3279 458
e 3292 458
e 3308 458
e 3455 458
e 3548 458
e 3571 458
e 3579 458
e 3580 458
e 3587 458
e 3593 458
e 3594 458
e 3604 458
e 3616 458
e 3624 458
e 3664 458
e 3676 458
e 3699 458
e 3720 458
e 3721 458
e 3725 458
e 3740 458
e 3797 458
e 3804 458
e 3819 458
e 3847 458
e 3863 458
e 3868 458
e 3873 458
e 3887 458
e 3896 458
e 3897 458
e 665 459
e 721 459
e 1342 459
e 2270 459
e 2870 459
e 2997 459
e 3191 459
e 3448 459
e 472 460
e 574 460
e 691 460
e 770 460
e 949 460
e 966 460
e 999 460
e 1045 460
e 1062 460
e 1124 460
e 1130 460
e 1161 460
e 1240 460
e 1313 460
e 1346 460
e 1361 460
e 1379 460
e 1381 460
e 1386 460
e 1416 460
e 1533 460
e 1604 460
e 1642 460
e 1689 460
e 1930 460
e 1975 460
e 1986 460
e 1994 460
e 2122 460
e 2294 460
e 2389 460
e 2416 460
e 2506 460
e 2531 460
e 2557 460
e 2627 460
e 2725 460
e 2760 460
e 2769 460
e 2778 460
e 2830 460
e 2847 460
e 2848 460
e 3030 460
e 3067 460
e 3077 460
e 3097 460
e 3125 460
e 3161 460
e 3323 460
e 3358 460
e 3552 460
e 3573 460
e 3629 460
e 3674 460
e 3726 460
e 3755 460
e 3783 460
e 3842 460
e 1066 461
e 1275 461
e 1707 461
e 2473 461
e 2898 461
e 467 462
e 515 462
e 531 462
e 602 462
e 651 462
e 691 462
e 728 462
e 744 462
e 768 462
e 852 462
e 977 462
e 1009 462
e 1118 462
e 1129 462
e 1135 462
e 1152 462
e 1191 462
e 1207 462
e 1277 462
e 1280 462
e 1288 462
e 1319 462
e 1339 462
e 1474 462
e 1479 462
e 1512 462
e 1515 462
e 1548 462
e 1567 462
e 1591 462
e 1596 462
e 1608 462
e 1614 462
e 1642 462
e 1648 462
e 1691 462
e 1734 462
e 1754 462
e 1866 462
e 1882 462
e 1908 462
e 1963 462
e 1975 462
e 2020 462
e 2030 462
e 2067 462
e 2124 462
e 2225 462
e 2244 462
e 2257 462
e 2258 462
e 2267 462
e 2392 462
e 2411 462
e 2507 462
e 2525 462
e 2562 462
e 2565 462
e 2583 462
e 2616 462
e 2659 462
e 2666 462
e 2745 462
e 2771 462
e 2778 462
e 2838 462
e 2937 462
e 3003 462
e 3017 462
e 3019 462
e 3021 462
e 3029 462
e 3058 462
e 3074 462
e 3078 462
e 3145 462
e 3288 462
e 3295 462
e 3360 462
e 3499 462
e 3521 462
e 3553 462
e 3582 462
e 3610 462
e 3638 462
e 3643 462
e 3673 462
e 3751 462
e 3755 462
e 3793 462
e 3860 462
e 527 463
e 548 463
e 622 463
e 862 463
e 942 463
e 966 463
e 984 463
e 1055 463
e 1067 463
e 1257 463
e 1372 463
e 1396 463
e 1544 463
e 1616 463
e 1648 463
e 1685 463
e 1689 463
e 1831 463
e 2055 463
e 2068 463
e 2074 463
e 2128 463
e 2223 463
e 2286 463
e 2316 463
e 2543 463
e 2604 463
e 2632 463
e 2644 463
e 2784 463
e 2810 463
e 2998 463
e 3077 463
e 3145 463
e 3150 463
e 3161 463
e 3235 463
e 3376 463
e 3419 463
e 3613 463
e 3626 463
e 3658 463
e 3682 463
e 3755 463
e 3769 463
e 3817 463
e 3874 463
e 622 464
e 675 464
e 677 464
e 691 464
e 809 464
e 828 464
e 948 464
e 963 464
e 999 464
e 1007 464
e 1085 464
e 1188 464
e 1227 464
e 1233 464
e 1276 464
e 1310 464
e 1361 464
e 1417 464
e 1582 464
e 2105 464
e 2248 464
e 2296 464
e 2669 464
e 2714 464
e 2721 464
e 2727 464
e 2780 464
e 2885 464
e 2899 464
e 2920 464
e 3014 464
e 3026 464
e 3029 464
e 3051 464
e 3335 464
e 3364 464
e 3409 464
e 3448 464
e 3537 464
e 3551 464
e 3590 464
e 3755 464
e 3779 464
e 3799 464
e 3827 464
e 3853 464
e 3865 464
e 3872 464
e 483 465
e 563 465
e 586 465
e 733 465
e 814 465
e 925 465
e 951 465
e 1017 465
e 1121 465
e 1124 465
e 1172 465
e 1202 465
e 1224 465
e 1227 465
e 1304 465
e 1366 465
e 1426 465
e 1622 465
e 1657 465
e 1672 465
e 1770 465
e 1828 465
e 1986 465
e 2115 465
e 2157 465
e 2178 465
e 2247 465
e 2258 465
e 2326 465
e 2359 465
e 2506 465
e 2528 465
e 2564 465
e 2600 465
e 2661 465
e 2685 465
e 2708 465
e 2718 465
e 2810 465
e 2824 465
e 2842 465
e 2860 465
e 2892 465
e 2912 465
e 2925 465
e 2929 465
e 2959 465
e 3493 465
e 3523 465
e 3674 465
e 3698 465
e 3829 465
e 3830 465
e 3836 465
e 3849 465
e 3852 465
e 3865 465
e 504 466
e 517 466
e 527 466
e 545 466
e 701 466
e 713 466
e 745 466
e 838 466
e 931 466
e 955 466
e 962 466
e 984 466
e 1023 466
e 1100 466
e 1121 466
e 1154 466
e 1166 466
e 1191 466
e 1298 466
e 1443 466
e 1536 466
e 1632 466
e 1665 466
e 1667 466
e 1825 466
e 1856 466
e 1876 466
e 1939 466
e 1974 466
e 1986 466
e 2093 466
e 2164 466
e 2190 466
e 2202 466
e 2229 466
e 2255 466
e 2265 466
e 2297 466
e 2417 466
e 2602 466
e 2913 466
e 2931 466
e 2944 466
e 3031 466
e 3043 466
e 3099 466
e 3252 466
e 3253 466
e 3314 466
e 3360 466
e 3456 466
e 3482 466
e 3521 466
e 3581 466
e 3666 466
e 3723 466
e 3753 466
e 3755 466
e 475 467
e 489 467
e 496 467
e 507 467
e 692 467
e 699 467
e 768 467
e 777 467
e 778 467
e 791 467
e 826 467
e 871 467
e 906 467
e 928 467
e 963 467
e 993 467
e 1045 467
e 1067 467
e 1091 467
e 1094 467
e 1111 467
e 1127 467
e 1130 467
e 1134 467
e 1148 467
e 1154 467
e 1166 467
e 1191 467
e 1201 467
e 1234 467
e 1240 467
e 1248 467
e 1268 467
e 1327 467
e 1368 467
e 1515 467
e 1578 467
e 1609 467
e 1653 467
e 1711 467
e 1802 467
e 1842 467
e 1862 467
e 1864 467
e 1898 467
e 1937 467
e 1939 467
e 1943 467
e 1949 467
e 1954 467
e 1982 467
e 1998 467
e 2023 467
e 2046 467
e 2054 467
e 2076 467
e 2096 467
e 2164 467
e 2171 467
e 2189 467
e 2207 467
e 2231 467
e 2267 467
e 2315 467
e 2322 467
e 2337 467
e 2363 467
e 2389 467
e 2408 467
e 2448 467
e 2458 467
e 2463 467
e 2472 467
e 2506 467
e 2536 467
e 2588 467
e 2604 467
e 2627 467
e 2632 467
e 2644 467
e 2661 467
e 2745 467
e 2763 467
e 2775 467
e 2815 467
e 2832 467
e 2858 467
e 2863 467
e 2928 467
e 2931 467
e 2938 467
e 2950 467
e 3003 467
e 3007 467
e 3019 467
e 3030 467
e 3109 467
e 3143 467
e 3215 467
e 3221 467
e 3288 467
e 3360 467
e 3424 467
e 3447 467
e 3509 467
e 3543 467
e 3563 467
e 3598 467
e 3631 467
e 3650 467
e 3654 467
e 3667 467
e 3691 467
e 3748 467
e 3755 467
e 3781 467
e 3784 467
e 3849 467
e 3858 467
e 531 468
e 595 468
e 639 468
e 672 468
e 676 468
e 720 468
e 758 468
e 808 468
e 844 468
e 879 468
e 883 468
e 929 468
e 1011 468
e 1065 468
e 1072 468
e 1218 468
e 1263 468
e 1291 468
e 1502 468
e 1539 468
e 1569 468
e 1570 468
e 1615 468
e 1645 468
e 1699 468
e 1709 468
e 1713 468
e 1714 468
e 1724 468
e 1727 468
e 1821 468
e 1877 468
e 1904 468
e 1914 468
e 2149 468
e 2295 468
e 2384 468
e 2449 468
e 2470 468
e 2528 468
e 2533 468
e 2611 468
e 2641 468
e 2656 468
e 2756 468
e 2768 468
e 2816 468
e 2907 468
e 2917 468
e 3048 468
e 3088 468
e 3111 468
e 3132 468
e 3136 468
e 3206 468
e 3256 468
e 3405 468
e 3461 468
e 3548 468
e 3556 468
e 3579 468
e 3580 468
e 3604 468
e 3804 468
e 3819 468
e 3847 468
e 3863 468
e 504 469
e 691 469
e 823 469
e 828 469
e 878 469
e 885 469
e 971 469
e 1055 469
e 1062 469
e 1133 469
e 1177 469
e 1269 469
e 1431 469
e 1545 469
e 1592 469
e 1811 469
e 1868 469
e 1932 469
e 1998 469
e 2015 469
e 2055 469
e 2137 469
e 2257 469
e 2353 469
e 2466 469
e 2725 469
e 2809 469
e 2968 469
e 3168 469
e 3264 469
e 3401 469
e 3569 469
e 3692 469
e 3722 469
e 3755 469
e 3812 469
e 3813 469
e 3848 469
e 3849 469
e 3878 469
e 486 470
e 492 470
e 565 470
e 600 470
e 604 470
e 661 470
e 695 470
e 747 470
e 770 470
e 780 470
e 826 470
e 848 470
e 957 470
e 960 470
e 1010 470
e 1025 470
e 1032 470
e 1045 470
e 1053 470
e 1061 470
e 1069 470
e 1082 470
e 1176 470
e 1251 470
e 1259 470
e 1267 470
e 1302 470
e 1310 470
e 1324 470
e 1346 470
e 1373 470
e 1397 470
e 1401 470
e 1421 470
e 1426 470
e 1431 470
e 1435 470
e 1447 470
e 1458 470
e 1473 470
e 1481 470
e 1499 470
e 1508 470
e 1517 470
e 1523 470
e 1530 470
e 1532 470
e 1543 470
e 1547 470
e 1552 470
e 1599 470
e 1650 470
e 1657 470
e 1661 470
e 1715 470
e 1717 470
e 1731 470
e 1825 470
e 1834 470
e 1836 470
e 1846 470
e 1857 470
e 1909 470
e 1910 470
e 1925 470
e 1957 470
e 1967 470
e 1995 470
e 2000 470
e 2019 470
e 2041 470
e 2045 470
e 2121 470
e 2161 470
e 2197 470
e 2225 470
e 2230 470
e 2266 470
e 2267 470
e 2315 470
e 2317 470
e 2333 470
e 2346 470
e 2353 470
e 2359 470
e 2448 470
e 2449 470
e 2464 470
e 2467 470
e 2503 470
e 2528 470
e 2570 470
e 2579 470
e 2634 470
e 2659 470
e 2661 470
e 2668 470
e 2676 470
e 2683 470
e 2685 470
e 2698 470
e 2703 470
e 2718 470
e 2782 470
e 2800 470
e 2810 470
e 2818 470
e 2822 470
e 2832 470
e 2842 470
e 2845 470
e 2849 470
e 2860 470
e 2891 470
e 2912 470
e 2923 470
e 2936 470
e 2950 470
e 2969 470
e 2997 470
e 3003 470
e 3060 470
e 3152 470
e 3179 470
e 3195 470
e 3202 470
e 3230 470
e 3270 470
e 3282 470
e 3344 470
e 3403 470
e 3444 470
e 3451 470
e 3454 470
e 3460 470
e 3502 470
e 3511 470
e 3544 470
e 3552 470
e 3601 470
e 3631 470
e 3644 470
e 3688 470
e 3698 470
e 3722 470
e 3745 470
e 3755 470
e 3757 470
e 3803 470
e 3815 470
e 3826 470
e 3836 470
e 3842 470
e 3849 470
e 3857 470
e 3872 470
e 3883 470
e 704 471
e 720 471
e 730 471
e 895 471
e 901 471
e 947 471
e 1137 471
e 1289 471
e 1309 471
e 1555 471
e 1683 471
e 1839 471
e 1972 471
e 1981 471
e 1985 471
e 2057 471
e 2475 471
e 2587 471
e 2611 471
e 2690 471
e 2764 471
e 2776 471
e 2819 471
e 2872 471
e 2939 471
e 3137 471
e 3222 471
e 3263 471
e 3548 471
e 3604 471
e 3676 471
e 3819 471
e 3847 471
e 3891 471
e 489 472
e 934 472
e 949 472
e 963 472
e 966 472
e 999 472
e 1045 472
e 1112 472
e 1136 472
e 1379 472
e 1381 472
e 1403 472
e 1689 472
e 1975 472
e 1986 472
e 2038 472
e 2122 472
e 2240 472
e 2280 472
e 2471 472
e 2472 472
e 2534 472
e 2649 472
e 2769 472
e 2830 472
e 3097 472
e 3125 472
e 3296 472
e 3323 472
e 3376 472
e 3521 472
e 3613 472
e 3755 472
e 3842 472
e 492 473
e 549 473
e 611 473
e 638 473
e 641 473
e 791 473
e 827 473
e 964 473
e 972 473
e 1034 473
e 1110 473
e 1139 473
e 1249 473
e 1379 473
e 1397 473
e 1406 473
e 1547 473
e 1550 473
e 1574 473
e 1595 473
e 1599 473
e 1602 473
e 1654 473
e 1672 473
e 1836 473
e 1848 473
e 1893 473
e 1945 473
e 1957 473
e 2025 473
e 2027 473
e 2156 473
e 2161 473
e 2200 473
e 2250 473
e 2270 473
e 2276 473
e 2334 473
e 2414 473
e 2432 473
e 2477 473
e 2491 473
e 2620 473
e 2625 473
e 2630 473
e 2645 473
e 2652 473
e 2668 473
e 2683 473
e 2709 473
e 2713 473
e 2755 473
e 2767 473
e 2842 473
e 3038 473
e 3051 473
e 3060 473
e 3071 473
e 3102 473
e 3119 473
e 3144 473
e 3227 473
e 3240 473
e 3262 473
e 3325 473
e 3448 473
e 3460 473
e 3461 473
e 3506 473
e 3614 473
e 3638 473
e 3738 473
e 3745 473
e 3826 473
e 3883 473
e 545 474
e 701 474
e 713 474
e 726 474
e 734 474
e 827 474
e 851 474
e 854 474
e 904 474
e 912 474
e 1020 474
e 1034 474
e 1035 474
e 1258 474
e 1311 474
e 1351 474
e 1354 474
e 1374 474
e 1525 474
e 1775 474
e 1848 474
e 1854 474
e 1875 474
e 1924 474
e 1942 474
e 2111 474
e 2141 474
e 2157 474
e 2167 474
e 2202 474
e 2252 474
e 2255 474
e 2264 474
e 2265 474
e 2412 474
e 2415 474
e 2465 474
e 2473 474
e 2477 474
e 2506 474
e 2528 474
e 2538 474
e 2558 474
e 2572 474
e 2601 474
e 2651 474
e 2665 474
e 2692 474
e 2724 474
e 2748 474
e 2889 474
e 2912 474
e 2968 474
e 2973 474
e 2976 474
e 3031 474
e 3043 474
e 3075 474
e 3138 474
e 3145 474
e 3159 474
e 3229 474
e 3237 474
e 3280 474
e 3283 474
e 3291 474
e 3313 474
e 3333 474
e 3406 474
e 3428 474
e 3436 474
e 3438 474
e 3452 474
e 3516 474
e 3524 474
e 3540 474
e 3588 474
e 3646 474
e 3675 474
e 3710 474
e 3729 474
e 3755 474
e 3766 474
e 3783 474
e 3852 474
e 3882 474
e 487 475
e 493 475
e 510 475
e 527 475
e 636 475
e 673 475
e 696 475
e 777 475
e 778 475
e 791 475
e 803 475
e 838 475
e 869 475
e 905 475
e 916 475
e 925 475
e 928 475
e 957 475
e 993 475
e 1016 475
e 1067 475
e 1074 475
e 1094 475
e 1113 475
e 1127 475
e 1130 475
e 1146 475
e 1148 475
e 1181 475
e 1201 475
e 1234 475
e 1248 475
e 1258 475
e 1266 475
e 1268 475
e 1358 475
e 1368 475
e 1380 475
e 1398 475
e 1407 475
e 1426 475
e 1496 475
e 1507 475
e 1538 475
e 1562 475
e 1566 475
e 1627 475
e 1646 475
e 1649 475
e 1694 475
e 1696 475
e 1841 475
e 1894 475
e 1920 475
e 1937 475
e 1994 475
e 2015 475
e 2022 475
e 2034 475
e 2046 475
e 2054 475
e 2068 475
e 2074 475
e 2120 475
e 2172 475
e 2189 475
e 2206 475
e 2207 475
e 2221 475
e 2237 475
e 2240 475
e 2408 475
e 2445 475
e 2472 475
e 2504 475
e 2520 475
e 2558 475
e 2568 475
e 2569 475
e 2588 475
e 2604 475
e 2626 475
e 2630 475
e 2632 475
e 2651 475
e 2658 475
e 2704 475
e 2760 475
e 2763 475
e 2773 475
e 2815 475
e 2821 475
e 2855 475
e 2879 475
e 2883 475
e 2938 475
e 2985 475
e 3003 475
e 3007 475
e 3022 475
e 3085 475
e 3086 475
e 3097 475
e 3109 475
e 3133 475
e 3149 475
e 3159 475
e 3163 475
e 3175 475
e 3196 475
e 3215 475
e 3221 475
e 3240 475
e 3297 475
e 3299 475
e 3391 475
e 3401 475
e 3424 475
e 3439 475
e 3474 475
e 3486 475
e 3563 475
e 3581 475
e 3598 475
e 3602 475
e 3650 475
e 3666 475
e 3667 475
e 3668 475
e 3674 475
e 3695 475
e 3696 475
e 3704 475
e 3746 475
e 3748 475
e 3755 475
e 3778 475
e 3784 475
e 3794 475
e 3811 475
e 3844 475
e 3867 475
e 3876 475
e 3882 475
e 477 476
e 493 476
e 527 476
e 559 476
e 563 476
e 577 476
e 626 476
e 636 476
e 641 476
e 656 476
e 684 476
e 715 476
e 789 476
e 835 476
e 837 476
e 896 476
e 917 476
e 1013 476
e 1052 476
e 1138 476
e 1146 476
e 1165 476
e 1179 476
e 1266 476
e 1267 476
e 1268 476
e 1272 476
e 1274 476
e 1277 476
e 1321 476
e 1350 476
e 1377 476
e 1393 476
e 1462 476
e 1506 476
e 1617 476
e 1694 476
e 1708 476
e 1843 476
e 1861 476
e 1892 476
e 1967 476
e 2038 476
e 2077 476
e 2104 476
e 2108 476
e 2173 476
e 2207 476
e 2209 476
e 2247 476
e 2280 476
e 2288 476
e 2307 476
e 2323 476
e 2359 476
e 2365 476
e 2404 476
e 2413 476
e 2464 476
e 2531 476
e 2569 476
e 2713 476
e 2767 476
e 2775 476
e 2811 476
e 2845 476
e 2862 476
e 2889 476
e 2901 476
e 2922 476
e 2986 476
e 2995 476
e 3049 476
e 3144 476
e 3161 476
e 3179 476
e 3194 476
e 3201 476
e 3202 476
e 3221 476
e 3224 476
e 3227 476
e 3317 476
e 3338 476
e 3369 476
e 3382 476
e 3385 476
e 3444 476
e 3470 476
e 3471 476
e 3484 476
e 3528 476
e 3590 476
e 3656 476
e 3657 476
e 3660 476
e 3728 476
e 3734 476
e 3745 476
e 3747 476
e 3749 476
e 3755 476
e 3815 476
e 527 477
e 556 477
e 837 477
e 867 477
e 873 477
e 939 477
e 1074 477
e 1138 477
e 1141 477
e 1148 477
e 1223 477
e 1307 477
e 1348 477
e 1393 477
e 1417 477
e 1501 477
e 1638 477
e 1694 477
e 1748 477
e 1788 477
e 1796 477
e 1959 477
e 1982 477
e 2072 477
e 2100 477
e 2288 477
e 2437 477
e 2439 477
e 2472 477
e 2473 477
e 2508 477
e 2715 477
e 2760 477
e 2785 477
e 2862 477
e 2874 477
e 2924 477
e 2962 477
e 3049 477
e 3347 477
e 3369 477
e 3521 477
e 3630 477
e 3643 477
e 3656 477
e 3737 477
e 3748 477
e 3755 477
e 3767 477
e 3802 477
e 499 478
e 693 478
e 846 478
e 953 478
e 996 478
e 1078 478
e 1289 478
e 1349 478
e 1445 478
e 1486 478
e 1570 478
e 1581 478
e 1636 478
e 1683 478
e 1699 478
e 1735 478
e 1822 478
e 1877 478
e 1929 478
e 1941 478
e 1950 478
e 1972 478
e 1981 478
e 2057 478
e 2138 478
e 2232 478
e 2253 478
e 2526 478
e 2533 478
e 2585 478
e 2589 478
e 2633 478
e 2671 478
e 2695 478
e 2756 478
e 2764 478
e 2871 478
e 2896 478
e 2939 478
e 3062 478
e 3136 478
e 3141 478
e 3182 478
e 3206 478
e 3209 478
e 3331 478
e 3570 478
e 3604 478
e 3641 478
e 3699 478
e 3755 478
e 3896 478
e 666 479
e 687 479
e 785 479
e 808 479
e 859 479
e 913 479
e 958 479
e 976 479
e 1031 479
e 1219 479
e 1260 479
e 1295 479
e 1390 479
e 1441 479
e 1443 479
e 1519 479
e 1570 479
e 1613 479
e 1683 479
e 1771 479
e 1779 479
e 1877 479
e 1950 479
e 2057 479
e 2143 479
e 2197 479
e 2217 479
e 2222 479
e 2391 479
e 2470 479
e 2533 479
e 2589 479
e 2756 479
e 2816 479
e 2941 479
e 2968 479
e 2978 479
e 2980 479
e 2992 479
e 3009 479
e 3101 479
e 3222 479
e 3263 479
e 3280 479
e 3292 479
e 3328 479
e 3341 479
e 3429 479
e 3570 479
e 3594 479
e 3600 479
e 3677 479
e 3699 479
e 3721 479
e 3740 479
e 3750 479
e 543 480
e 552 480
e 579 480
e 608 480
e 687 480
e 758 480
e 760 480
e 771 480
e 785 480
e 790 480
e 804 480
e 805 480
e 846 480
e 859 480
e 877 480
e 879 480
e 883 480
e 932 480
e 941 480
e 947 480
e 958 480
e 1051 480
e 1174 480
e 1281 480
e 1288 480
e 1290 480
e 1295 480
e 1325 480
e 1332 480
e 1340 480
e 1391 480
e 1437 480
e 1441 480
e 1463 480
e 1466 480
e 1486 480
e 1488 480
e 1517 480
e 1519 480
e 1555 480
e 1570 480
e 1587 480
e 1589 480
e 1673 480
e 1699 480
e 1771 480
e 1779 480
e 1873 480
e 1877 480
e 1890 480
e 2057 480
e 2058 480
e 2112 480
e 2136 480
e 2143 480
e 2146 480
e 2220 480
e 2222 480
e 2232 480
e 2234 480
e 2253 480
e 2287 480
e 2295 480
e 2470 480
e 2473 480
e 2492 480
e 2533 480
e 2585 480
e 2589 480
e 2592 480
e 2611 480
e 2634 480
e 2646 480
e 2652 480
e 2709 480
e 2756 480
e 2771 480
e 2784 480
e 2786 480
e 2926 480
e 2939 480
e 2968 480
e 2978 480
e 2980 480
e 2992 480
e 3009 480
e 3062 480
e 3137 480
e 3141 480
e 3206 480
e 3222 480
e 3233 480
e 3279 480
e 3282 480
e 3292 480
e 3332 480
e 3522 480
e 3548 480
e 3557 480
e 3571 480
e 3604 480
e 3624 480
e 3664 480
e 3677 480
e 3699 480
e 3740 480
e 3804 480
e 3813 480
e 3819 480
e 3863 480
e 483 481
e 583 481
e 839 481
e 1092 481
e 1097 481
e 1554 481
e 1593 481
e 1650 481
e 1891 481
e 2045 481
e 2104 481
e 2115 481
e 2157 481
e 2169 481
e 2291 481
e 2418 481
e 2427 481
e 2503 481
e 2591 481
e 2718 481
e 2810 481
e 2947 481
e 3151 481
e 3354 481
e 3417 481
e 593 482
e 751 482
e 1148 482
e 1205 482
e 1480 482
e 1741 482
e 1826 482
e 1853 482
e 1859 482
e 2046 482
e 2080 482
e 2095 482
e 2097 482
e 2174 482
e 2322 482
e 2534 482
e 2575 482
e 2615 482
e 2822 482
e 2864 482
e 2910 482
e 3161 482
e 3299 482
e 3306 482
e 3493 482
e 3755 482
e 533 483
e 563 483
e 583 483
e 680 483
e 784 483
e 839 483
e 894 483
e 957 483
e 1013 483
e 1082 483
e 1092 483
e 1097 483
e 1202 483
e 1267 483
e 1300 483
e 1316 483
e 1317 483
e 1321 483
e 1350 483
e 1366 483
e 1416 483
e 1458 483
e 1569 483
e 1593 483
e 1598 483
e 1646 483
e 1650 483
e 1657 483
e 1662 483
e 1731 483
e 1783 483
e 1799 483
e 1805 483
e 1861 483
e 1891 483
e 1896 483
e 1925 483
e 1927 483
e 1960 483
e 1967 483
e 2045 483
e 2077 483
e 2108 483
e 2115 483
e 2155 483
e 2157 483
e 2165 483
e 2173 483
e 2209 483
e 2284 483
e 2305 483
e 2310 483
e 2312 483
e 2380 483
e 2427 483
e 2503 483
e 2649 483
e 2669 483
e 2676 483
e 2677 483
e 2701 483
e 2708 483
e 2746 483
e 2810 483
e 2812 483
e 2832 483
e 2834 483
e 2860 483
e 2892 483
e 2908 483
e 2957 483
e 2959 483
e 3084 483
e 3115 483
e 3151 483
e 3241 483
e 3309 483
e 3329 483
e 3338 483
e 3354 483
e 3385 483
e 3417 483
e 3425 483
e 3431 483
e 3444 483
e 3506 483
e 3528 483
e 3541 483
e 3660 483
e 3733 483
e 3755 483
e 3799 483
e 912 484
e 940 484
e 942 484
e 948 484
e 993 484
e 1100 484
e 1455 484
e 1482 484
e 2320 484
e 2463 484
e 3521 484
e 500 485
e 543 485
e 653 485
e 732 485
e 883 485
e 1027 485
e 1079 485
e 1116 485
e 1288 485
e 1289 485
e 1443 485
e 1519 485
e 1631 485
e 1873 485
e 1890 485
e 2057 485
e 2185 485
e 2550 485
e 2637 485
e 2798 485
e 2870 485
e 2978 485
e 3059 485
e 3137 485
e 3182 485
e 3361 485
e 3616 485
e 3645 485
e 3862 485
e 3863 485
e 3887 485
e 559 486
e 664 486
e 684 486
e 691 486
e 789 486
e 835 486
e 873 486
e 930 486
e 966 486
e 1007 486
e 1025 486
e 1038 486
e 1142 486
e 1179 486
e 1212 486
e 1233 486
e 1259 486
e 1269 486
e 1312 486
e 1339 486
e 1346 486
e 1350 486
e 1373 486
e 1431 486
e 1508 486
e 1542 486
e 1668 486
e 1689 486
e 1794 486
e 1848 486
e 1902 486
e 1976 486
e 1994 486
e 2022 486
e 2038 486
e 2075 486
e 2085 486
e 2124 486
e 2322 486
e 2422 486
e 2448 486
e 2464 486
e 2496 486
e 2543 486
e 2677 486
e 2746 486
e 2775 486
e 2854 486
e 2879 486
e 2880 486
e 2920 486
e 2967 486
e 2985 486
e 3012 486
e 3075 486
e 3113 486
e 3140 486
e 3230 486
e 3241 486
e 3258 486
e 3275 486
e 3303 486
e 3335 486
e 3338 486
e 3374 486
e 3382 486
e 3444 486
e 3447 486
e 3469 486
e 3471 486
e 3544 486
e 3554 486
e 3727 486
e 3815 486
e 3842 486
e 3849 486
e 3855 486
e 3856 486
e 3857 486
e 3860 486
e 3878 486
e 516 487
e 527 487
e 577 487
e 603 487
e 605 487
e 684 487
e 691 487
e 714 487
e 732 487
e 737 487
e 738 487
e 770 487
e 791 487
e 803 487
e 826 487
e 869 487
e 923 487
e 925 487
e 942 487
e 993 487
e 1000 487
e 1040 487
e 1067 487
e 1074 487
e 1093 487
e 1113 487
e 1130 487
e 1146 487
e 1177 487
e 1185 487
e 1201 487
e 1223 487
e 1262 487
e 1294 487
e 1313 487
e 1372 487
e 1407 487
e 1446 487
e 1459 487
e 1475 487
e 1508 487
e 1563 487
e 1622 487
e 1623 487
e 1677 487
e 1753 487
e 1812 487
e 1819 487
e 1841 487
e 1939 487
e 1956 487
e 1982 487
e 1997 487
e 2041 487
e 2046 487
e 2066 487
e 2072 487
e 2096 487
e 2148 487
e 2168 487
e 2281 487
e 2363 487
e 2369 487
e 2380 487
e 2408 487
e 2452 487
e 2456 487
e 2459 487
e 2478 487
e 2491 487
e 2504 487
e 2505 487
e 2506 487
e 2512 487
e 2623 487
e 2636 487
e 2661 487
e 2665 487
e 2693 487
e 2704 487
e 2739 487
e 2777 487
e 2821 487
e 2824 487
e 2856 487
e 2885 487
e 2940 487
e 2967 487
e 2991 487
e 3003 487
e 3006 487
e 3007 487
e 3086 487
e 3102 487
e 3125 487
e 3129 487
e 3139 487
e 3145 487
e 3196 487
e 3221 487
e 3235 487
e 3314 487
e 3338 487
e 3391 487
e 3438 487
e 3477 487
e 3498 487
e 3509 487
e 3563 487
e 3590 487
e 3608 487
e 3619 487
e 3650 487
e 3670 487
e 3671 487
e 3696 487
e 3714 487
e 3734 487
e 3735 487
e 3748 487
e 3749 487
e 3755 487
e 3761 487
e 3778 487
e 3794 487
e 3811 487
e 3830 487
e 3832 487
e 3838 487
e 3852 487
e 3876 487
e 497 488
e 513 488
e 517 488
e 545 488
e 604 488
e 625 488
e 629 488
e 648 488
e 679 488
e 699 488
e 742 488
e 749 488
e 759 488
e 768 488
e 769 488
e 794 488
e 840 488
e 849 488
e 862 488
e 868 488
e 916 488
e 921 488
e 971 488
e 1006 488
e 1016 488
e 1093 488
e 1103 488
e 1133 488
e 1135 488
e 1145 488
e 1169 488
e 1207 488
e 1255 488
e 1270 488
e 1276 488
e 1291 488
e 1311 488
e 1319 488
e 1339 488
e 1395 488
e 1416 488
e 1425 488
e 1507 488
e 1510 488
e 1538 488
e 1544 488
e 1606 488
e 1646 488
e 1649 488
e 1738 488
e 1825 488
e 1841 488
e 1864 488
e 1881 488
e 1882 488
e 1891 488
e 1918 488
e 1919 488
e 1982 488
e 1997 488
e 2024 488
e 2116 488
e 2140 488
e 2152 488
e 2244 488
e 2257 488
e 2389 488
e 2434 488
e 2459 488
e 2491 488
e 2548 488
e 2568 488
e 2569 488
e 2636 488
e 2657 488
e 2687 488
e 2699 488
e 2739 488
e 2763 488
e 2827 488
e 2889 488
e 2938 488
e 2997 488
e 3003 488
e 3014 488
e 3086 488
e 3117 488
e 3217 488
e 3254 488
e 3277 488
e 3314 488
e 3372 488
e 3380 488
e 3387 488
e 3391 488
e 3394 488
e 3409 488
e 3438 488
e 3449 488
e 3474 488
e 3552 488
e 3563 488
e 3588 488
e 3610 488
e 3615 488
e 3650 488
e 3697 488
e 3700 488
e 3703 488
e 3723 488
e 3727 488
e 3755 488
e 3874 488
e 3895 488
e 531 489
e 554 489
e 582 489
e 592 489
e 594 489
e 602 489
e 631 489
e 632 489
e 691 489
e 823 489
e 894 489
e 935 489
e 939 489
e 1002 489
e 1006 489
e 1064 489
e 1093 489
e 1138 489
e 1143 489
e 1161 489
e 1187 489
e 1191 489
e 1252 489
e 1253 489
e 1254 489
e 1267 489
e 1299 489
e 1350 489
e 1462 489
e 1566 489
e 1636 489
e 1648 489
e 1677 489
e 1687 489
e 1756 489
e 1788 489
e 1862 489
e 1889 489
e 1957 489
e 1969 489
e 1996 489
e 2015 489
e 2019 489
e 2074 489
e 2096 489
e 2099 489
e 2122 489
e 2142 489
e 2148 489
e 2151 489
e 2161 489
e 2163 489
e 2168 489
e 2170 489
e 2226 489
e 2247 489
e 2279 489
e 2280 489
e 2289 489
e 2370 489
e 2406 489
e 2416 489
e 2442 489
e 2448 489
e 2468 489
e 2506 489
e 2550 489
e 2574 489
e 2604 489
e 2627 489
e 2632 489
e 2644 489
e 2648 489
e 2675 489
e 2723 489
e 2725 489
e 2739 489
e 2747 489
e 2775 489
e 2784 489
e 2785 489
e 2792 489
e 2845 489
e 2898 489
e 2900 489
e 3030 489
e 3039 489
e 3067 489
e 3100 489
e 3128 489
e 3140 489
e 3161 489
e 3218 489
e 3223 489
e 3248 489
e 3298 489
e 3300 489
e 3364 489
e 3376 489
e 3404 489
e 3484 489
e 3521 489
e 3555 489
e 3586 489
e 3610 489
e 3613 489
e 3711 489
e 3713 489
e 3755 489
e 3761 489
e 3774 489
e 3838 489
e 3855 489
e 563 490
e 613 490
e 616 490
e 701 490
e 777 490
e 930 490
e 955 490
e 1001 490
e 1006 490
e 1007 490
e 1056 490
e 1119 490
e 1124 490
e 1144 490
e 1203 490
e 1267 490
e 1277 490
e 1291 490
e 1402 490
e 1440 490
e 1482 490
e 1550 490
e 1844 490
e 1846 490
e 1910 490
e 1945 490
e 2148 490
e 2231 490
e 2370 490
e 2419 490
e 2477 490
e 2601 490
e 2630 490
e 2727 490
e 2767 490
e 2782 490
e 2949 490
e 3126 490
e 3173 490
e 3178 490
e 3191 490
e 3339 490
e 3496 490
e 3507 490
e 3622 490
e 3678 490
e 3749 490
e 503 491
e 527 491
e 558 491
e 577 491
e 605 491
e 632 491
e 636 491
e 696 491
e 734 491
e 737 491
e 768 491
e 791 491
e 881 491
e 884 491
e 966 491
e 977 491
e 985 491
e 1118 491
e 1135 491
e 1162 491
e 1262 491
e 1264 491
e 1270 491
e 1340 491
e 1368 491
e 1433 491
e 1475 491
e 1476 491
e 1541 491
e 1563 491
e 1623 491
e 1666 491
e 1689 491
e 1776 491
e 1816 491
e 1850 491
e 1982 491
e 1986 491
e 2045 491
e 2087 491
e 2098 491
e 2116 491
e 2207 491
e 2210 491
e 2214 491
e 2233 491
e 2247 491
e 2262 491
e 2314 491
e 2329 491
e 2343 491
e 2345 491
e 2355 491
e 2441 491
e 2453 491
e 2474 491
e 2481 491
e 2504 491
e 2525 491
e 2542 491
e 2562 491
e 2624 491
e 2642 491
e 2694 491
e 2695 491
e 2733 491
e 2827 491
e 2838 491
e 2908 491
e 2911 491
e 2921 491
e 2945 491
e 2970 491
e 2975 491
e 2991 491
e 2997 491
e 3001 491
e 3020 491
e 3045 491
e 3083 491
e 3121 491
e 3139 491
e 3145 491
e 3226 491
e 3235 491
e 3248 491
e 3295 491
e 3310 491
e 3384 491
e 3451 491
e 3522 491
e 3544 491
e 3552 491
e 3553 491
e 3595 491
e 3597 491
e 3610 491
e 3656 491
e 3661 491
e 3669 491
e 3713 491
e 3719 491
e 3755 491
e 3816 491
e 3824 491
e 3888 491
e 3894 491
e 549 492
e 599 492
e 604 492
e 628 492
e 637 492
e 919 492
e 964 492
e 1040 492
e 1066 492
e 1069 492
e 1130 492
e 1139 492
e 1298 492
e 1324 492
e 1338 492
e 1345 492
e 1366 492
e 1387 492
e 1397 492
e 1406 492
e 1430 492
e 1499 492
e 1501 492
e 1524 492
e 1532 492
e 1574 492
e 1595 492
e 1597 492
e 1599 492
e 1707 492
e 1751 492
e 1810 492
e 1824 492
e 1836 492
e 1889 492
e 1967 492
e 2024 492
e 2027 492
e 2062 492
e 2082 492
e 2156 492
e 2197 492
e 2199 492
e 2270 492
e 2308 492
e 2414 492
e 2501 492
e 2560 492
e 2602 492
e 2655 492
e 2668 492
e 2683 492
e 2720 492
e 2724 492
e 2732 492
e 2755 492
e 2811 492
e 2890 492
e 2891 492
e 2898 492
e 2969 492
e 3006 492
e 3018 492
e 3021 492
e 3058 492
e 3060 492
e 3129 492
e 3146 492
e 3167 492
e 3194 492
e 3227 492
e 3314 492
e 3325 492
e 3473 492
e 3488 492
e 3506 492
e 3591 492
e 3601 492
e 3745 492
e 3755 492
e 3776 492
e 3812 492
e 3826 492
e 3883 492
e 527 493
e 577 493
e 605 493
e 636 493
e 699 493
e 738 493
e 791 493
e 797 493
e 831 493
e 863 493
e 887 493
e 964 493
e 993 493
e 1074 493
e 1146 493
e 1264 493
e 1313 493
e 1400 493
e 1467 493
e 1562 493
e 1576 493
e 1623 493
e 1668 493
e 1677 493
e 1696 493
e 1843 493
e 1862 493
e 1937 493
e 1982 493
e 2018 493
e 2048 493
e 2152 493
e 2207 493
e 2257 493
e 2314 493
e 2365 493
e 2441 493
e 2452 493
e 2453 493
e 2474 493
e 2504 493
e 2547 493
e 2636 493
e 2713 493
e 2757 493
e 2760 493
e 2821 493
e 2850 493
e 2893 493
e 2923 493
e 3098 493
e 3297 493
e 3469 493
e 3498 493
e 3544 493
e 3635 493
e 3735 493
e 3748 493
e 3837 493
e 3838 493
e 3876 493
e 582 494
e 835 494
e 1343 494
e 1402 494
e 1452 494
e 1556 494
e 1792 494
e 2041 494
e 2168 494
e 2469 494
e 2579 494
e 2628 494
e 2661 494
e 2694 494
e 2712 494
e 2899 494
e 3003 494
e 3416 494
e 576 495
e 591 495
e 596 495
e 624 495
e 644 495
e 717 495
e 739 495
e 917 495
e 970 495
e 1166 495
e 1179 495
e 1229 495
e 1332 495
e 1385 495
e 1450 495
e 1487 495
e 1615 495
e 1712 495
e 1819 495
e 1926 495
e 2047 495
e 2148 495
e 2244 495
e 2300 495
e 2391 495
e 2395 495
e 2401 495
e 2425 495
e 2506 495
e 2556 495
e 2688 495
e 2797 495
e 2808 495
e 2813 495
e 2840 495
e 2982 495
e 2984 495
e 2995 495
e 3291 495
e 3320 495
e 3538 495
e 3556 495
e 3559 495
e 3587 495
e 3590 495
e 3612 495
e 3791 495
e 507 496
e 577 496
e 582 496
e 684 496
e 691 496
e 699 496
e 708 496
e 737 496
e 744 496
e 770 496
e 791 496
e 825 496
e 831 496
e 841 496
e 984 496
e 986 496
e 1002 496
e 1024 496
e 1093 496
e 1130 496
e 1191 496
e 1201 496
e 1255 496
e 1291 496
e 1294 496
e 1310 496
e 1334 496
e 1343 496
e 1368 496
e 1411 496
e 1421 496
e 1574 496
e 1636 496
e 1653 496
e 1668 496
e 1677 496
e 1722 496
e 1750 496
e 1754 496
e 1775 496
e 1843 496
e 1848 496
e 1880 496
e 1882 496
e 1889 496
e 1891 496
e 1894 496
e 1935 496
e 1942 496
e 1956 496
e 1962 496
e 1997 496
e 2034 496
e 2052 496
e 2189 496
e 2258 496
e 2306 496
e 2322 496
e 2323 496
e 2337 496
e 2408 496
e 2430 496
e 2442 496
e 2445 496
e 2453 496
e 2463 496
e 2472 496
e 2473 496
e 2477 496
e 2494 496
e 2506 496
e 2533 496
e 2573 496
e 2580 496
e 2587 496
e 2661 496
e 2694 496
e 2723 496
e 2739 496
e 2757 496
e 2758 496
e 2760 496
e 2765 496
e 2784 496
e 2792 496
e 2877 496
e 2887 496
e 2918 496
e 2953 496
e 3089 496
e 3098 496
e 3104 496
e 3121 496
e 3128 496
e 3145 496
e 3162 496
e 3272 496
e 3314 496
e 3317 496
e 3327 496
e 3380 496
e 3391 496
e 3404 496
e 3412 496
e 3436 496
e 3479 496
e 3513 496
e 3521 496
e 3526 496
e 3553 496
e 3555 496
e 3572 496
e 3605 496
e 3656 496
e 3673 496
e 3710 496
e 3740 496
e 3743 496
e 3755 496
e 3778 496
e 3781 496
e 3810 496
e 3837 496
e 3838 496
e 3876 496
e 578 497
e 619 497
e 625 497
e 649 497
e 710 497
e 750 497
e 793 497
e 838 497
e 865 497
e 1027 497
e 1037 497
e 1166 497
e 1176 497
e 1196 497
e 1204 497
e 1319 497
e 1329 497
e 1372 497
e 1381 497
e 1412 497
e 1424 497
e 1537 497
e 1577 497
e 1601 497
e 1615 497
e 1642 497
e 1704 497
e 1754 497
e 1819 497
e 1830 497
e 1904 497
e 1924 497
e 1947 497
e 2020 497
e 2087 497
e 2116 497
e 2175 497
e 2216 497
e 2233 497
e 2300 497
e 2337 497
e 2339 497
e 2348 497
e 2352 497
e 2387 497
e 2402 497
e 2458 497
e 2472 497
e 2481 497
e 2498 497
e 2533 497
e 2536 497
e 2568 497
e 2574 497
e 2587 497
e 2616 497
e 2650 497
e 2661 497
e 2672 497
e 2674 497
e 2695 497
e 2724 497
e 2761 497
e 2869 497
e 2877 497
e 2921 497
e 2970 497
e 2975 497
e 2983 497
e 2987 497
e 3020 497
e 3071 497
e 3072 497
e 3104 497
e 3121 497
e 3123 497
e 3128 497
e 3130 497
e 3133 497
e 3150 497
e 3153 497
e 3172 497
e 3191 497
e 3226 497
e 3269 497
e 3313 497
e 3322 497
e 3334 497
e 3350 497
e 3384 497
e 3461 497
e 3467 497
e 3491 497
e 3513 497
e 3522 497
e 3527 497
e 3552 497
e 3553 497
e 3598 497
e 3604 497
e 3611 497
e 3685 497
e 3824 497
e 3894 497
e 3895 497
e 516 498
e 548 498
e 559 498
e 589 498
e 615 498
e 691 498
e 719 498
e 744 498
e 800 498
e 906 498
e 1009 498
e 1112 498
e 1469 498
e 1493 498
e 1677 498
e 1802 498
e 1874 498
e 1935 498
e 2015 498
e 2055 498
e 2075 498
e 2158 498
e 2212 498
e 2216 498
e 2272 498
e 2364 498
e 2463 498
e 2777 498
e 2783 498
e 2831 498
e 2928 498
e 2993 498
e 3145 498
e 3173 498
e 3231 498
e 3278 498
e 3452 498
e 3472 498
e 3521 498
e 3567 498
e 3658 498
e 3755 498
e 3815 498
e 3829 498
e 515 499
e 520 499
e 540 499
e 653 499
e 685 499
e 804 499
e 941 499
e 1001 499
e 1078 499
e 1128 499
e 1288 499
e 1289 499
e 1295 499
e 1349 499
e 1581 499
e 1791 499
e 1871 499
e 1873 499
e 1929 499
e 1981 499
e 1992 499
e 2147 499
e 2287 499
e 2367 499
e 2398 499
e 2400 499
e 2478 499
e 2585 499
e 2589 499
e 2633 499
e 2764 499
e 2801 499
e 2804 499
e 2896 499
e 2939 499
e 3094 499
e 3136 499
e 3182 499
e 3225 499
e 3624 499
e 3712 499
e 3725 499
e 3896 499
e 549 500
e 628 500
e 852 500
e 1325 500
e 1363 500
e 1387 500
e 1435 500
e 1450 500
e 1454 500
e 1468 500
e 1475 500
e 1517 500
e 1523 500
e 1551 500
e 1692 500
e 1770 500
e 1778 500
e 1869 500
e 2027 500
e 2028 500
e 2084 500
e 2119 500
e 2270 500
e 2300 500
e 2308 500
e 2414 500
e 2449 500
e 2474 500
e 2645 500
e 2886 500
e 3268 500
e 3270 500
e 3396 500
e 3427 500
e 3559 500
e 3755 500
e 3775 500
e 3791 500
e 3822 500
e 3862 500
e 1955 501
e 3755 501
e 570 502
e 1282 502
e 1491 502
e 2253 502
e 2637 502
e 3259 502
e 3328 502
e 3361 502
e 3732 502
e 3750 502
e 3755 502
e 505 503
e 517 503
e 558 503
e 595 503
e 619 503
e 635 503
e 768 503
e 771 503
e 786 503
e 852 503
e 977 503
e 1009 503
e 1014 503
e 1081 503
e 1118 503
e 1250 503
e 1291 503
e 1336 503
e 1340 503
e 1348 503
e 1426 503
e 1452 503
e 1472 503
e 1476 503
e 1546 503
e 1548 503
e 1601 503
e 1615 503
e 1666 503
e 1691 503
e 1702 503
e 1703 503
e 1781 503
e 1819 503
e 1847 503
e 1866 503
e 1918 503
e 2089 503
e 2098 503
e 2117 503
e 2119 503
e 2136 503
e 2179 503
e 2217 503
e 2243 503
e 2257 503
e 2360 503
e 2387 503
e 2417 503
e 2474 503
e 2507 503
e 2512 503
e 2535 503
e 2562 503
e 2582 503
e 2651 503
e 2666 503
e 2674 503
e 2727 503
e 2741 503
e 2756 503
e 2778 503
e 2790 503
e 2850 503
e 2918 503
e 2921 503
e 2922 503
e 2960 503
e 2995 503
e 2997 503
e 3065 503
e 3075 503
e 3173 503
e 3191 503
e 3283 503
e 3310 503
e 3362 503
e 3371 503
e 3378 503
e 3438 503
e 3485 503
e 3534 503
e 3553 503
e 3555 503
e 3559 503
e 3595 503
e 3639 503
e 3645 503
e 3669 503
e 3719 503
e 3723 503
e 3755 503
e 3795 503
e 3823 503
e 3824 503
e 3881 503
e 684 504
e 696 504
e 770 504
e 942 504
e 1027 504
e 1131 504
e 1159 504
e 1165 504
e 1177 504
e 1298 504
e 1682 504
e 1691 504
e 1859 504
e 1882 504
e 1946 504
e 2191 504
e 2389 504
e 2463 504
e 2506 504
e 2739 504
e 2760 504
e 2801 504
e 2812 504
e 2893 504
e 2953 504
e 3077 504
e 3085 504
e 3097 504
e 3145 504
e 3163 504
e 3216 504
e 3376 504
e 3521 504
e 3626 504
e 3682 504
e 3735 504
e 3755 504
e 3759 504
e 3804 504
e 3812 504
e 558 505
e 596 505
e 599 505
e 632 505
e 635 505
e 637 505
e 665 505
e 716 505
e 717 505
e 722 505
e 778 505
e 792 505
e 793 505
e 825 505
e 852 505
e 876 505
e 927 505
e 970 505
e 971 505
e 977 505
e 1001 505
e 1030 505
e 1031 505
e 1094 505
e 1118 505
e 1130 505
e 1209 505
e 1217 505
e 1247 505
e 1288 505
e 1340 505
e 1361 505
e 1372 505
e 1375 505
e 1429 505
e 1464 505
e 1475 505
e 1498 505
e 1511 505
e 1550 505
e 1561 505
e 1563 505
e 1583 505
e 1584 505
e 1622 505
e 1634 505
e 1642 505
e 1667 505
e 1668 505
e 1675 505
e 1691 505
e 1776 505
e 1784 505
e 1819 505
e 1850 505
e 1908 505
e 1910 505
e 1918 505
e 1948 505
e 1986 505
e 1990 505
e 2030 505
e 2043 505
e 2064 505
e 2098 505
e 2133 505
e 2200 505
e 2210 505
e 2233 505
e 2243 505
e 2300 505
e 2308 505
e 2329 505
e 2362 505
e 2409 505
e 2440 505
e 2497 505
e 2498 505
e 2504 505
e 2507 505
e 2515 505
e 2535 505
e 2569 505
e 2587 505
e 2629 505
e 2666 505
e 2683 505
e 2695 505
e 2717 505
e 2733 505
e 2771 505
e 2778 505
e 2808 505
e 2813 505
e 2814 505
e 2827 505
e 2828 505
e 2833 505
e 2838 505
e 2856 505
e 2891 505
e 2913 505
e 2918 505
e 2921 505
e 2965 505
e 3072 505
e 3073 505
e 3102 505
e 3104 505
e 3121 505
e 3122 505
e 3133 505
e 3142 505
e 3149 505
e 3152 505
e 3235 505
e 3258 505
e 3307 505
e 3313 505
e 3320 505
e 3336 505
e 3362 505
e 3371 505
e 3377 505
e 3391 505
e 3410 505
e 3451 505
e 3507 505
e 3520 505
e 3521 505
e 3564 505
e 3612 505
e 3638 505
e 3679 505
e 3685 505
e 3713 505
e 3724 505
e 3737 505
e 3755 505
e 3800 505
e 3827 505
e 3870 505
e 3875 505
e 3891 505
e 516 506
e 570 506
e 582 506
e 739 506
e 770 506
e 969 506
e 977 506
e 1024 506
e 1053 506
e 1064 506
e 1101 506
e 1130 506
e 1211 506
e 1232 506
e 1258 506
e 1275 506
e 1351 506
e 1381 506
e 1405 506
e 1452 506
e 1556 506
e 1561 506
e 1612 506
e 1639 506
e 1750 506
e 1880 506
e 1942 506
e 1957 506
e 2086 506
e 2099 506
e 2200 506
e 2309 506
e 2354 506
e 2473 506
e 2491 506
e 2506 506
e 2568 506
e 2626 506
e 2694 506
e 2774 506
e 2777 506
e 2783 506
e 2784 506
e 2831 506
e 2920 506
e 2921 506
e 2968 506
e 3055 506
e 3149 506
e 3230 506
e 3259 506
e 3327 506
e 3333 506
e 3402 506
e 3406 506
e 3502 506
e 3509 506
e 3526 506
e 3559 506
e 3695 506
e 3741 506
e 3743 506
e 3755 506
e 3781 506
e 3859 506
e 3867 506
e 531 507
e 791 507
e 826 507
e 831 507
e 906 507
e 984 507
e 986 507
e 1002 507
e 1024 507
e 1074 507
e 1093 507
e 1146 507
e 1177 507
e 1191 507
e 1294 507
e 1334 507
e 1368 507
e 1421 507
e 1562 507
e 1610 507
e 1653 507
e 1668 507
e 1677 507
e 1754 507
e 1862 507
e 1882 507
e 1898 507
e 1940 507
e 1956 507
e 2034 507
e 2041 507
e 2052 507
e 2076 507
e 2189 507
e 2191 507
e 2257 507
e 2279 507
e 2306 507
e 2323 507
e 2337 507
e 2362 507
e 2430 507
e 2445 507
e 2453 507
e 2458 507
e 2459 507
e 2472 507
e 2494 507
e 2506 507
e 2587 507
e 2626 507
e 2651 507
e 2694 507
e 2723 507
e 2739 507
e 2757 507
e 2758 507
e 2760 507
e 2765 507
e 2784 507
e 2792 507
e 2859 507
e 2877 507
e 2887 507
e 2918 507
e 2953 507
e 3024 507
e 3064 507
e 3075 507
e 3104 507
e 3109 507
e 3117 507
e 3121 507
e 3145 507
e 3215 507
e 3314 507
e 3360 507
e 3391 507
e 3424 507
e 3438 507
e 3521 507
e 3526 507
e 3553 507
e 3555 507
e 3656 507
e 3667 507
e 3669 507
e 3673 507
e 3755 507
e 3778 507
e 3811 507
e 3824 507
e 3837 507
e 3879 507
e 2082 508
e 2842 508
e 3196 508
e 614 509
e 623 509
e 682 509
e 708 509
e 820 509
e 828 509
e 1025 509
e 1032 509
e 1233 509
e 1235 509
e 1265 509
e 1266 509
e 1286 509
e 1310 509
e 1347 509
e 1431 509
e 1495 509
e 1503 509
e 1530 509
e 1552 509
e 1605 509
e 1942 509
e 2104 509
e 2292 509
e 2315 509
e 2322 509
e 2335 509
e 2619 509
e 2622 509
e 2763 509
e 2885 509
e 2900 509
e 2928 509
e 3008 509
e 3026 509
e 3033 509
e 3386 509
e 3409 509
e 3449 509
e 3521 509
e 3722 509
e 3726 509
e 3755 509
e 3857 509
e 3872 509
e 524 510
e 655 510
e 696 510
e 701 510
e 814 510
e 905 510
e 906 510
e 951 510
e 988 510
e 1024 510
e 1067 510
e 1097 510
e 1111 510
e 1123 510
e 1129 510
e 1130 510
e 1156 510
e 1358 510
e 1402 510
e 1464 510
e 1525 510
e 1542 510
e 1544 510
e 1550 510
e 1572 510
e 1584 510
e 1627 510
e 1639 510
e 1646 510
e 1650 510
e 1667 510
e 1832 510
e 1945 510
e 1994 510
e 2015 510
e 2022 510
e 2078 510
e 2108 510
e 2250 510
e 2306 510
e 2373 510
e 2419 510
e 2430 510
e 2432 510
e 2491 510
e 2558 510
e 2568 510
e 2626 510
e 2630 510
e 2637 510
e 2694 510
e 2755 510
e 2767 510
e 2794 510
e 2820 510
e 2879 510
e 2891 510
e 2893 510
e 2899 510
e 2985 510
e 2986 510
e 2998 510
e 3014 510
e 3039 510
e 3067 510
e 3075 510
e 3085 510
e 3089 510
e 3138 510
e 3145 510
e 3159 510
e 3163 510
e 3327 510
e 3339 510
e 3343 510
e 3398 510
e 3425 510
e 3447 510
e 3456 510
e 3465 510
e 3486 510
e 3507 510
e 3509 510
e 3524 510
e 3602 510
e 3614 510
e 3622 510
e 3633 510
e 3668 510
e 3690 510
e 3747 510
e 3752 510
e 3755 510
e 3827 510
e 3834 510
e 3852 510
e 556 511
e 575 511
e 626 511
e 680 511
e 747 511
e 837 511
e 864 511
e 878 511
e 934 511
e 1082 511
e 1222 511
e 1223 511
e 1307 511
e 1316 511
e 1321 511
e 1393 511
e 1430 511
e 1661 511
e 1694 511
e 1715 511
e 1748 511
e 1814 511
e 1861 511
e 1967 511
e 2082 511
e 2104 511
e 2156 511
e 2209 511
e 2422 511
e 2667 511
e 2668 511
e 3049 511
e 3202 511
e 3338 511
e 3369 511
e 3528 511
e 3755 511
e 3826 511
e 524 512
e 558 512
e 599 512
e 750 512
e 786 512
e 1054 512
e 1056 512
e 1114 512
e 1166 512
e 1192 512
e 1220 512
e 1254 512
e 1479 512
e 1511 512
e 1583 512
e 1601 512
e 1754 512
e 1971 512
e 2051 512
e 2220 512
e 2507 512
e 2536 512
e 2543 512
e 2625 512
e 2674 512
e 2741 512
e 2771 512
e 2778 512
e 2813 512
e 2904 512
e 2972 512
e 2990 512
e 3005 512
e 3029 512
e 3061 512
e 3089 512
e 3092 512
e 3121 512
e 3238 512
e 3239 512
e 3308 512
e 3383 512
e 3391 512
e 3427 512
e 3467 512
e 3549 512
e 3589 512
e 3685 512
e 3706 512
e 3729 512
e 3755 512
e 3836 512
e 3839 512
e 629 513
e 701 513
e 759 513
e 778 513
e 1053 513
e 1166 513
e 1175 513
e 1275 513
e 1574 513
e 1584 513
e 1602 513
e 1800 513
e 1812 513
e 1862 513
e 1881 513
e 1934 513
e 1975 513
e 1997 513
e 2095 513
e 2173 513
e 2243 513
e 2300 513
e 2329 513
e 2491 513
e 2518 513
e 2538 513
e 2587 513
e 2642 513
e 2657 513
e 2688 513
e 2744 513
e 2754 513
e 2886 513
e 2892 513
e 2899 513
e 2940 513
e 2945 513
e 3227 513
e 3291 513
e 3303 513
e 3313 513
e 3384 513
e 3589 513
e 3612 513
e 3691 513
e 3755 513
e 3874 513
e 563 514
e 610 514
e 613 514
e 684 514
e 896 514
e 922 514
e 949 514
e 999 514
e 1048 514
e 1061 514
e 1119 514
e 1136 514
e 1202 514
e 1224 514
e 1231 514
e 1366 514
e 1379 514
e 1444 514
e 1550 514
e 1574 514
e 1582 514
e 1585 514
e 1587 514
e 1624 514
e 1672 514
e 1717 514
e 1753 514
e 1770 514
e 1789 514
e 1809 514
e 1835 514
e 1977 514
e 2041 514
e 2042 514
e 2077 514
e 2156 514
e 2168 514
e 2296 514
e 2345 514
e 2370 514
e 2400 514
e 2436 514
e 2450 514
e 2500 514
e 2518 514
e 2579 514
e 2628 514
e 2630 514
e 2683 514
e 2736 514
e 2755 514
e 2818 514
e 2832 514
e 2950 514
e 2957 514
e 2986 514
e 3152 514
e 3178 514
e 3225 514
e 3227 514
e 3262 514
e 3338 514
e 3425 514
e 3464 514
e 3496 514
e 3507 514
e 3523 514
e 3528 514
e 3653 514
e 3680 514
e 3688 514
e 3745 514
e 3755 514
e 549 515
e 558 515
e 576 515
e 584 515
e 596 515
e 619 515
e 624 515
e 625 515
e 628 515
e 643 515
e 651 515
e 661 515
e 663 515
e 684 515
e 710 515
e 715 515
e 717 515
e 722 515
e 744 515
e 757 515
e 771 515
e 782 515
e 828 515
e 852 515
e 896 515
e 912 515
e 927 515
e 931 515
e 964 515
e 970 515
e 972 515
e 977 515
e 984 515
e 990 515
e 1001 515
e 1009 515
e 1048 515
e 1066 515
e 1085 515
e 1110 515
e 1118 515
e 1130 515
e 1135 515
e 1155 515
e 1192 515
e 1207 515
e 1224 515
e 1258 515
e 1262 515
e 1288 515
e 1298 515
e 1319 515
e 1336 515
e 1339 515
e 1376 515
e 1385 515
e 1400 515
e 1418 515
e 1450 515
e 1476 515
e 1479 515
e 1498 515
e 1499 515
e 1549 515
e 1551 515
e 1574 515
e 1604 515
e 1614 515
e 1615 515
e 1624 515
e 1637 515
e 1646 515
e 1684 515
e 1692 515
e 1738 515
e 1739 515
e 1743 515
e 1751 515
e 1776 515
e 1781 515
e 1816 515
e 1847 515
e 1850 515
e 1866 515
e 1868 515
e 1899 515
e 1900 515
e 1908 515
e 1910 515
e 1918 515
e 1945 515
e 1990 515
e 1993 515
e 2018 515
e 2025 515
e 2087 515
e 2101 515
e 2156 515
e 2218 515
e 2220 515
e 2245 515
e 2247 515
e 2251 515
e 2270 515
e 2300 515
e 2329 515
e 2345 515
e 2361 515
e 2398 515
e 2409 515
e 2414 515
e 2482 515
e 2507 515
e 2515 515
e 2525 515
e 2535 515
e 2564 515
e 2584 515
e 2616 515
e 2634 515
e 2645 515
e 2659 515
e 2683 515
e 2692 515
e 2699 515
e 2727 515
e 2733 515
e 2778 515
e 2808 515
e 2823 515
e 2843 515
e 2849 515
e 2879 515
e 2891 515
e 2902 515
e 2921 515
e 3009 515
e 3028 515
e 3029 515
e 3067 515
e 3073 515
e 3085 515
e 3123 515
e 3126 515
e 3128 515
e 3129 515
e 3139 515
e 3164 515
e 3209 515
e 3225 515
e 3245 515
e 3257 515
e 3260 515
e 3277 515
e 3295 515
e 3338 515
e 3362 515
e 3371 515
e 3385 515
e 3427 515
e 3438 515
e 3451 515
e 3461 515
e 3462 515
e 3464 515
e 3528 515
e 3534 515
e 3549 515
e 3552 515
e 3559 515
e 3587 515
e 3595 515
e 3610 515
e 3612 515
e 3631 515
e 3638 515
e 3645 515
e 3669 515
e 3716 515
e 3719 515
e 3725 515
e 3755 515
e 3791 515
e 3795 515
e 3816 515
e 3824 515
e 3861 515
e 3881 515
e 3882 515
e 3883 515
e 3891 515
e 3895 515
e 558 516
e 592 516
e 609 516
e 624 516
e 649 516
e 663 516
e 669 516
e 677 516
e 686 516
e 691 516
e 699 516
e 707 516
e 748 516
e 759 516
e 770 516
e 774 516
e 794 516
e 814 516
e 819 516
e 826 516
e 838 516
e 869 516
e 897 516
e 906 516
e 966 516
e 969 516
e 984 516
e 988 516
e 1015 516
e 1016 516
e 1024 516
e 1032 516
e 1064 516
e 1071 516
e 1074 516
e 1091 516
e 1099 516
e 1127 516
e 1129 516
e 1130 516
e 1134 516
e 1142 516
e 1189 516
e 1201 516
e 1211 516
e 1215 516
e 1221 516
e 1234 516
e 1258 516
e 1269 516
e 1273 516
e 1275 516
e 1326 516
e 1346 516
e 1347 516
e 1348 516
e 1351 516
e 1361 516
e 1373 516
e 1380 516
e 1414 516
e 1431 516
e 1433 516
e 1436 516
e 1443 516
e 1469 516
e 1480 516
e 1482 516
e 1508 516
e 1525 516
e 1536 516
e 1563 516
e 1566 516
e 1584 516
e 1591 516
e 1601 516
e 1612 516
e 1615 516
e 1616 516
e 1629 516
e 1634 516
e 1636 516
e 1638 516
e 1649 516
e 1659 516
e 1668 516
e 1677 516
e 1689 516
e 1710 516
e 1719 516
e 1744 516
e 1760 516
e 1778 516
e 1793 516
e 1802 516
e 1811 516
e 1812 516
e 1819 516
e 1830 516
e 1841 516
e 1843 516
e 1845 516
e 1854 516
e 1862 516
e 1864 516
e 1894 516
e 1920 516
e 1935 516
e 1942 516
e 1982 516
e 1998 516
e 2034 516
e 2046 516
e 2068 516
e 2072 516
e 2074 516
e 2087 516
e 2093 516
e 2108 516
e 2142 516
e 2172 516
e 2176 516
e 2178 516
e 2182 516
e 2184 516
e 2206 516
e 2212 516
e 2237 516
e 2243 516
e 2268 516
e 2274 516
e 2294 516
e 2306 516
e 2312 516
e 2319 516
e 2322 516
e 2337 516
e 2340 516
e 2348 516
e 2354 516
e 2363 516
e 2407 516
e 2408 516
e 2415 516
e 2425 516
e 2442 516
e 2458 516
e 2466 516
e 2471 516
e 2477 516
e 2547 516
e 2550 516
e 2554 516
e 2576 516
e 2586 516
e 2604 516
e 2605 516
e 2613 516
e 2615 516
e 2631 516
e 2632 516
e 2644 516
e 2651 516
e 2661 516
e 2680 516
e 2693 516
e 2703 516
e 2716 516
e 2724 516
e 2725 516
e 2739 516
e 2741 516
e 2747 516
e 2775 516
e 2777 516
e 2782 516
e 2815 516
e 2858 516
e 2880 516
e 2882 516
e 2906 516
e 2928 516
e 2931 516
e 2953 516
e 3030 516
e 3043 516
e 3047 516
e 3055 516
e 3075 516
e 3086 516
e 3090 516
e 3096 516
e 3098 516
e 3099 516
e 3100 516
e 3109 516
e 3133 516
e 3138 516
e 3140 516
e 3143 516
e 3157 516
e 3161 516
e 3175 516
e 3188 516
e 3204 516
e 3223 516
e 3226 516
e 3234 516
e 3252 516
e 3255 516
e 3266 516
e 3272 516
e 3283 516
e 3299 516
e 3300 516
e 3317 516
e 3336 516
e 3340 516
e 3372 516
e 3388 516
e 3391 516
e 3401 516
e 3406 516
e 3449 516
e 3456 516
e 3472 516
e 3480 516
e 3483 516
e 3493 516
e 3504 516
e 3511 516
e 3513 516
e 3521 516
e 3531 516
e 3533 516
e 3558 516
e 3561 516
e 3562 516
e 3563 516
e 3572 516
e 3588 516
e 3590 516
e 3598 516
e 3606 516
e 3650 516
e 3657 516
e 3662 516
e 3663 516
e 3666 516
e 3668 516
e 3696 516
e 3705 516
e 3722 516
e 3727 516
e 3728 516
e 3731 516
e 3734 516
e 3741 516
e 3755 516
e 3781 516
e 3794 516
e 3827 516
e 3848 516
e 3851 516
e 3860 516
e 3867 516
e 3876 516
e 3878 516
e 3882 516
e 531 517
e 701 517
e 838 517
e 916 517
e 931 517
e 955 517
e 969 517
e 984 517
e 1023 517
e 1053 517
e 1100 517
e 1105 517
e 1123 517
e 1154 517
e 1189 517
e 1191 517
e 1270 517
e 1298 517
e 1311 517
e 1315 517
e 1414 517
e 1443 517
e 1536 517
e 1602 517
e 1616 517
e 1665 517
e 1667 517
e 1810 517
e 1848 517
e 1856 517
e 1876 517
e 1882 517
e 1891 517
e 1892 517
e 1974 517
e 2075 517
e 2093 517
e 2167 517
e 2190 517
e 2207 517
e 2226 517
e 2255 517
e 2265 517
e 2297 517
e 2308 517
e 2323 517
e 2340 517
e 2364 517
e 2374 517
e 2417 517
e 2546 517
e 2601 517
e 2602 517
e 2632 517
e 2651 517
e 2692 517
e 2835 517
e 2944 517
e 3014 517
e 3043 517
e 3055 517
e 3252 517
e 3253 517
e 3456 517
e 3482 517
e 3524 517
e 3566 517
e 3581 517
e 3601 517
e 3626 517
e 3723 517
e 3753 517
e 3755 517
e 591 518
e 624 518
e 677 518
e 719 518
e 965 518
e 1057 518
e 1086 518
e 1129 518
e 1273 518
e 1346 518
e 1387 518
e 1397 518
e 1399 518
e 1429 518
e 1435 518
e 1479 518
e 1523 518
e 1572 518
e 1583 518
e 1601 518
e 1608 518
e 1615 518
e 1634 518
e 1702 518
e 1770 518
e 1819 518
e 1926 518
e 2087 518
e 2189 518
e 2217 518
e 2256 518
e 2352 518
e 2400 518
e 2449 518
e 2474 518
e 2498 518
e 2574 518
e 2621 518
e 2813 518
e 2843 518
e 2886 518
e 2945 518
e 3000 518
e 3005 518
e 3061 518
e 3163 518
e 3238 518
e 3281 518
e 3375 518
e 3637 518
e 3822 518
e 3836 518
e 3859 518
e 3862 518
e 1349 519
e 1570 519
e 1683 519
e 1699 519
e 2057 519
e 2138 519
e 3088 519
e 532 520
e 579 520
e 929 520
e 950 520
e 1044 520
e 1107 520
e 1216 520
e 1241 520
e 1437 520
e 1466 520
e 1486 520
e 1526 520
e 1635 520
e 1699 520
e 1714 520
e 1822 520
e 1950 520
e 2138 520
e 2253 520
e 2398 520
e 2533 520
e 2571 520
e 2694 520
e 3062 520
e 3334 520
e 3604 520
e 3887 520
e 662 521
e 790 521
e 856 521
e 1237 521
e 1463 521
e 1815 521
e 2159 521
e 2254 521
e 2379 521
e 2595 521
e 2597 521
e 2711 521
e 2817 521
e 3489 521
e 3594 521
e 3897 521
e 1451 522
e 1942 522
e 2186 522
e 3056 522
e 837 523
e 934 523
e 1214 523
e 1841 523
e 1978 523
e 2485 523
e 3044 523
e 3166 523
e 3347 523
e 3441 523
e 657 524
e 892 524
e 918 524
e 1025 524
e 1056 524
e 1122 524
e 1133 524
e 1172 524
e 1468 524
e 1675 524
e 1819 524
e 2001 524
e 2015 524
e 2068 524
e 2137 524
e 2158 524
e 2335 524
e 2491 524
e 2507 524
e 2595 524
e 2622 524
e 2745 524
e 2886 524
e 2940 524
e 2945 524
e 3008 524
e 3072 524
e 3133 524
e 3386 524
e 3409 524
e 3522 524
e 3549 524
e 559 525
e 616 525
e 680 525
e 691 525
e 699 525
e 826 525
e 835 525
e 906 525
e 930 525
e 1001 525
e 1006 525
e 1007 525
e 1032 525
e 1056 525
e 1082 525
e 1144 525
e 1179 525
e 1245 525
e 1267 525
e 1277 525
e 1421 525
e 1542 525
e 1550 525
e 1607 525
e 1662 525
e 1731 525
e 1844 525
e 1846 525
e 1910 525
e 1945 525
e 2065 525
e 2072 525
e 2148 525
e 2169 525
e 2231 525
e 2353 525
e 2370 525
e 2419 525
e 2439 525
e 2630 525
e 2657 525
e 2661 525
e 2694 525
e 2701 525
e 2712 525
e 2727 525
e 2767 525
e 2777 525
e 2782 525
e 2784 525
e 2949 525
e 3037 525
e 3108 525
e 3126 525
e 3178 525
e 3191 525
e 3282 525
e 3339 525
e 3354 525
e 3444 525
e 3466 525
e 3496 525
e 3507 525
e 3554 525
e 3622 525
e 3629 525
e 3736 525
e 3762 525
e 3765 525
e 3815 525
e 531 526
e 577 526
e 605 526
e 663 526
e 669 526
e 789 526
e 809 526
e 828 526
e 843 526
e 928 526
e 951 526
e 990 526
e 991 526
e 1066 526
e 1155 526
e 1169 526
e 1211 526
e 1232 526
e 1258 526
e 1261 526
e 1286 526
e 1400 526
e 1506 526
e 1543 526
e 1691 526
e 1823 526
e 1848 526
e 1856 526
e 1889 526
e 1995 526
e 2018 526
e 2049 526
e 2081 526
e 2102 526
e 2168 526
e 2175 526
e 2219 526
e 2239 526
e 2247 526
e 2259 526
e 2330 526
e 2389 526
e 2409 526
e 2443 526
e 2467 526
e 2471 526
e 2473 526
e 2482 526
e 2499 526
e 2549 526
e 2568 526
e 2579 526
e 2582 526
e 2611 526
e 2637 526
e 2661 526
e 2662 526
e 2676 526
e 2751 526
e 2755 526
e 2767 526
e 2792 526
e 2849 526
e 2889 526
e 2901 526
e 2913 526
e 2916 526
e 3028 526
e 3029 526
e 3069 526
e 3164 526
e 3179 526
e 3305 526
e 3312 526
e 3502 526
e 3573 526
e 3580 526
e 3601 526
e 3638 526
e 3716 526
e 3722 526
e 3734 526
e 3742 526
e 3755 526
e 3799 526
e 542 527
e 570 527
e 577 527
e 605 527
e 622 527
e 636 527
e 663 527
e 699 527
e 703 527
e 715 527
e 726 527
e 737 527
e 738 527
e 778 527
e 789 527
e 791 527
e 827 527
e 863 527
e 875 527
e 881 527
e 916 527
e 917 527
e 925 527
e 928 527
e 935 527
e 942 527
e 964 527
e 970 527
e 1094 527
e 1105 527
e 1113 527
e 1130 527
e 1138 527
e 1141 527
e 1146 527
e 1179 527
e 1209 527
e 1252 527
e 1264 527
e 1277 527
e 1333 527
e 1348 527
e 1368 527
e 1407 527
e 1507 527
e 1541 527
e 1562 527
e 1563 527
e 1621 527
e 1622 527
e 1623 527
e 1632 527
e 1677 527
e 1696 527
e 1711 527
e 1717 527
e 1753 527
e 1816 527
e 1831 527
e 1841 527
e 1843 527
e 1864 527
e 1876 527
e 1892 527
e 1898 527
e 1949 527
e 1980 527
e 1982 527
e 2018 527
e 2048 527
e 2054 527
e 2072 527
e 2074 527
e 2076 527
e 2086 527
e 2096 527
e 2108 527
e 2134 527
e 2148 527
e 2163 527
e 2205 527
e 2207 527
e 2226 527
e 2247 527
e 2272 527
e 2314 527
e 2316 527
e 2365 527
e 2408 527
e 2432 527
e 2441 527
e 2445 527
e 2452 527
e 2453 527
e 2482 527
e 2495 527
e 2504 527
e 2506 527
e 2518 527
e 2546 527
e 2547 527
e 2579 527
e 2623 527
e 2632 527
e 2636 527
e 2658 527
e 2677 527
e 2685 527
e 2713 527
e 2726 527
e 2757 527
e 2767 527
e 2782 527
e 2810 527
e 2821 527
e 2824 527
e 2855 527
e 2877 527
e 2880 527
e 2893 527
e 2917 527
e 2920 527
e 2922 527
e 2923 527
e 2948 527
e 2971 527
e 2998 527
e 3003 527
e 3069 527
e 3077 527
e 3144 527
e 3150 527
e 3185 527
e 3214 527
e 3226 527
e 3235 527
e 3240 527
e 3297 527
e 3347 527
e 3385 527
e 3438 527
e 3451 527
e 3484 527
e 3498 527
e 3514 527
e 3543 527
e 3544 527
e 3572 527
e 3590 527
e 3613 527
e 3635 527
e 3643 527
e 3656 527
e 3658 527
e 3671 527
e 3734 527
e 3735 527
e 3747 527
e 3748 527
e 3810 527
e 3811 527
e 3832 527
e 3844 527
e 3867 527
e 3891 527
e 545 528
e 563 528
e 657 528
e 701 528
e 882 528
e 892 528
e 931 528
e 951 528
e 1105 528
e 1122 528
e 1154 528
e 1166 528
e 1172 528
e 1254 528
e 1255 528
e 1278 528
e 1292 528
e 1354 528
e 1399 528
e 1622 528
e 1629 528
e 1968 528
e 2005 528
e 2069 528
e 2111 528
e 2140 528
e 2283 528
e 2368 528
e 2473 528
e 2476 528
e 2521 528
e 2632 528
e 2653 528
e 2769 528
e 2973 528
e 2998 528
e 3002 528
e 3015 528
e 3034 528
e 3080 528
e 3089 528
e 3248 528
e 3249 528
e 3357 528
e 3391 528
e 3440 528
e 3521 528
e 3581 528
e 3666 528
e 3755 528
e 3763 528
e 3780 528
e 3783 528
e 3817 528
e 609 529
e 619 529
e 749 529
e 869 529
e 1056 529
e 1127 529
e 1154 529
e 1165 529
e 1166 529
e 1176 529
e 1207 529
e 1436 529
e 1489 529
e 1591 529
e 1604 529
e 1637 529
e 1738 529
e 1868 529
e 1910 529
e 1942 529
e 2068 529
e 2206 529
e 2334 529
e 2346 529
e 2463 529
e 2583 529
e 2699 529
e 2741 529
e 2869 529
e 2946 529
e 2989 529
e 3001 529
e 3045 529
e 3155 529
e 3173 529
e 3260 529
e 3283 529
e 3356 529
e 3373 529
e 3384 529
e 3389 529
e 3443 529
e 3515 529
e 3549 529
e 3592 529
e 3719 529
e 3895 529
e 556 530
e 559 530
e 691 530
e 734 530
e 781 530
e 827 530
e 831 530
e 885 530
e 906 530
e 966 530
e 1007 530
e 1030 530
e 1177 530
e 1315 530
e 1386 530
e 1438 530
e 1510 530
e 1542 530
e 1595 530
e 1676 530
e 1677 530
e 1726 530
e 1943 530
e 1998 530
e 2104 530
e 2229 530
e 2231 530
e 2237 530
e 2404 530
e 2453 530
e 2466 530
e 2495 530
e 2566 530
e 2575 530
e 2610 530
e 2672 530
e 2725 530
e 2735 530
e 2763 530
e 3013 530
e 3019 530
e 3143 530
e 3258 530
e 3265 530
e 3317 530
e 3379 530
e 3414 530
e 3415 530
e 3426 530
e 3603 530
e 3755 530
e 3772 530
e 3860 530
e 554 531
e 582 531
e 589 531
e 594 531
e 618 531
e 622 531
e 625 531
e 663 531
e 669 531
e 691 531
e 692 531
e 699 531
e 708 531
e 826 531
e 831 531
e 862 531
e 863 531
e 906 531
e 928 531
e 942 531
e 951 531
e 984 531
e 1002 531
e 1006 531
e 1009 531
e 1030 531
e 1062 531
e 1093 531
e 1124 531
e 1130 531
e 1143 531
e 1156 531
e 1169 531
e 1187 531
e 1191 531
e 1199 531
e 1211 531
e 1243 531
e 1253 531
e 1255 531
e 1261 531
e 1294 531
e 1310 531
e 1327 531
e 1339 531
e 1343 531
e 1401 531
e 1443 531
e 1447 531
e 1452 531
e 1462 531
e 1515 531
e 1536 531
e 1542 531
e 1552 531
e 1566 531
e 1573 531
e 1629 531
e 1648 531
e 1668 531
e 1687 531
e 1744 531
e 1812 531
e 1845 531
e 1862 531
e 1870 531
e 1881 531
e 1889 531
e 1891 531
e 1930 531
e 1938 531
e 1942 531
e 1982 531
e 1986 531
e 1996 531
e 2012 531
e 2041 531
e 2074 531
e 2096 531
e 2099 531
e 2100 531
e 2104 531
e 2140 531
e 2148 531
e 2152 531
e 2153 531
e 2168 531
e 2200 531
e 2257 531
e 2258 531
e 2266 531
e 2279 531
e 2285 531
e 2294 531
e 2306 531
e 2308 531
e 2309 531
e 2316 531
e 2322 531
e 2370 531
e 2388 531
e 2408 531
e 2416 531
e 2445 531
e 2452 531
e 2468 531
e 2469 531
e 2473 531
e 2477 531
e 2499 531
e 2506 531
e 2535 531
e 2548 531
e 2576 531
e 2637 531
e 2644 531
e 2657 531
e 2661 531
e 2672 531
e 2675 531
e 2676 531
e 2694 531
e 2718 531
e 2723 531
e 2739 531
e 2760 531
e 2763 531
e 2766 531
e 2775 531
e 2784 531
e 2792 531
e 2818 531
e 2849 531
e 2874 531
e 2913 531
e 2920 531
e 2928 531
e 2940 531
e 2948 531
e 2950 531
e 2968 531
e 3003 531
e 3006 531
e 3028 531
e 3030 531
e 3039 531
e 3067 531
e 3069 531
e 3081 531
e 3104 531
e 3128 531
e 3142 531
e 3143 531
e 3145 531
e 3149 531
e 3157 531
e 3161 531
e 3179 531
e 3252 531
e 3298 531
e 3300 531
e 3327 531
e 3404 531
e 3424 531
e 3492 531
e 3493 531
e 3513 531
e 3526 531
e 3556 531
e 3572 531
e 3586 531
e 3613 531
e 3634 531
e 3635 531
e 3657 531
e 3691 531
e 3713 531
e 3722 531
e 3734 531
e 3735 531
e 3743 531
e 3783 531
e 3793 531
e 3794 531
e 3811 531
e 3824 531
e 3834 531
e 3849 531
e 3851 531
e 3859 531
e 3876 531
e 859 532
e 3076 532
e 3206 532
e 3424 532
e 3510 532
e 645 533
e 768 533
e 826 533
e 1045 533
e 1150 533
e 1166 533
e 1212 533
e 1230 533
e 1302 533
e 1354 533
e 1356 533
e 1369 533
e 1380 533
e 1440 533
e 1477 533
e 1490 533
e 1521 533
e 1629 533
e 1649 533
e 1723 533
e 1741 533
e 1778 533
e 1852 533
e 1875 533
e 1893 533
e 1894 533
e 1935 533
e 1997 533
e 1998 533
e 2015 533
e 2060 533
e 2111 533
e 2121 533
e 2155 533
e 2173 533
e 2231 533
e 2280 533
e 2284 533
e 2322 533
e 2404 533
e 2506 533
e 2558 533
e 2569 533
e 2572 533
e 2623 533
e 2677 533
e 2694 533
e 2697 533
e 2777 533
e 2824 533
e 2889 533
e 2923 533
e 2931 533
e 3037 533
e 3108 533
e 3143 533
e 3249 533
e 3269 533
e 3350 533
e 3373 533
e 3415 533
e 3419 533
e 3461 533
e 3482 533
e 3484 533
e 3525 533
e 3603 533
e 3631 533
e 3657 533
e 3674 533
e 3696 533
e 3755 533
e 3766 533
e 3769 533
e 3857 533
e 709 534
e 768 534
e 773 534
e 982 534
e 995 534
e 1284 534
e 1390 534
e 1437 534
e 1645 534
e 1683 534
e 1700 534
e 1727 534
e 1806 534
e 1871 534
e 2112 534
e 2287 534
e 2349 534
e 2399 534
e 2951 534
e 3088 534
e 3244 534
e 3274 534
e 3548 534
e 3579 534
e 3617 534
e 3795 534
e 3880 534
e 692 535
e 700 535
e 912 535
e 991 535
e 1016 535
e 1063 535
e 1257 535
e 1327 535
e 1414 535
e 1775 535
e 1864 535
e 1942 535
e 1998 535
e 2012 535
e 2037 535
e 2309 535
e 2388 535
e 2416 535
e 2766 535
e 2777 535
e 2844 535
e 2847 535
e 2928 535
e 2967 535
e 3142 535
e 3157 535
e 3272 535
e 3314 535
e 3326 535
e 3336 535
e 3471 535
e 3623 535
e 3687 535
e 3722 535
e 3742 535
e 3755 535
e 1157 536
e 1228 536
e 1370 536
e 1615 536
e 2926 536
e 2941 536
e 3035 536
e 3796 536
e 538 537
e 555 537
e 570 537
e 581 537
e 594 537
e 622 537
e 692 537
e 706 537
e 711 537
e 764 537
e 788 537
e 826 537
e 831 537
e 928 537
e 942 537
e 960 537
e 986 537
e 1186 537
e 1243 537
e 1283 537
e 1334 537
e 1351 537
e 1404 537
e 1515 537
e 1612 537
e 1669 537
e 1880 537
e 1891 537
e 1996 537
e 1999 537
e 2003 537
e 2099 537
e 2100 537
e 2102 537
e 2133 537
e 2238 537
e 2245 537
e 2250 537
e 2309 537
e 2316 537
e 2388 537
e 2411 537
e 2495 537
e 2506 537
e 2528 537
e 2531 537
e 2607 537
e 2648 537
e 2664 537
e 2675 537
e 2724 537
e 2726 537
e 2760 537
e 2784 537
e 2811 537
e 2833 537
e 2901 537
e 2920 537
e 2940 537
e 2968 537
e 3016 537
e 3029 537
e 3032 537
e 3142 537
e 3155 537
e 3224 537
e 3402 537
e 3447 537
e 3448 537
e 3460 537
e 3498 537
e 3507 537
e 3516 537
e 3650 537
e 3710 537
e 3722 537
e 3755 537
e 3823 537
e 3861 537
e 570 538
e 579 538
e 582 538
e 594 538
e 674 538
e 692 538
e 711 538
e 831 538
e 928 538
e 1006 538
e 1334 538
e 1358 538
e 1379 538
e 1443 538
e 1569 538
e 1612 538
e 1639 538
e 1669 538
e 1720 538
e 1843 538
e 1880 538
e 2140 538
e 2148 538
e 2291 538
e 2309 538
e 2316 538
e 2388 538
e 2473 538
e 2648 538
e 2660 538
e 2672 538
e 2757 538
e 2849 538
e 2901 538
e 2939 538
e 2947 538
e 3104 538
e 3224 538
e 3259 538
e 3292 538
e 3327 538
e 3469 538
e 3507 538
e 3670 538
e 3710 538
e 3755 538
e 3853 538
e 651 539
e 742 539
e 768 539
e 977 539
e 1035 539
e 1037 539
e 1041 539
e 1129 539
e 1152 539
e 1159 539
e 1308 539
e 1395 539
e 1476 539
e 1482 539
e 1515 539
e 1520 539
e 1606 539
e 1702 539
e 1729 539
e 1830 539
e 1945 539
e 2191 539
e 2210 539
e 2525 539
e 2576 539
e 2621 539
e 2642 539
e 2778 539
e 2908 539
e 2918 539
e 2949 539
e 2959 539
e 3074 539
e 3203 539
e 3340 539
e 3499 539
e 3553 539
e 3557 539
e 3639 539
e 3669 539
e 3715 539
e 3755 539
e 3759 539
e 3793 539
e 685 540
e 735 540
e 804 540
e 941 540
e 1001 540
e 1115 540
e 1149 540
e 1219 540
e 1355 540
e 1391 540
e 1485 540
e 1488 540
e 1570 540
e 1645 540
e 1693 540
e 1791 540
e 1871 540
e 1992 540
e 2057 540
e 2147 540
e 2151 540
e 2287 540
e 2399 540
e 2526 540
e 2542 540
e 2545 540
e 2555 540
e 2613 540
e 2614 540
e 2678 540
e 2699 540
e 2768 540
e 2786 540
e 2802 540
e 2804 540
e 2921 540
e 3065 540
e 3094 540
e 3118 540
e 3182 540
e 3207 540
e 3279 540
e 3292 540
e 3545 540
e 3624 540
e 3627 540
e 3740 540
e 3770 540
e 3796 540
e 3880 540
e 3895 540
e 568 541
e 1510 541
e 3419 541
e 3493 541
e 699 542
e 778 542
e 925 542
e 928 542
e 937 542
e 993 542
e 1045 542
e 1067 542
e 1094 542
e 1127 542
e 1146 542
e 1372 542
e 1566 542
e 1574 542
e 1691 542
e 1765 542
e 1796 542
e 1817 542
e 1886 542
e 1917 542
e 2054 542
e 2064 542
e 2076 542
e 2086 542
e 2098 542
e 2207 542
e 2221 542
e 2357 542
e 2389 542
e 2408 542
e 2420 542
e 2432 542
e 2518 542
e 2542 542
e 2569 542
e 2578 542
e 2632 542
e 2790 542
e 2838 542
e 2948 542
e 3071 542
e 3109 542
e 3122 542
e 3227 542
e 3351 542
e 3419 542
e 3475 542
e 3498 542
e 3543 542
e 3552 542
e 3598 542
e 3696 542
e 3745 542
e 3746 542
e 3748 542
e 3784 542
e 579 543
e 687 543
e 710 543
e 785 543
e 804 543
e 1174 543
e 1239 543
e 1353 543
e 1502 543
e 1567 543
e 1570 543
e 1581 543
e 1791 543
e 1877 543
e 2004 543
e 2057 543
e 2112 543
e 2125 543
e 2143 543
e 2348 543
e 2398 543
e 2400 543
e 2585 543
e 2592 543
e 2728 543
e 2764 543
e 2992 543
e 3088 543
e 3137 543
e 3259 543
e 3361 543
e 3527 543
e 3677 543
e 3712 543
e 3740 543
e 3863 543
e 3873 543
e 3112 544
e 600 545
e 605 545
e 640 545
e 701 545
e 713 545
e 726 545
e 797 545
e 798 545
e 800 545
e 814 545
e 827 545
e 838 545
e 854 545
e 862 545
e 863 545
e 909 545
e 910 545
e 931 545
e 951 545
e 962 545
e 984 545
e 1014 545
e 1043 545
e 1068 545
e 1121 545
e 1133 545
e 1151 545
e 1154 545
e 1207 545
e 1221 545
e 1239 545
e 1259 545
e 1271 545
e 1301 545
e 1314 545
e 1330 545
e 1354 545
e 1373 545
e 1425 545
e 1432 545
e 1447 545
e 1544 545
e 1620 545
e 1629 545
e 1665 545
e 1667 545
e 1681 545
e 1687 545
e 1731 545
e 1765 545
e 1778 545
e 1806 545
e 1830 545
e 1856 545
e 1875 545
e 1901 545
e 1903 545
e 1922 545
e 1939 545
e 1942 545
e 2073 545
e 2095 545
e 2101 545
e 2167 545
e 2181 545
e 2190 545
e 2202 545
e 2255 545
e 2267 545
e 2285 545
e 2306 545
e 2339 545
e 2373 545
e 2374 545
e 2378 545
e 2385 545
e 2397 545
e 2412 545
e 2426 545
e 2452 545
e 2454 545
e 2477 545
e 2491 545
e 2506 545
e 2543 545
e 2548 545
e 2558 545
e 2568 545
e 2572 545
e 2598 545
e 2601 545
e 2621 545
e 2637 545
e 2692 545
e 2780 545
e 2831 545
e 2865 545
e 2867 545
e 2878 545
e 2889 545
e 2913 545
e 2925 545
e 2968 545
e 2969 545
e 2998 545
e 3008 545
e 3043 545
e 3067 545
e 3072 545
e 3086 545
e 3089 545
e 3128 545
e 3132 545
e 3229 545
e 3237 545
e 3252 545
e 3253 545
e 3254 545
e 3280 545
e 3291 545
e 3360 545
e 3414 545
e 3428 545
e 3429 545
e 3456 545
e 3516 545
e 3540 545
e 3578 545
e 3581 545
e 3601 545
e 3602 545
e 3603 545
e 3609 545
e 3625 545
e 3635 545
e 3646 545
e 3666 545
e 3675 545
e 3723 545
e 3735 545
e 3755 545
e 3766 545
e 3785 545
e 3818 545
e 3836 545
e 3849 545
e 3854 545
e 661 546
e 673 546
e 778 546
e 814 546
e 833 546
e 882 546
e 1053 546
e 1111 546
e 1121 546
e 1124 546
e 1283 546
e 1293 546
e 1345 546
e 1357 546
e 1499 546
e 1602 546
e 1691 546
e 1848 546
e 2064 546
e 2086 546
e 2197 546
e 2199 546
e 2306 546
e 2426 546
e 2518 546
e 2794 546
e 2820 546
e 2890 546
e 2912 546
e 2929 546
e 2937 546
e 2940 546
e 2969 546
e 2998 546
e 3003 546
e 3081 546
e 3089 546
e 3129 546
e 3291 546
e 3312 546
e 3428 546
e 3461 546
e 3496 546
e 3674 546
e 3755 546
e 558 547
e 577 547
e 596 547
e 638 547
e 944 547
e 973 547
e 1023 547
e 1053 547
e 1054 547
e 1071 547
e 1093 547
e 1220 547
e 1262 547
e 1276 547
e 1288 547
e 1357 547
e 1358 547
e 1418 547
e 1456 547
e 1530 547
e 1574 547
e 1591 547
e 1601 547
e 1603 547
e 1624 547
e 1626 547
e 1627 547
e 1629 547
e 1691 547
e 1770 547
e 1945 547
e 1986 547
e 1994 547
e 2082 547
e 2084 547
e 2086 547
e 2139 547
e 2173 547
e 2233 547
e 2304 547
e 2400 547
e 2401 547
e 2428 547
e 2459 547
e 2473 547
e 2504 547
e 2515 547
e 2542 547
e 2580 547
e 2630 547
e 2637 547
e 2652 547
e 2688 547
e 2718 547
e 2734 547
e 2744 547
e 2754 547
e 2899 547
e 2940 547
e 2945 547
e 2955 547
e 3011 547
e 3021 547
e 3038 547
e 3144 547
e 3227 547
e 3277 547
e 3282 547
e 3286 547
e 3291 547
e 3292 547
e 3293 547
e 3327 547
e 3374 547
e 3384 547
e 3415 547
e 3423 547
e 3522 547
e 3534 547
e 3548 547
e 3549 547
e 3582 547
e 3589 547
e 3615 547
e 3691 547
e 3755 547
e 3766 547
e 3776 547
e 615 548
e 719 548
e 744 548
e 1009 548
e 1037 548
e 1055 548
e 1129 548
e 1493 548
e 1508 548
e 1510 548
e 1874 548
e 1923 548
e 1935 548
e 2075 548
e 2158 548
e 2216 548
e 2272 548
e 2337 548
e 2364 548
e 2783 548
e 2806 548
e 3145 548
e 3173 548
e 3314 548
e 3360 548
e 3452 548
e 3521 548
e 3567 548
e 3755 548
e 599 549
e 604 549
e 619 549
e 628 549
e 637 549
e 641 549
e 656 549
e 722 549
e 736 549
e 747 549
e 767 549
e 827 549
e 927 549
e 964 549
e 971 549
e 977 549
e 1034 549
e 1146 549
e 1192 549
e 1202 549
e 1262 549
e 1288 549
e 1324 549
e 1363 549
e 1387 549
e 1397 549
e 1406 549
e 1435 549
e 1476 549
e 1501 549
e 1523 549
e 1524 549
e 1532 549
e 1550 549
e 1551 549
e 1574 549
e 1587 549
e 1595 549
e 1599 549
e 1614 549
e 1624 549
e 1684 549
e 1692 549
e 1732 549
e 1739 549
e 1798 549
e 1863 549
e 1866 549
e 1869 549
e 1899 549
e 1942 549
e 1958 549
e 1966 549
e 1990 549
e 2025 549
e 2027 549
e 2029 549
e 2043 549
e 2057 549
e 2084 549
e 2087 549
e 2119 549
e 2156 549
e 2161 549
e 2181 549
e 2197 549
e 2200 549
e 2220 549
e 2225 549
e 2244 549
e 2245 549
e 2270 549
e 2276 549
e 2293 549
e 2298 549
e 2300 549
e 2308 549
e 2345 549
e 2359 549
e 2414 549
e 2449 549
e 2474 549
e 2497 549
e 2525 549
e 2620 549
e 2634 549
e 2645 549
e 2652 549
e 2668 549
e 2683 549
e 2709 549
e 2720 549
e 2756 549
e 2823 549
e 2886 549
e 2891 549
e 2892 549
e 2936 549
e 2945 549
e 2959 549
e 3021 549
e 3029 549
e 3060 549
e 3117 549
e 3118 549
e 3123 549
e 3126 549
e 3144 549
e 3168 549
e 3171 549
e 3225 549
e 3227 549
e 3233 549
e 3236 549
e 3257 549
e 3270 549
e 3282 549
e 3295 549
e 3321 549
e 3325 549
e 3338 549
e 3344 549
e 3375 549
e 3396 549
e 3427 549
e 3444 549
e 3462 549
e 3464 549
e 3473 549
e 3506 549
e 3507 549
e 3534 549
e 3552 549
e 3591 549
e 3601 549
e 3638 549
e 3639 549
e 3679 549
e 3738 549
e 3745 549
e 3755 549
e 3775 549
e 3800 549
e 3822 549
e 3826 549
e 3861 549
e 3862 549
e 610 550
e 657 550
e 713 550
e 944 550
e 983 550
e 1114 550
e 1602 550
e 1638 550
e 1843 550
e 1848 550
e 1895 550
e 2023 550
e 2093 550
e 2304 550
e 2591 550
e 2754 550
e 2929 550
e 3407 550
e 3589 550
e 3601 550
e 3674 550
e 562 551
e 578 551
e 651 551
e 736 551
e 764 551
e 782 551
e 783 551
e 884 551
e 927 551
e 970 551
e 977 551
e 1085 551
e 1118 551
e 1147 551
e 1308 551
e 1475 551
e 1476 551
e 1498 551
e 1541 551
e 1614 551
e 1776 551
e 1850 551
e 1884 551
e 1900 551
e 1918 551
e 1919 551
e 1945 551
e 1948 551
e 2025 551
e 2028 551
e 2030 551
e 2047 551
e 2051 551
e 2074 551
e 2158 551
e 2161 551
e 2210 551
e 2220 551
e 2318 551
e 2335 551
e 2345 551
e 2372 551
e 2409 551
e 2525 551
e 2562 551
e 2564 551
e 2581 551
e 2582 551
e 2644 551
e 2650 551
e 2713 551
e 2778 551
e 2814 551
e 2827 551
e 2908 551
e 2959 551
e 3031 551
e 3045 551
e 3058 551
e 3072 551
e 3073 551
e 3074 551
e 3139 551
e 3145 551
e 3168 551
e 3191 551
e 3203 551
e 3235 551
e 3245 551
e 3262 551
e 3277 551
e 3391 551
e 3521 551
e 3534 551
e 3548 551
e 3564 551
e 3639 551
e 3648 551
e 3669 551
e 3715 551
e 3751 551
e 3755 551
e 666 552
e 704 552
e 760 552
e 790 552
e 859 552
e 879 552
e 929 552
e 936 552
e 947 552
e 958 552
e 1020 552
e 1118 552
e 1137 552
e 1281 552
e 1284 552
e 1288 552
e 1295 552
e 1325 552
e 1355 552
e 1570 552
e 1628 552
e 1673 552
e 1771 552
e 1779 552
e 2057 552
e 2143 552
e 2187 552
e 2287 552
e 2398 552
e 2399 552
e 2470 552
e 2529 552
e 2533 552
e 2589 552
e 2611 552
e 2633 552
e 2756 552
e 2788 552
e 2939 552
e 2992 552
e 3009 552
e 3103 552
e 3132 552
e 3145 552
e 3173 552
e 3182 552
e 3206 552
e 3211 552
e 3222 552
e 3233 552
e 3263 552
e 3292 552
e 3500 552
e 3557 552
e 3570 552
e 3594 552
e 3604 552
e 3664 552
e 3740 552
e 3804 552
e 3819 552
e 3863 552
e 887 553
e 951 553
e 967 553
e 1040 553
e 1167 553
e 1233 553
e 1261 553
e 1265 553
e 1431 553
e 1446 553
e 1543 553
e 1801 553
e 1881 553
e 1997 553
e 2081 553
e 2315 553
e 2335 553
e 2363 553
e 2499 553
e 2718 553
e 3208 553
e 3275 553
e 3326 553
e 3409 553
e 3469 553
e 3521 553
e 3573 553
e 3608 553
e 3618 553
e 3702 553
e 3755 553
e 559 554
e 691 554
e 1002 554
e 1064 554
e 1143 554
e 1253 554
e 1254 554
e 1299 554
e 1374 554
e 1566 554
e 1629 554
e 1636 554
e 1649 554
e 1677 554
e 1862 554
e 1891 554
e 1957 554
e 1996 554
e 2019 554
e 2096 554
e 2099 554
e 2161 554
e 2247 554
e 2279 554
e 2280 554
e 2317 554
e 2416 554
e 2442 554
e 2466 554
e 2506 554
e 2723 554
e 2725 554
e 2747 554
e 2775 554
e 2784 554
e 2792 554
e 2928 554
e 2990 554
e 3039 554
e 3067 554
e 3100 554
e 3128 554
e 3298 554
e 3403 554
e 3404 554
e 3449 554
e 3555 554
e 3667 554
e 3755 554
e 3794 554
e 3855 554
e 3874 554
e 588 555
e 708 555
e 934 555
e 960 555
e 966 555
e 1082 555
e 1165 555
e 1307 555
e 1744 555
e 2095 555
e 2100 555
e 2104 555
e 2105 555
e 2438 555
e 2472 555
e 2495 555
e 2531 555
e 2760 555
e 2785 555
e 2924 555
e 3359 555
e 3369 555
e 3447 555
e 3636 555
e 559 556
e 837 556
e 864 556
e 878 556
e 934 556
e 1059 556
e 1063 556
e 1082 556
e 1165 556
e 1223 556
e 1265 556
e 1307 556
e 1316 556
e 1393 556
e 1462 556
e 1501 556
e 1543 556
e 1656 556
e 1676 556
e 1678 556
e 1708 556
e 1731 556
e 1748 556
e 1814 556
e 1853 556
e 1959 556
e 1982 556
e 2006 556
e 2100 556
e 2104 556
e 2237 556
e 2410 556
e 2418 556
e 2422 556
e 2473 556
e 2508 556
e 2566 556
e 2610 556
e 2775 556
e 2815 556
e 2832 556
e 2862 556
e 2867 556
e 2874 556
e 2924 556
e 2953 556
e 3013 556
e 3049 556
e 3179 556
e 3202 556
e 3369 556
e 3376 556
e 3379 556
e 3426 556
e 3603 556
e 3636 556
e 3657 556
e 3755 556
e 973 557
e 998 557
e 1024 557
e 1093 557
e 1105 557
e 1130 557
e 1249 557
e 1254 557
e 1357 557
e 1429 557
e 1547 557
e 1634 557
e 1646 557
e 1841 557
e 1865 557
e 1894 557
e 1932 557
e 1943 557
e 2132 557
e 2141 557
e 2421 557
e 2479 557
e 2518 557
e 2637 557
e 2729 557
e 2893 557
e 3178 557
e 3372 557
e 3407 557
e 3578 557
e 3667 557
e 3727 557
e 3836 557
e 562 558
e 584 558
e 624 558
e 628 558
e 631 558
e 632 558
e 665 558
e 677 558
e 700 558
e 719 558
e 722 558
e 757 558
e 783 558
e 786 558
e 793 558
e 852 558
e 857 558
e 861 558
e 927 558
e 971 558
e 977 558
e 1001 558
e 1031 558
e 1033 558
e 1054 558
e 1108 558
e 1124 558
e 1130 558
e 1144 558
e 1166 558
e 1180 558
e 1264 558
e 1271 558
e 1288 558
e 1318 558
e 1319 558
e 1339 558
e 1372 558
e 1375 558
e 1475 558
e 1476 558
e 1498 558
e 1511 558
e 1563 558
e 1601 558
e 1615 558
e 1632 558
e 1642 558
e 1667 558
e 1691 558
e 1702 558
e 1773 558
e 1781 558
e 1800 558
e 1819 558
e 1843 558
e 1908 558
e 1910 558
e 1926 558
e 1942 558
e 1947 558
e 1975 558
e 1982 558
e 1993 558
e 2030 558
e 2064 558
e 2161 558
e 2200 558
e 2203 558
e 2239 558
e 2243 558
e 2251 558
e 2300 558
e 2308 558
e 2355 558
e 2383 558
e 2409 558
e 2430 558
e 2512 558
e 2525 558
e 2543 558
e 2562 558
e 2574 558
e 2584 558
e 2603 558
e 2616 558
e 2621 558
e 2630 558
e 2641 558
e 2666 558
e 2694 558
e 2699 558
e 2733 558
e 2823 558
e 2838 558
e 2921 558
e 2948 558
e 2960 558
e 3005 558
e 3021 558
e 3063 558
e 3078 558
e 3093 558
e 3104 558
e 3115 558
e 3122 558
e 3123 558
e 3133 558
e 3173 558
e 3209 558
e 3222 558
e 3310 558
e 3327 558
e 3350 558
e 3355 558
e 3446 558
e 3521 558
e 3556 558
e 3559 558
e 3589 558
e 3610 558
e 3623 558
e 3631 558
e 3669 558
e 3679 558
e 3719 558
e 3736 558
e 3751 558
e 3755 558
e 3824 558
e 3827 558
e 3866 558
e 3895 558
e 621 559
e 638 559
e 655 559
e 663 559
e 664 559
e 684 559
e 691 559
e 697 559
e 699 559
e 708 559
e 715 559
e 789 559
e 831 559
e 835 559
e 873 559
e 930 559
e 951 559
e 966 559
e 993 559
e 1003 559
e 1007 559
e 1030 559
e 1082 559
e 1142 559
e 1179 559
e 1212 559
e 1224 559
e 1267 559
e 1334 559
e 1348 559
e 1350 559
e 1351 559
e 1377 559
e 1410 559
e 1430 559
e 1462 559
e 1508 559
e 1510 559
e 1542 559
e 1598 559
e 1638 559
e 1653 559
e 1662 559
e 1677 559
e 1708 559
e 1711 559
e 1726 559
e 1731 559
e 1744 559
e 1844 559
e 1845 559
e 1846 559
e 1861 559
e 1880 559
e 1889 559
e 1902 559
e 1909 559
e 1933 559
e 1957 559
e 1976 559
e 1982 559
e 1991 559
e 2018 559
e 2019 559
e 2022 559
e 2025 559
e 2038 559
e 2072 559
e 2075 559
e 2077 559
e 2209 559
e 2210 559
e 2231 559
e 2294 559
e 2304 559
e 2317 559
e 2359 559
e 2408 559
e 2413 559
e 2419 559
e 2422 559
e 2442 559
e 2453 559
e 2459 559
e 2464 559
e 2473 559
e 2495 559
e 2505 559
e 2623 559
e 2672 559
e 2677 559
e 2688 559
e 2694 559
e 2701 559
e 2746 559
e 2777 559
e 2782 559
e 2832 559
e 2845 559
e 2874 559
e 2879 559
e 2953 559
e 2986 559
e 3006 559
e 3012 559
e 3032 559
e 3049 559
e 3067 559
e 3125 559
e 3184 559
e 3219 559
e 3241 559
e 3258 559
e 3275 559
e 3327 559
e 3329 559
e 3335 559
e 3338 559
e 3374 559
e 3382 559
e 3385 559
e 3403 559
e 3444 559
e 3447 559
e 3466 559
e 3471 559
e 3508 559
e 3521 559
e 3528 559
e 3543 559
e 3554 559
e 3567 559
e 3590 559
e 3633 559
e 3678 559
e 3734 559
e 3737 559
e 3738 559
e 3739 559
e 3755 559
e 3758 559
e 3790 559
e 3794 559
e 3815 559
e 3827 559
e 3855 559
e 3856 559
e 1757 560
e 669 561
e 727 561
e 769 561
e 1545 561
e 1574 561
e 1647 561
e 1712 561
e 1750 561
e 1850 561
e 1891 561
e 1907 561
e 2021 561
e 2024 561
e 2071 561
e 2300 561
e 2306 561
e 2310 561
e 2376 561
e 2383 561
e 2391 561
e 2410 561
e 2426 561
e 2476 561
e 2564 561
e 2577 561
e 2607 561
e 2630 561
e 2669 561
e 2724 561
e 2795 561
e 2807 561
e 2834 561
e 2840 561
e 2861 561
e 2876 561
e 2892 561
e 3021 561
e 3046 561
e 3213 561
e 3350 561
e 3364 561
e 3464 561
e 3476 561
e 3483 561
e 3521 561
e 3628 561
e 3755 561
e 3762 561
e 3834 561
e 632 562
e 736 562
e 852 562
e 1085 562
e 1118 562
e 1220 562
e 1402 562
e 1476 562
e 1556 562
e 1850 562
e 1900 562
e 1908 562
e 1948 562
e 1951 562
e 2210 562
e 2300 562
e 2409 562
e 2478 562
e 2525 562
e 2630 562
e 2694 562
e 2899 562
e 2911 562
e 2921 562
e 2959 562
e 3029 562
e 3058 562
e 3073 562
e 3077 562
e 3115 562
e 3117 562
e 3139 562
e 3191 562
e 3245 562
e 3295 562
e 3465 562
e 3611 562
e 3638 562
e 3715 562
e 3795 562
e 583 563
e 610 563
e 613 563
e 684 563
e 809 563
e 839 563
e 896 563
e 925 563
e 951 563
e 1013 563
e 1017 563
e 1048 563
e 1097 563
e 1202 563
e 1224 563
e 1252 563
e 1277 563
e 1300 563
e 1316 563
e 1324 563
e 1354 563
e 1366 563
e 1379 563
e 1387 563
e 1447 563
e 1549 563
e 1550 563
e 1582 563
e 1593 563
e 1598 563
e 1622 563
e 1624 563
e 1629 563
e 1650 563
e 1657 563
e 1672 563
e 1691 563
e 1789 563
e 1809 563
e 1991 563
e 1993 563
e 1994 563
e 2038 563
e 2042 563
e 2045 563
e 2077 563
e 2108 563
e 2111 563
e 2115 563
e 2155 563
e 2156 563
e 2157 563
e 2173 563
e 2209 563
e 2296 563
e 2310 563
e 2432 563
e 2450 563
e 2564 563
e 2572 563
e 2600 563
e 2605 563
e 2630 563
e 2676 563
e 2677 563
e 2701 563
e 2736 563
e 2755 563
e 2832 563
e 2892 563
e 2925 563
e 2986 563
e 3126 563
e 3178 563
e 3262 563
e 3309 563
e 3329 563
e 3338 563
e 3417 563
e 3425 563
e 3496 563
e 3507 563
e 3528 563
e 3590 563
e 3614 563
e 3653 563
e 3674 563
e 3830 563
e 3834 563
e 3879 563
e 589 564
e 781 564
e 885 564
e 1175 564
e 1230 564
e 1504 564
e 1756 564
e 1857 564
e 1925 564
e 2075 564
e 2231 564
e 2610 564
e 3143 564
e 3303 564
e 3379 564
e 3401 564
e 3487 564
e 3856 564
e 1473 565
e 1501 565
e 1656 565
e 2317 565
e 2439 565
e 2531 565
e 2822 565
e 2936 565
e 3755 565
e 619 566
e 701 566
e 797 566
e 814 566
e 951 566
e 976 566
e 1036 566
e 1111 566
e 1172 566
e 1180 566
e 1233 566
e 1286 566
e 1426 566
e 1459 566
e 1525 566
e 1566 566
e 1650 566
e 1710 566
e 1727 566
e 1740 566
e 1786 566
e 1856 566
e 1894 566
e 1942 566
e 2001 566
e 2093 566
e 2102 566
e 2158 566
e 2175 566
e 2255 566
e 2339 566
e 2528 566
e 2605 566
e 2676 566
e 2752 566
e 2820 566
e 2931 566
e 2933 566
e 2998 566
e 3072 566
e 3088 566
e 3089 566
e 3099 566
e 3381 566
e 3447 566
e 3450 566
e 3521 566
e 3530 566
e 3602 566
e 3663 566
e 3685 566
e 3755 566
e 3795 566
e 1135 567
e 1324 567
e 1574 567
e 1836 567
e 2029 567
e 2204 567
e 2501 567
e 2668 567
e 2683 567
e 2774 567
e 3194 567
e 3488 567
e 3745 567
e 974 568
e 1858 568
e 800 569
e 1022 569
e 1227 569
e 1242 569
e 1468 569
e 1605 569
e 2068 569
e 2123 569
e 2368 569
e 2528 569
e 2745 569
e 2899 569
e 3422 569
e 3660 569
e 3831 569
e 3865 569
e 581 570
e 582 570
e 594 570
e 615 570
e 674 570
e 680 570
e 684 570
e 692 570
e 711 570
e 831 570
e 894 570
e 928 570
e 991 570
e 999 570
e 1006 570
e 1124 570
e 1334 570
e 1379 570
e 1508 570
e 1615 570
e 1639 570
e 1669 570
e 1690 570
e 1720 570
e 1880 570
e 2148 570
e 2309 570
e 2316 570
e 2370 570
e 2388 570
e 2415 570
e 2506 570
e 2547 570
e 2648 570
e 2660 570
e 2669 570
e 2695 570
e 2901 570
e 2947 570
e 3142 570
e 3259 570
e 3327 570
e 3507 570
e 3670 570
e 3710 570
e 3722 570
e 3728 570
e 3734 570
e 3853 570
e 699 571
e 778 571
e 869 571
e 906 571
e 1074 571
e 1094 571
e 1179 571
e 1181 571
e 1201 571
e 1258 571
e 1277 571
e 1297 571
e 1328 571
e 1377 571
e 1507 571
e 1522 571
e 1546 571
e 1588 571
e 1590 571
e 1601 571
e 1634 571
e 1653 571
e 1819 571
e 1844 571
e 1898 571
e 1910 571
e 1945 571
e 1946 571
e 2034 571
e 2054 571
e 2098 571
e 2272 571
e 2304 571
e 2323 571
e 2360 571
e 2397 571
e 2481 571
e 2495 571
e 2520 571
e 3031 571
e 3056 571
e 3064 571
e 3384 571
e 3466 571
e 3483 571
e 3484 571
e 3521 571
e 3553 571
e 3560 571
e 3595 571
e 3598 571
e 3673 571
e 3704 571
e 3755 571
e 3766 571
e 3811 571
e 3837 571
e 3882 571
e 1486 572
e 2411 572
e 2951 572
e 3094 572
e 3332 572
e 3880 572
e 1327 573
e 2927 573
e 3229 573
e 611 574
e 622 574
e 688 574
e 744 574
e 788 574
e 826 574
e 906 574
e 914 574
e 931 574
e 942 574
e 959 574
e 963 574
e 984 574
e 1024 574
e 1111 574
e 1124 574
e 1130 574
e 1148 574
e 1161 574
e 1166 574
e 1189 574
e 1217 574
e 1240 574
e 1277 574
e 1280 574
e 1313 574
e 1358 574
e 1361 574
e 1533 574
e 1563 574
e 1604 574
e 1632 574
e 1634 574
e 1638 574
e 1642 574
e 1648 574
e 1710 574
e 1743 574
e 1773 574
e 1810 574
e 1845 574
e 1889 574
e 1930 574
e 1945 574
e 1982 574
e 1986 574
e 1999 574
e 2022 574
e 2072 574
e 2158 574
e 2181 574
e 2258 574
e 2261 574
e 2306 574
e 2357 574
e 2389 574
e 2416 574
e 2419 574
e 2442 574
e 2468 574
e 2491 574
e 2506 574
e 2507 574
e 2538 574
e 2582 574
e 2602 574
e 2605 574
e 2626 574
e 2627 574
e 2630 574
e 2644 574
e 2651 574
e 2661 574
e 2668 574
e 2755 574
e 2778 574
e 2879 574
e 2906 574
e 2931 574
e 2948 574
e 2998 574
e 3014 574
e 3031 574
e 3034 574
e 3060 574
e 3067 574
e 3071 574
e 3075 574
e 3077 574
e 3097 574
e 3109 574
e 3140 574
e 3145 574
e 3252 574
e 3339 574
e 3358 574
e 3360 574
e 3424 574
e 3447 574
e 3530 574
e 3548 574
e 3566 574
e 3573 574
e 3614 574
e 3622 574
e 3665 574
e 3674 574
e 3713 574
e 3726 574
e 3755 574
e 3783 574
e 3811 574
e 617 575
e 626 575
e 655 575
e 680 575
e 715 575
e 770 575
e 847 575
e 881 575
e 1097 575
e 1113 575
e 1213 575
e 1277 575
e 1316 575
e 1346 575
e 1380 575
e 1389 575
e 1458 575
e 1508 575
e 1542 575
e 1573 575
e 1590 575
e 1592 575
e 1627 575
e 1656 575
e 1659 575
e 1715 575
e 1783 575
e 1788 575
e 1814 575
e 1927 575
e 1960 575
e 1976 575
e 2006 575
e 2104 575
e 2108 575
e 2156 575
e 2169 575
e 2230 575
e 2231 575
e 2278 575
e 2286 575
e 2311 575
e 2404 575
e 2413 575
e 2418 575
e 2422 575
e 2505 575
e 2600 575
e 2629 575
e 2669 575
e 2701 575
e 2708 575
e 2860 575
e 2867 575
e 2957 575
e 2999 575
e 3003 575
e 3039 575
e 3106 575
e 3110 575
e 3113 575
e 3202 575
e 3258 575
e 3315 575
e 3338 575
e 3339 575
e 3410 575
e 3414 575
e 3422 575
e 3425 575
e 3444 575
e 3477 575
e 3528 575
e 3619 575
e 3622 575
e 3636 575
e 3644 575
e 3668 575
e 3714 575
e 3733 575
e 3799 575
e 3870 575
e 3879 575
e 596 576
e 624 576
e 644 576
e 739 576
e 794 576
e 852 576
e 862 576
e 896 576
e 970 576
e 972 576
e 1058 576
e 1110 576
e 1229 576
e 1238 576
e 1258 576
e 1332 576
e 1376 576
e 1385 576
e 1450 576
e 1487 576
e 1499 576
e 1511 576
e 1574 576
e 1587 576
e 1615 576
e 1642 576
e 1712 576
e 1781 576
e 1816 576
e 1819 576
e 1866 576
e 2047 576
e 2060 576
e 2082 576
e 2087 576
e 2156 576
e 2244 576
e 2276 576
e 2300 576
e 2395 576
e 2400 576
e 2401 576
e 2425 576
e 2461 576
e 2506 576
e 2507 576
e 2637 576
e 2689 576
e 2731 576
e 2797 576
e 2801 576
e 2813 576
e 2840 576
e 2843 576
e 2942 576
e 2968 576
e 2982 576
e 2984 576
e 3000 576
e 3001 576
e 3277 576
e 3295 576
e 3320 576
e 3338 576
e 3385 576
e 3427 576
e 3464 576
e 3528 576
e 3556 576
e 3559 576
e 3571 576
e 3587 576
e 3612 576
e 3729 576
e 3791 576
e 3800 576
e 3882 576
e 3883 576
e 3897 576
e 582 577
e 605 577
e 636 577
e 638 577
e 656 577
e 699 577
e 715 577
e 789 577
e 791 577
e 825 577
e 896 577
e 902 577
e 917 577
e 949 577
e 964 577
e 966 577
e 984 577
e 993 577
e 1024 577
e 1033 577
e 1074 577
e 1094 577
e 1146 577
e 1169 577
e 1179 577
e 1209 577
e 1264 577
e 1268 577
e 1277 577
e 1321 577
e 1506 577
e 1543 577
e 1602 577
e 1612 577
e 1621 577
e 1623 577
e 1653 577
e 1677 577
e 1687 577
e 1690 577
e 1711 577
e 1796 577
e 1843 577
e 1864 577
e 1892 577
e 1898 577
e 1982 577
e 1997 577
e 2034 577
e 2054 577
e 2148 577
e 2189 577
e 2207 577
e 2247 577
e 2257 577
e 2280 577
e 2300 577
e 2314 577
e 2323 577
e 2365 577
e 2445 577
e 2453 577
e 2459 577
e 2460 577
e 2469 577
e 2472 577
e 2474 577
e 2504 577
e 2546 577
e 2569 577
e 2580 577
e 2672 577
e 2688 577
e 2713 577
e 2739 577
e 2765 577
e 2767 577
e 2840 577
e 2893 577
e 2917 577
e 2922 577
e 2945 577
e 2948 577
e 2982 577
e 2995 577
e 3006 577
e 3089 577
e 3144 577
e 3201 577
e 3221 577
e 3235 577
e 3258 577
e 3338 577
e 3374 577
e 3385 577
e 3484 577
e 3498 577
e 3528 577
e 3544 577
e 3549 577
e 3553 577
e 3556 577
e 3563 577
e 3573 577
e 3590 577
e 3598 577
e 3608 577
e 3621 577
e 3643 577
e 3656 577
e 3666 577
e 3673 577
e 3734 577
e 3747 577
e 3748 577
e 3749 577
e 3755 577
e 3761 577
e 3784 577
e 3811 577
e 3829 577
e 3876 577
e 744 578
e 865 578
e 937 578
e 965 578
e 1037 578
e 1056 578
e 1057 578
e 1144 578
e 1147 578
e 1572 578
e 1583 578
e 1606 578
e 1702 578
e 1761 578
e 1800 578
e 1975 578
e 2030 578
e 2051 578
e 2074 578
e 2158 578
e 2223 578
e 2244 578
e 2543 578
e 2583 578
e 2594 578
e 2644 578
e 2745 578
e 2769 578
e 2778 578
e 2869 578
e 2915 578
e 2945 578
e 2975 578
e 3021 578
e 3031 578
e 3130 578
e 3145 578
e 3238 578
e 3248 578
e 3283 578
e 3433 578
e 3446 578
e 3467 578
e 3521 578
e 3536 578
e 3755 578
e 3895 578
e 666 579
e 687 579
e 711 579
e 758 579
e 785 579
e 932 579
e 1130 579
e 1174 579
e 1441 579
e 1485 579
e 1488 579
e 1502 579
e 1526 579
e 1539 579
e 1540 579
e 1822 579
e 1840 579
e 1877 579
e 2125 579
e 2143 579
e 2196 579
e 2449 579
e 2603 579
e 2802 579
e 2819 579
e 2992 579
e 3009 579
e 3088 579
e 3145 579
e 3548 579
e 3553 579
e 3677 579
e 3725 579
e 843 580
e 2247 580
e 2330 580
e 2499 580
e 3442 580
e 664 581
e 680 581
e 706 581
e 708 581
e 711 581
e 764 581
e 831 581
e 922 581
e 1030 581
e 1134 581
e 1186 581
e 1243 581
e 1283 581
e 1515 581
e 1669 581
e 1755 581
e 1835 581
e 1844 581
e 1891 581
e 1925 581
e 1940 581
e 1996 581
e 2238 581
e 2245 581
e 2259 581
e 2316 581
e 2335 581
e 2359 581
e 2388 581
e 2411 581
e 2459 581
e 2500 581
e 2505 581
e 2531 581
e 2625 581
e 2648 581
e 2664 581
e 2771 581
e 2833 581
e 2901 581
e 3224 581
e 3257 581
e 3377 581
e 3668 581
e 3678 581
e 3710 581
e 3755 581
e 3823 581
e 3836 581
e 3838 581
e 3856 581
e 594 582
e 615 582
e 621 582
e 638 582
e 669 582
e 684 582
e 689 582
e 691 582
e 699 582
e 825 582
e 826 582
e 831 582
e 835 582
e 862 582
e 900 582
e 906 582
e 911 582
e 928 582
e 930 582
e 951 582
e 952 582
e 964 582
e 966 582
e 977 582
e 980 582
e 1006 582
e 1007 582
e 1024 582
e 1045 582
e 1051 582
e 1053 582
e 1064 582
e 1101 582
e 1121 582
e 1130 582
e 1134 582
e 1146 582
e 1167 582
e 1232 582
e 1255 582
e 1258 582
e 1286 582
e 1288 582
e 1334 582
e 1335 582
e 1343 582
e 1346 582
e 1348 582
e 1350 582
e 1358 582
e 1381 582
e 1402 582
e 1421 582
e 1452 582
e 1542 582
e 1550 582
e 1552 582
e 1556 582
e 1612 582
e 1638 582
e 1639 582
e 1662 582
e 1697 582
e 1726 582
e 1753 582
e 1775 582
e 1843 582
e 1844 582
e 1845 582
e 1853 582
e 1880 582
e 1889 582
e 1930 582
e 1938 582
e 1942 582
e 1951 582
e 1957 582
e 1969 582
e 1982 582
e 1986 582
e 1994 582
e 2072 582
e 2075 582
e 2082 582
e 2103 582
e 2140 582
e 2161 582
e 2189 582
e 2237 582
e 2247 582
e 2285 582
e 2288 582
e 2294 582
e 2319 582
e 2323 582
e 2337 582
e 2341 582
e 2370 582
e 2409 582
e 2413 582
e 2445 582
e 2459 582
e 2467 582
e 2468 582
e 2469 582
e 2491 582
e 2506 582
e 2554 582
e 2557 582
e 2568 582
e 2580 582
e 2630 582
e 2639 582
e 2644 582
e 2651 582
e 2661 582
e 2672 582
e 2694 582
e 2701 582
e 2714 582
e 2739 582
e 2757 582
e 2760 582
e 2784 582
e 2792 582
e 2811 582
e 2818 582
e 2831 582
e 2887 582
e 2899 582
e 2901 582
e 2920 582
e 2921 582
e 2922 582
e 2933 582
e 2953 582
e 2995 582
e 3003 582
e 3031 582
e 3039 582
e 3069 582
e 3075 582
e 3098 582
e 3140 582
e 3142 582
e 3162 582
e 3188 582
e 3197 582
e 3327 582
e 3333 582
e 3385 582
e 3402 582
e 3404 582
e 3449 582
e 3465 582
e 3469 582
e 3502 582
e 3508 582
e 3509 582
e 3521 582
e 3526 582
e 3561 582
e 3572 582
e 3614 582
e 3635 582
e 3667 582
e 3673 582
e 3695 582
e 3722 582
e 3734 582
e 3743 582
e 3755 582
e 3756 582
e 3759 582
e 3790 582
e 3794 582
e 3842 582
e 3851 582
e 3859 582
e 613 583
e 701 583
e 733 583
e 792 583
e 814 583
e 839 583
e 951 583
e 964 583
e 1017 583
e 1097 583
e 1113 583
e 1146 583
e 1202 583
e 1224 583
e 1252 583
e 1293 583
e 1295 583
e 1300 583
e 1304 583
e 1317 583
e 1358 583
e 1366 583
e 1387 583
e 1574 583
e 1585 583
e 1593 583
e 1627 583
e 1650 583
e 1770 583
e 1836 583
e 1893 583
e 1899 583
e 1982 583
e 1994 583
e 2045 583
e 2115 583
e 2156 583
e 2157 583
e 2165 583
e 2173 583
e 2305 583
e 2380 583
e 2383 583
e 2503 583
e 2564 583
e 2630 583
e 2676 583
e 2718 583
e 2755 583
e 2810 583
e 2824 583
e 2860 583
e 2925 583
e 2947 583
e 2986 583
e 3038 583
e 3051 583
e 3084 583
e 3102 583
e 3151 583
e 3269 583
e 3417 583
e 3448 583
e 3460 583
e 3614 583
e 3668 583
e 3830 583
e 3834 583
e 3879 583
e 631 584
e 719 584
e 793 584
e 874 584
e 1055 584
e 1108 584
e 1209 584
e 1288 584
e 1319 584
e 1339 584
e 1381 584
e 1459 584
e 1819 584
e 1868 584
e 1913 584
e 1990 584
e 2051 584
e 2089 584
e 2241 584
e 2300 584
e 2428 584
e 2473 584
e 2584 584
e 2587 584
e 2670 584
e 2699 584
e 2960 584
e 2961 584
e 3206 584
e 3213 584
e 3391 584
e 3553 584
e 3664 584
e 3755 584
e 3895 584
e 877 585
e 1457 585
e 1771 585
e 1777 585
e 1965 585
e 2001 585
e 2057 585
e 2573 585
e 3132 585
e 3760 585
e 680 586
e 714 586
e 717 586
e 792 586
e 839 586
e 925 586
e 1113 586
e 1146 586
e 1302 586
e 1304 586
e 1331 586
e 1350 586
e 1422 586
e 1451 586
e 1590 586
e 1622 586
e 1783 586
e 1828 586
e 1863 586
e 2141 586
e 2178 586
e 2312 586
e 2380 586
e 2383 586
e 2708 586
e 2824 586
e 2892 586
e 2959 586
e 3029 586
e 3056 586
e 3391 586
e 3477 586
e 3755 586
e 3799 586
e 3829 586
e 640 588
e 867 588
e 934 588
e 966 588
e 1251 588
e 1494 588
e 1629 588
e 1741 588
e 1853 588
e 1920 588
e 1940 588
e 2073 588
e 2095 588
e 2097 588
e 2286 588
e 2539 588
e 2716 588
e 2865 588
e 2952 588
e 3306 588
e 3493 588
e 3755 588
e 594 589
e 615 589
e 621 589
e 725 589
e 930 589
e 980 589
e 1006 589
e 1066 589
e 1094 589
e 1258 589
e 1414 589
e 1469 589
e 1561 589
e 1592 589
e 1676 589
e 1689 589
e 1728 589
e 1862 589
e 1874 589
e 1880 589
e 1997 589
e 2015 589
e 2075 589
e 2153 589
e 2189 589
e 2212 589
e 2231 589
e 2320 589
e 2442 589
e 2495 589
e 2502 589
e 2530 589
e 2531 589
e 2600 589
e 2673 589
e 2675 589
e 2676 589
e 2677 589
e 2680 589
e 2725 589
e 2810 589
e 2880 589
e 2906 589
e 2919 589
e 3038 589
e 3184 589
e 3188 589
e 3258 589
e 3374 589
e 3391 589
e 3425 589
e 3567 589
e 3638 589
e 3696 589
e 3758 589
e 3815 589
e 3865 589
e 673 590
e 701 590
e 713 590
e 869 590
e 954 590
e 961 590
e 962 590
e 1067 590
e 1154 590
e 1330 590
e 1455 590
e 1653 590
e 1854 590
e 1928 590
e 1943 590
e 1987 590
e 2091 590
e 2348 590
e 2426 590
e 2455 590
e 2598 590
e 2763 590
e 2938 590
e 3016 590
e 3159 590
e 3360 590
e 3650 590
e 3685 590
e 3707 590
e 3785 590
e 3867 590
e 3884 590
e 624 591
e 631 591
e 637 591
e 657 591
e 695 591
e 713 591
e 786 591
e 793 591
e 861 591
e 944 591
e 951 591
e 965 591
e 1054 591
e 1056 591
e 1057 591
e 1135 591
e 1166 591
e 1357 591
e 1359 591
e 1431 591
e 1511 591
e 1518 591
e 1523 591
e 1563 591
e 1583 591
e 1601 591
e 1615 591
e 1668 591
e 1712 591
e 1838 591
e 1924 591
e 1942 591
e 2064 591
e 2087 591
e 2136 591
e 2197 591
e 2200 591
e 2203 591
e 2217 591
e 2223 591
e 2238 591
e 2251 591
e 2300 591
e 2303 591
e 2308 591
e 2383 591
e 2395 591
e 2400 591
e 2411 591
e 2449 591
e 2478 591
e 2660 591
e 2719 591
e 2760 591
e 2791 591
e 2813 591
e 2818 591
e 2912 591
e 2945 591
e 2960 591
e 3000 591
e 3005 591
e 3122 591
e 3152 591
e 3155 591
e 3450 591
e 3521 591
e 3522 591
e 3680 591
e 3692 591
e 3729 591
e 3736 591
e 3755 591
e 3854 591
e 3861 591
e 3875 591
e 690 592
e 966 592
e 1062 592
e 1177 592
e 1215 592
e 1245 592
e 1258 592
e 1275 592
e 1347 592
e 1648 592
e 1649 592
e 1802 592
e 1830 592
e 1930 592
e 2012 592
e 2176 592
e 2322 592
e 2389 592
e 2506 592
e 2574 592
e 2604 592
e 2644 592
e 2775 592
e 2777 592
e 2914 592
e 2928 592
e 2999 592
e 3030 592
e 3145 592
e 3157 592
e 3367 592
e 3372 592
e 3376 592
e 3511 592
e 3613 592
e 3726 592
e 3755 592
e 3849 592
e 751 593
e 1148 593
e 1205 593
e 1480 593
e 1741 593
e 1859 593
e 2046 593
e 2095 593
e 2174 593
e 2322 593
e 2337 593
e 2389 593
e 2534 593
e 2575 593
e 2775 593
e 2793 593
e 2864 593
e 2910 593
e 2953 593
e 2968 593
e 3161 593
e 3299 593
e 3493 593
e 3755 593
e 3758 593
e 622 594
e 715 594
e 723 594
e 725 594
e 770 594
e 825 594
e 831 594
e 986 594
e 1002 594
e 1006 594
e 1066 594
e 1067 594
e 1093 594
e 1231 594
e 1267 594
e 1310 594
e 1337 594
e 1360 594
e 1364 594
e 1462 594
e 1543 594
e 1607 594
e 1707 594
e 1751 594
e 1861 594
e 1889 594
e 1936 594
e 1999 594
e 2015 594
e 2038 594
e 2096 594
e 2133 594
e 2168 594
e 2173 594
e 2192 594
e 2209 594
e 2237 594
e 2282 594
e 2316 594
e 2370 594
e 2469 594
e 2551 594
e 2576 594
e 2579 594
e 2628 594
e 2648 594
e 2675 594
e 2677 594
e 2687 594
e 2712 594
e 2714 594
e 2723 594
e 2736 594
e 2760 594
e 2792 594
e 2799 594
e 2898 594
e 2901 594
e 2922 594
e 2996 594
e 3038 594
e 3039 594
e 3146 594
e 3150 594
e 3165 594
e 3167 594
e 3194 594
e 3224 594
e 3272 594
e 3410 594
e 3484 594
e 3521 594
e 3543 594
e 3567 594
e 3633 594
e 3710 594
e 3745 594
e 3755 594
e 3765 594
e 3811 594
e 3826 594
e 3850 594
e 3858 594
e 3870 594
e 773 595
e 785 595
e 790 595
e 844 595
e 899 595
e 947 595
e 956 595
e 958 595
e 997 595
e 1051 595
e 1281 595
e 1288 595
e 1295 595
e 1325 595
e 1415 595
e 1466 595
e 1570 595
e 1581 595
e 1877 595
e 1945 595
e 2057 595
e 2149 595
e 2187 595
e 2232 595
e 2327 595
e 2384 595
e 2470 595
e 2526 595
e 2533 595
e 2570 595
e 2585 595
e 2589 595
e 2756 595
e 2768 595
e 2816 595
e 2968 595
e 2980 595
e 3136 595
e 3206 595
e 3233 595
e 3292 595
e 3321 595
e 3548 595
e 3557 595
e 3583 595
e 3594 595
e 3604 595
e 3664 595
e 3740 595
e 3770 595
e 3804 595
e 3819 595
e 3863 595
e 3869 595
e 599 596
e 611 596
e 619 596
e 624 596
e 631 596
e 637 596
e 641 596
e 644 596
e 662 596
e 667 596
e 717 596
e 722 596
e 739 596
e 757 596
e 792 596
e 794 596
e 807 596
e 852 596
e 862 596
e 956 596
e 970 596
e 981 596
e 997 596
e 1014 596
e 1031 596
e 1035 596
e 1064 596
e 1102 596
e 1119 596
e 1135 596
e 1166 596
e 1202 596
e 1226 596
e 1229 596
e 1238 596
e 1280 596
e 1281 596
e 1288 596
e 1295 596
e 1327 596
e 1329 596
e 1331 596
e 1332 596
e 1352 596
e 1385 596
e 1397 596
e 1404 596
e 1412 596
e 1450 596
e 1466 596
e 1486 596
e 1487 596
e 1489 596
e 1525 596
e 1563 596
e 1574 596
e 1581 596
e 1585 596
e 1615 596
e 1627 596
e 1642 596
e 1672 596
e 1674 596
e 1684 596
e 1691 596
e 1692 596
e 1699 596
e 1712 596
e 1714 596
e 1781 596
e 1804 596
e 1816 596
e 1819 596
e 1845 596
e 1847 596
e 1849 596
e 1866 596
e 1899 596
e 1945 596
e 1948 596
e 1963 596
e 1972 596
e 1990 596
e 2017 596
e 2047 596
e 2059 596
e 2060 596
e 2064 596
e 2072 596
e 2087 596
e 2129 596
e 2149 596
e 2156 596
e 2165 596
e 2204 596
e 2225 596
e 2245 596
e 2250 596
e 2254 596
e 2281 596
e 2290 596
e 2293 596
e 2299 596
e 2300 596
e 2308 596
e 2327 596
e 2329 596
e 2367 596
e 2384 596
e 2391 596
e 2401 596
e 2425 596
e 2450 596
e 2456 596
e 2470 596
e 2491 596
e 2506 596
e 2512 596
e 2556 596
e 2562 596
e 2564 596
e 2568 596
e 2587 596
e 2611 596
e 2634 596
e 2645 596
e 2659 596
e 2683 596
e 2731 596
e 2756 596
e 2797 596
e 2808 596
e 2809 596
e 2813 596
e 2814 596
e 2817 596
e 2840 596
e 2843 596
e 2845 596
e 2886 596
e 2892 596
e 2911 596
e 2942 596
e 2954 596
e 2960 596
e 2984 596
e 3001 596
e 3003 596
e 3004 596
e 3005 596
e 3036 596
e 3060 596
e 3089 596
e 3104 596
e 3121 596
e 3126 596
e 3155 596
e 3190 596
e 3191 596
e 3220 596
e 3233 596
e 3282 596
e 3288 596
e 3292 596
e 3295 596
e 3301 596
e 3307 596
e 3313 596
e 3320 596
e 3322 596
e 3339 596
e 3391 596
e 3413 596
e 3423 596
e 3445 596
e 3464 596
e 3507 596
e 3552 596
e 3559 596
e 3573 596
e 3585 596
e 3587 596
e 3594 596
e 3612 596
e 3624 596
e 3641 596
e 3648 596
e 3661 596
e 3669 596
e 3674 596
e 3745 596
e 3755 596
e 3782 596
e 3788 596
e 3791 596
e 3827 596
e 3829 596
e 3849 596
e 3859 596
e 3891 596
e 3893 596
e 3897 596
e 1059 597
e 1223 597
e 2292 597
e 2509 597
e 608 598
e 709 598
e 760 598
e 779 598
e 805 598
e 846 598
e 853 598
e 883 598
e 1020 598
e 1065 598
e 1077 598
e 1137 598
e 1254 598
e 1290 598
e 1367 598
e 1382 598
e 1555 598
e 1570 598
e 1630 598
e 1673 598
e 1683 598
e 1722 598
e 1730 598
e 1779 598
e 1795 598
e 1871 598
e 1877 598
e 1914 598
e 2053 598
e 2112 598
e 2143 598
e 2147 598
e 2222 598
e 2279 598
e 2331 598
e 2405 598
e 2526 598
e 2533 598
e 2545 598
e 2614 598
e 2633 598
e 2705 598
e 2728 598
e 2739 598
e 2776 598
e 2805 598
e 3065 598
e 3088 598
e 3120 598
e 3182 598
e 3292 598
e 3332 598
e 3548 598
e 3557 598
e 3571 598
e 3583 598
e 3624 598
e 3659 598
e 3721 598
e 3740 598
e 3771 598
e 3801 598
e 604 599
e 628 599
e 637 599
e 661 599
e 695 599
e 747 599
e 807 599
e 970 599
e 1053 599
e 1054 599
e 1056 599
e 1140 599
e 1166 599
e 1473 599
e 1481 599
e 1499 599
e 1501 599
e 1517 599
e 1523 599
e 1547 599
e 1551 599
e 1582 599
e 1595 599
e 1624 599
e 1732 599
e 1810 599
e 1816 599
e 1836 599
e 1846 599
e 1910 599
e 1957 599
e 1958 599
e 2027 599
e 2156 599
e 2161 599
e 2197 599
e 2220 599
e 2270 599
e 2293 599
e 2308 599
e 2333 599
e 2359 599
e 2414 599
e 2478 599
e 2497 599
e 2514 599
e 2634 599
e 2645 599
e 2668 599
e 2683 599
e 2698 599
e 2709 599
e 2771 599
e 2822 599
e 2891 599
e 2936 599
e 2972 599
e 3083 599
e 3225 599
e 3230 599
e 3282 599
e 3295 599
e 3362 599
e 3396 599
e 3427 599
e 3451 599
e 3589 599
e 3594 599
e 3609 599
e 3745 599
e 3755 599
e 3800 599
e 3836 599
e 695 600
e 847 600
e 848 600
e 935 600
e 1025 600
e 1032 600
e 1061 600
e 1103 600
e 1122 600
e 1176 600
e 1251 600
e 1259 600
e 1266 600
e 1271 600
e 1286 600
e 1366 600
e 1426 600
e 1431 600
e 1447 600
e 1461 600
e 1499 600
e 1523 600
e 1530 600
e 1552 600
e 1605 600
e 1629 600
e 1687 600
e 1778 600
e 1825 600
e 1880 600
e 1925 600
e 1982 600
e 1995 600
e 2000 600
e 2101 600
e 2124 600
e 2197 600
e 2225 600
e 2266 600
e 2267 600
e 2306 600
e 2315 600
e 2322 600
e 2353 600
e 2378 600
e 2422 600
e 2434 600
e 2490 600
e 2506 600
e 2519 600
e 2649 600
e 2659 600
e 2661 600
e 2698 600
e 2718 600
e 2721 600
e 2755 600
e 2810 600
e 2832 600
e 2867 600
e 2900 600
e 2912 600
e 2923 600
e 2929 600
e 2933 600
e 2950 600
e 2969 600
e 2997 600
e 3003 600
e 3179 600
e 3195 600
e 3270 600
e 3290 600
e 3305 600
e 3350 600
e 3354 600
e 3373 600
e 3396 600
e 3454 600
e 3541 600
e 3603 600
e 3631 600
e 3688 600
e 3722 600
e 3732 600
e 3755 600
e 3803 600
e 3836 600
e 3849 600
e 3856 600
e 3857 600
e 3861 600
e 903 601
e 983 601
e 1554 601
e 1571 601
e 1663 601
e 1863 601
e 2427 601
e 2591 601
e 2968 601
e 631 602
e 632 602
e 643 602
e 675 602
e 744 602
e 768 602
e 793 602
e 819 602
e 852 602
e 872 602
e 1027 602
e 1131 602
e 1166 602
e 1252 602
e 1254 602
e 1270 602
e 1291 602
e 1340 602
e 1489 602
e 1515 602
e 1548 602
e 1649 602
e 1703 602
e 1739 602
e 2065 602
e 2089 602
e 2145 602
e 2172 602
e 2223 602
e 2301 602
e 2360 602
e 2403 602
e 2562 602
e 2574 602
e 2582 602
e 2650 602
e 2727 602
e 2732 602
e 2778 602
e 2790 602
e 2879 602
e 2893 602
e 2918 602
e 2921 602
e 2997 602
e 3067 602
e 3128 602
e 3205 602
e 3380 602
e 3485 602
e 3548 602
e 3553 602
e 3595 602
e 3610 602
e 3881 602
e 3897 602
e 696 603
e 803 603
e 1196 603
e 1377 603
e 1469 603
e 1515 603
e 2019 603
e 2151 603
e 2171 603
e 2320 603
e 2477 603
e 2495 603
e 2990 603
e 3252 603
e 3299 603
e 3521 603
e 3563 603
e 3567 603
e 3598 603
e 3613 603
e 3674 603
e 3685 603
e 3708 603
e 3755 603
e 3794 603
e 3824 603
e 648 604
e 661 604
e 742 604
e 747 604
e 769 604
e 874 604
e 1009 604
e 1053 604
e 1086 604
e 1103 604
e 1140 604
e 1144 604
e 1176 604
e 1192 604
e 1262 604
e 1270 604
e 1278 604
e 1288 604
e 1397 604
e 1473 604
e 1481 604
e 1499 604
e 1517 604
e 1523 604
e 1532 604
e 1547 604
e 1606 604
e 1646 604
e 1712 604
e 1717 604
e 1836 604
e 1846 604
e 1910 604
e 1918 604
e 1919 604
e 1926 604
e 1990 604
e 1993 604
e 1995 604
e 2000 604
e 2027 604
e 2089 604
e 2116 604
e 2117 604
e 2131 604
e 2156 604
e 2161 604
e 2165 604
e 2220 604
e 2233 604
e 2270 604
e 2293 604
e 2298 604
e 2317 604
e 2329 604
e 2333 604
e 2359 604
e 2403 604
e 2414 604
e 2449 604
e 2512 604
e 2634 604
e 2645 604
e 2668 604
e 2683 604
e 2718 604
e 2891 604
e 2892 604
e 2936 604
e 2972 604
e 2997 604
e 3038 604
e 3117 604
e 3217 604
e 3230 604
e 3277 604
e 3282 604
e 3295 604
e 3344 604
e 3362 604
e 3387 604
e 3394 604
e 3396 604
e 3451 604
e 3462 604
e 3522 604
e 3552 604
e 3564 604
e 3745 604
e 3755 604
e 3822 604
e 3824 604
e 3826 604
e 3874 604
e 636 605
e 638 605
e 652 605
e 655 605
e 715 605
e 726 605
e 737 605
e 781 605
e 789 605
e 791 605
e 827 605
e 831 605
e 863 605
e 881 605
e 917 605
e 966 605
e 1007 605
e 1023 605
e 1034 605
e 1043 605
e 1093 605
e 1099 605
e 1101 605
e 1169 605
e 1191 605
e 1264 605
e 1271 605
e 1294 605
e 1310 605
e 1336 605
e 1354 605
e 1356 605
e 1405 605
e 1453 605
e 1508 605
e 1623 605
e 1629 605
e 1668 605
e 1677 605
e 1687 605
e 1690 605
e 1813 605
e 1841 605
e 1880 605
e 1968 605
e 1982 605
e 2015 605
e 2024 605
e 2041 605
e 2054 605
e 2095 605
e 2096 605
e 2099 605
e 2148 605
e 2152 605
e 2167 605
e 2191 605
e 2247 605
e 2257 605
e 2339 605
e 2412 605
e 2441 605
e 2452 605
e 2453 605
e 2504 605
e 2506 605
e 2543 605
e 2546 605
e 2580 605
e 2632 605
e 2644 605
e 2672 605
e 2687 605
e 2712 605
e 2757 605
e 2777 605
e 2848 605
e 2855 605
e 2889 605
e 2893 605
e 2922 605
e 2923 605
e 2949 605
e 2995 605
e 3069 605
e 3072 605
e 3098 605
e 3102 605
e 3119 605
e 3128 605
e 3214 605
e 3237 605
e 3249 605
e 3314 605
e 3364 605
e 3385 605
e 3407 605
e 3428 605
e 3469 605
e 3498 605
e 3516 605
e 3581 605
e 3590 605
e 3595 605
e 3607 605
e 3635 605
e 3674 605
e 3723 605
e 3728 605
e 3735 605
e 3738 605
e 3748 605
e 3755 605
e 3876 605
e 656 606
e 723 606
e 1089 606
e 1169 606
e 1452 606
e 1544 606
e 1951 606
e 2499 606
e 2660 606
e 2799 606
e 2901 606
e 2933 606
e 3018 606
e 3098 606
e 3224 606
e 3275 606
e 3376 606
e 3471 606
e 3538 606
e 3607 606
e 3682 606
e 730 607
e 772 607
e 898 607
e 1077 607
e 1281 607
e 1441 607
e 1519 607
e 1539 607
e 1630 607
e 1673 607
e 1791 607
e 1806 607
e 1873 607
e 1877 607
e 2057 607
e 2253 607
e 2637 607
e 2646 607
e 2907 607
e 2992 607
e 3279 607
e 3548 607
e 3571 607
e 3664 607
e 3676 607
e 3751 607
e 3760 607
e 3771 607
e 3819 607
e 3868 607
e 3897 607
e 730 608
e 749 608
e 779 608
e 877 608
e 947 608
e 950 608
e 956 608
e 1107 608
e 1281 608
e 1284 608
e 1325 608
e 1463 608
e 1466 608
e 1526 608
e 1555 608
e 1570 608
e 1699 608
e 1839 608
e 2057 608
e 2112 608
e 2277 608
e 2331 608
e 2400 608
e 2470 608
e 2589 608
e 2646 608
e 2690 608
e 2706 608
e 2756 608
e 2801 608
e 2802 608
e 2871 608
e 2896 608
e 2917 608
e 2939 608
e 3088 608
e 3103 608
e 3182 608
e 3279 608
e 3548 608
e 3632 608
e 3641 608
e 3676 608
e 3740 608
e 3804 608
e 3880 608
e 3897 608
e 847 609
e 869 609
e 882 609
e 963 609
e 988 609
e 1036 609
e 1071 609
e 1108 609
e 1127 609
e 1166 609
e 1229 609
e 1394 609
e 1436 609
e 1464 609
e 1482 609
e 1525 609
e 1536 609
e 1584 609
e 1638 609
e 1649 609
e 1659 609
e 1685 609
e 1710 609
e 1793 609
e 1842 609
e 1894 609
e 1942 609
e 2068 609
e 2126 609
e 2128 609
e 2171 609
e 2248 609
e 2264 609
e 2306 609
e 2473 609
e 2502 609
e 2574 609
e 2632 609
e 2881 609
e 2906 609
e 2931 609
e 2946 609
e 3169 609
e 3198 609
e 3203 609
e 3266 609
e 3267 609
e 3346 609
e 3391 609
e 3443 609
e 3521 609
e 3562 609
e 3588 609
e 3623 609
e 3650 609
e 3661 609
e 3662 609
e 3666 609
e 3722 609
e 3755 609
e 3778 609
e 3827 609
e 3833 609
e 665 610
e 701 610
e 731 610
e 814 610
e 828 610
e 927 610
e 944 610
e 951 610
e 973 610
e 998 610
e 1017 610
e 1023 610
e 1032 610
e 1048 610
e 1068 610
e 1122 610
e 1133 610
e 1146 610
e 1155 610
e 1172 610
e 1220 610
e 1224 610
e 1278 610
e 1292 610
e 1293 610
e 1356 610
e 1366 610
e 1387 610
e 1398 610
e 1402 610
e 1421 610
e 1444 610
e 1453 610
e 1550 610
e 1566 610
e 1582 610
e 1622 610
e 1624 610
e 1668 610
e 1673 610
e 1752 610
e 1789 610
e 1809 610
e 1854 610
e 1957 610
e 1968 610
e 1991 610
e 1993 610
e 2001 610
e 2028 610
e 2042 610
e 2069 610
e 2077 610
e 2086 610
e 2155 610
e 2173 610
e 2181 610
e 2190 610
e 2209 610
e 2231 610
e 2239 610
e 2243 610
e 2259 610
e 2261 610
e 2283 610
e 2296 610
e 2304 610
e 2306 610
e 2324 610
e 2397 610
e 2405 610
e 2421 610
e 2480 610
e 2518 610
e 2521 610
e 2630 610
e 2661 610
e 2701 610
e 2736 610
e 2754 610
e 2755 610
e 2763 610
e 2780 610
e 2794 610
e 2828 610
e 2849 610
e 2878 610
e 2889 610
e 2902 610
e 2968 610
e 2973 610
e 2985 610
e 2986 610
e 3002 610
e 3014 610
e 3015 610
e 3080 610
e 3087 610
e 3103 610
e 3228 610
e 3249 610
e 3262 610
e 3287 610
e 3329 610
e 3339 610
e 3343 610
e 3409 610
e 3428 610
e 3439 610
e 3440 610
e 3465 610
e 3466 610
e 3566 610
e 3622 610
e 3626 610
e 3666 610
e 3674 610
e 3745 610
e 3759 610
e 3763 610
e 3783 610
e 3854 610
e 724 611
e 836 611
e 868 611
e 935 611
e 959 611
e 964 611
e 973 611
e 986 611
e 998 611
e 1105 611
e 1123 611
e 1130 611
e 1182 611
e 1189 611
e 1254 611
e 1322 611
e 1357 611
e 1378 611
e 1385 611
e 1407 611
e 1456 611
e 1587 611
e 1665 611
e 1667 611
e 1672 611
e 1770 611
e 1773 611
e 1813 611
e 1816 611
e 1823 611
e 1893 611
e 1966 611
e 1971 611
e 2027 611
e 2047 611
e 2064 611
e 2077 611
e 2132 611
e 2148 611
e 2156 611
e 2158 611
e 2181 611
e 2276 611
e 2419 611
e 2421 611
e 2518 611
e 2538 611
e 2601 611
e 2602 611
e 2620 611
e 2651 611
e 2684 611
e 2709 611
e 2713 611
e 2755 611
e 2893 611
e 3014 611
e 3023 611
e 3024 611
e 3034 611
e 3060 611
e 3102 611
e 3144 611
e 3212 611
e 3227 611
e 3240 611
e 3277 611
e 3312 611
e 3325 611
e 3339 611
e 3360 611
e 3428 611
e 3448 611
e 3498 611
e 3566 611
e 3622 611
e 3665 611
e 3674 611
e 3713 611
e 3745 611
e 3783 611
e 3810 611
e 3897 611
e 823 612
e 834 612
e 1007 612
e 1064 612
e 1087 612
e 1505 612
e 1649 612
e 1711 612
e 1769 612
e 1775 612
e 1978 612
e 1998 612
e 2237 612
e 2506 612
e 2576 612
e 2639 612
e 2716 612
e 2863 612
e 3752 612
e 3794 612
e 3837 612
e 655 613
e 701 613
e 778 613
e 951 613
e 971 613
e 1024 613
e 1094 613
e 1108 613
e 1119 613
e 1199 613
e 1224 613
e 1254 613
e 1277 613
e 1293 613
e 1366 613
e 1372 613
e 1412 613
e 1477 613
e 1542 613
e 1550 613
e 1574 613
e 1646 613
e 1669 613
e 1685 613
e 1868 613
e 1882 613
e 1894 613
e 1986 613
e 1994 613
e 1997 613
e 2034 613
e 2036 613
e 2064 613
e 2069 613
e 2074 613
e 2086 613
e 2098 613
e 2111 613
e 2408 613
e 2430 613
e 2432 613
e 2473 613
e 2477 613
e 2491 613
e 2497 613
e 2518 613
e 2630 613
e 2755 613
e 2773 613
e 2879 613
e 2918 613
e 2948 613
e 3039 613
e 3043 613
e 3089 613
e 3160 613
e 3178 613
e 3192 613
e 3357 613
e 3496 613
e 3507 613
e 3614 613
e 3622 613
e 3643 613
e 3653 613
e 3673 613
e 3674 613
e 3747 613
e 3755 613
e 3821 613
e 3830 613
e 3838 613
e 2933 614
e 638 615
e 663 615
e 686 615
e 689 615
e 700 615
e 744 615
e 774 615
e 794 615
e 825 615
e 862 615
e 906 615
e 928 615
e 964 615
e 1009 615
e 1045 615
e 1124 615
e 1130 615
e 1161 615
e 1167 615
e 1240 615
e 1261 615
e 1311 615
e 1334 615
e 1510 615
e 1552 615
e 1578 615
e 1612 615
e 1691 615
e 1698 615
e 1720 615
e 1726 615
e 1760 615
e 1874 615
e 1880 615
e 1923 615
e 1935 615
e 1938 615
e 1942 615
e 1951 615
e 2049 615
e 2075 615
e 2126 615
e 2158 615
e 2212 615
e 2216 615
e 2240 615
e 2255 615
e 2272 615
e 2279 615
e 2285 615
e 2306 615
e 2316 615
e 2319 615
e 2322 615
e 2364 615
e 2415 615
e 2445 615
e 2523 615
e 2547 615
e 2550 615
e 2580 615
e 2600 615
e 2621 615
e 2627 615
e 2658 615
e 2660 615
e 2724 615
e 2757 615
e 2775 615
e 2783 615
e 2807 615
e 2831 615
e 2844 615
e 2849 615
e 2899 615
e 3034 615
e 3069 615
e 3071 615
e 3098 615
e 3145 615
e 3173 615
e 3231 615
e 3303 615
e 3314 615
e 3385 615
e 3425 615
e 3452 615
e 3526 615
e 3540 615
e 3561 615
e 3567 615
e 3572 615
e 3738 615
e 3752 615
e 3755 615
e 3816 615
e 641 616
e 705 616
e 873 616
e 930 616
e 1001 616
e 1006 616
e 1007 616
e 1034 616
e 1056 616
e 1063 616
e 1133 616
e 1144 616
e 1179 616
e 1245 616
e 1267 616
e 1421 616
e 1499 616
e 1508 616
e 1514 616
e 1542 616
e 1550 616
e 1607 616
e 1662 616
e 1844 616
e 1846 616
e 1850 616
e 1910 616
e 1925 616
e 2065 616
e 2072 616
e 2148 616
e 2169 616
e 2230 616
e 2231 616
e 2370 616
e 2419 616
e 2439 616
e 2727 616
e 2767 616
e 2824 616
e 2845 616
e 2874 616
e 2949 616
e 3108 616
e 3126 616
e 3161 616
e 3173 616
e 3178 616
e 3191 616
e 3339 616
e 3347 616
e 3466 616
e 3496 616
e 3507 616
e 3521 616
e 3554 616
e 3622 616
e 3629 616
e 3657 616
e 3678 616
e 3738 616
e 3749 616
e 3755 616
e 3842 616
e 680 617
e 714 617
e 911 617
e 983 617
e 1074 617
e 1113 617
e 1307 617
e 1346 617
e 1422 617
e 1451 617
e 1590 617
e 1592 617
e 1783 617
e 1960 617
e 1970 617
e 2013 617
e 2045 617
e 2108 617
e 2124 617
e 2186 617
e 2278 617
e 2281 617
e 2311 617
e 2380 617
e 2390 617
e 2404 617
e 2413 617
e 2418 617
e 2427 617
e 2531 617
e 2559 617
e 2586 617
e 2591 617
e 2600 617
e 2669 617
e 2708 617
e 2779 617
e 2810 617
e 2968 617
e 3097 617
e 3100 617
e 3106 617
e 3315 617
e 3422 617
e 3431 617
e 3619 617
e 3636 617
e 3714 617
e 3755 617
e 3799 617
e 3829 617
e 3870 617
e 663 618
e 691 618
e 701 618
e 726 618
e 811 618
e 912 618
e 1130 618
e 1258 618
e 1622 618
e 1692 618
e 1775 618
e 1892 618
e 1949 618
e 2141 618
e 2258 618
e 2262 618
e 2265 618
e 2473 618
e 2477 618
e 2624 618
e 2672 618
e 2675 618
e 2676 618
e 2726 618
e 2842 618
e 2849 618
e 2906 618
e 2940 618
e 2998 618
e 3028 618
e 3069 618
e 3089 618
e 3145 618
e 3164 618
e 3212 618
e 3226 618
e 3235 618
e 3507 618
e 3521 618
e 3572 618
e 3690 618
e 3745 618
e 3755 618
e 3882 618
e 625 619
e 628 619
e 643 619
[truncated: 1,177,319 more chars]
