# Supplementary material for: An optimization algorithm for maximum quasi-clique problem based on information feedback model
Source: PeerJ Comput Sci. 2024 Jul 12;10:e2173. doi: 10.7717/peerj-cs.2173 (PMC11323172; doi:10.7717/peerj-cs.2173)
Supplement: Data S2 [file peerj-cs-10-2173-s003.zip › Data2/soc-FourSquare.mtx]

p edge 639014 3214986
e 34803 1
e 48214 1
e 52195 1
e 67113 1
e 72663 1
e 76518 1
e 85450 1
e 85758 1
e 86889 1
e 87897 1
e 91659 1
e 94917 1
e 100950 1
e 101715 1
e 102996 1
e 103564 1
e 106224 1
e 106244 1
e 133330 1
e 134779 1
e 176851 1
e 345661 1
e 357518 1
e 396286 1
e 520732 1
e 614617 1
e 621550 1
e 621551 1
e 621552 1
e 621553 1
e 47233 2
e 55258 2
e 77817 2
e 79515 2
e 85758 2
e 87897 2
e 90544 2
e 94917 2
e 103280 2
e 104447 2
e 104452 2
e 105781 2
e 106224 2
e 129577 2
e 129590 2
e 129592 2
e 167025 2
e 167026 2
e 167027 2
e 167028 2
e 32404 3
e 62858 3
e 64641 3
e 67000 3
e 67113 3
e 72663 3
e 77861 3
e 78055 3
e 85450 3
e 86808 3
e 87185 3
e 88051 3
e 90138 3
e 90544 3
e 92870 3
e 95498 3
e 95624 3
e 100950 3
e 101336 3
e 104197 3
e 105911 3
e 106224 3
e 137758 3
e 137772 3
e 181414 3
e 185094 3
e 245568 3
e 376649 3
e 618525 3
e 618526 3
e 618527 3
e 618528 3
e 618529 3
e 618530 3
e 618531 3
e 618532 3
e 618533 3
e 618534 3
e 47762 4
e 69073 4
e 77817 4
e 83327 4
e 83582 4
e 85608 4
e 85758 4
e 86816 4
e 87185 4
e 97194 4
e 101336 4
e 102996 4
e 104197 4
e 106224 4
e 550382 4
e 638522 4
e 638523 4
e 638524 4
e 62942 5
e 66808 5
e 67000 5
e 67113 5
e 73278 5
e 76518 5
e 78055 5
e 79122 5
e 85450 5
e 85608 5
e 85758 5
e 85942 5
e 87185 5
e 87897 5
e 90138 5
e 90544 5
e 91659 5
e 94917 5
e 103280 5
e 103564 5
e 106224 5
e 106244 5
e 120738 5
e 317709 5
e 317710 5
e 317711 5
e 317712 5
e 317713 5
e 317714 5
e 317715 5
e 317716 5
e 317717 5
e 317718 5
e 317719 5
e 317720 5
e 317721 5
e 317722 5
e 317723 5
e 317724 5
e 317725 5
e 317726 5
e 317727 5
e 317728 5
e 1961 6
e 5183 6
e 8873 6
e 16136 6
e 46146 6
e 66808 6
e 67113 6
e 67866 6
e 79122 6
e 85758 6
e 102996 6
e 103564 6
e 104197 6
e 106224 6
e 72663 7
e 77817 7
e 79122 7
e 80503 7
e 85608 7
e 91659 7
e 94332 7
e 104197 7
e 106224 7
e 191806 7
e 191807 7
e 191808 7
e 191809 7
e 191810 7
e 191811 7
e 191812 7
e 4002 8
e 5502 8
e 5957 8
e 6300 8
e 8550 8
e 12586 8
e 15222 8
e 20140 8
e 37007 8
e 37929 8
e 42135 8
e 42500 8
e 44975 8
e 54496 8
e 57949 8
e 64359 8
e 64844 8
e 66808 8
e 67000 8
e 67113 8
e 72663 8
e 76518 8
e 78055 8
e 79122 8
e 85450 8
e 85608 8
e 86889 8
e 87185 8
e 87897 8
e 89303 8
e 90138 8
e 90544 8
e 91659 8
e 92870 8
e 92923 8
e 94332 8
e 94917 8
e 96647 8
e 100950 8
e 101336 8
e 101548 8
e 101656 8
e 102996 8
e 103280 8
e 103564 8
e 103707 8
e 104197 8
e 104452 8
e 105585 8
e 106224 8
e 106244 8
e 107106 8
e 142714 8
e 149583 8
e 154587 8
e 159714 8
e 173932 8
e 174159 8
e 176916 8
e 189265 8
e 201359 8
e 231713 8
e 309794 8
e 310745 8
e 330868 8
e 333032 8
e 343626 8
e 360841 8
e 385922 8
e 397417 8
e 397422 8
e 410794 8
e 433218 8
e 439877 8
e 439878 8
e 439879 8
e 439880 8
e 439881 8
e 3098 9
e 4790 9
e 17323 9
e 30876 9
e 46090 9
e 50620 9
e 52926 9
e 53387 9
e 65850 9
e 67000 9
e 72663 9
e 76515 9
e 85450 9
e 85758 9
e 89303 9
e 101336 9
e 104197 9
e 106224 9
e 456 10
e 1989 10
e 19862 10
e 67113 10
e 78055 10
e 85758 10
e 87185 10
e 91659 10
e 102996 10
e 104452 10
e 106224 10
e 182406 10
e 182407 10
e 182408 10
e 182409 10
e 182410 10
e 182411 10
e 182412 10
e 182413 10
e 182414 10
e 41710 11
e 41800 11
e 47642 11
e 47712 11
e 66808 11
e 84009 11
e 85608 11
e 85758 11
e 87897 11
e 90138 11
e 104452 11
e 106224 11
e 106244 11
e 154791 11
e 184156 11
e 13473 12
e 85450 12
e 85758 12
e 87897 12
e 89303 12
e 91659 12
e 104452 12
e 105585 12
e 106224 12
e 377 13
e 72663 13
e 76518 13
e 85450 13
e 87897 13
e 89303 13
e 92870 13
e 105585 13
e 106224 13
e 116040 13
e 194953 13
e 194954 13
e 194955 13
e 194956 13
e 194957 13
e 194958 13
e 194959 13
e 194960 13
e 86 14
e 575 14
e 5477 14
e 9759 14
e 17809 14
e 17857 14
e 19382 14
e 32884 14
e 41710 14
e 45223 14
e 49580 14
e 60648 14
e 64844 14
e 67000 14
e 72663 14
e 76518 14
e 83052 14
e 85116 14
e 85450 14
e 85758 14
e 86889 14
e 87185 14
e 89303 14
e 90138 14
e 91659 14
e 94917 14
e 101656 14
e 102307 14
e 102996 14
e 103280 14
e 104197 14
e 106224 14
e 106244 14
e 170073 14
e 181622 14
e 193742 14
e 193743 14
e 193744 14
e 193745 14
e 193746 14
e 193747 14
e 193748 14
e 193749 14
e 193750 14
e 193751 14
e 193752 14
e 193753 14
e 193754 14
e 193755 14
e 193756 14
e 193757 14
e 33895 15
e 64844 15
e 67113 15
e 73151 15
e 76518 15
e 77817 15
e 79122 15
e 85758 15
e 90138 15
e 91659 15
e 94332 15
e 94917 15
e 100950 15
e 103280 15
e 103283 15
e 106224 15
e 213333 15
e 213334 15
e 213335 15
e 213336 15
e 213337 15
e 213338 15
e 213339 15
e 213340 15
e 213341 15
e 213342 15
e 213343 15
e 213344 15
e 213345 15
e 213346 15
e 213347 15
e 61355 16
e 64844 16
e 66808 16
e 77817 16
e 83355 16
e 85135 16
e 87185 16
e 100950 16
e 101336 16
e 101656 16
e 104452 16
e 106224 16
e 216208 16
e 216209 16
e 216210 16
e 216211 16
e 216212 16
e 45355 17
e 67000 17
e 72663 17
e 94917 17
e 100950 17
e 101336 17
e 101656 17
e 102199 17
e 102996 17
e 106224 17
e 129155 17
e 129159 17
e 142228 17
e 207492 17
e 207493 17
e 207494 17
e 207495 17
e 364 18
e 1956 18
e 3274 18
e 3912 18
e 4709 18
e 7332 18
e 8511 18
e 76346 18
e 87897 18
e 89303 18
e 91659 18
e 94332 18
e 104197 18
e 104452 18
e 105634 18
e 106224 18
e 106244 18
e 121417 18
e 41710 19
e 58045 19
e 67483 19
e 73656 19
e 90138 19
e 91659 19
e 94917 19
e 101336 19
e 101656 19
e 104452 19
e 105585 19
e 106224 19
e 341 20
e 59662 20
e 64844 20
e 67000 20
e 67113 20
e 72663 20
e 76518 20
e 77817 20
e 79122 20
e 80596 20
e 85608 20
e 85758 20
e 86889 20
e 87185 20
e 87897 20
e 89303 20
e 90138 20
e 90455 20
e 90544 20
e 92870 20
e 94917 20
e 100950 20
e 101336 20
e 101656 20
e 102996 20
e 103280 20
e 103564 20
e 104452 20
e 105585 20
e 106224 20
e 106244 20
e 131632 20
e 145787 20
e 165255 20
e 206781 20
e 210561 20
e 210562 20
e 210563 20
e 210564 20
e 210565 20
e 210566 20
e 210567 20
e 210568 20
e 210569 20
e 210570 20
e 210571 20
e 210572 20
e 210573 20
e 210574 20
e 210575 20
e 210576 20
e 210577 20
e 210578 20
e 210579 20
e 210580 20
e 210581 20
e 210582 20
e 210583 20
e 210584 20
e 210585 20
e 210586 20
e 210587 20
e 210588 20
e 210589 20
e 41710 21
e 45733 21
e 46929 21
e 60761 21
e 64844 21
e 67000 21
e 67113 21
e 77807 21
e 79585 21
e 85450 21
e 85608 21
e 87897 21
e 89303 21
e 90138 21
e 91246 21
e 94332 21
e 98226 21
e 101336 21
e 101656 21
e 102996 21
e 103280 21
e 104452 21
e 106224 21
e 110240 21
e 113901 21
e 115952 21
e 115954 21
e 117824 21
e 120561 21
e 203075 21
e 210456 21
e 210457 21
e 210458 21
e 210459 21
e 210460 21
e 210461 21
e 210462 21
e 210463 21
e 210464 21
e 80 22
e 116 22
e 140 22
e 13446 22
e 14617 22
e 23756 22
e 60762 22
e 85450 22
e 87897 22
e 89303 22
e 90061 22
e 94332 22
e 94567 22
e 102050 22
e 103564 22
e 104197 22
e 104452 22
e 106224 22
e 38243 23
e 41710 23
e 67000 23
e 77817 23
e 85758 23
e 89303 23
e 90138 23
e 101656 23
e 102996 23
e 104452 23
e 105585 23
e 106224 23
e 106244 23
e 208422 23
e 208423 23
e 208424 23
e 208425 23
e 208426 23
e 57626 24
e 66808 24
e 67000 24
e 72663 24
e 87185 24
e 89303 24
e 90191 24
e 90649 24
e 92870 24
e 92999 24
e 96589 24
e 104197 24
e 106224 24
e 22729 25
e 26829 25
e 41710 25
e 47181 25
e 62087 25
e 64844 25
e 67113 25
e 67967 25
e 76518 25
e 77817 25
e 85758 25
e 87444 25
e 90138 25
e 90544 25
e 92870 25
e 94332 25
e 96855 25
e 98322 25
e 100950 25
e 101336 25
e 103280 25
e 103564 25
e 104452 25
e 105357 25
e 106224 25
e 128251 25
e 248592 25
e 266437 25
e 286730 25
e 286981 25
e 286982 25
e 286983 25
e 471 26
e 64844 26
e 66808 26
e 67113 26
e 72663 26
e 77817 26
e 79122 26
e 85450 26
e 85758 26
e 86889 26
e 90040 26
e 90138 26
e 91659 26
e 92330 26
e 92870 26
e 94917 26
e 100950 26
e 101336 26
e 104197 26
e 104452 26
e 105585 26
e 106224 26
e 196096 26
e 294901 26
e 294902 26
e 294903 26
e 294904 26
e 294905 26
e 294906 26
e 294907 26
e 294908 26
e 294909 26
e 294910 26
e 294911 26
e 294912 26
e 294913 26
e 294914 26
e 294915 26
e 294916 26
e 294917 26
e 294918 26
e 294919 26
e 294920 26
e 294921 26
e 59449 27
e 72663 27
e 86889 27
e 87862 27
e 89303 27
e 94917 27
e 101656 27
e 104197 27
e 104452 27
e 106224 27
e 295501 27
e 295502 27
e 17965 28
e 64844 28
e 66808 28
e 67113 28
e 72663 28
e 75846 28
e 76518 28
e 85450 28
e 85608 28
e 85758 28
e 90138 28
e 99513 28
e 102996 28
e 103564 28
e 104452 28
e 106224 28
e 259621 28
e 369164 28
e 369165 28
e 479476 28
e 534800 28
e 591656 28
e 591657 28
e 591658 28
e 591659 28
e 591660 28
e 591661 28
e 591662 28
e 1224 29
e 4536 29
e 5233 29
e 6042 29
e 28302 29
e 30096 29
e 57260 29
e 60152 29
e 60974 29
e 67000 29
e 85608 29
e 100433 29
e 100950 29
e 101656 29
e 103280 29
e 103564 29
e 106224 29
e 106244 29
e 66808 30
e 67000 30
e 77817 30
e 85758 30
e 87185 30
e 87866 30
e 87897 30
e 90138 30
e 90544 30
e 92870 30
e 94917 30
e 101336 30
e 101656 30
e 104452 30
e 106224 30
e 174932 30
e 344489 30
e 485573 30
e 586393 30
e 586394 30
e 586395 30
e 586396 30
e 586397 30
e 586398 30
e 586399 30
e 586400 30
e 586401 30
e 586402 30
e 586403 30
e 586404 30
e 586405 30
e 586406 30
e 11514 31
e 53206 31
e 57772 31
e 64844 31
e 65782 31
e 76518 31
e 78055 31
e 85450 31
e 85608 31
e 90138 31
e 90544 31
e 94917 31
e 101656 31
e 102996 31
e 103564 31
e 106224 31
e 166073 31
e 243021 31
e 299129 31
e 337813 31
e 364597 31
e 472225 31
e 583101 31
e 602383 31
e 602384 31
e 602385 31
e 602386 31
e 602387 31
e 602388 31
e 602389 31
e 3363 32
e 8741 32
e 10418 32
e 10791 32
e 28601 32
e 29836 32
e 37646 32
e 58070 32
e 64844 32
e 66808 32
e 67113 32
e 69073 32
e 72663 32
e 76518 32
e 77817 32
e 78055 32
e 79122 32
e 85450 32
e 85608 32
e 85758 32
e 86889 32
e 87185 32
e 87897 32
e 89303 32
e 90138 32
e 90544 32
e 92624 32
e 92870 32
e 94332 32
e 94917 32
e 97478 32
e 100950 32
e 101336 32
e 101656 32
e 102880 32
e 102996 32
e 103280 32
e 103564 32
e 104197 32
e 104452 32
e 105585 32
e 106224 32
e 106244 32
e 114983 32
e 181997 32
e 200569 32
e 206628 32
e 206629 32
e 206630 32
e 206631 32
e 206632 32
e 206633 32
e 206634 32
e 206635 32
e 206636 32
e 206637 32
e 206638 32
e 206639 32
e 206640 32
e 206641 32
e 206642 32
e 206643 32
e 206644 32
e 206645 32
e 206646 32
e 206647 32
e 206648 32
e 206649 32
e 206650 32
e 206651 32
e 206652 32
e 206653 32
e 206654 32
e 206655 32
e 206656 32
e 206657 32
e 206658 32
e 206659 32
e 206660 32
e 5161 33
e 9017 33
e 9032 33
e 11179 33
e 63394 33
e 64845 33
e 66808 33
e 67000 33
e 72663 33
e 76518 33
e 77817 33
e 78055 33
e 79122 33
e 85450 33
e 85609 33
e 85758 33
e 85759 33
e 86889 33
e 87185 33
e 89303 33
e 90138 33
e 90375 33
e 90544 33
e 91659 33
e 92870 33
e 94332 33
e 94917 33
e 100950 33
e 101336 33
e 101576 33
e 101656 33
e 101707 33
e 102996 33
e 103280 33
e 103564 33
e 105585 33
e 106224 33
e 106244 33
e 112476 33
e 112479 33
e 112487 33
e 143625 33
e 245336 33
e 245339 33
e 270524 33
e 270536 33
e 349016 33
e 352398 33
e 468910 33
e 476401 33
e 519165 33
e 545671 33
e 607862 33
e 638220 33
e 638221 33
e 638222 33
e 638223 33
e 638224 33
e 638225 33
e 73 34
e 12618 34
e 26365 34
e 76518 34
e 79122 34
e 85608 34
e 85758 34
e 89303 34
e 103280 34
e 104452 34
e 106224 34
e 120272 34
e 145606 34
e 186511 34
e 358501 34
e 358508 34
e 637861 34
e 637862 34
e 57557 35
e 59126 35
e 66495 35
e 67113 35
e 79122 35
e 83902 35
e 85450 35
e 86889 35
e 87021 35
e 87468 35
e 90138 35
e 91659 35
e 102060 35
e 102459 35
e 102535 35
e 104452 35
e 104725 35
e 105147 35
e 106224 35
e 13994 36
e 51636 36
e 57109 36
e 64844 36
e 64845 36
e 66808 36
e 67000 36
e 71339 36
e 72663 36
e 76518 36
e 78055 36
e 79122 36
e 85450 36
e 85758 36
e 86889 36
e 87185 36
e 87897 36
e 89303 36
e 90138 36
e 90544 36
e 91659 36
e 92870 36
e 94332 36
e 94917 36
e 100950 36
e 101336 36
e 101656 36
e 102996 36
e 103280 36
e 103564 36
e 104452 36
e 106224 36
e 106244 36
e 140410 36
e 164456 36
e 167835 36
e 225880 36
e 225881 36
e 234704 36
e 302276 36
e 353204 36
e 353216 36
e 555394 36
e 615687 36
e 631137 36
e 631138 36
e 631139 36
e 631140 36
e 631141 36
e 18356 37
e 40187 37
e 59008 37
e 67113 37
e 73229 37
e 78055 37
e 79122 37
e 85450 37
e 86441 37
e 86889 37
e 87185 37
e 87897 37
e 90138 37
e 90544 37
e 92870 37
e 94917 37
e 95900 37
e 99066 37
e 100950 37
e 103280 37
e 103564 37
e 104197 37
e 106224 37
e 172511 37
e 183649 37
e 268630 37
e 296311 37
e 361743 37
e 408615 37
e 442900 37
e 518803 37
e 583115 37
e 588741 37
e 590739 37
e 590749 37
e 632271 37
e 632272 37
e 632273 37
e 632274 37
e 632275 37
e 632276 37
e 711 38
e 64844 38
e 86889 38
e 87185 38
e 90544 38
e 92870 38
e 101336 38
e 106224 38
e 106244 38
e 454551 38
e 454552 38
e 454553 38
e 454554 38
e 454555 38
e 454556 38
e 454557 38
e 454558 38
e 454559 38
e 5161 39
e 9032 39
e 14612 39
e 22238 39
e 64844 39
e 65782 39
e 66808 39
e 67000 39
e 72663 39
e 76518 39
e 78055 39
e 78214 39
e 79122 39
e 85758 39
e 86889 39
e 86974 39
e 87897 39
e 89303 39
e 91659 39
e 92870 39
e 94332 39
e 94917 39
e 100950 39
e 101656 39
e 103280 39
e 103564 39
e 104452 39
e 106224 39
e 106244 39
e 109429 39
e 110728 39
e 169422 39
e 171937 39
e 237993 39
e 270521 39
e 270524 39
e 353576 39
e 441378 39
e 453244 39
e 453245 39
e 453246 39
e 453247 39
e 453248 39
e 453249 39
e 453250 39
e 453251 39
e 453252 39
e 453253 39
e 453254 39
e 453255 39
e 453256 39
e 453257 39
e 453258 39
e 453259 39
e 20195 40
e 66808 40
e 81937 40
e 85608 40
e 85758 40
e 85969 40
e 86889 40
e 87185 40
e 89303 40
e 90138 40
e 90544 40
e 100950 40
e 101336 40
e 103280 40
e 103564 40
e 104197 40
e 105585 40
e 106224 40
e 140592 40
e 163027 40
e 225549 40
e 225550 40
e 246084 40
e 400966 40
e 456416 40
e 456417 40
e 456418 40
e 456419 40
e 456420 40
e 456421 40
e 12027 41
e 16473 41
e 62686 41
e 67000 41
e 72663 41
e 76518 41
e 85450 41
e 86889 41
e 87185 41
e 89303 41
e 91659 41
e 94332 41
e 94917 41
e 100950 41
e 102996 41
e 103280 41
e 104197 41
e 106224 41
e 106244 41
e 212662 41
e 218242 41
e 391803 41
e 449308 41
e 449309 41
e 449310 41
e 449311 41
e 449312 41
e 449313 41
e 449314 41
e 11457 42
e 67113 42
e 70063 42
e 79122 42
e 85608 42
e 85758 42
e 87185 42
e 90544 42
e 91659 42
e 94332 42
e 94917 42
e 101656 42
e 102996 42
e 103280 42
e 104452 42
e 105585 42
e 106224 42
e 249637 42
e 449535 42
e 449536 42
e 449537 42
e 449538 42
e 449539 42
e 449540 42
e 449541 42
e 449542 42
e 449543 42
e 449544 42
e 449545 42
e 449546 42
e 449547 42
e 3645 43
e 9448 43
e 13228 43
e 16311 43
e 22035 43
e 23389 43
e 26019 43
e 32769 43
e 34475 43
e 47555 43
e 52248 43
e 55578 43
e 57400 43
e 64844 43
e 65418 43
e 66808 43
e 67000 43
e 72663 43
e 79122 43
e 85758 43
e 87185 43
e 87897 43
e 90544 43
e 91659 43
e 94332 43
e 94917 43
e 100096 43
e 100950 43
e 101336 43
e 102996 43
e 103280 43
e 103564 43
e 104452 43
e 106224 43
e 122130 43
e 132928 43
e 134727 43
e 175145 43
e 178747 43
e 212936 43
e 216765 43
e 269530 43
e 274451 43
e 497939 43
e 497940 43
e 497941 43
e 26542 44
e 29615 44
e 66808 44
e 67113 44
e 79476 44
e 85450 44
e 87897 44
e 89303 44
e 89556 44
e 92870 44
e 100475 44
e 106224 44
e 106244 44
e 230237 44
e 278498 44
e 497859 44
e 497860 44
e 497861 44
e 497862 44
e 497863 44
e 2668 45
e 4714 45
e 6634 45
e 13680 45
e 14355 45
e 14756 45
e 44891 45
e 60144 45
e 66808 45
e 67000 45
e 67113 45
e 78055 45
e 79122 45
e 85450 45
e 85608 45
e 85758 45
e 86745 45
e 86889 45
e 87185 45
e 87897 45
e 90138 45
e 90544 45
e 91659 45
e 92870 45
e 94917 45
e 100921 45
e 101656 45
e 102996 45
e 103280 45
e 103564 45
e 104452 45
e 105585 45
e 106224 45
e 106244 45
e 154611 45
e 218931 45
e 236056 45
e 269241 45
e 276127 45
e 385697 45
e 441070 45
e 465785 45
e 480247 45
e 497564 45
e 497565 45
e 497566 45
e 497567 45
e 497568 45
e 497569 45
e 497570 45
e 497571 45
e 497572 45
e 497573 45
e 497574 45
e 497575 45
e 497576 45
e 497577 45
e 497578 45
e 497579 45
e 497580 45
e 497581 45
e 497582 45
e 497583 45
e 497584 45
e 497585 45
e 497586 45
e 497587 45
e 497588 45
e 2717 46
e 2884 46
e 3580 46
e 4127 46
e 6788 46
e 7512 46
e 8720 46
e 9370 46
e 9892 46
e 10275 46
e 10639 46
e 11721 46
e 12104 46
e 12272 46
e 12767 46
e 14067 46
e 16056 46
e 18432 46
e 19349 46
e 21147 46
e 22802 46
e 24856 46
e 24917 46
e 26449 46
e 27506 46
e 29857 46
e 30692 46
e 31857 46
e 32354 46
e 32390 46
e 33748 46
e 36195 46
e 37353 46
e 38207 46
e 39319 46
e 39512 46
e 42642 46
e 44190 46
e 44793 46
e 49205 46
e 55138 46
e 56680 46
e 59240 46
e 64359 46
e 64619 46
e 64844 46
e 66450 46
e 66808 46
e 67000 46
e 67113 46
e 67687 46
e 71886 46
e 72663 46
e 76518 46
e 77295 46
e 77817 46
e 78055 46
e 79122 46
e 79849 46
e 81862 46
e 84698 46
e 85450 46
e 85608 46
e 85758 46
e 86889 46
e 87185 46
e 87897 46
e 88137 46
e 89193 46
e 89303 46
e 90138 46
e 90544 46
e 91659 46
e 92460 46
e 92870 46
e 94332 46
e 94917 46
e 97563 46
e 99046 46
e 100950 46
e 101336 46
e 101548 46
e 101656 46
e 102379 46
e 102996 46
e 103280 46
e 103564 46
e 103814 46
e 104197 46
e 104452 46
e 105585 46
e 106224 46
e 106244 46
e 2152 47
e 8726 47
e 52568 47
e 59898 47
e 60075 47
e 66808 47
e 67113 47
e 76518 47
e 77817 47
e 78055 47
e 79122 47
e 81308 47
e 82259 47
e 90544 47
e 91659 47
e 93422 47
e 94332 47
e 100950 47
e 101656 47
e 104197 47
e 106224 47
e 106244 47
e 201179 47
e 373099 47
e 502118 47
e 502119 47
e 502120 47
e 502121 47
e 502122 47
e 502123 47
e 1066 48
e 1975 48
e 8646 48
e 11283 48
e 26350 48
e 29282 48
e 29861 48
e 58239 48
e 62970 48
e 64844 48
e 66808 48
e 67000 48
e 67113 48
e 69539 48
e 70099 48
e 70541 48
e 71445 48
e 72663 48
e 75483 48
e 76518 48
e 77817 48
e 78055 48
e 79122 48
e 85450 48
e 85608 48
e 85758 48
e 86511 48
e 86889 48
e 87185 48
e 89303 48
e 89494 48
e 90138 48
e 90544 48
e 91659 48
e 91735 48
e 92870 48
e 94332 48
e 94917 48
e 100950 48
e 101246 48
e 101336 48
e 101656 48
e 102996 48
e 103201 48
e 103280 48
e 103564 48
e 104197 48
e 104452 48
e 104538 48
e 105585 48
e 106224 48
e 106244 48
e 111564 48
e 111569 48
e 111570 48
e 129634 48
e 133514 48
e 133515 48
e 133518 48
e 154983 48
e 161432 48
e 167805 48
e 168687 48
e 171281 48
e 175707 48
e 180487 48
e 187287 48
e 192251 48
e 218327 48
e 224131 48
e 253428 48
e 257775 48
e 283597 48
e 286962 48
e 313769 48
e 336586 48
e 375676 48
e 447082 48
e 454158 48
e 496682 48
e 502794 48
e 502795 48
e 502796 48
e 502797 48
e 502798 48
e 27207 49
e 63662 49
e 66950 49
e 72663 49
e 77301 49
e 78055 49
e 79122 49
e 85608 49
e 89303 49
e 92870 49
e 105585 49
e 106224 49
e 8076 50
e 11498 50
e 49759 50
e 59260 50
e 64844 50
e 66808 50
e 78055 50
e 79122 50
e 79529 50
e 81361 50
e 82839 50
e 86889 50
e 94183 50
e 94332 50
e 100950 50
e 106224 50
e 2483 51
e 4350 51
e 14001 51
e 57528 51
e 66700 51
e 66808 51
e 69464 51
e 71792 51
e 75631 51
e 85450 51
e 87185 51
e 90544 51
e 99775 51
e 100433 51
e 100950 51
e 101656 51
e 103564 51
e 106224 51
e 57301 52
e 64844 52
e 66808 52
e 72663 52
e 86889 52
e 87185 52
e 101656 52
e 103564 52
e 106224 52
e 148172 52
e 505911 52
e 50039 53
e 76518 53
e 85450 53
e 89303 53
e 94332 53
e 102996 53
e 104452 53
e 106224 53
e 106244 53
e 291755 53
e 410374 53
e 435987 53
e 464045 53
e 481935 53
e 502505 53
e 506212 53
e 506213 53
e 506214 53
e 64844 54
e 66808 54
e 67000 54
e 67113 54
e 72009 54
e 72663 54
e 77817 54
e 78055 54
e 79718 54
e 85450 54
e 85758 54
e 87185 54
e 89303 54
e 90138 54
e 90544 54
e 91659 54
e 92870 54
e 101336 54
e 101656 54
e 102555 54
e 104197 54
e 105585 54
e 106224 54
e 106244 54
e 126121 54
e 128681 54
e 148310 54
e 153531 54
e 199334 54
e 220935 54
e 240375 54
e 245202 54
e 255009 54
e 323039 54
e 371881 54
e 376173 54
e 393488 54
e 481908 54
e 492131 54
e 501187 54
e 502090 54
e 504371 54
e 507547 54
e 507548 54
e 507549 54
e 507550 54
e 507551 54
e 507552 54
e 507553 54
e 507554 54
e 507555 54
e 507556 54
e 1178 55
e 11303 55
e 13844 55
e 59530 55
e 66191 55
e 67000 55
e 67113 55
e 72841 55
e 75721 55
e 78055 55
e 89303 55
e 91167 55
e 92870 55
e 94332 55
e 101667 55
e 103564 55
e 106224 55
e 59965 56
e 66808 56
e 72005 56
e 72663 56
e 79122 56
e 85608 56
e 85758 56
e 94332 56
e 101656 56
e 106224 56
e 139 57
e 147 57
e 4909 57
e 31520 57
e 64844 57
e 66808 57
e 67113 57
e 72663 57
e 77817 57
e 79122 57
e 85006 57
e 85450 57
e 85608 57
e 86889 57
e 87185 57
e 89303 57
e 90544 57
e 92813 57
e 92870 57
e 94332 57
e 101336 57
e 102996 57
e 103280 57
e 103564 57
e 104452 57
e 105585 57
e 106224 57
e 244456 57
e 346420 57
e 372195 57
e 372199 57
e 507978 57
e 507979 57
e 507980 57
e 507981 57
e 507982 57
e 507983 57
e 507984 57
e 507985 57
e 507986 57
e 507987 57
e 507988 57
e 507989 57
e 507990 57
e 507991 57
e 507992 57
e 507993 57
e 4707 58
e 60687 58
e 60693 58
e 60947 58
e 66808 58
e 67113 58
e 78055 58
e 86889 58
e 87897 58
e 100950 58
e 101336 58
e 106224 58
e 317449 58
e 338687 58
e 20397 59
e 50757 59
e 58745 59
e 67113 59
e 68124 59
e 72294 59
e 78260 59
e 83041 59
e 85608 59
e 87897 59
e 88617 59
e 89303 59
e 89459 59
e 90544 59
e 94917 59
e 101336 59
e 101656 59
e 103564 59
e 104197 59
e 105585 59
e 106224 59
e 132672 59
e 197215 59
e 260179 59
e 262023 59
e 282348 59
e 356492 59
e 405620 59
e 76518 60
e 79997 60
e 90544 60
e 91659 60
e 92813 60
e 92870 60
e 104452 60
e 105585 60
e 106224 60
e 106244 60
e 10344 61
e 38372 61
e 45750 61
e 63363 61
e 64844 61
e 76288 61
e 76518 61
e 79122 61
e 85450 61
e 85608 61
e 87185 61
e 89303 61
e 90138 61
e 101656 61
e 102996 61
e 104197 61
e 105585 61
e 106224 61
e 106244 61
e 109734 61
e 113016 61
e 113033 61
e 140641 61
e 426727 61
e 426728 61
e 426729 61
e 426730 61
e 426731 61
e 426732 61
e 426733 61
e 8331 62
e 11382 62
e 13383 62
e 14042 62
e 15166 62
e 26237 62
e 26354 62
e 26574 62
e 60720 62
e 60910 62
e 67000 62
e 67113 62
e 69614 62
e 76518 62
e 77616 62
e 77817 62
e 78055 62
e 79122 62
e 81137 62
e 85608 62
e 85758 62
e 86889 62
e 87185 62
e 89303 62
e 90544 62
e 92870 62
e 94332 62
e 94917 62
e 97461 62
e 100950 62
e 101336 62
e 101656 62
e 102996 62
e 103280 62
e 105585 62
e 106224 62
e 115922 62
e 119896 62
e 144579 62
e 147408 62
e 152120 62
e 153319 62
e 159235 62
e 168426 62
e 191538 62
e 191620 62
e 203876 62
e 219284 62
e 224674 62
e 284883 62
e 351208 62
e 425766 62
e 425767 62
e 425768 62
e 425769 62
e 425770 62
e 1897 63
e 3836 63
e 9440 63
e 9896 63
e 31333 63
e 58676 63
e 60887 63
e 62162 63
e 67308 63
e 75065 63
e 85450 63
e 86889 63
e 87897 63
e 88247 63
e 90544 63
e 101336 63
e 103564 63
e 105585 63
e 106224 63
e 14174 64
e 58602 64
e 64844 64
e 67000 64
e 71642 64
e 86889 64
e 89303 64
e 101656 64
e 104452 64
e 105585 64
e 106224 64
e 218078 64
e 282270 64
e 386525 64
e 428716 64
e 428717 64
e 428718 64
e 428719 64
e 49124 65
e 64844 65
e 66808 65
e 67000 65
e 72663 65
e 76518 65
e 77817 65
e 81002 65
e 85609 65
e 91659 65
e 102996 65
e 106224 65
e 243175 65
e 243177 65
e 428467 65
e 428468 65
e 428469 65
e 2669 66
e 45261 66
e 77817 66
e 78055 66
e 87185 66
e 89303 66
e 90138 66
e 103564 66
e 105585 66
e 106224 66
e 119865 66
e 287865 66
e 306097 66
e 325743 66
e 384441 66
e 432513 66
e 432514 66
e 432515 66
e 432516 66
e 64257 67
e 67113 67
e 77817 67
e 78055 67
e 79122 67
e 92870 67
e 94332 67
e 94917 67
e 106224 67
e 134357 67
e 256309 67
e 264292 67
e 433215 67
e 433216 67
e 433984 67
e 433985 67
e 433986 67
e 433987 67
e 15275 68
e 21092 68
e 35279 68
e 37627 68
e 53709 68
e 64595 68
e 67476 68
e 74118 68
e 76518 68
e 77817 68
e 79363 68
e 85564 68
e 86889 68
e 87897 68
e 91659 68
e 92870 68
e 101336 68
e 101656 68
e 103280 68
e 104452 68
e 106224 68
e 106244 68
e 137940 68
e 154296 68
e 180877 68
e 430019 68
e 7372 69
e 11179 69
e 76518 69
e 85450 69
e 85759 69
e 91673 69
e 94332 69
e 101656 69
e 102996 69
e 104452 69
e 106224 69
e 106244 69
e 166077 69
e 220030 69
e 239887 69
e 279142 69
e 441451 69
e 441452 69
e 441453 69
e 9678 70
e 21596 70
e 25127 70
e 64844 70
e 78055 70
e 85608 70
e 87185 70
e 100950 70
e 101656 70
e 106224 70
e 106244 70
e 13844 71
e 32669 71
e 64844 71
e 66808 71
e 67000 71
e 67113 71
e 68099 71
e 72663 71
e 76518 71
e 77369 71
e 77817 71
e 78055 71
e 79122 71
e 79849 71
e 85450 71
e 85608 71
e 85758 71
e 86889 71
e 87185 71
e 87897 71
e 88362 71
e 89303 71
e 90138 71
e 90544 71
e 91659 71
e 92870 71
e 94332 71
e 94917 71
e 95528 71
e 100950 71
e 100953 71
e 101336 71
e 101650 71
e 101656 71
e 102097 71
e 102996 71
e 103280 71
e 103564 71
e 104197 71
e 104452 71
e 105585 71
e 106224 71
e 106244 71
e 161201 71
e 163612 71
e 193439 71
e 198007 71
e 202784 71
e 240276 71
e 240670 71
e 248315 71
e 264829 71
e 274264 71
e 283954 71
e 287430 71
e 295170 71
e 295239 71
e 313156 71
e 339053 71
e 358808 71
e 358809 71
e 358810 71
e 358811 71
e 358812 71
e 358813 71
e 358814 71
e 358815 71
e 358816 71
e 358817 71
e 358818 71
e 358819 71
e 358820 71
e 358821 71
e 358822 71
e 358823 71
e 358824 71
e 358825 71
e 358826 71
e 358827 71
e 358828 71
e 358829 71
e 358830 71
e 358831 71
e 18002 72
e 39240 72
e 67113 72
e 76518 72
e 77817 72
e 85758 72
e 89303 72
e 92870 72
e 94332 72
e 100950 72
e 101336 72
e 102032 72
e 103564 72
e 104452 72
e 105585 72
e 106224 72
e 130624 72
e 130960 72
e 145776 72
e 170736 72
e 258604 72
e 347421 72
e 359035 72
e 359036 72
e 359037 72
e 359038 72
e 359039 72
e 359040 72
e 5870 73
e 11179 73
e 24868 73
e 28070 73
e 32285 73
e 64844 73
e 65782 73
e 66808 73
e 67000 73
e 67113 73
e 67684 73
e 71331 73
e 72435 73
e 72663 73
e 76518 73
e 77817 73
e 78055 73
e 79122 73
e 85450 73
e 85608 73
e 85758 73
e 86889 73
e 87185 73
e 87897 73
e 89303 73
e 90138 73
e 90544 73
e 91659 73
e 92870 73
e 94332 73
e 94917 73
e 98152 73
e 98539 73
e 100950 73
e 101336 73
e 101656 73
e 102996 73
e 103280 73
e 104065 73
e 104197 73
e 104452 73
e 105547 73
e 105585 73
e 106224 73
e 106244 73
e 110816 73
e 122040 73
e 128337 73
e 136429 73
e 143331 73
e 199109 73
e 210858 73
e 233904 73
e 243293 73
e 244561 73
e 245461 73
e 308553 73
e 350741 73
e 358494 73
e 358495 73
e 358496 73
e 358497 73
e 358498 73
e 358499 73
e 358500 73
e 358501 73
e 358502 73
e 358503 73
e 358504 73
e 358505 73
e 358506 73
e 358507 73
e 358508 73
e 358509 73
e 358510 73
e 358511 73
e 358512 73
e 358513 73
e 358514 73
e 358515 73
e 358516 73
e 5368 74
e 59889 74
e 64192 74
e 67420 74
e 77817 74
e 85450 74
e 91659 74
e 98036 74
e 98870 74
e 99580 74
e 100950 74
e 101098 74
e 102996 74
e 103280 74
e 104197 74
e 106224 74
e 1556 75
e 3060 75
e 30900 75
e 64844 75
e 66808 75
e 67113 75
e 68371 75
e 71449 75
e 72815 75
e 73017 75
e 74243 75
e 74250 75
e 75339 75
e 75955 75
e 76518 75
e 77204 75
e 78055 75
e 83393 75
e 85450 75
e 85608 75
e 86302 75
e 86596 75
e 86889 75
e 87185 75
e 87897 75
e 88213 75
e 89352 75
e 90051 75
e 90138 75
e 90544 75
e 92397 75
e 92870 75
e 93168 75
e 93269 75
e 93654 75
e 94332 75
e 94917 75
e 97451 75
e 100950 75
e 101656 75
e 102742 75
e 103280 75
e 103564 75
e 104197 75
e 105479 75
e 105585 75
e 105661 75
e 106224 75
e 106244 75
e 122020 75
e 122021 75
e 122025 75
e 124999 75
e 180417 75
e 201755 75
e 220701 75
e 335567 75
e 355607 75
e 355608 75
e 355609 75
e 355610 75
e 355611 75
e 355612 75
e 355613 75
e 355614 75
e 355615 75
e 977 76
e 66808 76
e 67000 76
e 77817 76
e 79122 76
e 79735 76
e 86889 76
e 91659 76
e 94332 76
e 106224 76
e 353320 76
e 353321 76
e 353322 76
e 353323 76
e 353324 76
e 353325 76
e 353326 76
e 353327 76
e 78 77
e 13113 77
e 19056 77
e 21087 77
e 22117 77
e 28997 77
e 33791 77
e 55969 77
e 64844 77
e 65509 77
e 66808 77
e 71243 77
e 85608 77
e 86889 77
e 87897 77
e 90138 77
e 101656 77
e 106224 77
e 22117 78
e 87185 78
e 89303 78
e 94917 78
e 101336 78
e 102996 78
e 104197 78
e 106224 78
e 106244 78
e 2317 79
e 6659 79
e 7914 79
e 9814 79
e 9823 79
e 10459 79
e 10572 79
e 11302 79
e 64844 79
e 72663 79
e 76650 79
e 79122 79
e 90544 79
e 91659 79
e 91672 79
e 97093 79
e 97452 79
e 98732 79
e 102996 79
e 105585 79
e 106224 79
e 67000 80
e 67113 80
e 77817 80
e 85450 80
e 92870 80
e 94332 80
e 105585 80
e 106224 80
e 131640 80
e 364157 80
e 364158 80
e 364159 80
e 364160 80
e 364161 80
e 364162 80
e 364163 80
e 364164 80
e 1612 81
e 3016 81
e 10807 81
e 11550 81
e 24077 81
e 27660 81
e 31467 81
e 66808 81
e 67000 81
e 74585 81
e 76062 81
e 76106 81
e 78055 81
e 79122 81
e 79191 81
e 83937 81
e 87185 81
e 87897 81
e 90544 81
e 92050 81
e 94332 81
e 100950 81
e 100968 81
e 101656 81
e 103564 81
e 105585 81
e 106224 81
e 106244 81
e 189852 81
e 212516 81
e 270092 81
e 361390 81
e 57486 82
e 64844 82
e 66808 82
e 67000 82
e 72663 82
e 76518 82
e 78055 82
e 85608 82
e 91659 82
e 100288 82
e 104197 82
e 104452 82
e 106224 82
e 106244 82
e 141125 82
e 141136 82
e 162921 82
e 296822 82
e 314086 82
e 361459 82
e 361460 82
e 361461 82
e 361462 82
e 361463 82
e 361464 82
e 7220 83
e 57951 83
e 64844 83
e 66808 83
e 67000 83
e 67113 83
e 72663 83
e 76518 83
e 77817 83
e 78055 83
e 79122 83
e 85450 83
e 85608 83
e 85758 83
e 86365 83
e 86889 83
e 87185 83
e 87897 83
e 88599 83
e 89303 83
e 90138 83
e 90544 83
e 91659 83
e 92870 83
e 94332 83
e 94917 83
e 95976 83
e 97129 83
e 100950 83
e 101336 83
e 101656 83
e 102996 83
e 103280 83
e 103564 83
e 104197 83
e 104452 83
e 105585 83
e 106224 83
e 106244 83
e 123285 83
e 124326 83
e 155464 83
e 163977 83
e 163978 83
e 182802 83
e 211888 83
e 215232 83
e 215243 83
e 247486 83
e 275321 83
e 275322 83
e 275323 83
e 275324 83
e 275325 83
e 275326 83
e 275327 83
e 275328 83
e 275329 83
e 275330 83
e 275331 83
e 275332 83
e 275333 83
e 275334 83
e 275335 83
e 275336 83
e 275337 83
e 275338 83
e 275339 83
e 275340 83
e 275341 83
e 275342 83
e 275343 83
e 275344 83
e 275345 83
e 275346 83
e 275347 83
e 275348 83
e 275349 83
e 275350 83
e 275351 83
e 275352 83
e 275353 83
e 275354 83
e 275355 83
e 275356 83
e 2235 84
e 50267 84
e 72663 84
e 79122 84
e 87185 84
e 90138 84
e 94332 84
e 100950 84
e 106224 84
e 106244 84
e 275822 84
e 59899 85
e 64844 85
e 67000 85
e 73983 85
e 77352 85
e 78055 85
e 85758 85
e 101336 85
e 104197 85
e 105585 85
e 106224 85
e 1887 86
e 19560 86
e 33703 86
e 36966 86
e 67000 86
e 76518 86
e 77007 86
e 78055 86
e 79122 86
e 85608 86
e 85758 86
e 86889 86
e 87897 86
e 91659 86
e 94332 86
e 100850 86
e 100950 86
e 101336 86
e 101656 86
e 103280 86
e 103564 86
e 105585 86
e 105653 86
e 106224 86
e 114005 86
e 120009 86
e 125000 86
e 193742 86
e 193757 86
e 231879 86
e 247527 86
e 273449 86
e 273450 86
e 273451 86
e 273452 86
e 273453 86
e 273454 86
e 29789 87
e 57261 87
e 76518 87
e 79122 87
e 89303 87
e 90544 87
e 100950 87
e 103564 87
e 106224 87
e 106244 87
e 273321 87
e 273322 87
e 12681 88
e 16108 88
e 76518 88
e 78055 88
e 85608 88
e 85758 88
e 86889 88
e 90544 88
e 101656 88
e 106224 88
e 3347 89
e 5367 89
e 55526 89
e 58286 89
e 58551 89
e 59602 89
e 63342 89
e 72663 89
e 81355 89
e 85383 89
e 86889 89
e 89303 89
e 94332 89
e 94917 89
e 103564 89
e 104452 89
e 106224 89
e 2558 90
e 4008 90
e 28075 90
e 31931 90
e 32802 90
e 38295 90
e 40099 90
e 40204 90
e 41569 90
e 42551 90
e 48335 90
e 52571 90
e 58835 90
e 59546 90
e 60593 90
e 61009 90
e 61180 90
e 63742 90
e 64844 90
e 66180 90
e 66808 90
e 67000 90
e 67113 90
e 72663 90
e 72790 90
e 76518 90
e 77817 90
e 78055 90
e 79122 90
e 79741 90
e 81197 90
e 81953 90
e 83747 90
e 85450 90
e 85758 90
e 86889 90
e 87897 90
e 88833 90
e 89303 90
e 90544 90
e 91659 90
e 92870 90
e 94917 90
e 99511 90
e 101656 90
e 102681 90
e 102996 90
e 103564 90
e 104197 90
e 104452 90
e 105585 90
e 106224 90
e 106244 90
e 130334 90
e 170161 90
e 192161 90
e 225975 90
e 234392 90
e 234396 90
e 234397 90
e 260192 90
e 271145 90
e 271146 90
e 271147 90
e 271148 90
e 271149 90
e 271150 90
e 271151 90
e 12738 91
e 32128 91
e 51643 91
e 53392 91
e 54771 91
e 54960 91
e 64844 91
e 66808 91
e 76595 91
e 79122 91
e 85450 91
e 85758 91
e 89303 91
e 90138 91
e 92870 91
e 94332 91
e 100950 91
e 101376 91
e 104197 91
e 104558 91
e 104627 91
e 106224 91
e 106244 91
e 228301 91
e 258074 91
e 261254 91
e 265281 91
e 267804 91
e 267805 91
e 267806 91
e 4487 92
e 6173 92
e 8223 92
e 59548 92
e 61182 92
e 67000 92
e 69073 92
e 70259 92
e 76518 92
e 78055 92
e 79122 92
e 84913 92
e 85608 92
e 85758 92
e 86302 92
e 87185 92
e 88004 92
e 90138 92
e 94332 92
e 96726 92
e 98877 92
e 100950 92
e 101315 92
e 101336 92
e 103280 92
e 103564 92
e 104063 92
e 106224 92
e 110969 92
e 128927 92
e 134793 92
e 175909 92
e 231064 92
e 268361 92
e 268362 92
e 561 93
e 965 93
e 21769 93
e 56231 93
e 60272 93
e 61115 93
e 68510 93
e 81287 93
e 87897 93
e 92870 93
e 94229 93
e 101336 93
e 101740 93
e 104197 93
e 104452 93
e 105585 93
e 106224 93
e 106244 93
e 67000 94
e 72663 94
e 76518 94
e 86889 94
e 101656 94
e 103332 94
e 103564 94
e 104197 94
e 106224 94
e 57867 95
e 66808 95
e 67000 95
e 72663 95
e 77817 95
e 79122 95
e 85450 95
e 92870 95
e 106224 95
e 17638 96
e 30389 96
e 35085 96
e 35478 96
e 36836 96
e 37674 96
e 39806 96
e 41731 96
e 51141 96
e 51747 96
e 52038 96
e 67000 96
e 76518 96
e 79122 96
e 79850 96
e 85608 96
e 85758 96
e 86889 96
e 87185 96
e 87897 96
e 90138 96
e 90544 96
e 94332 96
e 100268 96
e 100950 96
e 101656 96
e 102202 96
e 102996 96
e 103564 96
e 104197 96
e 105585 96
e 106224 96
e 106244 96
e 219330 96
e 280223 96
e 302248 96
e 324411 96
e 350115 96
e 384923 96
e 384924 96
e 384925 96
e 384926 96
e 384927 96
e 384928 96
e 384929 96
e 193 97
e 266 97
e 2393 97
e 5008 97
e 5033 97
e 8710 97
e 9913 97
e 11703 97
e 19305 97
e 24078 97
e 25634 97
e 27537 97
e 28676 97
e 29556 97
e 30529 97
e 31785 97
e 32910 97
e 33212 97
e 34910 97
e 34938 97
e 35868 97
e 36018 97
e 38075 97
e 39185 97
e 40086 97
e 40209 97
e 40342 97
e 40772 97
e 41122 97
e 41229 97
e 41325 97
e 43859 97
e 44632 97
e 46783 97
e 47724 97
e 48392 97
e 49205 97
e 49213 97
e 50287 97
e 51842 97
e 54706 97
e 60276 97
e 60776 97
e 63118 97
e 64844 97
e 66808 97
e 67000 97
e 67113 97
e 76518 97
e 77817 97
e 78055 97
e 79122 97
e 84208 97
e 85450 97
e 85608 97
e 85758 97
e 86889 97
e 87185 97
e 87583 97
e 87897 97
e 89010 97
e 89303 97
e 90138 97
e 90544 97
e 91659 97
e 91985 97
e 92870 97
e 94332 97
e 94917 97
e 100740 97
e 100950 97
e 101336 97
e 101656 97
e 102996 97
e 103280 97
e 103564 97
e 104197 97
e 104452 97
e 104463 97
e 105585 97
e 106224 97
e 106244 97
e 119997 97
e 121299 97
e 130415 97
e 180812 97
e 198749 97
e 383639 97
e 383640 97
e 5700 98
e 11667 98
e 28046 98
e 41058 98
e 55861 98
e 59677 98
e 60204 98
e 60327 98
e 86968 98
e 87897 98
e 89443 98
e 91659 98
e 94332 98
e 94917 98
e 100950 98
e 101656 98
e 104452 98
e 106224 98
e 17349 99
e 22916 99
e 32869 99
e 58085 99
e 64844 99
e 65720 99
e 67000 99
e 67113 99
e 67164 99
e 72391 99
e 75567 99
e 79968 99
e 81009 99
e 83285 99
e 85758 99
e 87185 99
e 91252 99
e 101336 99
e 103564 99
e 106224 99
e 59790 100
e 59798 100
e 70185 100
e 72987 100
e 74174 100
e 74927 100
e 76940 100
e 77817 100
e 79122 100
e 86889 100
e 90544 100
e 90725 100
e 94256 100
e 99992 100
e 101336 100
e 103723 100
e 104452 100
e 105585 100
e 106224 100
e 277966 100
e 19364 101
e 60209 101
e 64844 101
e 77073 101
e 86889 101
e 94917 101
e 102996 101
e 104197 101
e 104452 101
e 105585 101
e 106224 101
e 219679 101
e 254637 101
e 394159 101
e 394160 101
e 394161 101
e 6225 102
e 16071 102
e 17541 102
e 19479 102
e 20461 102
e 23494 102
e 24978 102
e 33378 102
e 34044 102
e 48454 102
e 60515 102
e 64254 102
e 64844 102
e 66808 102
e 67000 102
e 72663 102
e 78055 102
e 79122 102
e 81083 102
e 84556 102
e 85608 102
e 85758 102
e 87469 102
e 90544 102
e 94917 102
e 100793 102
e 101656 102
e 102847 102
e 103280 102
e 104197 102
e 104452 102
e 106224 102
e 106484 102
e 117719 102
e 164573 102
e 383840 102
e 386920 102
e 9266 103
e 14794 103
e 41566 103
e 48516 103
e 57604 103
e 58438 103
e 59548 103
e 62303 103
e 63079 103
e 64494 103
e 64844 103
e 65782 103
e 72642 103
e 78055 103
e 79122 103
e 84217 103
e 85608 103
e 86302 103
e 86889 103
e 87185 103
e 87897 103
e 89303 103
e 90138 103
e 92870 103
e 94332 103
e 94917 103
e 97205 103
e 100950 103
e 102032 103
e 106096 103
e 106224 103
e 106244 103
e 134740 103
e 262918 103
e 329862 103
e 393552 103
e 4526 104
e 58853 104
e 66808 104
e 78055 104
e 85450 104
e 94917 104
e 102996 104
e 104197 104
e 105585 104
e 106224 104
e 22326 105
e 63746 105
e 64844 105
e 66616 105
e 66811 105
e 69432 105
e 73826 105
e 79122 105
e 85450 105
e 85758 105
e 86889 105
e 88858 105
e 89303 105
e 90138 105
e 91659 105
e 92870 105
e 94332 105
e 94917 105
e 104452 105
e 106224 105
e 106244 105
e 285192 105
e 285193 105
e 285194 105
e 285195 105
e 285196 105
e 285197 105
e 285198 105
e 285199 105
e 15180 106
e 25693 106
e 33616 106
e 38386 106
e 49896 106
e 50774 106
e 72863 106
e 77817 106
e 78055 106
e 82416 106
e 82887 106
e 85608 106
e 85758 106
e 87897 106
e 90544 106
e 97103 106
e 101656 106
e 106224 106
e 3958 107
e 8187 107
e 14026 107
e 21599 107
e 24685 107
e 39745 107
e 54900 107
e 55468 107
e 55975 107
e 64844 107
e 66176 107
e 72663 107
e 76518 107
e 77817 107
e 78055 107
e 79122 107
e 85450 107
e 85608 107
e 85758 107
e 89303 107
e 90544 107
e 91659 107
e 94637 107
e 101336 107
e 103564 107
e 106224 107
e 140313 107
e 140314 107
e 140315 107
e 140316 107
e 140317 107
e 140318 107
e 2675 108
e 10586 108
e 26290 108
e 39568 108
e 43920 108
e 61495 108
e 64844 108
e 66808 108
e 67000 108
e 68581 108
e 70793 108
e 71935 108
e 76518 108
e 78055 108
e 79122 108
e 85450 108
e 85758 108
e 89420 108
e 90138 108
e 90544 108
e 91659 108
e 94332 108
e 94917 108
e 104197 108
e 105585 108
e 106224 108
e 112561 108
e 183135 108
e 212521 108
e 297032 108
e 372925 108
e 376329 108
e 417448 108
e 436377 108
e 436378 108
e 436379 108
e 436380 108
e 436381 108
e 436382 108
e 1001 109
e 5640 109
e 29410 109
e 44566 109
e 50276 109
e 52312 109
e 52428 109
e 64844 109
e 64845 109
e 64976 109
e 65782 109
e 67000 109
e 67113 109
e 72663 109
e 73014 109
e 77817 109
e 83327 109
e 85759 109
e 86554 109
e 86889 109
e 87185 109
e 87897 109
e 89303 109
e 90138 109
e 90544 109
e 91659 109
e 96069 109
e 100950 109
e 101656 109
e 102996 109
e 104197 109
e 104452 109
e 105177 109
e 105585 109
e 106224 109
e 106244 109
e 116217 109
e 427393 109
e 437031 109
e 437032 109
e 437033 109
e 437034 109
e 437035 109
e 437036 109
e 437037 109
e 437038 109
e 61892 110
e 64844 110
e 72405 110
e 79122 110
e 81162 110
e 85608 110
e 85758 110
e 91659 110
e 101656 110
e 104197 110
e 106224 110
e 112300 110
e 339751 110
e 440631 110
e 440632 110
e 440633 110
e 440634 110
e 440635 110
e 59989 111
e 76518 111
e 79122 111
e 87185 111
e 87897 111
e 100950 111
e 101656 111
e 104452 111
e 106224 111
e 770 112
e 5153 112
e 10208 112
e 15435 112
e 16747 112
e 28839 112
e 32323 112
e 32718 112
e 37451 112
e 59106 112
e 59496 112
e 62826 112
e 63421 112
e 65437 112
e 66808 112
e 67000 112
e 67113 112
e 72663 112
e 76518 112
e 77817 112
e 78055 112
e 79122 112
e 79875 112
e 85758 112
e 86889 112
e 87439 112
e 87560 112
e 87897 112
e 89178 112
e 89303 112
e 90138 112
e 92870 112
e 94332 112
e 97641 112
e 100950 112
e 101336 112
e 102449 112
e 103280 112
e 105585 112
e 106224 112
e 193984 112
e 207669 112
e 266516 112
e 311891 112
e 311892 112
e 311893 112
e 60169 113
e 60512 113
e 60523 113
e 60787 113
e 60897 113
e 60903 113
e 64844 113
e 67000 113
e 76518 113
e 77374 113
e 89303 113
e 90138 113
e 94332 113
e 105585 113
e 106224 113
e 109120 113
e 548 114
e 6050 114
e 11179 114
e 20775 114
e 26767 114
e 57109 114
e 64844 114
e 64845 114
e 66808 114
e 67000 114
e 67113 114
e 69073 114
e 69194 114
e 71331 114
e 72663 114
e 76518 114
e 77817 114
e 78055 114
e 79122 114
e 85450 114
e 85608 114
e 85609 114
e 85758 114
e 85759 114
e 86889 114
e 87185 114
e 87897 114
e 89303 114
e 90022 114
e 90138 114
e 90544 114
e 91659 114
e 92870 114
e 93489 114
e 94332 114
e 94917 114
e 98912 114
e 100950 114
e 101336 114
e 101656 114
e 102996 114
e 103280 114
e 103564 114
e 104197 114
e 104452 114
e 105585 114
e 106224 114
e 154079 114
e 169022 114
e 169039 114
e 172341 114
e 172346 114
e 203213 114
e 214376 114
e 286243 114
e 307969 114
e 307970 114
e 307971 114
e 307972 114
e 307973 114
e 307974 114
e 307975 114
e 307976 114
e 307977 114
e 307978 114
e 482 115
e 4700 115
e 8705 115
e 63596 115
e 64844 115
e 67000 115
e 67113 115
e 78055 115
e 79122 115
e 81900 115
e 85450 115
e 85608 115
e 85758 115
e 87185 115
e 94332 115
e 99320 115
e 103280 115
e 103564 115
e 105585 115
e 106224 115
e 249901 115
e 249905 115
e 360546 115
e 360547 115
e 360548 115
e 360549 115
e 360550 115
e 360551 115
e 64844 116
e 78055 116
e 85450 116
e 87897 116
e 94567 116
e 94917 116
e 101656 116
e 104197 116
e 106224 116
e 2697 117
e 3155 117
e 58174 117
e 58348 117
e 60650 117
e 61110 117
e 64844 117
e 67113 117
e 76518 117
e 85450 117
e 85608 117
e 85758 117
e 92870 117
e 99681 117
e 106224 117
e 116978 117
e 164032 117
e 362418 117
e 17728 118
e 25734 118
e 64844 118
e 67000 118
e 70042 118
e 78055 118
e 85543 118
e 85608 118
e 85758 118
e 86889 118
e 87185 118
e 91659 118
e 92632 118
e 94332 118
e 104197 118
e 105585 118
e 106224 118
e 106244 118
e 299073 118
e 300724 118
e 362934 118
e 362935 118
e 362936 118
e 362937 118
e 362938 118
e 362939 118
e 362940 118
e 362941 118
e 362942 118
e 362943 118
e 36975 119
e 67000 119
e 67113 119
e 85608 119
e 90138 119
e 90544 119
e 92870 119
e 94332 119
e 100950 119
e 101656 119
e 102996 119
e 103280 119
e 104197 119
e 106224 119
e 214354 119
e 313409 119
e 369160 119
e 369161 119
e 369162 119
e 369163 119
e 369164 119
e 369165 119
e 369166 119
e 369167 119
e 369168 119
e 369169 119
e 369170 119
e 369171 119
e 369172 119
e 369173 119
e 369174 119
e 4307 120
e 6701 120
e 30619 120
e 30803 120
e 30819 120
e 47445 120
e 48905 120
e 56305 120
e 62974 120
e 85450 120
e 87185 120
e 87897 120
e 89303 120
e 90138 120
e 90544 120
e 91659 120
e 92870 120
e 94917 120
e 100950 120
e 103280 120
e 104197 120
e 104452 120
e 104872 120
e 105686 120
e 106224 120
e 131928 120
e 142514 120
e 292247 120
e 292248 120
e 293604 120
e 384655 120
e 543598 120
e 547185 120
e 1169 121
e 1458 121
e 5490 121
e 5860 121
e 8234 121
e 15527 121
e 17620 121
e 19817 121
e 21167 121
e 29831 121
e 29944 121
e 34171 121
e 41061 121
e 42289 121
e 55960 121
e 57087 121
e 57791 121
e 59155 121
e 64844 121
e 66808 121
e 67000 121
e 67113 121
e 70646 121
e 72663 121
e 76518 121
e 77817 121
e 78055 121
e 79122 121
e 79201 121
e 85450 121
e 85608 121
e 85758 121
e 86889 121
e 87185 121
e 87300 121
e 87897 121
e 89303 121
e 90138 121
e 90544 121
e 90936 121
e 91659 121
e 92870 121
e 94332 121
e 94917 121
e 100785 121
e 100950 121
e 101336 121
e 101656 121
e 102996 121
e 103564 121
e 104197 121
e 104452 121
e 105585 121
e 106224 121
e 106244 121
e 107289 121
e 110108 121
e 126581 121
e 144931 121
e 147555 121
e 156186 121
e 158289 121
e 159882 121
e 175090 121
e 190584 121
e 194645 121
e 201358 121
e 210210 121
e 232011 121
e 238343 121
e 245847 121
e 302621 121
e 329754 121
e 333844 121
e 346077 121
e 546672 121
e 546673 121
e 546674 121
e 546675 121
e 546676 121
e 546677 121
e 661 122
e 1665 122
e 6662 122
e 11179 122
e 17699 122
e 58002 122
e 64844 122
e 66808 122
e 67000 122
e 76518 122
e 78055 122
e 79122 122
e 85759 122
e 87897 122
e 89303 122
e 90544 122
e 101656 122
e 102996 122
e 104197 122
e 106224 122
e 150418 122
e 506640 122
e 506643 122
e 544366 122
e 544367 122
e 544368 122
e 544369 122
e 3469 123
e 64844 123
e 67000 123
e 72663 123
e 77118 123
e 85450 123
e 85758 123
e 90544 123
e 96381 123
e 104197 123
e 106224 123
e 425773 123
e 468536 123
e 545531 123
e 37341 124
e 56940 124
e 64844 124
e 67113 124
e 85450 124
e 86889 124
e 87897 124
e 92870 124
e 94917 124
e 101656 124
e 102996 124
e 103280 124
e 104452 124
e 105585 124
e 106224 124
e 106244 124
e 210987 124
e 339469 124
e 512991 124
e 512992 124
e 512993 124
e 512994 124
e 512995 124
e 512996 124
e 512997 124
e 512998 124
e 512999 124
e 513000 124
e 513001 124
e 513002 124
e 513003 124
e 513004 124
e 513005 124
e 1273 125
e 4441 125
e 5393 125
e 5763 125
e 7935 125
e 9468 125
e 10813 125
e 11496 125
e 11665 125
e 12933 125
e 14338 125
e 15975 125
e 20722 125
e 24426 125
e 25658 125
e 28070 125
e 33588 125
e 36937 125
e 40619 125
e 40638 125
e 43563 125
e 48516 125
e 48999 125
e 51802 125
e 53487 125
e 56290 125
e 60092 125
e 61009 125
e 64844 125
e 66808 125
e 67000 125
e 67113 125
e 69495 125
e 70277 125
e 71483 125
e 72663 125
e 76518 125
e 77063 125
e 77817 125
e 78055 125
e 79122 125
e 80900 125
e 82685 125
e 82782 125
e 85450 125
e 85608 125
e 85758 125
e 86447 125
e 86889 125
e 87185 125
e 87897 125
e 88951 125
e 89129 125
e 89303 125
e 90138 125
e 90876 125
e 91659 125
e 92870 125
e 94332 125
e 94379 125
e 94917 125
e 95192 125
e 98040 125
e 100950 125
e 101336 125
e 101656 125
e 101700 125
e 102996 125
e 103280 125
e 103732 125
e 104197 125
e 104452 125
e 105585 125
e 106224 125
e 106244 125
e 122833 125
e 125372 125
e 125374 125
e 177264 125
e 182083 125
e 194576 125
e 206194 125
e 224564 125
e 242889 125
e 253627 125
e 265127 125
e 288003 125
e 410323 125
e 454193 125
e 509599 125
e 85430 126
e 85758 126
e 87897 126
e 88164 126
e 91659 126
e 101656 126
e 102996 126
e 105585 126
e 106224 126
e 106244 126
e 132531 126
e 395761 126
e 450557 126
e 509546 126
e 509547 126
e 57444 127
e 67113 127
e 90544 127
e 91659 127
e 92870 127
e 101656 127
e 102996 127
e 103280 127
e 106224 127
e 508091 127
e 508092 127
e 508093 127
e 508094 127
e 508095 127
e 508096 127
e 4536 128
e 8517 128
e 66808 128
e 76709 128
e 85450 128
e 85758 128
e 92870 128
e 101336 128
e 102996 128
e 106224 128
e 106244 128
e 175878 128
e 289210 128
e 289211 128
e 289212 128
e 289213 128
e 289214 128
e 289215 128
e 289216 128
e 2018 129
e 2697 129
e 2922 129
e 61110 129
e 67000 129
e 79122 129
e 85608 129
e 85758 129
e 87897 129
e 101336 129
e 103280 129
e 106224 129
e 129025 129
e 129026 129
e 134473 129
e 164038 129
e 335845 129
e 344314 129
e 506478 129
e 6818 130
e 67000 130
e 85608 130
e 86889 130
e 87185 130
e 97150 130
e 100950 130
e 104452 130
e 105585 130
e 106224 130
e 9281 131
e 15762 131
e 49360 131
e 51677 131
e 60029 131
e 60221 131
e 65782 131
e 66808 131
e 78055 131
e 79122 131
e 85758 131
e 86040 131
e 86889 131
e 87185 131
e 90138 131
e 94917 131
e 100950 131
e 101656 131
e 103564 131
e 104452 131
e 106224 131
e 106244 131
e 253935 131
e 253936 131
e 253950 131
e 253952 131
e 258169 131
e 491642 131
e 506666 131
e 506667 131
e 506668 131
e 506669 131
e 506670 131
e 288 132
e 605 132
e 776 132
e 930 132
e 1171 132
e 1556 132
e 58221 132
e 59549 132
e 60109 132
e 76712 132
e 77817 132
e 78055 132
e 79122 132
e 85758 132
e 87307 132
e 90544 132
e 100950 132
e 102996 132
e 105078 132
e 106224 132
e 11179 133
e 23459 133
e 61614 133
e 64844 133
e 64845 133
e 65782 133
e 66808 133
e 67000 133
e 67113 133
e 72663 133
e 76518 133
e 77817 133
e 78055 133
e 79122 133
e 85450 133
e 85451 133
e 85608 133
e 85609 133
e 85758 133
e 86889 133
e 87185 133
e 87897 133
e 89303 133
e 90138 133
e 90544 133
e 91659 133
e 92870 133
e 94332 133
e 94894 133
e 94917 133
e 96772 133
e 98152 133
e 99157 133
e 100813 133
e 100950 133
e 100962 133
e 101180 133
e 101336 133
e 101656 133
e 102996 133
e 103280 133
e 103564 133
e 104197 133
e 104452 133
e 105585 133
e 106224 133
e 106244 133
e 111708 133
e 126692 133
e 229413 133
e 257719 133
e 289076 133
e 289077 133
e 289078 133
e 289079 133
e 289080 133
e 289081 133
e 289082 133
e 289083 133
e 289084 133
e 289085 133
e 289086 133
e 289087 133
e 289088 133
e 289089 133
e 289090 133
e 289091 133
e 289092 133
e 289093 133
e 4350 134
e 24613 134
e 60639 134
e 66808 134
e 67000 134
e 67113 134
e 72663 134
e 76518 134
e 77817 134
e 78055 134
e 79122 134
e 85505 134
e 85758 134
e 86889 134
e 87897 134
e 90138 134
e 91659 134
e 92870 134
e 94332 134
e 100310 134
e 101656 134
e 102996 134
e 103280 134
e 104452 134
e 106224 134
e 106244 134
e 136423 134
e 190006 134
e 288959 134
e 288960 134
e 288961 134
e 288962 134
e 288963 134
e 288964 134
e 288965 134
e 288966 134
e 288967 134
e 288968 134
e 288969 134
e 288970 134
e 288971 134
e 288972 134
e 288973 134
e 288974 134
e 288975 134
e 288976 134
e 288977 134
e 288978 134
e 966 135
e 8920 135
e 12294 135
e 20189 135
e 24353 135
e 25562 135
e 33754 135
e 45349 135
e 60835 135
e 64844 135
e 66808 135
e 67000 135
e 76595 135
e 77817 135
e 78300 135
e 85608 135
e 85664 135
e 85758 135
e 87897 135
e 89303 135
e 91659 135
e 94332 135
e 94917 135
e 100950 135
e 101091 135
e 101336 135
e 101656 135
e 102290 135
e 102996 135
e 103280 135
e 105585 135
e 106224 135
e 106244 135
e 117326 135
e 127537 135
e 127552 135
e 140293 135
e 151659 135
e 168762 135
e 173273 135
e 182749 135
e 187576 135
e 206217 135
e 255065 135
e 324898 135
e 344129 135
e 352182 135
e 466576 135
e 486411 135
e 492421 135
e 492422 135
e 492423 135
e 492424 135
e 987 136
e 64844 136
e 66808 136
e 67113 136
e 72663 136
e 76860 136
e 77817 136
e 78055 136
e 79122 136
e 85758 136
e 86889 136
e 87185 136
e 87897 136
e 89303 136
e 90138 136
e 90544 136
e 92870 136
e 94332 136
e 94917 136
e 100950 136
e 101336 136
e 101656 136
e 102996 136
e 103564 136
e 104197 136
e 104452 136
e 105585 136
e 106224 136
e 106244 136
e 149453 136
e 153276 136
e 187890 136
e 270878 136
e 365814 136
e 378590 136
e 416710 136
e 492690 136
e 492691 136
e 492692 136
e 492693 136
e 492694 136
e 492695 136
e 492696 136
e 492697 136
e 492698 136
e 492699 136
e 492700 136
e 492701 136
e 492702 136
e 492703 136
e 492704 136
e 492705 136
e 492706 136
e 492707 136
e 492708 136
e 492709 136
e 492710 136
e 492711 136
e 492712 136
e 492713 136
e 492714 136
e 492715 136
e 492716 136
e 492717 136
e 492718 136
e 492719 136
e 492720 136
e 492721 136
e 492722 136
e 673 137
e 761 137
e 1042 137
e 9221 137
e 11462 137
e 14901 137
e 27175 137
e 59861 137
e 64844 137
e 65494 137
e 69435 137
e 70214 137
e 72663 137
e 77817 137
e 78055 137
e 85450 137
e 85608 137
e 90138 137
e 94332 137
e 100950 137
e 101336 137
e 101795 137
e 103564 137
e 104197 137
e 104452 137
e 105585 137
e 106224 137
e 276099 137
e 454066 137
e 8831 138
e 66350 138
e 66808 138
e 69526 138
e 72663 138
e 76518 138
e 77817 138
e 85758 138
e 89303 138
e 90138 138
e 90544 138
e 91659 138
e 92870 138
e 94332 138
e 95484 138
e 100950 138
e 103564 138
e 105585 138
e 106224 138
e 173885 138
e 173893 138
e 282796 138
e 377373 138
e 459682 138
e 459683 138
e 459684 138
e 459685 138
e 459686 138
e 459687 138
e 459688 138
e 459689 138
e 147 139
e 31520 139
e 66808 139
e 67000 139
e 68762 139
e 85006 139
e 85450 139
e 85758 139
e 92870 139
e 94917 139
e 102996 139
e 106224 139
e 67000 140
e 67113 140
e 77817 140
e 85450 140
e 85608 140
e 87185 140
e 89303 140
e 90138 140
e 101656 140
e 102996 140
e 104197 140
e 105585 140
e 106224 140
e 108917 140
e 295355 140
e 332120 140
e 400792 140
e 444897 140
e 444898 140
e 444899 140
e 444900 140
e 444901 140
e 444902 140
e 444903 140
e 444904 140
e 444905 140
e 444906 140
e 67113 141
e 72663 141
e 82708 141
e 85450 141
e 91659 141
e 94917 141
e 104197 141
e 106224 141
e 106244 141
e 296417 141
e 339440 141
e 610899 141
e 610900 141
e 610901 141
e 610902 141
e 610903 141
e 610904 141
e 52473 142
e 64844 142
e 67113 142
e 72663 142
e 75621 142
e 76518 142
e 78055 142
e 79122 142
e 85450 142
e 85758 142
e 86889 142
e 87185 142
e 89303 142
e 90544 142
e 94332 142
e 94917 142
e 103280 142
e 103564 142
e 104197 142
e 106224 142
e 106244 142
e 187892 142
e 239192 142
e 267452 142
e 366852 142
e 464797 142
e 472059 142
e 531480 142
e 607975 142
e 607976 142
e 607977 142
e 607978 142
e 607979 142
e 607980 142
e 607981 142
e 607982 142
e 607983 142
e 607984 142
e 607985 142
e 607986 142
e 607987 142
e 607988 142
e 607989 142
e 3296 143
e 3513 143
e 3770 143
e 4185 143
e 4768 143
e 6796 143
e 12636 143
e 15040 143
e 18688 143
e 21189 143
e 21579 143
e 22253 143
e 22808 143
e 25198 143
e 27094 143
e 27814 143
e 30163 143
e 30231 143
e 30689 143
e 33393 143
e 33508 143
e 35003 143
e 35500 143
e 36664 143
e 36706 143
e 40173 143
e 58061 143
e 60101 143
e 64844 143
e 66808 143
e 67000 143
e 67113 143
e 69951 143
e 71831 143
e 71881 143
e 72663 143
e 76518 143
e 77817 143
e 78055 143
e 78274 143
e 79122 143
e 81537 143
e 83976 143
e 85450 143
e 85608 143
e 85758 143
e 87185 143
e 87853 143
e 87897 143
e 88047 143
e 88082 143
e 89303 143
e 90138 143
e 90544 143
e 91062 143
e 91659 143
e 92870 143
e 93907 143
e 94332 143
e 94917 143
e 96810 143
e 97513 143
e 98617 143
e 100277 143
e 100950 143
e 101336 143
e 101656 143
e 102334 143
e 102996 143
e 103280 143
e 103564 143
e 104197 143
e 104452 143
e 105585 143
e 106224 143
e 106244 143
e 116291 143
e 135253 143
e 140353 143
e 140417 143
e 177529 143
e 177536 143
e 194185 143
e 203519 143
e 235810 143
e 243507 143
e 255446 143
e 462442 143
e 540356 143
e 608169 143
e 1640 144
e 5351 144
e 8848 144
e 11126 144
e 17245 144
e 20443 144
e 25586 144
e 51316 144
e 61060 144
e 65782 144
e 67113 144
e 72663 144
e 76518 144
e 77817 144
e 85450 144
e 85608 144
e 85758 144
e 91659 144
e 94332 144
e 94917 144
e 100950 144
e 101656 144
e 102996 144
e 103564 144
e 104452 144
e 105585 144
e 106224 144
e 106244 144
e 120726 144
e 120731 144
e 200721 144
e 200723 144
e 264901 144
e 350147 144
e 400603 144
e 468051 144
e 468052 144
e 515329 144
e 608287 144
e 608288 144
e 36872 145
e 63407 145
e 64844 145
e 66808 145
e 67113 145
e 72663 145
e 85608 145
e 86889 145
e 90544 145
e 91659 145
e 92870 145
e 94917 145
e 95980 145
e 101336 145
e 103280 145
e 106224 145
e 132435 145
e 144334 145
e 145137 145
e 145704 145
e 164482 145
e 173267 145
e 198265 145
e 289997 145
e 290001 145
e 304444 145
e 399538 145
e 617505 145
e 617506 145
e 617507 145
e 2422 146
e 4361 146
e 14144 146
e 14193 146
e 53131 146
e 59110 146
e 66808 146
e 86889 146
e 87185 146
e 89303 146
e 92870 146
e 93667 146
e 93838 146
e 104452 146
e 105585 146
e 106224 146
e 313543 146
e 608442 146
e 615752 146
e 615753 146
e 615754 146
e 64844 147
e 86889 147
e 87185 147
e 101656 147
e 102996 147
e 103564 147
e 106224 147
e 106244 147
e 8799 148
e 10879 148
e 28439 148
e 60034 148
e 64525 148
e 64844 148
e 79093 148
e 81781 148
e 86889 148
e 87185 148
e 90186 148
e 92870 148
e 93952 148
e 94332 148
e 102704 148
e 104197 148
e 105585 148
e 106224 148
e 67000 149
e 67113 149
e 89303 149
e 90138 149
e 94332 149
e 95334 149
e 100950 149
e 101656 149
e 106224 149
e 172485 149
e 598561 149
e 2863 150
e 4880 150
e 25978 150
e 65782 150
e 66808 150
e 67000 150
e 79122 150
e 80386 150
e 81138 150
e 85608 150
e 85763 150
e 87795 150
e 91329 150
e 94332 150
e 100728 150
e 102996 150
e 104452 150
e 105843 150
e 106224 150
e 10839 151
e 77817 151
e 78055 151
e 85608 151
e 87897 151
e 101656 151
e 103564 151
e 103668 151
e 104197 151
e 106224 151
e 330107 151
e 583830 151
e 583831 151
e 583832 151
e 583833 151
e 583834 151
e 583835 151
e 583836 151
e 85608 152
e 85758 152
e 87185 152
e 90544 152
e 91079 152
e 92870 152
e 94917 152
e 100950 152
e 106224 152
e 3849 153
e 4027 153
e 9024 153
e 11223 153
e 11653 153
e 17954 153
e 38508 153
e 39802 153
e 50123 153
e 56973 153
e 57309 153
e 66808 153
e 72663 153
e 76518 153
e 77817 153
e 79122 153
e 80267 153
e 84731 153
e 85608 153
e 85758 153
e 87185 153
e 89303 153
e 90138 153
e 91659 153
e 92870 153
e 94917 153
e 101656 153
e 102996 153
e 103280 153
e 103564 153
e 104197 153
e 105585 153
e 106224 153
e 116191 153
e 123441 153
e 131999 153
e 142314 153
e 160662 153
e 169898 153
e 193617 153
e 203273 153
e 212817 153
e 214538 153
e 228879 153
e 269111 153
e 293800 153
e 296769 153
e 340454 153
e 450675 153
e 464762 153
e 566557 153
e 566558 153
e 566559 153
e 566560 153
e 2873 154
e 2993 154
e 3058 154
e 3300 154
e 3442 154
e 4017 154
e 4304 154
e 5560 154
e 6322 154
e 6646 154
e 8360 154
e 8462 154
e 11086 154
e 13110 154
e 18449 154
e 19172 154
e 20380 154
e 26781 154
e 29054 154
e 29467 154
e 41660 154
e 42831 154
e 58548 154
e 58746 154
e 59248 154
e 59430 154
e 60643 154
e 61160 154
e 62582 154
e 62940 154
e 63813 154
e 64128 154
e 64844 154
e 65501 154
e 65553 154
e 66552 154
e 66653 154
e 66655 154
e 66808 154
e 66948 154
e 67000 154
e 67113 154
e 67490 154
e 67600 154
e 68189 154
e 68544 154
e 68669 154
e 69175 154
e 69262 154
e 69476 154
e 70080 154
e 71040 154
e 71800 154
e 71885 154
e 71904 154
e 71921 154
e 72202 154
e 72663 154
e 73150 154
e 73701 154
e 74081 154
e 75556 154
e 76092 154
e 76424 154
e 76518 154
e 76592 154
e 77817 154
e 77968 154
e 78055 154
e 79122 154
e 80702 154
e 80725 154
e 80728 154
e 81806 154
e 81992 154
e 83002 154
e 83368 154
e 83505 154
e 84094 154
e 84280 154
e 84666 154
e 85450 154
e 85454 154
e 85608 154
e 85620 154
e 85758 154
e 85944 154
e 86203 154
e 86889 154
e 87185 154
e 87512 154
e 87770 154
e 87897 154
e 88787 154
e 88800 154
e 89303 154
e 90022 154
e 90075 154
e 90138 154
e 90496 154
e 90544 154
e 91032 154
e 91647 154
e 91659 154
e 92870 154
e 94207 154
e 94332 154
e 94535 154
e 94837 154
e 94917 154
e 95093 154
e 95112 154
e 95598 154
e 96685 154
e 97331 154
e 97561 154
e 97562 154
e 98152 154
e 98158 154
e 98353 154
e 98399 154
e 98790 154
e 99348 154
e 99880 154
e 100403 154
e 100434 154
e 100540 154
e 100928 154
e 100944 154
e 100946 154
e 100950 154
e 101336 154
e 101656 154
e 102996 154
e 103270 154
e 103280 154
e 103564 154
e 103999 154
e 104197 154
e 104452 154
e 104691 154
e 105585 154
e 106069 154
e 106224 154
e 106244 154
e 118899 154
e 121921 154
e 141821 154
e 145973 154
e 150393 154
e 155183 154
e 167184 154
e 191607 154
e 191942 154
e 201283 154
e 260383 154
e 279624 154
e 414053 154
e 431318 154
e 451421 154
e 451945 154
e 532459 154
e 566684 154
e 566685 154
e 566686 154
e 3000 155
e 13652 155
e 15069 155
e 25196 155
e 26184 155
e 44578 155
e 57205 155
e 64844 155
e 67000 155
e 72663 155
e 77817 155
e 78055 155
e 85450 155
e 85608 155
e 86889 155
e 87185 155
e 89303 155
e 90544 155
e 90750 155
e 91659 155
e 92870 155
e 94917 155
e 101336 155
e 101656 155
e 102996 155
e 103280 155
e 103564 155
e 104197 155
e 105585 155
e 106224 155
e 106244 155
e 148800 155
e 252699 155
e 256247 155
e 490063 155
e 573474 155
e 573475 155
e 573476 155
e 573477 155
e 573478 155
e 573479 155
e 573480 155
e 1694 156
e 2274 156
e 2398 156
e 2735 156
e 2957 156
e 13872 156
e 16566 156
e 24183 156
e 24905 156
e 26027 156
e 26801 156
e 45269 156
e 61983 156
e 64844 156
e 72663 156
e 76595 156
e 77817 156
e 78055 156
e 79122 156
e 85450 156
e 85758 156
e 85961 156
e 87897 156
e 89303 156
e 90138 156
e 94332 156
e 94917 156
e 99007 156
e 101336 156
e 101656 156
e 102996 156
e 104452 156
e 106224 156
e 210375 156
e 213190 156
e 247567 156
e 270508 156
e 294741 156
e 318698 156
e 318700 156
e 329088 156
e 392790 156
e 508973 156
e 573540 156
e 573541 156
e 860 157
e 2620 157
e 58592 157
e 66808 157
e 72663 157
e 78055 157
e 82875 157
e 85758 157
e 90138 157
e 92870 157
e 103280 157
e 106224 157
e 21032 158
e 21775 158
e 27671 158
e 32798 158
e 33197 158
e 35935 158
e 39103 158
e 47456 158
e 65843 158
e 66667 158
e 67113 158
e 76518 158
e 78055 158
e 85608 158
e 85758 158
e 89303 158
e 90138 158
e 90603 158
e 102996 158
e 103060 158
e 103280 158
e 104452 158
e 105585 158
e 106224 158
e 162874 158
e 176988 158
e 181706 158
e 209582 158
e 209731 158
e 216416 158
e 244563 158
e 288727 158
e 17627 159
e 32383 159
e 36835 159
e 57026 159
e 64844 159
e 66808 159
e 67000 159
e 72663 159
e 77817 159
e 80050 159
e 85759 159
e 87897 159
e 89000 159
e 90138 159
e 98171 159
e 101051 159
e 103280 159
e 106224 159
e 24381 160
e 64844 160
e 67000 160
e 72586 160
e 78055 160
e 87185 160
e 100950 160
e 101336 160
e 104197 160
e 106224 160
e 283228 160
e 283229 160
e 283230 160
e 283231 160
e 283232 160
e 283233 160
e 283234 160
e 283235 160
e 3395 161
e 64844 161
e 66808 161
e 67113 161
e 72663 161
e 85450 161
e 85608 161
e 85758 161
e 87897 161
e 90138 161
e 90544 161
e 92870 161
e 94332 161
e 94917 161
e 98422 161
e 102996 161
e 103280 161
e 103564 161
e 104197 161
e 104452 161
e 105585 161
e 106224 161
e 106244 161
e 112661 161
e 143902 161
e 153721 161
e 221136 161
e 221951 161
e 240571 161
e 240572 161
e 240573 161
e 240574 161
e 240575 161
e 240576 161
e 240577 161
e 240578 161
e 240579 161
e 240580 161
e 240581 161
e 240582 161
e 240583 161
e 240584 161
e 240585 161
e 240586 161
e 240587 161
e 240588 161
e 240589 161
e 240590 161
e 240591 161
e 240592 161
e 240593 161
e 240594 161
e 11139 162
e 64844 162
e 66808 162
e 67000 162
e 67113 162
e 78055 162
e 85450 162
e 85758 162
e 86889 162
e 87897 162
e 89303 162
e 90544 162
e 91659 162
e 94332 162
e 94917 162
e 101656 162
e 101916 162
e 102996 162
e 104197 162
e 104452 162
e 106224 162
e 106244 162
e 239722 162
e 239723 162
e 239724 162
e 239725 162
e 239726 162
e 239727 162
e 239728 162
e 239729 162
e 239730 162
e 239731 162
e 239732 162
e 239733 162
e 239734 162
e 239735 162
e 239736 162
e 239737 162
e 239738 162
e 239739 162
e 239740 162
e 239741 162
e 239742 162
e 67000 163
e 67153 163
e 91316 163
e 92870 163
e 94332 163
e 94917 163
e 101169 163
e 101336 163
e 101656 163
e 105585 163
e 106224 163
e 231167 163
e 13006 164
e 37664 164
e 40494 164
e 42837 164
e 52337 164
e 67000 164
e 67113 164
e 72663 164
e 72810 164
e 76595 164
e 77817 164
e 78055 164
e 85758 164
e 85865 164
e 87897 164
e 90544 164
e 92870 164
e 100950 164
e 101656 164
e 101928 164
e 102996 164
e 103564 164
e 104616 164
e 106224 164
e 178789 164
e 188095 164
e 209082 164
e 234930 164
e 234931 164
e 234932 164
e 234933 164
e 19088 165
e 22966 165
e 60735 165
e 66808 165
e 67113 165
e 79122 165
e 85608 165
e 87185 165
e 90138 165
e 103564 165
e 106224 165
e 2065 166
e 24619 166
e 60027 166
e 67113 166
e 72663 166
e 85758 166
e 87897 166
e 89303 166
e 90544 166
e 92870 166
e 94332 166
e 94917 166
e 101336 166
e 104197 166
e 105585 166
e 106224 166
e 205587 166
e 205588 166
e 205589 166
e 205590 166
e 205591 166
e 205592 166
e 205593 166
e 205594 166
e 205595 166
e 205596 166
e 205597 166
e 205598 166
e 205599 166
e 205600 166
e 42874 167
e 43714 167
e 51499 167
e 61923 167
e 66808 167
e 67000 167
e 72663 167
e 79122 167
e 85450 167
e 85758 167
e 86889 167
e 87897 167
e 90544 167
e 94332 167
e 103280 167
e 104197 167
e 105585 167
e 106224 167
e 114199 167
e 169182 167
e 173308 167
e 190584 167
e 206024 167
e 206025 167
e 206026 167
e 206027 167
e 206028 167
e 206029 167
e 206030 167
e 206031 167
e 206032 167
e 64844 168
e 67000 168
e 67113 168
e 72663 168
e 76518 168
e 77172 168
e 85608 168
e 85758 168
e 87897 168
e 89303 168
e 90138 168
e 91659 168
e 100950 168
e 104197 168
e 106224 168
e 212033 168
e 212034 168
e 212035 168
e 212036 168
e 212037 168
e 212038 168
e 212039 168
e 212040 168
e 212041 168
e 212042 168
e 212043 168
e 212044 168
e 212045 168
e 212046 168
e 17657 169
e 32406 169
e 46377 169
e 72663 169
e 76518 169
e 79122 169
e 85758 169
e 86844 169
e 91659 169
e 92870 169
e 94332 169
e 101336 169
e 101590 169
e 101656 169
e 103280 169
e 103564 169
e 105585 169
e 106224 169
e 106244 169
e 192788 169
e 192789 169
e 192790 169
e 192791 169
e 192792 169
e 192793 169
e 192794 169
e 192795 169
e 192796 169
e 192797 169
e 192798 169
e 4101 170
e 4811 170
e 14457 170
e 22713 170
e 64844 170
e 67113 170
e 72663 170
e 78055 170
e 85450 170
e 85608 170
e 85758 170
e 87185 170
e 89303 170
e 91659 170
e 93178 170
e 102996 170
e 103378 170
e 104197 170
e 104452 170
e 105585 170
e 106224 170
e 182818 170
e 190884 170
e 191218 170
e 191219 170
e 191220 170
e 191221 170
e 191222 170
e 191223 170
e 191224 170
e 191225 170
e 67113 171
e 72663 171
e 82644 171
e 85758 171
e 89303 171
e 90544 171
e 91659 171
e 100950 171
e 106224 171
e 191571 171
e 191572 171
e 191573 171
e 11410 172
e 66808 172
e 67113 172
e 72663 172
e 74081 172
e 76518 172
e 77817 172
e 79122 172
e 85450 172
e 85608 172
e 86889 172
e 89303 172
e 90544 172
e 91659 172
e 102996 172
e 103564 172
e 104452 172
e 106224 172
e 191574 172
e 191575 172
e 191576 172
e 191577 172
e 191578 172
e 191579 172
e 191580 172
e 191581 172
e 191582 172
e 191583 172
e 191584 172
e 191585 172
e 191586 172
e 191587 172
e 191588 172
e 191589 172
e 191590 172
e 191591 172
e 191592 172
e 191593 172
e 191594 172
e 8538 173
e 17172 173
e 20441 173
e 32277 173
e 37139 173
e 57259 173
e 61097 173
e 64844 173
e 76885 173
e 87185 173
e 89870 173
e 90544 173
e 91259 173
e 92594 173
e 94917 173
e 102996 173
e 103280 173
e 106224 173
e 106244 173
e 14052 174
e 32754 174
e 33282 174
e 64844 174
e 72663 174
e 85450 174
e 87185 174
e 87897 174
e 91308 174
e 103564 174
e 105585 174
e 106224 174
e 150285 174
e 248923 174
e 420014 174
e 420015 174
e 420016 174
e 420017 174
e 420018 174
e 2802 175
e 37119 175
e 63039 175
e 64844 175
e 67000 175
e 69073 175
e 76518 175
e 77817 175
e 85608 175
e 85758 175
e 87897 175
e 88209 175
e 89303 175
e 90138 175
e 90544 175
e 91659 175
e 92870 175
e 94917 175
e 102996 175
e 103564 175
e 105585 175
e 106224 175
e 170586 175
e 314623 175
e 321748 175
e 321749 175
e 321750 175
e 321751 175
e 321752 175
e 321753 175
e 321754 175
e 321755 175
e 321756 175
e 321757 175
e 321758 175
e 321759 175
e 321760 175
e 321761 175
e 321762 175
e 1591 176
e 1625 176
e 4391 176
e 4585 176
e 5042 176
e 5688 176
e 7654 176
e 8560 176
e 11681 176
e 16983 176
e 27201 176
e 38128 176
e 43568 176
e 44372 176
e 45803 176
e 47689 176
e 48013 176
e 48197 176
e 49039 176
e 54418 176
e 60619 176
e 61027 176
e 63104 176
e 64792 176
e 66176 176
e 67000 176
e 67640 176
e 72663 176
e 76518 176
e 77817 176
e 79122 176
e 79317 176
e 83234 176
e 84323 176
e 85608 176
e 86889 176
e 87444 176
e 87897 176
e 89303 176
e 89601 176
e 90138 176
e 90544 176
e 90751 176
e 92870 176
e 94917 176
e 95025 176
e 95148 176
e 100950 176
e 101336 176
e 102996 176
e 103280 176
e 104197 176
e 104452 176
e 105585 176
e 106224 176
e 106244 176
e 113663 176
e 115249 176
e 165192 176
e 165194 176
e 165197 176
e 165199 176
e 191032 176
e 215088 176
e 235685 176
e 277671 176
e 277672 176
e 277673 176
e 277674 176
e 399666 176
e 61559 177
e 62075 177
e 64844 177
e 66808 177
e 67653 177
e 79122 177
e 86889 177
e 87185 177
e 87897 177
e 90544 177
e 94332 177
e 94917 177
e 97287 177
e 97661 177
e 100950 177
e 103090 177
e 103280 177
e 104529 177
e 105585 177
e 106224 177
e 106244 177
e 113707 177
e 150840 177
e 352291 177
e 355215 177
e 433592 177
e 433593 177
e 433594 177
e 433595 177
e 433596 177
e 36785 178
e 66808 178
e 67000 178
e 77817 178
e 78055 178
e 85450 178
e 85608 178
e 85758 178
e 86889 178
e 87185 178
e 89303 178
e 90544 178
e 92870 178
e 101656 178
e 102996 178
e 103280 178
e 106224 178
e 106244 178
e 266536 178
e 433622 178
e 433623 178
e 433624 178
e 433625 178
e 433626 178
e 433627 178
e 433628 178
e 1107 179
e 8770 179
e 37642 179
e 41462 179
e 60927 179
e 64844 179
e 65233 179
e 77817 179
e 94917 179
e 100090 179
e 100950 179
e 101336 179
e 101656 179
e 104197 179
e 106224 179
e 107321 179
e 171870 179
e 182541 179
e 270819 179
e 389953 179
e 53379 180
e 64844 180
e 66808 180
e 72663 180
e 99184 180
e 101336 180
e 102996 180
e 104452 180
e 106224 180
e 106244 180
e 2951 181
e 16711 181
e 64738 181
e 64844 181
e 72663 181
e 76518 181
e 79122 181
e 83743 181
e 85450 181
e 85758 181
e 90138 181
e 99321 181
e 100950 181
e 101656 181
e 102996 181
e 104197 181
e 106224 181
e 106244 181
e 222370 181
e 308610 181
e 381125 181
e 427660 181
e 427661 181
e 427662 181
e 427663 181
e 427664 181
e 427665 181
e 427666 181
e 6950 182
e 12161 182
e 16987 182
e 18045 182
e 19662 182
e 19777 182
e 21092 182
e 23796 182
e 31685 182
e 31779 182
e 32989 182
e 33905 182
e 40625 182
e 40732 182
e 41543 182
e 45024 182
e 49368 182
e 57359 182
e 60275 182
e 63335 182
e 64753 182
e 66808 182
e 67000 182
e 71567 182
e 72561 182
e 72944 182
e 77817 182
e 78055 182
e 78708 182
e 79122 182
e 80072 182
e 80783 182
e 85450 182
e 85608 182
e 85758 182
e 86645 182
e 86889 182
e 87185 182
e 87897 182
e 88371 182
e 89303 182
e 89574 182
e 90138 182
e 90544 182
e 91659 182
e 91661 182
e 92870 182
e 93608 182
e 94332 182
e 94379 182
e 94917 182
e 98091 182
e 100928 182
e 100950 182
e 101336 182
e 101656 182
e 103280 182
e 103564 182
e 104058 182
e 104452 182
e 105188 182
e 105399 182
e 105585 182
e 106224 182
e 118252 182
e 124999 182
e 142553 182
e 158910 182
e 166613 182
e 182089 182
e 243549 182
e 272106 182
e 325260 182
e 379161 182
e 439114 182
e 439115 182
e 439116 182
e 1252 183
e 1715 183
e 58307 183
e 59653 183
e 66089 183
e 66275 183
e 67000 183
e 90138 183
e 94917 183
e 100950 183
e 102996 183
e 104452 183
e 106224 183
e 106244 183
e 3009 184
e 33895 184
e 64422 184
e 64844 184
e 66808 184
e 67000 184
e 67113 184
e 72663 184
e 75342 184
e 76518 184
e 77817 184
e 78055 184
e 79122 184
e 85450 184
e 85608 184
e 85758 184
e 86889 184
e 87121 184
e 87185 184
e 87897 184
e 89303 184
e 90138 184
e 90544 184
e 91659 184
e 92870 184
e 93121 184
e 94332 184
e 94917 184
e 99223 184
e 100950 184
e 101336 184
e 101656 184
e 102032 184
e 102996 184
e 103280 184
e 104197 184
e 104452 184
e 105585 184
e 106224 184
e 106244 184
e 151029 184
e 151041 184
e 177511 184
e 177867 184
e 183649 184
e 211945 184
e 218691 184
e 242880 184
e 266121 184
e 276709 184
e 289363 184
e 291340 184
e 291352 184
e 325835 184
e 387637 184
e 408609 184
e 449688 184
e 489996 184
e 509944 184
e 515600 184
e 540331 184
e 547996 184
e 554722 184
e 578496 184
e 578497 184
e 578498 184
e 578499 184
e 578500 184
e 578501 184
e 578502 184
e 578503 184
e 578504 184
e 578505 184
e 578506 184
e 578507 184
e 578508 184
e 578509 184
e 578510 184
e 578511 184
e 438 185
e 523 185
e 1531 185
e 3456 185
e 3851 185
e 4763 185
e 15419 185
e 25433 185
e 33510 185
e 36001 185
e 54695 185
e 63679 185
e 64844 185
e 66808 185
e 67000 185
e 67113 185
e 72663 185
e 76518 185
e 78728 185
e 86889 185
e 89303 185
e 90544 185
e 91659 185
e 94917 185
e 101336 185
e 101656 185
e 102996 185
e 103564 185
e 104452 185
e 105585 185
e 105950 185
e 106065 185
e 106224 185
e 106244 185
e 140165 185
e 208296 185
e 445068 185
e 511463 185
e 511464 185
e 511465 185
e 511466 185
e 511467 185
e 511468 185
e 5001 186
e 8441 186
e 8449 186
e 13942 186
e 21714 186
e 23918 186
e 24176 186
e 25907 186
e 30109 186
e 39673 186
e 43092 186
e 45071 186
e 63105 186
e 63116 186
e 66808 186
e 67000 186
e 67113 186
e 70472 186
e 71935 186
e 72585 186
e 72663 186
e 72984 186
e 76518 186
e 77817 186
e 78055 186
e 78092 186
e 79122 186
e 85450 186
e 85608 186
e 85758 186
e 86889 186
e 87897 186
e 89303 186
e 90138 186
e 90544 186
e 91659 186
e 94917 186
e 100950 186
e 101376 186
e 101656 186
e 102996 186
e 103280 186
e 104452 186
e 105585 186
e 106224 186
e 117715 186
e 123457 186
e 128957 186
e 148859 186
e 161492 186
e 162986 186
e 169456 186
e 246471 186
e 255913 186
e 365714 186
e 489108 186
e 513958 186
e 628 187
e 4619 187
e 4756 187
e 4968 187
e 5030 187
e 5366 187
e 8603 187
e 8901 187
e 9260 187
e 10193 187
e 11217 187
e 12054 187
e 13867 187
e 14809 187
e 15082 187
e 18156 187
e 19844 187
e 20043 187
e 23517 187
e 24745 187
e 30524 187
e 34010 187
e 38291 187
e 39120 187
e 48518 187
e 52383 187
e 57227 187
e 59047 187
e 59489 187
e 59700 187
e 61118 187
e 61330 187
e 62323 187
e 62368 187
e 64844 187
e 66808 187
e 67000 187
e 67113 187
e 67333 187
e 67948 187
e 68713 187
e 70582 187
e 71837 187
e 72290 187
e 72913 187
e 73368 187
e 73924 187
e 73938 187
e 75684 187
e 76518 187
e 77075 187
e 77817 187
e 78055 187
e 79122 187
e 80358 187
e 81668 187
e 81772 187
e 82771 187
e 85156 187
e 85450 187
e 85608 187
e 85758 187
e 86732 187
e 86889 187
e 87185 187
e 87897 187
e 88437 187
e 88496 187
e 89303 187
e 90138 187
e 90544 187
e 91659 187
e 92870 187
e 94119 187
e 94128 187
e 94332 187
e 94917 187
e 96311 187
e 96726 187
e 97864 187
e 100950 187
e 101656 187
e 102996 187
e 103280 187
e 103564 187
e 103857 187
e 104197 187
e 104452 187
e 105275 187
e 105585 187
e 106224 187
e 2148 188
e 19787 188
e 67113 188
e 72663 188
e 76518 188
e 80278 188
e 82617 188
e 84644 188
e 85450 188
e 94332 188
e 94917 188
e 104197 188
e 106224 188
e 253750 188
e 322931 188
e 381379 188
e 381380 188
e 516483 188
e 57895 189
e 62829 189
e 64844 189
e 82629 189
e 85608 189
e 86889 189
e 87897 189
e 89303 189
e 90544 189
e 105585 189
e 106224 189
e 30293 190
e 33994 190
e 34270 190
e 37615 190
e 38500 190
e 40119 190
e 41944 190
e 44073 190
e 66808 190
e 67000 190
e 67113 190
e 72663 190
e 76518 190
e 79122 190
e 90544 190
e 91659 190
e 92870 190
e 94332 190
e 94917 190
e 103564 190
e 104452 190
e 106224 190
e 144306 190
e 147414 190
e 151236 190
e 173270 190
e 230455 190
e 299920 190
e 466656 190
e 57439 191
e 64844 191
e 67000 191
e 67113 191
e 72663 191
e 78055 191
e 87897 191
e 90544 191
e 91659 191
e 92870 191
e 94917 191
e 101336 191
e 105585 191
e 106224 191
e 201764 191
e 521747 191
e 521748 191
e 521749 191
e 521750 191
e 50885 192
e 59234 192
e 59553 192
e 60938 192
e 66808 192
e 67113 192
e 72865 192
e 79122 192
e 85450 192
e 86889 192
e 87185 192
e 90544 192
e 92870 192
e 94917 192
e 98730 192
e 100950 192
e 101336 192
e 101656 192
e 103280 192
e 106224 192
e 106244 192
e 130010 192
e 137066 192
e 154869 192
e 170052 192
e 232884 192
e 305232 192
e 305233 192
e 380908 192
e 380911 192
e 380912 192
e 489500 192
e 1447 193
e 3282 193
e 5918 193
e 6099 193
e 7345 193
e 12295 193
e 13703 193
e 19169 193
e 19544 193
e 22472 193
e 23985 193
e 24541 193
e 24951 193
e 25084 193
e 26298 193
e 27537 193
e 33476 193
e 38050 193
e 38526 193
e 39950 193
e 42671 193
e 48968 193
e 56942 193
e 58899 193
e 59525 193
e 60634 193
e 61182 193
e 64844 193
e 66808 193
e 67000 193
e 67113 193
e 70728 193
e 72663 193
e 72876 193
e 77817 193
e 78055 193
e 79122 193
e 80588 193
e 85758 193
e 85766 193
e 86889 193
e 87185 193
e 90138 193
e 91659 193
e 92870 193
e 94751 193
e 96302 193
e 96709 193
e 100950 193
e 101336 193
e 101656 193
e 102296 193
e 102996 193
e 103280 193
e 104452 193
e 105585 193
e 106224 193
e 106244 193
e 124659 193
e 135345 193
e 335116 193
e 396016 193
e 9966 194
e 11451 194
e 15824 194
e 19358 194
e 41899 194
e 51189 194
e 59244 194
e 66808 194
e 67703 194
e 69222 194
e 72119 194
e 80442 194
e 82741 194
e 82791 194
e 84481 194
e 85450 194
e 85758 194
e 94332 194
e 94917 194
e 100950 194
e 103280 194
e 106224 194
e 900 195
e 4678 195
e 4935 195
e 5524 195
e 5530 195
e 27719 195
e 33590 195
e 54488 195
e 64785 195
e 66808 195
e 72949 195
e 76518 195
e 77817 195
e 78055 195
e 79122 195
e 85758 195
e 87185 195
e 87897 195
e 89303 195
e 90138 195
e 100385 195
e 101336 195
e 102996 195
e 106224 195
e 140101 195
e 283910 195
e 295082 195
e 295084 195
e 425825 195
e 442911 195
e 444976 195
e 444977 195
e 940 196
e 3864 196
e 7709 196
e 10541 196
e 20056 196
e 28502 196
e 40485 196
e 40542 196
e 54451 196
e 55394 196
e 56136 196
e 67113 196
e 69732 196
e 72663 196
e 78055 196
e 79801 196
e 85608 196
e 87767 196
e 87897 196
e 90138 196
e 90544 196
e 94332 196
e 97836 196
e 99523 196
e 99704 196
e 100950 196
e 101336 196
e 101656 196
e 104197 196
e 105585 196
e 106224 196
e 177355 196
e 606 197
e 1733 197
e 4945 197
e 54962 197
e 79045 197
e 85608 197
e 85758 197
e 87185 197
e 92870 197
e 94332 197
e 94917 197
e 98145 197
e 101336 197
e 106224 197
e 231799 197
e 276417 197
e 293605 197
e 410319 197
e 2529 198
e 4412 198
e 5918 198
e 8402 198
e 15475 198
e 20945 198
e 35346 198
e 37699 198
e 41736 198
e 44893 198
e 45121 198
e 60811 198
e 62567 198
e 65166 198
e 67000 198
e 68592 198
e 71407 198
e 72663 198
e 76518 198
e 77817 198
e 78055 198
e 79122 198
e 80095 198
e 81420 198
e 85162 198
e 85450 198
e 85608 198
e 87897 198
e 89247 198
e 89303 198
e 90138 198
e 90544 198
e 91659 198
e 92870 198
e 93184 198
e 95966 198
e 98405 198
e 101656 198
e 102996 198
e 103564 198
e 104335 198
e 105446 198
e 106224 198
e 106244 198
e 107949 198
e 120140 198
e 122017 198
e 141378 198
e 185560 198
e 257550 198
e 257818 198
e 267026 198
e 267028 198
e 267030 198
e 304323 198
e 450373 198
e 450374 198
e 15839 199
e 64844 199
e 76518 199
e 79122 199
e 85608 199
e 87185 199
e 87897 199
e 92870 199
e 101478 199
e 101656 199
e 102996 199
e 103280 199
e 103564 199
e 104197 199
e 106224 199
e 187843 199
e 190030 199
e 197075 199
e 200407 199
e 210025 199
e 356864 199
e 407530 199
e 409184 199
e 451506 199
e 451507 199
e 451508 199
e 451509 199
e 451510 199
e 451511 199
e 23440 200
e 41148 200
e 53040 200
e 55464 200
e 78055 200
e 85608 200
e 86889 200
e 90138 200
e 91659 200
e 92870 200
e 106224 200
e 106244 200
e 1960 201
e 2619 201
e 60207 201
e 64844 201
e 66808 201
e 79122 201
e 85450 201
e 89303 201
e 91659 201
e 96761 201
e 97363 201
e 100950 201
e 106224 201
e 1522 202
e 5966 202
e 8499 202
e 14118 202
e 14474 202
e 20305 202
e 21869 202
e 22497 202
e 24570 202
e 25658 202
e 34170 202
e 37509 202
e 42671 202
e 60796 202
e 64844 202
e 67113 202
e 77817 202
e 78055 202
e 79122 202
e 85758 202
e 86889 202
e 87897 202
e 90138 202
e 90544 202
e 90598 202
e 92870 202
e 103564 202
e 105585 202
e 105901 202
e 106224 202
e 128907 202
e 143556 202
e 154592 202
e 357632 202
e 449 203
e 1181 203
e 3892 203
e 40100 203
e 43560 203
e 59369 203
e 64844 203
e 66565 203
e 66808 203
e 67000 203
e 67113 203
e 69194 203
e 72663 203
e 74081 203
e 76594 203
e 77817 203
e 79122 203
e 85450 203
e 85608 203
e 85780 203
e 86889 203
e 87185 203
e 87710 203
e 87712 203
e 87897 203
e 89150 203
e 89303 203
e 92813 203
e 92870 203
e 93415 203
e 94332 203
e 94917 203
e 100582 203
e 100950 203
e 100981 203
e 101336 203
e 101656 203
e 103280 203
e 103564 203
e 104452 203
e 105585 203
e 106224 203
e 106244 203
e 140937 203
e 247643 203
e 11179 204
e 60012 204
e 64844 204
e 72376 204
e 77817 204
e 85450 204
e 85758 204
e 90138 204
e 90544 204
e 91659 204
e 101336 204
e 105585 204
e 106224 204
e 463644 204
e 463645 204
e 463646 204
e 463647 204
e 463648 204
e 463649 204
e 59727 205
e 67113 205
e 79122 205
e 87897 205
e 99777 205
e 101656 205
e 102996 205
e 104197 205
e 104452 205
e 106224 205
e 11179 206
e 57952 206
e 67000 206
e 76518 206
e 77817 206
e 78055 206
e 85450 206
e 85608 206
e 89303 206
e 90138 206
e 91659 206
e 92870 206
e 100950 206
e 101336 206
e 103280 206
e 104452 206
e 105585 206
e 106224 206
e 173627 206
e 181663 206
e 276581 206
e 460089 206
e 460090 206
e 460091 206
e 460092 206
e 371 207
e 420 207
e 60407 207
e 67000 207
e 72663 207
e 76516 207
e 77817 207
e 79122 207
e 87897 207
e 89072 207
e 89303 207
e 94688 207
e 102655 207
e 103280 207
e 106224 207
e 405560 207
e 1873 208
e 21124 208
e 58554 208
e 61072 208
e 63992 208
e 67000 208
e 78055 208
e 85450 208
e 86889 208
e 91659 208
e 94613 208
e 98250 208
e 102996 208
e 103280 208
e 104452 208
e 106224 208
e 1649 209
e 1996 209
e 2006 209
e 2725 209
e 2744 209
e 5091 209
e 7142 209
e 7143 209
e 13670 209
e 58801 209
e 67113 209
e 71931 209
e 78055 209
e 90544 209
e 91659 209
e 94332 209
e 98885 209
e 100950 209
e 101656 209
e 103280 209
e 104197 209
e 104452 209
e 105585 209
e 106224 209
e 106244 209
e 119109 209
e 401562 209
e 401563 209
e 401564 209
e 6001 210
e 11762 210
e 54442 210
e 54988 210
e 77817 210
e 78055 210
e 85608 210
e 89303 210
e 91125 210
e 94917 210
e 101336 210
e 103322 210
e 104452 210
e 106224 210
e 509 211
e 2569 211
e 2923 211
e 2955 211
e 4802 211
e 6433 211
e 13006 211
e 14985 211
e 19937 211
e 36125 211
e 38714 211
e 49025 211
e 62223 211
e 64844 211
e 66808 211
e 67000 211
e 75231 211
e 76518 211
e 78055 211
e 79045 211
e 79534 211
e 85608 211
e 85758 211
e 86025 211
e 86851 211
e 86889 211
e 87185 211
e 87897 211
e 89303 211
e 91659 211
e 94917 211
e 99685 211
e 101336 211
e 102996 211
e 103280 211
e 104197 211
e 106224 211
e 108417 211
e 137104 211
e 202921 211
e 202922 211
e 259453 211
e 399699 211
e 399700 211
e 399701 211
e 399702 211
e 838 212
e 1278 212
e 8966 212
e 57211 212
e 57346 212
e 62555 212
e 66808 212
e 67113 212
e 72420 212
e 72663 212
e 76384 212
e 82056 212
e 90138 212
e 91659 212
e 92870 212
e 99070 212
e 104452 212
e 106224 212
e 2210 213
e 2894 213
e 9931 213
e 10647 213
e 11160 213
e 11947 213
e 25060 213
e 27437 213
e 60582 213
e 67000 213
e 67113 213
e 78055 213
e 85608 213
e 87897 213
e 99433 213
e 102996 213
e 106224 213
e 106244 213
e 59035 214
e 77817 214
e 87185 214
e 91659 214
e 101336 214
e 102996 214
e 103564 214
e 106224 214
e 106244 214
e 288751 214
e 324085 214
e 413976 214
e 413977 214
e 413978 214
e 413979 214
e 413980 214
e 413981 214
e 413982 214
e 40733 215
e 62896 215
e 64844 215
e 67000 215
e 67113 215
e 69073 215
e 72663 215
e 84616 215
e 84759 215
e 92654 215
e 92666 215
e 95130 215
e 97191 215
e 103280 215
e 105585 215
e 106224 215
e 106244 215
e 233553 215
e 27990 216
e 31583 216
e 37865 216
e 39552 216
e 49320 216
e 56470 216
e 67113 216
e 72663 216
e 76518 216
e 78055 216
e 79122 216
e 85758 216
e 86039 216
e 89068 216
e 89680 216
e 93448 216
e 97041 216
e 105184 216
e 105585 216
e 106224 216
e 7907 217
e 12276 217
e 44849 217
e 61632 217
e 66808 217
e 67000 217
e 67113 217
e 70196 217
e 73909 217
e 77325 217
e 79122 217
e 79510 217
e 85608 217
e 87897 217
e 89304 217
e 90138 217
e 90544 217
e 91659 217
e 91806 217
e 94917 217
e 101336 217
e 103086 217
e 105585 217
e 106224 217
e 122032 217
e 279035 217
e 417697 217
e 417698 217
e 417699 217
e 417700 217
e 417701 217
e 66166 218
e 68209 218
e 85758 218
e 90544 218
e 91659 218
e 93473 218
e 94332 218
e 94917 218
e 100950 218
e 103220 218
e 104197 218
e 106224 218
e 2134 219
e 5370 219
e 63759 219
e 64844 219
e 67000 219
e 72663 219
e 76062 219
e 76518 219
e 77817 219
e 80865 219
e 81514 219
e 83184 219
e 85608 219
e 85758 219
e 86413 219
e 87185 219
e 87897 219
e 92523 219
e 94420 219
e 97459 219
e 99565 219
e 100950 219
e 101656 219
e 102996 219
e 104452 219
e 105261 219
e 105866 219
e 106005 219
e 106224 219
e 156244 219
e 339285 219
e 339286 219
e 72663 220
e 85608 220
e 85758 220
e 86889 220
e 92870 220
e 101619 220
e 102996 220
e 103280 220
e 106224 220
e 336628 220
e 336629 220
e 336630 220
e 16417 221
e 69073 221
e 85450 221
e 85608 221
e 86889 221
e 94332 221
e 94917 221
e 96642 221
e 101656 221
e 101865 221
e 102687 221
e 103564 221
e 106224 221
e 127329 221
e 200155 221
e 335154 221
e 335155 221
e 335156 221
e 335157 221
e 977 222
e 64844 222
e 67113 222
e 79735 222
e 86889 222
e 87185 222
e 90138 222
e 102996 222
e 103280 222
e 106224 222
e 332622 222
e 332623 222
e 332624 222
e 332625 222
e 874 223
e 2868 223
e 3951 223
e 34379 223
e 36300 223
e 57513 223
e 59604 223
e 60389 223
e 63019 223
e 64090 223
e 66808 223
e 67113 223
e 68383 223
e 70024 223
e 72663 223
e 80270 223
e 81441 223
e 81446 223
e 85762 223
e 85981 223
e 87185 223
e 87939 223
e 88529 223
e 92870 223
e 93069 223
e 94917 223
e 100950 223
e 102996 223
e 103280 223
e 104197 223
e 106224 223
e 106244 223
e 2301 224
e 26813 224
e 27722 224
e 33137 224
e 42820 224
e 57368 224
e 60511 224
e 63621 224
e 64844 224
e 65875 224
e 69104 224
e 70061 224
e 70065 224
e 72138 224
e 76518 224
e 78055 224
e 80836 224
e 84102 224
e 85608 224
e 85758 224
e 90544 224
e 94097 224
e 94917 224
e 98320 224
e 103280 224
e 103564 224
e 105585 224
e 106224 224
e 106244 224
e 116634 224
e 160091 224
e 331899 224
e 331900 224
e 331901 224
e 352 225
e 2705 225
e 9288 225
e 15046 225
e 15649 225
e 19797 225
e 33548 225
e 35263 225
e 66625 225
e 67000 225
e 76518 225
e 80963 225
e 87445 225
e 89303 225
e 90544 225
e 92870 225
e 94332 225
e 103564 225
e 106224 225
e 58650 226
e 62781 226
e 67113 226
e 77817 226
e 78055 226
e 81807 226
e 85450 226
e 85608 226
e 94742 226
e 96064 226
e 96809 226
e 100276 226
e 101336 226
e 102996 226
e 106224 226
e 131933 226
e 351848 226
e 351849 226
e 351850 226
e 351851 226
e 1180 227
e 3813 227
e 10605 227
e 12939 227
e 15717 227
e 16386 227
e 19528 227
e 20706 227
e 22188 227
e 28252 227
e 29189 227
e 30268 227
e 33515 227
e 35047 227
e 36538 227
e 39494 227
e 40271 227
e 46877 227
e 48055 227
e 61536 227
e 63201 227
e 63217 227
e 64844 227
e 67000 227
e 67113 227
e 69149 227
e 72663 227
e 76518 227
e 77817 227
e 78055 227
e 79122 227
e 80891 227
e 85450 227
e 86102 227
e 86889 227
e 89303 227
e 90138 227
e 90544 227
e 91659 227
e 92870 227
e 94917 227
e 97771 227
e 98551 227
e 99116 227
e 100950 227
e 101336 227
e 101656 227
e 104197 227
e 104452 227
e 105585 227
e 106224 227
e 106704 227
e 112210 227
e 122302 227
e 134134 227
e 136633 227
e 161111 227
e 175974 227
e 188510 227
e 201184 227
e 248641 227
e 250363 227
e 270126 227
e 349425 227
e 351131 227
e 351132 227
e 351133 227
e 58153 228
e 66808 228
e 76518 228
e 79122 228
e 89303 228
e 90138 228
e 94917 228
e 102146 228
e 102996 228
e 106224 228
e 230 229
e 2291 229
e 7141 229
e 8037 229
e 11769 229
e 16944 229
e 17541 229
e 18854 229
e 25170 229
e 33918 229
e 35703 229
e 41374 229
e 43567 229
e 59697 229
e 59698 229
e 64844 229
e 65985 229
e 66808 229
e 67000 229
e 67113 229
e 76518 229
e 77817 229
e 78055 229
e 79122 229
e 85758 229
e 87897 229
e 90138 229
e 90544 229
e 91659 229
e 95541 229
e 95654 229
e 97699 229
e 99625 229
e 101336 229
e 101656 229
e 102996 229
e 103280 229
e 105585 229
e 106224 229
e 106244 229
e 147001 229
e 165351 229
e 168574 229
e 171102 229
e 181014 229
e 192099 229
e 222085 229
e 348565 229
e 348566 229
e 348567 229
e 348568 229
e 348569 229
e 348570 229
e 35266 230
e 35703 230
e 37882 230
e 45753 230
e 49958 230
e 60323 230
e 66625 230
e 67000 230
e 67113 230
e 72663 230
e 72984 230
e 77817 230
e 78055 230
e 78250 230
e 81980 230
e 83174 230
e 85608 230
e 86889 230
e 87185 230
e 89303 230
e 89839 230
e 90138 230
e 90544 230
e 91659 230
e 92870 230
e 100502 230
e 101336 230
e 103280 230
e 103564 230
e 104197 230
e 105585 230
e 106224 230
e 111760 230
e 113555 230
e 114354 230
e 120127 230
e 132448 230
e 135365 230
e 140327 230
e 240393 230
e 240395 230
e 281876 230
e 343150 230
e 343151 230
e 343152 230
e 343153 230
e 343154 230
e 343155 230
e 431 231
e 637 231
e 1107 231
e 1345 231
e 1388 231
e 2141 231
e 2731 231
e 3420 231
e 3721 231
e 5358 231
e 9913 231
e 10987 231
e 16241 231
e 16481 231
e 26460 231
e 30070 231
e 33385 231
e 53318 231
e 53357 231
e 59274 231
e 60279 231
e 60591 231
e 61191 231
e 63186 231
e 66808 231
e 67000 231
e 72663 231
e 74691 231
e 78055 231
e 85034 231
e 85450 231
e 85608 231
e 85758 231
e 87185 231
e 88607 231
e 89303 231
e 90138 231
e 90544 231
e 91659 231
e 94332 231
e 94917 231
e 101656 231
e 102996 231
e 103564 231
e 104197 231
e 104452 231
e 105585 231
e 106224 231
e 106244 231
e 124137 231
e 260478 231
e 343182 231
e 343183 231
e 343184 231
e 343185 231
e 343186 231
e 343187 231
e 37479 232
e 37841 232
e 69395 232
e 72663 232
e 78055 232
e 86889 232
e 87897 232
e 89303 232
e 89406 232
e 89684 232
e 90138 232
e 91659 232
e 94332 232
e 100950 232
e 101336 232
e 101656 232
e 102996 232
e 103280 232
e 106224 232
e 130006 232
e 147488 232
e 159612 232
e 167279 232
e 167285 232
e 269461 232
e 301056 232
e 325247 232
e 332801 232
e 343476 232
e 343477 232
e 343478 232
e 343479 232
e 628 233
e 6692 233
e 17086 233
e 18268 233
e 27876 233
e 29880 233
e 38793 233
e 66618 233
e 68682 233
e 72290 233
e 72663 233
e 77817 233
e 80875 233
e 85450 233
e 89303 233
e 90138 233
e 92870 233
e 94917 233
e 98261 233
e 100950 233
e 101656 233
e 102247 233
e 102996 233
e 103469 233
e 103564 233
e 105585 233
e 106224 233
e 120514 233
e 141374 233
e 194265 233
e 345045 233
e 3340 234
e 20079 234
e 43217 234
e 75901 234
e 76518 234
e 79122 234
e 84265 234
e 87897 234
e 102996 234
e 103280 234
e 104197 234
e 105585 234
e 106224 234
e 17537 235
e 67113 235
e 78055 235
e 85608 235
e 90544 235
e 91659 235
e 101656 235
e 104452 235
e 106224 235
e 245016 235
e 245017 235
e 245018 235
e 245019 235
e 245020 235
e 245021 235
e 245022 235
e 245023 235
e 245024 235
e 2985 236
e 12144 236
e 13810 236
e 38508 236
e 38635 236
e 55174 236
e 56136 236
e 61089 236
e 71655 236
e 72663 236
e 77817 236
e 78055 236
e 82488 236
e 85608 236
e 90138 236
e 94917 236
e 104452 236
e 105819 236
e 106224 236
e 11179 237
e 14853 237
e 21133 237
e 29768 237
e 34949 237
e 38978 237
e 42224 237
e 46314 237
e 50023 237
e 57109 237
e 59302 237
e 64844 237
e 64845 237
e 66808 237
e 67000 237
e 67113 237
e 71337 237
e 72663 237
e 76518 237
e 77817 237
e 78055 237
e 82881 237
e 85450 237
e 85608 237
e 85609 237
e 85758 237
e 85759 237
e 86889 237
e 87185 237
e 87237 237
e 87897 237
e 89303 237
e 89516 237
e 90138 237
e 90544 237
e 91659 237
e 92870 237
e 94332 237
e 94917 237
e 96487 237
e 100950 237
e 101336 237
e 101656 237
e 102996 237
e 103280 237
e 103564 237
e 103738 237
e 104197 237
e 104452 237
e 105585 237
e 106224 237
e 106244 237
e 115222 237
e 250499 237
e 250500 237
e 250501 237
e 250502 237
e 7857 238
e 12295 238
e 47881 238
e 68579 238
e 72663 238
e 73122 238
e 76595 238
e 81449 238
e 90138 238
e 91659 238
e 92870 238
e 94332 238
e 101343 238
e 103217 238
e 104197 238
e 106224 238
e 106244 238
e 216490 238
e 301653 238
e 301654 238
e 58225 239
e 65782 239
e 66808 239
e 72663 239
e 77817 239
e 86889 239
e 87185 239
e 92870 239
e 100832 239
e 104197 239
e 106224 239
e 263343 239
e 263344 239
e 6035 240
e 59773 240
e 66808 240
e 67113 240
e 77817 240
e 81795 240
e 85608 240
e 94917 240
e 102596 240
e 103564 240
e 105585 240
e 106224 240
e 153055 240
e 153058 240
e 171600 240
e 171601 240
e 268116 240
e 268117 240
e 268118 240
e 14919 241
e 19188 241
e 29716 241
e 32444 241
e 33319 241
e 41384 241
e 47032 241
e 58472 241
e 59765 241
e 64844 241
e 72663 241
e 76518 241
e 85450 241
e 85608 241
e 85758 241
e 86889 241
e 89303 241
e 90138 241
e 90544 241
e 91659 241
e 100950 241
e 101656 241
e 104197 241
e 106224 241
e 141327 241
e 177465 241
e 204529 241
e 219293 241
e 257629 241
e 270318 241
e 270319 241
e 270320 241
e 270321 241
e 270322 241
e 8926 242
e 14143 242
e 29738 242
e 32748 242
e 35870 242
e 36197 242
e 40353 242
e 48516 242
e 49392 242
e 52356 242
e 52363 242
e 55269 242
e 56277 242
e 57109 242
e 62035 242
e 65355 242
e 66808 242
e 67000 242
e 69379 242
e 74494 242
e 76518 242
e 77481 242
e 78055 242
e 84208 242
e 85608 242
e 85758 242
e 85759 242
e 86889 242
e 87185 242
e 87307 242
e 87897 242
e 89303 242
e 91659 242
e 92870 242
e 94917 242
e 99654 242
e 100950 242
e 101336 242
e 103280 242
e 104197 242
e 105585 242
e 106224 242
e 106244 242
e 251854 242
e 274909 242
e 274910 242
e 274911 242
e 274912 242
e 274913 242
e 2921 243
e 6482 243
e 7767 243
e 9620 243
e 20402 243
e 25495 243
e 59778 243
e 60770 243
e 60970 243
e 64844 243
e 87897 243
e 92870 243
e 94332 243
e 96712 243
e 100950 243
e 101656 243
e 104197 243
e 106224 243
e 1398 244
e 64844 244
e 67113 244
e 76518 244
e 85450 244
e 87185 244
e 90138 244
e 94332 244
e 100950 244
e 103280 244
e 103564 244
e 104197 244
e 106224 244
e 106244 244
e 219745 244
e 275372 244
e 281568 244
e 281569 244
e 281570 244
e 281571 244
e 281572 244
e 281573 244
e 281574 244
e 281575 244
e 281576 244
e 281577 244
e 281578 244
e 11179 245
e 26971 245
e 64844 245
e 67000 245
e 69073 245
e 77817 245
e 85450 245
e 86889 245
e 89303 245
e 90138 245
e 90544 245
e 91673 245
e 94332 245
e 94917 245
e 104197 245
e 106224 245
e 280512 245
e 280513 245
e 280514 245
e 280515 245
e 280516 245
e 280517 245
e 280518 245
e 38620 246
e 64844 246
e 66808 246
e 67113 246
e 72663 246
e 76518 246
e 79122 246
e 83452 246
e 85758 246
e 86889 246
e 90138 246
e 91659 246
e 94917 246
e 100950 246
e 103564 246
e 106224 246
e 151250 246
e 151251 246
e 151252 246
e 151253 246
e 151254 246
e 151255 246
e 151256 246
e 151257 246
e 151258 246
e 151259 246
e 151260 246
e 151261 246
e 151262 246
e 151263 246
e 67113 247
e 86453 247
e 88092 247
e 92870 247
e 94332 247
e 101336 247
e 103280 247
e 104452 247
e 106224 247
e 106244 247
e 150714 247
e 150715 247
e 150716 247
e 150717 247
e 26680 248
e 67000 248
e 76518 248
e 77817 248
e 78055 248
e 85758 248
e 101656 248
e 103280 248
e 106224 248
e 212422 248
e 212423 248
e 212424 248
e 212425 248
e 60653 249
e 67000 249
e 79122 249
e 87185 249
e 89303 249
e 94917 249
e 100950 249
e 103280 249
e 106224 249
e 194963 249
e 1777 250
e 17442 250
e 52583 250
e 64844 250
e 66808 250
e 67000 250
e 67113 250
e 67918 250
e 72663 250
e 76518 250
e 77817 250
e 78055 250
e 79122 250
e 85450 250
e 85608 250
e 85758 250
e 86889 250
e 87185 250
e 87897 250
e 89303 250
e 90138 250
e 90544 250
e 91659 250
e 92870 250
e 94332 250
e 94917 250
e 100950 250
e 101336 250
e 101656 250
e 102996 250
e 103280 250
e 103564 250
e 104197 250
e 104452 250
e 105585 250
e 106224 250
e 106244 250
e 162172 250
e 162196 250
e 189523 250
e 192289 250
e 192291 250
e 209401 250
e 215628 250
e 215629 250
e 215630 250
e 215631 250
e 215632 250
e 215633 250
e 215634 250
e 215635 250
e 215636 250
e 215637 250
e 215638 250
e 215639 250
e 215640 250
e 215641 250
e 215642 250
e 215643 250
e 215644 250
e 215645 250
e 215646 250
e 215647 250
e 215648 250
e 215649 250
e 215650 250
e 215651 250
e 215652 250
e 215653 250
e 215654 250
e 215655 250
e 215656 250
e 215657 250
e 215658 250
e 215659 250
e 215660 250
e 215661 250
e 215662 250
e 215663 250
e 215664 250
e 215665 250
e 215666 250
e 215667 250
e 215668 250
e 41640 251
e 66808 251
e 72663 251
e 77817 251
e 78055 251
e 87897 251
e 89303 251
e 102996 251
e 106224 251
e 185790 251
e 205363 251
e 205364 251
e 205365 251
e 205366 251
e 205367 251
e 205368 251
e 18277 252
e 66808 252
e 78055 252
e 79122 252
e 82608 252
e 85758 252
e 101336 252
e 103564 252
e 104197 252
e 106224 252
e 1280 253
e 6711 253
e 60787 253
e 60939 253
e 61075 253
e 61179 253
e 67113 253
e 79122 253
e 85450 253
e 85608 253
e 85758 253
e 86889 253
e 87185 253
e 90138 253
e 94332 253
e 100950 253
e 101656 253
e 103564 253
e 106224 253
e 168270 253
e 168271 253
e 168272 253
e 168273 253
e 168274 253
e 168275 253
e 168276 253
e 168277 253
e 168278 253
e 59375 254
e 60045 254
e 76518 254
e 78055 254
e 87185 254
e 90544 254
e 91659 254
e 103564 254
e 104452 254
e 106224 254
e 59089 255
e 64844 255
e 66808 255
e 79122 255
e 85608 255
e 87897 255
e 94332 255
e 94917 255
e 106224 255
e 18469 256
e 66808 256
e 77817 256
e 78055 256
e 79122 256
e 85450 256
e 85608 256
e 85758 256
e 87897 256
e 90544 256
e 91659 256
e 94332 256
e 94917 256
e 104452 256
e 106224 256
e 207944 256
e 421616 256
e 423770 256
e 466124 256
e 545287 256
e 604041 256
e 604042 256
e 604043 256
e 604044 256
e 604045 256
e 604046 256
e 604047 256
e 604048 256
e 17392 257
e 59173 257
e 76518 257
e 77817 257
e 79122 257
e 85758 257
e 86889 257
e 87185 257
e 90138 257
e 90544 257
e 94332 257
e 94917 257
e 100950 257
e 102996 257
e 103280 257
e 106224 257
e 106244 257
e 451746 257
e 528302 257
e 603802 257
e 603803 257
e 603804 257
e 603805 257
e 603806 257
e 603807 257
e 603808 257
e 603809 257
e 603810 257
e 603811 257
e 603812 257
e 603813 257
e 603814 257
e 44891 258
e 60772 258
e 67000 258
e 76518 258
e 77817 258
e 89303 258
e 92870 258
e 103564 258
e 104197 258
e 105561 258
e 106224 258
e 233034 258
e 233041 258
e 598340 258
e 598341 258
e 598342 258
e 598343 258
e 598344 258
e 1155 259
e 1640 259
e 4398 259
e 10068 259
e 11126 259
e 13463 259
e 15173 259
e 15252 259
e 20244 259
e 20960 259
e 23800 259
e 26857 259
e 27474 259
e 27904 259
e 28557 259
e 29360 259
e 32811 259
e 38220 259
e 38519 259
e 43650 259
e 52200 259
e 52817 259
e 53421 259
e 53682 259
e 54016 259
e 54525 259
e 55168 259
e 57412 259
e 58393 259
e 59260 259
e 59515 259
e 59528 259
e 59611 259
e 60603 259
e 62436 259
e 64234 259
e 64407 259
e 64611 259
e 64791 259
e 65106 259
e 65183 259
e 66739 259
e 66808 259
e 67003 259
e 67113 259
e 67124 259
e 67318 259
e 67410 259
e 67433 259
e 67522 259
e 67563 259
e 67761 259
e 68243 259
e 68604 259
e 68849 259
e 69365 259
e 70078 259
e 70542 259
e 70815 259
e 70950 259
e 71373 259
e 71401 259
e 71482 259
e 72817 259
e 73536 259
e 73814 259
e 74073 259
e 74189 259
e 74261 259
e 75144 259
e 75471 259
e 75653 259
e 77102 259
e 77216 259
e 78055 259
e 78479 259
e 78541 259
e 79028 259
e 79234 259
e 79362 259
e 79472 259
e 79517 259
e 79612 259
e 79860 259
e 81114 259
e 81237 259
e 81392 259
e 81520 259
e 81631 259
e 82070 259
e 82852 259
e 83372 259
e 83424 259
e 83830 259
e 83958 259
e 84793 259
e 84957 259
e 84962 259
e 85307 259
e 85509 259
e 85947 259
e 86333 259
e 87008 259
e 87207 259
e 87241 259
e 88646 259
e 89040 259
e 90418 259
e 91659 259
e 91764 259
e 92229 259
e 92311 259
e 92318 259
e 92510 259
e 92870 259
e 92964 259
e 92982 259
e 93593 259
e 94070 259
e 94183 259
e 94704 259
e 94710 259
e 94917 259
e 95284 259
e 95662 259
e 96018 259
e 97497 259
e 97537 259
e 97630 259
e 97901 259
e 98083 259
e 98451 259
e 99191 259
e 99210 259
e 99388 259
e 100000 259
e 101524 259
e 101595 259
e 101912 259
e 102578 259
e 102827 259
e 103564 259
e 103685 259
e 103771 259
e 104042 259
e 104598 259
e 105429 259
e 105989 259
e 106162 259
e 106224 259
e 112085 259
e 114589 259
e 114613 259
e 114625 259
e 119913 259
e 120341 259
e 121607 259
e 121608 259
e 121636 259
e 124068 259
e 124072 259
e 125607 259
e 125786 259
e 125799 259
e 126692 259
e 126722 259
e 127561 259
e 127575 259
e 127946 259
e 127963 259
e 127971 259
e 127974 259
e 128369 259
e 133068 259
e 136116 259
e 136124 259
e 136130 259
e 136133 259
e 138067 259
e 140788 259
e 143331 259
e 152346 259
e 152394 259
e 152477 259
e 175154 259
e 183463 259
e 183491 259
e 193505 259
e 194926 259
e 202799 259
e 203758 259
e 206210 259
e 221263 259
e 231117 259
e 256113 259
e 276907 259
e 276908 259
e 276909 259
e 276910 259
e 276911 259
e 276912 259
e 276913 259
e 276914 259
e 276915 259
e 276916 259
e 276917 259
e 276918 259
e 276919 259
e 276920 259
e 5418 260
e 32677 260
e 66808 260
e 67113 260
e 72663 260
e 78055 260
e 79122 260
e 86889 260
e 87185 260
e 90138 260
e 91659 260
e 92870 260
e 101336 260
e 103280 260
e 106224 260
e 106244 260
e 162020 260
e 458091 260
e 467419 260
e 589041 260
e 589042 260
e 589043 260
e 589044 260
e 589045 260
e 589046 260
e 589047 260
e 589048 260
e 589049 260
e 589050 260
e 372 261
e 72512 261
e 77817 261
e 85608 261
e 89303 261
e 90138 261
e 92870 261
e 94332 261
e 95804 261
e 101656 261
e 106224 261
e 229184 261
e 310792 261
e 462656 261
e 491831 261
e 590456 261
e 590457 261
e 590458 261
e 590459 261
e 2713 262
e 7244 262
e 7716 262
e 11212 262
e 14598 262
e 15124 262
e 18561 262
e 21110 262
e 22523 262
e 35942 262
e 40160 262
e 40421 262
e 46445 262
e 46497 262
e 64844 262
e 66808 262
e 67000 262
e 67113 262
e 72663 262
e 73281 262
e 76518 262
e 77578 262
e 77817 262
e 78055 262
e 79122 262
e 85450 262
e 85608 262
e 86889 262
e 87185 262
e 87897 262
e 90138 262
e 91659 262
e 94917 262
e 101336 262
e 102996 262
e 103280 262
e 103564 262
e 104197 262
e 104452 262
e 106224 262
e 112521 262
e 122549 262
e 125266 262
e 137168 262
e 147405 262
e 152802 262
e 158185 262
e 162805 262
e 166685 262
e 210372 262
e 217505 262
e 218403 262
e 241344 262
e 255880 262
e 263793 262
e 288493 262
e 301737 262
e 341221 262
e 362031 262
e 529852 262
e 556389 262
e 4811 263
e 64844 263
e 66808 263
e 83551 263
e 89303 263
e 90130 263
e 90138 263
e 94917 263
e 96170 263
e 97037 263
e 101336 263
e 106224 263
e 106244 263
e 106560 263
e 137482 263
e 149741 263
e 182811 263
e 303762 263
e 10670 264
e 15999 264
e 19302 264
e 25138 264
e 29210 264
e 29781 264
e 31636 264
e 32992 264
e 33199 264
e 58993 264
e 64844 264
e 66808 264
e 72663 264
e 78055 264
e 79122 264
e 85551 264
e 85608 264
e 87897 264
e 89303 264
e 90544 264
e 91659 264
e 96116 264
e 104197 264
e 105585 264
e 106224 264
e 167549 264
e 244577 264
e 378633 264
e 476985 264
e 550308 264
e 60144 265
e 78055 265
e 79122 265
e 89303 265
e 100950 265
e 101336 265
e 102996 265
e 103280 265
e 106224 265
e 114563 265
e 253210 265
e 422122 265
e 500401 265
e 550301 265
e 550302 265
e 550303 265
e 550304 265
e 550305 265
e 1098 266
e 2393 266
e 6676 266
e 7432 266
e 9076 266
e 9364 266
e 9913 266
e 12665 266
e 12828 266
e 12861 266
e 23006 266
e 24078 266
e 24951 266
e 28667 266
e 30294 266
e 30469 266
e 30529 266
e 32786 266
e 32910 266
e 33212 266
e 35012 266
e 37974 266
e 40144 266
e 40342 266
e 44105 266
e 44990 266
e 46967 266
e 50660 266
e 54706 266
e 59979 266
e 64844 266
e 67113 266
e 70546 266
e 72663 266
e 72876 266
e 76518 266
e 77817 266
e 78055 266
e 78384 266
e 79122 266
e 79807 266
e 85388 266
e 85608 266
e 85758 266
e 86889 266
e 87185 266
e 87687 266
e 89303 266
e 90138 266
e 90544 266
e 91659 266
e 92870 266
e 94332 266
e 94917 266
e 100185 266
e 101336 266
e 102996 266
e 103280 266
e 103564 266
e 104197 266
e 104452 266
e 104463 266
e 105585 266
e 106224 266
e 106244 266
e 128737 266
e 135831 266
e 166697 266
e 175630 266
e 201439 266
e 276242 266
e 304314 266
e 346133 266
e 350239 266
e 509545 266
e 540080 266
e 4527 267
e 10496 267
e 12480 267
e 21299 267
e 30828 267
e 34497 267
e 37647 267
e 42257 267
e 42354 267
e 43193 267
e 53819 267
e 67113 267
e 70252 267
e 75722 267
e 77817 267
e 81317 267
e 85450 267
e 85608 267
e 85758 267
e 86889 267
e 87185 267
e 87897 267
e 91659 267
e 92059 267
e 92870 267
e 93184 267
e 93715 267
e 94332 267
e 94917 267
e 98880 267
e 100950 267
e 101336 267
e 103280 267
e 104452 267
e 105585 267
e 106224 267
e 106244 267
e 116120 267
e 118251 267
e 138203 267
e 167713 267
e 171441 267
e 229485 267
e 395580 267
e 405111 267
e 496588 267
e 547180 267
e 547181 267
e 1628 268
e 10491 268
e 18634 268
e 20353 268
e 25280 268
e 52064 268
e 67000 268
e 72663 268
e 76595 268
e 78869 268
e 81421 268
e 85450 268
e 87897 268
e 89303 268
e 103564 268
e 104463 268
e 105585 268
e 106224 268
e 4437 269
e 10785 269
e 16506 269
e 23552 269
e 76518 269
e 77817 269
e 78055 269
e 85450 269
e 94917 269
e 99443 269
e 105585 269
e 106224 269
e 106244 269
e 138551 269
e 220799 269
e 544230 269
e 544231 269
e 544232 269
e 544233 269
e 59991 270
e 60701 270
e 67113 270
e 85450 270
e 90544 270
e 91659 270
e 103280 270
e 104197 270
e 106224 270
e 106244 270
e 242937 270
e 315095 270
e 15732 271
e 40489 271
e 45318 271
e 48827 271
e 52550 271
e 55525 271
e 79122 271
e 85450 271
e 85608 271
e 85758 271
e 94917 271
e 99200 271
e 102996 271
e 104452 271
e 106224 271
e 274 272
e 595 272
e 16159 272
e 34287 272
e 38145 272
e 39316 272
e 40848 272
e 43169 272
e 43942 272
e 63928 272
e 89303 272
e 90544 272
e 94332 272
e 100950 272
e 101336 272
e 101656 272
e 103564 272
e 106224 272
e 106764 272
e 147414 272
e 304092 272
e 1715 273
e 3333 273
e 3571 273
e 4337 273
e 4504 273
e 6664 273
e 12249 273
e 16981 273
e 26338 273
e 26750 273
e 36665 273
e 39248 273
e 40402 273
e 44779 273
e 45775 273
e 64844 273
e 65122 273
e 66808 273
e 67000 273
e 68253 273
e 71483 273
e 76518 273
e 77817 273
e 79122 273
e 83795 273
e 83823 273
e 86889 273
e 87897 273
e 90544 273
e 91659 273
e 92870 273
e 94917 273
e 98567 273
e 100950 273
e 102996 273
e 103280 273
e 103564 273
e 104197 273
e 105878 273
e 106224 273
e 106244 273
e 166515 273
e 226704 273
e 232240 273
e 260809 273
e 268054 273
e 343043 273
e 484489 273
e 595 274
e 34287 274
e 39316 274
e 53261 274
e 59072 274
e 60007 274
e 77817 274
e 90138 274
e 92870 274
e 100950 274
e 101336 274
e 103564 274
e 104564 274
e 105585 274
e 106224 274
e 106764 274
e 163857 274
e 199720 274
e 221328 274
e 343821 274
e 11179 275
e 59160 275
e 64844 275
e 65782 275
e 66808 275
e 67000 275
e 72383 275
e 72663 275
e 76518 275
e 78055 275
e 79122 275
e 85213 275
e 85609 275
e 87897 275
e 89303 275
e 90544 275
e 91659 275
e 92870 275
e 92961 275
e 94332 275
e 94917 275
e 101656 275
e 102996 275
e 103280 275
e 103564 275
e 104452 275
e 106224 275
e 106244 275
e 122721 275
e 131454 275
e 198528 275
e 238996 275
e 331436 275
e 384017 275
e 404315 275
e 476873 275
e 498852 275
e 500740 275
e 500741 275
e 500742 275
e 500743 275
e 500744 275
e 500745 275
e 500746 275
e 500747 275
e 500748 275
e 500749 275
e 500750 275
e 500751 275
e 500752 275
e 500753 275
e 500754 275
e 2016 276
e 7027 276
e 12362 276
e 29771 276
e 36019 276
e 36328 276
e 44123 276
e 52648 276
e 52825 276
e 53027 276
e 55756 276
e 55763 276
e 58569 276
e 67000 276
e 67113 276
e 91659 276
e 101336 276
e 102996 276
e 103564 276
e 106224 276
e 106244 276
e 16433 277
e 33291 277
e 63344 277
e 67000 277
e 67113 277
e 70322 277
e 72763 277
e 77335 277
e 77817 277
e 88606 277
e 91659 277
e 92870 277
e 100950 277
e 104452 277
e 106224 277
e 44343 278
e 48125 278
e 64844 278
e 65601 278
e 67000 278
e 67113 278
e 68821 278
e 72663 278
e 74816 278
e 76386 278
e 76518 278
e 77817 278
e 78055 278
e 79122 278
e 85450 278
e 85608 278
e 85758 278
e 87897 278
e 89303 278
e 90138 278
e 90544 278
e 91659 278
e 91931 278
e 94332 278
e 94917 278
e 95246 278
e 99472 278
e 100950 278
e 101336 278
e 101470 278
e 101656 278
e 102996 278
e 103280 278
e 104197 278
e 104452 278
e 106224 278
e 106244 278
e 117979 278
e 127975 278
e 153245 278
e 173527 278
e 173959 278
e 173960 278
e 173961 278
e 173962 278
e 173963 278
e 173964 278
e 173965 278
e 173966 278
e 173967 278
e 173968 278
e 173969 278
e 173970 278
e 173971 278
e 173972 278
e 173973 278
e 173974 278
e 173975 278
e 21065 279
e 27108 279
e 49381 279
e 72663 279
e 78055 279
e 79122 279
e 91659 279
e 94332 279
e 94917 279
e 101656 279
e 106224 279
e 159090 279
e 159091 279
e 159092 279
e 159093 279
e 159094 279
e 159095 279
e 159096 279
e 159097 279
e 5378 280
e 6300 280
e 6924 280
e 7412 280
e 8634 280
e 12619 280
e 15960 280
e 16127 280
e 16627 280
e 36644 280
e 42254 280
e 57137 280
e 57987 280
e 58760 280
e 59296 280
e 61763 280
e 67000 280
e 72663 280
e 77817 280
e 78055 280
e 78869 280
e 79122 280
e 85608 280
e 85758 280
e 87897 280
e 89303 280
e 90138 280
e 91659 280
e 92870 280
e 94917 280
e 100243 280
e 101336 280
e 101548 280
e 102996 280
e 103564 280
e 104452 280
e 105496 280
e 106224 280
e 149586 280
e 159311 280
e 159312 280
e 159313 280
e 159314 280
e 159315 280
e 159316 280
e 549 281
e 11154 281
e 13581 281
e 16379 281
e 22961 281
e 23378 281
e 37233 281
e 38285 281
e 38778 281
e 47427 281
e 51853 281
e 58321 281
e 63333 281
e 63334 281
e 63357 281
e 67000 281
e 67113 281
e 76518 281
e 78055 281
e 79122 281
e 79275 281
e 83105 281
e 85450 281
e 85608 281
e 89303 281
e 90138 281
e 90544 281
e 90871 281
e 91659 281
e 94332 281
e 94636 281
e 94917 281
e 97692 281
e 101336 281
e 103564 281
e 104197 281
e 106224 281
e 121296 281
e 122490 281
e 159261 281
e 159262 281
e 159263 281
e 159264 281
e 159265 281
e 159266 281
e 159267 281
e 302 282
e 5610 282
e 22526 282
e 59434 282
e 67000 282
e 67113 282
e 79122 282
e 85608 282
e 86889 282
e 87897 282
e 90940 282
e 91659 282
e 106224 282
e 779 283
e 3106 283
e 64844 283
e 66808 283
e 67000 283
e 76518 283
e 87185 283
e 89303 283
e 94917 283
e 102996 283
e 103564 283
e 104452 283
e 106224 283
e 106244 283
e 118590 283
e 118592 283
e 159333 283
e 159334 283
e 159335 283
e 159336 283
e 159337 283
e 159338 283
e 159339 283
e 159340 283
e 159341 283
e 159342 283
e 17922 284
e 22655 284
e 36466 284
e 36478 284
e 48532 284
e 52206 284
e 53769 284
e 67113 284
e 67790 284
e 76518 284
e 77817 284
e 80472 284
e 82023 284
e 82800 284
e 83537 284
e 85450 284
e 85608 284
e 85758 284
e 87897 284
e 90138 284
e 90544 284
e 90853 284
e 91659 284
e 92870 284
e 94273 284
e 101656 284
e 103280 284
e 103564 284
e 104197 284
e 106224 284
e 106244 284
e 122275 284
e 124200 284
e 127089 284
e 135180 284
e 157463 284
e 159781 284
e 159782 284
e 159783 284
e 159784 284
e 159785 284
e 159786 284
e 159787 284
e 5052 285
e 6573 285
e 7110 285
e 8752 285
e 8889 285
e 8945 285
e 9576 285
e 9632 285
e 9731 285
e 10370 285
e 10393 285
e 11795 285
e 12243 285
e 15076 285
e 15968 285
e 19020 285
e 21553 285
e 23898 285
e 26855 285
e 28555 285
e 37556 285
e 40186 285
e 48980 285
e 52969 285
e 52982 285
e 56345 285
e 56506 285
e 57387 285
e 58691 285
e 66808 285
e 67000 285
e 67113 285
e 71000 285
e 72663 285
e 76518 285
e 78055 285
e 79816 285
e 85450 285
e 85608 285
e 85758 285
e 86889 285
e 87185 285
e 87897 285
e 87964 285
e 90138 285
e 90544 285
e 91659 285
e 94917 285
e 97209 285
e 100950 285
e 101336 285
e 101656 285
e 102996 285
e 103280 285
e 103564 285
e 104452 285
e 105585 285
e 106224 285
e 114666 285
e 129170 285
e 161828 285
e 161829 285
e 161830 285
e 161831 285
e 161832 285
e 161833 285
e 161834 285
e 161835 285
e 19638 286
e 67000 286
e 69073 286
e 78055 286
e 85608 286
e 86889 286
e 103280 286
e 103564 286
e 105585 286
e 106224 286
e 162962 286
e 162963 286
e 162964 286
e 162965 286
e 162966 286
e 162967 286
e 162968 286
e 162969 286
e 3154 287
e 3884 287
e 6557 287
e 10443 287
e 17419 287
e 24768 287
e 27942 287
e 28922 287
e 32211 287
e 41234 287
e 66808 287
e 67008 287
e 76518 287
e 78055 287
e 85747 287
e 87897 287
e 89303 287
e 90544 287
e 92529 287
e 96838 287
e 103564 287
e 106224 287
e 605 288
e 776 288
e 1556 288
e 60109 288
e 64844 288
e 71435 288
e 75379 288
e 76712 288
e 86889 288
e 89303 288
e 92870 288
e 94720 288
e 103564 288
e 104197 288
e 105585 288
e 106224 288
e 114675 288
e 152152 288
e 152153 288
e 152154 288
e 152155 288
e 58805 289
e 64844 289
e 83785 289
e 85758 289
e 91659 289
e 101656 289
e 102996 289
e 104197 289
e 105585 289
e 106224 289
e 4137 290
e 5479 290
e 8125 290
e 18899 290
e 20226 290
e 22709 290
e 23548 290
e 31579 290
e 31941 290
e 43095 290
e 44020 290
e 44510 290
e 46772 290
e 47529 290
e 50045 290
e 50497 290
e 55929 290
e 64844 290
e 66808 290
e 67000 290
e 69732 290
e 70628 290
e 76518 290
e 77817 290
e 78055 290
e 78152 290
e 79122 290
e 83223 290
e 85450 290
e 85608 290
e 85758 290
e 86889 290
e 87185 290
e 87897 290
e 89303 290
e 90138 290
e 91659 290
e 92870 290
e 94332 290
e 94759 290
e 94917 290
e 97986 290
e 100950 290
e 101656 290
e 102996 290
e 103280 290
e 103486 290
e 104197 290
e 104452 290
e 105585 290
e 106224 290
e 117392 290
e 122312 290
e 124821 290
e 130875 290
e 145534 290
e 145535 290
e 145536 290
e 145537 290
e 145538 290
e 145539 290
e 145540 290
e 145541 290
e 145542 290
e 145543 290
e 145544 290
e 145545 290
e 145546 290
e 145547 290
e 145548 290
e 145549 290
e 145550 290
e 4123 291
e 19364 291
e 67000 291
e 76518 291
e 78055 291
e 86365 291
e 86889 291
e 87185 291
e 89303 291
e 90138 291
e 90330 291
e 90544 291
e 91659 291
e 100308 291
e 101336 291
e 103564 291
e 105585 291
e 106224 291
e 158980 291
e 209907 291
e 218871 291
e 219679 291
e 264703 291
e 273392 291
e 273393 291
e 273394 291
e 273395 291
e 273396 291
e 273397 291
e 273398 291
e 28183 292
e 51029 292
e 59961 292
e 72663 292
e 76518 292
e 78055 292
e 78658 292
e 87185 292
e 89303 292
e 94917 292
e 103564 292
e 106224 292
e 134889 292
e 171058 292
e 179449 292
e 281133 292
e 281134 292
e 281135 292
e 32375 293
e 45555 293
e 50656 293
e 59444 293
e 66808 293
e 85608 293
e 85758 293
e 87897 293
e 89303 293
e 90138 293
e 90697 293
e 92870 293
e 100236 293
e 101336 293
e 103564 293
e 104197 293
e 105585 293
e 106224 293
e 111927 293
e 146092 293
e 193393 293
e 281721 293
e 281722 293
e 281723 293
e 281724 293
e 281725 293
e 64844 294
e 67000 294
e 71975 294
e 79122 294
e 85758 294
e 87185 294
e 87897 294
e 90544 294
e 106224 294
e 8479 295
e 10722 295
e 61239 295
e 67113 295
e 85450 295
e 87185 295
e 90138 295
e 96143 295
e 103280 295
e 104197 295
e 106224 295
e 106244 295
e 4293 296
e 11179 296
e 17681 296
e 64844 296
e 66808 296
e 67113 296
e 85608 296
e 85758 296
e 86889 296
e 87897 296
e 87900 296
e 89303 296
e 90544 296
e 91659 296
e 94332 296
e 94917 296
e 100950 296
e 101656 296
e 103280 296
e 106224 296
e 133202 296
e 265960 296
e 265961 296
e 265962 296
e 265963 296
e 265964 296
e 265965 296
e 265966 296
e 265967 296
e 265968 296
e 265969 296
e 265970 296
e 265971 296
e 265972 296
e 265973 296
e 265974 296
e 10366 297
e 12511 297
e 13113 297
e 13539 297
e 14295 297
e 14313 297
e 16148 297
e 39988 297
e 47822 297
e 64844 297
e 66808 297
e 67113 297
e 69073 297
e 72663 297
e 76518 297
e 77817 297
e 78055 297
e 87185 297
e 90138 297
e 90544 297
e 91659 297
e 93226 297
e 94332 297
e 100950 297
e 101656 297
e 102996 297
e 103280 297
e 103564 297
e 104197 297
e 105585 297
e 106224 297
e 106244 297
e 146092 297
e 155492 297
e 161064 297
e 161070 297
e 161080 297
e 174159 297
e 175736 297
e 194455 297
e 194456 297
e 194457 297
e 194984 297
e 197136 297
e 217648 297
e 217654 297
e 218130 297
e 227938 297
e 261837 297
e 261838 297
e 261839 297
e 261840 297
e 261841 297
e 261842 297
e 261843 297
e 22382 298
e 33015 298
e 38998 298
e 44087 298
e 67000 298
e 67113 298
e 72663 298
e 79122 298
e 85608 298
e 90138 298
e 94917 298
e 97788 298
e 101893 298
e 106224 298
e 108456 298
e 263798 298
e 263799 298
e 263800 298
e 263801 298
e 496 299
e 64880 299
e 78055 299
e 78451 299
e 91659 299
e 92913 299
e 93184 299
e 101336 299
e 101656 299
e 103280 299
e 103801 299
e 105585 299
e 106224 299
e 106244 299
e 108305 299
e 122017 299
e 187043 299
e 271840 299
e 271841 299
e 271842 299
e 61186 300
e 64844 300
e 72663 300
e 77817 300
e 82819 300
e 85608 300
e 87897 300
e 89303 300
e 90138 300
e 92870 300
e 94332 300
e 102996 300
e 103280 300
e 103564 300
e 106224 300
e 106244 300
e 118724 300
e 173550 300
e 201749 300
e 217827 300
e 251904 300
e 251905 300
e 251906 300
e 251907 300
e 251908 300
e 251909 300
e 251910 300
e 35446 301
e 64844 301
e 66808 301
e 77817 301
e 78055 301
e 85450 301
e 91659 301
e 105585 301
e 106224 301
e 251312 301
e 251313 301
e 22340 302
e 24518 302
e 37171 302
e 50215 302
e 72663 302
e 78055 302
e 85450 302
e 87897 302
e 90138 302
e 100950 302
e 103564 302
e 106224 302
e 129067 302
e 190160 302
e 7905 303
e 12690 303
e 48492 303
e 64503 303
e 64844 303
e 64982 303
e 66808 303
e 67000 303
e 67113 303
e 67583 303
e 72663 303
e 76518 303
e 77817 303
e 78055 303
e 79122 303
e 85450 303
e 85608 303
e 85758 303
e 86889 303
e 87185 303
e 87897 303
e 89303 303
e 90138 303
e 90544 303
e 91659 303
e 92870 303
e 94332 303
e 94917 303
e 96669 303
e 97095 303
e 100950 303
e 101336 303
e 101656 303
e 102996 303
e 103280 303
e 103564 303
e 104197 303
e 104452 303
e 105585 303
e 106224 303
e 106244 303
e 109830 303
e 144497 303
e 144519 303
e 170243 303
e 179096 303
e 208363 303
e 210851 303
e 227212 303
e 237950 303
e 257975 303
e 263735 303
e 288614 303
e 296343 303
e 296364 303
e 296368 303
e 340854 303
e 358956 303
e 408819 303
e 410340 303
e 426233 303
e 426234 303
e 426235 303
e 426236 303
e 426237 303
e 426238 303
e 426239 303
e 426240 303
e 426241 303
e 426242 303
e 426243 303
e 426244 303
e 426245 303
e 426246 303
e 426247 303
e 426248 303
e 426249 303
e 426250 303
e 426251 303
e 426252 303
e 426253 303
e 426254 303
e 426255 303
e 426256 303
e 426257 303
e 426258 303
e 426259 303
e 16905 304
e 17405 304
e 25434 304
e 31134 304
e 51401 304
e 60172 304
e 65300 304
e 70383 304
e 70615 304
e 72663 304
e 76518 304
e 77817 304
e 84632 304
e 85608 304
e 85758 304
e 86889 304
e 89303 304
e 90544 304
e 94917 304
e 102996 304
e 104452 304
e 106125 304
e 106224 304
e 135779 304
e 169411 304
e 247520 304
e 254356 304
e 254357 304
e 254358 304
e 254359 304
e 254360 304
e 67000 305
e 72663 305
e 77817 305
e 78055 305
e 79122 305
e 85758 305
e 87185 305
e 89303 305
e 90138 305
e 90714 305
e 92870 305
e 100950 305
e 102996 305
e 106224 305
e 106244 305
e 254561 305
e 254562 305
e 254563 305
e 254564 305
e 254565 305
e 254566 305
e 254567 305
e 254568 305
e 254569 305
e 254570 305
e 254571 305
e 254572 305
e 254573 305
e 254574 305
e 254575 305
e 254576 305
e 7324 306
e 39113 306
e 66808 306
e 67000 306
e 67077 306
e 67113 306
e 71100 306
e 72663 306
e 74676 306
e 76518 306
e 77817 306
e 85608 306
e 85758 306
e 86889 306
e 87891 306
e 87897 306
e 89303 306
e 91659 306
e 92849 306
e 92870 306
e 94332 306
e 94917 306
e 100950 306
e 101336 306
e 101656 306
e 102996 306
e 103564 306
e 104197 306
e 104452 306
e 105585 306
e 106224 306
e 106244 306
e 119207 306
e 125394 306
e 151029 306
e 152533 306
e 177838 306
e 227538 306
e 256914 306
e 289355 306
e 289356 306
e 289357 306
e 289358 306
e 289359 306
e 289360 306
e 289361 306
e 289362 306
e 289363 306
e 289364 306
e 289365 306
e 289366 306
e 289367 306
e 289368 306
e 289369 306
e 289370 306
e 289371 306
e 289372 306
e 289373 306
e 289374 306
e 289375 306
e 491 307
e 3447 307
e 8521 307
e 14118 307
e 18007 307
e 57273 307
e 58007 307
e 58307 307
e 64844 307
e 65917 307
e 67000 307
e 67113 307
e 69073 307
e 72255 307
e 76325 307
e 76518 307
e 77817 307
e 85758 307
e 91659 307
e 92870 307
e 94917 307
e 100950 307
e 101656 307
e 103280 307
e 103564 307
e 104197 307
e 104452 307
e 106224 307
e 116395 307
e 146029 307
e 206823 307
e 208414 307
e 226745 307
e 229485 307
e 263846 307
e 290094 307
e 290095 307
e 290096 307
e 290097 307
e 6056 308
e 9177 308
e 12660 308
e 19090 308
e 46109 308
e 46848 308
e 48009 308
e 48983 308
e 52335 308
e 52853 308
e 64844 308
e 66808 308
e 67000 308
e 72663 308
e 76518 308
e 78055 308
e 79122 308
e 85450 308
e 85608 308
e 85758 308
e 86400 308
e 86889 308
e 87185 308
e 87897 308
e 89303 308
e 90138 308
e 91659 308
e 92870 308
e 94332 308
e 100950 308
e 101336 308
e 101656 308
e 102996 308
e 103280 308
e 103564 308
e 104197 308
e 104452 308
e 105585 308
e 106224 308
e 106244 308
e 108058 308
e 117738 308
e 146862 308
e 147557 308
e 157427 308
e 157735 308
e 166218 308
e 188904 308
e 188913 308
e 191012 308
e 195290 308
e 209033 308
e 212974 308
e 250379 308
e 250382 308
e 260212 308
e 277069 308
e 277098 308
e 279305 308
e 281629 308
e 292020 308
e 292021 308
e 292022 308
e 292023 308
e 292024 308
e 292025 308
e 292026 308
e 292027 308
e 292028 308
e 292029 308
e 292030 308
e 292031 308
e 292032 308
e 292033 308
e 292034 308
e 31276 309
e 47117 309
e 48636 309
e 66808 309
e 77817 309
e 78297 309
e 79537 309
e 84365 309
e 86889 309
e 87185 309
e 87897 309
e 90138 309
e 90544 309
e 93506 309
e 94917 309
e 100950 309
e 101336 309
e 103280 309
e 103564 309
e 106224 309
e 106244 309
e 118398 309
e 134292 309
e 138241 309
e 154843 309
e 171644 309
e 177394 309
e 273319 309
e 273320 309
e 11179 310
e 57109 310
e 59160 310
e 59935 310
e 64844 310
e 64845 310
e 64912 310
e 66808 310
e 67000 310
e 67113 310
e 69194 310
e 69262 310
e 72663 310
e 76518 310
e 76594 310
e 77229 310
e 77817 310
e 78055 310
e 79122 310
e 79879 310
e 85450 310
e 85608 310
e 85758 310
e 85759 310
e 86889 310
e 87185 310
e 87705 310
e 87710 310
e 87711 310
e 87712 310
e 87897 310
e 89303 310
e 90022 310
e 90138 310
e 90544 310
e 91659 310
e 92870 310
e 94207 310
e 94332 310
e 94850 310
e 94917 310
e 97555 310
e 98171 310
e 99157 310
e 100582 310
e 100944 310
e 100950 310
e 101336 310
e 101656 310
e 101707 310
e 102023 310
e 102996 310
e 103280 310
e 103564 310
e 104197 310
e 104452 310
e 105585 310
e 106224 310
e 106244 310
e 272347 310
e 272348 310
e 272349 310
e 272350 310
e 272351 310
e 6583 311
e 20517 311
e 46354 311
e 57253 311
e 64844 311
e 66808 311
e 67113 311
e 70155 311
e 76518 311
e 76730 311
e 77817 311
e 78055 311
e 79122 311
e 80424 311
e 85450 311
e 85608 311
e 86889 311
e 87897 311
e 89303 311
e 90138 311
e 91659 311
e 93610 311
e 93920 311
e 94332 311
e 94917 311
e 95963 311
e 100950 311
e 101336 311
e 101656 311
e 102996 311
e 103280 311
e 103564 311
e 104197 311
e 104452 311
e 105880 311
e 106224 311
e 106244 311
e 111385 311
e 177390 311
e 189069 311
e 194295 311
e 226866 311
e 257083 311
e 276041 311
e 276042 311
e 276043 311
e 276044 311
e 276045 311
e 276046 311
e 276047 311
e 276048 311
e 276049 311
e 276050 311
e 276051 311
e 276052 311
e 276053 311
e 276054 311
e 276055 311
e 276056 311
e 276057 311
e 17065 312
e 28712 312
e 57796 312
e 66166 312
e 85758 312
e 86889 312
e 87185 312
e 94332 312
e 96437 312
e 101656 312
e 103280 312
e 106224 312
e 106244 312
e 279174 312
e 279175 312
e 279176 312
e 279177 312
e 279178 312
e 22518 313
e 72663 313
e 85450 313
e 85758 313
e 87185 313
e 101336 313
e 104197 313
e 104452 313
e 106224 313
e 9062 314
e 22305 314
e 67113 314
e 76518 314
e 85450 314
e 89303 314
e 90544 314
e 94917 314
e 102996 314
e 106224 314
e 122270 314
e 280522 314
e 281639 314
e 5099 315
e 34386 315
e 64844 315
e 67000 315
e 67113 315
e 76518 315
e 90138 315
e 91659 315
e 94175 315
e 104197 315
e 106224 315
e 58279 316
e 64844 316
e 85450 316
e 85608 316
e 86889 316
e 87897 316
e 90138 316
e 103280 316
e 106224 316
e 115174 316
e 282073 316
e 282074 316
e 701 317
e 1706 317
e 5348 317
e 12723 317
e 42240 317
e 64844 317
e 72663 317
e 76518 317
e 77817 317
e 80060 317
e 85450 317
e 87897 317
e 89303 317
e 90544 317
e 92870 317
e 94917 317
e 96505 317
e 100950 317
e 101008 317
e 103280 317
e 103564 317
e 104452 317
e 105585 317
e 106224 317
e 106244 317
e 154360 317
e 191996 317
e 239165 317
e 273196 317
e 281831 317
e 281832 317
e 281833 317
e 281834 317
e 281835 317
e 281836 317
e 281837 317
e 281838 317
e 281839 317
e 999 318
e 13698 318
e 59880 318
e 60519 318
e 60939 318
e 61075 318
e 61179 318
e 67000 318
e 72663 318
e 78055 318
e 85608 318
e 90544 318
e 92702 318
e 92870 318
e 94332 318
e 94917 318
e 103564 318
e 104197 318
e 104452 318
e 106224 318
e 195268 318
e 199966 318
e 261616 318
e 261617 318
e 261618 318
e 261619 318
e 261620 318
e 261621 318
e 261622 318
e 261623 318
e 5624 319
e 5954 319
e 7382 319
e 28321 319
e 34179 319
e 34868 319
e 37607 319
e 39566 319
e 48123 319
e 50868 319
e 64844 319
e 66808 319
e 67113 319
e 72663 319
e 76518 319
e 77817 319
e 78055 319
e 79122 319
e 85261 319
e 85450 319
e 85608 319
e 85758 319
e 86248 319
e 86889 319
e 87185 319
e 87897 319
e 89303 319
e 90164 319
e 90544 319
e 91659 319
e 92870 319
e 94332 319
e 94917 319
e 98657 319
e 99472 319
e 100950 319
e 101336 319
e 101435 319
e 101656 319
e 102996 319
e 103280 319
e 103564 319
e 104197 319
e 104452 319
e 105585 319
e 106224 319
e 106244 319
e 127781 319
e 130107 319
e 133077 319
e 153538 319
e 153546 319
e 171040 319
e 178046 319
e 190488 319
e 191006 319
e 191010 319
e 199036 319
e 200982 319
e 244086 319
e 244087 319
e 253507 319
e 261625 319
e 261626 319
e 261627 319
e 261628 319
e 261629 319
e 261630 319
e 261631 319
e 261632 319
e 261633 319
e 261634 319
e 261635 319
e 261636 319
e 261637 319
e 261638 319
e 261639 319
e 261640 319
e 261641 319
e 261642 319
e 2299 320
e 6885 320
e 7796 320
e 35122 320
e 48866 320
e 50539 320
e 59797 320
e 64844 320
e 67113 320
e 68521 320
e 72663 320
e 76518 320
e 77817 320
e 78055 320
e 79122 320
e 81462 320
e 85758 320
e 86889 320
e 87185 320
e 87897 320
e 89303 320
e 90544 320
e 91220 320
e 91659 320
e 92971 320
e 94332 320
e 94917 320
e 98227 320
e 99714 320
e 100950 320
e 101336 320
e 102996 320
e 103280 320
e 104452 320
e 106224 320
e 106244 320
e 114880 320
e 137375 320
e 144324 320
e 159865 320
e 166169 320
e 166313 320
e 166817 320
e 249120 320
e 261528 320
e 261529 320
e 261530 320
e 261531 320
e 261532 320
e 261533 320
e 261534 320
e 261535 320
e 261536 320
e 261537 320
e 261538 320
e 261539 320
e 261540 320
e 769 321
e 16807 321
e 29374 321
e 31985 321
e 58159 321
e 61559 321
e 62636 321
e 62772 321
e 64844 321
e 66808 321
e 67000 321
e 67113 321
e 67220 321
e 72663 321
e 72748 321
e 76518 321
e 76813 321
e 77817 321
e 78055 321
e 79122 321
e 83934 321
e 84390 321
e 85450 321
e 85608 321
e 85758 321
e 86694 321
e 86889 321
e 87185 321
e 87897 321
e 89303 321
e 90138 321
e 90544 321
e 90696 321
e 91659 321
e 92539 321
e 92683 321
e 92870 321
e 94332 321
e 96153 321
e 97711 321
e 100950 321
e 101063 321
e 101336 321
e 101452 321
e 101656 321
e 102996 321
e 103280 321
e 103564 321
e 104197 321
e 104452 321
e 105585 321
e 106224 321
e 106244 321
e 109750 321
e 122005 321
e 129555 321
e 146017 321
e 150032 321
e 151288 321
e 152743 321
e 158138 321
e 174711 321
e 176818 321
e 182044 321
e 184622 321
e 190127 321
e 190146 321
e 190150 321
e 205491 321
e 212945 321
e 235392 321
e 237232 321
e 237245 321
e 238713 321
e 239164 321
e 244304 321
e 262524 321
e 281763 321
e 284965 321
e 298046 321
e 303669 321
e 304830 321
e 323755 321
e 365281 321
e 411863 321
e 411864 321
e 411865 321
e 411866 321
e 411867 321
e 2179 322
e 12922 322
e 61438 322
e 78055 322
e 79122 322
e 87897 322
e 89303 322
e 90138 322
e 101336 322
e 104197 322
e 106224 322
e 4171 323
e 19861 323
e 36514 323
e 42692 323
e 44610 323
e 58845 323
e 63217 323
e 64274 323
e 64844 323
e 65712 323
e 66808 323
e 76518 323
e 77817 323
e 78055 323
e 80061 323
e 80225 323
e 81981 323
e 82986 323
e 85608 323
e 85638 323
e 85758 323
e 87185 323
e 87897 323
e 90138 323
e 91693 323
e 94917 323
e 99174 323
e 99511 323
e 100358 323
e 100950 323
e 101656 323
e 102996 323
e 103348 323
e 103564 323
e 104452 323
e 104718 323
e 105455 323
e 105585 323
e 106224 323
e 124151 323
e 140308 323
e 180152 323
e 182545 323
e 202766 323
e 782 324
e 1714 324
e 7594 324
e 9167 324
e 10596 324
e 12429 324
e 15960 324
e 17043 324
e 19727 324
e 27054 324
e 27448 324
e 31642 324
e 37929 324
e 38147 324
e 42254 324
e 42910 324
e 51255 324
e 57478 324
e 57791 324
e 58760 324
e 60271 324
e 61098 324
e 64844 324
e 65093 324
e 66808 324
e 67000 324
e 67113 324
e 70969 324
e 76518 324
e 77817 324
e 78055 324
e 79122 324
e 85450 324
e 85608 324
e 85758 324
e 86889 324
e 87185 324
e 87897 324
e 89303 324
e 89657 324
e 89971 324
e 90138 324
e 90544 324
e 91659 324
e 92590 324
e 94332 324
e 94917 324
e 99595 324
e 99738 324
e 100481 324
e 100950 324
e 101336 324
e 101656 324
e 102996 324
e 103280 324
e 103564 324
e 104197 324
e 104452 324
e 105585 324
e 106224 324
e 106244 324
e 114806 324
e 125437 324
e 130616 324
e 130789 324
e 135263 324
e 140196 324
e 145581 324
e 147563 324
e 154592 324
e 165386 324
e 190040 324
e 192075 324
e 195955 324
e 196982 324
e 196983 324
e 196984 324
e 196985 324
e 196986 324
e 196987 324
e 196988 324
e 196989 324
e 196990 324
e 196991 324
e 196992 324
e 196993 324
e 196994 324
e 196995 324
e 196996 324
e 19985 325
e 36084 325
e 47431 325
e 49780 325
e 57171 325
e 57225 325
e 66565 325
e 68573 325
e 69384 325
e 77817 325
e 78917 325
e 79841 325
e 82152 325
e 85608 325
e 85665 325
e 86302 325
e 87185 325
e 87897 325
e 88122 325
e 90087 325
e 90138 325
e 90544 325
e 94332 325
e 101336 325
e 101656 325
e 102996 325
e 103192 325
e 103280 325
e 104452 325
e 106224 325
e 196799 325
e 13311 326
e 21199 326
e 31195 326
e 70025 326
e 72663 326
e 76518 326
e 78055 326
e 85450 326
e 90544 326
e 91659 326
e 100950 326
e 106224 326
e 519 327
e 3781 327
e 16137 327
e 58188 327
e 66808 327
e 73312 327
e 73938 327
e 76518 327
e 78055 327
e 86005 327
e 90138 327
e 90544 327
e 94332 327
e 94917 327
e 97866 327
e 101656 327
e 102079 327
e 102996 327
e 103060 327
e 103280 327
e 103564 327
e 104197 327
e 106224 327
e 169911 327
e 187727 327
e 187728 327
e 187729 327
e 187730 327
e 187731 327
e 187732 327
e 8924 328
e 24455 328
e 29824 328
e 32808 328
e 38260 328
e 39446 328
e 43121 328
e 58518 328
e 66808 328
e 67113 328
e 72663 328
e 77817 328
e 78055 328
e 79122 328
e 87897 328
e 90544 328
e 90966 328
e 91659 328
e 92870 328
e 94332 328
e 97756 328
e 99116 328
e 101336 328
e 103280 328
e 106224 328
e 106244 328
e 183126 328
e 183127 328
e 183128 328
e 183129 328
e 183130 328
e 183131 328
e 183132 328
e 183133 328
e 183134 328
e 183135 328
e 183136 328
e 61092 329
e 86889 329
e 97212 329
e 100950 329
e 101336 329
e 101656 329
e 103564 329
e 104452 329
e 105585 329
e 106224 329
e 184484 329
e 184485 329
e 184486 329
e 1963 330
e 16323 330
e 64583 330
e 66808 330
e 67000 330
e 67113 330
e 72663 330
e 76518 330
e 77817 330
e 86244 330
e 86976 330
e 87897 330
e 89303 330
e 90344 330
e 90544 330
e 90625 330
e 94332 330
e 94917 330
e 95275 330
e 95393 330
e 100950 330
e 101336 330
e 102996 330
e 103564 330
e 104197 330
e 105585 330
e 106224 330
e 106244 330
e 155950 330
e 222931 330
e 327005 330
e 338681 330
e 373306 330
e 373308 330
e 427338 330
e 427339 330
e 427340 330
e 427341 330
e 427342 330
e 427343 330
e 767 331
e 1316 331
e 7491 331
e 58728 331
e 58904 331
e 59005 331
e 59030 331
e 66808 331
e 67000 331
e 72332 331
e 77817 331
e 77953 331
e 85758 331
e 92870 331
e 94522 331
e 98259 331
e 104452 331
e 106224 331
e 106244 331
e 8859 332
e 29280 332
e 31718 332
e 39998 332
e 48964 332
e 50259 332
e 54073 332
e 66808 332
e 69015 332
e 76518 332
e 78055 332
e 83293 332
e 85758 332
e 90138 332
e 90544 332
e 106224 332
e 106244 332
e 298992 332
e 330166 332
e 428944 332
e 1760 333
e 20766 333
e 25858 333
e 28059 333
e 60538 333
e 64844 333
e 66808 333
e 66917 333
e 66943 333
e 67000 333
e 67113 333
e 72663 333
e 76518 333
e 77817 333
e 78055 333
e 79122 333
e 85450 333
e 85608 333
e 85758 333
e 86889 333
e 87185 333
e 87897 333
e 89303 333
e 90138 333
e 90544 333
e 91659 333
e 94332 333
e 94917 333
e 98434 333
e 100950 333
e 101336 333
e 101656 333
e 102996 333
e 103280 333
e 103564 333
e 104197 333
e 104452 333
e 105585 333
e 106224 333
e 106244 333
e 119540 333
e 119780 333
e 119796 333
e 121832 333
e 125197 333
e 127981 333
e 162179 333
e 173095 333
e 173381 333
e 215595 333
e 215664 333
e 231230 333
e 233463 333
e 244664 333
e 244674 333
e 259720 333
e 263460 333
e 429027 333
e 429028 333
e 429029 333
e 429030 333
e 429031 333
e 429032 333
e 429033 333
e 429034 333
e 429035 333
e 429036 333
e 429037 333
e 429038 333
e 429039 333
e 429040 333
e 429041 333
e 429042 333
e 429043 333
e 429044 333
e 429045 333
e 429046 333
e 429047 333
e 429048 333
e 429049 333
e 429050 333
e 429051 333
e 72663 334
e 82009 334
e 85608 334
e 86062 334
e 86889 334
e 87897 334
e 90138 334
e 91659 334
e 94332 334
e 106224 334
e 259811 334
e 335242 334
e 412659 334
e 412660 334
e 412661 334
e 412662 334
e 412663 334
e 412664 334
e 6147 335
e 9260 335
e 34011 335
e 35408 335
e 40382 335
e 66808 335
e 73883 335
e 76518 335
e 77817 335
e 78055 335
e 84763 335
e 85538 335
e 87897 335
e 89303 335
e 90033 335
e 90138 335
e 92870 335
e 94122 335
e 96639 335
e 102996 335
e 103564 335
e 104063 335
e 104197 335
e 106224 335
e 187867 335
e 193820 335
e 235271 335
e 280869 335
e 430997 335
e 718 336
e 848 336
e 1023 336
e 3606 336
e 14709 336
e 36571 336
e 42588 336
e 45367 336
e 57663 336
e 58944 336
e 66808 336
e 67000 336
e 67113 336
e 71841 336
e 72663 336
e 76518 336
e 77817 336
e 78055 336
e 79122 336
e 85380 336
e 85450 336
e 85758 336
e 86889 336
e 87185 336
e 87897 336
e 89303 336
e 90138 336
e 90544 336
e 91659 336
e 92870 336
e 94332 336
e 94917 336
e 99589 336
e 101336 336
e 101656 336
e 102996 336
e 103280 336
e 103341 336
e 103564 336
e 104197 336
e 104452 336
e 106224 336
e 106244 336
e 106619 336
e 127516 336
e 141144 336
e 166299 336
e 196036 336
e 203104 336
e 272642 336
e 284674 336
e 285847 336
e 286432 336
e 288694 336
e 301193 336
e 305303 336
e 311242 336
e 315316 336
e 327764 336
e 350600 336
e 350602 336
e 350604 336
e 370666 336
e 398716 336
e 409531 336
e 410675 336
e 432348 336
e 432349 336
e 432350 336
e 432351 336
e 432352 336
e 432353 336
e 432354 336
e 432355 336
e 432356 336
e 432357 336
e 432358 336
e 1014 337
e 1115 337
e 1260 337
e 44324 337
e 57151 337
e 60939 337
e 61075 337
e 66808 337
e 76518 337
e 77817 337
e 78055 337
e 79122 337
e 85450 337
e 85608 337
e 86703 337
e 90138 337
e 90591 337
e 100950 337
e 103280 337
e 103564 337
e 104197 337
e 106224 337
e 155633 337
e 257954 337
e 257958 337
e 301390 337
e 18731 338
e 59878 338
e 64844 338
e 66808 338
e 67000 338
e 72663 338
e 78055 338
e 79122 338
e 85758 338
e 86889 338
e 87897 338
e 89303 338
e 90544 338
e 91659 338
e 92870 338
e 94917 338
e 97753 338
e 100950 338
e 101336 338
e 102095 338
e 103280 338
e 103564 338
e 104197 338
e 104452 338
e 105585 338
e 106224 338
e 106244 338
e 121045 338
e 170847 338
e 171865 338
e 174902 338
e 214037 338
e 299047 338
e 299049 338
e 369198 338
e 378957 338
e 435912 338
e 435913 338
e 435914 338
e 435915 338
e 435916 338
e 435917 338
e 435918 338
e 435919 338
e 435920 338
e 435921 338
e 435922 338
e 435923 338
e 435924 338
e 435925 338
e 435926 338
e 435927 338
e 435928 338
e 435929 338
e 435930 338
e 435931 338
e 435932 338
e 435933 338
e 374 339
e 583 339
e 1648 339
e 2310 339
e 3039 339
e 5574 339
e 8218 339
e 61082 339
e 64844 339
e 67000 339
e 78055 339
e 79122 339
e 85450 339
e 85758 339
e 87185 339
e 89303 339
e 90138 339
e 90544 339
e 91659 339
e 92870 339
e 94917 339
e 95317 339
e 96168 339
e 100950 339
e 101656 339
e 102996 339
e 103280 339
e 103564 339
e 104197 339
e 104452 339
e 105585 339
e 106224 339
e 106244 339
e 159274 339
e 209395 339
e 245335 339
e 245337 339
e 300697 339
e 335594 339
e 389411 339
e 439305 339
e 439306 339
e 439307 339
e 439308 339
e 439309 339
e 439310 339
e 439311 339
e 439312 339
e 439313 339
e 439314 339
e 439315 339
e 439316 339
e 439317 339
e 439318 339
e 439319 339
e 439320 339
e 11262 340
e 14195 340
e 17864 340
e 40076 340
e 77817 340
e 79677 340
e 85758 340
e 87185 340
e 92870 340
e 100064 340
e 103280 340
e 104197 340
e 105585 340
e 106224 340
e 154212 340
e 440174 340
e 57498 341
e 59348 341
e 78055 341
e 80596 341
e 85450 341
e 87185 341
e 89180 341
e 89263 341
e 92870 341
e 94723 341
e 101336 341
e 102996 341
e 104452 341
e 106224 341
e 20185 342
e 67000 342
e 67113 342
e 85758 342
e 86889 342
e 90544 342
e 91659 342
e 92870 342
e 100950 342
e 102996 342
e 104452 342
e 106224 342
e 106244 342
e 283955 342
e 392473 342
e 392474 342
e 392475 342
e 392476 342
e 392477 342
e 392478 342
e 392479 342
e 392480 342
e 392481 342
e 392482 342
e 392483 342
e 392484 342
e 392485 342
e 6988 343
e 19327 343
e 64844 343
e 67113 343
e 71477 343
e 72663 343
e 74733 343
e 75501 343
e 77817 343
e 78492 343
e 79122 343
e 85608 343
e 86889 343
e 87185 343
e 88592 343
e 91659 343
e 92870 343
e 93075 343
e 100422 343
e 101336 343
e 102996 343
e 103280 343
e 103564 343
e 104452 343
e 105585 343
e 106224 343
e 106244 343
e 138050 343
e 202651 343
e 204261 343
e 204267 343
e 233739 343
e 356746 343
e 373246 343
e 415144 343
e 415145 343
e 415146 343
e 415147 343
e 415148 343
e 415149 343
e 415150 343
e 415151 343
e 7549 344
e 8330 344
e 27793 344
e 34565 344
e 53267 344
e 59883 344
e 67113 344
e 67935 344
e 79472 344
e 85450 344
e 87185 344
e 87897 344
e 89303 344
e 91659 344
e 94917 344
e 99337 344
e 101406 344
e 106224 344
e 24538 345
e 67113 345
e 73577 345
e 78055 345
e 79122 345
e 85450 345
e 85608 345
e 85758 345
e 87185 345
e 89303 345
e 90544 345
e 91659 345
e 94332 345
e 94917 345
e 102996 345
e 104197 345
e 106224 345
e 106244 345
e 178656 345
e 193381 345
e 215362 345
e 237824 345
e 238270 345
e 247550 345
e 282729 345
e 285067 345
e 285070 345
e 285072 345
e 325493 345
e 344089 345
e 344094 345
e 344096 345
e 359786 345
e 359787 345
e 359788 345
e 359789 345
e 359790 345
e 359791 345
e 359792 345
e 359793 345
e 13763 346
e 66808 346
e 72663 346
e 77817 346
e 78055 346
e 87897 346
e 89303 346
e 90138 346
e 94917 346
e 101336 346
e 103564 346
e 104197 346
e 104452 346
e 106224 346
e 106244 346
e 157019 346
e 177099 346
e 361716 346
e 361717 346
e 361718 346
e 361719 346
e 361720 346
e 361721 346
e 361722 346
e 361723 346
e 361724 346
e 361725 346
e 361726 346
e 361727 346
e 60020 347
e 66808 347
e 67000 347
e 89303 347
e 90138 347
e 91659 347
e 94332 347
e 101656 347
e 106224 347
e 361914 347
e 361915 347
e 949 348
e 66808 348
e 72663 348
e 85450 348
e 90138 348
e 103564 348
e 104197 348
e 106224 348
e 106244 348
e 361940 348
e 361941 348
e 361942 348
e 361943 348
e 7830 349
e 11764 349
e 11909 349
e 12710 349
e 13497 349
e 14054 349
e 52718 349
e 63813 349
e 64844 349
e 67113 349
e 72663 349
e 79176 349
e 91659 349
e 93228 349
e 94917 349
e 100950 349
e 106224 349
e 106244 349
e 3325 350
e 15475 350
e 18247 350
e 57449 350
e 64844 350
e 67113 350
e 74623 350
e 78055 350
e 85758 350
e 89303 350
e 93870 350
e 94917 350
e 104197 350
e 104553 350
e 106224 350
e 301479 350
e 369997 350
e 369998 350
e 369999 350
e 39923 351
e 66808 351
e 78055 351
e 79122 351
e 85450 351
e 85608 351
e 87185 351
e 92870 351
e 106224 351
e 245926 351
e 288394 351
e 303410 351
e 303411 351
e 303412 351
e 303413 351
e 303414 351
e 303415 351
e 303416 351
e 44153 352
e 64844 352
e 85608 352
e 87445 352
e 87897 352
e 90741 352
e 91659 352
e 102996 352
e 104197 352
e 105585 352
e 106224 352
e 12927 353
e 67000 353
e 72663 353
e 77817 353
e 79122 353
e 85450 353
e 85758 353
e 86889 353
e 87185 353
e 88817 353
e 89303 353
e 92870 353
e 94332 353
e 94917 353
e 100950 353
e 101336 353
e 101656 353
e 102996 353
e 103280 353
e 103564 353
e 106224 353
e 106244 353
e 116324 353
e 154819 353
e 163076 353
e 264509 353
e 303890 353
e 303891 353
e 303892 353
e 303893 353
e 303894 353
e 303895 353
e 303896 353
e 303897 353
e 303898 353
e 303899 353
e 303900 353
e 303901 353
e 303902 353
e 303903 353
e 303904 353
e 303905 353
e 5594 354
e 27879 354
e 30945 354
e 72663 354
e 78055 354
e 85450 354
e 85608 354
e 86889 354
e 87897 354
e 90544 354
e 91659 354
e 92505 354
e 92870 354
e 94917 354
e 100846 354
e 102996 354
e 104805 354
e 106224 354
e 108231 354
e 269431 354
e 321213 354
e 321214 354
e 321215 354
e 321216 354
e 321217 354
e 321218 354
e 321219 354
e 321220 354
e 321221 354
e 321222 354
e 321223 354
e 1343 355
e 3025 355
e 6620 355
e 16171 355
e 64844 355
e 66808 355
e 67000 355
e 67113 355
e 72663 355
e 76518 355
e 77817 355
e 80918 355
e 85450 355
e 85608 355
e 85758 355
e 86889 355
e 87185 355
e 87897 355
e 89303 355
e 90138 355
e 92870 355
e 94332 355
e 94917 355
e 95483 355
e 100950 355
e 101336 355
e 101656 355
e 102996 355
e 103280 355
e 103564 355
e 104197 355
e 104452 355
e 105585 355
e 106224 355
e 106244 355
e 170839 355
e 215778 355
e 259400 355
e 259401 355
e 316770 355
e 316771 355
e 316772 355
e 316773 355
e 316774 355
e 316775 355
e 316776 355
e 316777 355
e 316778 355
e 316779 355
e 316780 355
e 316781 355
e 316782 355
e 316783 355
e 316784 355
e 316785 355
e 316786 355
e 316787 355
e 316788 355
e 316789 355
e 316790 355
e 316791 355
e 316792 355
e 316793 355
e 64844 356
e 67000 356
e 77817 356
e 85450 356
e 85608 356
e 86889 356
e 87897 356
e 89303 356
e 90138 356
e 92870 356
e 100950 356
e 101336 356
e 101656 356
e 106067 356
e 106224 356
e 196930 356
e 319195 356
e 325377 356
e 325384 356
e 348364 356
e 417190 356
e 417191 356
e 417192 356
e 417193 356
e 417194 356
e 417195 356
e 417196 356
e 702 357
e 17478 357
e 60020 357
e 64844 357
e 72663 357
e 85758 357
e 87897 357
e 101656 357
e 104197 357
e 105585 357
e 106224 357
e 24063 358
e 39129 358
e 59763 358
e 66808 358
e 67113 358
e 91659 358
e 92870 358
e 101336 358
e 101656 358
e 105585 358
e 106224 358
e 457796 358
e 492800 358
e 533803 358
e 38457 359
e 66808 359
e 67000 359
e 67113 359
e 72663 359
e 77817 359
e 79122 359
e 85450 359
e 85758 359
e 87897 359
e 89303 359
e 90138 359
e 90544 359
e 94917 359
e 101336 359
e 101656 359
e 102996 359
e 103564 359
e 104197 359
e 104452 359
e 105585 359
e 106224 359
e 106244 359
e 166899 359
e 183100 359
e 354454 359
e 416811 359
e 439027 359
e 465287 359
e 520389 359
e 521711 359
e 531482 359
e 537156 359
e 537157 359
e 537158 359
e 537159 359
e 537160 359
e 537161 359
e 537162 359
e 537163 359
e 537164 359
e 537165 359
e 537166 359
e 537167 359
e 537168 359
e 537169 359
e 537170 359
e 537171 359
e 537172 359
e 537173 359
e 537174 359
e 537175 359
e 537176 359
e 537177 359
e 537178 359
e 537179 359
e 537180 359
e 537181 359
e 537182 359
e 11179 360
e 51401 360
e 57768 360
e 64844 360
e 65300 360
e 66808 360
e 67000 360
e 69073 360
e 72663 360
e 75292 360
e 77817 360
e 78055 360
e 79122 360
e 80424 360
e 84438 360
e 85608 360
e 85758 360
e 87185 360
e 89303 360
e 90255 360
e 90544 360
e 92870 360
e 93383 360
e 94332 360
e 94917 360
e 98502 360
e 98586 360
e 100582 360
e 101080 360
e 101336 360
e 101656 360
e 101707 360
e 102996 360
e 103280 360
e 103564 360
e 104197 360
e 104452 360
e 106224 360
e 345301 360
e 357401 360
e 393992 360
e 476293 360
e 535870 360
e 535871 360
e 535872 360
e 535873 360
e 535874 360
e 535875 360
e 535876 360
e 535877 360
e 535878 360
e 535879 360
e 535880 360
e 535881 360
e 26239 361
e 67113 361
e 72663 361
e 73365 361
e 81549 361
e 85608 361
e 85758 361
e 87071 361
e 90544 361
e 91673 361
e 96643 361
e 101656 361
e 102996 361
e 105771 361
e 106224 361
e 376 362
e 3026 362
e 6049 362
e 11179 362
e 19979 362
e 59603 362
e 64844 362
e 75817 362
e 76518 362
e 77958 362
e 78055 362
e 83985 362
e 91659 362
e 100950 362
e 101336 362
e 105928 362
e 106224 362
e 106244 362
e 1870 363
e 12398 363
e 15869 363
e 67000 363
e 67113 363
e 72663 363
e 86928 363
e 87897 363
e 89303 363
e 90138 363
e 92870 363
e 94332 363
e 94917 363
e 100950 363
e 102996 363
e 103280 363
e 104452 363
e 106224 363
e 212916 363
e 231234 363
e 233477 363
e 249835 363
e 282211 363
e 315643 363
e 379674 363
e 454488 363
e 520388 363
e 520389 363
e 520390 363
e 520391 363
e 520392 363
e 520393 363
e 648 364
e 1956 364
e 3264 364
e 3912 364
e 4709 364
e 5292 364
e 5573 364
e 7332 364
e 7483 364
e 7785 364
e 8364 364
e 19398 364
e 52167 364
e 55509 364
e 57166 364
e 58573 364
e 64844 364
e 66808 364
e 67000 364
e 67113 364
e 69562 364
e 70761 364
e 72663 364
e 76518 364
e 77817 364
e 78055 364
e 79122 364
e 84345 364
e 84576 364
e 85143 364
e 85450 364
e 85608 364
e 85758 364
e 86889 364
e 87185 364
e 87897 364
e 89303 364
e 90138 364
e 90544 364
e 91659 364
e 92722 364
e 92870 364
e 94332 364
e 94917 364
e 96007 364
e 100950 364
e 101336 364
e 101656 364
e 102996 364
e 103280 364
e 103564 364
e 104197 364
e 104452 364
e 105585 364
e 106224 364
e 106244 364
e 117645 364
e 134757 364
e 141624 364
e 165621 364
e 165623 364
e 177660 364
e 198968 364
e 198969 364
e 241145 364
e 266955 364
e 266964 364
e 266971 364
e 270594 364
e 292521 364
e 338687 364
e 350252 364
e 350981 364
e 425662 364
e 455501 364
e 478523 364
e 490020 364
e 513189 364
e 520078 364
e 520079 364
e 520080 364
e 520081 364
e 520082 364
e 520083 364
e 520084 364
e 520085 364
e 520086 364
e 520087 364
e 520088 364
e 520089 364
e 19421 365
e 66808 365
e 77817 365
e 78055 365
e 85608 365
e 87897 365
e 101656 365
e 103280 365
e 106224 365
e 266159 365
e 519934 365
e 519935 365
e 519936 365
e 519937 365
e 3170 366
e 57606 366
e 76518 366
e 77817 366
e 79122 366
e 86889 366
e 90544 366
e 94332 366
e 104197 366
e 106224 366
e 322166 366
e 322167 366
e 322168 366
e 407279 366
e 521751 366
e 521752 366
e 521753 366
e 521754 366
e 1123 367
e 72663 367
e 76518 367
e 85608 367
e 85758 367
e 92870 367
e 100950 367
e 104452 367
e 106224 367
e 486286 367
e 521378 367
e 521379 367
e 521380 367
e 521381 367
e 57542 368
e 64844 368
e 67113 368
e 67342 368
e 81270 368
e 85608 368
e 85758 368
e 87897 368
e 101656 368
e 106224 368
e 106244 368
e 918 369
e 38190 369
e 38687 369
e 61758 369
e 63385 369
e 64844 369
e 66808 369
e 79446 369
e 85608 369
e 86889 369
e 89303 369
e 92870 369
e 100300 369
e 101924 369
e 106224 369
e 106244 369
e 3825 370
e 17781 370
e 64767 370
e 64844 370
e 79122 370
e 79938 370
e 85608 370
e 86710 370
e 86767 370
e 87897 370
e 89303 370
e 90138 370
e 90544 370
e 91659 370
e 92870 370
e 94332 370
e 100950 370
e 102996 370
e 104452 370
e 105585 370
e 106224 370
e 160436 370
e 174330 370
e 189930 370
e 212276 370
e 225545 370
e 247204 370
e 262754 370
e 272744 370
e 272749 370
e 346969 370
e 394724 370
e 435373 370
e 435374 370
e 435375 370
e 420 371
e 59479 371
e 60407 371
e 67000 371
e 79122 371
e 86889 371
e 87185 371
e 89072 371
e 92115 371
e 94917 371
e 102996 371
e 105585 371
e 106224 371
e 1044 372
e 2581 372
e 7787 372
e 9810 372
e 72663 372
e 73741 372
e 79122 372
e 89303 372
e 100950 372
e 101336 372
e 102996 372
e 103280 372
e 106224 372
e 64844 373
e 67000 373
e 76790 373
e 85758 373
e 86889 373
e 89303 373
e 90544 373
e 103564 373
e 106224 373
e 239612 373
e 248069 373
e 583 374
e 2310 374
e 5574 374
e 10172 374
e 25293 374
e 63644 374
e 67000 374
e 67113 374
e 72663 374
e 77817 374
e 85608 374
e 85758 374
e 86889 374
e 87897 374
e 89303 374
e 90544 374
e 91659 374
e 100950 374
e 101336 374
e 101656 374
e 102996 374
e 103280 374
e 106224 374
e 111469 374
e 281282 374
e 310172 374
e 439307 374
e 439312 374
e 439316 374
e 470252 374
e 485311 374
e 485312 374
e 485313 374
e 485314 374
e 485315 374
e 485316 374
e 485317 374
e 485318 374
e 485319 374
e 485320 374
e 485321 374
e 485322 374
e 485323 374
e 13311 375
e 13749 375
e 59749 375
e 67113 375
e 76518 375
e 78055 375
e 85450 375
e 90138 375
e 90544 375
e 102996 375
e 106224 375
e 367407 375
e 367417 375
e 367442 375
e 485859 375
e 485860 375
e 485861 375
e 485862 375
e 6049 376
e 18871 376
e 67113 376
e 72663 376
e 78055 376
e 79122 376
e 89303 376
e 91659 376
e 104197 376
e 106224 376
e 485786 376
e 485787 376
e 485788 376
e 12681 377
e 67113 377
e 67230 377
e 68006 377
e 74041 377
e 81773 377
e 85608 377
e 87897 377
e 90138 377
e 94332 377
e 101656 377
e 104197 377
e 104976 377
e 106224 377
e 64844 378
e 66808 378
e 77817 378
e 83634 378
e 87185 378
e 94332 378
e 103280 378
e 103564 378
e 104197 378
e 106224 378
e 447819 378
e 447820 378
e 447821 378
e 447822 378
e 447823 378
e 447824 378
e 5585 379
e 7818 379
e 20234 379
e 41195 379
e 59035 379
e 60207 379
e 63855 379
e 64844 379
e 66808 379
e 67113 379
e 67931 379
e 69266 379
e 71015 379
e 72168 379
e 80838 379
e 85450 379
e 85608 379
e 87897 379
e 89303 379
e 90138 379
e 90364 379
e 90544 379
e 91659 379
e 92870 379
e 99624 379
e 99772 379
e 101336 379
e 101991 379
e 102996 379
e 103564 379
e 103729 379
e 104452 379
e 105585 379
e 106224 379
e 107944 379
e 124324 379
e 194056 379
e 217270 379
e 223408 379
e 240284 379
e 375429 379
e 468657 379
e 468658 379
e 67000 380
e 69872 380
e 72663 380
e 77406 380
e 77817 380
e 85450 380
e 87185 380
e 87897 380
e 90544 380
e 91659 380
e 101336 380
e 101656 380
e 102996 380
e 104675 380
e 105585 380
e 106224 380
e 132228 380
e 132230 380
e 467311 380
e 467312 380
e 467313 380
e 467314 380
e 467315 380
e 467316 380
e 467317 380
e 467318 380
e 9187 381
e 18976 381
e 64844 381
e 66808 381
e 77817 381
e 85608 381
e 85740 381
e 85758 381
e 87185 381
e 88305 381
e 90138 381
e 92870 381
e 94332 381
e 100950 381
e 101656 381
e 103280 381
e 103564 381
e 104452 381
e 105585 381
e 106224 381
e 106244 381
e 129511 381
e 138031 381
e 182964 381
e 279293 381
e 443901 381
e 460612 381
e 460613 381
e 460614 381
e 460615 381
e 460616 381
e 460617 381
e 460618 381
e 460619 381
e 460620 381
e 460621 381
e 460622 381
e 460623 381
e 9295 382
e 60973 382
e 64844 382
e 76518 382
e 101336 382
e 103280 382
e 104197 382
e 104452 382
e 105585 382
e 106224 382
e 256978 382
e 269014 382
e 554388 382
e 600407 382
e 600408 382
e 600409 382
e 600410 382
e 600411 382
e 9913 383
e 57965 383
e 64844 383
e 67000 383
e 72663 383
e 85450 383
e 86889 383
e 101656 383
e 103280 383
e 106224 383
e 420817 383
e 66808 384
e 78055 384
e 80332 384
e 87185 384
e 92870 384
e 94917 384
e 100950 384
e 101656 384
e 106224 384
e 297465 384
e 446036 384
e 602118 384
e 602119 384
e 602120 384
e 602121 384
e 602122 384
e 602123 384
e 602124 384
e 602125 384
e 6050 385
e 67000 385
e 68288 385
e 77817 385
e 85450 385
e 86889 385
e 87185 385
e 89303 385
e 91659 385
e 92870 385
e 94332 385
e 100582 385
e 102996 385
e 103564 385
e 104197 385
e 104452 385
e 105585 385
e 106224 385
e 127754 385
e 150572 385
e 202030 385
e 558046 385
e 603424 385
e 603425 385
e 603426 385
e 603427 385
e 603428 385
e 603429 385
e 57469 386
e 59694 386
e 60174 386
e 64844 386
e 79122 386
e 86889 386
e 89303 386
e 92870 386
e 93033 386
e 101336 386
e 101656 386
e 102088 386
e 103733 386
e 106224 386
e 21290 387
e 22223 387
e 66808 387
e 67000 387
e 67113 387
e 72663 387
e 76518 387
e 85450 387
e 85608 387
e 87185 387
e 87897 387
e 92870 387
e 94332 387
e 94917 387
e 101336 387
e 101656 387
e 102996 387
e 104197 387
e 104452 387
e 106224 387
e 106244 387
e 175659 387
e 226418 387
e 231857 387
e 236607 387
e 267050 387
e 341647 387
e 343891 387
e 388432 387
e 509883 387
e 590023 387
e 603190 387
e 603840 387
e 603841 387
e 603842 387
e 603843 387
e 603844 387
e 603845 387
e 603846 387
e 603847 387
e 603848 387
e 603849 387
e 603850 387
e 603851 387
e 14396 388
e 59524 388
e 64844 388
e 66808 388
e 67000 388
e 72663 388
e 76518 388
e 77817 388
e 78055 388
e 79122 388
e 85450 388
e 85608 388
e 85758 388
e 86889 388
e 87185 388
e 89303 388
e 90138 388
e 90544 388
e 91659 388
e 92870 388
e 94332 388
e 94917 388
e 100950 388
e 101336 388
e 101656 388
e 102996 388
e 103280 388
e 103564 388
e 104197 388
e 104288 388
e 104452 388
e 105585 388
e 106224 388
e 106244 388
e 132026 388
e 135952 388
e 194557 388
e 194564 388
e 237168 388
e 237170 388
e 295645 388
e 297033 388
e 297041 388
e 306334 388
e 306338 388
e 407589 388
e 407605 388
e 407606 388
e 413387 388
e 426308 388
e 433971 388
e 433976 388
e 487800 388
e 508525 388
e 522348 388
e 537718 388
e 541812 388
e 587844 388
e 608526 388
e 608527 388
e 608528 388
e 608529 388
e 608530 388
e 608531 388
e 608532 388
e 608533 388
e 608534 388
e 608535 388
e 608536 388
e 608537 388
e 608538 388
e 608539 388
e 608540 388
e 608541 388
e 608542 388
e 608543 388
e 608544 388
e 608545 388
e 608546 388
e 608547 388
e 11179 389
e 16021 389
e 66808 389
e 67113 389
e 77817 389
e 78055 389
e 79122 389
e 87897 389
e 89303 389
e 90544 389
e 92870 389
e 100950 389
e 101336 389
e 101656 389
e 102996 389
e 105585 389
e 106224 389
e 166090 389
e 253152 389
e 293150 389
e 369166 389
e 424993 389
e 609869 389
e 609870 389
e 609871 389
e 609872 389
e 609873 389
e 609874 389
e 609875 389
e 609876 389
e 609877 389
e 85758 390
e 86889 390
e 91659 390
e 100950 390
e 101656 390
e 103280 390
e 105585 390
e 105660 390
e 106224 390
e 609828 390
e 609829 390
e 609830 390
e 609831 390
e 64844 391
e 67113 391
e 72663 391
e 76518 391
e 78055 391
e 83743 391
e 85450 391
e 85608 391
e 85758 391
e 86889 391
e 87897 391
e 89303 391
e 90544 391
e 91659 391
e 94332 391
e 99321 391
e 100950 391
e 103280 391
e 103564 391
e 106224 391
e 106244 391
e 177677 391
e 177698 391
e 177703 391
e 427661 391
e 489376 391
e 524962 391
e 577707 391
e 577721 391
e 580713 391
e 611413 391
e 611414 391
e 611415 391
e 611416 391
e 611417 391
e 611418 391
e 611419 391
e 611420 391
e 611421 391
e 611422 391
e 611423 391
e 611424 391
e 611425 391
e 611426 391
e 611427 391
e 1438 392
e 3762 392
e 64844 392
e 66808 392
e 67000 392
e 72663 392
e 76518 392
e 77817 392
e 78055 392
e 87185 392
e 89303 392
e 90544 392
e 102996 392
e 103564 392
e 106224 392
e 106244 392
e 173997 392
e 257045 392
e 257472 392
e 372291 392
e 372292 392
e 372293 392
e 372294 392
e 372295 392
e 372296 392
e 372297 392
e 372298 392
e 372299 392
e 372300 392
e 439 393
e 1256 393
e 49173 393
e 59981 393
e 64844 393
e 66808 393
e 67113 393
e 73772 393
e 76576 393
e 79604 393
e 79865 393
e 80868 393
e 84002 393
e 87185 393
e 87332 393
e 89856 393
e 90138 393
e 91659 393
e 94332 393
e 94917 393
e 98125 393
e 102738 393
e 103564 393
e 104452 393
e 105585 393
e 106224 393
e 106244 393
e 131409 393
e 291014 393
e 291021 393
e 298437 393
e 358026 393
e 370665 393
e 926 394
e 10542 394
e 12196 394
e 21167 394
e 28183 394
e 30393 394
e 36406 394
e 47003 394
e 59256 394
e 60431 394
e 61913 394
e 64469 394
e 64844 394
e 66808 394
e 66903 394
e 67000 394
e 67113 394
e 72663 394
e 76325 394
e 76518 394
e 78055 394
e 79122 394
e 85450 394
e 85608 394
e 85758 394
e 86889 394
e 87185 394
e 87300 394
e 87897 394
e 89303 394
e 90138 394
e 91659 394
e 92870 394
e 93508 394
e 94332 394
e 100950 394
e 101656 394
e 101888 394
e 101979 394
e 102996 394
e 103280 394
e 103564 394
e 104197 394
e 104452 394
e 105585 394
e 106224 394
e 124263 394
e 133796 394
e 159717 394
e 165291 394
e 165372 394
e 200904 394
e 290893 394
e 290898 394
e 293018 394
e 297652 394
e 308558 394
e 337689 394
e 343157 394
e 353699 394
e 360832 394
e 360833 394
e 360834 394
e 360835 394
e 360836 394
e 360837 394
e 360838 394
e 360839 394
e 360840 394
e 360841 394
e 64844 395
e 66808 395
e 67000 395
e 74571 395
e 76518 395
e 78055 395
e 85608 395
e 86889 395
e 87185 395
e 87897 395
e 89303 395
e 90138 395
e 90544 395
e 94332 395
e 94917 395
e 97218 395
e 101656 395
e 102688 395
e 102996 395
e 105585 395
e 106224 395
e 133422 395
e 137874 395
e 163651 395
e 168606 395
e 172836 395
e 355432 395
e 355433 395
e 355434 395
e 355435 395
e 355436 395
e 355437 395
e 355438 395
e 355439 395
e 355440 395
e 355441 395
e 355442 395
e 355443 395
e 355444 395
e 355445 395
e 355446 395
e 11179 396
e 44736 396
e 44738 396
e 67000 396
e 67113 396
e 77817 396
e 79122 396
e 84300 396
e 85608 396
e 85758 396
e 86277 396
e 87185 396
e 89303 396
e 94917 396
e 100950 396
e 104197 396
e 104452 396
e 106224 396
e 120460 396
e 353482 396
e 353483 396
e 353484 396
e 353485 396
e 353486 396
e 353487 396
e 353488 396
e 353489 396
e 353490 396
e 652 397
e 9081 397
e 9340 397
e 9706 397
e 10925 397
e 13117 397
e 19083 397
e 21118 397
e 21413 397
e 21708 397
e 24996 397
e 26710 397
e 30008 397
e 31712 397
e 35455 397
e 39104 397
e 62255 397
e 64844 397
e 66808 397
e 67000 397
e 67113 397
e 72663 397
e 77817 397
e 78055 397
e 82398 397
e 85450 397
e 85608 397
e 85758 397
e 86889 397
e 89303 397
e 90138 397
e 90544 397
e 94332 397
e 100950 397
e 101336 397
e 102996 397
e 103280 397
e 103564 397
e 104452 397
e 105585 397
e 106224 397
e 107868 397
e 111442 397
e 135863 397
e 155654 397
e 175323 397
e 191526 397
e 281072 397
e 335289 397
e 353401 397
e 353402 397
e 353403 397
e 353404 397
e 607 398
e 2647 398
e 18323 398
e 19169 398
e 19373 398
e 19533 398
e 20461 398
e 20768 398
e 21704 398
e 27830 398
e 28125 398
e 28176 398
e 29120 398
e 29786 398
e 30071 398
e 32178 398
e 34020 398
e 34633 398
e 37123 398
e 40564 398
e 45551 398
e 52347 398
e 54292 398
e 62280 398
e 63065 398
e 66808 398
e 67113 398
e 70784 398
e 71126 398
e 72663 398
e 73388 398
e 76518 398
e 77817 398
e 78055 398
e 79122 398
e 85608 398
e 85758 398
e 86470 398
e 86638 398
e 86889 398
e 87185 398
e 87897 398
e 89303 398
e 90138 398
e 90544 398
e 92870 398
e 94332 398
e 94917 398
e 98657 398
e 99774 398
e 100950 398
e 101336 398
e 101656 398
e 102996 398
e 103280 398
e 103564 398
e 104197 398
e 104452 398
e 104685 398
e 105585 398
e 106224 398
e 106244 398
e 119688 398
e 130622 398
e 137944 398
e 165662 398
e 181016 398
e 187202 398
e 195924 398
e 258255 398
e 264353 398
e 341054 398
e 353405 398
e 353406 398
e 353407 398
e 353408 398
e 20471 399
e 34391 399
e 66808 399
e 67000 399
e 74054 399
e 76518 399
e 77817 399
e 78055 399
e 79122 399
e 85450 399
e 87185 399
e 87897 399
e 89303 399
e 90138 399
e 91659 399
e 93214 399
e 94332 399
e 94917 399
e 97590 399
e 98592 399
e 101336 399
e 104197 399
e 104452 399
e 106224 399
e 106244 399
e 111634 399
e 156867 399
e 210753 399
e 251903 399
e 257290 399
e 271366 399
e 271371 399
e 318701 399
e 381963 399
e 381964 399
e 381965 399
e 381966 399
e 381967 399
e 381968 399
e 381969 399
e 381970 399
e 381971 399
e 10608 400
e 64844 400
e 65004 400
e 67000 400
e 67113 400
e 72663 400
e 77817 400
e 85055 400
e 85758 400
e 86889 400
e 87185 400
e 89303 400
e 89854 400
e 90138 400
e 90544 400
e 91659 400
e 94332 400
e 94917 400
e 101336 400
e 103280 400
e 103564 400
e 104197 400
e 106224 400
e 107613 400
e 153669 400
e 160414 400
e 332545 400
e 385419 400
e 385420 400
e 385421 400
e 385422 400
e 385423 400
e 385424 400
e 385425 400
e 385426 400
e 385427 400
e 385428 400
e 385429 400
e 385430 400
e 385431 400
e 2995 401
e 20616 401
e 22131 401
e 60629 401
e 66275 401
e 67113 401
e 67443 401
e 69974 401
e 72663 401
e 79087 401
e 82123 401
e 85608 401
e 87897 401
e 90544 401
e 92870 401
e 94917 401
e 96726 401
e 101336 401
e 102996 401
e 103280 401
e 104197 401
e 104378 401
e 104452 401
e 104936 401
e 106224 401
e 106244 401
e 139607 401
e 250870 401
e 257419 401
e 6020 402
e 58378 402
e 64844 402
e 77215 402
e 77817 402
e 87185 402
e 90138 402
e 102996 402
e 103280 402
e 106224 402
e 106244 402
e 436009 402
e 436010 402
e 436011 402
e 11179 403
e 47194 403
e 64844 403
e 64845 403
e 68467 403
e 70394 403
e 72663 403
e 76518 403
e 78055 403
e 84532 403
e 85450 403
e 85608 403
e 85758 403
e 87185 403
e 87897 403
e 88054 403
e 90134 403
e 90138 403
e 92249 403
e 92709 403
e 101656 403
e 102032 403
e 103280 403
e 104452 403
e 106224 403
e 106244 403
e 194352 403
e 199875 403
e 314772 403
e 441460 403
e 441461 403
e 441462 403
e 441463 403
e 441464 403
e 28751 404
e 67113 404
e 85608 404
e 90138 404
e 90544 404
e 92870 404
e 101336 404
e 103564 404
e 106224 404
e 395505 404
e 441267 404
e 441268 404
e 441269 404
e 441270 404
e 441271 404
e 441272 404
e 441273 404
e 441274 404
e 1945 405
e 2549 405
e 3509 405
e 7110 405
e 11737 405
e 12377 405
e 17893 405
e 18135 405
e 18714 405
e 21496 405
e 21700 405
e 33617 405
e 33842 405
e 35797 405
e 36414 405
e 36470 405
e 36869 405
e 37417 405
e 38268 405
e 38358 405
e 39554 405
e 39788 405
e 41174 405
e 41614 405
e 42076 405
e 42764 405
e 45813 405
e 47025 405
e 52410 405
e 54024 405
e 55814 405
e 57790 405
e 60364 405
e 64844 405
e 66808 405
e 67000 405
e 67113 405
e 72663 405
e 77671 405
e 77817 405
e 77939 405
e 78055 405
e 82148 405
e 82881 405
e 85450 405
e 85608 405
e 85758 405
e 87185 405
e 87897 405
e 88078 405
e 89303 405
e 90138 405
e 90145 405
e 90544 405
e 91659 405
e 92870 405
e 94917 405
e 101336 405
e 101656 405
e 102996 405
e 103280 405
e 103720 405
e 104197 405
e 104452 405
e 105585 405
e 106224 405
e 106244 405
e 121014 405
e 139997 405
e 140799 405
e 142322 405
e 156569 405
e 159902 405
e 182087 405
e 189703 405
e 200752 405
e 281589 405
e 314443 405
e 419849 405
e 429858 405
e 429859 405
e 908 406
e 4388 406
e 5033 406
e 9913 406
e 13618 406
e 14569 406
e 18430 406
e 19305 406
e 23803 406
e 24040 406
e 24570 406
e 24767 406
e 25303 406
e 28476 406
e 30529 406
e 34112 406
e 35868 406
e 36018 406
e 36908 406
e 37509 406
e 37974 406
e 40009 406
e 41122 406
e 41229 406
e 42764 406
e 43768 406
e 43859 406
e 44992 406
e 45680 406
e 45998 406
e 47505 406
e 48461 406
e 49205 406
e 50065 406
e 50287 406
e 53585 406
e 54706 406
e 54848 406
e 56182 406
e 60276 406
e 60723 406
e 61187 406
e 64844 406
e 65945 406
e 66808 406
e 67000 406
e 67113 406
e 71959 406
e 72663 406
e 76267 406
e 76518 406
e 77817 406
e 78055 406
e 79122 406
e 85450 406
e 85608 406
e 85758 406
e 86889 406
e 87185 406
e 87897 406
e 89303 406
e 90138 406
e 90544 406
e 91659 406
e 92870 406
e 94332 406
e 94917 406
e 100950 406
e 101336 406
e 101548 406
e 101656 406
e 102172 406
e 102996 406
e 103280 406
e 103564 406
e 104197 406
e 104452 406
e 105585 406
e 106224 406
e 106244 406
e 142827 406
e 144299 406
e 149614 406
e 169553 406
e 172722 406
e 242638 406
e 423117 406
e 427999 406
e 428000 406
e 428001 406
e 428002 406
e 428003 406
e 7949 407
e 55947 407
e 67983 407
e 74905 407
e 75232 407
e 76518 407
e 77817 407
e 85608 407
e 86889 407
e 94332 407
e 102507 407
e 104197 407
e 104452 407
e 106224 407
e 257397 407
e 257399 407
e 362040 407
e 428040 407
e 428041 407
e 64844 408
e 66373 408
e 66808 408
e 67000 408
e 67113 408
e 77817 408
e 85450 408
e 85609 408
e 85758 408
e 85759 408
e 87185 408
e 87897 408
e 89303 408
e 89854 408
e 90138 408
e 91659 408
e 92870 408
e 93044 408
e 94332 408
e 99155 408
e 100950 408
e 101916 408
e 102996 408
e 105585 408
e 106224 408
e 106244 408
e 163604 408
e 171836 408
e 177529 408
e 189537 408
e 229335 408
e 241252 408
e 282416 408
e 287133 408
e 325948 408
e 370618 408
e 454469 408
e 469957 408
e 469958 408
e 469959 408
e 469960 408
e 469961 408
e 469962 408
e 469963 408
e 469964 408
e 469965 408
e 469966 408
e 469967 408
e 469968 408
e 469969 408
e 46107 409
e 67113 409
e 76518 409
e 78055 409
e 79122 409
e 85608 409
e 87185 409
e 91115 409
e 105585 409
e 106224 409
e 108221 409
e 201042 409
e 249416 409
e 249417 409
e 249418 409
e 338912 409
e 348143 409
e 469779 409
e 70493 410
e 77215 410
e 85608 410
e 90330 410
e 94332 410
e 95842 410
e 100950 410
e 103267 410
e 103280 410
e 103564 410
e 104452 410
e 106224 410
e 106244 410
e 14424 411
e 57638 411
e 58279 411
e 64844 411
e 72440 411
e 72663 411
e 85608 411
e 86889 411
e 87271 411
e 91659 411
e 99721 411
e 100950 411
e 102015 411
e 102996 411
e 106224 411
e 221976 411
e 357475 411
e 436449 411
e 468151 411
e 772 412
e 20232 412
e 24262 412
e 36966 412
e 38271 412
e 60573 412
e 64847 412
e 72663 412
e 77266 412
e 77817 412
e 78055 412
e 85758 412
e 85837 412
e 86889 412
e 87185 412
e 87897 412
e 90544 412
e 94332 412
e 94917 412
e 101336 412
e 102996 412
e 103280 412
e 103564 412
e 104197 412
e 105585 412
e 106224 412
e 135048 412
e 206981 412
e 268052 412
e 334171 412
e 350579 412
e 352756 412
e 371221 412
e 468760 412
e 468761 412
e 468762 412
e 468763 412
e 468764 412
e 468765 412
e 468766 412
e 68884 413
e 78055 413
e 79122 413
e 85450 413
e 90544 413
e 94917 413
e 101336 413
e 105585 413
e 106224 413
e 467709 413
e 2750 414
e 36725 414
e 72663 414
e 76518 414
e 84472 414
e 85450 414
e 85752 414
e 86889 414
e 87185 414
e 87897 414
e 89303 414
e 90138 414
e 90544 414
e 92870 414
e 94332 414
e 94917 414
e 94934 414
e 100950 414
e 102475 414
e 102996 414
e 104197 414
e 104452 414
e 105585 414
e 106224 414
e 109286 414
e 127202 414
e 151048 414
e 222924 414
e 242863 414
e 292497 414
e 339211 414
e 358089 414
e 396869 414
e 396870 414
e 396873 414
e 489551 414
e 489552 414
e 489553 414
e 489554 414
e 489555 414
e 489556 414
e 489557 414
e 489558 414
e 489559 414
e 11322 415
e 67113 415
e 72663 415
e 76577 415
e 77817 415
e 91659 415
e 94332 415
e 94917 415
e 103564 415
e 106224 415
e 149674 415
e 149676 415
e 149677 415
e 296727 415
e 476171 415
e 476172 415
e 476173 415
e 476174 415
e 476175 415
e 7872 416
e 9196 416
e 14374 416
e 35682 416
e 45020 416
e 59346 416
e 60414 416
e 60929 416
e 63502 416
e 67113 416
e 78055 416
e 78244 416
e 83870 416
e 85608 416
e 90013 416
e 90544 416
e 91659 416
e 102996 416
e 103564 416
e 106224 416
e 2856 417
e 15429 417
e 60739 417
e 60771 417
e 66808 417
e 67000 417
e 78055 417
e 79122 417
e 85608 417
e 87897 417
e 90138 417
e 101336 417
e 103280 417
e 103564 417
e 104452 417
e 106224 417
e 106244 417
e 4404 418
e 22960 418
e 57762 418
e 66808 418
e 67000 418
e 67113 418
e 76518 418
e 101656 418
e 104197 418
e 104452 418
e 106224 418
e 623 419
e 64844 419
e 66808 419
e 77817 419
e 86889 419
e 101336 419
e 104452 419
e 105585 419
e 106224 419
e 3114 420
e 60407 420
e 67113 420
e 76516 420
e 86889 420
e 92870 420
e 94688 420
e 100950 420
e 101336 420
e 104197 420
e 106224 420
e 106244 420
e 3143 421
e 11028 421
e 14515 421
e 61086 421
e 64844 421
e 72663 421
e 76518 421
e 86889 421
e 87897 421
e 89303 421
e 101656 421
e 106224 421
e 1370 422
e 11658 422
e 11769 422
e 14474 422
e 14681 422
e 61621 422
e 64359 422
e 64425 422
e 64844 422
e 66808 422
e 67000 422
e 67113 422
e 77505 422
e 78009 422
e 79644 422
e 86889 422
e 87185 422
e 87586 422
e 87897 422
e 90544 422
e 93697 422
e 94332 422
e 98382 422
e 101656 422
e 102100 422
e 102694 422
e 102996 422
e 103280 422
e 103564 422
e 103804 422
e 104197 422
e 106224 422
e 106244 422
e 114356 422
e 177349 422
e 213560 422
e 289728 422
e 312635 422
e 352460 422
e 8607 423
e 12625 423
e 33351 423
e 33503 423
e 49499 423
e 64844 423
e 66209 423
e 67113 423
e 76518 423
e 77817 423
e 85450 423
e 85608 423
e 85758 423
e 85827 423
e 86889 423
e 90544 423
e 91325 423
e 92870 423
e 93501 423
e 94332 423
e 100950 423
e 101656 423
e 102996 423
e 103564 423
e 104452 423
e 106224 423
e 144093 423
e 170993 423
e 171251 423
e 229847 423
e 249820 423
e 323994 423
e 352083 423
e 355911 423
e 360508 423
e 388665 423
e 497717 423
e 515544 423
e 515545 423
e 515546 423
e 515547 423
e 515548 423
e 57131 424
e 57311 424
e 57609 424
e 62059 424
e 65913 424
e 66808 424
e 67872 424
e 76518 424
e 78032 424
e 85608 424
e 85758 424
e 90472 424
e 91659 424
e 103564 424
e 104197 424
e 106224 424
e 134109 424
e 224667 424
e 73377 425
e 84751 425
e 87897 425
e 91659 425
e 94332 425
e 101656 425
e 104197 425
e 104452 425
e 105585 425
e 106224 425
e 15904 426
e 64844 426
e 77817 426
e 85608 426
e 85758 426
e 86889 426
e 87185 426
e 92870 426
e 94917 426
e 103564 426
e 104452 426
e 105585 426
e 106224 426
e 106244 426
e 113977 426
e 157710 426
e 520850 426
e 520851 426
e 520852 426
e 520853 426
e 520854 426
e 520855 426
e 520856 426
e 520857 426
e 520858 426
e 520859 426
e 520860 426
e 1211 427
e 2949 427
e 49835 427
e 53661 427
e 67113 427
e 76518 427
e 85608 427
e 90476 427
e 90544 427
e 94917 427
e 103280 427
e 103564 427
e 106224 427
e 33593 428
e 51186 428
e 56610 428
e 67113 428
e 76518 428
e 77817 428
e 85450 428
e 85758 428
e 89303 428
e 90138 428
e 90544 428
e 92867 428
e 92870 428
e 94917 428
e 100950 428
e 102996 428
e 103280 428
e 103564 428
e 106224 428
e 120202 428
e 159314 428
e 165291 428
e 277088 428
e 341982 428
e 430989 428
e 470774 428
e 478955 428
e 522686 428
e 522687 428
e 24786 429
e 54452 429
e 66808 429
e 79122 429
e 85608 429
e 86889 429
e 87185 429
e 92870 429
e 105585 429
e 106224 429
e 316791 429
e 478410 429
e 525334 429
e 525335 429
e 525336 429
e 525337 429
e 525338 429
e 525339 429
e 77817 430
e 79842 430
e 85450 430
e 86889 430
e 87927 430
e 94332 430
e 101336 430
e 103280 430
e 104452 430
e 106224 430
e 538 431
e 637 431
e 1345 431
e 1388 431
e 1793 431
e 2141 431
e 4769 431
e 5358 431
e 8770 431
e 9913 431
e 10987 431
e 16241 431
e 20247 431
e 30070 431
e 60279 431
e 60591 431
e 63186 431
e 64844 431
e 67000 431
e 67113 431
e 76518 431
e 76907 431
e 77817 431
e 79329 431
e 83293 431
e 85608 431
e 85758 431
e 86889 431
e 87185 431
e 90138 431
e 94332 431
e 100950 431
e 101336 431
e 102996 431
e 104197 431
e 106224 431
e 106244 431
e 123963 431
e 124137 431
e 139824 431
e 142511 431
e 216652 431
e 343184 431
e 343187 431
e 395737 431
e 3362 432
e 13986 432
e 14821 432
e 14978 432
e 16438 432
e 18802 432
e 19331 432
e 22734 432
e 25000 432
e 33105 432
e 34983 432
e 44056 432
e 60213 432
e 64844 432
e 67000 432
e 67113 432
e 71879 432
e 78055 432
e 85450 432
e 85758 432
e 86155 432
e 86889 432
e 90138 432
e 90544 432
e 94917 432
e 100024 432
e 103564 432
e 104197 432
e 105585 432
e 106224 432
e 184731 432
e 522926 432
e 551500 432
e 551501 432
e 551502 432
e 551503 432
e 4908 433
e 10626 433
e 15626 433
e 66808 433
e 67113 433
e 72663 433
e 75731 433
e 76481 433
e 77817 433
e 89303 433
e 90138 433
e 94917 433
e 94934 433
e 100950 433
e 102996 433
e 104197 433
e 105585 433
e 106224 433
e 106244 433
e 214125 433
e 227539 433
e 227541 433
e 242757 433
e 551725 433
e 551726 433
e 551727 433
e 551728 433
e 551729 433
e 1576 434
e 1586 434
e 10441 434
e 15371 434
e 15993 434
e 17527 434
e 27295 434
e 40972 434
e 57468 434
e 59783 434
e 64844 434
e 67113 434
e 87897 434
e 88798 434
e 90138 434
e 92870 434
e 101656 434
e 103280 434
e 106224 434
e 31959 435
e 32754 435
e 39626 435
e 39912 435
e 67113 435
e 77817 435
e 78055 435
e 86889 435
e 87185 435
e 87614 435
e 90544 435
e 92786 435
e 94332 435
e 102996 435
e 103280 435
e 104452 435
e 105585 435
e 106224 435
e 106244 435
e 114866 435
e 134591 435
e 150278 435
e 150285 435
e 157756 435
e 181172 435
e 181175 435
e 255436 435
e 565550 435
e 565551 435
e 565552 435
e 565553 435
e 1227 436
e 22550 436
e 26242 436
e 32300 436
e 58872 436
e 64844 436
e 66808 436
e 67000 436
e 72663 436
e 76518 436
e 78055 436
e 79122 436
e 85450 436
e 85608 436
e 85758 436
e 86889 436
e 87185 436
e 89303 436
e 90138 436
e 90544 436
e 91659 436
e 92870 436
e 94332 436
e 94917 436
e 100950 436
e 101336 436
e 101656 436
e 102996 436
e 103280 436
e 103564 436
e 104197 436
e 104452 436
e 106224 436
e 106244 436
e 127131 436
e 136940 436
e 138257 436
e 171302 436
e 184904 436
e 191260 436
e 217207 436
e 217210 436
e 268509 436
e 295657 436
e 298251 436
e 313432 436
e 475599 436
e 488671 436
e 505549 436
e 505550 436
e 563633 436
e 563634 436
e 563635 436
e 563636 436
e 563637 436
e 563638 436
e 563639 436
e 563640 436
e 563641 436
e 563642 436
e 563643 436
e 563644 436
e 563645 436
e 563646 436
e 563647 436
e 563648 436
e 563649 436
e 563650 436
e 8443 437
e 14528 437
e 20993 437
e 24123 437
e 27669 437
e 31461 437
e 41049 437
e 45272 437
e 51691 437
e 60515 437
e 64844 437
e 66808 437
e 67000 437
e 67113 437
e 72663 437
e 77817 437
e 78055 437
e 79122 437
e 81398 437
e 82455 437
e 85608 437
e 85758 437
e 86889 437
e 88994 437
e 89303 437
e 90138 437
e 91659 437
e 92870 437
e 101656 437
e 101893 437
e 103280 437
e 103564 437
e 104197 437
e 104452 437
e 106224 437
e 106244 437
e 117332 437
e 168477 437
e 170069 437
e 175573 437
e 192802 437
e 209748 437
e 263822 437
e 333132 437
e 373397 437
e 395146 437
e 438980 437
e 464071 437
e 481038 437
e 487280 437
e 563709 437
e 563854 437
e 563855 437
e 523 438
e 1531 438
e 2205 438
e 3456 438
e 4763 438
e 5470 438
e 15778 438
e 17799 438
e 36001 438
e 41902 438
e 51658 438
e 52333 438
e 54331 438
e 64844 438
e 66808 438
e 67113 438
e 70710 438
e 72663 438
e 76518 438
e 77817 438
e 78055 438
e 85608 438
e 85758 438
e 86241 438
e 86889 438
e 87185 438
e 87897 438
e 94784 438
e 103564 438
e 104197 438
e 105585 438
e 106224 438
e 106244 438
e 203527 438
e 219863 438
e 284014 438
e 452516 438
e 470958 438
e 511468 438
e 563777 438
e 563778 438
e 563779 438
e 4182 439
e 5147 439
e 5524 439
e 65782 439
e 67000 439
e 69073 439
e 69166 439
e 73316 439
e 77687 439
e 83673 439
e 85088 439
e 85450 439
e 85608 439
e 86889 439
e 87284 439
e 89303 439
e 89856 439
e 90138 439
e 90544 439
e 94332 439
e 94879 439
e 94917 439
e 100950 439
e 101336 439
e 102996 439
e 103280 439
e 103564 439
e 104197 439
e 105585 439
e 106224 439
e 124833 439
e 136232 439
e 152797 439
e 203461 439
e 221011 439
e 605752 439
e 9597 440
e 13358 440
e 17264 440
e 22672 440
e 25321 440
e 27401 440
e 32745 440
e 33680 440
e 36579 440
e 56444 440
e 64844 440
e 65037 440
e 66808 440
e 69785 440
e 72663 440
e 77817 440
e 85450 440
e 85758 440
e 87185 440
e 87897 440
e 89303 440
e 90544 440
e 92870 440
e 99796 440
e 101656 440
e 102996 440
e 103564 440
e 104197 440
e 104452 440
e 106224 440
e 106486 440
e 115120 440
e 117566 440
e 230459 440
e 273966 440
e 296387 440
e 297886 440
e 353290 440
e 353658 440
e 557529 440
e 595695 440
e 605976 440
e 605977 440
e 605978 440
e 2237 441
e 64844 441
e 66446 441
e 72663 441
e 85450 441
e 87897 441
e 91659 441
e 94917 441
e 104197 441
e 106224 441
e 5514 442
e 8739 442
e 22854 442
e 24729 442
e 27604 442
e 46673 442
e 61182 442
e 64844 442
e 67006 442
e 78055 442
e 79544 442
e 87185 442
e 87897 442
e 92870 442
e 94917 442
e 105585 442
e 106224 442
e 562298 442
e 599965 442
e 694 443
e 1582 443
e 1598 443
e 3411 443
e 5652 443
e 11761 443
e 13534 443
e 17156 443
e 27956 443
e 34864 443
e 40942 443
e 44812 443
e 47817 443
e 53226 443
e 62160 443
e 62932 443
e 63243 443
e 64844 443
e 66644 443
e 67113 443
e 68939 443
e 77817 443
e 78055 443
e 84270 443
e 85450 443
e 85758 443
e 87185 443
e 89303 443
e 90138 443
e 90544 443
e 91659 443
e 92080 443
e 92870 443
e 94332 443
e 94442 443
e 94917 443
e 95677 443
e 101336 443
e 101656 443
e 102996 443
e 103564 443
e 104197 443
e 104452 443
e 105585 443
e 106224 443
e 106244 443
e 116390 443
e 116391 443
e 116984 443
e 132144 443
e 184266 443
e 230670 443
e 302678 443
e 346434 443
e 435228 443
e 485034 443
e 525754 443
e 2239 444
e 7110 444
e 7575 444
e 8889 444
e 9731 444
e 9893 444
e 10858 444
e 12022 444
e 12243 444
e 15968 444
e 24193 444
e 48348 444
e 55839 444
e 58500 444
e 64102 444
e 66167 444
e 66808 444
e 67000 444
e 67113 444
e 68224 444
e 69048 444
e 72663 444
e 76518 444
e 78055 444
e 79122 444
e 85450 444
e 85608 444
e 85758 444
e 87897 444
e 87964 444
e 89303 444
e 91659 444
e 92870 444
e 94332 444
e 95025 444
e 101336 444
e 102996 444
e 103469 444
e 103564 444
e 106224 444
e 106244 444
e 202981 444
e 311094 444
e 313702 444
e 325317 444
e 325318 444
e 325319 444
e 348191 444
e 495126 444
e 522756 444
e 583520 444
e 603421 444
e 606146 444
e 613892 444
e 613893 444
e 8236 445
e 12297 445
e 32868 445
e 64844 445
e 67113 445
e 67501 445
e 76518 445
e 80420 445
e 83640 445
e 85758 445
e 86889 445
e 90138 445
e 91659 445
e 92662 445
e 94332 445
e 100286 445
e 101123 445
e 101656 445
e 103280 445
e 103564 445
e 106224 445
e 106244 445
e 111362 445
e 170387 445
e 263612 445
e 357336 445
e 459369 445
e 487389 445
e 510184 445
e 613994 445
e 613995 445
e 613996 445
e 613997 445
e 613998 445
e 66808 446
e 69543 446
e 76518 446
e 78055 446
e 84060 446
e 90544 446
e 94332 446
e 98638 446
e 104452 446
e 106224 446
e 106244 446
e 42783 447
e 58231 447
e 64844 447
e 66808 447
e 85450 447
e 85608 447
e 85758 447
e 100950 447
e 103564 447
e 106224 447
e 13408 448
e 67000 448
e 76518 448
e 79122 448
e 94917 448
e 101336 448
e 101656 448
e 102996 448
e 106224 448
e 12727 449
e 18323 449
e 57612 449
e 59287 449
e 64844 449
e 69632 449
e 72663 449
e 75722 449
e 76185 449
e 76518 449
e 77817 449
e 83148 449
e 85402 449
e 87897 449
e 89113 449
e 91659 449
e 103564 449
e 106224 449
e 10542 450
e 13814 450
e 18189 450
e 19744 450
e 23873 450
e 27756 450
e 29330 450
e 31085 450
e 33346 450
e 33863 450
e 39577 450
e 39878 450
e 42135 450
e 44975 450
e 46827 450
e 48262 450
e 48699 450
e 64844 450
e 66748 450
e 66808 450
e 67000 450
e 67113 450
e 67429 450
e 70969 450
e 76518 450
e 77804 450
e 77817 450
e 78055 450
e 79122 450
e 81868 450
e 85450 450
e 85608 450
e 85758 450
e 86889 450
e 87185 450
e 87897 450
e 88713 450
e 89303 450
e 89851 450
e 90138 450
e 90544 450
e 90694 450
e 90936 450
e 91659 450
e 92870 450
e 94073 450
e 94332 450
e 94917 450
e 100329 450
e 100950 450
e 101336 450
e 101904 450
e 102996 450
e 103280 450
e 103564 450
e 104197 450
e 104452 450
e 105585 450
e 106224 450
e 107295 450
e 110985 450
e 129828 450
e 130789 450
e 144282 450
e 144284 450
e 144305 450
e 147552 450
e 147557 450
e 152176 450
e 154601 450
e 159887 450
e 171389 450
e 174797 450
e 184700 450
e 184714 450
e 218130 450
e 227946 450
e 229582 450
e 263448 450
e 300340 450
e 302618 450
e 341982 450
e 471989 450
e 616273 450
e 17735 451
e 78055 451
e 85608 451
e 86889 451
e 91659 451
e 94917 451
e 100950 451
e 102996 451
e 106224 451
e 154161 451
e 191543 451
e 346574 451
e 498796 451
e 498797 451
e 498798 451
e 498799 451
e 22735 452
e 29110 452
e 36595 452
e 65021 452
e 67000 452
e 72936 452
e 77559 452
e 85450 452
e 87185 452
e 94917 452
e 101767 452
e 102996 452
e 103280 452
e 105585 452
e 106224 452
e 830 453
e 2468 453
e 6141 453
e 15365 453
e 45910 453
e 61207 453
e 66808 453
e 67113 453
e 72663 453
e 90138 453
e 91659 453
e 92870 453
e 106224 453
e 106244 453
e 270475 453
e 384827 453
e 426335 453
e 426336 453
e 426337 453
e 426338 453
e 1539 454
e 2557 454
e 2779 454
e 18258 454
e 24966 454
e 44202 454
e 44204 454
e 55054 454
e 57109 454
e 63970 454
e 66808 454
e 67000 454
e 67113 454
e 68339 454
e 69563 454
e 71881 454
e 72663 454
e 73946 454
e 76518 454
e 77817 454
e 78055 454
e 79122 454
e 80729 454
e 80877 454
e 82906 454
e 85450 454
e 85608 454
e 85758 454
e 86889 454
e 87185 454
e 87755 454
e 87897 454
e 89303 454
e 90138 454
e 90544 454
e 90848 454
e 91659 454
e 92870 454
e 94332 454
e 94917 454
e 98172 454
e 100950 454
e 101336 454
e 101656 454
e 101800 454
e 102996 454
e 103280 454
e 103564 454
e 104197 454
e 104452 454
e 105585 454
e 106224 454
e 106244 454
e 117463 454
e 167754 454
e 177505 454
e 201924 454
e 223238 454
e 259078 454
e 271771 454
e 271787 454
e 292964 454
e 331018 454
e 349167 454
e 356604 454
e 364052 454
e 377386 454
e 385815 454
e 385823 454
e 426510 454
e 426511 454
e 426512 454
e 426513 454
e 426514 454
e 426515 454
e 426516 454
e 426517 454
e 426518 454
e 426519 454
e 426520 454
e 426521 454
e 10090 455
e 27802 455
e 46613 455
e 67000 455
e 67113 455
e 68806 455
e 83016 455
e 85450 455
e 85758 455
e 90544 455
e 100950 455
e 101656 455
e 106224 455
e 1989 456
e 19862 456
e 66808 456
e 87897 456
e 89303 456
e 90138 456
e 90544 456
e 94332 456
e 106224 456
e 106244 456
e 182407 456
e 182409 456
e 182410 456
e 182412 456
e 182413 456
e 434133 456
e 12388 457
e 66808 457
e 67113 457
e 72663 457
e 77817 457
e 78055 457
e 85758 457
e 87185 457
e 89303 457
e 90544 457
e 92870 457
e 94332 457
e 100950 457
e 101336 457
e 101656 457
e 102996 457
e 103280 457
e 103564 457
e 106224 457
e 253418 457
e 267737 457
e 351932 457
e 351933 457
e 351934 457
e 351935 457
e 351936 457
e 351937 457
e 351938 457
e 351939 457
e 351940 457
e 351941 457
e 351942 457
e 351943 457
e 351944 457
e 351945 457
e 351946 457
e 351947 457
e 351948 457
e 351949 457
e 351950 457
e 351951 457
e 15118 458
e 64844 458
e 66808 458
e 67000 458
e 67113 458
e 72663 458
e 76518 458
e 77817 458
e 78055 458
e 79122 458
e 83701 458
e 85450 458
e 85608 458
e 85758 458
e 86889 458
e 87185 458
e 87897 458
e 89303 458
e 91659 458
e 94332 458
e 100950 458
e 101656 458
e 102996 458
e 103564 458
e 104452 458
e 105585 458
e 106224 458
e 155706 458
e 241313 458
e 285023 458
e 302314 458
e 339989 458
e 351679 458
e 351680 458
e 351681 458
e 351682 458
e 351683 458
e 351684 458
e 351685 458
e 351686 458
e 351687 458
e 351688 458
e 351689 458
e 351690 458
e 351691 458
e 351692 458
e 351693 458
e 351694 458
e 351695 458
e 351696 458
e 351697 458
e 351698 458
e 351699 458
e 351700 458
e 351701 458
e 351702 458
e 351703 458
e 64844 459
e 66629 459
e 67000 459
e 67113 459
e 67617 459
e 68416 459
e 74012 459
e 76518 459
e 77817 459
e 78055 459
e 79122 459
e 85608 459
e 85758 459
e 87185 459
e 87890 459
e 89303 459
e 90138 459
e 90544 459
e 91659 459
e 92870 459
e 92961 459
e 93126 459
e 94332 459
e 94917 459
e 98702 459
e 100950 459
e 101336 459
e 101656 459
e 102996 459
e 103280 459
e 103564 459
e 104452 459
e 105585 459
e 106224 459
e 106244 459
e 114761 459
e 117209 459
e 121111 459
e 139277 459
e 139294 459
e 139299 459
e 215303 459
e 269271 459
e 304108 459
e 304112 459
e 342350 459
e 349788 459
e 349789 459
e 349790 459
e 349791 459
e 349792 459
e 349793 459
e 349794 459
e 349795 459
e 349796 459
e 349797 459
e 349798 459
e 349799 459
e 349800 459
e 349801 459
e 349802 459
e 349803 459
e 349804 459
e 11179 460
e 64844 460
e 67000 460
e 67113 460
e 76518 460
e 77792 460
e 78055 460
e 85450 460
e 86889 460
e 87185 460
e 87897 460
e 90138 460
e 92870 460
e 94917 460
e 99821 460
e 100950 460
e 102996 460
e 103564 460
e 104197 460
e 104452 460
e 106224 460
e 124300 460
e 160404 460
e 244430 460
e 334200 460
e 343024 460
e 343025 460
e 343026 460
e 343027 460
e 343028 460
e 343029 460
e 343030 460
e 343031 460
e 343032 460
e 343033 460
e 343034 460
e 343035 460
e 343036 460
e 343037 460
e 343038 460
e 3806 461
e 4894 461
e 10442 461
e 12153 461
e 34603 461
e 41198 461
e 67000 461
e 70280 461
e 78055 461
e 85758 461
e 86889 461
e 87185 461
e 92870 461
e 93362 461
e 94917 461
e 106224 461
e 9520 462
e 57764 462
e 79122 462
e 85758 462
e 86209 462
e 89303 462
e 90138 462
e 91659 462
e 102996 462
e 106224 462
e 106244 462
e 10355 463
e 22776 463
e 77817 463
e 79122 463
e 85450 463
e 85608 463
e 86889 463
e 87897 463
e 91659 463
e 93838 463
e 106224 463
e 3927 464
e 49597 464
e 51949 464
e 58897 464
e 61143 464
e 64061 464
e 64844 464
e 64974 464
e 65782 464
e 68727 464
e 77817 464
e 85758 464
e 87185 464
e 91659 464
e 102996 464
e 104197 464
e 106078 464
e 106224 464
e 8645 465
e 67000 465
e 77817 465
e 87185 465
e 91659 465
e 94332 465
e 102996 465
e 103564 465
e 106224 465
e 106244 465
e 195647 465
e 323024 465
e 323025 465
e 323026 465
e 323027 465
e 323028 465
e 323029 465
e 323030 465
e 5869 466
e 46322 466
e 67000 466
e 67113 466
e 77817 466
e 78055 466
e 79849 466
e 90138 466
e 90544 466
e 94332 466
e 94917 466
e 100950 466
e 101656 466
e 102996 466
e 104452 466
e 105585 466
e 106224 466
e 195676 466
e 244785 466
e 244786 466
e 244787 466
e 244788 466
e 244789 466
e 244790 466
e 244791 466
e 244792 466
e 244793 466
e 244794 466
e 6498 467
e 37501 467
e 64844 467
e 64845 467
e 66808 467
e 67000 467
e 67113 467
e 72663 467
e 76518 467
e 76640 467
e 77817 467
e 79122 467
e 80409 467
e 85450 467
e 86889 467
e 87185 467
e 88040 467
e 89303 467
e 90138 467
e 90544 467
e 91659 467
e 100950 467
e 101336 467
e 103280 467
e 104197 467
e 104452 467
e 105585 467
e 106224 467
e 106244 467
e 139881 467
e 142833 467
e 165633 467
e 209999 467
e 210577 467
e 210585 467
e 215587 467
e 220679 467
e 248993 467
e 248994 467
e 248995 467
e 248996 467
e 248997 467
e 248998 467
e 248999 467
e 249000 467
e 249001 467
e 249002 467
e 249003 467
e 249004 467
e 249005 467
e 25858 468
e 60538 468
e 67113 468
e 72663 468
e 77817 468
e 78055 468
e 79122 468
e 84539 468
e 85608 468
e 86889 468
e 87897 468
e 91659 468
e 94332 468
e 94917 468
e 102996 468
e 105585 468
e 106224 468
e 161999 468
e 246267 468
e 246268 468
e 246269 468
e 246270 468
e 246271 468
e 246272 468
e 246273 468
e 246274 468
e 246275 468
e 246276 468
e 246277 468
e 27651 469
e 39135 469
e 53130 469
e 66808 469
e 68523 469
e 72663 469
e 75151 469
e 78055 469
e 79122 469
e 79803 469
e 79973 469
e 79982 469
e 81804 469
e 85450 469
e 87897 469
e 89303 469
e 92695 469
e 95229 469
e 95761 469
e 106224 469
e 2567 470
e 10260 470
e 17555 470
e 52688 470
e 72663 470
e 76389 470
e 77817 470
e 87185 470
e 89303 470
e 90544 470
e 100764 470
e 100950 470
e 104452 470
e 106224 470
e 123525 470
e 257596 470
e 257597 470
e 257598 470
e 257599 470
e 257600 470
e 14831 471
e 66808 471
e 67394 471
e 89303 471
e 94332 471
e 94917 471
e 101336 471
e 103564 471
e 104452 471
e 106224 471
e 257481 471
e 257482 471
e 257483 471
e 257484 471
e 257485 471
e 67000 472
e 71955 472
e 72663 472
e 76518 472
e 85758 472
e 89303 472
e 93008 472
e 100888 472
e 100950 472
e 104197 472
e 106224 472
e 3044 473
e 5201 473
e 5947 473
e 6829 473
e 7093 473
e 8265 473
e 9606 473
e 9950 473
e 10981 473
e 11447 473
e 13113 473
e 13273 473
e 14470 473
e 15077 473
e 15135 473
e 15174 473
e 15617 473
e 16635 473
e 16665 473
e 17417 473
e 17622 473
e 17968 473
e 18514 473
e 18535 473
e 18854 473
e 18924 473
e 19861 473
e 20067 473
e 20346 473
e 20390 473
e 20481 473
e 20522 473
e 20875 473
e 21991 473
e 22049 473
e 22060 473
e 22388 473
e 22455 473
e 22895 473
e 22962 473
e 22977 473
e 23543 473
e 23867 473
e 24866 473
e 25088 473
e 25642 473
e 25798 473
e 26634 473
e 26879 473
e 27567 473
e 27681 473
e 27753 473
e 27970 473
e 28320 473
e 28623 473
e 28808 473
e 28959 473
e 29087 473
e 29221 473
e 29292 473
e 29393 473
e 29613 473
e 30646 473
e 30989 473
e 31593 473
e 32083 473
e 32126 473
e 32485 473
e 33488 473
e 34039 473
e 34046 473
e 34291 473
e 34610 473
e 34630 473
e 34673 473
e 34753 473
e 34883 473
e 35006 473
e 35092 473
e 35449 473
e 35497 473
e 35708 473
e 35884 473
e 35988 473
e 36095 473
e 36194 473
e 36231 473
e 36319 473
e 36411 473
e 36416 473
e 36447 473
e 36647 473
e 36952 473
e 37031 473
e 37058 473
e 37129 473
e 37266 473
e 37303 473
e 37379 473
e 37482 473
e 38167 473
e 38717 473
e 38915 473
e 38938 473
e 39691 473
e 39803 473
e 39909 473
e 40595 473
e 40655 473
e 40821 473
e 41004 473
e 41418 473
e 42340 473
e 42375 473
e 42692 473
e 42840 473
e 42892 473
e 43054 473
e 43172 473
e 44155 473
e 44500 473
e 44689 473
e 45277 473
e 45312 473
e 45453 473
e 45558 473
e 45883 473
e 46021 473
e 46506 473
e 46961 473
e 47278 473
e 47471 473
e 47859 473
e 48372 473
e 48632 473
e 48690 473
e 48701 473
e 48981 473
e 48995 473
e 49151 473
e 49319 473
e 49327 473
e 49562 473
e 49599 473
e 49693 473
e 49941 473
e 50214 473
e 50384 473
e 51134 473
e 51197 473
e 51235 473
e 51643 473
e 52426 473
e 52440 473
e 52797 473
e 52807 473
e 53644 473
e 54194 473
e 55243 473
e 57359 473
e 57750 473
e 60088 473
e 61243 473
e 61401 473
e 61448 473
e 62221 473
e 62894 473
e 63211 473
e 63217 473
e 63334 473
e 63446 473
e 63675 473
e 63694 473
e 63823 473
e 63899 473
e 63929 473
e 64041 473
e 64056 473
e 64199 473
e 64274 473
e 64844 473
e 65250 473
e 65510 473
e 65534 473
e 65578 473
e 65712 473
e 65847 473
e 65904 473
e 65926 473
e 66018 473
e 66137 473
e 66232 473
e 66330 473
e 66634 473
e 66707 473
e 66760 473
e 66808 473
e 66849 473
e 67000 473
e 67113 473
e 67370 473
e 67844 473
e 67958 473
e 68150 473
e 68357 473
e 68524 473
e 69003 473
e 69038 473
e 69171 473
e 69242 473
e 69339 473
e 69752 473
e 70764 473
e 71351 473
e 71706 473
e 71958 473
e 72184 473
e 72589 473
e 72663 473
e 73070 473
e 73127 473
e 73212 473
e 73368 473
e 73388 473
e 73834 473
e 73902 473
e 73936 473
e 73938 473
e 73965 473
e 74287 473
e 74355 473
e 74444 473
e 74551 473
e 74599 473
e 74726 473
e 74798 473
e 74883 473
e 75365 473
e 75448 473
e 75449 473
e 76212 473
e 76251 473
e 76453 473
e 76518 473
e 76861 473
e 77099 473
e 77817 473
e 77961 473
e 78055 473
e 78069 473
e 78070 473
e 78430 473
e 78491 473
e 78639 473
e 78917 473
e 78926 473
e 79122 473
e 79838 473
e 79841 473
e 79863 473
e 79909 473
e 80087 473
e 80164 473
e 80230 473
e 80314 473
e 80548 473
e 81367 473
e 81677 473
e 81981 473
e 82052 473
e 82428 473
e 83358 473
e 83512 473
e 83685 473
e 83686 473
e 83772 473
e 84158 473
e 84169 473
e 84274 473
e 84719 473
e 84959 473
e 84981 473
e 85015 473
e 85063 473
e 85078 473
e 85175 473
e 85341 473
e 85363 473
e 85450 473
e 85608 473
e 85615 473
e 85634 473
e 85663 473
e 85665 473
e 85667 473
e 85706 473
e 85758 473
e 85990 473
e 86373 473
e 86405 473
e 86889 473
e 87166 473
e 87185 473
e 87317 473
e 87431 473
e 87440 473
e 87462 473
e 87641 473
e 87734 473
e 87897 473
e 87934 473
e 88184 473
e 88199 473
e 88316 473
e 88631 473
e 88644 473
e 89303 473
e 89422 473
e 89659 473
e 89871 473
e 89888 473
e 89900 473
e 90070 473
e 90087 473
e 90102 473
e 90138 473
e 90479 473
e 90544 473
e 90639 473
e 90776 473
e 91097 473
e 91190 473
e 91207 473
e 91264 473
e 91529 473
e 91659 473
e 92053 473
e 92177 473
e 92246 473
e 92360 473
e 92519 473
e 92778 473
e 92830 473
e 92870 473
e 93023 473
e 93106 473
e 93147 473
e 93567 473
e 93783 473
e 93817 473
e 94128 473
e 94299 473
e 94308 473
e 94332 473
e 94917 473
e 94982 473
e 94988 473
e 95076 473
e 95908 473
e 96336 473
e 96862 473
e 96869 473
e 96926 473
e 96958 473
e 96990 473
e 97508 473
e 97788 473
e 97870 473
e 98112 473
e 98267 473
e 98270 473
e 98472 473
e 98488 473
e 98551 473
e 98657 473
e 98743 473
e 98818 473
e 99090 473
e 99119 473
e 99600 473
e 99801 473
e 99819 473
e 99894 473
e 100425 473
e 100746 473
e 100914 473
e 100950 473
e 100966 473
e 101336 473
e 101351 473
e 101353 473
e 101380 473
e 101656 473
e 102462 473
e 102527 473
e 102761 473
e 102847 473
e 102932 473
e 102996 473
e 103280 473
e 103309 473
e 103325 473
e 103337 473
e 103368 473
e 103402 473
e 103564 473
e 104089 473
e 104197 473
e 104235 473
e 104452 473
e 104454 473
e 104648 473
e 104704 473
e 104718 473
e 104885 473
e 105033 473
e 105060 473
e 105066 473
e 105072 473
e 105076 473
e 105085 473
e 105282 473
e 105523 473
e 105585 473
e 105635 473
e 105664 473
e 105670 473
e 105888 473
e 106018 473
e 106224 473
e 106244 473
e 124797 473
e 135187 473
e 143913 473
e 145643 473
e 164355 473
e 171265 473
e 184027 473
e 188312 473
e 201482 473
e 207731 473
e 223996 473
e 237883 473
e 264659 473
e 264921 473
e 270026 473
e 299736 473
e 413847 473
e 423544 473
e 446332 473
e 487510 473
e 506621 473
e 506622 473
e 506623 473
e 506624 473
e 506625 473
e 53830 474
e 85758 474
e 87185 474
e 87897 474
e 89303 474
e 90138 474
e 90297 474
e 94332 474
e 101656 474
e 106224 474
e 1357 475
e 1538 475
e 20114 475
e 59462 475
e 64844 475
e 67113 475
e 70154 475
e 72663 475
e 76518 475
e 77817 475
e 78053 475
e 78055 475
e 79122 475
e 85450 475
e 85608 475
e 86889 475
e 87185 475
e 87897 475
e 89303 475
e 90138 475
e 91659 475
e 92870 475
e 94332 475
e 94917 475
e 97287 475
e 100950 475
e 101656 475
e 102996 475
e 103280 475
e 104197 475
e 105585 475
e 106224 475
e 135081 475
e 165187 475
e 176782 475
e 176783 475
e 177879 475
e 177884 475
e 180930 475
e 181480 475
e 181692 475
e 181699 475
e 181701 475
e 208524 475
e 244194 475
e 283870 475
e 298093 475
e 332497 475
e 332501 475
e 444933 475
e 444934 475
e 444935 475
e 444936 475
e 444937 475
e 444938 475
e 444939 475
e 444940 475
e 444941 475
e 444942 475
e 444943 475
e 444944 475
e 2972 476
e 7317 476
e 64844 476
e 66808 476
e 67000 476
e 67113 476
e 72663 476
e 76518 476
e 77817 476
e 78055 476
e 79122 476
e 85083 476
e 85450 476
e 85758 476
e 87185 476
e 89303 476
e 90138 476
e 90544 476
e 91659 476
e 92870 476
e 94332 476
e 94917 476
e 101336 476
e 101656 476
e 103280 476
e 103564 476
e 104197 476
e 104452 476
e 105585 476
e 106224 476
e 106244 476
e 144512 476
e 168239 476
e 256335 476
e 275158 476
e 312958 476
e 338170 476
e 346558 476
e 346737 476
e 346738 476
e 352109 476
e 354054 476
e 392047 476
e 442113 476
e 444764 476
e 444765 476
e 444766 476
e 444767 476
e 444768 476
e 444769 476
e 444770 476
e 444771 476
e 444772 476
e 444773 476
e 444774 476
e 444775 476
e 444776 476
e 444777 476
e 444778 476
e 444779 476
e 444780 476
e 444781 476
e 444782 476
e 444783 476
e 444784 476
e 444785 476
e 444786 476
e 444787 476
e 7295 477
e 64844 477
e 66628 477
e 66808 477
e 67000 477
e 67113 477
e 67760 477
e 73245 477
e 73642 477
e 76518 477
e 77817 477
e 79122 477
e 85450 477
e 85608 477
e 86889 477
e 87185 477
e 87897 477
e 90138 477
e 90544 477
e 91659 477
e 94332 477
e 94917 477
e 100950 477
e 101336 477
e 103280 477
e 103564 477
e 104197 477
e 106224 477
e 106244 477
e 139399 477
e 162904 477
e 163180 477
e 301183 477
e 516867 477
e 516868 477
e 516869 477
e 516870 477
e 516871 477
e 516872 477
e 516873 477
e 516874 477
e 516875 477
e 516876 477
e 516877 477
e 516878 477
e 516879 477
e 516880 477
e 516881 477
e 516882 477
e 2316 478
e 9322 478
e 30689 478
e 59762 478
e 64844 478
e 65782 478
e 66808 478
e 67000 478
e 72663 478
e 78052 478
e 79122 478
e 85608 478
e 87897 478
e 88047 478
e 90138 478
e 94332 478
e 95502 478
e 99920 478
e 100950 478
e 101656 478
e 106224 478
e 184837 478
e 186923 478
e 249419 478
e 456509 478
e 518165 478
e 518166 478
e 518167 478
e 518168 478
e 546 479
e 861 479
e 3838 479
e 5001 479
e 6376 479
e 7024 479
e 8220 479
e 9361 479
e 10307 479
e 12207 479
e 17692 479
e 24176 479
e 27715 479
e 29160 479
e 33216 479
e 33797 479
e 50065 479
e 57224 479
e 58152 479
e 59076 479
e 63117 479
e 64844 479
e 66808 479
e 67000 479
e 67113 479
e 67419 479
e 67475 479
e 68153 479
e 68754 479
e 69073 479
e 69849 479
e 72663 479
e 73155 479
e 73947 479
e 75860 479
e 76518 479
e 77817 479
e 78055 479
e 78386 479
e 79122 479
e 79766 479
e 80910 479
e 81154 479
e 82217 479
e 84931 479
e 84949 479
e 85450 479
e 85608 479
e 85758 479
e 86889 479
e 87185 479
e 87300 479
e 87594 479
e 87621 479
e 87897 479
e 88172 479
e 89303 479
e 90138 479
e 90544 479
e 91659 479
e 92870 479
e 93530 479
e 94332 479
e 94917 479
e 100950 479
e 101336 479
e 101490 479
e 101656 479
e 101707 479
e 102893 479
e 102996 479
e 103157 479
e 103280 479
e 103564 479
e 104080 479
e 104197 479
e 104452 479
e 105585 479
e 105914 479
e 106224 479
e 106244 479
e 112329 479
e 137104 479
e 162839 479
e 179898 479
e 192460 479
e 212515 479
e 246471 479
e 301504 479
e 331382 479
e 339185 479
e 375141 479
e 381596 479
e 412577 479
e 508223 479
e 508224 479
e 508225 479
e 508226 479
e 1577 480
e 1612 480
e 1908 480
e 4190 480
e 6730 480
e 66808 480
e 72663 480
e 76518 480
e 77950 480
e 100279 480
e 100950 480
e 101336 480
e 103564 480
e 106224 480
e 106244 480
e 507977 480
e 14240 481
e 14998 481
e 19560 481
e 60992 481
e 66808 481
e 67113 481
e 70123 481
e 72663 481
e 76518 481
e 78055 481
e 79122 481
e 85758 481
e 87185 481
e 90138 481
e 91659 481
e 93867 481
e 100950 481
e 101336 481
e 102996 481
e 104197 481
e 104452 481
e 105585 481
e 106224 481
e 106244 481
e 120068 481
e 187877 481
e 200527 481
e 223118 481
e 223119 481
e 223122 481
e 231879 481
e 253111 481
e 266521 481
e 274188 481
e 290621 481
e 395941 481
e 395944 481
e 457871 481
e 507791 481
e 507792 481
e 507793 481
e 4700 482
e 67000 482
e 85758 482
e 87897 482
e 89303 482
e 90138 482
e 103564 482
e 105585 482
e 106224 482
e 360549 482
e 4818 483
e 7215 483
e 10004 483
e 17915 483
e 25355 483
e 25417 483
e 27411 483
e 27559 483
e 28452 483
e 30244 483
e 36250 483
e 36264 483
e 43359 483
e 43530 483
e 46251 483
e 46589 483
e 51000 483
e 53474 483
e 55460 483
e 65453 483
e 66808 483
e 72663 483
e 76595 483
e 77817 483
e 79122 483
e 84652 483
e 85608 483
e 85758 483
e 87897 483
e 89303 483
e 90544 483
e 92870 483
e 94332 483
e 101336 483
e 101656 483
e 102996 483
e 104197 483
e 104452 483
e 105585 483
e 105719 483
e 105957 483
e 106224 483
e 169449 483
e 215509 483
e 267357 483
e 289991 483
e 307531 483
e 321675 483
e 345040 483
e 345041 483
e 345042 483
e 67000 484
e 72005 484
e 72663 484
e 85450 484
e 87897 484
e 90138 484
e 94332 484
e 100950 484
e 106224 484
e 47720 485
e 64844 485
e 67000 485
e 67620 485
e 72663 485
e 76518 485
e 77382 485
e 78055 485
e 86889 485
e 87185 485
e 89303 485
e 90138 485
e 91659 485
e 92870 485
e 101336 485
e 101656 485
e 102996 485
e 103280 485
e 104197 485
e 104452 485
e 106224 485
e 281774 485
e 295322 485
e 323490 485
e 324481 485
e 326108 485
e 344564 485
e 344565 485
e 344566 485
e 344567 485
e 344568 485
e 344569 485
e 344570 485
e 344571 485
e 344572 485
e 344573 485
e 344574 485
e 344575 485
e 344576 485
e 344577 485
e 6469 486
e 67000 486
e 72663 486
e 76670 486
e 86889 486
e 87185 486
e 87897 486
e 89303 486
e 90544 486
e 101656 486
e 102996 486
e 103280 486
e 104197 486
e 104452 486
e 106224 486
e 106244 486
e 344598 486
e 344599 486
e 344600 486
e 344601 486
e 344602 486
e 344603 486
e 344604 486
e 344605 486
e 344606 486
e 344607 486
e 344608 486
e 344609 486
e 344610 486
e 60219 487
e 66808 487
e 68809 487
e 78055 487
e 85608 487
e 85758 487
e 87185 487
e 87897 487
e 92870 487
e 94917 487
e 101656 487
e 103564 487
e 104197 487
e 104452 487
e 105585 487
e 106224 487
e 106244 487
e 159175 487
e 207152 487
e 509917 487
e 509918 487
e 509919 487
e 509920 487
e 509921 487
e 509922 487
e 509923 487
e 509924 487
e 509925 487
e 509926 487
e 509927 487
e 509928 487
e 509929 487
e 509930 487
e 20945 488
e 66808 488
e 67113 488
e 67743 488
e 77817 488
e 85608 488
e 85758 488
e 86302 488
e 86889 488
e 89303 488
e 90587 488
e 92870 488
e 94332 488
e 96308 488
e 97120 488
e 100950 488
e 101286 488
e 104197 488
e 105823 488
e 106224 488
e 106244 488
e 112327 488
e 119231 488
e 126937 488
e 322661 488
e 342235 488
e 342236 488
e 342237 488
e 342238 488
e 342239 488
e 712 489
e 27112 489
e 37126 489
e 58009 489
e 67000 489
e 68364 489
e 72663 489
e 76518 489
e 78055 489
e 79122 489
e 84002 489
e 85629 489
e 87185 489
e 88984 489
e 89303 489
e 91659 489
e 94118 489
e 94332 489
e 104197 489
e 104452 489
e 105585 489
e 106224 489
e 106244 489
e 138543 489
e 212180 489
e 286203 489
e 298231 489
e 333385 489
e 365911 489
e 9312 490
e 44700 490
e 67000 490
e 72663 490
e 75405 490
e 76518 490
e 77817 490
e 79122 490
e 83584 490
e 86889 490
e 87185 490
e 87897 490
e 89303 490
e 92870 490
e 94917 490
e 99000 490
e 101656 490
e 103280 490
e 104452 490
e 105585 490
e 106224 490
e 106244 490
e 107067 490
e 194869 490
e 382070 490
e 429758 490
e 464669 490
e 510298 490
e 510299 490
e 510300 490
e 510301 490
e 510302 490
e 510303 490
e 510304 490
e 510305 490
e 510306 490
e 510307 490
e 510308 490
e 510309 490
e 6388 491
e 8582 491
e 14485 491
e 27591 491
e 32045 491
e 57273 491
e 65791 491
e 67113 491
e 69725 491
e 72663 491
e 76325 491
e 77817 491
e 78055 491
e 79610 491
e 85450 491
e 86889 491
e 87897 491
e 89303 491
e 100950 491
e 101336 491
e 101656 491
e 102236 491
e 105585 491
e 106224 491
e 106244 491
e 120571 491
e 132150 491
e 173867 491
e 201443 491
e 208414 491
e 362482 491
e 410637 491
e 410638 491
e 806 492
e 1703 492
e 3102 492
e 4455 492
e 63697 492
e 63733 492
e 67000 492
e 67113 492
e 67946 492
e 68359 492
e 74174 492
e 75880 492
e 83675 492
e 85758 492
e 87674 492
e 89303 492
e 90138 492
e 90544 492
e 91659 492
e 92870 492
e 94332 492
e 97383 492
e 97831 492
e 101336 492
e 101656 492
e 101991 492
e 103280 492
e 104404 492
e 104865 492
e 106224 492
e 106244 492
e 109983 492
e 115596 492
e 343774 492
e 385416 492
e 414271 492
e 8397 493
e 8680 493
e 64844 493
e 67000 493
e 78068 493
e 87897 493
e 90544 493
e 100062 493
e 101336 493
e 101656 493
e 102996 493
e 104742 493
e 106224 493
e 46963 494
e 57395 494
e 72663 494
e 79122 494
e 82500 494
e 85758 494
e 86889 494
e 87185 494
e 89303 494
e 92870 494
e 106224 494
e 116987 494
e 413151 494
e 413152 494
e 30335 495
e 49956 495
e 60709 495
e 61341 495
e 61393 495
e 64844 495
e 66808 495
e 67000 495
e 67113 495
e 70416 495
e 71203 495
e 72663 495
e 73945 495
e 74752 495
e 75403 495
e 77817 495
e 78055 495
e 78187 495
e 79025 495
e 85038 495
e 85406 495
e 85608 495
e 85674 495
e 86016 495
e 86889 495
e 91659 495
e 94917 495
e 100950 495
e 101656 495
e 103280 495
e 103564 495
e 104197 495
e 106224 495
e 113639 495
e 132593 495
e 140126 495
e 144583 495
e 161109 495
e 164352 495
e 173482 495
e 173487 495
e 212519 495
e 2529 496
e 4693 496
e 5918 496
e 15854 496
e 43809 496
e 49769 496
e 55137 496
e 62354 496
e 64844 496
e 66019 496
e 66704 496
e 66808 496
e 67000 496
e 67113 496
e 72642 496
e 79122 496
e 82393 496
e 83795 496
e 85450 496
e 87185 496
e 87462 496
e 87897 496
e 89303 496
e 89995 496
e 90138 496
e 91659 496
e 92870 496
e 94332 496
e 98260 496
e 100950 496
e 101656 496
e 103280 496
e 103564 496
e 104197 496
e 104363 496
e 106224 496
e 106244 496
e 111823 496
e 122017 496
e 157497 496
e 185554 496
e 185559 496
e 221990 496
e 402162 496
e 403057 496
e 410503 496
e 418793 496
e 57910 497
e 60482 497
e 66808 497
e 67000 497
e 72663 497
e 91659 497
e 103564 497
e 105585 497
e 106224 497
e 106244 497
e 234198 497
e 278565 497
e 357859 497
e 416997 497
e 416998 497
e 416999 497
e 417000 497
e 417001 497
e 417002 497
e 66808 498
e 85450 498
e 86889 498
e 88226 498
e 89303 498
e 91659 498
e 94917 498
e 106224 498
e 106244 498
e 12889 499
e 13506 499
e 30432 499
e 32925 499
e 60055 499
e 64844 499
e 74683 499
e 83939 499
e 83977 499
e 88888 499
e 89303 499
e 92471 499
e 92870 499
e 94917 499
e 95990 499
e 100950 499
e 101336 499
e 102996 499
e 104591 499
e 106224 499
e 961 500
e 1220 500
e 10025 500
e 22238 500
e 59116 500
e 64844 500
e 65114 500
e 66808 500
e 67000 500
e 67113 500
e 71874 500
e 72663 500
e 74124 500
e 76518 500
e 77817 500
e 78055 500
e 79122 500
e 85450 500
e 85608 500
e 85758 500
e 86889 500
e 87185 500
e 87897 500
e 89054 500
e 89303 500
e 90138 500
e 90544 500
e 91158 500
e 91659 500
e 92870 500
e 93155 500
e 94332 500
e 94917 500
e 100309 500
e 100950 500
e 101336 500
e 101656 500
e 102996 500
e 103280 500
e 103564 500
e 103918 500
e 104197 500
e 104452 500
e 105585 500
e 106224 500
e 106244 500
e 109429 500
e 109445 500
e 110717 500
e 110722 500
e 113294 500
e 114309 500
e 129433 500
e 129767 500
e 129778 500
e 151825 500
e 196413 500
e 223091 500
e 225323 500
e 237936 500
e 242398 500
e 257460 500
e 286973 500
e 296251 500
e 311954 500
e 386254 500
e 405586 500
e 437470 500
e 466941 500
e 474888 500
e 511481 500
e 511482 500
e 511483 500
e 511484 500
e 511485 500
e 511486 500
e 511487 500
e 511488 500
e 511489 500
e 511490 500
e 511491 500
e 511492 500
e 511493 500
e 511494 500
e 511495 500
e 511496 500
e 511497 500
e 511498 500
e 511499 500
e 945 501
e 954 501
e 5485 501
e 7026 501
e 59665 501
e 60026 501
e 77817 501
e 86889 501
e 87069 501
e 90138 501
e 91659 501
e 94332 501
e 102996 501
e 105585 501
e 106224 501
e 15213 502
e 23922 502
e 45223 502
e 50629 502
e 60648 502
e 66808 502
e 67000 502
e 67113 502
e 78596 502
e 79122 502
e 82601 502
e 85450 502
e 85608 502
e 85758 502
e 87185 502
e 90138 502
e 90328 502
e 90544 502
e 91659 502
e 94332 502
e 100950 502
e 106224 502
e 106244 502
e 166762 502
e 220140 502
e 223119 502
e 314493 502
e 419256 502
e 419257 502
e 419258 502
e 419259 502
e 419260 502
e 419261 502
e 419262 502
e 504 503
e 3445 503
e 5348 503
e 19311 503
e 23171 503
e 30004 503
e 67000 503
e 72663 503
e 77817 503
e 78055 503
e 87185 503
e 101008 503
e 101336 503
e 105585 503
e 106224 503
e 19311 504
e 28508 504
e 30004 504
e 67000 504
e 67719 504
e 85608 504
e 85980 504
e 91659 504
e 94332 504
e 100950 504
e 101656 504
e 105585 504
e 106224 504
e 1490 505
e 2252 505
e 3674 505
e 15071 505
e 23906 505
e 24496 505
e 27247 505
e 29983 505
e 41050 505
e 47753 505
e 59010 505
e 64844 505
e 64990 505
e 66808 505
e 67000 505
e 73207 505
e 76518 505
e 77817 505
e 79122 505
e 85215 505
e 85608 505
e 85758 505
e 86889 505
e 87185 505
e 89303 505
e 90138 505
e 90544 505
e 91659 505
e 92870 505
e 94332 505
e 98489 505
e 99650 505
e 100950 505
e 101656 505
e 103564 505
e 104197 505
e 105585 505
e 106224 505
e 117379 505
e 120711 505
e 132668 505
e 151264 505
e 151265 505
e 151266 505
e 151267 505
e 151268 505
e 151269 505
e 151270 505
e 151271 505
e 151272 505
e 151273 505
e 151274 505
e 151275 505
e 151276 505
e 151277 505
e 17428 506
e 24958 506
e 28636 506
e 33483 506
e 33865 506
e 48040 506
e 50009 506
e 50404 506
e 57381 506
e 64844 506
e 67113 506
e 74426 506
e 77817 506
e 85450 506
e 85608 506
e 85609 506
e 86302 506
e 89303 506
e 90544 506
e 91659 506
e 100950 506
e 101656 506
e 104197 506
e 104452 506
e 105585 506
e 106224 506
e 106244 506
e 140179 506
e 140180 506
e 140181 506
e 140182 506
e 140183 506
e 140184 506
e 140185 506
e 11292 507
e 14500 507
e 20004 507
e 20762 507
e 25144 507
e 27423 507
e 31967 507
e 35260 507
e 35942 507
e 36163 507
e 36602 507
e 39058 507
e 39755 507
e 40233 507
e 42114 507
e 42690 507
e 47312 507
e 47826 507
e 51374 507
e 53227 507
e 63070 507
e 64844 507
e 65418 507
e 66808 507
e 67000 507
e 67113 507
e 67448 507
e 69567 507
e 72663 507
e 76518 507
e 77817 507
e 78055 507
e 79122 507
e 82416 507
e 85450 507
e 85608 507
e 85758 507
e 86018 507
e 86889 507
e 87185 507
e 87897 507
e 89229 507
e 89303 507
e 89784 507
e 90138 507
e 90544 507
e 91581 507
e 91659 507
e 92106 507
e 92870 507
e 94332 507
e 94917 507
e 99597 507
e 100950 507
e 101336 507
e 101656 507
e 103280 507
e 103564 507
e 104197 507
e 104452 507
e 105585 507
e 106224 507
e 106244 507
e 110838 507
e 123439 507
e 132926 507
e 143009 507
e 143010 507
e 143011 507
e 143012 507
e 143013 507
e 143014 507
e 143015 507
e 143016 507
e 143017 507
e 143018 507
e 143019 507
e 143020 507
e 143021 507
e 143022 507
e 143023 507
e 143024 507
e 143025 507
e 143026 507
e 143027 507
e 143028 507
e 143029 507
e 57119 508
e 64844 508
e 72663 508
e 87185 508
e 90544 508
e 92870 508
e 102883 508
e 104452 508
e 105585 508
e 106224 508
e 143147 508
e 143148 508
e 143149 508
e 143150 508
e 143151 508
e 143152 508
e 143153 508
e 143154 508
e 940 509
e 4802 509
e 10134 509
e 10974 509
e 32111 509
e 32613 509
e 34330 509
e 37523 509
e 38714 509
e 51261 509
e 61393 509
e 62223 509
e 66808 509
e 67000 509
e 67113 509
e 72663 509
e 75231 509
e 77817 509
e 78055 509
e 79122 509
e 81764 509
e 85450 509
e 87897 509
e 89303 509
e 91783 509
e 94332 509
e 94917 509
e 97836 509
e 100950 509
e 101157 509
e 103280 509
e 103564 509
e 104197 509
e 106224 509
e 106244 509
e 111754 509
e 141304 509
e 141305 509
e 141306 509
e 141307 509
e 141308 509
e 64844 510
e 72663 510
e 76518 510
e 77817 510
e 78055 510
e 78310 510
e 85608 510
e 86889 510
e 87185 510
e 89303 510
e 90138 510
e 90544 510
e 94917 510
e 96859 510
e 101336 510
e 102996 510
e 103280 510
e 104452 510
e 105585 510
e 106224 510
e 106244 510
e 107772 510
e 141339 510
e 141340 510
e 141341 510
e 141342 510
e 141343 510
e 141344 510
e 141345 510
e 141346 510
e 141347 510
e 141348 510
e 141349 510
e 141350 510
e 141351 510
e 141352 510
e 141353 510
e 141354 510
e 141355 510
e 141356 510
e 141357 510
e 141358 510
e 59219 511
e 59880 511
e 60265 511
e 66808 511
e 78055 511
e 79122 511
e 86889 511
e 87897 511
e 91659 511
e 92870 511
e 100950 511
e 103564 511
e 106224 511
e 106244 511
e 187848 511
e 187849 511
e 187850 511
e 187851 511
e 187852 511
e 187853 511
e 187854 511
e 187855 511
e 187856 511
e 187857 511
e 187858 511
e 187859 511
e 3304 512
e 7407 512
e 67000 512
e 72663 512
e 76518 512
e 78055 512
e 79122 512
e 80680 512
e 83877 512
e 85608 512
e 85758 512
e 86889 512
e 87185 512
e 89303 512
e 91659 512
e 92289 512
e 92870 512
e 101336 512
e 103564 512
e 104197 512
e 104452 512
e 105585 512
e 106224 512
e 135768 512
e 159101 512
e 159104 512
e 159107 512
e 177241 512
e 177245 512
e 190824 512
e 190825 512
e 190826 512
e 190827 512
e 190828 512
e 190829 512
e 190830 512
e 190831 512
e 190832 512
e 190833 512
e 190834 512
e 2710 513
e 32055 513
e 59068 513
e 61976 513
e 66808 513
e 67000 513
e 67113 513
e 72663 513
e 77817 513
e 78734 513
e 79122 513
e 80326 513
e 83992 513
e 85450 513
e 85608 513
e 85758 513
e 86889 513
e 87185 513
e 87897 513
e 89303 513
e 91659 513
e 92870 513
e 94917 513
e 102996 513
e 103280 513
e 103564 513
e 104197 513
e 104452 513
e 105585 513
e 106224 513
e 106244 513
e 117922 513
e 132457 513
e 133735 513
e 187471 513
e 187472 513
e 187473 513
e 187474 513
e 187475 513
e 187476 513
e 187477 513
e 187478 513
e 187479 513
e 187480 513
e 187481 513
e 187482 513
e 187483 513
e 187484 513
e 187485 513
e 187486 513
e 187487 513
e 187488 513
e 187489 513
e 187490 513
e 187491 513
e 187492 513
e 187493 513
e 187494 513
e 1063 514
e 8217 514
e 60897 514
e 77374 514
e 85450 514
e 85608 514
e 85758 514
e 86889 514
e 97555 514
e 101336 514
e 102996 514
e 105585 514
e 106224 514
e 179852 514
e 179853 514
e 179857 514
e 187724 514
e 187725 514
e 187726 514
e 1638 515
e 11452 515
e 12415 515
e 13070 515
e 16545 515
e 21482 515
e 26927 515
e 66808 515
e 67000 515
e 67113 515
e 72663 515
e 77692 515
e 78134 515
e 85450 515
e 85758 515
e 86889 515
e 89449 515
e 91659 515
e 92032 515
e 92870 515
e 98349 515
e 100950 515
e 101656 515
e 102996 515
e 103564 515
e 106224 515
e 183425 515
e 183426 515
e 183427 515
e 183428 515
e 183429 515
e 183430 515
e 3311 516
e 5205 516
e 5477 516
e 19493 516
e 26090 516
e 26320 516
e 32410 516
e 50605 516
e 64844 516
e 66808 516
e 67000 516
e 67113 516
e 72999 516
e 76518 516
e 77720 516
e 78055 516
e 79122 516
e 85608 516
e 85758 516
e 86889 516
e 89303 516
e 90138 516
e 90544 516
e 100950 516
e 101336 516
e 101656 516
e 102996 516
e 103280 516
e 103564 516
e 104197 516
e 106125 516
e 106224 516
e 106244 516
e 109971 516
e 178668 516
e 178669 516
e 178670 516
e 178671 516
e 178672 516
e 178673 516
e 178674 516
e 178675 516
e 178676 516
e 178677 516
e 178678 516
e 178679 516
e 178680 516
e 178681 516
e 178682 516
e 178683 516
e 178684 516
e 178685 516
e 178686 516
e 2726 517
e 14521 517
e 25705 517
e 44333 517
e 48071 517
e 52410 517
e 61033 517
e 65258 517
e 67113 517
e 73694 517
e 76518 517
e 78055 517
e 85450 517
e 85675 517
e 85758 517
e 88424 517
e 89767 517
e 90138 517
e 90544 517
e 91659 517
e 94332 517
e 94864 517
e 96653 517
e 100950 517
e 102996 517
e 103564 517
e 106224 517
e 106244 517
e 132183 517
e 159605 517
e 175487 517
e 178707 517
e 178708 517
e 30757 518
e 57342 518
e 75525 518
e 79122 518
e 85758 518
e 87897 518
e 89303 518
e 101336 518
e 103280 518
e 104452 518
e 106224 518
e 3310 519
e 3781 519
e 11049 519
e 23549 519
e 31458 519
e 33602 519
e 36979 519
e 37358 519
e 51449 519
e 53333 519
e 61916 519
e 66998 519
e 76518 519
e 77817 519
e 78222 519
e 83063 519
e 85450 519
e 85608 519
e 85758 519
e 87897 519
e 89303 519
e 90138 519
e 92870 519
e 94332 519
e 101336 519
e 101656 519
e 102996 519
e 103727 519
e 105585 519
e 106224 519
e 176987 519
e 176988 519
e 176989 519
e 21017 520
e 29995 520
e 33573 520
e 34174 520
e 35020 520
e 64844 520
e 66808 520
e 78055 520
e 85608 520
e 87185 520
e 87428 520
e 87602 520
e 89525 520
e 91659 520
e 94917 520
e 97308 520
e 99742 520
e 106224 520
e 60685 521
e 67113 521
e 68600 521
e 72663 521
e 76518 521
e 77817 521
e 85758 521
e 90138 521
e 90544 521
e 94332 521
e 101656 521
e 103564 521
e 104197 521
e 104452 521
e 105585 521
e 106224 521
e 106244 521
e 143365 521
e 188356 521
e 257603 521
e 257604 521
e 257605 521
e 257606 521
e 257607 521
e 257608 521
e 257609 521
e 257610 521
e 257611 521
e 257612 521
e 257613 521
e 257614 521
e 257615 521
e 925 522
e 4104 522
e 6306 522
e 8255 522
e 8770 522
e 13898 522
e 14252 522
e 26497 522
e 29611 522
e 47575 522
e 59697 522
e 65772 522
e 67113 522
e 68939 522
e 76518 522
e 77817 522
e 79122 522
e 79371 522
e 79646 522
e 85758 522
e 87185 522
e 87193 522
e 87897 522
e 89228 522
e 90035 522
e 90544 522
e 91659 522
e 93056 522
e 94917 522
e 96622 522
e 96898 522
e 100950 522
e 101336 522
e 102996 522
e 103280 522
e 103564 522
e 104197 522
e 104452 522
e 106158 522
e 106224 522
e 106244 522
e 122109 522
e 135961 522
e 176093 522
e 234997 522
e 260935 522
e 260936 522
e 28641 523
e 30173 523
e 30357 523
e 30403 523
e 32730 523
e 41902 523
e 52406 523
e 59548 523
e 62360 523
e 63870 523
e 67000 523
e 71567 523
e 76518 523
e 77075 523
e 77261 523
e 78728 523
e 79122 523
e 85097 523
e 85450 523
e 85758 523
e 86889 523
e 87185 523
e 87897 523
e 89912 523
e 91659 523
e 92843 523
e 93390 523
e 94332 523
e 94379 523
e 96705 523
e 101336 523
e 101656 523
e 103564 523
e 105585 523
e 106224 523
e 106244 523
e 146688 523
e 197291 523
e 235169 523
e 567 524
e 790 524
e 1186 524
e 11545 524
e 12092 524
e 13113 524
e 59917 524
e 64736 524
e 64844 524
e 66514 524
e 67000 524
e 67113 524
e 72663 524
e 74280 524
e 77817 524
e 78055 524
e 85608 524
e 85758 524
e 86889 524
e 87185 524
e 87897 524
e 89303 524
e 90544 524
e 92870 524
e 100950 524
e 101656 524
e 102996 524
e 104197 524
e 104452 524
e 105585 524
e 106224 524
e 106244 524
e 146192 524
e 146199 524
e 146575 524
e 166755 524
e 203318 524
e 211167 524
e 234008 524
e 234181 524
e 245428 524
e 245429 524
e 245430 524
e 245431 524
e 245432 524
e 245433 524
e 245434 524
e 245435 524
e 245436 524
e 245437 524
e 245438 524
e 245439 524
e 245440 524
e 245441 524
e 245442 524
e 245443 524
e 245444 524
e 245445 524
e 1693 525
e 17171 525
e 29838 525
e 56849 525
e 64844 525
e 66808 525
e 77817 525
e 85450 525
e 86889 525
e 87185 525
e 87897 525
e 89303 525
e 92845 525
e 94332 525
e 94917 525
e 101336 525
e 101656 525
e 102996 525
e 103564 525
e 106224 525
e 125549 525
e 159314 525
e 175735 525
e 238236 525
e 244991 525
e 244992 525
e 244993 525
e 244994 525
e 244995 525
e 244996 525
e 244997 525
e 244998 525
e 244999 525
e 245000 525
e 11438 526
e 27838 526
e 33383 526
e 38878 526
e 57608 526
e 64844 526
e 67113 526
e 72663 526
e 76518 526
e 76595 526
e 77817 526
e 78386 526
e 87106 526
e 88170 526
e 88793 526
e 89303 526
e 90544 526
e 91659 526
e 92870 526
e 94917 526
e 102996 526
e 104197 526
e 105585 526
e 106224 526
e 161875 526
e 206535 526
e 259505 526
e 274446 526
e 274447 526
e 274448 526
e 274449 526
e 9773 527
e 13119 527
e 17991 527
e 18381 527
e 18417 527
e 19678 527
e 20815 527
e 20836 527
e 21118 527
e 26921 527
e 30198 527
e 34034 527
e 40641 527
e 52838 527
e 67000 527
e 67113 527
e 72663 527
e 77817 527
e 79122 527
e 85608 527
e 86889 527
e 87897 527
e 90544 527
e 91659 527
e 94917 527
e 95328 527
e 101656 527
e 102996 527
e 103564 527
e 104197 527
e 104452 527
e 106224 527
e 109113 527
e 132898 527
e 135366 527
e 153336 527
e 159611 527
e 173882 527
e 194291 527
e 213563 527
e 271896 527
e 276283 527
e 354504 527
e 357747 527
e 357748 527
e 431500 527
e 7099 528
e 77817 528
e 78055 528
e 85608 528
e 87185 528
e 87897 528
e 90544 528
e 104197 528
e 106224 528
e 551468 528
e 551469 528
e 551470 528
e 551471 528
e 3731 529
e 8056 529
e 69731 529
e 76518 529
e 85450 529
e 85608 529
e 85758 529
e 87897 529
e 92870 529
e 94917 529
e 101334 529
e 104792 529
e 106224 529
e 30426 530
e 38773 530
e 41983 530
e 42946 530
e 67000 530
e 67113 530
e 77817 530
e 82500 530
e 87897 530
e 90544 530
e 101336 530
e 101656 530
e 106224 530
e 117229 530
e 152639 530
e 190864 530
e 243640 530
e 297381 530
e 14443 531
e 18936 531
e 25858 531
e 31353 531
e 51401 531
e 57109 531
e 61509 531
e 64844 531
e 65782 531
e 66808 531
e 67000 531
e 67113 531
e 69194 531
e 72663 531
e 76518 531
e 77817 531
e 78055 531
e 79122 531
e 79849 531
e 79957 531
e 85450 531
e 85608 531
e 85758 531
e 85759 531
e 86889 531
e 87185 531
e 87897 531
e 89303 531
e 90138 531
e 90544 531
e 91659 531
e 92870 531
e 94332 531
e 94917 531
e 96168 531
e 100950 531
e 101336 531
e 101656 531
e 102996 531
e 103280 531
e 103564 531
e 104197 531
e 104452 531
e 105585 531
e 106224 531
e 106244 531
e 117463 531
e 119289 531
e 141556 531
e 153270 531
e 154611 531
e 165162 531
e 181681 531
e 213430 531
e 250249 531
e 262823 531
e 302642 531
e 302645 531
e 338848 531
e 346417 531
e 394001 531
e 519526 531
e 549555 531
e 549556 531
e 549557 531
e 549558 531
e 549559 531
e 549560 531
e 549561 531
e 549562 531
e 549563 531
e 549564 531
e 549565 531
e 549566 531
e 549567 531
e 549568 531
e 549569 531
e 549570 531
e 549571 531
e 549572 531
e 549573 531
e 549574 531
e 549575 531
e 1186 532
e 2158 532
e 7641 532
e 11545 532
e 12853 532
e 13135 532
e 56572 532
e 64196 532
e 66808 532
e 72663 532
e 78846 532
e 85450 532
e 85608 532
e 86889 532
e 87897 532
e 88343 532
e 90544 532
e 100950 532
e 103280 532
e 103564 532
e 106224 532
e 106244 532
e 188907 532
e 201938 532
e 211167 532
e 224555 532
e 282956 532
e 282963 532
e 320066 532
e 382100 532
e 460720 532
e 1533 533
e 5065 533
e 67113 533
e 72663 533
e 76518 533
e 79122 533
e 85758 533
e 102996 533
e 103564 533
e 106224 533
e 349942 533
e 445837 533
e 560070 533
e 560071 533
e 560072 533
e 560073 533
e 560074 533
e 560075 533
e 560076 533
e 1772 534
e 66808 534
e 76813 534
e 77817 534
e 79122 534
e 85450 534
e 87897 534
e 94332 534
e 99441 534
e 101713 534
e 104452 534
e 106224 534
e 250764 534
e 372980 534
e 375241 534
e 375307 534
e 375309 534
e 410505 534
e 429457 534
e 2753 535
e 13749 535
e 50967 535
e 64844 535
e 85576 535
e 85758 535
e 86439 535
e 86889 535
e 89303 535
e 91659 535
e 92870 535
e 93336 535
e 102996 535
e 106224 535
e 7166 536
e 47718 536
e 55118 536
e 66808 536
e 72663 536
e 79122 536
e 87897 536
e 102996 536
e 104197 536
e 104452 536
e 106224 536
e 251493 536
e 320434 536
e 411201 536
e 411204 536
e 596049 536
e 615800 536
e 615801 536
e 67000 537
e 67812 537
e 72224 537
e 79122 537
e 84949 537
e 87185 537
e 90138 537
e 92870 537
e 98793 537
e 104197 537
e 105585 537
e 106224 537
e 120479 537
e 274658 537
e 375135 537
e 1345 538
e 4104 538
e 5791 538
e 6777 538
e 8770 538
e 12654 538
e 13968 538
e 13972 538
e 16241 538
e 18331 538
e 21869 538
e 30070 538
e 36564 538
e 40524 538
e 40878 538
e 44145 538
e 49037 538
e 54854 538
e 60591 538
e 65383 538
e 66808 538
e 67000 538
e 67113 538
e 67278 538
e 71718 538
e 72663 538
e 76518 538
e 76951 538
e 78055 538
e 79122 538
e 79329 538
e 82294 538
e 84077 538
e 85450 538
e 85608 538
e 86339 538
e 86889 538
e 87185 538
e 87897 538
e 88607 538
e 90138 538
e 90544 538
e 92870 538
e 93056 538
e 94332 538
e 96393 538
e 100111 538
e 100950 538
e 101336 538
e 101656 538
e 103280 538
e 103604 538
e 104197 538
e 104452 538
e 106224 538
e 106244 538
e 142515 538
e 162437 538
e 165989 538
e 171925 538
e 198254 538
e 229393 538
e 235347 538
e 19120 539
e 67113 539
e 67293 539
e 76518 539
e 78055 539
e 85489 539
e 85758 539
e 89303 539
e 90544 539
e 92870 539
e 99272 539
e 101336 539
e 101656 539
e 102996 539
e 103564 539
e 104197 539
e 105585 539
e 106224 539
e 106244 539
e 229792 539
e 242751 539
e 276432 539
e 292097 539
e 369577 539
e 413957 539
e 426071 539
e 525541 539
e 542650 539
e 542651 539
e 542652 539
e 542653 539
e 542654 539
e 542655 539
e 542656 539
e 542657 539
e 542658 539
e 542659 539
e 542660 539
e 59323 540
e 64844 540
e 67000 540
e 78055 540
e 85608 540
e 86889 540
e 87185 540
e 104197 540
e 106224 540
e 187046 540
e 238566 540
e 618265 540
e 618266 540
e 618267 540
e 618268 540
e 618269 540
e 618270 540
e 618271 540
e 65967 541
e 69984 541
e 78055 541
e 85608 541
e 89303 541
e 91659 541
e 103280 541
e 104452 541
e 106224 541
e 106244 541
e 58484 542
e 61764 542
e 77817 542
e 85758 542
e 86889 542
e 89303 542
e 101656 542
e 104452 542
e 105585 542
e 106224 542
e 59423 543
e 64844 543
e 87185 543
e 92870 543
e 94917 543
e 96076 543
e 97516 543
e 102996 543
e 103665 543
e 104452 543
e 104955 543
e 106224 543
e 106244 543
e 57724 544
e 66164 544
e 66808 544
e 67000 544
e 67113 544
e 72663 544
e 76518 544
e 77360 544
e 77817 544
e 78055 544
e 79122 544
e 81168 544
e 85450 544
e 85608 544
e 85758 544
e 86889 544
e 87185 544
e 87897 544
e 89303 544
e 90112 544
e 90138 544
e 90544 544
e 91659 544
e 92716 544
e 92870 544
e 94332 544
e 94917 544
e 96168 544
e 97208 544
e 99416 544
e 100950 544
e 101336 544
e 101469 544
e 101656 544
e 101902 544
e 102996 544
e 103280 544
e 103564 544
e 103825 544
e 104197 544
e 104452 544
e 105585 544
e 106224 544
e 106244 544
e 113237 544
e 114780 544
e 119396 544
e 120454 544
e 134819 544
e 144329 544
e 153453 544
e 154757 544
e 178411 544
e 181893 544
e 209940 544
e 210858 544
e 226553 544
e 269984 544
e 272209 544
e 272771 544
e 280692 544
e 280705 544
e 280716 544
e 297722 544
e 330329 544
e 340847 544
e 380828 544
e 405968 544
e 419853 544
e 436415 544
e 454731 544
e 454738 544
e 496956 544
e 506766 544
e 562234 544
e 601912 544
e 601913 544
e 601914 544
e 601915 544
e 601916 544
e 601917 544
e 48025 545
e 85608 545
e 85758 545
e 91659 545
e 100950 545
e 103280 545
e 103564 545
e 104197 545
e 106224 545
e 148651 545
e 391485 545
e 408041 545
e 497607 545
e 600508 545
e 600509 545
e 600510 545
e 600511 545
e 600512 545
e 600513 545
e 1822 546
e 2816 546
e 4593 546
e 26264 546
e 35002 546
e 35010 546
e 38644 546
e 39712 546
e 40847 546
e 42637 546
e 44951 546
e 49595 546
e 57530 546
e 57905 546
e 64844 546
e 67000 546
e 67113 546
e 68136 546
e 72663 546
e 72873 546
e 76518 546
e 77817 546
e 78055 546
e 79122 546
e 81530 546
e 85450 546
e 85608 546
e 85758 546
e 86889 546
e 87897 546
e 89303 546
e 89420 546
e 90138 546
e 90544 546
e 91659 546
e 92870 546
e 94332 546
e 94917 546
e 98550 546
e 100950 546
e 100968 546
e 101336 546
e 101656 546
e 102996 546
e 103280 546
e 103564 546
e 103729 546
e 104197 546
e 104452 546
e 105226 546
e 105585 546
e 106224 546
e 106244 546
e 111063 546
e 117191 546
e 122298 546
e 139399 546
e 146185 546
e 153721 546
e 230046 546
e 238288 546
e 250197 546
e 251605 546
e 361028 546
e 460167 546
e 460991 546
e 507229 546
e 542883 546
e 542884 546
e 542885 546
e 542886 546
e 542887 546
e 542888 546
e 542889 546
e 542890 546
e 542891 546
e 542892 546
e 2291 547
e 10980 547
e 29072 547
e 64844 547
e 67113 547
e 67987 547
e 76518 547
e 77252 547
e 78055 547
e 79122 547
e 85450 547
e 91659 547
e 94917 547
e 98594 547
e 100950 547
e 101336 547
e 101656 547
e 103564 547
e 104197 547
e 106224 547
e 158184 547
e 159184 547
e 208902 547
e 227170 547
e 451187 547
e 600926 547
e 600927 547
e 600928 547
e 600929 547
e 3840 548
e 4909 548
e 16776 548
e 26767 548
e 38217 548
e 67000 548
e 69738 548
e 76518 548
e 77817 548
e 85758 548
e 89565 548
e 90138 548
e 90482 548
e 101336 548
e 104452 548
e 106224 548
e 7033 549
e 21831 549
e 23899 549
e 27626 549
e 38285 549
e 38793 549
e 38825 549
e 66808 549
e 67113 549
e 70928 549
e 76518 549
e 78055 549
e 84644 549
e 85450 549
e 87897 549
e 89303 549
e 90138 549
e 91659 549
e 94332 549
e 94636 549
e 98424 549
e 103242 549
e 103280 549
e 103564 549
e 104452 549
e 106224 549
e 113704 549
e 122490 549
e 159264 549
e 272616 549
e 361224 549
e 470704 549
e 470705 549
e 1094 550
e 2629 550
e 4723 550
e 8674 550
e 8859 550
e 9138 550
e 11063 550
e 11271 550
e 15314 550
e 15502 550
e 40147 550
e 40712 550
e 43809 550
e 51019 550
e 61173 550
e 61396 550
e 63103 550
e 63411 550
e 64052 550
e 64343 550
e 65318 550
e 66017 550
e 67000 550
e 67113 550
e 71677 550
e 72497 550
e 72663 550
e 72790 550
e 76267 550
e 76518 550
e 77817 550
e 78055 550
e 79122 550
e 79995 550
e 81575 550
e 81794 550
e 83217 550
e 85162 550
e 85450 550
e 85579 550
e 85608 550
e 85758 550
e 87185 550
e 87897 550
e 88000 550
e 89303 550
e 89590 550
e 90138 550
e 90544 550
e 91659 550
e 92870 550
e 93654 550
e 94181 550
e 94332 550
e 94917 550
e 96130 550
e 96270 550
e 97959 550
e 98132 550
e 98876 550
e 100418 550
e 100563 550
e 100708 550
e 100950 550
e 101336 550
e 101656 550
e 102886 550
e 102996 550
e 103280 550
e 103564 550
e 104197 550
e 104452 550
e 105585 550
e 106016 550
e 106224 550
e 106244 550
e 122025 550
e 143534 550
e 152555 550
e 156934 550
e 166838 550
e 184481 550
e 198254 550
e 216343 550
e 237538 550
e 272108 550
e 361276 550
e 378292 550
e 473985 550
e 482405 550
e 492540 550
e 541751 550
e 59089 551
e 64844 551
e 67000 551
e 85450 551
e 87185 551
e 91659 551
e 101336 551
e 101656 551
e 106224 551
e 183999 551
e 189290 551
e 219675 551
e 469129 551
e 469130 551
e 469131 551
e 469132 551
e 469133 551
e 469134 551
e 60727 552
e 67000 552
e 72663 552
e 78055 552
e 85608 552
e 85758 552
e 86889 552
e 87185 552
e 106224 552
e 13343 553
e 27200 553
e 60520 553
e 64551 553
e 66070 553
e 66808 553
e 75348 553
e 78055 553
e 83868 553
e 85758 553
e 87185 553
e 89005 553
e 89303 553
e 91097 553
e 94332 553
e 95224 553
e 104197 553
e 106224 553
e 23102 554
e 87897 554
e 89303 554
e 91659 554
e 92870 554
e 103280 554
e 104197 554
e 104452 554
e 106224 554
e 377990 554
e 457352 554
e 457353 554
e 457354 554
e 457355 554
e 457356 554
e 457357 554
e 457358 554
e 457359 554
e 59574 555
e 61051 555
e 66808 555
e 78055 555
e 83327 555
e 87185 555
e 90138 555
e 100950 555
e 101336 555
e 104197 555
e 106224 555
e 127751 555
e 457759 555
e 457760 555
e 457761 555
e 457762 555
e 457763 555
e 457764 555
e 60389 556
e 67550 556
e 72663 556
e 76518 556
e 78055 556
e 79179 556
e 81441 556
e 85450 556
e 86889 556
e 87897 556
e 87939 556
e 91659 556
e 93069 556
e 94917 556
e 103564 556
e 104197 556
e 104452 556
e 106224 556
e 106244 556
e 40733 557
e 65782 557
e 66808 557
e 67000 557
e 67113 557
e 77817 557
e 79122 557
e 87185 557
e 87897 557
e 90138 557
e 90544 557
e 92870 557
e 100950 557
e 101336 557
e 105585 557
e 106224 557
e 106244 557
e 174934 557
e 448087 557
e 455883 557
e 477817 557
e 477818 557
e 477819 557
e 477820 557
e 477821 557
e 477822 557
e 477823 557
e 477824 557
e 477825 557
e 63637 558
e 66808 558
e 84565 558
e 85450 558
e 85608 558
e 85758 558
e 90544 558
e 94332 558
e 100950 558
e 106224 558
e 289326 558
e 317655 558
e 320142 558
e 471861 558
e 471862 558
e 471863 558
e 471864 558
e 471865 558
e 471866 558
e 1116 559
e 6489 559
e 59449 559
e 66808 559
e 85450 559
e 94917 559
e 101656 559
e 102996 559
e 103564 559
e 105585 559
e 106224 559
e 205042 559
e 521826 559
e 521827 559
e 521828 559
e 521829 559
e 521830 559
e 521831 559
e 72663 560
e 79122 560
e 88721 560
e 89303 560
e 92870 560
e 101336 560
e 103564 560
e 104865 560
e 105585 560
e 106224 560
e 6182 561
e 59495 561
e 64844 561
e 72663 561
e 82146 561
e 85450 561
e 86181 561
e 92870 561
e 100950 561
e 101656 561
e 103564 561
e 106224 561
e 58602 562
e 59228 562
e 65782 562
e 66808 562
e 67113 562
e 72663 562
e 76518 562
e 77817 562
e 78055 562
e 79122 562
e 84497 562
e 85450 562
e 85608 562
e 85758 562
e 86889 562
e 87185 562
e 88682 562
e 89303 562
e 90138 562
e 91659 562
e 91673 562
e 92870 562
e 94332 562
e 94894 562
e 94917 562
e 100950 562
e 101336 562
e 104452 562
e 105585 562
e 105751 562
e 106224 562
e 106244 562
e 121109 562
e 180666 562
e 195173 562
e 195184 562
e 218078 562
e 223465 562
e 223472 562
e 239173 562
e 241885 562
e 276511 562
e 282255 562
e 282256 562
e 282257 562
e 282258 562
e 282259 562
e 282260 562
e 282261 562
e 282262 562
e 282263 562
e 282264 562
e 282265 562
e 282266 562
e 282267 562
e 282268 562
e 282269 562
e 282270 562
e 282271 562
e 66808 563
e 82194 563
e 85137 563
e 85758 563
e 87897 563
e 89443 563
e 92870 563
e 94332 563
e 101336 563
e 104197 563
e 106224 563
e 277635 563
e 277636 563
e 277637 563
e 277638 563
e 277639 563
e 277640 563
e 277641 563
e 277642 563
e 26456 564
e 70595 564
e 73135 564
e 76813 564
e 78055 564
e 83887 564
e 85608 564
e 86724 564
e 87041 564
e 87185 564
e 91659 564
e 92870 564
e 104452 564
e 106224 564
e 106244 564
e 156837 564
e 427549 564
e 560966 564
e 2730 565
e 11507 565
e 18301 565
e 25520 565
e 34645 565
e 59415 565
e 64844 565
e 65009 565
e 65063 565
e 67113 565
e 73550 565
e 76518 565
e 77817 565
e 82396 565
e 86889 565
e 89303 565
e 94332 565
e 94894 565
e 94911 565
e 98350 565
e 101336 565
e 103564 565
e 104197 565
e 104452 565
e 105585 565
e 106224 565
e 106244 565
e 141518 565
e 141519 565
e 141520 565
e 141521 565
e 141522 565
e 751 566
e 12078 566
e 15219 566
e 31153 566
e 38898 566
e 67113 566
e 69915 566
e 72342 566
e 72663 566
e 85450 566
e 87897 566
e 87982 566
e 89303 566
e 90138 566
e 101249 566
e 101656 566
e 102235 566
e 106224 566
e 9900 567
e 22987 567
e 26686 567
e 31803 567
e 44012 567
e 45958 567
e 57759 567
e 58790 567
e 59230 567
e 64573 567
e 64844 567
e 66808 567
e 67000 567
e 67113 567
e 69449 567
e 71200 567
e 78055 567
e 79122 567
e 85494 567
e 85608 567
e 87185 567
e 87897 567
e 89303 567
e 90138 567
e 91181 567
e 91294 567
e 91659 567
e 92870 567
e 94332 567
e 94917 567
e 101336 567
e 102996 567
e 103280 567
e 104197 567
e 104452 567
e 105585 567
e 106224 567
e 108222 567
e 111973 567
e 146189 567
e 146190 567
e 146191 567
e 146192 567
e 146193 567
e 146194 567
e 146195 567
e 146196 567
e 146197 567
e 146198 567
e 146199 567
e 146200 567
e 146201 567
e 146202 567
e 146203 567
e 146204 567
e 146205 567
e 146206 567
e 77817 568
e 85450 568
e 85608 568
e 90138 568
e 94917 568
e 101327 568
e 101336 568
e 105585 568
e 106224 568
e 3771 569
e 64844 569
e 79122 569
e 90138 569
e 90544 569
e 101656 569
e 103564 569
e 106224 569
e 106244 569
e 107604 569
e 147642 569
e 158764 569
e 158765 569
e 158766 569
e 158767 569
e 158768 569
e 158769 569
e 55791 570
e 59109 570
e 76518 570
e 85608 570
e 85758 570
e 89303 570
e 90544 570
e 94332 570
e 100950 570
e 102996 570
e 103564 570
e 104197 570
e 104452 570
e 105585 570
e 106224 570
e 106244 570
e 109950 570
e 180460 570
e 180461 570
e 180462 570
e 180463 570
e 180464 570
e 180465 570
e 180466 570
e 180467 570
e 180468 570
e 180469 570
e 180470 570
e 180471 570
e 180472 570
e 180473 570
e 180474 570
e 58901 571
e 80356 571
e 85450 571
e 85608 571
e 90544 571
e 94332 571
e 94917 571
e 103564 571
e 104452 571
e 106224 571
e 10662 572
e 29442 572
e 64845 572
e 76315 572
e 85758 572
e 87897 572
e 90138 572
e 90544 572
e 95162 572
e 104197 572
e 104452 572
e 105140 572
e 106224 572
e 106244 572
e 59439 573
e 64844 573
e 72663 573
e 85450 573
e 85608 573
e 85758 573
e 86889 573
e 89303 573
e 90544 573
e 92870 573
e 101656 573
e 104452 573
e 106224 573
e 106244 573
e 237397 573
e 295737 573
e 351049 573
e 406042 573
e 454123 573
e 544670 573
e 606998 573
e 606999 573
e 607000 573
e 607001 573
e 607002 573
e 607003 573
e 607004 573
e 607005 573
e 607006 573
e 6041 574
e 67113 574
e 72663 574
e 89303 574
e 91673 574
e 92870 574
e 94332 574
e 103564 574
e 106224 574
e 106244 574
e 314755 574
e 375091 574
e 606981 574
e 606982 574
e 606983 574
e 606984 574
e 606985 574
e 606986 574
e 696 575
e 1887 575
e 2806 575
e 3868 575
e 17809 575
e 18690 575
e 26254 575
e 30940 575
e 32525 575
e 42398 575
e 50605 575
e 51614 575
e 54161 575
e 64844 575
e 66808 575
e 67000 575
e 67113 575
e 69893 575
e 72663 575
e 72999 575
e 74250 575
e 76518 575
e 77007 575
e 77266 575
e 77817 575
e 85450 575
e 85608 575
e 85758 575
e 87185 575
e 87897 575
e 89303 575
e 89514 575
e 91659 575
e 92870 575
e 94332 575
e 94917 575
e 95907 575
e 96798 575
e 101336 575
e 101656 575
e 102307 575
e 102791 575
e 103280 575
e 103564 575
e 104197 575
e 104452 575
e 105585 575
e 106224 575
e 106244 575
e 114005 575
e 145970 575
e 147282 575
e 154743 575
e 166777 575
e 178141 575
e 178142 575
e 186900 575
e 186906 575
e 200524 575
e 219596 575
e 222298 575
e 244619 575
e 266519 575
e 331457 575
e 337325 575
e 346529 575
e 358622 575
e 358623 575
e 380838 575
e 380843 575
e 441831 575
e 602829 575
e 60458 576
e 66808 576
e 67000 576
e 67113 576
e 77817 576
e 84216 576
e 85758 576
e 86889 576
e 88613 576
e 89126 576
e 90594 576
e 97191 576
e 100388 576
e 103939 576
e 105680 576
e 106224 576
e 106244 576
e 108177 576
e 520965 576
e 5279 577
e 17878 577
e 64844 577
e 67000 577
e 67113 577
e 72663 577
e 76518 577
e 78055 577
e 85450 577
e 85608 577
e 86889 577
e 87897 577
e 89303 577
e 89434 577
e 90138 577
e 91659 577
e 94917 577
e 96965 577
e 100950 577
e 101336 577
e 101656 577
e 102996 577
e 103280 577
e 104197 577
e 105585 577
e 106224 577
e 110336 577
e 125122 577
e 140601 577
e 152809 577
e 177568 577
e 229834 577
e 235001 577
e 261345 577
e 363364 577
e 504984 577
e 507291 577
e 527184 577
e 527186 577
e 527188 577
e 527193 577
e 557413 577
e 559900 577
e 598766 577
e 604411 577
e 604412 577
e 604413 577
e 604414 577
e 604415 577
e 604416 577
e 604417 577
e 604418 577
e 604419 577
e 3937 578
e 4405 578
e 13706 578
e 14426 578
e 67000 578
e 77817 578
e 79122 578
e 87185 578
e 94917 578
e 102996 578
e 103280 578
e 106224 578
e 297165 578
e 362744 578
e 483944 578
e 619295 578
e 619296 578
e 619297 578
e 619298 578
e 28811 579
e 53677 579
e 64844 579
e 66808 579
e 67000 579
e 67113 579
e 72663 579
e 76518 579
e 77817 579
e 78055 579
e 79122 579
e 85450 579
e 85608 579
e 85758 579
e 86889 579
e 87185 579
e 87897 579
e 89303 579
e 90138 579
e 90544 579
e 91659 579
e 92870 579
e 94332 579
e 94917 579
e 100950 579
e 101336 579
e 101656 579
e 102996 579
e 103280 579
e 103564 579
e 104197 579
e 104452 579
e 105585 579
e 106224 579
e 106244 579
e 152273 579
e 264660 579
e 264662 579
e 264664 579
e 264665 579
e 264667 579
e 264671 579
e 264674 579
e 293102 579
e 305006 579
e 443104 579
e 443109 579
e 478910 579
e 519141 579
e 557121 579
e 557122 579
e 557123 579
e 557124 579
e 557125 579
e 557126 579
e 557127 579
e 557128 579
e 557129 579
e 557130 579
e 557131 579
e 557132 579
e 557133 579
e 557134 579
e 557135 579
e 557136 579
e 557137 579
e 557138 579
e 557139 579
e 557140 579
e 557141 579
e 557142 579
e 557143 579
e 557144 579
e 557145 579
e 557146 579
e 557147 579
e 557148 579
e 557149 579
e 557150 579
e 557151 579
e 12928 580
e 21556 580
e 36275 580
e 43671 580
e 52794 580
e 57883 580
e 61884 580
e 62177 580
e 66302 580
e 66808 580
e 70767 580
e 72663 580
e 74534 580
e 76518 580
e 77817 580
e 82530 580
e 85608 580
e 85758 580
e 86889 580
e 87185 580
e 87897 580
e 89303 580
e 89420 580
e 89581 580
e 90138 580
e 90544 580
e 91659 580
e 96187 580
e 98356 580
e 100950 580
e 101336 580
e 101902 580
e 102996 580
e 103564 580
e 104197 580
e 104452 580
e 105585 580
e 106224 580
e 112231 580
e 120478 580
e 132720 580
e 155151 580
e 163638 580
e 248833 580
e 284891 580
e 325219 580
e 359203 580
e 420020 580
e 638137 580
e 638138 580
e 638139 580
e 1680 581
e 6239 581
e 8051 581
e 12933 581
e 32758 581
e 37417 581
e 40991 581
e 48593 581
e 65166 581
e 67113 581
e 72663 581
e 76518 581
e 77817 581
e 78055 581
e 85758 581
e 87897 581
e 88552 581
e 98880 581
e 100562 581
e 100950 581
e 101656 581
e 103280 581
e 103564 581
e 106224 581
e 135435 581
e 175759 581
e 190978 581
e 228384 581
e 301780 581
e 489057 581
e 601918 581
e 637008 581
e 4759 582
e 11156 582
e 11179 582
e 67000 582
e 67113 582
e 69073 582
e 72663 582
e 77229 582
e 77817 582
e 78055 582
e 79122 582
e 85609 582
e 85758 582
e 85759 582
e 87897 582
e 89303 582
e 91659 582
e 92870 582
e 94332 582
e 94917 582
e 100950 582
e 101656 582
e 102996 582
e 103280 582
e 104197 582
e 105585 582
e 106224 582
e 106244 582
e 291745 582
e 606401 582
e 606405 582
e 636943 582
e 636944 582
e 636945 582
e 636946 582
e 636947 582
e 636948 582
e 636949 582
e 2310 583
e 3039 583
e 7801 583
e 9032 583
e 61082 583
e 64844 583
e 67000 583
e 76518 583
e 77817 583
e 85758 583
e 87897 583
e 90544 583
e 92870 583
e 102996 583
e 103564 583
e 104452 583
e 105585 583
e 106224 583
e 106244 583
e 109455 583
e 245335 583
e 281282 583
e 311619 583
e 439313 583
e 439316 583
e 485319 583
e 634109 583
e 634110 583
e 634111 583
e 30005 584
e 42297 584
e 43048 584
e 44927 584
e 60163 584
e 65551 584
e 67113 584
e 77817 584
e 94332 584
e 100950 584
e 103280 584
e 104197 584
e 105585 584
e 105721 584
e 105988 584
e 106224 584
e 141359 584
e 254760 584
e 503034 584
e 633240 584
e 67113 585
e 76518 585
e 77817 585
e 79122 585
e 86889 585
e 87897 585
e 96211 585
e 101656 585
e 106224 585
e 30749 586
e 57074 586
e 59787 586
e 63038 586
e 64391 586
e 64844 586
e 65782 586
e 66808 586
e 67000 586
e 67113 586
e 72663 586
e 76518 586
e 77817 586
e 78055 586
e 78177 586
e 78511 586
e 79122 586
e 79818 586
e 80287 586
e 82252 586
e 85174 586
e 85450 586
e 85608 586
e 85758 586
e 86889 586
e 87185 586
e 87313 586
e 87897 586
e 88412 586
e 89303 586
e 90138 586
e 90544 586
e 91659 586
e 92870 586
e 93212 586
e 94332 586
e 94755 586
e 94917 586
e 98316 586
e 100950 586
e 101336 586
e 101656 586
e 102996 586
e 103280 586
e 103564 586
e 104197 586
e 104358 586
e 104452 586
e 105585 586
e 105832 586
e 106224 586
e 106244 586
e 112380 586
e 138021 586
e 138503 586
e 154502 586
e 154965 586
e 178083 586
e 196757 586
e 197570 586
e 205045 586
e 210201 586
e 230889 586
e 247678 586
e 250137 586
e 265743 586
e 268042 586
e 287336 586
e 292584 586
e 326026 586
e 333355 586
e 352440 586
e 394375 586
e 438848 586
e 468587 586
e 504804 586
e 534346 586
e 559722 586
e 567483 586
e 572214 586
e 629595 586
e 629596 586
e 629597 586
e 629598 586
e 629599 586
e 629600 586
e 629601 586
e 629602 586
e 629603 586
e 629604 586
e 629605 586
e 36953 587
e 55485 587
e 64844 587
e 70002 587
e 72663 587
e 76518 587
e 77817 587
e 79122 587
e 82885 587
e 85450 587
e 85758 587
e 92870 587
e 94917 587
e 102996 587
e 103552 587
e 104197 587
e 105585 587
e 106224 587
e 110875 587
e 122844 587
e 160440 587
e 269314 587
e 321255 587
e 336543 587
e 371979 587
e 432416 587
e 521853 587
e 548069 587
e 629689 587
e 629690 587
e 629691 587
e 629692 587
e 48345 588
e 64844 588
e 66808 588
e 92870 588
e 100950 588
e 101656 588
e 104452 588
e 106224 588
e 106244 588
e 332856 588
e 366534 588
e 556326 588
e 556327 588
e 556328 588
e 556329 588
e 556330 588
e 556331 588
e 556332 588
e 11000 589
e 58369 589
e 64844 589
e 67000 589
e 67113 589
e 85450 589
e 87185 589
e 89303 589
e 103280 589
e 106224 589
e 578384 589
e 578385 589
e 3321 590
e 4491 590
e 7443 590
e 8759 590
e 11817 590
e 12939 590
e 13990 590
e 17909 590
e 18143 590
e 19401 590
e 23987 590
e 29583 590
e 30268 590
e 32356 590
e 32610 590
e 39307 590
e 39928 590
e 58993 590
e 60290 590
e 64844 590
e 67000 590
e 67113 590
e 69051 590
e 71333 590
e 72663 590
e 77817 590
e 78895 590
e 79122 590
e 85608 590
e 85758 590
e 87897 590
e 89303 590
e 90138 590
e 90544 590
e 91659 590
e 92870 590
e 94332 590
e 94917 590
e 97612 590
e 100950 590
e 101656 590
e 102554 590
e 104197 590
e 104452 590
e 106224 590
e 106244 590
e 110492 590
e 110500 590
e 122302 590
e 124833 590
e 128816 590
e 134134 590
e 136633 590
e 139915 590
e 147490 590
e 168261 590
e 177762 590
e 217508 590
e 217804 590
e 242789 590
e 249138 590
e 250363 590
e 260812 590
e 297891 590
e 321675 590
e 405088 590
e 483556 590
e 578320 590
e 67000 591
e 67113 591
e 76518 591
e 85608 591
e 87897 591
e 92870 591
e 95049 591
e 105585 591
e 106224 591
e 1982 592
e 2788 592
e 5870 592
e 29063 592
e 60687 592
e 62694 592
e 72479 592
e 72663 592
e 73887 592
e 76346 592
e 76518 592
e 77817 592
e 85758 592
e 89303 592
e 90544 592
e 98853 592
e 101336 592
e 104452 592
e 106224 592
e 7855 593
e 9965 593
e 15669 593
e 51304 593
e 64844 593
e 66808 593
e 67113 593
e 70926 593
e 72663 593
e 73002 593
e 76518 593
e 78055 593
e 78577 593
e 82263 593
e 85450 593
e 85608 593
e 87185 593
e 87897 593
e 90544 593
e 92870 593
e 94332 593
e 94917 593
e 97841 593
e 100950 593
e 101336 593
e 101656 593
e 102996 593
e 103280 593
e 104197 593
e 104452 593
e 105585 593
e 106224 593
e 106244 593
e 150352 593
e 151945 593
e 156557 593
e 225972 593
e 339899 593
e 375104 593
e 402955 593
e 452797 593
e 457148 593
e 596090 593
e 596091 593
e 596092 593
e 596093 593
e 596094 593
e 596095 593
e 596096 593
e 596097 593
e 596098 593
e 596099 593
e 596100 593
e 596101 593
e 596102 593
e 596103 593
e 596104 593
e 10028 594
e 10777 594
e 66808 594
e 76518 594
e 76593 594
e 87897 594
e 91327 594
e 92870 594
e 101656 594
e 104452 594
e 106224 594
e 106244 594
e 137973 594
e 165015 594
e 204516 594
e 584112 594
e 595617 594
e 595618 594
e 16159 595
e 30410 595
e 31178 595
e 34287 595
e 38145 595
e 43169 595
e 50322 595
e 63201 595
e 63928 595
e 66808 595
e 67000 595
e 67113 595
e 76518 595
e 76595 595
e 77817 595
e 78055 595
e 83696 595
e 85450 595
e 87185 595
e 89303 595
e 90138 595
e 90544 595
e 94917 595
e 102898 595
e 102996 595
e 103564 595
e 105585 595
e 106224 595
e 106244 595
e 107262 595
e 114349 595
e 166347 595
e 186942 595
e 238238 595
e 362386 595
e 374578 595
e 34007 596
e 67000 596
e 76518 596
e 79122 596
e 87185 596
e 100950 596
e 101336 596
e 105585 596
e 106224 596
e 168438 596
e 595679 596
e 595680 596
e 595681 596
e 595682 596
e 595683 596
e 1921 597
e 7850 597
e 9188 597
e 13990 597
e 33515 597
e 78055 597
e 79122 597
e 85450 597
e 101336 597
e 102996 597
e 104197 597
e 104387 597
e 104452 597
e 106224 597
e 107882 597
e 243726 597
e 386318 597
e 388404 597
e 1950 598
e 49498 598
e 64844 598
e 67113 598
e 77817 598
e 79122 598
e 85758 598
e 86889 598
e 87300 598
e 92870 598
e 94917 598
e 100950 598
e 101336 598
e 102996 598
e 103564 598
e 104197 598
e 106224 598
e 108964 598
e 152668 598
e 185651 598
e 233728 598
e 269454 598
e 299581 598
e 347144 598
e 425547 598
e 480847 598
e 588513 598
e 588514 598
e 588515 598
e 3817 599
e 14312 599
e 17857 599
e 60648 599
e 70383 599
e 77817 599
e 85450 599
e 85608 599
e 87185 599
e 87897 599
e 92870 599
e 101336 599
e 106224 599
e 226354 599
e 274980 599
e 453460 599
e 588403 599
e 588404 599
e 787 600
e 1367 600
e 48987 600
e 58475 600
e 60976 600
e 68777 600
e 86385 600
e 86889 600
e 91659 600
e 92870 600
e 100950 600
e 101336 600
e 104197 600
e 105585 600
e 106224 600
e 76518 601
e 77817 601
e 87185 601
e 88867 601
e 89303 601
e 92870 601
e 103564 601
e 104197 601
e 106224 601
e 339408 601
e 586288 601
e 1629 602
e 5284 602
e 8914 602
e 64844 602
e 66808 602
e 67000 602
e 67113 602
e 72082 602
e 76518 602
e 78055 602
e 85608 602
e 85758 602
e 87185 602
e 90138 602
e 90544 602
e 94332 602
e 94917 602
e 100950 602
e 101336 602
e 102996 602
e 103564 602
e 104197 602
e 105585 602
e 106224 602
e 106244 602
e 109313 602
e 117841 602
e 144369 602
e 160310 602
e 197937 602
e 198521 602
e 216828 602
e 279743 602
e 294574 602
e 306529 602
e 463415 602
e 527227 602
e 527228 602
e 527229 602
e 527230 602
e 527231 602
e 527232 602
e 527233 602
e 527234 602
e 527235 602
e 527236 602
e 527237 602
e 527238 602
e 72663 603
e 76518 603
e 77817 603
e 79122 603
e 85608 603
e 101656 603
e 102747 603
e 103280 603
e 106224 603
e 8539 604
e 11165 604
e 16078 604
e 57894 604
e 64844 604
e 67000 604
e 67247 604
e 85608 604
e 87897 604
e 100950 604
e 101656 604
e 103564 604
e 106224 604
e 348053 604
e 363728 604
e 525853 604
e 525854 604
e 525855 604
e 776 605
e 1556 605
e 76712 605
e 77817 605
e 78055 605
e 85450 605
e 85608 605
e 88371 605
e 89303 605
e 94332 605
e 101336 605
e 106224 605
e 114675 605
e 152153 605
e 326890 605
e 669 606
e 3731 606
e 6983 606
e 8721 606
e 30435 606
e 41023 606
e 42414 606
e 64844 606
e 67113 606
e 76518 606
e 84731 606
e 85758 606
e 87185 606
e 103280 606
e 103564 606
e 106224 606
e 4386 607
e 14677 607
e 42858 607
e 47389 607
e 47629 607
e 53913 607
e 61089 607
e 64844 607
e 78055 607
e 79122 607
e 82275 607
e 82528 607
e 87897 607
e 90138 607
e 90544 607
e 103280 607
e 106224 607
e 1712 608
e 17567 608
e 17885 608
e 32384 608
e 66808 608
e 67000 608
e 67113 608
e 72663 608
e 75381 608
e 76955 608
e 77817 608
e 78055 608
e 79122 608
e 83589 608
e 85450 608
e 85608 608
e 85758 608
e 86889 608
e 87185 608
e 87897 608
e 89303 608
e 90138 608
e 90544 608
e 91659 608
e 92870 608
e 94332 608
e 94917 608
e 100950 608
e 101336 608
e 101656 608
e 102996 608
e 103280 608
e 103564 608
e 104197 608
e 104452 608
e 105585 608
e 106224 608
e 106244 608
e 112481 608
e 169843 608
e 172907 608
e 245333 608
e 261713 608
e 281277 608
e 288580 608
e 382456 608
e 403968 608
e 405077 608
e 453249 608
e 523202 608
e 532152 608
e 532153 608
e 532154 608
e 532155 608
e 532156 608
e 532157 608
e 532158 608
e 532159 608
e 532160 608
e 532161 608
e 532162 608
e 532163 608
e 532164 608
e 532165 608
e 532166 608
e 532167 608
e 532168 608
e 532169 608
e 532170 608
e 532171 608
e 532172 608
e 532173 608
e 532174 608
e 532175 608
e 532176 608
e 66808 609
e 78843 609
e 91659 609
e 94332 609
e 100950 609
e 101656 609
e 102996 609
e 104452 609
e 106224 609
e 531682 609
e 2682 610
e 13359 610
e 24131 610
e 87897 610
e 91659 610
e 101336 610
e 103564 610
e 104197 610
e 105585 610
e 106224 610
e 106244 610
e 1024 611
e 7548 611
e 20900 611
e 24658 611
e 26135 611
e 26397 611
e 26493 611
e 32399 611
e 59981 611
e 60842 611
e 66808 611
e 67000 611
e 67113 611
e 69505 611
e 77817 611
e 78055 611
e 79122 611
e 85450 611
e 85608 611
e 85758 611
e 87897 611
e 89303 611
e 90138 611
e 92870 611
e 96124 611
e 100950 611
e 101336 611
e 102996 611
e 103280 611
e 104452 611
e 106224 611
e 140968 611
e 144705 611
e 223452 611
e 259266 611
e 298662 611
e 316410 611
e 351615 611
e 358185 611
e 445588 611
e 445589 611
e 539631 611
e 539632 611
e 2777 612
e 13282 612
e 20917 612
e 25251 612
e 26370 612
e 30431 612
e 41245 612
e 58842 612
e 59698 612
e 59709 612
e 66808 612
e 67000 612
e 72250 612
e 72663 612
e 76836 612
e 77817 612
e 79122 612
e 85450 612
e 86889 612
e 87185 612
e 87897 612
e 89303 612
e 90138 612
e 90544 612
e 91659 612
e 92027 612
e 94917 612
e 100950 612
e 101336 612
e 101656 612
e 102513 612
e 102996 612
e 103280 612
e 104197 612
e 106224 612
e 106244 612
e 123412 612
e 143725 612
e 180802 612
e 219287 612
e 219293 612
e 224761 612
e 238385 612
e 248959 612
e 316751 612
e 317089 612
e 335010 612
e 446150 612
e 453601 612
e 458389 612
e 466921 612
e 469856 612
e 469857 612
e 469858 612
e 469859 612
e 469860 612
e 469861 612
e 469862 612
e 26815 613
e 29754 613
e 64844 613
e 72663 613
e 77817 613
e 85758 613
e 86889 613
e 87897 613
e 89303 613
e 94332 613
e 95487 613
e 100950 613
e 101422 613
e 102996 613
e 104165 613
e 104197 613
e 104452 613
e 105585 613
e 106224 613
e 128232 613
e 201418 613
e 228166 613
e 373017 613
e 416966 613
e 426906 613
e 450694 613
e 474327 613
e 474328 613
e 474329 613
e 474330 613
e 2327 614
e 67113 614
e 76518 614
e 85608 614
e 86889 614
e 87897 614
e 90138 614
e 94917 614
e 101336 614
e 102996 614
e 103280 614
e 103564 614
e 104197 614
e 106224 614
e 106244 614
e 252088 614
e 418318 614
e 456399 614
e 471700 614
e 471701 614
e 471702 614
e 471703 614
e 471704 614
e 471705 614
e 471706 614
e 471707 614
e 471708 614
e 471709 614
e 471710 614
e 471711 614
e 471712 614
e 8308 615
e 8309 615
e 10040 615
e 10471 615
e 12601 615
e 19516 615
e 21321 615
e 21746 615
e 28669 615
e 30799 615
e 32133 615
e 32288 615
e 37464 615
e 38403 615
e 41446 615
e 41595 615
e 43500 615
e 45581 615
e 46403 615
e 49192 615
e 49558 615
e 49568 615
e 50175 615
e 57286 615
e 61363 615
e 61412 615
e 61443 615
e 61596 615
e 61869 615
e 62865 615
e 64595 615
e 64844 615
e 66153 615
e 66808 615
e 67000 615
e 67113 615
e 71179 615
e 72663 615
e 74118 615
e 74621 615
e 74881 615
e 77098 615
e 77817 615
e 78055 615
e 79122 615
e 83378 615
e 85608 615
e 85758 615
e 87185 615
e 87897 615
e 88762 615
e 89119 615
e 89743 615
e 90045 615
e 90051 615
e 90544 615
e 91659 615
e 92870 615
e 93168 615
e 93257 615
e 94087 615
e 94332 615
e 100950 615
e 101336 615
e 101656 615
e 102996 615
e 103280 615
e 103564 615
e 104197 615
e 106224 615
e 3146 616
e 3409 616
e 64844 616
e 67000 616
e 76518 616
e 76956 616
e 77817 616
e 80046 616
e 81551 616
e 83004 616
e 83674 616
e 85608 616
e 86889 616
e 87185 616
e 87897 616
e 92870 616
e 94332 616
e 94917 616
e 100950 616
e 101060 616
e 101336 616
e 101561 616
e 101656 616
e 102996 616
e 103280 616
e 103564 616
e 105585 616
e 106224 616
e 106244 616
e 118049 616
e 150014 616
e 173865 616
e 216578 616
e 295271 616
e 392262 616
e 530368 616
e 549991 616
e 549992 616
e 549993 616
e 549994 616
e 3023 617
e 10732 617
e 29156 617
e 57131 617
e 57550 617
e 57609 617
e 58514 617
e 58600 617
e 59039 617
e 61206 617
e 62870 617
e 64844 617
e 65782 617
e 66808 617
e 67000 617
e 67113 617
e 67684 617
e 67872 617
e 69197 617
e 69696 617
e 72044 617
e 72663 617
e 76518 617
e 77817 617
e 81199 617
e 85450 617
e 85496 617
e 85608 617
e 85758 617
e 86889 617
e 87185 617
e 87897 617
e 89303 617
e 90138 617
e 90472 617
e 90544 617
e 90693 617
e 90766 617
e 91659 617
e 91874 617
e 92870 617
e 94332 617
e 94755 617
e 94917 617
e 96097 617
e 100950 617
e 101336 617
e 101656 617
e 103280 617
e 103564 617
e 104197 617
e 104452 617
e 105585 617
e 106101 617
e 106224 617
e 106244 617
e 112380 617
e 125711 617
e 131009 617
e 131591 617
e 183897 617
e 214267 617
e 222615 617
e 253643 617
e 254669 617
e 257364 617
e 265390 617
e 296086 617
e 312169 617
e 327052 617
e 327057 617
e 365212 617
e 371894 617
e 398590 617
e 405473 617
e 475214 617
e 475215 617
e 475216 617
e 475217 617
e 475218 617
e 475219 617
e 475220 617
e 475221 617
e 660 618
e 1225 618
e 72663 618
e 77077 618
e 77817 618
e 79122 618
e 85450 618
e 85608 618
e 85758 618
e 87185 618
e 89303 618
e 91659 618
e 94332 618
e 100950 618
e 101336 618
e 103280 618
e 105585 618
e 106224 618
e 313691 618
e 313698 618
e 323634 618
e 475427 618
e 475428 618
e 475429 618
e 475430 618
e 475431 618
e 475432 618
e 475433 618
e 475434 618
e 475435 618
e 475436 618
e 475437 618
e 475438 618
e 475439 618
e 15277 619
e 38585 619
e 43989 619
e 47308 619
e 52113 619
e 55174 619
e 57185 619
e 58523 619
e 63689 619
e 67000 619
e 81235 619
e 84099 619
e 85450 619
e 86889 619
e 89303 619
e 91659 619
e 92870 619
e 94332 619
e 98910 619
e 100950 619
e 101288 619
e 101656 619
e 102996 619
e 103564 619
e 104197 619
e 104452 619
e 106224 619
e 117722 619
e 166693 619
e 252376 619
e 261452 619
e 417915 619
e 2044 620
e 58834 620
e 78055 620
e 79122 620
e 85758 620
e 89303 620
e 100950 620
e 101328 620
e 101336 620
e 103280 620
e 106224 620
e 2106 621
e 2647 621
e 3624 621
e 4880 621
e 5966 621
e 6047 621
e 6099 621
e 6889 621
e 34454 621
e 57152 621
e 57491 621
e 59840 621
e 60340 621
e 60549 621
e 60634 621
e 60912 621
e 63749 621
e 64844 621
e 66808 621
e 67000 621
e 67050 621
e 67113 621
e 67211 621
e 69156 621
e 70922 621
e 71718 621
e 72663 621
e 73056 621
e 73227 621
e 73663 621
e 74085 621
e 75626 621
e 77817 621
e 78055 621
e 80378 621
e 85450 621
e 85608 621
e 85758 621
e 86889 621
e 87185 621
e 87675 621
e 87897 621
e 89303 621
e 90138 621
e 90544 621
e 91658 621
e 91659 621
e 92104 621
e 92870 621
e 94332 621
e 94917 621
e 96709 621
e 97200 621
e 98733 621
e 100903 621
e 100950 621
e 101336 621
e 101656 621
e 102604 621
e 102996 621
e 103225 621
e 103280 621
e 103564 621
e 105276 621
e 105585 621
e 105901 621
e 106224 621
e 106244 621
e 115390 621
e 173868 621
e 178722 621
e 226694 621
e 226699 621
e 247642 621
e 287986 621
e 318111 621
e 344244 621
e 450842 621
e 481418 621
e 726 622
e 1743 622
e 10704 622
e 42551 622
e 60499 622
e 60647 622
e 64387 622
e 64844 622
e 76518 622
e 79122 622
e 80875 622
e 82013 622
e 84159 622
e 85414 622
e 85758 622
e 86504 622
e 87897 622
e 89303 622
e 91865 622
e 92870 622
e 94332 622
e 100950 622
e 101656 622
e 102996 622
e 103280 622
e 103900 622
e 104452 622
e 106224 622
e 111062 622
e 170098 622
e 189059 622
e 359050 622
e 5978 623
e 23629 623
e 64844 623
e 72663 623
e 79122 623
e 86889 623
e 87897 623
e 100950 623
e 101336 623
e 106224 623
e 67000 624
e 68717 624
e 84950 624
e 85758 624
e 90138 624
e 90544 624
e 91659 624
e 102996 624
e 103564 624
e 106224 624
e 453624 624
e 484649 624
e 484650 624
e 484651 624
e 64844 625
e 66387 625
e 66808 625
e 72663 625
e 75990 625
e 76518 625
e 85450 625
e 90138 625
e 90544 625
e 94332 625
e 94917 625
e 100950 625
e 103280 625
e 104197 625
e 106224 625
e 112109 625
e 117011 625
e 316399 625
e 414642 625
e 414643 625
e 414644 625
e 414645 625
e 414646 625
e 414647 625
e 414648 625
e 414649 625
e 414650 625
e 414651 625
e 414652 625
e 414653 625
e 414654 625
e 66808 626
e 73354 626
e 79122 626
e 85758 626
e 92870 626
e 94332 626
e 100415 626
e 101336 626
e 104197 626
e 106224 626
e 121292 626
e 413788 626
e 413789 626
e 413790 626
e 413791 626
e 413792 626
e 413793 626
e 413794 626
e 62584 627
e 64844 627
e 66808 627
e 67000 627
e 67113 627
e 67653 627
e 69073 627
e 70498 627
e 72663 627
e 76518 627
e 78055 627
e 83563 627
e 85450 627
e 85608 627
e 85609 627
e 86512 627
e 87185 627
e 87897 627
e 89303 627
e 90138 627
e 90544 627
e 91673 627
e 94332 627
e 96824 627
e 97045 627
e 99561 627
e 101336 627
e 101998 627
e 102996 627
e 103280 627
e 103564 627
e 103573 627
e 104197 627
e 104338 627
e 104452 627
e 105585 627
e 106224 627
e 132401 627
e 132623 627
e 156480 627
e 203902 627
e 299624 627
e 323743 627
e 389322 627
e 413985 627
e 413986 627
e 413987 627
e 413988 627
e 413989 627
e 413990 627
e 8381 628
e 25496 628
e 25500 628
e 59047 628
e 59889 628
e 63109 628
e 63742 628
e 76518 628
e 81756 628
e 85450 628
e 85758 628
e 86889 628
e 87185 628
e 89303 628
e 94007 628
e 103564 628
e 104063 628
e 106224 628
e 24297 629
e 67000 629
e 79122 629
e 85608 629
e 87185 629
e 90544 629
e 101656 629
e 105585 629
e 106224 629
e 244653 629
e 269640 629
e 403226 629
e 403227 629
e 403228 629
e 60282 630
e 63016 630
e 64844 630
e 66808 630
e 67000 630
e 67113 630
e 72663 630
e 76518 630
e 79122 630
e 85450 630
e 85608 630
e 85758 630
e 86889 630
e 87087 630
e 87185 630
e 89303 630
e 90138 630
e 91659 630
e 94332 630
e 100950 630
e 101336 630
e 101656 630
e 102996 630
e 103280 630
e 104452 630
e 106224 630
e 175543 630
e 227366 630
e 278347 630
e 313164 630
e 337562 630
e 384825 630
e 384827 630
e 404260 630
e 404261 630
e 404262 630
e 404263 630
e 404264 630
e 404265 630
e 404266 630
e 404267 630
e 404268 630
e 404269 630
e 404270 630
e 404271 630
e 404272 630
e 404273 630
e 404274 630
e 404275 630
e 404276 630
e 404277 630
e 404278 630
e 404279 630
e 404280 630
e 404281 630
e 404282 630
e 404283 630
e 5170 631
e 5705 631
e 17467 631
e 40087 631
e 47648 631
e 66808 631
e 67000 631
e 72663 631
e 75331 631
e 76518 631
e 77817 631
e 78055 631
e 79122 631
e 83932 631
e 85450 631
e 85608 631
e 85758 631
e 85759 631
e 86512 631
e 86889 631
e 87897 631
e 89181 631
e 89303 631
e 90138 631
e 90544 631
e 91659 631
e 92870 631
e 93076 631
e 94332 631
e 94917 631
e 96374 631
e 97277 631
e 100950 631
e 101336 631
e 101656 631
e 102996 631
e 103280 631
e 103564 631
e 104197 631
e 104452 631
e 105585 631
e 106224 631
e 106244 631
e 108116 631
e 108133 631
e 108137 631
e 131334 631
e 160257 631
e 216049 631
e 277627 631
e 404732 631
e 404733 631
e 404734 631
e 404735 631
e 404736 631
e 404737 631
e 404738 631
e 404739 631
e 404740 631
e 404741 631
e 404742 631
e 404743 631
e 404744 631
e 404745 631
e 404746 631
e 404747 631
e 404748 631
e 404749 631
e 404750 631
e 404751 631
e 404752 631
e 404753 631
e 404754 631
e 404755 631
e 58858 632
e 72663 632
e 83295 632
e 87185 632
e 87897 632
e 90138 632
e 91659 632
e 103564 632
e 104197 632
e 106224 632
e 4109 633
e 13371 633
e 21962 633
e 23614 633
e 31200 633
e 31898 633
e 37755 633
e 57744 633
e 64844 633
e 67000 633
e 79122 633
e 85450 633
e 85758 633
e 94917 633
e 96124 633
e 101336 633
e 101656 633
e 102996 633
e 103280 633
e 103564 633
e 104197 633
e 104452 633
e 106224 633
e 106244 633
e 107928 633
e 121231 633
e 128670 633
e 138336 633
e 188342 633
e 231696 633
e 311114 633
e 410151 633
e 410152 633
e 410153 633
e 1228 634
e 5995 634
e 16218 634
e 40545 634
e 42668 634
e 46830 634
e 58079 634
e 66808 634
e 72663 634
e 80794 634
e 82726 634
e 85758 634
e 87185 634
e 87970 634
e 89732 634
e 90138 634
e 90544 634
e 91659 634
e 94917 634
e 100950 634
e 101336 634
e 101586 634
e 101656 634
e 102996 634
e 103564 634
e 104452 634
e 106224 634
e 151765 634
e 157862 634
e 255878 634
e 285460 634
e 310677 634
e 317420 634
e 328759 634
e 410355 634
e 410356 634
e 410357 634
e 410358 634
e 2210 635
e 12690 635
e 60263 635
e 64844 635
e 66808 635
e 78055 635
e 79122 635
e 82864 635
e 85450 635
e 85608 635
e 85758 635
e 87037 635
e 87185 635
e 87897 635
e 89303 635
e 90138 635
e 90544 635
e 91659 635
e 92870 635
e 94917 635
e 97095 635
e 99022 635
e 100950 635
e 101336 635
e 101656 635
e 103280 635
e 104452 635
e 105585 635
e 106224 635
e 106244 635
e 117999 635
e 191703 635
e 218397 635
e 227205 635
e 263739 635
e 263743 635
e 294904 635
e 294913 635
e 338332 635
e 355159 635
e 410340 635
e 410341 635
e 410342 635
e 410343 635
e 410344 635
e 410345 635
e 410346 635
e 410347 635
e 410348 635
e 410349 635
e 410350 635
e 410351 635
e 11459 636
e 67000 636
e 69073 636
e 72663 636
e 77391 636
e 82904 636
e 89303 636
e 90544 636
e 92870 636
e 103564 636
e 105585 636
e 106224 636
e 306344 636
e 551840 636
e 551841 636
e 551842 636
e 551843 636
e 551844 636
e 902 637
e 2141 637
e 5358 637
e 6142 637
e 10987 637
e 12021 637
e 15283 637
e 23510 637
e 30070 637
e 39179 637
e 45624 637
e 60279 637
e 60591 637
e 63186 637
e 68907 637
e 78055 637
e 79122 637
e 85034 637
e 85450 637
e 85608 637
e 85758 637
e 87185 637
e 87897 637
e 90544 637
e 100950 637
e 104197 637
e 105585 637
e 106224 637
e 123963 637
e 343183 637
e 343185 637
e 356410 637
e 23663 638
e 60205 638
e 64844 638
e 65782 638
e 66808 638
e 67000 638
e 67113 638
e 70426 638
e 72188 638
e 72663 638
e 76257 638
e 76518 638
e 77817 638
e 78055 638
e 79026 638
e 79122 638
e 85450 638
e 85608 638
e 85758 638
e 86889 638
e 87185 638
e 87897 638
e 89303 638
e 90138 638
e 90544 638
e 91659 638
e 92870 638
e 94332 638
e 94917 638
e 100950 638
e 101336 638
e 101656 638
e 101950 638
e 102996 638
e 103280 638
e 103564 638
e 104197 638
e 104452 638
e 104690 638
e 105585 638
e 106224 638
e 106244 638
e 111580 638
e 117461 638
e 123383 638
e 128759 638
e 139188 638
e 143262 638
e 178189 638
e 183099 638
e 329190 638
e 333155 638
e 336565 638
e 356445 638
e 356446 638
e 356447 638
e 356448 638
e 356449 638
e 356450 638
e 356451 638
e 356452 638
e 356453 638
e 356454 638
e 356455 638
e 356456 638
e 356457 638
e 356458 638
e 356459 638
e 356460 638
e 356461 638
e 356462 638
e 356463 638
e 356464 638
e 356465 638
e 356466 638
e 356467 638
e 356468 638
e 356469 638
e 356470 638
e 356471 638
e 356472 638
e 356473 638
e 356474 638
e 356475 638
e 356476 638
e 715 639
e 5157 639
e 12803 639
e 21167 639
e 50671 639
e 57369 639
e 58864 639
e 64844 639
e 65060 639
e 66808 639
e 67000 639
e 67113 639
e 72663 639
e 76518 639
e 77817 639
e 78055 639
e 79122 639
e 82000 639
e 83849 639
e 85450 639
e 85608 639
e 85758 639
e 86405 639
e 86889 639
e 87185 639
e 87897 639
e 90138 639
e 90544 639
e 91659 639
e 92870 639
e 94332 639
e 94917 639
e 98572 639
e 100950 639
e 101336 639
e 101656 639
e 102996 639
e 103280 639
e 103564 639
e 104197 639
e 104452 639
e 105585 639
e 106224 639
e 106244 639
e 124692 639
e 137290 639
e 139582 639
e 148456 639
e 164565 639
e 166895 639
e 174185 639
e 175739 639
e 181174 639
e 186645 639
e 202200 639
e 219388 639
e 231148 639
e 260117 639
e 282227 639
e 305339 639
e 308252 639
e 310673 639
e 324442 639
e 327421 639
e 341046 639
e 346338 639
e 356487 639
e 356488 639
e 356489 639
e 356490 639
e 356491 639
e 356492 639
e 356493 639
e 356494 639
e 356495 639
e 356496 639
e 356497 639
e 356498 639
e 356499 639
e 356500 639
e 356501 639
e 356502 639
e 356503 639
e 356504 639
e 67000 640
e 76518 640
e 85450 640
e 85608 640
e 92462 640
e 92870 640
e 100950 640
e 103564 640
e 106224 640
e 423549 640
e 552172 640
e 552173 640
e 16542 641
e 28769 641
e 60373 641
e 73616 641
e 77817 641
e 85059 641
e 85450 641
e 85608 641
e 85758 641
e 86889 641
e 87897 641
e 89543 641
e 89544 641
e 89610 641
e 101080 641
e 104452 641
e 106224 641
e 177110 641
e 351644 641
e 351645 641
e 643 642
e 66808 642
e 67000 642
e 72663 642
e 76518 642
e 78055 642
e 79122 642
e 85450 642
e 85762 642
e 87185 642
e 89303 642
e 94332 642
e 100950 642
e 102996 642
e 103564 642
e 104452 642
e 106224 642
e 67113 643
e 85450 643
e 85608 643
e 85758 643
e 85762 643
e 87897 643
e 91659 643
e 94332 643
e 94917 643
e 101656 643
e 103280 643
e 104197 643
e 105585 643
e 106224 643
e 58309 644
e 66808 644
e 78055 644
e 86889 644
e 87185 644
e 94917 644
e 99631 644
e 101336 644
e 103564 644
e 106224 644
e 67000 645
e 67113 645
e 77817 645
e 79122 645
e 85758 645
e 86889 645
e 89643 645
e 94917 645
e 100950 645
e 101336 645
e 103564 645
e 104452 645
e 105585 645
e 106224 645
e 106244 645
e 136615 645
e 154120 645
e 193994 645
e 195975 645
e 264064 645
e 285345 645
e 312991 645
e 342735 645
e 342736 645
e 342737 645
e 342738 645
e 342739 645
e 342740 645
e 342741 645
e 342742 645
e 3258 646
e 10321 646
e 27485 646
e 42958 646
e 70215 646
e 72663 646
e 76518 646
e 87185 646
e 92129 646
e 92584 646
e 92870 646
e 94332 646
e 97324 646
e 100326 646
e 102996 646
e 104452 646
e 106224 646
e 69073 647
e 76518 647
e 78055 647
e 90412 647
e 90544 647
e 92870 647
e 100950 647
e 103280 647
e 104452 647
e 106224 647
e 106244 647
e 338014 647
e 338015 647
e 338016 647
e 338017 647
e 338018 647
e 338019 647
e 338020 647
e 1755 648
e 1956 648
e 2455 648
e 2789 648
e 4079 648
e 5292 648
e 5573 648
e 7332 648
e 8364 648
e 64844 648
e 66808 648
e 67000 648
e 82573 648
e 91659 648
e 92870 648
e 103280 648
e 103564 648
e 106224 648
e 198969 648
e 270594 648
e 35247 649
e 45643 649
e 50898 649
e 56585 649
e 64844 649
e 66924 649
e 67113 649
e 72663 649
e 76518 649
e 77817 649
e 78055 649
e 83441 649
e 86889 649
e 87185 649
e 87897 649
e 89303 649
e 90138 649
e 91659 649
e 94917 649
e 101336 649
e 102996 649
e 103564 649
e 104452 649
e 105585 649
e 106224 649
e 106244 649
e 111866 649
e 164712 649
e 242156 649
e 270700 649
e 270701 649
e 270702 649
e 270703 649
e 270704 649
e 270705 649
e 270706 649
e 270707 649
e 270708 649
e 270709 649
e 270710 649
e 270711 649
e 270712 649
e 270713 649
e 270714 649
e 11725 650
e 15578 650
e 18648 650
e 66808 650
e 67000 650
e 76518 650
e 77817 650
e 85450 650
e 86889 650
e 87897 650
e 89303 650
e 90544 650
e 94332 650
e 101336 650
e 101801 650
e 103280 650
e 104197 650
e 105585 650
e 106224 650
e 267730 650
e 267731 650
e 267732 650
e 267733 650
e 267734 650
e 267735 650
e 267736 650
e 267737 650
e 267738 650
e 267739 650
e 267740 650
e 267741 650
e 267742 650
e 267743 650
e 9172 651
e 66808 651
e 67365 651
e 70185 651
e 76181 651
e 77817 651
e 79122 651
e 85758 651
e 87897 651
e 100968 651
e 104197 651
e 105866 651
e 106224 651
e 106244 651
e 138543 651
e 273497 651
e 273498 651
e 273499 651
e 15100 652
e 15281 652
e 19083 652
e 20324 652
e 21664 652
e 28251 652
e 29220 652
e 32493 652
e 35163 652
e 38001 652
e 48239 652
e 49777 652
e 64872 652
e 64990 652
e 66808 652
e 67000 652
e 67113 652
e 69120 652
e 75996 652
e 76518 652
e 77817 652
e 78055 652
e 79122 652
e 80068 652
e 82398 652
e 85758 652
e 86889 652
e 87185 652
e 87897 652
e 89303 652
e 90544 652
e 92088 652
e 92870 652
e 94332 652
e 94917 652
e 96920 652
e 101336 652
e 102996 652
e 103280 652
e 103564 652
e 106224 652
e 106244 652
e 111442 652
e 125497 652
e 131085 652
e 139921 652
e 201779 652
e 204204 652
e 211238 652
e 211239 652
e 211240 652
e 211241 652
e 211242 652
e 211243 652
e 211244 652
e 64844 653
e 66808 653
e 67000 653
e 67113 653
e 72663 653
e 77817 653
e 78055 653
e 79122 653
e 82845 653
e 85125 653
e 85758 653
e 89303 653
e 93088 653
e 94332 653
e 101656 653
e 104197 653
e 104452 653
e 105585 653
e 106224 653
e 106244 653
e 211337 653
e 211338 653
e 211339 653
e 211340 653
e 211341 653
e 211342 653
e 211343 653
e 211344 653
e 211345 653
e 211346 653
e 211347 653
e 211348 653
e 211349 653
e 211350 653
e 211351 653
e 211352 653
e 211353 653
e 211354 653
e 211355 653
e 56218 654
e 67113 654
e 72663 654
e 75237 654
e 77817 654
e 84712 654
e 89303 654
e 92870 654
e 102996 654
e 104197 654
e 106224 654
e 164367 654
e 164368 654
e 210253 654
e 210254 654
e 210255 654
e 37200 655
e 67113 655
e 72457 655
e 72663 655
e 79122 655
e 90138 655
e 101336 655
e 103280 655
e 104452 655
e 106224 655
e 176574 655
e 176575 655
e 176576 655
e 176577 655
e 176578 655
e 176579 655
e 176580 655
e 176581 655
e 2299 656
e 32568 656
e 35441 656
e 67000 656
e 67113 656
e 67365 656
e 76396 656
e 77817 656
e 78637 656
e 85758 656
e 91659 656
e 92493 656
e 99603 656
e 101320 656
e 101520 656
e 104197 656
e 104452 656
e 106224 656
e 64844 657
e 66808 657
e 67613 657
e 71499 657
e 72663 657
e 77817 657
e 85758 657
e 86101 657
e 87897 657
e 89303 657
e 90138 657
e 90544 657
e 94332 657
e 100950 657
e 101656 657
e 102032 657
e 106224 657
e 106244 657
e 120876 657
e 151016 657
e 331593 657
e 331604 657
e 331606 657
e 331607 657
e 376213 657
e 391229 657
e 457925 657
e 509838 657
e 575902 657
e 633156 657
e 633157 657
e 633158 657
e 633159 657
e 633160 657
e 12213 658
e 65865 658
e 66808 658
e 67000 658
e 72663 658
e 76518 658
e 77817 658
e 79122 658
e 83998 658
e 85608 658
e 86889 658
e 87897 658
e 103280 658
e 103564 658
e 104452 658
e 105585 658
e 106224 658
e 197618 658
e 242473 658
e 294682 658
e 294687 658
e 510303 658
e 629206 658
e 629207 658
e 629208 658
e 629209 658
e 629210 658
e 629211 658
e 629212 658
e 7941 659
e 64844 659
e 67000 659
e 67113 659
e 85450 659
e 85758 659
e 87185 659
e 87897 659
e 90138 659
e 92870 659
e 94332 659
e 94917 659
e 100950 659
e 103280 659
e 103564 659
e 104197 659
e 104452 659
e 106224 659
e 115160 659
e 149997 659
e 337274 659
e 588651 659
e 627731 659
e 627732 659
e 627733 659
e 627734 659
e 627735 659
e 627736 659
e 627737 659
e 627738 659
e 627739 659
e 627740 659
e 627741 659
e 627742 659
e 627743 659
e 627744 659
e 627745 659
e 7323 660
e 8313 660
e 17305 660
e 21526 660
e 27333 660
e 34007 660
e 35151 660
e 36883 660
e 64844 660
e 76518 660
e 77077 660
e 85758 660
e 101336 660
e 102996 660
e 103564 660
e 104452 660
e 106224 660
e 1665 661
e 6662 661
e 7158 661
e 12213 661
e 17699 661
e 24786 661
e 58002 661
e 77817 661
e 78055 661
e 85352 661
e 85724 661
e 85758 661
e 92870 661
e 102996 661
e 103280 661
e 104197 661
e 106224 661
e 9116 662
e 78055 662
e 85450 662
e 87185 662
e 90544 662
e 94332 662
e 102996 662
e 103564 662
e 104452 662
e 106224 662
e 535768 662
e 610677 662
e 610678 662
e 610679 662
e 610680 662
e 610681 662
e 610682 662
e 610683 662
e 15967 663
e 17425 663
e 22440 663
e 22895 663
e 23964 663
e 26965 663
e 28356 663
e 29393 663
e 29397 663
e 29565 663
e 29743 663
e 32128 663
e 34682 663
e 38523 663
e 38798 663
e 39276 663
e 39703 663
e 40558 663
e 43054 663
e 44755 663
e 46370 663
e 46605 663
e 48543 663
e 49327 663
e 50842 663
e 51248 663
e 63265 663
e 64844 663
e 66808 663
e 67000 663
e 67113 663
e 69491 663
e 72663 663
e 76485 663
e 76518 663
e 77817 663
e 78055 663
e 79122 663
e 81078 663
e 85493 663
e 85608 663
e 85758 663
e 86889 663
e 87185 663
e 87897 663
e 89303 663
e 90138 663
e 90544 663
e 91659 663
e 91776 663
e 92870 663
e 94332 663
e 94917 663
e 96709 663
e 100950 663
e 101336 663
e 101656 663
e 102996 663
e 103280 663
e 103564 663
e 104197 663
e 104452 663
e 105087 663
e 105585 663
e 106224 663
e 106244 663
e 120501 663
e 125310 663
e 125600 663
e 140912 663
e 142682 663
e 151544 663
e 158487 663
e 158488 663
e 162667 663
e 164775 663
e 186452 663
e 219644 663
e 222315 663
e 286473 663
e 353447 663
e 368211 663
e 372375 663
e 624360 663
e 59323 664
e 72663 664
e 86889 664
e 90138 664
e 90544 664
e 94917 664
e 102996 664
e 104452 664
e 106224 664
e 133693 664
e 218972 664
e 482327 664
e 625509 664
e 625510 664
e 22537 665
e 28095 665
e 36743 665
e 40647 665
e 64844 665
e 67113 665
e 68372 665
e 69073 665
e 73556 665
e 76518 665
e 76595 665
e 79122 665
e 85608 665
e 85609 665
e 85758 665
e 87185 665
e 87897 665
e 89303 665
e 90138 665
e 91659 665
e 102996 665
e 103280 665
e 103564 665
e 104197 665
e 106224 665
e 147183 665
e 175720 665
e 259111 665
e 291112 665
e 594935 665
e 610778 665
e 43358 666
e 67000 666
e 67113 666
e 78055 666
e 80438 666
e 85608 666
e 87185 666
e 89303 666
e 90138 666
e 90544 666
e 91659 666
e 94332 666
e 100950 666
e 104197 666
e 106224 666
e 106244 666
e 124010 666
e 162613 666
e 171302 666
e 316657 666
e 341642 666
e 407757 666
e 547818 666
e 621752 666
e 621753 666
e 621754 666
e 621755 666
e 621756 666
e 621757 666
e 621758 666
e 621759 666
e 621760 666
e 67000 667
e 67113 667
e 78055 667
e 85450 667
e 86889 667
e 91659 667
e 96063 667
e 101336 667
e 106224 667
e 1089 668
e 31116 668
e 67113 668
e 77817 668
e 85608 668
e 85758 668
e 91659 668
e 101656 668
e 104197 668
e 106224 668
e 132814 668
e 280841 668
e 301507 668
e 372979 668
e 400997 668
e 613045 668
e 613046 668
e 613047 668
e 613048 668
e 58079 669
e 67000 669
e 67113 669
e 79122 669
e 91659 669
e 94332 669
e 103564 669
e 104197 669
e 104404 669
e 106224 669
e 67000 670
e 71345 670
e 78055 670
e 85608 670
e 86889 670
e 89307 670
e 101336 670
e 102996 670
e 105585 670
e 106224 670
e 258427 670
e 258428 670
e 258429 670
e 258430 670
e 258431 670
e 258432 670
e 258433 670
e 258434 670
e 856 671
e 1164 671
e 1435 671
e 60156 671
e 60158 671
e 66342 671
e 66808 671
e 76518 671
e 78055 671
e 79122 671
e 85608 671
e 87897 671
e 91659 671
e 92870 671
e 94332 671
e 94917 671
e 101656 671
e 102996 671
e 103564 671
e 106224 671
e 106244 671
e 291786 671
e 291787 671
e 291788 671
e 291789 671
e 291790 671
e 291791 671
e 291792 671
e 291793 671
e 291794 671
e 291795 671
e 291796 671
e 291797 671
e 67113 672
e 77782 672
e 80469 672
e 81229 672
e 86889 672
e 94332 672
e 94917 672
e 96211 672
e 101656 672
e 104197 672
e 105585 672
e 106224 672
e 291782 672
e 291783 672
e 291784 672
e 291785 672
e 761 673
e 1042 673
e 6732 673
e 60900 673
e 65494 673
e 69435 673
e 78055 673
e 79122 673
e 84268 673
e 85608 673
e 86889 673
e 87185 673
e 94917 673
e 100950 673
e 101336 673
e 102996 673
e 103564 673
e 104197 673
e 104452 673
e 106224 673
e 5870 674
e 11179 674
e 46709 674
e 57724 674
e 64844 674
e 65782 674
e 67000 674
e 69564 674
e 71742 674
e 72082 674
e 73887 674
e 76518 674
e 77817 674
e 79122 674
e 79173 674
e 85450 674
e 85608 674
e 87185 674
e 88704 674
e 89303 674
e 90544 674
e 91646 674
e 91659 674
e 92870 674
e 94917 674
e 101336 674
e 101656 674
e 103564 674
e 104197 674
e 104452 674
e 106224 674
e 117531 674
e 155041 674
e 181265 674
e 212541 674
e 285792 674
e 285793 674
e 285794 674
e 285795 674
e 285796 674
e 42535 675
e 64844 675
e 66808 675
e 80916 675
e 86889 675
e 90138 675
e 91659 675
e 94332 675
e 104197 675
e 106224 675
e 123961 675
e 123962 675
e 8200 676
e 9382 676
e 12326 676
e 17417 676
e 27681 676
e 30042 676
e 34447 676
e 34742 676
e 38562 676
e 40655 676
e 41268 676
e 43905 676
e 43958 676
e 49213 676
e 50510 676
e 53599 676
e 64844 676
e 66808 676
e 67000 676
e 67113 676
e 68509 676
e 70806 676
e 72663 676
e 76518 676
e 76524 676
e 76595 676
e 77817 676
e 77942 676
e 78055 676
e 78517 676
e 79122 676
e 82575 676
e 85608 676
e 85758 676
e 86889 676
e 87185 676
e 89303 676
e 90138 676
e 90544 676
e 91659 676
e 92870 676
e 94332 676
e 94917 676
e 100950 676
e 101336 676
e 101656 676
e 102996 676
e 103280 676
e 103564 676
e 104197 676
e 104452 676
e 105463 676
e 105585 676
e 106224 676
e 106244 676
e 123193 676
e 123591 676
e 133094 676
e 135315 676
e 135316 676
e 135317 676
e 135318 676
e 135319 676
e 135320 676
e 135321 676
e 135322 676
e 135323 676
e 135324 676
e 135325 676
e 135326 676
e 135327 676
e 135328 676
e 135329 676
e 135330 676
e 135331 676
e 135332 676
e 135333 676
e 135334 676
e 135335 676
e 135336 676
e 135337 676
e 3577 677
e 4024 677
e 5327 677
e 6306 677
e 6957 677
e 7470 677
e 7588 677
e 7772 677
e 8255 677
e 8459 677
e 11097 677
e 12794 677
e 13687 677
e 13898 677
e 16283 677
e 16895 677
e 17371 677
e 17444 677
e 18331 677
e 19395 677
e 20475 677
e 21869 677
e 22861 677
e 23772 677
e 26796 677
e 39433 677
e 40265 677
e 40749 677
e 41270 677
e 41917 677
e 45583 677
e 49553 677
e 60711 677
e 60823 677
e 61437 677
e 63232 677
e 64429 677
e 64844 677
e 66808 677
e 67000 677
e 67113 677
e 68246 677
e 72663 677
e 72758 677
e 73939 677
e 74319 677
e 74941 677
e 75029 677
e 76518 677
e 77817 677
e 78055 677
e 79122 677
e 80892 677
e 85450 677
e 85608 677
e 85758 677
e 87185 677
e 87897 677
e 88550 677
e 89303 677
e 90035 677
e 90138 677
e 90544 677
e 91659 677
e 92870 677
e 94332 677
e 94917 677
e 97123 677
e 97200 677
e 100950 677
e 101336 677
e 101656 677
e 102996 677
e 103280 677
e 103564 677
e 104197 677
e 104452 677
e 105585 677
e 106224 677
e 106244 677
e 113554 677
e 122109 677
e 135960 677
e 135961 677
e 135962 677
e 135963 677
e 135964 677
e 135965 677
e 135966 677
e 135967 677
e 135968 677
e 55019 678
e 64844 678
e 66808 678
e 67000 678
e 67113 678
e 76518 678
e 77817 678
e 79122 678
e 85450 678
e 85608 678
e 85758 678
e 87897 678
e 90544 678
e 98995 678
e 101336 678
e 102996 678
e 103280 678
e 103564 678
e 104452 678
e 105585 678
e 106224 678
e 106244 678
e 128759 678
e 135893 678
e 135894 678
e 135895 678
e 135896 678
e 135897 678
e 135898 678
e 135899 678
e 135900 678
e 135901 678
e 135902 678
e 135903 678
e 135904 678
e 135905 678
e 135906 678
e 135907 678
e 135908 678
e 135909 678
e 135910 678
e 135911 678
e 135912 678
e 135913 678
e 135914 678
e 135915 678
e 135916 678
e 135917 678
e 3302 679
e 5513 679
e 10084 679
e 37007 679
e 38033 679
e 39577 679
e 40078 679
e 43150 679
e 64844 679
e 66577 679
e 66808 679
e 67000 679
e 67113 679
e 76518 679
e 77817 679
e 78055 679
e 79122 679
e 83528 679
e 85450 679
e 85608 679
e 85758 679
e 87185 679
e 87897 679
e 89303 679
e 90138 679
e 90544 679
e 90694 679
e 91624 679
e 91659 679
e 92870 679
e 92974 679
e 94332 679
e 94917 679
e 98197 679
e 100950 679
e 101166 679
e 101336 679
e 101656 679
e 103280 679
e 103564 679
e 104197 679
e 104452 679
e 105585 679
e 106224 679
e 106244 679
e 107285 679
e 111928 679
e 111933 679
e 127331 679
e 127337 679
e 128311 679
e 133052 679
e 135612 679
e 135613 679
e 135614 679
e 135615 679
e 135616 679
e 135617 679
e 135618 679
e 135619 679
e 135620 679
e 135621 679
e 135622 679
e 135623 679
e 135624 679
e 135625 679
e 135626 679
e 135627 679
e 135628 679
e 135629 679
e 135630 679
e 135631 679
e 135632 679
e 135633 679
e 135634 679
e 135635 679
e 11179 680
e 17775 680
e 67113 680
e 72435 680
e 72663 680
e 78055 680
e 79122 680
e 80380 680
e 85608 680
e 85758 680
e 86962 680
e 87185 680
e 87897 680
e 89303 680
e 90544 680
e 91659 680
e 94917 680
e 101656 680
e 102996 680
e 103280 680
e 106224 680
e 106244 680
e 132259 680
e 132260 680
e 132261 680
e 132262 680
e 132263 680
e 132264 680
e 132265 680
e 132266 680
e 132267 680
e 132268 680
e 132269 680
e 132270 680
e 132271 680
e 132272 680
e 132273 680
e 132274 680
e 132275 680
e 697 681
e 960 681
e 1253 681
e 1683 681
e 8841 681
e 53232 681
e 57345 681
e 62609 681
e 64844 681
e 66808 681
e 67000 681
e 67113 681
e 78055 681
e 85450 681
e 85608 681
e 85758 681
e 87185 681
e 91673 681
e 92473 681
e 92870 681
e 94332 681
e 103280 681
e 104452 681
e 106224 681
e 106225 681
e 106226 681
e 106227 681
e 106228 681
e 106229 681
e 4792 682
e 5162 682
e 87185 682
e 89303 682
e 90138 682
e 94917 682
e 101656 682
e 102996 682
e 103280 682
e 106224 682
e 21743 683
e 49429 683
e 56286 683
e 60783 683
e 66808 683
e 67113 683
e 67211 683
e 77365 683
e 79122 683
e 85609 683
e 87185 683
e 90043 683
e 90544 683
e 91659 683
e 94332 683
e 104437 683
e 106224 683
e 118709 683
e 118710 683
e 118711 683
e 11965 684
e 18295 684
e 19088 684
e 20916 684
e 27562 684
e 31063 684
e 31148 684
e 35841 684
e 57359 684
e 57940 684
e 62084 684
e 62609 684
e 65273 684
e 66470 684
e 66808 684
e 67000 684
e 67113 684
e 68182 684
e 72663 684
e 74166 684
e 76518 684
e 77817 684
e 78055 684
e 79122 684
e 80941 684
e 81158 684
e 85450 684
e 85608 684
e 85758 684
e 87185 684
e 87238 684
e 87315 684
e 88926 684
e 89303 684
e 90138 684
e 90544 684
e 91659 684
e 92870 684
e 94482 684
e 94917 684
e 95103 684
e 100950 684
e 101336 684
e 103280 684
e 104452 684
e 106224 684
e 118273 684
e 118274 684
e 118275 684
e 118276 684
e 118277 684
e 118278 684
e 118279 684
e 118280 684
e 118281 684
e 118282 684
e 118283 684
e 118284 684
e 118285 684
e 118286 684
e 118287 684
e 118288 684
e 118289 684
e 118290 684
e 118291 684
e 118292 684
e 1719 685
e 5941 685
e 12488 685
e 35981 685
e 42663 685
e 45952 685
e 46234 685
e 67823 685
e 73970 685
e 76518 685
e 76722 685
e 77817 685
e 78055 685
e 79122 685
e 82289 685
e 84100 685
e 90138 685
e 94917 685
e 106224 685
e 106244 685
e 136701 685
e 5604 686
e 21471 686
e 66808 686
e 72246 686
e 72663 686
e 85450 686
e 85608 686
e 86889 686
e 90544 686
e 106224 686
e 106244 686
e 118609 686
e 118610 686
e 118611 686
e 118612 686
e 118613 686
e 118614 686
e 118615 686
e 743 687
e 3539 687
e 58195 687
e 63935 687
e 64844 687
e 67113 687
e 68626 687
e 70308 687
e 72663 687
e 74922 687
e 76518 687
e 77817 687
e 79122 687
e 81239 687
e 83004 687
e 85450 687
e 85758 687
e 86710 687
e 86889 687
e 87185 687
e 87897 687
e 89256 687
e 89303 687
e 90138 687
e 93409 687
e 94332 687
e 100917 687
e 100950 687
e 101561 687
e 101656 687
e 102069 687
e 102996 687
e 103280 687
e 103409 687
e 104197 687
e 104452 687
e 105585 687
e 106224 687
e 106244 687
e 115174 687
e 117932 687
e 118054 687
e 118055 687
e 118064 687
e 150014 687
e 158344 687
e 185789 687
e 187443 687
e 189932 687
e 204268 687
e 212271 687
e 212272 687
e 212273 687
e 212274 687
e 212275 687
e 212276 687
e 212277 687
e 212278 687
e 212279 687
e 212280 687
e 23967 688
e 27163 688
e 34767 688
e 37836 688
e 39446 688
e 41151 688
e 45047 688
e 47305 688
e 53671 688
e 53868 688
e 55592 688
e 76518 688
e 85450 688
e 85758 688
e 86889 688
e 90544 688
e 91943 688
e 101336 688
e 104197 688
e 106224 688
e 46410 689
e 72663 689
e 85608 689
e 90096 689
e 90544 689
e 94917 689
e 96270 689
e 96714 689
e 96945 689
e 100467 689
e 101336 689
e 103564 689
e 104197 689
e 106224 689
e 156600 689
e 191901 689
e 191902 689
e 59326 690
e 66808 690
e 87897 690
e 90716 690
e 91659 690
e 94917 690
e 101656 690
e 103280 690
e 104452 690
e 106224 690
e 21299 691
e 26283 691
e 64844 691
e 67000 691
e 85608 691
e 85758 691
e 89303 691
e 90138 691
e 92870 691
e 94332 691
e 94917 691
e 102996 691
e 104452 691
e 106224 691
e 107616 691
e 116414 691
e 192054 691
e 192055 691
e 192056 691
e 192057 691
e 192058 691
e 192059 691
e 192060 691
e 192061 691
e 192062 691
e 192063 691
e 192064 691
e 3005 692
e 11466 692
e 66808 692
e 67000 692
e 76792 692
e 79122 692
e 82742 692
e 86889 692
e 87156 692
e 90544 692
e 92498 692
e 101656 692
e 104452 692
e 106224 692
e 199405 692
e 199406 692
e 199407 692
e 199408 692
e 199409 692
e 10261 693
e 12165 693
e 64844 693
e 67000 693
e 72663 693
e 76692 693
e 85608 693
e 87185 693
e 89303 693
e 90544 693
e 91659 693
e 101336 693
e 103564 693
e 106224 693
e 106244 693
e 318202 693
e 384536 693
e 384537 693
e 384538 693
e 384539 693
e 384540 693
e 384541 693
e 384542 693
e 384543 693
e 384544 693
e 384545 693
e 384546 693
e 1582 694
e 1793 694
e 2970 694
e 6701 694
e 10530 694
e 11761 694
e 13630 694
e 14209 694
e 16611 694
e 19092 694
e 19737 694
e 23286 694
e 23531 694
e 29655 694
e 31000 694
e 31736 694
e 31935 694
e 33289 694
e 34196 694
e 34584 694
e 34864 694
e 40483 694
e 40732 694
e 41677 694
e 43911 694
e 44145 694
e 46357 694
e 48685 694
e 54840 694
e 61191 694
e 61408 694
e 62932 694
e 63243 694
e 63288 694
e 64844 694
e 66808 694
e 67000 694
e 67113 694
e 71889 694
e 72663 694
e 73047 694
e 74920 694
e 76518 694
e 76824 694
e 77817 694
e 78055 694
e 79122 694
e 79363 694
e 83689 694
e 85450 694
e 85608 694
e 85758 694
e 86104 694
e 86889 694
e 87185 694
e 87191 694
e 87897 694
e 89303 694
e 90138 694
e 90544 694
e 91659 694
e 94332 694
e 94442 694
e 94917 694
e 95677 694
e 97006 694
e 100950 694
e 101336 694
e 101656 694
e 102996 694
e 103280 694
e 103564 694
e 104197 694
e 104452 694
e 105585 694
e 105618 694
e 106224 694
e 106244 694
e 113089 694
e 122109 694
e 122115 694
e 142517 694
e 184266 694
e 204907 694
e 216771 694
e 258969 694
e 263334 694
e 381111 694
e 381112 694
e 381113 694
e 381114 694
e 381115 694
e 66808 695
e 78055 695
e 85013 695
e 86889 695
e 91659 695
e 92870 695
e 93164 695
e 98092 695
e 99707 695
e 100393 695
e 104452 695
e 106224 695
e 106244 695
e 17405 696
e 17809 696
e 18028 696
e 31196 696
e 37657 696
e 41083 696
e 50605 696
e 61004 696
e 64844 696
e 65434 696
e 67000 696
e 67113 696
e 69893 696
e 72462 696
e 72663 696
e 72999 696
e 75202 696
e 78055 696
e 79122 696
e 79681 696
e 83689 696
e 85450 696
e 85608 696
e 86889 696
e 87185 696
e 87897 696
e 89303 696
e 90138 696
e 90544 696
e 91526 696
e 92870 696
e 94332 696
e 94917 696
e 96798 696
e 100950 696
e 101336 696
e 102996 696
e 103280 696
e 104197 696
e 105585 696
e 106224 696
e 106244 696
e 110449 696
e 115476 696
e 146462 696
e 178668 696
e 186900 696
e 186906 696
e 200524 696
e 206965 696
e 213491 696
e 213492 696
e 239252 696
e 273449 696
e 325167 696
e 334171 696
e 334172 696
e 334173 696
e 352756 696
e 380838 696
e 380839 696
e 380840 696
e 380841 696
e 380842 696
e 380843 696
e 960 697
e 1253 697
e 1683 697
e 1684 697
e 8841 697
e 9726 697
e 16112 697
e 53232 697
e 67000 697
e 76518 697
e 77724 697
e 78055 697
e 85450 697
e 85608 697
e 92473 697
e 92870 697
e 95345 697
e 103280 697
e 106224 697
e 3851 698
e 4104 698
e 8867 698
e 18760 698
e 61734 698
e 64844 698
e 66808 698
e 69486 698
e 73336 698
e 77817 698
e 85450 698
e 85569 698
e 90007 698
e 94332 698
e 94790 698
e 97547 698
e 100950 698
e 101336 698
e 106224 698
e 140165 698
e 378510 698
e 18383 699
e 20422 699
e 66808 699
e 72663 699
e 85758 699
e 90544 699
e 101656 699
e 102996 699
e 106224 699
e 106244 699
e 378550 699
e 378551 699
e 18343 700
e 22209 700
e 25938 700
e 30062 700
e 30444 700
e 33521 700
e 33606 700
e 35184 700
e 38887 700
e 39847 700
e 42541 700
e 43273 700
e 48455 700
e 55410 700
e 67000 700
e 76518 700
e 77817 700
e 78728 700
e 85450 700
e 85501 700
e 87185 700
e 87897 700
e 90544 700
e 94917 700
e 95111 700
e 101336 700
e 104197 700
e 104452 700
e 105878 700
e 106224 700
e 139527 700
e 149606 700
e 439403 700
e 1706 701
e 5348 701
e 12723 701
e 42240 701
e 42424 701
e 64844 701
e 67113 701
e 77817 701
e 78055 701
e 80060 701
e 81651 701
e 85450 701
e 85608 701
e 85758 701
e 87185 701
e 87897 701
e 90544 701
e 91659 701
e 94917 701
e 101008 701
e 103280 701
e 104197 701
e 106224 701
e 106244 701
e 134150 701
e 154360 701
e 268243 701
e 271903 701
e 271911 701
e 273185 701
e 273189 701
e 273190 701
e 273197 701
e 273198 701
e 273199 701
e 273200 701
e 273202 701
e 281832 701
e 281834 701
e 281836 701
e 281837 701
e 281838 701
e 423786 701
e 440844 701
e 1834 702
e 78055 702
e 87185 702
e 87897 702
e 94917 702
e 103280 702
e 104197 702
e 105585 702
e 106224 702
e 293386 702
e 332632 702
e 378049 702
e 378053 702
e 429569 702
e 435036 702
e 435037 702
e 435038 702
e 1319 703
e 66808 703
e 90138 703
e 90544 703
e 91659 703
e 94332 703
e 102996 703
e 106224 703
e 106244 703
e 356794 703
e 356795 703
e 61875 704
e 62786 704
e 67113 704
e 69349 704
e 76518 704
e 85608 704
e 85991 704
e 87897 704
e 88407 704
e 100950 704
e 102993 704
e 104452 704
e 105126 704
e 106224 704
e 106244 704
e 33859 705
e 45386 705
e 49982 705
e 66808 705
e 67113 705
e 68555 705
e 76518 705
e 77817 705
e 79535 705
e 85450 705
e 85608 705
e 85758 705
e 86175 705
e 86889 705
e 87897 705
e 91659 705
e 93138 705
e 94332 705
e 94917 705
e 101336 705
e 102996 705
e 103280 705
e 103564 705
e 104197 705
e 105585 705
e 106224 705
e 1345 706
e 9105 706
e 14687 706
e 18068 706
e 21718 706
e 23519 706
e 25085 706
e 26926 706
e 31010 706
e 34542 706
e 35870 706
e 45363 706
e 61839 706
e 66808 706
e 67000 706
e 67113 706
e 72663 706
e 76518 706
e 76911 706
e 77817 706
e 78055 706
e 85450 706
e 85608 706
e 86889 706
e 90138 706
e 90217 706
e 90978 706
e 91322 706
e 94917 706
e 98722 706
e 100950 706
e 102996 706
e 103564 706
e 106224 706
e 118039 706
e 170479 706
e 298962 706
e 340749 706
e 361475 706
e 361476 706
e 361477 706
e 361478 706
e 9223 707
e 67000 707
e 76182 707
e 76518 707
e 85608 707
e 85758 707
e 87185 707
e 87897 707
e 90138 707
e 94917 707
e 97777 707
e 101656 707
e 103564 707
e 104197 707
e 104452 707
e 106224 707
e 136270 707
e 162735 707
e 249381 707
e 251192 707
e 305856 707
e 321584 707
e 363132 707
e 363133 707
e 363134 707
e 19859 708
e 21259 708
e 34822 708
e 51876 708
e 62292 708
e 65255 708
e 67113 708
e 73068 708
e 77817 708
e 78055 708
e 79662 708
e 87785 708
e 89303 708
e 92870 708
e 100950 708
e 101656 708
e 106224 708
e 242410 708
e 61162 709
e 64844 709
e 66808 709
e 67113 709
e 72663 709
e 76518 709
e 85450 709
e 86889 709
e 94332 709
e 100950 709
e 103280 709
e 104452 709
e 105585 709
e 106224 709
e 106244 709
e 155340 709
e 175356 709
e 181701 709
e 239833 709
e 278182 709
e 366334 709
e 366335 709
e 366336 709
e 366337 709
e 366338 709
e 366339 709
e 366340 709
e 366341 709
e 366342 709
e 32451 710
e 41526 710
e 42348 710
e 65996 710
e 67113 710
e 89303 710
e 90138 710
e 91659 710
e 103280 710
e 103564 710
e 105585 710
e 106224 710
e 998 711
e 58926 711
e 59872 711
e 67800 711
e 81570 711
e 82054 711
e 83998 711
e 85608 711
e 87897 711
e 91659 711
e 94332 711
e 96476 711
e 103564 711
e 104452 711
e 106224 711
e 106244 711
e 371314 711
e 6173 712
e 7009 712
e 43070 712
e 60094 712
e 67000 712
e 74353 712
e 77817 712
e 88984 712
e 90138 712
e 90544 712
e 92870 712
e 94332 712
e 94917 712
e 98753 712
e 101336 712
e 102996 712
e 103280 712
e 103564 712
e 103908 712
e 104197 712
e 104452 712
e 106224 712
e 106244 712
e 116981 712
e 178238 712
e 211395 712
e 236787 712
e 298231 712
e 469371 712
e 606597 712
e 606598 712
e 606599 712
e 61238 713
e 67000 713
e 72712 713
e 82393 713
e 85372 713
e 87185 713
e 94332 713
e 94917 713
e 100950 713
e 105585 713
e 106224 713
e 106244 713
e 45199 714
e 61316 714
e 65341 714
e 66808 714
e 78055 714
e 79122 714
e 79809 714
e 81065 714
e 85608 714
e 89303 714
e 90138 714
e 106224 714
e 106244 714
e 114326 714
e 172726 714
e 259334 714
e 5456 715
e 7476 715
e 34780 715
e 56121 715
e 67000 715
e 72663 715
e 76518 715
e 78055 715
e 85758 715
e 87185 715
e 89303 715
e 90544 715
e 94332 715
e 101656 715
e 102996 715
e 106224 715
e 106244 715
e 114196 715
e 164483 715
e 164565 715
e 197133 715
e 197134 715
e 293513 715
e 543017 715
e 543018 715
e 543019 715
e 543020 715
e 16258 716
e 28363 716
e 66808 716
e 67113 716
e 77817 716
e 79122 716
e 85450 716
e 85758 716
e 92870 716
e 94917 716
e 101336 716
e 101656 716
e 102996 716
e 103564 716
e 104366 716
e 106224 716
e 106244 716
e 129355 716
e 182788 716
e 273939 716
e 312118 716
e 344737 716
e 358539 716
e 486176 716
e 486183 716
e 505180 716
e 528587 716
e 540162 716
e 540163 716
e 540164 716
e 540165 716
e 5002 717
e 5145 717
e 5156 717
e 71974 717
e 72663 717
e 77817 717
e 85450 717
e 90544 717
e 94917 717
e 101336 717
e 103564 717
e 106224 717
e 146000 717
e 149460 717
e 154167 717
e 243040 717
e 307590 717
e 322034 717
e 523656 717
e 3606 718
e 67113 718
e 77817 718
e 85380 718
e 85758 718
e 90138 718
e 92870 718
e 101656 718
e 105585 718
e 106224 718
e 196036 718
e 307866 718
e 398721 718
e 478707 718
e 507919 718
e 534335 718
e 597276 718
e 57284 719
e 70574 719
e 79122 719
e 85450 719
e 86889 719
e 92870 719
e 103280 719
e 103564 719
e 105585 719
e 106224 719
e 534789 719
e 534790 719
e 11179 720
e 27202 720
e 31441 720
e 33194 720
e 65782 720
e 66808 720
e 67000 720
e 69073 720
e 72663 720
e 85450 720
e 86889 720
e 89303 720
e 92870 720
e 102996 720
e 104452 720
e 106224 720
e 106244 720
e 1246 721
e 2143 721
e 64844 721
e 76518 721
e 78055 721
e 83512 721
e 85758 721
e 89611 721
e 92870 721
e 94332 721
e 98489 721
e 101336 721
e 101656 721
e 102466 721
e 103280 721
e 104197 721
e 104235 721
e 105585 721
e 106224 721
e 106244 721
e 142006 721
e 234713 721
e 244129 721
e 254362 721
e 298662 721
e 390325 721
e 433298 721
e 492505 721
e 492506 721
e 492507 721
e 1629 722
e 1879 722
e 6946 722
e 7755 722
e 7785 722
e 9238 722
e 15582 722
e 17473 722
e 20722 722
e 23477 722
e 24868 722
e 25517 722
e 25858 722
e 29416 722
e 58420 722
e 59950 722
e 63226 722
e 64509 722
e 64844 722
e 65856 722
e 66808 722
e 67000 722
e 67113 722
e 67463 722
e 69953 722
e 70342 722
e 71779 722
e 72663 722
e 76518 722
e 76553 722
e 77451 722
e 77817 722
e 78055 722
e 78401 722
e 78780 722
e 78800 722
e 79122 722
e 82048 722
e 83948 722
e 85211 722
e 85450 722
e 85608 722
e 85758 722
e 86889 722
e 87185 722
e 87897 722
e 88050 722
e 89303 722
e 90138 722
e 90544 722
e 91659 722
e 92870 722
e 93730 722
e 94257 722
e 94332 722
e 94917 722
e 95805 722
e 96772 722
e 99975 722
e 100442 722
e 100950 722
e 101336 722
e 101656 722
e 102996 722
e 103280 722
e 103564 722
e 104197 722
e 104452 722
e 105585 722
e 106224 722
e 106244 722
e 107409 722
e 112625 722
e 116224 722
e 116514 722
e 118899 722
e 128337 722
e 128759 722
e 137804 722
e 142088 722
e 148534 722
e 152279 722
e 156883 722
e 158360 722
e 174127 722
e 181081 722
e 303644 722
e 310967 722
e 325330 722
e 366029 722
e 373160 722
e 395272 722
e 396844 722
e 400045 722
e 424228 722
e 448147 722
e 495818 722
e 495819 722
e 495820 722
e 495821 722
e 495822 722
e 495823 722
e 495824 722
e 495825 722
e 495826 722
e 495827 722
e 495828 722
e 495829 722
e 495830 722
e 495831 722
e 4224 723
e 5631 723
e 6673 723
e 6677 723
e 21734 723
e 43083 723
e 64844 723
e 67000 723
e 67113 723
e 70951 723
e 72663 723
e 77720 723
e 77817 723
e 78055 723
e 83500 723
e 85450 723
e 85758 723
e 87897 723
e 90138 723
e 90544 723
e 91659 723
e 92870 723
e 94332 723
e 101656 723
e 103280 723
e 103564 723
e 104197 723
e 106224 723
e 155898 723
e 178671 723
e 203068 723
e 203070 723
e 207905 723
e 239774 723
e 340149 723
e 497497 723
e 497498 723
e 497499 723
e 497500 723
e 497501 723
e 497502 723
e 497503 723
e 34884 724
e 55464 724
e 64844 724
e 66808 724
e 67113 724
e 78055 724
e 86889 724
e 87897 724
e 88251 724
e 89303 724
e 93389 724
e 94332 724
e 100950 724
e 101656 724
e 103280 724
e 104197 724
e 105585 724
e 106224 724
e 106244 724
e 165578 724
e 217696 724
e 227938 724
e 247882 724
e 260464 724
e 308247 724
e 343194 724
e 384933 724
e 395233 724
e 403225 724
e 469039 724
e 488802 724
e 488803 724
e 488804 724
e 488805 724
e 488806 724
e 58494 725
e 67000 725
e 72663 725
e 87185 725
e 90138 725
e 91659 725
e 94332 725
e 100950 725
e 106224 725
e 272582 725
e 288541 725
e 488599 725
e 488600 725
e 488601 725
e 488602 725
e 488603 725
e 488604 725
e 488605 725
e 1274 726
e 2394 726
e 3698 726
e 5696 726
e 12933 726
e 21017 726
e 37683 726
e 49322 726
e 64459 726
e 67000 726
e 72663 726
e 76972 726
e 77817 726
e 79122 726
e 80875 726
e 85450 726
e 85758 726
e 86447 726
e 86889 726
e 89449 726
e 93543 726
e 94917 726
e 100950 726
e 101336 726
e 103280 726
e 106224 726
e 146961 726
e 181707 726
e 242892 726
e 281647 726
e 488606 726
e 488607 726
e 488608 726
e 1958 727
e 2627 727
e 6050 727
e 8887 727
e 9241 727
e 11025 727
e 11438 727
e 15900 727
e 27692 727
e 27838 727
e 30053 727
e 32645 727
e 41716 727
e 55279 727
e 60332 727
e 62322 727
e 63190 727
e 63516 727
e 64470 727
e 64844 727
e 65782 727
e 66808 727
e 67000 727
e 67113 727
e 68279 727
e 69073 727
e 69075 727
e 70560 727
e 71668 727
e 72663 727
e 72908 727
e 74892 727
e 75115 727
e 75823 727
e 76518 727
e 76674 727
e 76883 727
e 77055 727
e 77817 727
e 79122 727
e 85450 727
e 85609 727
e 85758 727
e 86889 727
e 87062 727
e 87185 727
e 87396 727
e 87799 727
e 87897 727
e 89303 727
e 90009 727
e 90138 727
e 90544 727
e 91659 727
e 92793 727
e 94332 727
e 94392 727
e 94917 727
e 95121 727
e 95678 727
e 96349 727
e 99417 727
e 100950 727
e 101336 727
e 101656 727
e 102996 727
e 103280 727
e 103564 727
e 104197 727
e 105585 727
e 106224 727
e 106244 727
e 67113 728
e 78055 728
e 83887 728
e 85608 728
e 86889 728
e 90544 728
e 91659 728
e 94332 728
e 97237 728
e 106224 728
e 67113 729
e 77817 729
e 79122 729
e 85450 729
e 90138 729
e 92870 729
e 97462 729
e 103280 729
e 106224 729
e 2505 730
e 4083 730
e 4279 730
e 58985 730
e 67000 730
e 76518 730
e 85608 730
e 86889 730
e 94332 730
e 100950 730
e 105585 730
e 106224 730
e 60990 731
e 64844 731
e 66808 731
e 67000 731
e 67650 731
e 69493 731
e 78255 731
e 80050 731
e 80508 731
e 81547 731
e 85450 731
e 87897 731
e 90138 731
e 91269 731
e 91659 731
e 92920 731
e 94917 731
e 100286 731
e 102716 731
e 103280 731
e 103485 731
e 103564 731
e 105585 731
e 106224 731
e 112872 731
e 262092 731
e 407204 731
e 67000 732
e 85608 732
e 86889 732
e 91659 732
e 92722 732
e 103280 732
e 104197 732
e 105585 732
e 106224 732
e 606970 732
e 606971 732
e 27196 733
e 42172 733
e 66808 733
e 67000 733
e 67113 733
e 72663 733
e 77817 733
e 78055 733
e 85608 733
e 89303 733
e 92870 733
e 94332 733
e 100950 733
e 101656 733
e 102996 733
e 103280 733
e 106224 733
e 151938 733
e 160294 733
e 182723 733
e 280241 733
e 309568 733
e 409203 733
e 420211 733
e 594292 733
e 602694 733
e 602695 733
e 602696 733
e 602697 733
e 602698 733
e 602699 733
e 602700 733
e 602701 733
e 602702 733
e 602703 733
e 9530 734
e 12392 734
e 16859 734
e 23907 734
e 27930 734
e 32851 734
e 38866 734
e 38878 734
e 57481 734
e 60415 734
e 62382 734
e 63421 734
e 66808 734
e 69512 734
e 73041 734
e 74313 734
e 76518 734
e 77817 734
e 78055 734
e 79122 734
e 84021 734
e 85450 734
e 85758 734
e 87185 734
e 87897 734
e 90544 734
e 94917 734
e 104452 734
e 105585 734
e 106224 734
e 278571 734
e 312799 734
e 23454 735
e 64844 735
e 67000 735
e 76634 735
e 78055 735
e 79122 735
e 85450 735
e 85758 735
e 87185 735
e 87897 735
e 90138 735
e 94332 735
e 94917 735
e 100950 735
e 101336 735
e 101656 735
e 102996 735
e 105585 735
e 106224 735
e 106244 735
e 106858 735
e 106866 735
e 144248 735
e 145678 735
e 297051 735
e 297053 735
e 307327 735
e 321835 735
e 386229 735
e 424411 735
e 437070 735
e 485198 735
e 543707 735
e 593654 735
e 593661 735
e 633857 735
e 633858 735
e 633859 735
e 633860 735
e 633861 735
e 59704 736
e 61162 736
e 64844 736
e 66808 736
e 67113 736
e 78055 736
e 86889 736
e 87897 736
e 89303 736
e 91659 736
e 92286 736
e 92296 736
e 94917 736
e 98305 736
e 103564 736
e 104452 736
e 105585 736
e 106224 736
e 106244 736
e 109286 736
e 186046 736
e 212276 736
e 222924 736
e 278768 736
e 406815 736
e 417596 736
e 599742 736
e 599743 736
e 599744 736
e 599745 736
e 20805 737
e 41979 737
e 46607 737
e 54987 737
e 64844 737
e 67000 737
e 77817 737
e 85758 737
e 86889 737
e 89224 737
e 93893 737
e 100950 737
e 106224 737
e 106244 737
e 2176 738
e 3472 738
e 8878 738
e 16501 738
e 22861 738
e 30475 738
e 42468 738
e 49240 738
e 64785 738
e 64844 738
e 68070 738
e 69263 738
e 76518 738
e 79122 738
e 80335 738
e 85450 738
e 85608 738
e 86889 738
e 87185 738
e 87897 738
e 89303 738
e 90138 738
e 92870 738
e 104452 738
e 105585 738
e 106224 738
e 167925 738
e 251176 738
e 309771 738
e 367828 738
e 457504 738
e 632514 738
e 54491 739
e 66808 739
e 67000 739
e 76518 739
e 77817 739
e 78055 739
e 85758 739
e 87185 739
e 94332 739
e 94917 739
e 101656 739
e 103280 739
e 103564 739
e 104452 739
e 105585 739
e 106224 739
e 314898 739
e 337421 739
e 411000 739
e 513309 739
e 537681 739
e 552455 739
e 569740 739
e 630975 739
e 630976 739
e 630977 739
e 630978 739
e 630979 739
e 630980 739
e 630981 739
e 6727 740
e 20255 740
e 41673 740
e 44622 740
e 46051 740
e 48048 740
e 67000 740
e 67113 740
e 76518 740
e 77817 740
e 78055 740
e 79122 740
e 85450 740
e 85608 740
e 86889 740
e 89303 740
e 90138 740
e 90544 740
e 91659 740
e 101336 740
e 101656 740
e 103280 740
e 103564 740
e 104197 740
e 106224 740
e 191174 740
e 199798 740
e 247882 740
e 251193 740
e 254664 740
e 399339 740
e 400073 740
e 400074 740
e 419219 740
e 453445 740
e 494038 740
e 573913 740
e 630097 740
e 630098 740
e 630099 740
e 630100 740
e 630101 740
e 630102 740
e 4244 741
e 6401 741
e 18828 741
e 19578 741
e 25939 741
e 35893 741
e 44417 741
e 47198 741
e 48501 741
e 49219 741
e 51159 741
e 57309 741
e 59728 741
e 72663 741
e 85450 741
e 89303 741
e 101656 741
e 104197 741
e 104452 741
e 105585 741
e 106224 741
e 11864 742
e 85450 742
e 85608 742
e 85758 742
e 87897 742
e 90138 742
e 100950 742
e 104452 742
e 106224 742
e 551799 742
e 5152 743
e 67113 743
e 70033 743
e 73460 743
e 77313 743
e 78055 743
e 85450 743
e 87897 743
e 90544 743
e 100950 743
e 101450 743
e 101656 743
e 103318 743
e 106224 743
e 422431 743
e 513494 743
e 573980 743
e 810 744
e 1204 744
e 2864 744
e 6858 744
e 19659 744
e 40142 744
e 42212 744
e 85450 744
e 86889 744
e 89856 744
e 90544 744
e 91659 744
e 94917 744
e 100950 744
e 102996 744
e 106224 744
e 837 745
e 1613 745
e 2394 745
e 2854 745
e 3292 745
e 6214 745
e 13466 745
e 16036 745
e 17214 745
e 25658 745
e 27798 745
e 30023 745
e 64844 745
e 64880 745
e 66808 745
e 67000 745
e 67113 745
e 70811 745
e 72663 745
e 78055 745
e 79122 745
e 81295 745
e 85608 745
e 89303 745
e 91659 745
e 93004 745
e 94917 745
e 103280 745
e 105585 745
e 106224 745
e 192658 745
e 554619 745
e 554620 745
e 12814 746
e 64844 746
e 66635 746
e 77817 746
e 85450 746
e 85758 746
e 90544 746
e 102401 746
e 102996 746
e 103564 746
e 106224 746
e 949 747
e 7072 747
e 57773 747
e 59181 747
e 59915 747
e 64844 747
e 66808 747
e 67017 747
e 67113 747
e 70104 747
e 86889 747
e 87897 747
e 91659 747
e 92870 747
e 94332 747
e 101656 747
e 102996 747
e 103280 747
e 103564 747
e 104452 747
e 106224 747
e 160901 747
e 225511 747
e 325556 747
e 330027 747
e 429307 747
e 533389 747
e 557753 747
e 557754 747
e 557755 747
e 557756 747
e 557757 747
e 557758 747
e 9986 748
e 18233 748
e 31211 748
e 41197 748
e 41200 748
e 63791 748
e 67000 748
e 67113 748
e 68575 748
e 76518 748
e 101336 748
e 102996 748
e 104197 748
e 105585 748
e 106224 748
e 59160 749
e 67000 749
e 85450 749
e 87185 749
e 92813 749
e 92870 749
e 103564 749
e 104197 749
e 104452 749
e 105585 749
e 106224 749
e 509569 749
e 509570 749
e 509571 749
e 509572 749
e 509573 749
e 509574 749
e 1352 750
e 1647 750
e 1965 750
e 2712 750
e 2819 750
e 12695 750
e 17681 750
e 19238 750
e 45186 750
e 67000 750
e 70539 750
e 79122 750
e 85450 750
e 85758 750
e 91405 750
e 101336 750
e 101656 750
e 104452 750
e 106224 750
e 5469 751
e 29374 751
e 64844 751
e 65485 751
e 67113 751
e 69916 751
e 72342 751
e 72663 751
e 75392 751
e 76518 751
e 81239 751
e 85608 751
e 85758 751
e 85941 751
e 89303 751
e 90138 751
e 91659 751
e 96140 751
e 98305 751
e 100950 751
e 101656 751
e 101870 751
e 102996 751
e 103280 751
e 103962 751
e 104452 751
e 105585 751
e 106224 751
e 113258 751
e 162858 751
e 165666 751
e 174322 751
e 174323 751
e 174324 751
e 174325 751
e 174326 751
e 174327 751
e 174328 751
e 174329 751
e 174330 751
e 174331 751
e 174332 751
e 10472 752
e 14282 752
e 66808 752
e 67000 752
e 67113 752
e 72663 752
e 76518 752
e 79122 752
e 84448 752
e 85608 752
e 86889 752
e 87185 752
e 91659 752
e 101656 752
e 104452 752
e 106224 752
e 354307 752
e 354308 752
e 443366 752
e 506961 752
e 548558 752
e 548559 752
e 548560 752
e 548561 752
e 548562 752
e 548563 752
e 548564 752
e 60993 753
e 70246 753
e 70941 753
e 73026 753
e 76518 753
e 78179 753
e 79122 753
e 80342 753
e 85976 753
e 89303 753
e 100950 753
e 101656 753
e 102996 753
e 106224 753
e 106244 753
e 58597 754
e 58686 754
e 62890 754
e 67000 754
e 67113 754
e 72663 754
e 80964 754
e 85758 754
e 86889 754
e 90696 754
e 94917 754
e 96747 754
e 100950 754
e 104197 754
e 106224 754
e 182400 754
e 182401 754
e 182402 754
e 182403 754
e 182404 754
e 182405 754
e 1318 755
e 1594 755
e 8446 755
e 44709 755
e 46908 755
e 64844 755
e 67000 755
e 67326 755
e 78055 755
e 81432 755
e 87897 755
e 91659 755
e 102996 755
e 104197 755
e 104561 755
e 106224 755
e 2756 756
e 7318 756
e 32187 756
e 48175 756
e 64844 756
e 67113 756
e 74197 756
e 77817 756
e 85450 756
e 86889 756
e 87185 756
e 90544 756
e 92648 756
e 94332 756
e 95900 756
e 96068 756
e 102996 756
e 104452 756
e 106224 756
e 106244 756
e 140750 756
e 332804 756
e 332805 756
e 332806 756
e 332807 756
e 332808 756
e 332809 756
e 332810 756
e 15612 757
e 21618 757
e 57473 757
e 64844 757
e 65782 757
e 67113 757
e 72663 757
e 76518 757
e 79122 757
e 85450 757
e 85758 757
e 87897 757
e 89303 757
e 90138 757
e 90544 757
e 100950 757
e 101336 757
e 101656 757
e 103280 757
e 104197 757
e 106224 757
e 106244 757
e 208251 757
e 229942 757
e 323173 757
e 334907 757
e 334908 757
e 334909 757
e 334910 757
e 334911 757
e 334912 757
e 334913 757
e 334914 757
e 334915 757
e 334916 757
e 334917 757
e 334918 757
e 334919 757
e 57933 758
e 58961 758
e 63753 758
e 64844 758
e 67000 758
e 72663 758
e 76518 758
e 77817 758
e 79122 758
e 85758 758
e 87897 758
e 89303 758
e 90544 758
e 91659 758
e 92982 758
e 93556 758
e 94332 758
e 99205 758
e 100950 758
e 101656 758
e 103564 758
e 104452 758
e 106224 758
e 106244 758
e 120036 758
e 177490 758
e 180702 758
e 184105 758
e 184106 758
e 184107 758
e 184108 758
e 184109 758
e 184110 758
e 184111 758
e 184112 758
e 184113 758
e 184114 758
e 184115 758
e 184116 758
e 184117 758
e 184118 758
e 184119 758
e 15294 759
e 66808 759
e 67000 759
e 67113 759
e 71479 759
e 76518 759
e 79122 759
e 80591 759
e 83327 759
e 85450 759
e 85608 759
e 86889 759
e 87185 759
e 87897 759
e 90138 759
e 90544 759
e 91659 759
e 91673 759
e 92870 759
e 94332 759
e 95882 759
e 101336 759
e 103280 759
e 105585 759
e 106224 759
e 112626 759
e 177185 759
e 177186 759
e 183101 759
e 224523 759
e 245988 759
e 272696 759
e 310895 759
e 338144 759
e 338145 759
e 338146 759
e 338147 759
e 338148 759
e 338149 759
e 338150 759
e 338151 759
e 7909 760
e 25300 760
e 66808 760
e 67113 760
e 72663 760
e 76518 760
e 78055 760
e 79122 760
e 85450 760
e 87185 760
e 87897 760
e 92870 760
e 94917 760
e 100950 760
e 101336 760
e 103280 760
e 103564 760
e 104197 760
e 106224 760
e 106244 760
e 136965 760
e 374399 760
e 380236 760
e 380237 760
e 380238 760
e 380239 760
e 380240 760
e 380241 760
e 380242 760
e 380243 760
e 380244 760
e 380245 760
e 380246 760
e 380247 760
e 380248 760
e 380249 760
e 380250 760
e 380251 760
e 380252 760
e 380253 760
e 380254 760
e 30069 761
e 64844 761
e 76518 761
e 78055 761
e 85608 761
e 87185 761
e 87897 761
e 91659 761
e 106224 761
e 54351 762
e 69032 762
e 76518 762
e 78055 762
e 79122 762
e 86889 762
e 90544 762
e 94917 762
e 102996 762
e 106224 762
e 250573 762
e 388477 762
e 8343 763
e 17460 763
e 18888 763
e 37422 763
e 61153 763
e 64844 763
e 65782 763
e 66808 763
e 67113 763
e 72663 763
e 76518 763
e 77817 763
e 78055 763
e 79122 763
e 85450 763
e 85608 763
e 86745 763
e 86889 763
e 87185 763
e 87897 763
e 89303 763
e 90138 763
e 90544 763
e 91659 763
e 92870 763
e 94332 763
e 94917 763
e 100950 763
e 101336 763
e 101656 763
e 102996 763
e 103280 763
e 103564 763
e 104197 763
e 105585 763
e 106224 763
e 106244 763
e 124003 763
e 145069 763
e 145079 763
e 153270 763
e 184901 763
e 210913 763
e 210922 763
e 237153 763
e 298238 763
e 388430 763
e 388431 763
e 388432 763
e 388433 763
e 388434 763
e 388435 763
e 388436 763
e 388437 763
e 388438 763
e 388439 763
e 388440 763
e 388441 763
e 388442 763
e 388443 763
e 388444 763
e 388445 763
e 388446 763
e 388447 763
e 388448 763
e 388449 763
e 388450 763
e 388451 763
e 388452 763
e 388453 763
e 388454 763
e 869 764
e 3142 764
e 66808 764
e 76518 764
e 79122 764
e 85450 764
e 86889 764
e 87185 764
e 90138 764
e 94917 764
e 100950 764
e 103564 764
e 104197 764
e 106224 764
e 106244 764
e 227704 764
e 245101 764
e 399165 764
e 399166 764
e 399167 764
e 399168 764
e 399169 764
e 399170 764
e 399171 764
e 399172 764
e 399173 764
e 399174 764
e 23738 765
e 29119 765
e 60385 765
e 64844 765
e 66263 765
e 66808 765
e 67000 765
e 67113 765
e 71861 765
e 72663 765
e 76518 765
e 77817 765
e 85450 765
e 85608 765
e 85758 765
e 86889 765
e 87185 765
e 87897 765
e 89303 765
e 90138 765
e 90544 765
e 91659 765
e 92870 765
e 94250 765
e 94917 765
e 102996 765
e 103280 765
e 103564 765
e 104413 765
e 106224 765
e 121428 765
e 140416 765
e 148290 765
e 160661 765
e 167735 765
e 169041 765
e 177529 765
e 187578 765
e 193902 765
e 240886 765
e 242810 765
e 243109 765
e 251326 765
e 288981 765
e 317191 765
e 328078 765
e 331017 765
e 331187 765
e 336247 765
e 399227 765
e 399228 765
e 399229 765
e 399230 765
e 399231 765
e 399232 765
e 399233 765
e 399234 765
e 399235 765
e 399236 765
e 399237 765
e 399238 765
e 1823 766
e 67113 766
e 72663 766
e 79122 766
e 83014 766
e 84589 766
e 85608 766
e 85758 766
e 86889 766
e 87185 766
e 90138 766
e 94332 766
e 94917 766
e 100950 766
e 104197 766
e 104452 766
e 105585 766
e 106224 766
e 112962 766
e 164187 766
e 172116 766
e 243500 766
e 282599 766
e 400840 766
e 400841 766
e 400842 766
e 400843 766
e 400844 766
e 400845 766
e 400846 766
e 400847 766
e 400848 766
e 2573 767
e 17032 767
e 63596 767
e 67000 767
e 67113 767
e 72368 767
e 76518 767
e 85450 767
e 85608 767
e 85758 767
e 86889 767
e 87185 767
e 87897 767
e 88093 767
e 90544 767
e 91659 767
e 92870 767
e 94332 767
e 100950 767
e 103280 767
e 104197 767
e 106224 767
e 106244 767
e 148045 767
e 172141 767
e 216454 767
e 321864 767
e 360076 767
e 400827 767
e 400828 767
e 400829 767
e 400830 767
e 400831 767
e 400832 767
e 400833 767
e 400834 767
e 400835 767
e 400836 767
e 400837 767
e 400838 767
e 400839 767
e 1366 768
e 5001 768
e 58570 768
e 60328 768
e 63855 768
e 64844 768
e 67000 768
e 67475 768
e 70060 768
e 70414 768
e 70830 768
e 75806 768
e 75957 768
e 76518 768
e 77817 768
e 85608 768
e 87185 768
e 90138 768
e 90544 768
e 92870 768
e 94332 768
e 94917 768
e 100950 768
e 101336 768
e 101656 768
e 102306 768
e 102996 768
e 103280 768
e 104197 768
e 104452 768
e 105585 768
e 106224 768
e 118171 768
e 118248 768
e 151878 768
e 179274 768
e 179275 768
e 179276 768
e 179277 768
e 179278 768
e 179279 768
e 179280 768
e 179281 768
e 1761 769
e 13223 769
e 29549 769
e 40507 769
e 64244 769
e 64844 769
e 70343 769
e 72663 769
e 79088 769
e 80793 769
e 85758 769
e 90138 769
e 90544 769
e 91659 769
e 93582 769
e 96140 769
e 99249 769
e 101778 769
e 103564 769
e 106224 769
e 10562 770
e 12208 770
e 14525 770
e 16747 770
e 21509 770
e 30613 770
e 38451 770
e 66808 770
e 67000 770
e 67113 770
e 71171 770
e 72663 770
e 74302 770
e 78055 770
e 85450 770
e 85758 770
e 87897 770
e 89625 770
e 90544 770
e 92202 770
e 100950 770
e 101656 770
e 103564 770
e 105795 770
e 106224 770
e 124942 770
e 153854 770
e 153856 770
e 395830 770
e 395831 770
e 2686 771
e 2954 771
e 11988 771
e 64844 771
e 66808 771
e 67000 771
e 67113 771
e 72663 771
e 76518 771
e 77817 771
e 78055 771
e 79122 771
e 85450 771
e 85608 771
e 85758 771
e 86889 771
e 87185 771
e 87897 771
e 89303 771
e 90138 771
e 90544 771
e 91659 771
e 92870 771
e 94332 771
e 100950 771
e 101656 771
e 102996 771
e 104197 771
e 105585 771
e 105724 771
e 106224 771
e 106244 771
e 197951 771
e 210850 771
e 269604 771
e 270452 771
e 283693 771
e 361638 771
e 394848 771
e 394849 771
e 394850 771
e 394851 771
e 394852 771
e 394853 771
e 394854 771
e 394855 771
e 394856 771
e 394857 771
e 394858 771
e 394859 771
e 394860 771
e 394861 771
e 394862 771
e 394863 771
e 394864 771
e 394865 771
e 394866 771
e 394867 771
e 394868 771
e 394869 771
e 394870 771
e 394871 771
e 394872 771
e 27335 772
e 67113 772
e 77817 772
e 85506 772
e 86889 772
e 90544 772
e 92870 772
e 100950 772
e 101656 772
e 106224 772
e 170073 772
e 407026 772
e 1549 773
e 63940 773
e 64844 773
e 66808 773
e 66960 773
e 67000 773
e 67113 773
e 67420 773
e 68338 773
e 69073 773
e 70196 773
e 72663 773
e 74315 773
e 77817 773
e 78055 773
e 78786 773
e 83126 773
e 85450 773
e 85465 773
e 85608 773
e 85758 773
e 86889 773
e 87185 773
e 87897 773
e 88170 773
e 90138 773
e 90544 773
e 91659 773
e 92870 773
e 94332 773
e 94917 773
e 98566 773
e 98567 773
e 99936 773
e 101336 773
e 102996 773
e 103280 773
e 103564 773
e 104452 773
e 104865 773
e 106224 773
e 106244 773
e 107775 773
e 112399 773
e 118181 773
e 139260 773
e 186850 773
e 188546 773
e 188547 773
e 188548 773
e 188549 773
e 188550 773
e 188551 773
e 188552 773
e 188553 773
e 188554 773
e 188555 773
e 188556 773
e 188557 773
e 188558 773
e 188559 773
e 188560 773
e 188561 773
e 188562 773
e 188563 773
e 188564 773
e 49121 774
e 53961 774
e 66808 774
e 67000 774
e 67113 774
e 69073 774
e 72663 774
e 76035 774
e 76518 774
e 77817 774
e 78055 774
e 79122 774
e 80023 774
e 81239 774
e 85450 774
e 85608 774
e 85758 774
e 86710 774
e 86889 774
e 87185 774
e 87302 774
e 88487 774
e 89303 774
e 90544 774
e 91659 774
e 94917 774
e 96417 774
e 97222 774
e 99383 774
e 101336 774
e 101656 774
e 102996 774
e 103280 774
e 103564 774
e 103871 774
e 104197 774
e 104452 774
e 105097 774
e 105585 774
e 106224 774
e 106244 774
e 113237 774
e 117927 774
e 118054 774
e 118060 774
e 120781 774
e 138958 774
e 150023 774
e 152733 774
e 154165 774
e 155452 774
e 155454 774
e 157165 774
e 160446 774
e 160800 774
e 173861 774
e 173865 774
e 174330 774
e 179203 774
e 188532 774
e 188533 774
e 188534 774
e 188535 774
e 188536 774
e 188537 774
e 188538 774
e 188539 774
e 188540 774
e 188541 774
e 188542 774
e 188543 774
e 188544 774
e 188545 774
e 76518 775
e 85608 775
e 86889 775
e 90138 775
e 92870 775
e 98215 775
e 103280 775
e 105585 775
e 106224 775
e 108946 775
e 135589 775
e 135590 775
e 135591 775
e 135592 775
e 135593 775
e 135594 775
e 135595 775
e 135596 775
e 35011 776
e 60109 776
e 63411 776
e 76712 776
e 77817 776
e 79122 776
e 88728 776
e 92870 776
e 94332 776
e 94917 776
e 102996 776
e 103564 776
e 106017 776
e 106224 776
e 114675 776
e 114676 776
e 2759 777
e 4994 777
e 6110 777
e 14057 777
e 15312 777
e 59561 777
e 60416 777
e 60534 777
e 64581 777
e 67113 777
e 76687 777
e 78055 777
e 78976 777
e 85758 777
e 87897 777
e 91659 777
e 94332 777
e 100968 777
e 103280 777
e 103564 777
e 104197 777
e 104452 777
e 106224 777
e 106244 777
e 107672 777
e 114519 777
e 114520 777
e 114521 777
e 11095 778
e 64844 778
e 67000 778
e 76518 778
e 78055 778
e 78715 778
e 85758 778
e 90138 778
e 101656 778
e 103280 778
e 106224 778
e 117984 778
e 117985 778
e 117986 778
e 27488 779
e 67000 779
e 72663 779
e 77817 779
e 85450 779
e 86343 779
e 87185 779
e 90138 779
e 91659 779
e 92870 779
e 94917 779
e 100950 779
e 102996 779
e 103564 779
e 104197 779
e 105585 779
e 106224 779
e 106244 779
e 118588 779
e 118589 779
e 118590 779
e 118591 779
e 118592 779
e 118593 779
e 118594 779
e 118595 779
e 118596 779
e 118597 779
e 118598 779
e 118599 779
e 118600 779
e 118601 779
e 9639 780
e 67000 780
e 77817 780
e 86889 780
e 87185 780
e 91659 780
e 101656 780
e 103280 780
e 106224 780
e 153342 780
e 8936 781
e 24710 781
e 31527 781
e 33402 781
e 34406 781
e 35252 781
e 38187 781
e 45037 781
e 46109 781
e 46591 781
e 58791 781
e 59792 781
e 64844 781
e 67000 781
e 67113 781
e 76518 781
e 77817 781
e 78055 781
e 85450 781
e 85608 781
e 85758 781
e 87897 781
e 89303 781
e 90138 781
e 92870 781
e 94332 781
e 94917 781
e 101656 781
e 102996 781
e 103280 781
e 103564 781
e 104197 781
e 104452 781
e 104830 781
e 106224 781
e 106244 781
e 110983 781
e 113944 781
e 116793 781
e 121165 781
e 126592 781
e 129665 781
e 131802 781
e 148136 781
e 153532 781
e 153533 781
e 153534 781
e 153535 781
e 153536 781
e 153537 781
e 153538 781
e 153539 781
e 153540 781
e 153541 781
e 153542 781
e 153543 781
e 153544 781
e 153545 781
e 153546 781
e 153547 781
e 153548 781
e 803 782
e 7594 782
e 8906 782
e 10084 782
e 10504 782
e 14067 782
e 21342 782
e 29948 782
e 31427 782
e 34204 782
e 35948 782
e 40801 782
e 42910 782
e 43029 782
e 51255 782
e 60448 782
e 64844 782
e 66113 782
e 66808 782
e 67000 782
e 67113 782
e 72663 782
e 76483 782
e 76518 782
e 77817 782
e 78055 782
e 79122 782
e 82007 782
e 84796 782
e 85450 782
e 85608 782
e 85758 782
e 87185 782
e 87897 782
e 89303 782
e 89409 782
e 89657 782
e 90138 782
e 90544 782
e 90694 782
e 91327 782
e 91659 782
e 91789 782
e 92870 782
e 94332 782
e 94917 782
e 100950 782
e 101656 782
e 102996 782
e 103280 782
e 103564 782
e 104452 782
e 105585 782
e 106224 782
e 106244 782
e 108814 782
e 128295 782
e 130789 782
e 140196 782
e 149585 782
e 154585 782
e 154586 782
e 154587 782
e 154588 782
e 154589 782
e 154590 782
e 154591 782
e 154592 782
e 154593 782
e 154594 782
e 154595 782
e 154596 782
e 154597 782
e 154598 782
e 154599 782
e 154600 782
e 154601 782
e 55378 783
e 67000 783
e 77817 783
e 78055 783
e 89303 783
e 91659 783
e 94332 783
e 94917 783
e 100950 783
e 102996 783
e 103280 783
e 103564 783
e 105585 783
e 106224 783
e 106244 783
e 110342 783
e 158472 783
e 158473 783
e 158474 783
e 158475 783
e 158476 783
e 158477 783
e 158478 783
e 158479 783
e 158480 783
e 158481 783
e 158482 783
e 158483 783
e 158484 783
e 60747 784
e 64844 784
e 66628 784
e 67000 784
e 67113 784
e 77817 784
e 85450 784
e 85608 784
e 85758 784
e 87185 784
e 90138 784
e 91659 784
e 92870 784
e 94332 784
e 94917 784
e 101656 784
e 102996 784
e 103280 784
e 103564 784
e 104197 784
e 106224 784
e 184835 784
e 191256 784
e 191257 784
e 191258 784
e 191259 784
e 191260 784
e 191261 784
e 191262 784
e 191263 784
e 191264 784
e 191265 784
e 191266 784
e 191267 784
e 191268 784
e 191269 784
e 191270 784
e 191271 784
e 17201 785
e 67113 785
e 76518 785
e 85058 785
e 85758 785
e 86889 785
e 94917 785
e 101411 785
e 103280 785
e 104197 785
e 106224 785
e 120855 785
e 184828 785
e 184841 785
e 194172 785
e 198727 785
e 198728 785
e 198729 785
e 198730 785
e 788 786
e 790 786
e 11155 786
e 19631 786
e 41830 786
e 66808 786
e 67113 786
e 69073 786
e 72663 786
e 78055 786
e 79122 786
e 85608 786
e 87185 786
e 87695 786
e 87897 786
e 89303 786
e 91659 786
e 93513 786
e 94332 786
e 101656 786
e 102996 786
e 103280 786
e 103699 786
e 104197 786
e 104452 786
e 105585 786
e 106224 786
e 106244 786
e 115914 786
e 128940 786
e 148464 786
e 155491 786
e 188870 786
e 192608 786
e 232851 786
e 232852 786
e 232853 786
e 232854 786
e 232855 786
e 232856 786
e 232857 786
e 232858 786
e 73550 787
e 85450 787
e 86385 787
e 91659 787
e 92870 787
e 102996 787
e 104452 787
e 105585 787
e 106224 787
e 106244 787
e 234451 787
e 234452 787
e 234453 787
e 790 788
e 1030 788
e 3734 788
e 8481 788
e 13817 788
e 23107 788
e 36034 788
e 43540 788
e 57759 788
e 58790 788
e 64844 788
e 65108 788
e 67000 788
e 67113 788
e 68076 788
e 72663 788
e 76518 788
e 77817 788
e 79122 788
e 85450 788
e 85608 788
e 85758 788
e 86889 788
e 87897 788
e 90544 788
e 91659 788
e 92870 788
e 97712 788
e 100950 788
e 101027 788
e 101336 788
e 102996 788
e 103280 788
e 103564 788
e 104197 788
e 104452 788
e 105585 788
e 106224 788
e 111974 788
e 128933 788
e 128935 788
e 128942 788
e 141144 788
e 146569 788
e 186634 788
e 199798 788
e 217257 788
e 224545 788
e 224546 788
e 224547 788
e 224548 788
e 224549 788
e 224550 788
e 224551 788
e 224552 788
e 224553 788
e 224554 788
e 224555 788
e 224556 788
e 64844 789
e 73625 789
e 85450 789
e 85758 789
e 86889 789
e 87897 789
e 90138 789
e 90544 789
e 99574 789
e 106224 789
e 295769 789
e 6655 790
e 14859 790
e 16622 790
e 37154 790
e 64206 790
e 64844 790
e 66808 790
e 67000 790
e 67113 790
e 72663 790
e 76518 790
e 77817 790
e 79122 790
e 85450 790
e 85758 790
e 86889 790
e 87185 790
e 89303 790
e 90544 790
e 91659 790
e 92870 790
e 94332 790
e 94917 790
e 97712 790
e 101027 790
e 101336 790
e 101656 790
e 101840 790
e 102996 790
e 103280 790
e 103564 790
e 104197 790
e 104452 790
e 105585 790
e 106224 790
e 106244 790
e 128933 790
e 128935 790
e 128941 790
e 128944 790
e 134308 790
e 141144 790
e 146558 790
e 146560 790
e 146566 790
e 188153 790
e 190962 790
e 224545 790
e 224547 790
e 224548 790
e 224550 790
e 230515 790
e 235531 790
e 245429 790
e 248611 790
e 248921 790
e 257737 790
e 295741 790
e 295742 790
e 295743 790
e 295744 790
e 295745 790
e 295746 790
e 295747 790
e 295748 790
e 295749 790
e 295750 790
e 295751 790
e 295752 790
e 295753 790
e 295754 790
e 2781 791
e 10899 791
e 28072 791
e 59903 791
e 72024 791
e 76204 791
e 76518 791
e 77817 791
e 78055 791
e 85608 791
e 85758 791
e 86889 791
e 87897 791
e 89303 791
e 90544 791
e 92870 791
e 104452 791
e 106224 791
e 115907 791
e 128949 791
e 144340 791
e 154658 791
e 165383 791
e 248922 791
e 259578 791
e 262021 791
e 278889 791
e 291636 791
e 291637 791
e 291638 791
e 291639 791
e 291640 791
e 291641 791
e 291642 791
e 12337 792
e 31203 792
e 51028 792
e 60164 792
e 62090 792
e 63713 792
e 64219 792
e 65648 792
e 67000 792
e 67113 792
e 67794 792
e 67859 792
e 68492 792
e 79122 792
e 80258 792
e 84828 792
e 85450 792
e 85608 792
e 86889 792
e 87897 792
e 90544 792
e 94917 792
e 102968 792
e 103280 792
e 103564 792
e 104197 792
e 104452 792
e 105812 792
e 106224 792
e 107778 792
e 118394 792
e 129066 792
e 135994 792
e 142458 792
e 142459 792
e 175909 792
e 176368 792
e 187217 792
e 221915 792
e 272100 792
e 289103 792
e 825 793
e 1785 793
e 1982 793
e 2012 793
e 2475 793
e 2791 793
e 3551 793
e 3573 793
e 5252 793
e 5761 793
e 5870 793
e 7957 793
e 9952 793
e 10432 793
e 10455 793
e 11115 793
e 13110 793
e 13347 793
e 16994 793
e 17688 793
e 19398 793
e 20063 793
e 20675 793
e 22645 793
e 23067 793
e 23420 793
e 25480 793
e 36286 793
e 37264 793
e 59196 793
e 60875 793
e 61049 793
e 64844 793
e 65004 793
e 65782 793
e 66655 793
e 66808 793
e 67000 793
e 67113 793
e 68211 793
e 71524 793
e 72663 793
e 76518 793
e 77817 793
e 78055 793
e 79122 793
e 81992 793
e 83002 793
e 85450 793
e 85608 793
e 85758 793
e 86432 793
e 86889 793
e 87185 793
e 87897 793
e 89303 793
e 90138 793
e 90544 793
e 91659 793
e 91911 793
e 92870 793
e 94332 793
e 94917 793
e 95893 793
e 95967 793
e 98341 793
e 100950 793
e 101336 793
e 101656 793
e 102010 793
e 102334 793
e 102996 793
e 103273 793
e 103280 793
e 103564 793
e 104197 793
e 104452 793
e 105585 793
e 106224 793
e 106244 793
e 109647 793
e 117645 793
e 155041 793
e 194972 793
e 200617 793
e 202014 793
e 228320 793
e 228321 793
e 230940 793
e 267006 793
e 285232 793
e 285233 793
e 285234 793
e 285235 793
e 285236 793
e 285237 793
e 285238 793
e 285239 793
e 285240 793
e 285241 793
e 285242 793
e 14869 794
e 57365 794
e 64844 794
e 66808 794
e 66901 794
e 67000 794
e 67113 794
e 68582 794
e 69073 794
e 70380 794
e 72648 794
e 72663 794
e 75345 794
e 76518 794
e 77817 794
e 78055 794
e 79122 794
e 80404 794
e 83363 794
e 84534 794
e 85450 794
e 85608 794
e 85758 794
e 86889 794
e 87185 794
e 87897 794
e 89303 794
e 90138 794
e 90544 794
e 91659 794
e 92870 794
e 94332 794
e 94917 794
e 100950 794
e 101336 794
e 101656 794
e 102996 794
e 103280 794
e 103564 794
e 104197 794
e 104452 794
e 105585 794
e 106224 794
e 106244 794
e 132451 794
e 139403 794
e 141983 794
e 154036 794
e 196722 794
e 196723 794
e 196724 794
e 196725 794
e 196726 794
e 196727 794
e 196728 794
e 196729 794
e 196730 794
e 196731 794
e 196732 794
e 196733 794
e 196734 794
e 196735 794
e 196736 794
e 196737 794
e 196738 794
e 196739 794
e 196740 794
e 196741 794
e 196742 794
e 196743 794
e 196744 794
e 196745 794
e 196746 794
e 196747 794
e 196748 794
e 196749 794
e 196750 794
e 196751 794
e 196752 794
e 196753 794
e 196754 794
e 196755 794
e 196756 794
e 196757 794
e 196758 794
e 5639 795
e 11221 795
e 12933 795
e 26939 795
e 32679 795
e 37938 795
e 60759 795
e 65973 795
e 67000 795
e 76518 795
e 77817 795
e 77939 795
e 87897 795
e 100161 795
e 100950 795
e 101336 795
e 102996 795
e 106224 795
e 141379 795
e 212169 795
e 216920 795
e 60139 796
e 62938 796
e 64844 796
e 67000 796
e 67113 796
e 72663 796
e 77817 796
e 78055 796
e 85450 796
e 85608 796
e 85758 796
e 87897 796
e 90544 796
e 91659 796
e 94332 796
e 94917 796
e 100950 796
e 101336 796
e 101656 796
e 102996 796
e 103564 796
e 104197 796
e 104452 796
e 105585 796
e 106224 796
e 215688 796
e 228109 796
e 246541 796
e 283238 796
e 283239 796
e 283240 796
e 283241 796
e 283242 796
e 283243 796
e 283244 796
e 283245 796
e 283246 796
e 283247 796
e 283248 796
e 283249 796
e 283250 796
e 283251 796
e 283252 796
e 283253 796
e 283254 796
e 283255 796
e 283256 796
e 283257 796
e 283258 796
e 283259 796
e 283260 796
e 10989 797
e 67113 797
e 73544 797
e 79122 797
e 87897 797
e 94332 797
e 102899 797
e 103280 797
e 104452 797
e 105585 797
e 106224 797
e 139975 797
e 283042 797
e 283045 797
e 283048 797
e 283096 797
e 283097 797
e 283098 797
e 3550 798
e 61559 798
e 66808 798
e 67000 798
e 67220 798
e 67902 798
e 69053 798
e 70308 798
e 76518 798
e 79122 798
e 80247 798
e 85608 798
e 89303 798
e 90130 798
e 90544 798
e 91659 798
e 92870 798
e 96140 798
e 101336 798
e 104452 798
e 105521 798
e 106224 798
e 106244 798
e 121997 798
e 155453 798
e 196997 798
e 196998 798
e 196999 798
e 197000 798
e 197001 798
e 197002 798
e 1428 799
e 2892 799
e 11179 799
e 20783 799
e 28713 799
e 60418 799
e 62026 799
e 72663 799
e 73201 799
e 87955 799
e 92113 799
e 92870 799
e 93723 799
e 94332 799
e 100950 799
e 101336 799
e 102996 799
e 103071 799
e 103564 799
e 106224 799
e 64844 800
e 66808 800
e 76518 800
e 77817 800
e 79122 800
e 87185 800
e 87897 800
e 89303 800
e 90544 800
e 92870 800
e 92990 800
e 94332 800
e 94917 800
e 103280 800
e 106224 800
e 115354 800
e 174875 800
e 317433 800
e 461424 800
e 515452 800
e 550507 800
e 608037 800
e 636503 800
e 636504 800
e 636505 800
e 636506 800
e 636507 800
e 636508 800
e 636509 800
e 62151 801
e 64844 801
e 67000 801
e 67113 801
e 74892 801
e 76518 801
e 77817 801
e 78055 801
e 79122 801
e 79766 801
e 85450 801
e 85608 801
e 85758 801
e 86889 801
e 87185 801
e 87897 801
e 89303 801
e 90138 801
e 90544 801
e 91659 801
e 91876 801
e 92870 801
e 94332 801
e 94917 801
e 100161 801
e 100950 801
e 101336 801
e 101656 801
e 102996 801
e 103280 801
e 103564 801
e 104197 801
e 104452 801
e 105585 801
e 106224 801
e 106244 801
e 125685 801
e 131281 801
e 133613 801
e 135930 801
e 165974 801
e 171979 801
e 177940 801
e 190321 801
e 231537 801
e 242840 801
e 245709 801
e 259437 801
e 272930 801
e 274195 801
e 280336 801
e 322241 801
e 323620 801
e 355493 801
e 365351 801
e 374314 801
e 397482 801
e 402825 801
e 403810 801
e 417568 801
e 426356 801
e 432677 801
e 434837 801
e 452054 801
e 462947 801
e 498289 801
e 510882 801
e 525623 801
e 581281 801
e 606071 801
e 612357 801
e 636356 801
e 636357 801
e 636358 801
e 636359 801
e 636360 801
e 636361 801
e 636362 801
e 636363 801
e 11960 802
e 16147 802
e 25987 802
e 29392 802
e 49913 802
e 64829 802
e 72642 802
e 77817 802
e 82924 802
e 85608 802
e 86302 802
e 86889 802
e 92870 802
e 101656 802
e 102996 802
e 104197 802
e 104845 802
e 106224 802
e 454916 802
e 8906 803
e 14743 803
e 29948 803
e 33724 803
e 38326 803
e 47110 803
e 67000 803
e 67113 803
e 72663 803
e 76518 803
e 77817 803
e 79122 803
e 85608 803
e 85758 803
e 86889 803
e 90138 803
e 90544 803
e 91659 803
e 92870 803
e 94332 803
e 94917 803
e 100161 803
e 102996 803
e 103280 803
e 106224 803
e 106244 803
e 124932 803
e 128171 803
e 139254 803
e 154585 803
e 165545 803
e 168449 803
e 197123 803
e 314264 803
e 315021 803
e 318068 803
e 392659 803
e 431081 803
e 588944 803
e 594900 803
e 604865 803
e 604866 803
e 604867 803
e 37628 804
e 49794 804
e 64844 804
e 94332 804
e 101336 804
e 101656 804
e 103280 804
e 104452 804
e 105585 804
e 106224 804
e 199886 804
e 445256 804
e 572447 804
e 9170 805
e 64844 805
e 66808 805
e 70407 805
e 76518 805
e 85450 805
e 85758 805
e 86889 805
e 89303 805
e 91659 805
e 97510 805
e 103280 805
e 103564 805
e 104197 805
e 106224 805
e 190889 805
e 193291 805
e 193292 805
e 193293 805
e 193294 805
e 193295 805
e 193296 805
e 193297 805
e 193298 805
e 193299 805
e 193300 805
e 193301 805
e 193302 805
e 193303 805
e 4890 806
e 14082 806
e 14931 806
e 20346 806
e 21083 806
e 29678 806
e 30627 806
e 31423 806
e 31432 806
e 31564 806
e 31690 806
e 33135 806
e 35107 806
e 55606 806
e 56786 806
e 57229 806
e 60467 806
e 64844 806
e 65501 806
e 66232 806
e 66808 806
e 67000 806
e 67113 806
e 67408 806
e 71366 806
e 72663 806
e 73570 806
e 73936 806
e 74632 806
e 74856 806
e 77817 806
e 78055 806
e 79122 806
e 82541 806
e 83550 806
e 85450 806
e 85608 806
e 85615 806
e 85758 806
e 86023 806
e 86889 806
e 87185 806
e 87385 806
e 87897 806
e 88914 806
e 89303 806
e 90138 806
e 90544 806
e 90760 806
e 91520 806
e 91659 806
e 91991 806
e 92870 806
e 94332 806
e 94917 806
e 98551 806
e 99819 806
e 100950 806
e 101336 806
e 101656 806
e 102996 806
e 103280 806
e 103564 806
e 104197 806
e 104718 806
e 105100 806
e 105536 806
e 105585 806
e 105854 806
e 106224 806
e 106244 806
e 116201 806
e 118639 806
e 126401 806
e 126402 806
e 126409 806
e 128826 806
e 138568 806
e 145805 806
e 160874 806
e 162970 806
e 168147 806
e 168464 806
e 176165 806
e 217958 806
e 244850 806
e 294899 806
e 322871 806
e 334886 806
e 515368 806
e 2700 807
e 11415 807
e 12847 807
e 20355 807
e 22971 807
e 24932 807
e 26146 807
e 28372 807
e 46731 807
e 50852 807
e 62549 807
e 64844 807
e 65331 807
e 66808 807
e 79122 807
e 79232 807
e 79371 807
e 87897 807
e 90475 807
e 90544 807
e 91659 807
e 94917 807
e 100950 807
e 101336 807
e 104452 807
e 106224 807
e 106244 807
e 369236 807
e 489399 807
e 564013 807
e 2654 808
e 4839 808
e 17317 808
e 27829 808
e 43572 808
e 64844 808
e 66808 808
e 67000 808
e 67113 808
e 75905 808
e 78055 808
e 85061 808
e 85450 808
e 85608 808
e 85758 808
e 86295 808
e 86889 808
e 90544 808
e 91659 808
e 94332 808
e 94917 808
e 101656 808
e 102996 808
e 103185 808
e 103280 808
e 104452 808
e 105585 808
e 106224 808
e 161171 808
e 183138 808
e 254994 808
e 278537 808
e 297797 808
e 297806 808
e 375225 808
e 375226 808
e 375229 808
e 410324 808
e 450555 808
e 552045 808
e 559671 808
e 593575 808
e 593576 808
e 593577 808
e 593578 808
e 18921 809
e 64844 809
e 72663 809
e 76518 809
e 77817 809
e 85450 809
e 85758 809
e 86889 809
e 87185 809
e 87897 809
e 89303 809
e 90544 809
e 93511 809
e 95012 809
e 101181 809
e 103280 809
e 104197 809
e 104452 809
e 105585 809
e 106224 809
e 106244 809
e 106866 809
e 124044 809
e 188153 809
e 205705 809
e 247679 809
e 253022 809
e 307556 809
e 321621 809
e 375181 809
e 421443 809
e 593654 809
e 593655 809
e 593656 809
e 593657 809
e 593658 809
e 593659 809
e 593660 809
e 593661 809
e 2864 810
e 5993 810
e 9924 810
e 35049 810
e 49423 810
e 60558 810
e 67113 810
e 69157 810
e 72663 810
e 87185 810
e 87897 810
e 91601 810
e 91659 810
e 94332 810
e 102088 810
e 102996 810
e 106224 810
e 1344 811
e 1726 811
e 8230 811
e 16081 811
e 18507 811
e 36873 811
e 51213 811
e 64844 811
e 67113 811
e 70067 811
e 77817 811
e 85410 811
e 85608 811
e 87185 811
e 90544 811
e 98073 811
e 105437 811
e 106224 811
e 106244 811
e 14244 812
e 15640 812
e 15721 812
e 30059 812
e 46919 812
e 64844 812
e 66808 812
e 67000 812
e 67113 812
e 69305 812
e 75883 812
e 77817 812
e 78055 812
e 79219 812
e 85758 812
e 86889 812
e 87897 812
e 88250 812
e 88999 812
e 89303 812
e 89634 812
e 90138 812
e 90544 812
e 90956 812
e 91081 812
e 94332 812
e 94917 812
e 98657 812
e 100950 812
e 101336 812
e 102996 812
e 103280 812
e 104452 812
e 105585 812
e 106224 812
e 106244 812
e 114889 812
e 118733 812
e 118746 812
e 125087 812
e 134993 812
e 193634 812
e 255157 812
e 276697 812
e 304879 812
e 323997 812
e 324168 812
e 324508 812
e 337691 812
e 457208 812
e 465564 812
e 510062 812
e 515941 812
e 536408 812
e 545123 812
e 563821 812
e 563822 812
e 563823 812
e 563824 812
e 31137 813
e 46923 813
e 62511 813
e 72663 813
e 76518 813
e 78869 813
e 85758 813
e 86889 813
e 87185 813
e 89303 813
e 92870 813
e 94332 813
e 94917 813
e 101336 813
e 101656 813
e 102996 813
e 103564 813
e 104197 813
e 104452 813
e 106224 813
e 106244 813
e 107285 813
e 120555 813
e 124933 813
e 162748 813
e 163950 813
e 226719 813
e 230334 813
e 241168 813
e 261302 813
e 266934 813
e 293828 813
e 319537 813
e 348369 813
e 389170 813
e 399805 813
e 460299 813
e 500435 813
e 529341 813
e 540814 813
e 563776 813
e 7950 814
e 67000 814
e 87185 814
e 90138 814
e 90794 814
e 94917 814
e 103280 814
e 104197 814
e 105585 814
e 106224 814
e 449173 814
e 565880 814
e 565881 814
e 565882 814
e 16836 815
e 66808 815
e 67000 815
e 67113 815
e 76816 815
e 76842 815
e 77886 815
e 85450 815
e 85608 815
e 85758 815
e 86889 815
e 87185 815
e 89303 815
e 90138 815
e 91659 815
e 94332 815
e 94917 815
e 97278 815
e 102852 815
e 103280 815
e 103871 815
e 104197 815
e 104452 815
e 105585 815
e 106224 815
e 141962 815
e 154365 815
e 160435 815
e 173861 815
e 186047 815
e 188535 815
e 236723 815
e 351491 815
e 375896 815
e 449893 815
e 483718 815
e 544251 815
e 565922 815
e 565923 815
e 565924 815
e 565925 815
e 565926 815
e 66808 816
e 69895 816
e 72663 816
e 76518 816
e 77817 816
e 79122 816
e 80253 816
e 85450 816
e 85759 816
e 86889 816
e 89303 816
e 91659 816
e 92870 816
e 94332 816
e 100950 816
e 101656 816
e 102996 816
e 103280 816
e 103564 816
e 105585 816
e 106224 816
e 110427 816
e 260878 816
e 273774 816
e 419811 816
e 450889 816
e 566733 816
e 566734 816
e 566735 816
e 566736 816
e 566737 816
e 566738 816
e 566739 816
e 566740 816
e 566741 816
e 566742 816
e 566743 816
e 566744 816
e 566745 816
e 566746 816
e 566747 816
e 7608 817
e 10710 817
e 15391 817
e 19374 817
e 25796 817
e 27610 817
e 30585 817
e 37483 817
e 39180 817
e 42431 817
e 44851 817
e 49517 817
e 64844 817
e 66808 817
e 67000 817
e 69333 817
e 73812 817
e 75952 817
e 76518 817
e 77817 817
e 79122 817
e 85908 817
e 87185 817
e 87897 817
e 89071 817
e 89303 817
e 90138 817
e 90544 817
e 92870 817
e 93696 817
e 94332 817
e 94917 817
e 101336 817
e 105585 817
e 106005 817
e 106224 817
e 117372 817
e 161488 817
e 384444 817
e 396343 817
e 471445 817
e 566748 817
e 5143 818
e 20585 818
e 31269 818
e 35522 818
e 42633 818
e 54117 818
e 67000 818
e 72663 818
e 76228 818
e 85450 818
e 89303 818
e 91659 818
e 92870 818
e 94308 818
e 94332 818
e 94917 818
e 101656 818
e 102996 818
e 103280 818
e 104452 818
e 106224 818
e 114499 818
e 122310 818
e 140902 818
e 150760 818
e 167647 818
e 220943 818
e 242788 818
e 369492 818
e 389315 818
e 556340 818
e 5948 819
e 6411 819
e 16634 819
e 28750 819
e 44585 819
e 46672 819
e 61515 819
e 67000 819
e 67113 819
e 76518 819
e 77340 819
e 85450 819
e 85676 819
e 85758 819
e 87185 819
e 92870 819
e 94332 819
e 100950 819
e 103564 819
e 103626 819
e 103637 819
e 104197 819
e 104452 819
e 106224 819
e 144284 819
e 175025 819
e 248351 819
e 261725 819
e 354133 819
e 548019 819
e 557722 819
e 557723 819
e 856 820
e 60156 820
e 60158 820
e 64844 820
e 78055 820
e 85758 820
e 87185 820
e 102996 820
e 103564 820
e 105585 820
e 106224 820
e 558296 820
e 3760 821
e 15422 821
e 34943 821
e 67000 821
e 67113 821
e 87897 821
e 90544 821
e 103280 821
e 104452 821
e 106224 821
e 106244 821
e 112860 821
e 113662 821
e 142203 821
e 335503 821
e 557902 821
e 557903 821
e 557904 821
e 884 822
e 13158 822
e 36477 822
e 36552 822
e 64844 822
e 66808 822
e 67000 822
e 67113 822
e 77718 822
e 77817 822
e 78639 822
e 81202 822
e 85758 822
e 87185 822
e 89561 822
e 90138 822
e 91226 822
e 91837 822
e 92870 822
e 94917 822
e 99738 822
e 101336 822
e 103280 822
e 103564 822
e 104197 822
e 104452 822
e 106224 822
e 106244 822
e 111209 822
e 124699 822
e 158932 822
e 165588 822
e 198855 822
e 209543 822
e 236324 822
e 276871 822
e 308189 822
e 352267 822
e 485820 822
e 492817 822
e 561953 822
e 561954 822
e 561955 822
e 2811 823
e 3491 823
e 5905 823
e 7694 823
e 9847 823
e 11179 823
e 12020 823
e 14016 823
e 20250 823
e 26109 823
e 38232 823
e 38356 823
e 61362 823
e 62368 823
e 64844 823
e 66808 823
e 67000 823
e 67113 823
e 69194 823
e 69616 823
e 72663 823
e 75196 823
e 76518 823
e 76594 823
e 76951 823
e 77817 823
e 78055 823
e 79122 823
e 80128 823
e 85450 823
e 85608 823
e 85609 823
e 85758 823
e 86889 823
e 87185 823
e 87264 823
e 87705 823
e 87897 823
e 89303 823
e 90022 823
e 90138 823
e 90544 823
e 91589 823
e 91659 823
e 92354 823
e 92813 823
e 92870 823
e 94332 823
e 94917 823
e 97555 823
e 100582 823
e 100950 823
e 101336 823
e 101656 823
e 101707 823
e 102996 823
e 103280 823
e 103517 823
e 103564 823
e 104197 823
e 104452 823
e 104754 823
e 105585 823
e 106224 823
e 106244 823
e 112377 823
e 121850 823
e 209928 823
e 218406 823
e 227555 823
e 278527 823
e 279551 823
e 279552 823
e 365462 823
e 365950 823
e 376230 823
e 448667 823
e 562013 823
e 562014 823
e 562015 823
e 4583 824
e 79122 824
e 85608 824
e 85758 824
e 94332 824
e 99526 824
e 104452 824
e 105585 824
e 106224 824
e 106244 824
e 540207 824
e 561230 824
e 561231 824
e 1982 825
e 2980 825
e 3129 825
e 3264 825
e 3396 825
e 4707 825
e 59433 825
e 64844 825
e 67000 825
e 67113 825
e 71742 825
e 73887 825
e 78055 825
e 79122 825
e 87897 825
e 90138 825
e 94917 825
e 101336 825
e 103280 825
e 103564 825
e 104452 825
e 106224 825
e 117531 825
e 117539 825
e 117540 825
e 126517 825
e 242810 825
e 552193 825
e 16050 826
e 27301 826
e 27703 826
e 31091 826
e 47966 826
e 52543 826
e 53357 826
e 59714 826
e 72663 826
e 74424 826
e 77336 826
e 78055 826
e 83027 826
e 88680 826
e 88762 826
e 90138 826
e 94332 826
e 100950 826
e 103280 826
e 103564 826
e 106224 826
e 3957 827
e 10724 827
e 21101 827
e 24632 827
e 33926 827
e 64844 827
e 68349 827
e 77541 827
e 77817 827
e 85758 827
e 89303 827
e 91659 827
e 100950 827
e 104452 827
e 106224 827
e 16917 828
e 37332 828
e 72270 828
e 85450 828
e 86889 828
e 90544 828
e 101656 828
e 102996 828
e 103280 828
e 104452 828
e 106224 828
e 207292 828
e 281040 828
e 515235 828
e 515236 828
e 515237 828
e 515238 828
e 515239 828
e 3645 829
e 5892 829
e 16501 829
e 19255 829
e 38837 829
e 42075 829
e 47555 829
e 52361 829
e 53318 829
e 66808 829
e 67113 829
e 73220 829
e 75673 829
e 76518 829
e 76595 829
e 79122 829
e 85758 829
e 87897 829
e 90138 829
e 92247 829
e 94917 829
e 101336 829
e 103280 829
e 104452 829
e 105585 829
e 106224 829
e 152634 829
e 165603 829
e 205021 829
e 391830 829
e 391831 829
e 1889 830
e 2001 830
e 2468 830
e 2810 830
e 3866 830
e 4205 830
e 6141 830
e 6375 830
e 6669 830
e 8559 830
e 64844 830
e 66808 830
e 72663 830
e 76518 830
e 77817 830
e 79122 830
e 84462 830
e 85450 830
e 85608 830
e 85758 830
e 86889 830
e 87185 830
e 87897 830
e 89303 830
e 90138 830
e 90544 830
e 94332 830
e 94917 830
e 103280 830
e 103564 830
e 104197 830
e 104452 830
e 106224 830
e 106244 830
e 117700 830
e 214192 830
e 270475 830
e 519175 830
e 519176 830
e 519177 830
e 519178 830
e 519179 830
e 519180 830
e 519181 830
e 519182 830
e 519183 830
e 59780 831
e 64844 831
e 67113 831
e 77817 831
e 85450 831
e 102996 831
e 104197 831
e 105585 831
e 106224 831
e 10002 832
e 10578 832
e 19026 832
e 21792 832
e 33812 832
e 38571 832
e 39557 832
e 40414 832
e 56470 832
e 57383 832
e 66808 832
e 67113 832
e 71841 832
e 76518 832
e 91659 832
e 92870 832
e 94332 832
e 104197 832
e 106224 832
e 8781 833
e 36545 833
e 40102 833
e 43836 833
e 45833 833
e 48348 833
e 54305 833
e 67113 833
e 72663 833
e 78357 833
e 79122 833
e 85450 833
e 86889 833
e 87185 833
e 89303 833
e 90138 833
e 100950 833
e 104197 833
e 105585 833
e 106224 833
e 106244 833
e 118625 833
e 177249 833
e 179167 833
e 195347 833
e 201753 833
e 281651 833
e 354982 833
e 504644 833
e 4202 834
e 9771 834
e 13635 834
e 32489 834
e 66808 834
e 67113 834
e 73232 834
e 77660 834
e 79122 834
e 81003 834
e 85608 834
e 87185 834
e 88890 834
e 89303 834
e 93075 834
e 103280 834
e 104222 834
e 106224 834
e 11179 835
e 62940 835
e 67000 835
e 67820 835
e 71742 835
e 72663 835
e 77817 835
e 90138 835
e 90544 835
e 91911 835
e 94332 835
e 104452 835
e 105585 835
e 106224 835
e 126518 835
e 180132 835
e 464688 835
e 499481 835
e 10552 836
e 32123 836
e 62680 836
e 67000 836
e 77817 836
e 86889 836
e 89303 836
e 91659 836
e 95935 836
e 95939 836
e 100950 836
e 106224 836
e 106244 836
e 2394 837
e 2616 837
e 5322 837
e 5863 837
e 7328 837
e 7625 837
e 9778 837
e 9887 837
e 10694 837
e 10775 837
e 11217 837
e 12943 837
e 13690 837
e 15082 837
e 17401 837
e 18096 837
e 18589 837
e 22678 837
e 25674 837
e 32366 837
e 33602 837
e 34438 837
e 36965 837
e 63720 837
e 64459 837
e 66167 837
e 66808 837
e 67000 837
e 67113 837
e 67968 837
e 72663 837
e 75615 837
e 76518 837
e 77817 837
e 78055 837
e 79122 837
e 80216 837
e 80475 837
e 81910 837
e 83508 837
e 85450 837
e 85608 837
e 85758 837
e 86889 837
e 87185 837
e 87433 837
e 87897 837
e 88538 837
e 89303 837
e 90138 837
e 90544 837
e 91659 837
e 92188 837
e 92870 837
e 93458 837
e 94332 837
e 94662 837
e 94917 837
e 101336 837
e 102996 837
e 103280 837
e 103564 837
e 104197 837
e 104452 837
e 105446 837
e 105585 837
e 106224 837
e 106244 837
e 107381 837
e 107382 837
e 117785 837
e 119012 837
e 183429 837
e 188883 837
e 192658 837
e 198372 837
e 220821 837
e 459028 837
e 67000 838
e 70985 838
e 85608 838
e 86889 838
e 90138 838
e 90544 838
e 102996 838
e 103564 838
e 106224 838
e 225901 838
e 389671 838
e 462710 838
e 1138 839
e 6501 839
e 10348 839
e 15552 839
e 17360 839
e 33142 839
e 40315 839
e 48952 839
e 57684 839
e 64844 839
e 67113 839
e 77817 839
e 79122 839
e 85450 839
e 86889 839
e 87185 839
e 89885 839
e 90138 839
e 90544 839
e 91659 839
e 94332 839
e 101336 839
e 101656 839
e 102032 839
e 103280 839
e 104452 839
e 105585 839
e 106224 839
e 115570 839
e 134771 839
e 195080 839
e 290902 839
e 302617 839
e 312015 839
e 330872 839
e 358899 839
e 359625 839
e 462649 839
e 462650 839
e 462651 839
e 5019 840
e 7093 840
e 7586 840
e 9118 840
e 9922 840
e 11016 840
e 12244 840
e 12911 840
e 14004 840
e 19798 840
e 20617 840
e 31911 840
e 41210 840
e 62856 840
e 65304 840
e 65630 840
e 73857 840
e 76518 840
e 79122 840
e 83435 840
e 85758 840
e 86889 840
e 87185 840
e 87897 840
e 90138 840
e 91659 840
e 94917 840
e 100090 840
e 100950 840
e 103280 840
e 104306 840
e 104452 840
e 106224 840
e 106244 840
e 356014 840
e 882 841
e 1742 841
e 2353 841
e 2791 841
e 3551 841
e 4488 841
e 4692 841
e 4707 841
e 5895 841
e 6017 841
e 8061 841
e 9952 841
e 10328 841
e 11115 841
e 13110 841
e 16335 841
e 16994 841
e 20063 841
e 20380 841
e 23067 841
e 24656 841
e 31037 841
e 34078 841
e 36286 841
e 37264 841
e 44938 841
e 51709 841
e 60653 841
e 62815 841
e 63289 841
e 63970 841
e 64005 841
e 64844 841
e 66554 841
e 66808 841
e 66948 841
e 67000 841
e 67113 841
e 69951 841
e 71752 841
e 72663 841
e 76518 841
e 77817 841
e 78055 841
e 78767 841
e 79122 841
e 85450 841
e 85584 841
e 85608 841
e 85697 841
e 85758 841
e 86889 841
e 87185 841
e 87897 841
e 87903 841
e 90138 841
e 90544 841
e 91659 841
e 91911 841
e 92870 841
e 94332 841
e 94917 841
e 96296 841
e 96685 841
e 100277 841
e 100950 841
e 101336 841
e 101656 841
e 102010 841
e 102996 841
e 103280 841
e 103564 841
e 103961 841
e 104197 841
e 104452 841
e 105585 841
e 106224 841
e 106244 841
e 110089 841
e 117647 841
e 117648 841
e 117649 841
e 143180 841
e 198968 841
e 208596 841
e 349350 841
e 350908 841
e 360659 841
e 402067 841
e 464629 841
e 464630 841
e 464631 841
e 464632 841
e 464633 841
e 464634 841
e 464635 841
e 464636 841
e 464637 841
e 4116 842
e 10952 842
e 58621 842
e 77817 842
e 78055 842
e 79122 842
e 86889 842
e 87185 842
e 101336 842
e 104452 842
e 106224 842
e 3244 843
e 21189 843
e 64844 843
e 66837 843
e 67113 843
e 78055 843
e 83726 843
e 85450 843
e 87185 843
e 87897 843
e 91673 843
e 92870 843
e 94917 843
e 100950 843
e 101656 843
e 103280 843
e 104197 843
e 104452 843
e 106224 843
e 143580 843
e 149928 843
e 156902 843
e 173337 843
e 314665 843
e 351263 843
e 466227 843
e 466228 843
e 466229 843
e 466230 843
e 466231 843
e 16486 844
e 66808 844
e 72663 844
e 73279 844
e 74707 844
e 89303 844
e 90138 844
e 90544 844
e 101656 844
e 102996 844
e 106224 844
e 145295 844
e 236519 844
e 3662 845
e 5490 845
e 5874 845
e 8550 845
e 15960 845
e 17162 845
e 22939 845
e 26176 845
e 28072 845
e 30469 845
e 34112 845
e 35595 845
e 60846 845
e 61763 845
e 64844 845
e 65782 845
e 67000 845
e 67113 845
e 68109 845
e 68246 845
e 70646 845
e 71128 845
e 72663 845
e 75626 845
e 76518 845
e 77817 845
e 78055 845
e 79122 845
e 82007 845
e 85450 845
e 85608 845
e 85758 845
e 86889 845
e 87185 845
e 87300 845
e 87643 845
e 87790 845
e 87897 845
e 88601 845
e 89303 845
e 90138 845
e 90544 845
e 91659 845
e 92870 845
e 93412 845
e 94332 845
e 94917 845
e 100950 845
e 101336 845
e 101656 845
e 101946 845
e 101960 845
e 102996 845
e 103280 845
e 103564 845
e 104197 845
e 104452 845
e 105496 845
e 105904 845
e 106224 845
e 106244 845
e 115878 845
e 124759 845
e 126578 845
e 135630 845
e 140222 845
e 160909 845
e 172457 845
e 201357 845
e 218029 845
e 220882 845
e 246054 845
e 262023 845
e 265671 845
e 279646 845
e 280922 845
e 286013 845
e 337895 845
e 338348 845
e 365005 845
e 430989 845
e 465563 845
e 467970 845
e 467971 845
e 1599 846
e 9958 846
e 57516 846
e 72663 846
e 76518 846
e 85608 846
e 86935 846
e 87897 846
e 91659 846
e 94917 846
e 100950 846
e 101336 846
e 101656 846
e 104197 846
e 104452 846
e 106087 846
e 106224 846
e 183384 846
e 220946 846
e 220947 846
e 259608 846
e 417675 846
e 417676 846
e 417677 846
e 417678 846
e 417679 846
e 417680 846
e 417681 846
e 2309 847
e 11792 847
e 22553 847
e 22617 847
e 26846 847
e 33670 847
e 38224 847
e 44227 847
e 72663 847
e 76518 847
e 90544 847
e 91659 847
e 92696 847
e 97841 847
e 101336 847
e 103564 847
e 104197 847
e 106224 847
e 1023 848
e 36571 848
e 42588 848
e 58944 848
e 78055 848
e 78496 848
e 79122 848
e 85758 848
e 87897 848
e 89036 848
e 89303 848
e 90544 848
e 91717 848
e 94917 848
e 100950 848
e 101656 848
e 102996 848
e 103280 848
e 103564 848
e 104452 848
e 105585 848
e 106224 848
e 106244 848
e 106619 848
e 142462 848
e 159508 848
e 163508 848
e 203104 848
e 252338 848
e 284674 848
e 315866 848
e 332183 848
e 381294 848
e 409525 848
e 409526 848
e 409527 848
e 409528 848
e 409529 848
e 409530 848
e 409531 848
e 4324 849
e 7815 849
e 13312 849
e 14367 849
e 21115 849
e 21459 849
e 22956 849
e 24331 849
e 25483 849
e 25601 849
e 25662 849
e 26639 849
e 26651 849
e 26704 849
e 30087 849
e 32443 849
e 32503 849
e 33385 849
e 33446 849
e 34953 849
e 35066 849
e 35777 849
e 37355 849
e 61173 849
e 61591 849
e 61715 849
e 63356 849
e 64798 849
e 64844 849
e 65456 849
e 67113 849
e 69000 849
e 69616 849
e 72663 849
e 73560 849
e 76518 849
e 78055 849
e 79122 849
e 85450 849
e 85608 849
e 85758 849
e 86421 849
e 86889 849
e 87897 849
e 90138 849
e 91262 849
e 92870 849
e 94332 849
e 94917 849
e 95470 849
e 96564 849
e 96707 849
e 100950 849
e 101336 849
e 101656 849
e 102996 849
e 103280 849
e 103564 849
e 104063 849
e 105585 849
e 106224 849
e 106244 849
e 117810 849
e 123963 849
e 150183 849
e 201394 849
e 267966 849
e 406846 849
e 5926 850
e 10270 850
e 14279 850
e 18556 850
e 25173 850
e 25806 850
e 26237 850
e 27686 850
e 28878 850
e 31432 850
e 31636 850
e 37364 850
e 37882 850
e 40229 850
e 42713 850
e 54317 850
e 55460 850
e 56173 850
e 57793 850
e 63463 850
e 64844 850
e 66808 850
e 67000 850
e 67113 850
e 70499 850
e 71600 850
e 72663 850
e 76518 850
e 77817 850
e 78055 850
e 79122 850
e 81344 850
e 85450 850
e 85608 850
e 85758 850
e 86889 850
e 87185 850
e 87897 850
e 89303 850
e 90138 850
e 90544 850
e 91659 850
e 92870 850
e 94332 850
e 94917 850
e 95309 850
e 100950 850
e 101336 850
e 101656 850
e 102996 850
e 103280 850
e 103564 850
e 104197 850
e 104452 850
e 105094 850
e 105585 850
e 106224 850
e 106244 850
e 116575 850
e 117372 850
e 120716 850
e 128668 850
e 128813 850
e 128823 850
e 135365 850
e 135843 850
e 147516 850
e 159568 850
e 161495 850
e 162053 850
e 169891 850
e 179318 850
e 183954 850
e 188873 850
e 208952 850
e 209742 850
e 252769 850
e 265517 850
e 272709 850
e 282252 850
e 283712 850
e 341560 850
e 398060 850
e 398061 850
e 398062 850
e 398063 850
e 398064 850
e 398065 850
e 398066 850
e 398067 850
e 34548 851
e 64844 851
e 76518 851
e 77817 851
e 78055 851
e 85450 851
e 87185 851
e 87897 851
e 90544 851
e 91659 851
e 92870 851
e 97318 851
e 99123 851
e 101336 851
e 101656 851
e 102996 851
e 103280 851
e 104197 851
e 104452 851
e 105585 851
e 106224 851
e 153150 851
e 153154 851
e 153156 851
e 159769 851
e 192175 851
e 264302 851
e 264309 851
e 320645 851
e 398243 851
e 398244 851
e 398245 851
e 398246 851
e 398247 851
e 398248 851
e 398249 851
e 398250 851
e 398251 851
e 398252 851
e 5971 852
e 33677 852
e 52886 852
e 55726 852
e 67000 852
e 76518 852
e 79122 852
e 85281 852
e 90445 852
e 92870 852
e 93181 852
e 94917 852
e 101656 852
e 103564 852
e 106224 852
e 854 853
e 57583 853
e 62068 853
e 67000 853
e 85450 853
e 90138 853
e 101336 853
e 102996 853
e 103280 853
e 103856 853
e 105585 853
e 106224 853
e 133746 853
e 1070 854
e 27757 854
e 57583 854
e 62068 854
e 64318 854
e 66808 854
e 72663 854
e 87897 854
e 89303 854
e 90138 854
e 94332 854
e 94749 854
e 98129 854
e 103856 854
e 104130 854
e 105585 854
e 106224 854
e 21178 855
e 34694 855
e 66808 855
e 67000 855
e 67113 855
e 72663 855
e 76518 855
e 77817 855
e 78055 855
e 79122 855
e 85450 855
e 85608 855
e 85758 855
e 87185 855
e 87897 855
e 89303 855
e 90544 855
e 91659 855
e 92870 855
e 94332 855
e 94917 855
e 100950 855
e 101336 855
e 101656 855
e 102996 855
e 103280 855
e 103564 855
e 104452 855
e 106224 855
e 106244 855
e 119744 855
e 158060 855
e 173421 855
e 173422 855
e 184896 855
e 244445 855
e 244448 855
e 253260 855
e 280251 855
e 335541 855
e 335550 855
e 394868 855
e 431223 855
e 468404 855
e 470050 855
e 470051 855
e 470052 855
e 470053 855
e 470054 855
e 470055 855
e 470056 855
e 470057 855
e 470058 855
e 470059 855
e 470060 855
e 470061 855
e 470062 855
e 470063 855
e 470064 855
e 470065 855
e 470066 855
e 470067 855
e 470068 855
e 470069 855
e 470070 855
e 470071 855
e 470072 855
e 470073 855
e 470074 855
e 470075 855
e 470076 855
e 470077 855
e 470078 855
e 1435 856
e 60156 856
e 60158 856
e 66808 856
e 67000 856
e 90544 856
e 94332 856
e 101656 856
e 102996 856
e 103564 856
e 106224 856
e 2581 857
e 64844 857
e 77816 857
e 85758 857
e 89303 857
e 101336 857
e 101656 857
e 103564 857
e 104197 857
e 106224 857
e 468439 857
e 468440 857
e 468441 857
e 468442 857
e 468443 857
e 468444 857
e 67577 858
e 72663 858
e 79122 858
e 85608 858
e 87185 858
e 89232 858
e 90138 858
e 90544 858
e 102996 858
e 106224 858
e 472849 858
e 472850 858
e 472851 858
e 472852 858
e 472853 858
e 472854 858
e 472855 858
e 472856 858
e 57109 859
e 59935 859
e 62575 859
e 63813 859
e 64333 859
e 64844 859
e 66808 859
e 67000 859
e 67113 859
e 69194 859
e 69475 859
e 70726 859
e 72663 859
e 74081 859
e 74570 859
e 77817 859
e 79122 859
e 79154 859
e 85450 859
e 87185 859
e 87897 859
e 89303 859
e 90138 859
e 90544 859
e 91659 859
e 92870 859
e 94332 859
e 98152 859
e 100950 859
e 101656 859
e 102996 859
e 103280 859
e 103564 859
e 104197 859
e 106224 859
e 106244 859
e 119665 859
e 156883 859
e 160638 859
e 244073 859
e 254800 859
e 341004 859
e 348374 859
e 358899 859
e 378698 859
e 451309 859
e 471835 859
e 476624 859
e 476625 859
e 476626 859
e 476627 859
e 476628 859
e 476629 859
e 870 860
e 1114 860
e 2058 860
e 8065 860
e 58701 860
e 58929 860
e 67113 860
e 68100 860
e 70430 860
e 76518 860
e 79988 860
e 86889 860
e 90544 860
e 92870 860
e 94917 860
e 101336 860
e 106224 860
e 2564 861
e 2863 861
e 3891 861
e 4234 861
e 4593 861
e 7278 861
e 15422 861
e 35002 861
e 35445 861
e 48600 861
e 48633 861
e 57385 861
e 64844 861
e 66808 861
e 67000 861
e 72663 861
e 75169 861
e 76518 861
e 77817 861
e 78055 861
e 79122 861
e 86226 861
e 86889 861
e 87185 861
e 87897 861
e 89303 861
e 89580 861
e 90138 861
e 90343 861
e 90544 861
e 90725 861
e 91659 861
e 92870 861
e 94917 861
e 98059 861
e 99936 861
e 100950 861
e 101336 861
e 101638 861
e 101656 861
e 102454 861
e 102996 861
e 103280 861
e 103564 861
e 103729 861
e 104097 861
e 104223 861
e 104452 861
e 105585 861
e 106224 861
e 120482 861
e 148022 861
e 194352 861
e 210551 861
e 212515 861
e 227979 861
e 251746 861
e 264441 861
e 264442 861
e 264443 861
e 264444 861
e 264445 861
e 264446 861
e 264447 861
e 264448 861
e 264449 861
e 264450 861
e 264451 861
e 264452 861
e 57960 862
e 66808 862
e 67000 862
e 67113 862
e 76518 862
e 77302 862
e 77817 862
e 78055 862
e 79122 862
e 82832 862
e 85450 862
e 85608 862
e 86889 862
e 87185 862
e 90138 862
e 90544 862
e 91659 862
e 92870 862
e 94332 862
e 94917 862
e 100950 862
e 101656 862
e 102996 862
e 103564 862
e 104197 862
e 104452 862
e 105585 862
e 106224 862
e 106244 862
e 109274 862
e 109275 862
e 109276 862
e 109277 862
e 109278 862
e 109279 862
e 109280 862
e 109281 862
e 109282 862
e 109283 862
e 109284 862
e 109285 862
e 109286 862
e 109287 862
e 109288 862
e 109289 862
e 109290 862
e 109291 862
e 109292 862
e 109293 862
e 109294 862
e 109295 862
e 109296 862
e 109297 862
e 109298 862
e 109299 862
e 109300 862
e 109301 862
e 109302 862
e 109303 862
e 4459 863
e 64844 863
e 66698 863
e 67113 863
e 76518 863
e 79122 863
e 81818 863
e 85608 863
e 90138 863
e 94917 863
e 100950 863
e 104197 863
e 104452 863
e 106224 863
e 138233 863
e 162506 863
e 242808 863
e 281954 863
e 523604 863
e 523605 863
e 523606 863
e 523607 863
e 523608 863
e 523609 863
e 523610 863
e 523611 863
e 523612 863
e 21189 864
e 25818 864
e 58382 864
e 64844 864
e 66837 864
e 67000 864
e 67113 864
e 72663 864
e 76518 864
e 77817 864
e 79122 864
e 85450 864
e 85608 864
e 85758 864
e 86889 864
e 87185 864
e 87897 864
e 89303 864
e 90544 864
e 91659 864
e 92870 864
e 94332 864
e 94917 864
e 100950 864
e 101336 864
e 102996 864
e 103280 864
e 103564 864
e 104197 864
e 105585 864
e 106224 864
e 148799 864
e 240517 864
e 275145 864
e 276598 864
e 289167 864
e 348036 864
e 373951 864
e 383901 864
e 419495 864
e 524868 864
e 524869 864
e 524870 864
e 524871 864
e 524872 864
e 524873 864
e 524874 864
e 524875 864
e 524876 864
e 524877 864
e 524878 864
e 524879 864
e 524880 864
e 524881 864
e 524882 864
e 524883 864
e 524884 864
e 524885 864
e 524886 864
e 524887 864
e 524888 864
e 524889 864
e 524890 864
e 2171 865
e 6160 865
e 66808 865
e 67000 865
e 76518 865
e 85608 865
e 89303 865
e 91659 865
e 92870 865
e 94917 865
e 101656 865
e 103564 865
e 104452 865
e 105585 865
e 106224 865
e 191092 865
e 215855 865
e 215856 865
e 215857 865
e 264031 865
e 264032 865
e 264033 865
e 264034 865
e 264035 865
e 264036 865
e 264037 865
e 264038 865
e 264039 865
e 264040 865
e 264041 865
e 264042 865
e 264043 865
e 59134 866
e 59166 866
e 64844 866
e 67000 866
e 70895 866
e 87185 866
e 87897 866
e 93118 866
e 93962 866
e 101753 866
e 102996 866
e 103564 866
e 106224 866
e 106244 866
e 172268 866
e 521060 866
e 521061 866
e 10631 867
e 64844 867
e 70853 867
e 77817 867
e 85450 867
e 85608 867
e 94332 867
e 94917 867
e 105660 867
e 106224 867
e 106244 867
e 289804 867
e 289805 867
e 289809 867
e 289810 867
e 520440 867
e 520441 867
e 520442 867
e 20061 868
e 64845 868
e 66808 868
e 67000 868
e 67113 868
e 72663 868
e 76518 868
e 77817 868
e 78055 868
e 79122 868
e 85450 868
e 85608 868
e 85758 868
e 86889 868
e 87185 868
e 87897 868
e 89303 868
e 90138 868
e 90544 868
e 91659 868
e 92870 868
e 94332 868
e 94917 868
e 100950 868
e 101336 868
e 101656 868
e 102996 868
e 103280 868
e 103564 868
e 104197 868
e 104452 868
e 105585 868
e 106224 868
e 106244 868
e 147456 868
e 212302 868
e 233236 868
e 286668 868
e 291788 868
e 317790 868
e 317793 868
e 317809 868
e 386777 868
e 465243 868
e 481586 868
e 519225 868
e 519226 868
e 519227 868
e 519228 868
e 519229 868
e 519230 868
e 519231 868
e 519232 868
e 519233 868
e 519234 868
e 519235 868
e 519236 868
e 519237 868
e 519238 868
e 519239 868
e 519240 868
e 519241 868
e 519242 868
e 519243 868
e 519244 868
e 519245 868
e 519246 868
e 519247 868
e 519248 868
e 519249 868
e 519250 868
e 519251 868
e 519252 868
e 519253 868
e 519254 868
e 519255 868
e 519256 868
e 519257 868
e 519258 868
e 15395 869
e 76518 869
e 78055 869
e 90138 869
e 94917 869
e 100950 869
e 101656 869
e 103280 869
e 106224 869
e 255181 869
e 455773 869
e 519462 869
e 519463 869
e 519464 869
e 519465 869
e 519466 869
e 519467 869
e 58929 870
e 64844 870
e 66808 870
e 77817 870
e 79122 870
e 85608 870
e 85758 870
e 87185 870
e 87897 870
e 90138 870
e 90544 870
e 94332 870
e 102996 870
e 103564 870
e 104197 870
e 106224 870
e 161224 870
e 272862 870
e 277603 870
e 279470 870
e 354296 870
e 490061 870
e 541281 870
e 553511 870
e 553512 870
e 553513 870
e 553514 870
e 553515 870
e 553516 870
e 553517 870
e 553518 870
e 48054 871
e 66808 871
e 67000 871
e 69717 871
e 77817 871
e 85450 871
e 86889 871
e 89303 871
e 103564 871
e 105044 871
e 106224 871
e 158637 871
e 259555 871
e 309383 871
e 553702 871
e 553703 871
e 553704 871
e 553705 871
e 18469 872
e 64844 872
e 76518 872
e 78055 872
e 85608 872
e 90544 872
e 94332 872
e 103564 872
e 106224 872
e 273687 872
e 488665 872
e 553706 872
e 553707 872
e 553708 872
e 553709 872
e 553710 872
e 3537 873
e 9055 873
e 9238 873
e 13794 873
e 70621 873
e 72100 873
e 72663 873
e 73660 873
e 76518 873
e 77817 873
e 85450 873
e 88909 873
e 94332 873
e 98967 873
e 99375 873
e 101656 873
e 103280 873
e 106224 873
e 3951 874
e 57513 874
e 60389 874
e 60986 874
e 61028 874
e 61129 874
e 64090 874
e 64844 874
e 67113 874
e 77817 874
e 79179 874
e 80270 874
e 80620 874
e 81441 874
e 81446 874
e 82645 874
e 85608 874
e 85981 874
e 87185 874
e 87897 874
e 87939 874
e 90138 874
e 91659 874
e 93069 874
e 94917 874
e 100950 874
e 101656 874
e 103280 874
e 104197 874
e 105585 874
e 106224 874
e 6064 875
e 11993 875
e 14351 875
e 16600 875
e 58883 875
e 67000 875
e 72663 875
e 78810 875
e 85446 875
e 85758 875
e 85812 875
e 87867 875
e 90138 875
e 102021 875
e 103280 875
e 104197 875
e 104452 875
e 106224 875
e 3586 876
e 62305 876
e 65252 876
e 76518 876
e 78055 876
e 84289 876
e 85608 876
e 87185 876
e 89373 876
e 90749 876
e 97869 876
e 101336 876
e 104452 876
e 104553 876
e 105611 876
e 106224 876
e 106244 876
e 121068 876
e 148491 876
e 482837 876
e 7768 877
e 44147 877
e 58499 877
e 78055 877
e 87185 877
e 89303 877
e 90544 877
e 94822 877
e 101656 877
e 102996 877
e 103564 877
e 106224 877
e 18230 878
e 24019 878
e 62646 878
e 64844 878
e 67000 878
e 67113 878
e 76518 878
e 78055 878
e 79122 878
e 85450 878
e 85609 878
e 85758 878
e 91659 878
e 92870 878
e 94332 878
e 101336 878
e 102996 878
e 103280 878
e 103564 878
e 104452 878
e 105585 878
e 106224 878
e 148835 878
e 151741 878
e 251483 878
e 253069 878
e 289260 878
e 289266 878
e 350188 878
e 571576 878
e 571577 878
e 571578 878
e 571579 878
e 571580 878
e 571581 878
e 571582 878
e 571583 878
e 571584 878
e 571585 878
e 571586 878
e 571587 878
e 571588 878
e 4427 879
e 7043 879
e 11931 879
e 13718 879
e 60661 879
e 60770 879
e 60970 879
e 66808 879
e 67000 879
e 71866 879
e 85608 879
e 88661 879
e 90544 879
e 99348 879
e 101656 879
e 105585 879
e 106224 879
e 106244 879
e 8795 880
e 11179 880
e 21893 880
e 59795 880
e 60505 880
e 61113 880
e 63232 880
e 65201 880
e 67000 880
e 68939 880
e 72663 880
e 78055 880
e 85758 880
e 86889 880
e 87897 880
e 88281 880
e 90347 880
e 90544 880
e 91659 880
e 92870 880
e 94332 880
e 96622 880
e 99622 880
e 99858 880
e 101336 880
e 101656 880
e 105686 880
e 106224 880
e 122115 880
e 135783 880
e 196616 880
e 231204 880
e 6661 881
e 64844 881
e 65782 881
e 66808 881
e 66917 881
e 72081 881
e 76518 881
e 77817 881
e 78055 881
e 79122 881
e 85450 881
e 85608 881
e 85758 881
e 86745 881
e 86889 881
e 87897 881
e 89303 881
e 90138 881
e 91659 881
e 94917 881
e 100950 881
e 101010 881
e 101336 881
e 101656 881
e 101870 881
e 102996 881
e 103280 881
e 103564 881
e 104197 881
e 104452 881
e 105585 881
e 106224 881
e 106244 881
e 133140 881
e 133983 881
e 134010 881
e 158544 881
e 222171 881
e 246081 881
e 253265 881
e 255221 881
e 260326 881
e 268543 881
e 313963 881
e 323309 881
e 325237 881
e 508202 881
e 535670 881
e 567445 881
e 567446 881
e 567447 881
e 567448 881
e 567449 881
e 567450 881
e 567451 881
e 567452 881
e 567453 881
e 567454 881
e 567455 881
e 567456 881
e 567457 881
e 567458 881
e 567459 881
e 567460 881
e 567461 881
e 1534 882
e 2077 882
e 2980 882
e 2993 882
e 6017 882
e 6651 882
e 7456 882
e 7529 882
e 7688 882
e 7785 882
e 7826 882
e 9952 882
e 16801 882
e 17616 882
e 20063 882
e 23067 882
e 57702 882
e 59498 882
e 62610 882
e 64844 882
e 65536 882
e 65782 882
e 66808 882
e 67000 882
e 67113 882
e 68669 882
e 69073 882
e 70973 882
e 71810 882
e 72663 882
e 76518 882
e 77817 882
e 78055 882
e 79122 882
e 85450 882
e 85608 882
e 85697 882
e 86432 882
e 86889 882
e 87897 882
e 87903 882
e 90138 882
e 90544 882
e 91659 882
e 92870 882
e 94332 882
e 94917 882
e 98996 882
e 100950 882
e 101336 882
e 101656 882
e 102996 882
e 103280 882
e 103296 882
e 103564 882
e 104197 882
e 104452 882
e 105585 882
e 106224 882
e 106244 882
e 117540 882
e 126518 882
e 126519 882
e 177658 882
e 177662 882
e 178180 882
e 238500 882
e 243152 882
e 243420 882
e 270594 882
e 304418 882
e 322617 882
e 330184 882
e 331499 882
e 465423 882
e 499481 882
e 522820 882
e 565783 882
e 565784 882
e 565785 882
e 64844 883
e 65782 883
e 66808 883
e 67000 883
e 67113 883
e 69073 883
e 69362 883
e 72663 883
e 75328 883
e 76518 883
e 77817 883
e 78055 883
e 79119 883
e 85450 883
e 85608 883
e 85609 883
e 85759 883
e 86889 883
e 87185 883
e 87897 883
e 89303 883
e 91673 883
e 94332 883
e 100950 883
e 101336 883
e 101656 883
e 103564 883
e 104197 883
e 104452 883
e 105585 883
e 106224 883
e 106244 883
e 151922 883
e 246752 883
e 387503 883
e 433006 883
e 526379 883
e 528779 883
e 565827 883
e 565828 883
e 565829 883
e 565830 883
e 565831 883
e 565832 883
e 565833 883
e 565834 883
e 1208 884
e 13158 884
e 31090 884
e 36552 884
e 64844 884
e 66808 884
e 67000 884
e 76518 884
e 85450 884
e 85608 884
e 86889 884
e 87185 884
e 91226 884
e 91837 884
e 92870 884
e 94332 884
e 101336 884
e 102996 884
e 106224 884
e 129161 884
e 249144 884
e 249151 884
e 259781 884
e 300565 884
e 352272 884
e 370207 884
e 409977 884
e 470453 884
e 485820 884
e 495050 884
e 56534 885
e 64844 885
e 66808 885
e 76518 885
e 103280 885
e 103564 885
e 104452 885
e 105585 885
e 106224 885
e 1964 886
e 3369 886
e 17749 886
e 37916 886
e 38573 886
e 39057 886
e 66808 886
e 67000 886
e 68241 886
e 68246 886
e 70277 886
e 72663 886
e 77817 886
e 78055 886
e 79122 886
e 82709 886
e 85717 886
e 85758 886
e 85994 886
e 90784 886
e 92870 886
e 101336 886
e 101776 886
e 104197 886
e 104452 886
e 105585 886
e 105778 886
e 106224 886
e 164283 886
e 322237 886
e 598671 886
e 77816 887
e 77817 887
e 79122 887
e 86889 887
e 87185 887
e 87897 887
e 103280 887
e 106224 887
e 106244 887
e 599676 887
e 599677 887
e 599678 887
e 599679 887
e 599680 887
e 599681 887
e 599682 887
e 599683 887
e 599684 887
e 9520 888
e 66808 888
e 67000 888
e 85450 888
e 86889 888
e 100950 888
e 101336 888
e 102996 888
e 106224 888
e 388548 888
e 599687 888
e 599688 888
e 3431 889
e 6170 889
e 22679 889
e 30900 889
e 64844 889
e 65375 889
e 66808 889
e 67113 889
e 69000 889
e 77390 889
e 78055 889
e 78902 889
e 85608 889
e 85758 889
e 86878 889
e 87185 889
e 87421 889
e 89303 889
e 90347 889
e 90544 889
e 91659 889
e 101336 889
e 101656 889
e 105585 889
e 106224 889
e 114442 889
e 135636 889
e 223111 889
e 398631 889
e 531023 889
e 13067 890
e 64844 890
e 72663 890
e 76518 890
e 85608 890
e 85758 890
e 89303 890
e 103564 890
e 106224 890
e 152346 890
e 399272 890
e 595152 890
e 598139 890
e 598140 890
e 598141 890
e 598142 890
e 598143 890
e 598144 890
e 3012 891
e 3658 891
e 3978 891
e 55878 891
e 59084 891
e 59845 891
e 64844 891
e 79122 891
e 87897 891
e 88456 891
e 94335 891
e 100950 891
e 102996 891
e 104452 891
e 105585 891
e 106224 891
e 30627 892
e 34283 892
e 59035 892
e 64844 892
e 85450 892
e 91659 892
e 94332 892
e 94985 892
e 101336 892
e 102996 892
e 103280 892
e 106224 892
e 232322 892
e 250084 892
e 281515 892
e 594609 892
e 5695 893
e 7668 893
e 57973 893
e 67000 893
e 67113 893
e 71595 893
e 78055 893
e 79122 893
e 85608 893
e 87185 893
e 87897 893
e 89303 893
e 90138 893
e 90544 893
e 100950 893
e 101656 893
e 104452 893
e 106224 893
e 141456 893
e 141457 893
e 141458 893
e 141459 893
e 141460 893
e 141461 893
e 141462 893
e 141463 893
e 141464 893
e 2678 894
e 58148 894
e 64844 894
e 65004 894
e 65782 894
e 66808 894
e 67000 894
e 67113 894
e 72663 894
e 76518 894
e 77817 894
e 78055 894
e 79122 894
e 83786 894
e 85450 894
e 85608 894
e 85758 894
e 86889 894
e 87185 894
e 87897 894
e 89303 894
e 90138 894
e 90544 894
e 91659 894
e 92870 894
e 94332 894
e 94917 894
e 100950 894
e 101336 894
e 101656 894
e 101916 894
e 102996 894
e 103280 894
e 103564 894
e 104197 894
e 104452 894
e 106224 894
e 106244 894
e 121366 894
e 131923 894
e 149072 894
e 149073 894
e 149074 894
e 149075 894
e 149076 894
e 149077 894
e 149078 894
e 149079 894
e 149080 894
e 149081 894
e 149082 894
e 149083 894
e 149084 894
e 149085 894
e 149086 894
e 149087 894
e 149088 894
e 149089 894
e 149090 894
e 149091 894
e 149092 894
e 149093 894
e 149094 894
e 149095 894
e 149096 894
e 149097 894
e 149098 894
e 149099 894
e 149100 894
e 149101 894
e 149102 894
e 149103 894
e 1757 895
e 23411 895
e 33303 895
e 36816 895
e 59775 895
e 60747 895
e 64844 895
e 66808 895
e 67000 895
e 69652 895
e 76101 895
e 76518 895
e 80204 895
e 86889 895
e 87185 895
e 90138 895
e 90544 895
e 95251 895
e 100950 895
e 101916 895
e 103280 895
e 103564 895
e 104197 895
e 106224 895
e 106244 895
e 154148 895
e 154149 895
e 154150 895
e 154151 895
e 154152 895
e 154153 895
e 1897 896
e 6958 896
e 9440 896
e 9896 896
e 45398 896
e 50204 896
e 51605 896
e 58676 896
e 60887 896
e 64844 896
e 66808 896
e 67000 896
e 86889 896
e 99814 896
e 101336 896
e 102996 896
e 104197 896
e 106224 896
e 60385 897
e 72663 897
e 78055 897
e 89303 897
e 90544 897
e 101336 897
e 103564 897
e 104197 897
e 106224 897
e 158226 897
e 158227 897
e 6855 898
e 8712 898
e 16886 898
e 60490 898
e 62442 898
e 64844 898
e 67000 898
e 72663 898
e 76518 898
e 81625 898
e 86889 898
e 91659 898
e 92870 898
e 94332 898
e 101656 898
e 104452 898
e 105585 898
e 106224 898
e 111086 898
e 155253 898
e 155254 898
e 155255 898
e 155256 898
e 155257 898
e 155258 898
e 155259 898
e 155260 898
e 10055 899
e 11718 899
e 11888 899
e 16628 899
e 24958 899
e 58650 899
e 60641 899
e 66808 899
e 67113 899
e 72859 899
e 90138 899
e 101336 899
e 102996 899
e 103564 899
e 104452 899
e 106224 899
e 110874 899
e 155608 899
e 155609 899
e 4678 900
e 4935 900
e 4945 900
e 5524 900
e 67000 900
e 67113 900
e 85450 900
e 86058 900
e 90544 900
e 91659 900
e 100521 900
e 100950 900
e 101336 900
e 106224 900
e 161083 900
e 161084 900
e 161085 900
e 161086 900
e 161087 900
e 67000 901
e 67113 901
e 79122 901
e 85608 901
e 89303 901
e 90138 901
e 101336 901
e 101349 901
e 106224 901
e 114000 901
e 161271 901
e 161272 901
e 161273 901
e 161274 901
e 161275 901
e 161276 901
e 161277 901
e 161278 901
e 3205 902
e 3420 902
e 15506 902
e 17863 902
e 18800 902
e 19688 902
e 35361 902
e 46174 902
e 52198 902
e 60804 902
e 62388 902
e 65437 902
e 72663 902
e 78534 902
e 85450 902
e 85758 902
e 86889 902
e 87185 902
e 87897 902
e 94332 902
e 97662 902
e 100950 902
e 101336 902
e 101656 902
e 103280 902
e 104197 902
e 104452 902
e 105646 902
e 106224 902
e 132158 902
e 161928 902
e 161929 902
e 161930 902
e 1582 903
e 2834 903
e 4049 903
e 4286 903
e 4494 903
e 4804 903
e 5634 903
e 5791 903
e 6777 903
e 6897 903
e 7322 903
e 7588 903
e 8057 903
e 8825 903
e 11097 903
e 11827 903
e 13687 903
e 13968 903
e 17779 903
e 18506 903
e 18785 903
e 23534 903
e 23772 903
e 24524 903
e 25401 903
e 25735 903
e 25875 903
e 28754 903
e 29066 903
e 29147 903
e 30647 903
e 31451 903
e 33385 903
e 35326 903
e 36927 903
e 37686 903
e 39433 903
e 40265 903
e 40524 903
e 45871 903
e 47367 903
e 48975 903
e 56941 903
e 57566 903
e 59697 903
e 61113 903
e 63410 903
e 64844 903
e 65319 903
e 65383 903
e 66808 903
e 67000 903
e 67113 903
e 68939 903
e 71889 903
e 72663 903
e 72895 903
e 73258 903
e 73432 903
e 75042 903
e 76518 903
e 76927 903
e 77817 903
e 78055 903
e 79122 903
e 82746 903
e 85450 903
e 85608 903
e 85758 903
e 85953 903
e 86339 903
e 86508 903
e 86889 903
e 87185 903
e 87897 903
e 89303 903
e 89521 903
e 90138 903
e 90347 903
e 90470 903
e 90544 903
e 91659 903
e 92870 903
e 94332 903
e 94917 903
e 100035 903
e 100061 903
e 100950 903
e 101336 903
e 101656 903
e 102996 903
e 103280 903
e 103564 903
e 103623 903
e 104197 903
e 104452 903
e 105585 903
e 106106 903
e 106158 903
e 106224 903
e 106244 903
e 107012 903
e 107013 903
e 107014 903
e 107015 903
e 107016 903
e 107017 903
e 107018 903
e 107019 903
e 107020 903
e 107021 903
e 107022 903
e 107023 903
e 107024 903
e 107025 903
e 107026 903
e 107027 903
e 107028 903
e 2859 904
e 4310 904
e 14485 904
e 39885 904
e 67000 904
e 67624 904
e 78055 904
e 83185 904
e 85450 904
e 86889 904
e 89303 904
e 101336 904
e 101694 904
e 104452 904
e 106033 904
e 106224 904
e 110460 904
e 110461 904
e 110462 904
e 110463 904
e 110464 904
e 110465 904
e 5248 905
e 11179 905
e 21274 905
e 29405 905
e 64844 905
e 66808 905
e 67000 905
e 67113 905
e 76518 905
e 77817 905
e 78055 905
e 79122 905
e 85055 905
e 85608 905
e 85780 905
e 86889 905
e 87185 905
e 87897 905
e 90138 905
e 90544 905
e 91659 905
e 91673 905
e 93123 905
e 94332 905
e 94917 905
e 96741 905
e 100950 905
e 101336 905
e 101656 905
e 102996 905
e 103280 905
e 103573 905
e 104197 905
e 104217 905
e 104452 905
e 105585 905
e 106224 905
e 112615 905
e 114114 905
e 171519 905
e 180718 905
e 188351 905
e 188352 905
e 188353 905
e 188354 905
e 188355 905
e 188356 905
e 188357 905
e 188358 905
e 188359 905
e 188360 905
e 188361 905
e 188362 905
e 188363 905
e 188364 905
e 188365 905
e 188366 905
e 188367 905
e 2125 906
e 6050 906
e 8629 906
e 10546 906
e 24636 906
e 30267 906
e 57183 906
e 58150 906
e 59243 906
e 64844 906
e 65782 906
e 66808 906
e 67000 906
e 67113 906
e 69073 906
e 69194 906
e 69718 906
e 72663 906
e 74081 906
e 76518 906
e 77229 906
e 77817 906
e 78055 906
e 79122 906
e 81122 906
e 82939 906
e 85450 906
e 85608 906
e 85758 906
e 86889 906
e 87185 906
e 87618 906
e 87710 906
e 87897 906
e 89303 906
e 90138 906
e 90544 906
e 91649 906
e 91659 906
e 91673 906
e 92870 906
e 94332 906
e 94917 906
e 97555 906
e 98171 906
e 98502 906
e 100950 906
e 100998 906
e 101336 906
e 101656 906
e 101707 906
e 102996 906
e 103280 906
e 103564 906
e 104452 906
e 105585 906
e 106224 906
e 106244 906
e 113997 906
e 146714 906
e 189738 906
e 189739 906
e 189740 906
e 189741 906
e 189742 906
e 189743 906
e 189744 906
e 189745 906
e 189746 906
e 189747 906
e 189748 906
e 189749 906
e 189750 906
e 189751 906
e 189752 906
e 189753 906
e 189754 906
e 189755 906
e 189756 906
e 189757 906
e 75663 907
e 76518 907
e 85608 907
e 87897 907
e 89854 907
e 101336 907
e 102996 907
e 105585 907
e 106224 907
e 106244 907
e 190545 907
e 190546 907
e 2186 908
e 6897 908
e 10024 908
e 14569 908
e 32370 908
e 52070 908
e 67000 908
e 67113 908
e 69573 908
e 76518 908
e 77817 908
e 81756 908
e 90544 908
e 98734 908
e 103564 908
e 106224 908
e 106244 908
e 10740 909
e 12305 909
e 17607 909
e 31068 909
e 32751 909
e 53224 909
e 61589 909
e 64736 909
e 64844 909
e 67000 909
e 76518 909
e 77817 909
e 78055 909
e 79122 909
e 85450 909
e 85608 909
e 85758 909
e 86889 909
e 87300 909
e 87312 909
e 87897 909
e 89303 909
e 90544 909
e 91659 909
e 92870 909
e 93294 909
e 94332 909
e 94424 909
e 94917 909
e 100950 909
e 101336 909
e 101656 909
e 104452 909
e 104805 909
e 106224 909
e 106244 909
e 109186 909
e 134766 909
e 136753 909
e 146564 909
e 148005 909
e 151200 909
e 157753 909
e 166315 909
e 171073 909
e 184711 909
e 203442 909
e 247882 909
e 249114 909
e 249115 909
e 249116 909
e 249117 909
e 249118 909
e 249119 909
e 249120 909
e 2448 910
e 64844 910
e 66808 910
e 67113 910
e 76518 910
e 77817 910
e 79122 910
e 85758 910
e 87185 910
e 89303 910
e 91659 910
e 92870 910
e 100950 910
e 101336 910
e 101656 910
e 103564 910
e 104197 910
e 104452 910
e 106224 910
e 108860 910
e 144375 910
e 178881 910
e 248966 910
e 248967 910
e 248968 910
e 248969 910
e 248970 910
e 248971 910
e 248972 910
e 248973 910
e 248974 910
e 248975 910
e 248976 910
e 248977 910
e 248978 910
e 248979 910
e 248980 910
e 248981 910
e 248982 910
e 248983 910
e 248984 910
e 248985 910
e 248986 910
e 248987 910
e 248988 910
e 32024 911
e 32572 911
e 33041 911
e 44561 911
e 56483 911
e 64844 911
e 67113 911
e 77817 911
e 85450 911
e 85758 911
e 87185 911
e 87897 911
e 89303 911
e 91659 911
e 92487 911
e 94332 911
e 100950 911
e 101336 911
e 102996 911
e 103280 911
e 103699 911
e 106224 911
e 111955 911
e 129298 911
e 139665 911
e 257159 911
e 257160 911
e 257161 911
e 257162 911
e 257163 911
e 257164 911
e 257165 911
e 257166 911
e 3326 912
e 5606 912
e 5649 912
e 10742 912
e 18506 912
e 19151 912
e 19365 912
e 30724 912
e 38573 912
e 39540 912
e 41509 912
e 42354 912
e 42671 912
e 43273 912
e 43536 912
e 45578 912
e 45758 912
e 46040 912
e 46571 912
e 46876 912
e 48013 912
e 62811 912
e 66808 912
e 67000 912
e 67113 912
e 67615 912
e 72663 912
e 76518 912
e 77817 912
e 81476 912
e 83735 912
e 85450 912
e 85608 912
e 87185 912
e 87897 912
e 88374 912
e 89303 912
e 90544 912
e 91659 912
e 92870 912
e 94332 912
e 98612 912
e 100017 912
e 100950 912
e 101110 912
e 101336 912
e 102844 912
e 102996 912
e 103872 912
e 104197 912
e 105585 912
e 106224 912
e 106244 912
e 125641 912
e 146460 912
e 151705 912
e 216416 912
e 259786 912
e 259787 912
e 259788 912
e 259789 912
e 259790 912
e 259791 912
e 12514 913
e 12637 913
e 29689 913
e 48088 913
e 53834 913
e 64844 913
e 65670 913
e 76455 913
e 77780 913
e 77817 913
e 85450 913
e 86889 913
e 87185 913
e 87897 913
e 90936 913
e 91659 913
e 92359 913
e 94917 913
e 100950 913
e 101336 913
e 101656 913
e 103280 913
e 103564 913
e 104197 913
e 105585 913
e 106224 913
e 159314 913
e 249394 913
e 252412 913
e 252413 913
e 252414 913
e 252415 913
e 252416 913
e 252417 913
e 252418 913
e 252419 913
e 252420 913
e 252421 913
e 252422 913
e 252423 913
e 66808 914
e 67000 914
e 70452 914
e 79122 914
e 85758 914
e 94332 914
e 103280 914
e 105585 914
e 106224 914
e 149320 914
e 252815 914
e 252816 914
e 252817 914
e 252818 914
e 252819 914
e 252820 914
e 252821 914
e 252822 914
e 35278 915
e 58192 915
e 59025 915
e 66808 915
e 67000 915
e 72663 915
e 76518 915
e 86889 915
e 87185 915
e 89303 915
e 90544 915
e 92870 915
e 94332 915
e 94917 915
e 99140 915
e 99461 915
e 100950 915
e 101656 915
e 105585 915
e 105933 915
e 106224 915
e 185836 915
e 263662 915
e 263663 915
e 263664 915
e 263665 915
e 263666 915
e 263667 915
e 263668 915
e 263669 915
e 263670 915
e 17335 916
e 67113 916
e 77817 916
e 85608 916
e 85758 916
e 102996 916
e 104452 916
e 105585 916
e 106224 916
e 263416 916
e 64844 917
e 66414 917
e 66808 917
e 67522 917
e 72663 917
e 87897 917
e 90544 917
e 100950 917
e 102996 917
e 106224 917
e 281076 917
e 281077 917
e 281078 917
e 281079 917
e 281080 917
e 281081 917
e 63385 918
e 67113 918
e 72663 918
e 76518 918
e 77817 918
e 85450 918
e 85608 918
e 85758 918
e 87185 918
e 87897 918
e 89303 918
e 90138 918
e 90544 918
e 91659 918
e 94332 918
e 100950 918
e 101336 918
e 103280 918
e 103564 918
e 104452 918
e 106224 918
e 127201 918
e 170651 918
e 170695 918
e 176481 918
e 205062 918
e 205077 918
e 281082 918
e 281083 918
e 281084 918
e 281085 918
e 281086 918
e 281087 918
e 281088 918
e 281089 918
e 281090 918
e 281091 918
e 281092 918
e 281093 918
e 281094 918
e 2635 919
e 7396 919
e 18020 919
e 58197 919
e 59218 919
e 59892 919
e 59958 919
e 67000 919
e 87185 919
e 90138 919
e 90544 919
e 91659 919
e 94332 919
e 94917 919
e 96095 919
e 100950 919
e 105585 919
e 106224 919
e 106244 919
e 255321 919
e 272899 919
e 272901 919
e 282024 919
e 282025 919
e 282026 919
e 25121 920
e 64844 920
e 67113 920
e 76518 920
e 85764 920
e 91659 920
e 102996 920
e 104197 920
e 106224 920
e 106244 920
e 282295 920
e 282296 920
e 282297 920
e 282298 920
e 63077 921
e 66808 921
e 66899 921
e 67113 921
e 69032 921
e 77817 921
e 84759 921
e 85450 921
e 85758 921
e 86236 921
e 86889 921
e 87655 921
e 87897 921
e 89090 921
e 89303 921
e 92870 921
e 94332 921
e 94917 921
e 101656 921
e 102996 921
e 103280 921
e 104197 921
e 106224 921
e 106244 921
e 108776 921
e 142092 921
e 152863 921
e 159205 921
e 251910 921
e 268004 921
e 272441 921
e 272442 921
e 272443 921
e 272444 921
e 272445 921
e 272446 921
e 272447 921
e 272448 921
e 272449 921
e 272450 921
e 272451 921
e 17815 922
e 67113 922
e 85608 922
e 86889 922
e 87185 922
e 90544 922
e 94917 922
e 101336 922
e 102996 922
e 103280 922
e 103564 922
e 104452 922
e 106224 922
e 106244 922
e 210679 922
e 276940 922
e 276941 922
e 276942 922
e 276943 922
e 276944 922
e 276945 922
e 276946 922
e 276947 922
e 276948 922
e 276949 922
e 276950 922
e 276951 922
e 276952 922
e 276953 922
e 5033 923
e 11703 923
e 13570 923
e 14274 923
e 17630 923
e 19557 923
e 20975 923
e 21558 923
e 22775 923
e 22861 923
e 25634 923
e 26243 923
e 28476 923
e 29786 923
e 33025 923
e 34112 923
e 37095 923
e 37225 923
e 37974 923
e 37996 923
e 38603 923
e 39799 923
e 40009 923
e 40256 923
e 40259 923
e 40694 923
e 40772 923
e 41122 923
e 41229 923
e 41683 923
e 49205 923
e 50065 923
e 51457 923
e 51719 923
e 54706 923
e 60467 923
e 64844 923
e 66546 923
e 66808 923
e 67000 923
e 67050 923
e 67113 923
e 69214 923
e 69632 923
e 72663 923
e 75391 923
e 76485 923
e 76518 923
e 77310 923
e 77401 923
e 77865 923
e 78009 923
e 78055 923
e 79122 923
e 80193 923
e 83203 923
e 84777 923
e 85450 923
e 85608 923
e 85758 923
e 86310 923
e 86889 923
e 87185 923
e 89303 923
e 90289 923
e 90544 923
e 91659 923
e 92870 923
e 94332 923
e 94915 923
e 94917 923
e 97579 923
e 100506 923
e 100728 923
e 100950 923
e 101336 923
e 101656 923
e 101963 923
e 102996 923
e 103124 923
e 103280 923
e 103564 923
e 104197 923
e 104452 923
e 104463 923
e 105585 923
e 105816 923
e 106224 923
e 106244 923
e 112231 923
e 130622 923
e 131885 923
e 142676 923
e 156115 923
e 177353 923
e 189140 923
e 190543 923
e 274973 923
e 6209 924
e 16265 924
e 16271 924
e 16942 924
e 17211 924
e 34638 924
e 62847 924
e 64844 924
e 66808 924
e 67000 924
e 71956 924
e 75869 924
e 76518 924
e 79122 924
e 85450 924
e 86824 924
e 87674 924
e 89303 924
e 92870 924
e 93953 924
e 94917 924
e 96163 924
e 97699 924
e 101336 924
e 101656 924
e 102085 924
e 102996 924
e 104452 924
e 106224 924
e 106244 924
e 119177 924
e 125666 924
e 274191 924
e 6306 925
e 9267 925
e 13898 925
e 19298 925
e 23671 925
e 27361 925
e 27855 925
e 30743 925
e 58836 925
e 60180 925
e 61564 925
e 61840 925
e 64841 925
e 66808 925
e 70703 925
e 72663 925
e 73273 925
e 76518 925
e 78055 925
e 79122 925
e 81414 925
e 85450 925
e 85758 925
e 87185 925
e 87897 925
e 89228 925
e 89303 925
e 90035 925
e 90544 925
e 91659 925
e 94917 925
e 97375 925
e 101013 925
e 101656 925
e 102996 925
e 103280 925
e 103564 925
e 104197 925
e 105577 925
e 106224 925
e 106244 925
e 114443 925
e 142211 925
e 142214 925
e 159825 925
e 168796 925
e 309905 925
e 333778 925
e 2724 926
e 2946 926
e 3464 926
e 6359 926
e 6513 926
e 8234 926
e 10484 926
e 12514 926
e 16358 926
e 17749 926
e 19249 926
e 19608 926
e 28455 926
e 29330 926
e 29639 926
e 32783 926
e 33881 926
e 35591 926
e 37461 926
e 37967 926
e 41730 926
e 50414 926
e 58625 926
e 58775 926
e 61530 926
e 64844 926
e 66004 926
e 66571 926
e 66808 926
e 66903 926
e 67000 926
e 67113 926
e 72663 926
e 75626 926
e 76442 926
e 76518 926
e 77817 926
e 78055 926
e 83473 926
e 85450 926
e 85608 926
e 86889 926
e 87185 926
e 87897 926
e 89303 926
e 90138 926
e 90694 926
e 91659 926
e 94296 926
e 94332 926
e 94861 926
e 99753 926
e 100950 926
e 101189 926
e 101922 926
e 102996 926
e 103087 926
e 103280 926
e 103564 926
e 104197 926
e 104452 926
e 106224 926
e 106244 926
e 72663 927
e 79122 927
e 84316 927
e 87185 927
e 90138 927
e 103280 927
e 103564 927
e 103734 927
e 105585 927
e 106224 927
e 106253 927
e 142659 927
e 193880 927
e 209027 927
e 257330 927
e 311017 927
e 334435 927
e 334436 927
e 23034 928
e 36165 928
e 43743 928
e 50559 928
e 58879 928
e 66042 928
e 67113 928
e 76518 928
e 79200 928
e 86723 928
e 88579 928
e 92870 928
e 94917 928
e 99441 928
e 101656 928
e 103027 928
e 104452 928
e 106224 928
e 106244 928
e 956 929
e 11946 929
e 13685 929
e 14332 929
e 17634 929
e 18941 929
e 21121 929
e 22690 929
e 23608 929
e 26450 929
e 29021 929
e 29050 929
e 29957 929
e 38850 929
e 40105 929
e 42314 929
e 42333 929
e 42543 929
e 43250 929
e 48130 929
e 62225 929
e 62283 929
e 64606 929
e 64844 929
e 65162 929
e 65243 929
e 66808 929
e 67000 929
e 67113 929
e 70779 929
e 72663 929
e 73049 929
e 74566 929
e 76518 929
e 77817 929
e 78055 929
e 79122 929
e 79374 929
e 81098 929
e 82269 929
e 83387 929
e 85450 929
e 85608 929
e 86292 929
e 86732 929
e 87185 929
e 89129 929
e 89167 929
e 89230 929
e 89303 929
e 90138 929
e 90242 929
e 90252 929
e 90544 929
e 91659 929
e 92870 929
e 93599 929
e 94332 929
e 94917 929
e 95192 929
e 96491 929
e 96690 929
e 97868 929
e 100797 929
e 100950 929
e 101336 929
e 101562 929
e 101656 929
e 102996 929
e 103280 929
e 103564 929
e 104197 929
e 104452 929
e 105585 929
e 106224 929
e 106244 929
e 107020 929
e 125350 929
e 131486 929
e 143661 929
e 151291 929
e 164213 929
e 206462 929
e 207015 929
e 252063 929
e 338978 929
e 338979 929
e 1556 930
e 20719 930
e 25055 930
e 25946 930
e 28267 930
e 38943 930
e 38944 930
e 39166 930
e 39376 930
e 62518 930
e 63224 930
e 64753 930
e 64844 930
e 65317 930
e 66808 930
e 67000 930
e 67113 930
e 76518 930
e 78055 930
e 79495 930
e 85450 930
e 85758 930
e 88849 930
e 89303 930
e 90544 930
e 91659 930
e 92870 930
e 96403 930
e 97534 930
e 100461 930
e 100950 930
e 102996 930
e 104197 930
e 104452 930
e 106224 930
e 106244 930
e 142929 930
e 152155 930
e 184129 930
e 226971 930
e 231137 930
e 338976 930
e 338977 930
e 4911 931
e 16737 931
e 58327 931
e 67113 931
e 76518 931
e 85450 931
e 92870 931
e 102996 931
e 103564 931
e 104197 931
e 106224 931
e 295018 931
e 340896 931
e 340897 931
e 340898 931
e 340899 931
e 1964 932
e 14451 932
e 24460 932
e 29723 932
e 32177 932
e 36721 932
e 37916 932
e 38058 932
e 38573 932
e 49566 932
e 50927 932
e 58542 932
e 59302 932
e 67000 932
e 67113 932
e 68241 932
e 72663 932
e 74281 932
e 78055 932
e 82709 932
e 85608 932
e 85758 932
e 85994 932
e 90544 932
e 96959 932
e 97650 932
e 101336 932
e 101656 932
e 102127 932
e 103280 932
e 104197 932
e 104452 932
e 106224 932
e 63152 933
e 77817 933
e 79122 933
e 89303 933
e 90544 933
e 94332 933
e 94917 933
e 105585 933
e 106224 933
e 1981 934
e 64844 934
e 66808 934
e 67113 934
e 72663 934
e 77817 934
e 79122 934
e 85450 934
e 85608 934
e 85758 934
e 86889 934
e 87897 934
e 89303 934
e 90138 934
e 90544 934
e 100950 934
e 101336 934
e 101656 934
e 102996 934
e 104197 934
e 104452 934
e 105585 934
e 106224 934
e 285006 934
e 339978 934
e 357764 934
e 357765 934
e 357766 934
e 357767 934
e 357768 934
e 357769 934
e 357770 934
e 357771 934
e 357772 934
e 357773 934
e 357774 934
e 357775 934
e 357776 934
e 357777 934
e 357778 934
e 357779 934
e 357780 934
e 357781 934
e 357782 934
e 357783 934
e 357784 934
e 357785 934
e 357786 934
e 1223 935
e 27936 935
e 67000 935
e 71939 935
e 85608 935
e 87897 935
e 94917 935
e 96860 935
e 103564 935
e 104197 935
e 104452 935
e 106224 935
e 6986 936
e 30283 936
e 31159 936
e 40222 936
e 54295 936
e 63071 936
e 64844 936
e 66084 936
e 66808 936
e 67354 936
e 69164 936
e 70301 936
e 79122 936
e 80066 936
e 84791 936
e 85450 936
e 85608 936
e 86889 936
e 87185 936
e 90138 936
e 91659 936
e 94332 936
e 94917 936
e 96562 936
e 100950 936
e 101336 936
e 101656 936
e 102996 936
e 103280 936
e 104197 936
e 104702 936
e 106224 936
e 106244 936
e 224293 936
e 230037 936
e 238549 936
e 246141 936
e 315409 936
e 357435 936
e 357436 936
e 357437 936
e 357438 936
e 357439 936
e 1477 937
e 3699 937
e 8443 937
e 14474 937
e 22861 937
e 60797 937
e 64844 937
e 66808 937
e 67000 937
e 85608 937
e 87185 937
e 87897 937
e 94332 937
e 105603 937
e 106224 937
e 69394 938
e 76518 938
e 77817 938
e 87185 938
e 90138 938
e 102996 938
e 103280 938
e 104197 938
e 106224 938
e 155092 938
e 354909 938
e 354910 938
e 354911 938
e 354912 938
e 354913 938
e 354914 938
e 60275 939
e 67000 939
e 67113 939
e 68225 939
e 72663 939
e 73349 939
e 77817 939
e 91659 939
e 98069 939
e 105585 939
e 106224 939
e 106244 939
e 241975 939
e 28502 940
e 38714 940
e 60362 940
e 76518 940
e 76595 940
e 77817 940
e 79122 940
e 79801 940
e 83223 940
e 85450 940
e 85608 940
e 86452 940
e 87185 940
e 87897 940
e 89303 940
e 90700 940
e 94332 940
e 94917 940
e 97836 940
e 104452 940
e 105585 940
e 106224 940
e 106244 940
e 115595 940
e 130703 940
e 182468 940
e 268658 940
e 4378 941
e 16981 941
e 20154 941
e 41611 941
e 44074 941
e 48628 941
e 54088 941
e 56265 941
e 56442 941
e 77817 941
e 78055 941
e 84767 941
e 85450 941
e 91659 941
e 92870 941
e 102996 941
e 104452 941
e 106224 941
e 2155 942
e 2181 942
e 2243 942
e 3474 942
e 3727 942
e 21499 942
e 22622 942
e 27754 942
e 29277 942
e 31806 942
e 60589 942
e 61608 942
e 64844 942
e 66808 942
e 67000 942
e 67113 942
e 68595 942
e 70271 942
e 76518 942
e 78055 942
e 78729 942
e 78749 942
e 79122 942
e 81056 942
e 84767 942
e 85608 942
e 85758 942
e 85809 942
e 86076 942
e 86889 942
e 87185 942
e 87535 942
e 87897 942
e 88043 942
e 90138 942
e 90544 942
e 91659 942
e 92305 942
e 92782 942
e 92870 942
e 96385 942
e 97942 942
e 99425 942
e 100950 942
e 101336 942
e 101656 942
e 102344 942
e 103280 942
e 103564 942
e 104452 942
e 104732 942
e 105585 942
e 106224 942
e 106244 942
e 119972 942
e 122778 942
e 122788 942
e 142743 942
e 150798 942
e 159622 942
e 166588 942
e 226403 942
e 266552 942
e 341976 942
e 341977 942
e 341978 942
e 4525 943
e 11864 943
e 30281 943
e 64844 943
e 66596 943
e 66746 943
e 67113 943
e 69783 943
e 77817 943
e 83614 943
e 86889 943
e 89303 943
e 91659 943
e 94293 943
e 97289 943
e 103280 943
e 105146 943
e 106224 943
e 12323 944
e 61092 944
e 67000 944
e 77817 944
e 78055 944
e 81154 944
e 85608 944
e 86004 944
e 86889 944
e 94917 944
e 98215 944
e 104452 944
e 106224 944
e 954 945
e 2122 945
e 2306 945
e 59665 945
e 60026 945
e 64844 945
e 89303 945
e 92870 945
e 94332 945
e 100950 945
e 101656 945
e 105585 945
e 106224 945
e 348185 945
e 348186 945
e 348187 945
e 348188 945
e 5222 946
e 17162 946
e 66196 946
e 67113 946
e 78055 946
e 85085 946
e 85608 946
e 87675 946
e 89150 946
e 89303 946
e 90138 946
e 97200 946
e 101656 946
e 106224 946
e 106244 946
e 170021 946
e 407900 946
e 45469 947
e 65782 947
e 66808 947
e 67113 947
e 72663 947
e 78055 947
e 87185 947
e 100950 947
e 105585 947
e 106224 947
e 230145 947
e 324763 947
e 336848 947
e 429531 947
e 429532 947
e 429533 947
e 429534 947
e 429535 947
e 72663 948
e 79122 948
e 81208 948
e 85450 948
e 89303 948
e 90138 948
e 91659 948
e 94917 948
e 106224 948
e 427712 948
e 7072 949
e 7761 949
e 58888 949
e 79122 949
e 86889 949
e 87185 949
e 89303 949
e 90544 949
e 91659 949
e 104197 949
e 106224 949
e 6050 950
e 16441 950
e 29054 950
e 57109 950
e 59160 950
e 59935 950
e 64844 950
e 66808 950
e 67000 950
e 67113 950
e 67146 950
e 67418 950
e 67944 950
e 69194 950
e 72383 950
e 72663 950
e 74081 950
e 76518 950
e 77817 950
e 78055 950
e 79122 950
e 85200 950
e 85450 950
e 85608 950
e 85609 950
e 85758 950
e 86512 950
e 87185 950
e 87705 950
e 87897 950
e 89303 950
e 90138 950
e 90544 950
e 91659 950
e 91673 950
e 92813 950
e 92870 950
e 94332 950
e 94917 950
e 98171 950
e 98502 950
e 99018 950
e 100582 950
e 100950 950
e 101336 950
e 101656 950
e 101707 950
e 101916 950
e 102996 950
e 103280 950
e 103564 950
e 104197 950
e 104452 950
e 105585 950
e 106224 950
e 106244 950
e 109921 950
e 279343 950
e 323300 950
e 380892 950
e 425977 950
e 425978 950
e 425979 950
e 425980 950
e 425981 950
e 425982 950
e 425983 950
e 425984 950
e 425985 950
e 425986 950
e 425987 950
e 425988 950
e 2717 951
e 9653 951
e 18889 951
e 26413 951
e 35546 951
e 64844 951
e 67000 951
e 72663 951
e 77817 951
e 78055 951
e 103280 951
e 104452 951
e 106224 951
e 11179 952
e 39271 952
e 66808 952
e 67000 952
e 67113 952
e 76518 952
e 78055 952
e 85450 952
e 86889 952
e 87897 952
e 90544 952
e 92870 952
e 94917 952
e 101336 952
e 102996 952
e 103280 952
e 103564 952
e 104197 952
e 106224 952
e 106244 952
e 146031 952
e 420912 952
e 420913 952
e 420914 952
e 420915 952
e 420916 952
e 420917 952
e 420918 952
e 420919 952
e 420920 952
e 420921 952
e 420922 952
e 420923 952
e 420924 952
e 420925 952
e 16051 953
e 69073 953
e 76518 953
e 86745 953
e 86889 953
e 91659 953
e 93457 953
e 94332 953
e 101336 953
e 101656 953
e 103280 953
e 105585 953
e 106224 953
e 419797 953
e 419798 953
e 419799 953
e 419800 953
e 419801 953
e 419802 953
e 2122 954
e 7808 954
e 66808 954
e 67113 954
e 69523 954
e 75558 954
e 87185 954
e 92870 954
e 94917 954
e 103280 954
e 106224 954
e 106244 954
e 6221 955
e 67113 955
e 72663 955
e 77817 955
e 78055 955
e 79122 955
e 94917 955
e 102996 955
e 106224 955
e 415684 955
e 415685 955
e 60818 956
e 62518 956
e 67000 956
e 79122 956
e 85758 956
e 101656 956
e 102996 956
e 104197 956
e 104452 956
e 106224 956
e 187728 956
e 7941 957
e 64844 957
e 67000 957
e 67113 957
e 72663 957
e 77817 957
e 79122 957
e 85450 957
e 85608 957
e 86889 957
e 87185 957
e 87897 957
e 89303 957
e 90138 957
e 91659 957
e 92870 957
e 94332 957
e 100950 957
e 101336 957
e 101656 957
e 102996 957
e 103564 957
e 104452 957
e 105585 957
e 106224 957
e 221872 957
e 221873 957
e 221874 957
e 221875 957
e 221876 957
e 221877 957
e 221878 957
e 221879 957
e 221880 957
e 221881 957
e 221882 957
e 221883 957
e 221884 957
e 221885 957
e 221886 957
e 221887 957
e 221888 957
e 221889 957
e 221890 957
e 221891 957
e 221892 957
e 221893 957
e 221894 957
e 221895 957
e 221896 957
e 221897 957
e 221898 957
e 221899 957
e 221900 957
e 221901 957
e 221902 957
e 221903 957
e 221904 957
e 221905 957
e 221906 957
e 221907 957
e 60139 958
e 72663 958
e 85608 958
e 100950 958
e 101336 958
e 101656 958
e 104197 958
e 105585 958
e 106224 958
e 283244 958
e 11089 959
e 64844 959
e 76518 959
e 78055 959
e 86889 959
e 87897 959
e 103280 959
e 103564 959
e 106224 959
e 228842 959
e 228843 959
e 228844 959
e 228845 959
e 228846 959
e 228847 959
e 228848 959
e 57345 960
e 77817 960
e 81858 960
e 85450 960
e 85758 960
e 87185 960
e 91659 960
e 92473 960
e 100950 960
e 101656 960
e 106224 960
e 3580 961
e 14950 961
e 23716 961
e 39319 961
e 46803 961
e 59240 961
e 64844 961
e 65004 961
e 66808 961
e 67000 961
e 67113 961
e 72630 961
e 72663 961
e 75342 961
e 76518 961
e 77817 961
e 78055 961
e 79122 961
e 83786 961
e 85450 961
e 85608 961
e 85758 961
e 86238 961
e 86889 961
e 86974 961
e 87185 961
e 87897 961
e 89303 961
e 90138 961
e 90544 961
e 90772 961
e 91649 961
e 91659 961
e 91708 961
e 92668 961
e 92870 961
e 94332 961
e 94917 961
e 97563 961
e 98999 961
e 100950 961
e 101336 961
e 101458 961
e 101656 961
e 102996 961
e 103280 961
e 103564 961
e 104108 961
e 104197 961
e 104452 961
e 105585 961
e 105612 961
e 106224 961
e 106244 961
e 112609 961
e 124067 961
e 146268 961
e 157723 961
e 223291 961
e 225309 961
e 225310 961
e 225311 961
e 225312 961
e 225313 961
e 225314 961
e 225315 961
e 225316 961
e 225317 961
e 225318 961
e 225319 961
e 225320 961
e 225321 961
e 225322 961
e 225323 961
e 225324 961
e 225325 961
e 225326 961
e 225327 961
e 225328 961
e 225329 961
e 225330 961
e 225331 961
e 225332 961
e 225333 961
e 225334 961
e 225335 961
e 225336 961
e 225337 961
e 225338 961
e 225339 961
e 225340 961
e 225341 961
e 225342 961
e 3796 962
e 62717 962
e 64844 962
e 66808 962
e 67000 962
e 72663 962
e 76518 962
e 77817 962
e 78055 962
e 79849 962
e 85758 962
e 86889 962
e 87185 962
e 87897 962
e 89303 962
e 90138 962
e 91659 962
e 92870 962
e 93730 962
e 94917 962
e 100950 962
e 101336 962
e 101656 962
e 102996 962
e 103280 962
e 103564 962
e 104197 962
e 104452 962
e 105585 962
e 106224 962
e 106244 962
e 280788 962
e 295648 962
e 298702 962
e 318549 962
e 318550 962
e 318551 962
e 318552 962
e 318553 962
e 318554 962
e 318555 962
e 318556 962
e 318557 962
e 318558 962
e 318559 962
e 318560 962
e 318561 962
e 318562 962
e 318563 962
e 318564 962
e 318565 962
e 318566 962
e 318567 962
e 318568 962
e 318569 962
e 318570 962
e 318571 962
e 318572 962
e 318573 962
e 318574 962
e 318575 962
e 2312 963
e 3697 963
e 18292 963
e 18865 963
e 28070 963
e 64844 963
e 66808 963
e 67000 963
e 67113 963
e 72663 963
e 76518 963
e 77817 963
e 79122 963
e 85450 963
e 85758 963
e 86889 963
e 87185 963
e 87897 963
e 89303 963
e 90138 963
e 90544 963
e 91659 963
e 92870 963
e 93481 963
e 94332 963
e 94917 963
e 99507 963
e 100950 963
e 101080 963
e 101336 963
e 101656 963
e 102996 963
e 103280 963
e 103564 963
e 104197 963
e 104452 963
e 105585 963
e 106224 963
e 106244 963
e 108380 963
e 123388 963
e 137452 963
e 169548 963
e 178187 963
e 197952 963
e 198447 963
e 219609 963
e 255329 963
e 255330 963
e 255331 963
e 255332 963
e 255333 963
e 255334 963
e 255335 963
e 255336 963
e 255337 963
e 255338 963
e 255339 963
e 255340 963
e 255341 963
e 255342 963
e 255343 963
e 255344 963
e 255345 963
e 255346 963
e 255347 963
e 255348 963
e 255349 963
e 255350 963
e 255351 963
e 255352 963
e 255353 963
e 255354 963
e 255355 963
e 255356 963
e 255357 963
e 255358 963
e 255359 963
e 255360 963
e 4085 964
e 66808 964
e 67000 964
e 77817 964
e 78055 964
e 85608 964
e 90138 964
e 105585 964
e 106224 964
e 583057 964
e 583058 964
e 583059 964
e 583060 964
e 60272 965
e 67113 965
e 77817 965
e 79122 965
e 82942 965
e 85608 965
e 85758 965
e 90544 965
e 104197 965
e 106224 965
e 3902 966
e 6421 966
e 20189 966
e 22872 966
e 24353 966
e 25686 966
e 32378 966
e 32601 966
e 33139 966
e 35107 966
e 35379 966
e 39940 966
e 43711 966
e 46583 966
e 47767 966
e 48303 966
e 60515 966
e 64844 966
e 66808 966
e 67000 966
e 67113 966
e 72663 966
e 76518 966
e 77817 966
e 78055 966
e 85450 966
e 85758 966
e 86889 966
e 87185 966
e 87897 966
e 89303 966
e 90138 966
e 90544 966
e 91659 966
e 92870 966
e 94332 966
e 100950 966
e 103564 966
e 104197 966
e 104452 966
e 105585 966
e 106224 966
e 106244 966
e 108996 966
e 108999 966
e 122074 966
e 123995 966
e 146642 966
e 147001 966
e 147006 966
e 153337 966
e 187576 966
e 206217 966
e 318426 966
e 324898 966
e 344129 966
e 352182 966
e 355233 966
e 417080 966
e 428149 966
e 450824 966
e 476941 966
e 492424 966
e 25858 967
e 60747 967
e 66808 967
e 67113 967
e 72185 967
e 72663 967
e 76518 967
e 78055 967
e 79122 967
e 80204 967
e 81426 967
e 85450 967
e 85608 967
e 85758 967
e 87897 967
e 90138 967
e 90544 967
e 91659 967
e 92870 967
e 94332 967
e 94917 967
e 100950 967
e 101336 967
e 101656 967
e 102996 967
e 103280 967
e 103564 967
e 104197 967
e 104452 967
e 105585 967
e 106224 967
e 106244 967
e 121256 967
e 154149 967
e 154152 967
e 159787 967
e 177410 967
e 177415 967
e 238247 967
e 354785 967
e 372575 967
e 373041 967
e 431948 967
e 486360 967
e 571193 967
e 580183 967
e 580184 967
e 580185 967
e 580186 967
e 580187 967
e 580188 967
e 580189 967
e 580190 967
e 580191 967
e 580192 967
e 580193 967
e 580194 967
e 580195 967
e 580196 967
e 580197 967
e 580198 967
e 580199 967
e 580200 967
e 580201 967
e 580202 967
e 64844 968
e 66808 968
e 72508 968
e 72663 968
e 78055 968
e 79122 968
e 85450 968
e 85608 968
e 87897 968
e 90138 968
e 91659 968
e 101336 968
e 101656 968
e 102996 968
e 103280 968
e 103564 968
e 104452 968
e 105585 968
e 106224 968
e 106244 968
e 516241 968
e 580644 968
e 580645 968
e 580646 968
e 580647 968
e 580648 968
e 580649 968
e 580650 968
e 580651 968
e 580652 968
e 580653 968
e 580654 968
e 580655 968
e 580656 968
e 580657 968
e 580658 968
e 580659 968
e 580660 968
e 580661 968
e 580662 968
e 580663 968
e 580664 968
e 580665 968
e 580666 968
e 14358 969
e 64844 969
e 66808 969
e 67000 969
e 72663 969
e 78055 969
e 89462 969
e 91659 969
e 101656 969
e 106224 969
e 173390 969
e 192340 969
e 279934 969
e 397315 969
e 456523 969
e 565967 969
e 565968 969
e 565969 969
e 565970 969
e 62641 970
e 66808 970
e 67113 970
e 72663 970
e 78055 970
e 92870 970
e 102996 970
e 105585 970
e 106224 970
e 208360 970
e 395773 970
e 557202 970
e 566262 970
e 566263 970
e 566264 970
e 13979 971
e 17342 971
e 17531 971
e 67000 971
e 77817 971
e 78055 971
e 79122 971
e 80795 971
e 85758 971
e 92870 971
e 94332 971
e 100950 971
e 102996 971
e 103280 971
e 104197 971
e 106224 971
e 219233 971
e 219234 971
e 572488 971
e 572489 971
e 4249 972
e 7046 972
e 16604 972
e 21162 972
e 24411 972
e 58126 972
e 64844 972
e 65622 972
e 66808 972
e 72320 972
e 77817 972
e 82867 972
e 87185 972
e 87897 972
e 89303 972
e 98500 972
e 104452 972
e 106224 972
e 55308 973
e 72329 973
e 84712 973
e 85450 973
e 85758 973
e 86889 973
e 94623 973
e 94917 973
e 98223 973
e 103564 973
e 104197 973
e 106224 973
e 106244 973
e 375842 973
e 568103 973
e 568104 973
e 568105 973
e 6050 974
e 29054 974
e 59160 974
e 59935 974
e 61934 974
e 64844 974
e 66653 974
e 66808 974
e 67000 974
e 67113 974
e 69475 974
e 69476 974
e 72663 974
e 73554 974
e 75178 974
e 75556 974
e 76435 974
e 76518 974
e 77817 974
e 77968 974
e 78055 974
e 79122 974
e 79587 974
e 85450 974
e 85608 974
e 85758 974
e 85759 974
e 86512 974
e 86889 974
e 87185 974
e 87705 974
e 87710 974
e 87711 974
e 89303 974
e 90138 974
e 90477 974
e 90544 974
e 91643 974
e 91649 974
e 91659 974
e 92372 974
e 92870 974
e 94332 974
e 98502 974
e 99018 974
e 99155 974
e 99561 974
e 101336 974
e 101656 974
e 101707 974
e 102023 974
e 102996 974
e 103271 974
e 103280 974
e 103282 974
e 103564 974
e 104197 974
e 104338 974
e 104452 974
e 105585 974
e 106224 974
e 106244 974
e 107752 974
e 141585 974
e 269286 974
e 385612 974
e 568250 974
e 568251 974
e 568252 974
e 14398 975
e 64844 975
e 67113 975
e 78055 975
e 79122 975
e 89303 975
e 90138 975
e 94917 975
e 106224 975
e 165736 975
e 246122 975
e 255668 975
e 349352 975
e 562835 975
e 623092 975
e 623093 975
e 623094 975
e 623095 975
e 21576 976
e 64844 976
e 72663 976
e 79122 976
e 85608 976
e 90544 976
e 91659 976
e 92870 976
e 94917 976
e 100950 976
e 103564 976
e 104197 976
e 105585 976
e 106224 976
e 318404 976
e 418945 976
e 624496 976
e 624497 976
e 624498 976
e 624499 976
e 624500 976
e 624501 976
e 624502 976
e 624503 976
e 624504 976
e 624505 976
e 624506 976
e 624507 976
e 624508 976
e 3181 977
e 4094 977
e 5739 977
e 6116 977
e 10966 977
e 57247 977
e 67000 977
e 67774 977
e 78055 977
e 79735 977
e 85608 977
e 87897 977
e 94917 977
e 101336 977
e 103564 977
e 106224 977
e 3546 978
e 4924 978
e 4948 978
e 5794 978
e 14207 978
e 16755 978
e 17545 978
e 22278 978
e 58270 978
e 64844 978
e 67113 978
e 76518 978
e 87185 978
e 94332 978
e 102033 978
e 104197 978
e 105585 978
e 106224 978
e 7979 979
e 67000 979
e 68100 979
e 72663 979
e 77817 979
e 79122 979
e 85450 979
e 85758 979
e 87185 979
e 94917 979
e 101336 979
e 101656 979
e 102996 979
e 103280 979
e 105585 979
e 106224 979
e 328207 979
e 328209 979
e 342944 979
e 367404 979
e 438427 979
e 612231 979
e 612232 979
e 612233 979
e 612234 979
e 612235 979
e 612236 979
e 612237 979
e 612238 979
e 612239 979
e 612240 979
e 612241 979
e 6314 980
e 65782 980
e 67113 980
e 71595 980
e 78055 980
e 85450 980
e 87185 980
e 87897 980
e 89303 980
e 91659 980
e 106224 980
e 141464 980
e 189709 980
e 612538 980
e 612539 980
e 612540 980
e 612541 980
e 612542 980
e 23411 981
e 60555 981
e 60747 981
e 64844 981
e 66808 981
e 67000 981
e 67113 981
e 72663 981
e 76518 981
e 77817 981
e 85450 981
e 86889 981
e 87897 981
e 90138 981
e 90544 981
e 91659 981
e 94917 981
e 101336 981
e 103280 981
e 105585 981
e 106224 981
e 109940 981
e 138257 981
e 190350 981
e 199107 981
e 200885 981
e 207928 981
e 322027 981
e 393990 981
e 480356 981
e 480357 981
e 480358 981
e 480359 981
e 480360 981
e 480361 981
e 480362 981
e 480363 981
e 480364 981
e 480365 981
e 480366 981
e 480367 981
e 480368 981
e 66808 982
e 67000 982
e 67113 982
e 80065 982
e 83561 982
e 87185 982
e 87897 982
e 90138 982
e 101336 982
e 106224 982
e 2699 983
e 8699 983
e 13264 983
e 16089 983
e 59811 983
e 60461 983
e 65961 983
e 66808 983
e 79122 983
e 85608 983
e 87897 983
e 89303 983
e 96207 983
e 101336 983
e 104112 983
e 104197 983
e 106224 983
e 8414 984
e 26643 984
e 42043 984
e 60490 984
e 64844 984
e 66676 984
e 67000 984
e 67113 984
e 76518 984
e 77817 984
e 78055 984
e 79122 984
e 85450 984
e 85758 984
e 86889 984
e 87185 984
e 87897 984
e 90138 984
e 90544 984
e 91659 984
e 92570 984
e 92870 984
e 94332 984
e 94917 984
e 100950 984
e 101656 984
e 102996 984
e 103280 984
e 105585 984
e 106224 984
e 106244 984
e 112729 984
e 138650 984
e 179961 984
e 225041 984
e 228800 984
e 228802 984
e 244773 984
e 254007 984
e 254609 984
e 310414 984
e 385436 984
e 386443 984
e 386451 984
e 391304 984
e 418872 984
e 427915 984
e 476197 984
e 476198 984
e 476199 984
e 476200 984
e 476201 984
e 476202 984
e 476203 984
e 476204 984
e 476205 984
e 476206 984
e 476207 984
e 476208 984
e 476209 984
e 476210 984
e 2669 985
e 6371 985
e 22677 985
e 33559 985
e 55213 985
e 57786 985
e 62546 985
e 64844 985
e 66671 985
e 66808 985
e 67000 985
e 67113 985
e 70297 985
e 76065 985
e 76328 985
e 76518 985
e 77817 985
e 78055 985
e 79122 985
e 82770 985
e 82799 985
e 84752 985
e 85080 985
e 85450 985
e 85608 985
e 85758 985
e 86161 985
e 86889 985
e 87185 985
e 87275 985
e 87897 985
e 87966 985
e 88818 985
e 88888 985
e 89303 985
e 90138 985
e 90544 985
e 91659 985
e 92870 985
e 94273 985
e 94332 985
e 94917 985
e 96003 985
e 98034 985
e 100950 985
e 101336 985
e 101656 985
e 102305 985
e 102996 985
e 103280 985
e 103564 985
e 104197 985
e 104301 985
e 104452 985
e 105585 985
e 106224 985
e 106244 985
e 118928 985
e 119868 985
e 124977 985
e 136986 985
e 150106 985
e 154067 985
e 161864 985
e 170387 985
e 170452 985
e 170455 985
e 170465 985
e 215492 985
e 245417 985
e 269973 985
e 272921 985
e 288761 985
e 301227 985
e 306614 985
e 308792 985
e 334460 985
e 342246 985
e 363854 985
e 372034 985
e 392246 985
e 401744 985
e 472509 985
e 472510 985
e 472511 985
e 472512 985
e 472513 985
e 472514 985
e 472515 985
e 472516 985
e 472517 985
e 472518 985
e 472519 985
e 64844 986
e 76518 986
e 78055 986
e 81467 986
e 82920 986
e 87897 986
e 90138 986
e 94332 986
e 101656 986
e 106224 986
e 118484 986
e 212319 986
e 219622 986
e 492026 986
e 510773 986
e 61194 987
e 64844 987
e 66808 987
e 79122 987
e 85758 987
e 85834 987
e 87897 987
e 89303 987
e 91659 987
e 91673 987
e 94917 987
e 101656 987
e 102996 987
e 104197 987
e 106224 987
e 106244 987
e 244467 987
e 391217 987
e 392865 987
e 492705 987
e 492710 987
e 492713 987
e 541880 987
e 541881 987
e 541882 987
e 541883 987
e 541884 987
e 541885 987
e 541886 987
e 13488 988
e 64844 988
e 65782 988
e 67000 988
e 77817 988
e 78055 988
e 89303 988
e 90544 988
e 92870 988
e 94332 988
e 94917 988
e 100950 988
e 101336 988
e 101656 988
e 103280 988
e 103564 988
e 104197 988
e 104452 988
e 106224 988
e 114947 988
e 128540 988
e 151934 988
e 181693 988
e 404096 988
e 404110 988
e 540651 988
e 540652 988
e 540653 988
e 540654 988
e 540655 988
e 540656 988
e 540657 988
e 540658 988
e 540659 988
e 540660 988
e 540661 988
e 540662 988
e 540663 988
e 540664 988
e 540665 988
e 1139 989
e 77817 989
e 78055 989
e 84759 989
e 86889 989
e 90316 989
e 90544 989
e 94332 989
e 96436 989
e 102996 989
e 105585 989
e 106224 989
e 123150 989
e 127746 989
e 152878 989
e 309219 989
e 309220 989
e 309221 989
e 309222 989
e 309223 989
e 39153 990
e 76518 990
e 77817 990
e 85758 990
e 92870 990
e 104197 990
e 104452 990
e 105585 990
e 106224 990
e 344784 990
e 540666 990
e 540667 990
e 540668 990
e 540669 990
e 540670 990
e 540671 990
e 540672 990
e 540673 990
e 7307 991
e 8421 991
e 12268 991
e 13282 991
e 18745 991
e 18806 991
e 25546 991
e 27398 991
e 27585 991
e 28622 991
e 28896 991
e 29708 991
e 30563 991
e 31180 991
e 32099 991
e 33575 991
e 35070 991
e 36456 991
e 36996 991
e 39343 991
e 44723 991
e 52995 991
e 61514 991
e 62945 991
e 64844 991
e 66808 991
e 67000 991
e 67113 991
e 70676 991
e 70930 991
e 72663 991
e 75902 991
e 76518 991
e 78055 991
e 79122 991
e 85186 991
e 85450 991
e 85608 991
e 85758 991
e 86889 991
e 87897 991
e 88229 991
e 90138 991
e 90544 991
e 91659 991
e 92870 991
e 93787 991
e 94332 991
e 94917 991
e 100950 991
e 101336 991
e 101656 991
e 102996 991
e 103280 991
e 103564 991
e 104452 991
e 104620 991
e 105585 991
e 106224 991
e 106244 991
e 109614 991
e 112515 991
e 126127 991
e 134142 991
e 137314 991
e 146980 991
e 169045 991
e 186938 991
e 203541 991
e 207794 991
e 233221 991
e 300049 991
e 343821 991
e 385157 991
e 402806 991
e 424770 991
e 436273 991
e 540585 991
e 540586 991
e 540587 991
e 7372 992
e 72663 992
e 76518 992
e 77817 992
e 78055 992
e 79122 992
e 99369 992
e 101336 992
e 106224 992
e 106244 992
e 223012 992
e 276825 992
e 306977 992
e 532705 992
e 532706 992
e 532707 992
e 532708 992
e 532709 992
e 46276 993
e 58871 993
e 67113 993
e 78055 993
e 79122 993
e 81208 993
e 86889 993
e 100950 993
e 101656 993
e 103280 993
e 106224 993
e 5259 994
e 5510 994
e 7777 994
e 12983 994
e 21308 994
e 22843 994
e 57753 994
e 69502 994
e 69520 994
e 77817 994
e 78055 994
e 92936 994
e 94332 994
e 101336 994
e 102996 994
e 103280 994
e 104197 994
e 106224 994
e 3299 995
e 4964 995
e 10921 995
e 13864 995
e 18762 995
e 20873 995
e 27182 995
e 31707 995
e 32504 995
e 49952 995
e 60500 995
e 67000 995
e 67113 995
e 77817 995
e 79122 995
e 85758 995
e 86226 995
e 89303 995
e 90544 995
e 100989 995
e 106224 995
e 8474 996
e 60139 996
e 67000 996
e 85608 996
e 90544 996
e 91659 996
e 103280 996
e 104197 996
e 104452 996
e 106224 996
e 283244 996
e 309329 996
e 309330 996
e 309331 996
e 309332 996
e 3589 997
e 5300 997
e 6521 997
e 14027 997
e 16797 997
e 33382 997
e 39560 997
e 80337 997
e 81075 997
e 85758 997
e 90138 997
e 90544 997
e 92870 997
e 94332 997
e 94917 997
e 103564 997
e 106224 997
e 142335 997
e 164761 997
e 9844 998
e 11530 998
e 14176 998
e 15817 998
e 16302 998
e 23071 998
e 64844 998
e 72643 998
e 73683 998
e 79122 998
e 85608 998
e 87185 998
e 87717 998
e 88969 998
e 90544 998
e 100950 998
e 101656 998
e 106224 998
e 3372 999
e 6683 999
e 6711 999
e 6713 999
e 9840 999
e 11368 999
e 19964 999
e 44324 999
e 60939 999
e 61179 999
e 67113 999
e 72663 999
e 76518 999
e 89303 999
e 102996 999
e 104452 999
e 105585 999
e 106224 999
e 6847 1000
e 19222 1000
e 29397 1000
e 37071 1000
e 38777 1000
e 39481 1000
e 39710 1000
e 43687 1000
e 51089 1000
e 67000 1000
e 76518 1000
e 76595 1000
e 77817 1000
e 79122 1000
e 85450 1000
e 85615 1000
e 87897 1000
e 90544 1000
e 92870 1000
e 100950 1000
e 102996 1000
e 104197 1000
e 104671 1000
e 106224 1000
e 134976 1000
e 159539 1000
e 196511 1000
e 209780 1000
e 217915 1000
e 319794 1000
e 319795 1000
e 1004 1001
e 3155 1001
e 3224 1001
e 14794 1001
e 60369 1001
e 64844 1001
e 65201 1001
e 70874 1001
e 74074 1001
e 76518 1001
e 78055 1001
e 83728 1001
e 85758 1001
e 86889 1001
e 87185 1001
e 87897 1001
e 90544 1001
e 94175 1001
e 94332 1001
e 99580 1001
e 99681 1001
e 100950 1001
e 105585 1001
e 106224 1001
e 132004 1001
e 150109 1001
e 170098 1001
e 194358 1001
e 226964 1001
e 321349 1001
e 2629 1002
e 17296 1002
e 18789 1002
e 25522 1002
e 52064 1002
e 59810 1002
e 67000 1002
e 67113 1002
e 85608 1002
e 90544 1002
e 92698 1002
e 97120 1002
e 101656 1002
e 103280 1002
e 103888 1002
e 104197 1002
e 106224 1002
e 1988 1003
e 13712 1003
e 66808 1003
e 67000 1003
e 72663 1003
e 72948 1003
e 77817 1003
e 78055 1003
e 79122 1003
e 85450 1003
e 85608 1003
e 87185 1003
e 89303 1003
e 90138 1003
e 90544 1003
e 92870 1003
e 100950 1003
e 102996 1003
e 103280 1003
e 103564 1003
e 104197 1003
e 104452 1003
e 106224 1003
e 106244 1003
e 159489 1003
e 165242 1003
e 269612 1003
e 294035 1003
e 305617 1003
e 318190 1003
e 322331 1003
e 322332 1003
e 322333 1003
e 322334 1003
e 322335 1003
e 322336 1003
e 322337 1003
e 322338 1003
e 322339 1003
e 322340 1003
e 322341 1003
e 322342 1003
e 322343 1003
e 322344 1003
e 322345 1003
e 322346 1003
e 322347 1003
e 322348 1003
e 322349 1003
e 322350 1003
e 322351 1003
e 49896 1004
e 50971 1004
e 57895 1004
e 58433 1004
e 66162 1004
e 67000 1004
e 67113 1004
e 68592 1004
e 70835 1004
e 77817 1004
e 78055 1004
e 82617 1004
e 82648 1004
e 86889 1004
e 87897 1004
e 90544 1004
e 94088 1004
e 94332 1004
e 103564 1004
e 104197 1004
e 105585 1004
e 105823 1004
e 106224 1004
e 136548 1004
e 244222 1004
e 274190 1004
e 322502 1004
e 322503 1004
e 322504 1004
e 77817 1005
e 85608 1005
e 85758 1005
e 86889 1005
e 87185 1005
e 92870 1005
e 95383 1005
e 101656 1005
e 106224 1005
e 325263 1005
e 325264 1005
e 5954 1006
e 8579 1006
e 55796 1006
e 64844 1006
e 65363 1006
e 66808 1006
e 72663 1006
e 72711 1006
e 78055 1006
e 81212 1006
e 92385 1006
e 94332 1006
e 98657 1006
e 100950 1006
e 104197 1006
e 106224 1006
e 154593 1006
e 160631 1006
e 2434 1007
e 69008 1007
e 72663 1007
e 77817 1007
e 79122 1007
e 87897 1007
e 94332 1007
e 94917 1007
e 104197 1007
e 106224 1007
e 127740 1007
e 167520 1007
e 244682 1007
e 244683 1007
e 244684 1007
e 244685 1007
e 244686 1007
e 244687 1007
e 6257 1008
e 11268 1008
e 12823 1008
e 12994 1008
e 14486 1008
e 15176 1008
e 21443 1008
e 25369 1008
e 26427 1008
e 27539 1008
e 30130 1008
e 31174 1008
e 33474 1008
e 33989 1008
e 36111 1008
e 40086 1008
e 51089 1008
e 54374 1008
e 58964 1008
e 61014 1008
e 64008 1008
e 64844 1008
e 67000 1008
e 72663 1008
e 76518 1008
e 77817 1008
e 79122 1008
e 79730 1008
e 79762 1008
e 85450 1008
e 85758 1008
e 86889 1008
e 90138 1008
e 90544 1008
e 90881 1008
e 92870 1008
e 94332 1008
e 94917 1008
e 101336 1008
e 101656 1008
e 102996 1008
e 103564 1008
e 104452 1008
e 106224 1008
e 106244 1008
e 112970 1008
e 122105 1008
e 124148 1008
e 134517 1008
[truncated: 46,183,097 more chars]
