# Supplementary material for: An optimization algorithm for maximum quasi-clique problem based on information feedback model
Source: PeerJ Comput Sci. 2024 Jul 12;10:e2173. doi: 10.7717/peerj-cs.2173 (PMC11323172; doi:10.7717/peerj-cs.2173)
Supplement: Data S2 [file peerj-cs-10-2173-s003.zip › Data2/soc-hamsterster.edges]

p edge 2426 16630
e 1 2
e 1 3
e 1 4
e 1 5
e 1 6
e 1 7
e 1 8
e 1 11
e 1 1308
e 1 1542
e 1 1829
e 1 1863
e 1 2070
e 1 2076
e 1 2077
e 1 2078
e 1 2079
e 1 2373
e 2 3
e 2 4
e 2 5
e 2 6
e 2 13
e 2 18
e 2 19
e 2 20
e 2 21
e 2 23
e 2 46
e 2 50
e 2 69
e 2 93
e 2 94
e 2 95
e 2 96
e 2 118
e 2 119
e 2 159
e 2 160
e 2 161
e 2 165
e 2 166
e 2 167
e 2 198
e 2 204
e 2 207
e 2 224
e 2 235
e 2 236
e 2 413
e 2 414
e 2 417
e 2 418
e 2 423
e 2 424
e 2 425
e 2 465
e 2 469
e 2 470
e 2 471
e 2 472
e 2 1308
e 2 1463
e 2 1528
e 2 1529
e 2 1530
e 2 1540
e 2 1542
e 2 1571
e 2 1829
e 2 1863
e 2 1878
e 2 1913
e 2 1942
e 2 1943
e 2 2026
e 2 2036
e 2 2070
e 2 2071
e 2 2072
e 2 2073
e 2 2074
e 2 2075
e 2 2076
e 2 2077
e 2 2078
e 2 2079
e 2 2188
e 2 2189
e 2 2190
e 2 2191
e 2 2192
e 2 2193
e 2 2194
e 2 2212
e 2 2214
e 2 2239
e 2 2240
e 2 2241
e 2 2242
e 2 2243
e 2 2244
e 2 2245
e 2 2246
e 3 13
e 3 18
e 3 19
e 3 20
e 3 21
e 3 23
e 3 46
e 3 50
e 3 69
e 3 93
e 3 94
e 3 95
e 3 96
e 3 118
e 3 119
e 3 146
e 3 147
e 3 148
e 3 159
e 3 160
e 3 161
e 3 165
e 3 167
e 3 198
e 3 199
e 3 204
e 3 207
e 3 224
e 3 235
e 3 236
e 3 413
e 3 414
e 3 417
e 3 418
e 3 423
e 3 424
e 3 425
e 3 465
e 3 469
e 3 470
e 3 471
e 3 473
e 3 474
e 3 475
e 3 476
e 3 1308
e 3 1463
e 3 1540
e 3 1542
e 3 1571
e 3 1863
e 3 1878
e 3 1913
e 3 2005
e 3 2007
e 3 2026
e 3 2036
e 3 2070
e 3 2071
e 3 2072
e 3 2073
e 3 2074
e 3 2075
e 3 2076
e 3 2077
e 3 2078
e 3 2079
e 3 2191
e 3 2192
e 3 2193
e 3 2194
e 3 2212
e 3 2214
e 3 2239
e 3 2240
e 3 2241
e 3 2242
e 3 2243
e 3 2244
e 3 2245
e 3 2246
e 4 5
e 4 6
e 4 7
e 4 69
e 4 140
e 4 152
e 4 153
e 4 154
e 4 156
e 4 161
e 4 165
e 4 166
e 4 167
e 4 200
e 4 436
e 4 437
e 4 445
e 4 600
e 4 601
e 4 640
e 4 684
e 4 735
e 4 736
e 4 737
e 4 738
e 4 739
e 4 740
e 4 741
e 4 742
e 4 743
e 4 744
e 4 1308
e 4 1329
e 4 1330
e 4 1331
e 4 1332
e 4 1353
e 4 1365
e 4 1439
e 4 1520
e 4 1741
e 4 1742
e 4 1808
e 4 1828
e 4 1829
e 4 1856
e 4 1857
e 4 1858
e 4 1859
e 4 1860
e 4 1861
e 4 1868
e 4 1869
e 4 1872
e 4 1958
e 4 1959
e 4 1977
e 4 2010
e 4 2011
e 4 2070
e 4 2077
e 4 2080
e 4 2082
e 4 2083
e 4 2084
e 4 2085
e 4 2086
e 4 2087
e 4 2088
e 4 2297
e 5 6
e 5 7
e 5 30
e 5 69
e 5 131
e 5 132
e 5 135
e 5 136
e 5 140
e 5 152
e 5 153
e 5 154
e 5 156
e 5 157
e 5 159
e 5 161
e 5 162
e 5 165
e 5 167
e 5 200
e 5 445
e 5 600
e 5 601
e 5 620
e 5 633
e 5 640
e 5 684
e 5 735
e 5 736
e 5 737
e 5 738
e 5 739
e 5 740
e 5 741
e 5 742
e 5 743
e 5 744
e 5 1150
e 5 1151
e 5 1152
e 5 1308
e 5 1329
e 5 1330
e 5 1331
e 5 1332
e 5 1336
e 5 1353
e 5 1365
e 5 1430
e 5 1439
e 5 1520
e 5 1741
e 5 1742
e 5 1828
e 5 1829
e 5 1856
e 5 1857
e 5 1858
e 5 1859
e 5 1860
e 5 1861
e 5 1868
e 5 1872
e 5 1951
e 5 1954
e 5 1955
e 5 1958
e 5 1959
e 5 1960
e 5 1961
e 5 1962
e 5 1975
e 5 1976
e 5 1977
e 5 1978
e 5 1998
e 5 1999
e 5 2010
e 5 2011
e 5 2070
e 5 2077
e 5 2080
e 5 2082
e 5 2083
e 5 2084
e 5 2085
e 5 2086
e 5 2087
e 5 2088
e 5 2090
e 5 2091
e 5 2092
e 5 2093
e 5 2094
e 5 2095
e 5 2096
e 5 2297
e 5 2332
e 6 23
e 6 26
e 6 30
e 6 33
e 6 36
e 6 49
e 6 53
e 6 55
e 6 57
e 6 58
e 6 69
e 6 120
e 6 132
e 6 133
e 6 134
e 6 140
e 6 146
e 6 147
e 6 148
e 6 149
e 6 151
e 6 152
e 6 153
e 6 154
e 6 156
e 6 157
e 6 158
e 6 159
e 6 161
e 6 162
e 6 165
e 6 166
e 6 167
e 6 188
e 6 197
e 6 200
e 6 201
e 6 203
e 6 293
e 6 299
e 6 404
e 6 420
e 6 445
e 6 448
e 6 449
e 6 534
e 6 567
e 6 588
e 6 600
e 6 601
e 6 620
e 6 633
e 6 640
e 6 650
e 6 684
e 6 735
e 6 736
e 6 737
e 6 738
e 6 739
e 6 740
e 6 741
e 6 742
e 6 743
e 6 744
e 6 745
e 6 746
e 6 747
e 6 748
e 6 1150
e 6 1151
e 6 1152
e 6 1308
e 6 1329
e 6 1330
e 6 1331
e 6 1332
e 6 1336
e 6 1353
e 6 1365
e 6 1430
e 6 1439
e 6 1460
e 6 1488
e 6 1520
e 6 1741
e 6 1742
e 6 1828
e 6 1829
e 6 1856
e 6 1857
e 6 1858
e 6 1859
e 6 1860
e 6 1861
e 6 1868
e 6 1872
e 6 1878
e 6 1911
e 6 1915
e 6 1916
e 6 1958
e 6 1959
e 6 1975
e 6 1976
e 6 1977
e 6 1998
e 6 1999
e 6 2011
e 6 2019
e 6 2053
e 6 2054
e 6 2055
e 6 2062
e 6 2069
e 6 2070
e 6 2077
e 6 2080
e 6 2082
e 6 2083
e 6 2084
e 6 2085
e 6 2086
e 6 2087
e 6 2088
e 6 2090
e 6 2091
e 6 2092
e 6 2093
e 6 2094
e 6 2095
e 6 2096
e 6 2097
e 6 2098
e 6 2099
e 6 2103
e 6 2141
e 6 2142
e 6 2221
e 6 2248
e 6 2260
e 6 2266
e 6 2297
e 6 2311
e 6 2323
e 6 2332
e 6 2373
e 7 33
e 7 56
e 7 62
e 7 69
e 7 146
e 7 147
e 7 148
e 7 149
e 7 151
e 7 152
e 7 153
e 7 154
e 7 160
e 7 196
e 7 227
e 7 298
e 7 471
e 7 633
e 7 812
e 7 813
e 7 1308
e 7 1311
e 7 1331
e 7 1502
e 7 1520
e 7 1675
e 7 1740
e 7 1829
e 7 1854
e 7 1855
e 7 1860
e 7 1868
e 7 1872
e 7 1900
e 7 1975
e 7 1976
e 7 2026
e 7 2079
e 7 2296
e 7 2311
e 8 636
e 8 812
e 8 1332
e 8 1422
e 8 2297
e 9 10
e 9 84
e 9 189
e 9 301
e 9 312
e 9 313
e 10 20
e 10 21
e 10 71
e 10 72
e 10 73
e 10 90
e 10 120
e 10 121
e 10 138
e 10 139
e 10 141
e 10 142
e 10 143
e 10 144
e 10 150
e 10 168
e 10 182
e 10 196
e 10 202
e 10 218
e 10 230
e 10 240
e 10 247
e 10 248
e 10 249
e 10 255
e 10 256
e 10 257
e 10 258
e 10 259
e 10 261
e 10 283
e 10 284
e 10 285
e 10 286
e 10 287
e 10 301
e 10 316
e 10 319
e 10 323
e 10 325
e 10 326
e 10 331
e 10 423
e 10 424
e 10 425
e 10 503
e 10 548
e 10 559
e 10 560
e 10 561
e 10 562
e 10 563
e 10 602
e 10 603
e 10 610
e 10 612
e 10 617
e 10 622
e 10 629
e 10 636
e 10 637
e 10 638
e 10 639
e 10 640
e 10 641
e 10 666
e 10 677
e 10 678
e 10 679
e 10 680
e 10 681
e 10 768
e 10 827
e 10 830
e 10 863
e 10 883
e 10 936
e 10 2138
e 10 2139
e 11 12
e 11 15
e 11 16
e 11 17
e 11 22
e 11 23
e 11 27
e 11 28
e 11 30
e 11 31
e 11 33
e 11 37
e 11 46
e 11 47
e 11 55
e 11 56
e 11 69
e 11 70
e 11 71
e 11 72
e 11 73
e 11 74
e 11 78
e 11 85
e 11 97
e 11 100
e 11 101
e 11 115
e 11 116
e 11 120
e 11 121
e 11 124
e 11 126
e 11 127
e 11 168
e 11 169
e 11 185
e 11 193
e 11 229
e 11 240
e 11 254
e 11 259
e 11 301
e 11 304
e 11 316
e 11 319
e 11 353
e 11 354
e 11 359
e 11 366
e 11 367
e 11 368
e 11 393
e 11 411
e 11 421
e 11 422
e 11 423
e 11 456
e 11 457
e 11 458
e 11 480
e 11 498
e 11 518
e 11 548
e 11 553
e 11 556
e 11 559
e 11 560
e 11 561
e 11 562
e 11 563
e 11 575
e 11 578
e 11 612
e 11 617
e 11 636
e 11 642
e 11 656
e 11 660
e 11 765
e 11 771
e 11 798
e 11 823
e 11 882
e 11 883
e 11 987
e 11 2426
e 12 13
e 12 14
e 12 2176
e 12 2283
e 12 2284
e 13 30
e 13 46
e 13 47
e 13 62
e 13 68
e 13 69
e 13 73
e 13 87
e 13 89
e 13 138
e 13 139
e 13 147
e 13 189
e 13 207
e 13 220
e 13 242
e 13 245
e 13 246
e 13 251
e 13 294
e 13 298
e 13 312
e 13 313
e 13 331
e 13 334
e 13 341
e 13 417
e 13 449
e 13 552
e 13 582
e 13 603
e 13 605
e 13 633
e 13 637
e 13 641
e 13 707
e 13 722
e 13 739
e 13 748
e 13 786
e 13 788
e 13 815
e 13 874
e 13 942
e 13 1412
e 13 1413
e 13 1426
e 13 1427
e 13 1430
e 13 1432
e 13 1433
e 13 1454
e 13 1455
e 13 1646
e 13 1647
e 13 1648
e 13 1723
e 13 1878
e 13 1908
e 13 1909
e 13 1913
e 13 1914
e 13 1915
e 13 1952
e 13 1957
e 13 1963
e 13 1964
e 13 1998
e 13 1999
e 13 2005
e 13 2007
e 13 2019
e 13 2022
e 13 2023
e 13 2025
e 13 2026
e 13 2032
e 13 2036
e 13 2155
e 13 2196
e 13 2197
e 13 2210
e 13 2221
e 13 2222
e 14 73
e 14 75
e 14 79
e 14 121
e 14 126
e 14 127
e 14 138
e 14 139
e 14 146
e 14 147
e 14 148
e 14 163
e 14 164
e 14 182
e 14 202
e 14 218
e 14 224
e 14 229
e 14 240
e 14 242
e 14 247
e 14 248
e 14 249
e 14 252
e 14 294
e 14 295
e 14 340
e 14 415
e 14 465
e 14 471
e 14 491
e 14 493
e 14 509
e 14 518
e 14 558
e 14 602
e 14 603
e 14 610
e 14 636
e 14 637
e 14 638
e 14 639
e 14 640
e 14 641
e 14 667
e 14 669
e 14 670
e 14 671
e 14 672
e 14 673
e 14 697
e 14 782
e 14 808
e 14 812
e 14 813
e 14 822
e 14 828
e 14 851
e 14 859
e 14 874
e 14 877
e 14 878
e 15 16
e 15 17
e 15 18
e 15 19
e 15 20
e 15 21
e 16 17
e 16 21
e 16 84
e 16 189
e 16 204
e 16 205
e 16 206
e 16 207
e 16 208
e 16 219
e 16 220
e 16 301
e 16 312
e 16 313
e 16 588
e 16 603
e 16 673
e 16 732
e 16 733
e 16 1501
e 16 1502
e 16 1503
e 16 1504
e 16 2068
e 16 2069
e 16 2154
e 16 2265
e 17 21
e 17 84
e 17 189
e 17 193
e 17 204
e 17 205
e 17 206
e 17 207
e 17 208
e 17 219
e 17 220
e 17 301
e 17 312
e 17 313
e 17 603
e 17 673
e 17 732
e 17 733
e 17 1501
e 17 1502
e 17 1503
e 17 1504
e 17 2068
e 17 2069
e 17 2154
e 17 2265
e 18 19
e 18 20
e 18 21
e 18 37
e 18 63
e 18 66
e 18 138
e 18 235
e 18 236
e 18 291
e 18 446
e 18 567
e 18 569
e 18 875
e 18 1582
e 18 1583
e 18 1584
e 18 1908
e 18 1909
e 18 1910
e 18 1911
e 18 1912
e 18 1913
e 18 1914
e 18 1915
e 18 1916
e 18 1917
e 18 1988
e 18 1999
e 18 2033
e 18 2052
e 18 2055
e 18 2066
e 18 2067
e 18 2130
e 18 2191
e 18 2197
e 18 2198
e 18 2199
e 18 2200
e 18 2201
e 18 2202
e 18 2203
e 18 2204
e 18 2205
e 18 2211
e 18 2215
e 18 2219
e 18 2220
e 18 2221
e 18 2310
e 19 20
e 19 21
e 19 37
e 19 48
e 19 63
e 19 66
e 19 138
e 19 204
e 19 205
e 19 206
e 19 207
e 19 208
e 19 235
e 19 236
e 19 289
e 19 290
e 19 291
e 19 292
e 19 293
e 19 446
e 19 567
e 19 569
e 19 875
e 19 1463
e 19 1469
e 19 1582
e 19 1583
e 19 1584
e 19 1908
e 19 1909
e 19 1910
e 19 1911
e 19 1912
e 19 1913
e 19 1914
e 19 1915
e 19 1916
e 19 1917
e 19 1988
e 19 1999
e 19 2033
e 19 2052
e 19 2055
e 19 2066
e 19 2067
e 19 2130
e 19 2191
e 19 2197
e 19 2198
e 19 2199
e 19 2200
e 19 2201
e 19 2202
e 19 2203
e 19 2204
e 19 2205
e 19 2207
e 19 2208
e 19 2209
e 19 2210
e 19 2211
e 19 2215
e 19 2221
e 19 2310
e 20 21
e 20 37
e 20 48
e 20 63
e 20 66
e 20 138
e 20 173
e 20 181
e 20 197
e 20 204
e 20 205
e 20 206
e 20 207
e 20 208
e 20 233
e 20 234
e 20 235
e 20 236
e 20 274
e 20 291
e 20 394
e 20 418
e 20 446
e 20 463
e 20 464
e 20 567
e 20 569
e 20 572
e 20 611
e 20 646
e 20 698
e 20 875
e 20 1463
e 20 1469
e 20 1523
e 20 1528
e 20 1582
e 20 1583
e 20 1584
e 20 1908
e 20 1909
e 20 1910
e 20 1911
e 20 1912
e 20 1913
e 20 1914
e 20 1915
e 20 1916
e 20 1917
e 20 1988
e 20 1999
e 20 2033
e 20 2036
e 20 2052
e 20 2055
e 20 2066
e 20 2067
e 20 2130
e 20 2175
e 20 2191
e 20 2197
e 20 2198
e 20 2199
e 20 2200
e 20 2201
e 20 2202
e 20 2203
e 20 2204
e 20 2205
e 20 2207
e 20 2208
e 20 2209
e 20 2210
e 20 2212
e 20 2213
e 20 2214
e 20 2215
e 20 2221
e 20 2225
e 20 2256
e 20 2280
e 20 2288
e 20 2289
e 20 2310
e 20 2332
e 21 37
e 21 48
e 21 63
e 21 66
e 21 138
e 21 173
e 21 181
e 21 197
e 21 204
e 21 205
e 21 206
e 21 207
e 21 208
e 21 233
e 21 234
e 21 235
e 21 236
e 21 274
e 21 291
e 21 394
e 21 418
e 21 426
e 21 446
e 21 463
e 21 464
e 21 567
e 21 569
e 21 572
e 21 611
e 21 646
e 21 698
e 21 875
e 21 1463
e 21 1469
e 21 1523
e 21 1528
e 21 1582
e 21 1583
e 21 1584
e 21 1908
e 21 1909
e 21 1910
e 21 1911
e 21 1912
e 21 1913
e 21 1914
e 21 1915
e 21 1916
e 21 1917
e 21 1988
e 21 1999
e 21 2033
e 21 2052
e 21 2055
e 21 2066
e 21 2067
e 21 2130
e 21 2175
e 21 2191
e 21 2197
e 21 2198
e 21 2199
e 21 2200
e 21 2201
e 21 2202
e 21 2203
e 21 2204
e 21 2205
e 21 2207
e 21 2208
e 21 2209
e 21 2210
e 21 2211
e 21 2212
e 21 2213
e 21 2214
e 21 2215
e 21 2219
e 21 2220
e 21 2221
e 21 2225
e 21 2232
e 21 2233
e 21 2234
e 21 2235
e 21 2236
e 21 2237
e 21 2254
e 21 2256
e 21 2280
e 21 2288
e 21 2289
e 21 2310
e 21 2332
e 21 2343
e 22 23
e 22 24
e 22 25
e 22 26
e 22 2262
e 23 69
e 23 120
e 23 131
e 23 135
e 23 136
e 23 193
e 23 196
e 23 199
e 23 203
e 23 204
e 23 205
e 23 206
e 23 207
e 23 208
e 23 209
e 23 210
e 23 211
e 23 212
e 23 213
e 23 214
e 23 2261
e 23 2262
e 24 217
e 24 266
e 24 267
e 24 1523
e 25 70
e 25 73
e 25 121
e 25 138
e 25 139
e 25 182
e 25 189
e 25 218
e 25 301
e 25 309
e 25 326
e 25 554
e 25 602
e 25 603
e 25 610
e 25 636
e 25 637
e 25 638
e 25 639
e 25 640
e 25 641
e 25 812
e 25 929
e 25 942
e 25 947
e 25 2400
e 26 34
e 26 35
e 26 69
e 26 71
e 26 84
e 26 105
e 26 106
e 26 110
e 26 112
e 26 113
e 26 175
e 26 183
e 26 188
e 26 189
e 26 196
e 26 202
e 26 204
e 26 205
e 26 206
e 26 207
e 26 208
e 26 242
e 26 247
e 26 294
e 26 295
e 26 301
e 26 311
e 26 312
e 26 313
e 26 331
e 26 574
e 26 606
e 26 612
e 26 617
e 26 622
e 26 629
e 26 768
e 26 808
e 26 812
e 26 2304
e 26 2305
e 27 28
e 27 29
e 27 30
e 27 1747
e 27 1748
e 28 29
e 28 51
e 28 52
e 28 53
e 28 54
e 28 55
e 28 92
e 28 93
e 28 94
e 28 95
e 28 96
e 28 1747
e 28 1748
e 29 51
e 29 52
e 29 53
e 29 54
e 29 55
e 29 73
e 29 93
e 29 94
e 29 95
e 29 96
e 29 120
e 29 121
e 29 225
e 29 226
e 29 227
e 29 228
e 29 323
e 29 325
e 29 714
e 29 715
e 29 716
e 29 1747
e 29 1748
e 30 35
e 30 65
e 30 69
e 30 73
e 30 131
e 30 132
e 30 133
e 30 134
e 30 135
e 30 156
e 30 165
e 30 181
e 30 198
e 30 209
e 30 295
e 30 334
e 30 342
e 30 441
e 30 620
e 30 625
e 30 672
e 30 738
e 30 740
e 30 741
e 30 743
e 30 744
e 30 747
e 30 823
e 30 947
e 30 1449
e 30 1723
e 30 1967
e 30 1968
e 30 1970
e 30 1971
e 30 1972
e 30 1973
e 30 1974
e 30 2007
e 30 2017
e 30 2095
e 30 2096
e 30 2297
e 30 2300
e 31 32
e 31 1710
e 32 301
e 32 1710
e 33 34
e 33 35
e 33 36
e 33 37
e 33 38
e 33 39
e 33 40
e 33 41
e 33 42
e 33 43
e 33 44
e 33 45
e 33 46
e 33 47
e 33 48
e 33 49
e 33 50
e 33 51
e 33 52
e 33 53
e 33 54
e 33 55
e 33 56
e 33 57
e 33 58
e 33 59
e 33 60
e 33 61
e 33 62
e 33 63
e 33 64
e 33 65
e 33 66
e 33 67
e 33 68
e 33 69
e 33 1390
e 33 1391
e 33 1392
e 33 1437
e 33 1438
e 33 1749
e 33 1750
e 33 1751
e 33 1752
e 33 2005
e 33 2007
e 33 2131
e 33 2132
e 33 2133
e 33 2154
e 33 2296
e 33 2300
e 33 2349
e 33 2373
e 34 35
e 34 49
e 34 56
e 34 62
e 34 65
e 34 133
e 34 134
e 34 159
e 34 193
e 34 197
e 34 198
e 34 199
e 34 1311
e 34 2226
e 34 2261
e 34 2262
e 34 2297
e 34 2300
e 34 2309
e 35 49
e 35 56
e 35 62
e 35 65
e 35 69
e 35 133
e 35 134
e 35 159
e 35 193
e 35 197
e 35 198
e 35 199
e 35 200
e 35 201
e 35 202
e 35 1311
e 35 1420
e 35 2064
e 35 2226
e 35 2261
e 35 2262
e 35 2297
e 35 2300
e 35 2309
e 36 259
e 36 260
e 37 38
e 37 39
e 37 46
e 37 47
e 37 51
e 37 52
e 37 53
e 37 54
e 37 55
e 37 56
e 37 61
e 37 62
e 37 63
e 37 65
e 37 66
e 37 67
e 37 68
e 37 84
e 37 189
e 37 301
e 37 312
e 37 313
e 37 317
e 37 426
e 37 427
e 37 428
e 37 429
e 37 430
e 37 431
e 37 1749
e 37 1750
e 37 1751
e 37 1752
e 38 39
e 38 46
e 38 47
e 38 61
e 38 62
e 38 63
e 38 66
e 38 67
e 38 68
e 38 247
e 38 248
e 38 249
e 38 315
e 38 426
e 38 446
e 38 447
e 38 588
e 38 1749
e 38 1750
e 38 1751
e 38 1752
e 38 2393
e 39 61
e 39 62
e 39 63
e 39 66
e 39 67
e 39 68
e 39 426
e 39 446
e 39 447
e 39 473
e 39 474
e 39 475
e 39 476
e 39 588
e 39 1749
e 39 1750
e 39 1751
e 39 1752
e 40 59
e 40 64
e 40 455
e 40 610
e 40 1954
e 40 1955
e 40 1960
e 40 1961
e 40 1962
e 40 2153
e 41 56
e 41 62
e 41 201
e 41 203
e 41 254
e 41 289
e 41 290
e 41 291
e 41 292
e 41 293
e 41 307
e 41 397
e 41 398
e 41 402
e 41 403
e 41 406
e 41 622
e 41 629
e 41 651
e 41 652
e 41 1427
e 41 1428
e 41 1429
e 41 1430
e 41 1431
e 41 1432
e 41 1433
e 41 1484
e 41 2152
e 41 2153
e 41 2154
e 41 2261
e 41 2319
e 41 2369
e 42 43
e 42 44
e 42 56
e 42 61
e 42 62
e 42 63
e 42 66
e 42 160
e 42 162
e 42 204
e 42 205
e 42 206
e 42 207
e 42 208
e 42 220
e 42 254
e 42 397
e 42 398
e 42 1501
e 42 1502
e 42 1503
e 42 1504
e 42 1511
e 42 1512
e 42 1513
e 42 1514
e 42 1515
e 42 1516
e 42 1517
e 42 1518
e 42 1519
e 42 1520
e 42 1521
e 42 1895
e 42 1896
e 42 1897
e 42 1898
e 42 1899
e 42 1900
e 42 1901
e 42 1960
e 42 1961
e 42 1962
e 42 1977
e 42 2081
e 42 2128
e 42 2129
e 42 2131
e 42 2136
e 42 2164
e 42 2165
e 42 2166
e 42 2167
e 42 2168
e 42 2169
e 42 2296
e 43 44
e 43 45
e 43 60
e 43 61
e 43 62
e 43 63
e 43 65
e 43 66
e 43 84
e 43 146
e 43 147
e 43 148
e 43 157
e 43 160
e 43 162
e 43 189
e 43 301
e 43 312
e 43 313
e 43 338
e 43 438
e 43 520
e 43 521
e 43 537
e 43 538
e 43 539
e 43 540
e 43 541
e 43 542
e 43 543
e 43 544
e 43 545
e 43 546
e 43 547
e 43 696
e 43 697
e 43 1519
e 43 1520
e 43 1521
e 43 1858
e 43 1859
e 43 1860
e 43 1861
e 43 2296
e 43 2300
e 43 2348
e 44 56
e 44 61
e 44 62
e 44 63
e 44 66
e 44 160
e 44 162
e 44 254
e 44 397
e 44 398
e 44 1501
e 44 1502
e 44 1503
e 44 1504
e 44 1511
e 44 1512
e 44 1513
e 44 1514
e 44 1515
e 44 1516
e 44 1517
e 44 1518
e 44 1519
e 44 1520
e 44 1521
e 44 1899
e 44 1900
e 44 1977
e 44 2136
e 44 2164
e 44 2165
e 44 2166
e 44 2169
e 44 2296
e 45 49
e 45 50
e 45 55
e 45 59
e 45 60
e 45 65
e 45 66
e 45 84
e 45 105
e 45 106
e 45 162
e 45 163
e 45 171
e 45 189
e 45 209
e 45 210
e 45 240
e 45 301
e 45 304
e 45 312
e 45 313
e 45 317
e 45 338
e 45 588
e 45 606
e 45 1606
e 45 2019
e 45 2323
e 45 2349
e 46 47
e 46 62
e 46 63
e 46 67
e 46 134
e 46 199
e 46 445
e 46 465
e 46 588
e 46 707
e 46 2105
e 46 2134
e 46 2155
e 46 2156
e 46 2210
e 46 2224
e 46 2295
e 47 62
e 47 63
e 47 67
e 47 134
e 47 167
e 47 199
e 47 225
e 47 226
e 47 227
e 47 228
e 47 445
e 47 465
e 47 588
e 47 707
e 47 2005
e 47 2007
e 47 2047
e 47 2105
e 47 2134
e 47 2155
e 47 2156
e 47 2210
e 47 2224
e 47 2295
e 48 151
e 48 473
e 48 585
e 48 586
e 48 587
e 48 640
e 48 1284
e 48 1285
e 48 1314
e 48 2129
e 49 50
e 49 59
e 49 62
e 49 66
e 49 201
e 49 299
e 49 331
e 49 404
e 49 640
e 49 666
e 49 1679
e 49 2332
e 49 2333
e 49 2334
e 50 59
e 50 62
e 50 66
e 50 69
e 50 161
e 50 299
e 50 331
e 50 334
e 50 404
e 50 632
e 50 640
e 50 1679
e 50 2079
e 50 2311
e 50 2332
e 50 2333
e 50 2334
e 51 52
e 51 53
e 51 54
e 51 55
e 51 56
e 51 61
e 51 62
e 51 63
e 51 65
e 51 66
e 51 67
e 51 85
e 51 95
e 51 96
e 51 267
e 51 313
e 51 322
e 51 394
e 51 405
e 51 465
e 51 505
e 51 1748
e 51 1751
e 51 1752
e 51 1832
e 51 1833
e 51 2300
e 51 2301
e 51 2362
e 51 2363
e 51 2364
e 52 53
e 52 54
e 52 55
e 52 56
e 52 61
e 52 62
e 52 63
e 52 65
e 52 66
e 52 67
e 52 85
e 52 95
e 52 96
e 52 267
e 52 313
e 52 322
e 52 394
e 52 405
e 52 465
e 52 505
e 52 1748
e 52 1751
e 52 1752
e 52 1832
e 52 1833
e 52 2300
e 52 2301
e 52 2362
e 52 2363
e 52 2364
e 53 54
e 53 55
e 53 56
e 53 61
e 53 62
e 53 63
e 53 65
e 53 66
e 53 67
e 53 85
e 53 95
e 53 96
e 53 267
e 53 313
e 53 322
e 53 394
e 53 405
e 53 465
e 53 505
e 53 588
e 53 1748
e 53 1751
e 53 1752
e 53 1832
e 53 1833
e 53 2007
e 53 2300
e 53 2301
e 53 2362
e 53 2363
e 53 2364
e 54 55
e 54 56
e 54 61
e 54 62
e 54 63
e 54 65
e 54 66
e 54 67
e 54 68
e 54 85
e 54 95
e 54 96
e 54 162
e 54 169
e 54 181
e 54 267
e 54 313
e 54 322
e 54 405
e 54 434
e 54 465
e 54 505
e 54 1724
e 54 1748
e 54 1751
e 54 1752
e 54 2300
e 54 2301
e 54 2362
e 54 2363
e 54 2364
e 55 56
e 55 60
e 55 61
e 55 62
e 55 63
e 55 65
e 55 66
e 55 67
e 55 68
e 55 85
e 55 95
e 55 96
e 55 131
e 55 135
e 55 136
e 55 162
e 55 169
e 55 254
e 55 267
e 55 313
e 55 322
e 55 394
e 55 405
e 55 434
e 55 446
e 55 447
e 55 465
e 55 505
e 55 1724
e 55 1748
e 55 1751
e 55 1752
e 55 1832
e 55 1833
e 55 2300
e 55 2301
e 55 2349
e 55 2354
e 55 2362
e 55 2363
e 55 2364
e 56 61
e 56 62
e 56 63
e 56 66
e 56 67
e 56 68
e 56 131
e 56 135
e 56 136
e 56 224
e 56 254
e 56 473
e 56 474
e 56 475
e 56 476
e 56 623
e 56 624
e 56 1675
e 56 1676
e 56 1677
e 56 1751
e 56 1752
e 56 2154
e 56 2170
e 56 2353
e 56 2354
e 57 58
e 57 65
e 57 68
e 57 73
e 57 121
e 57 165
e 57 199
e 57 209
e 57 210
e 57 251
e 57 301
e 57 331
e 57 339
e 57 342
e 57 761
e 57 808
e 57 2045
e 57 2046
e 58 68
e 58 165
e 58 209
e 58 210
e 58 342
e 58 808
e 58 2007
e 58 2045
e 58 2046
e 58 2242
e 58 2243
e 58 2244
e 58 2245
e 58 2246
e 59 62
e 59 64
e 59 66
e 59 84
e 59 126
e 59 127
e 59 159
e 59 165
e 59 189
e 59 229
e 59 299
e 59 301
e 59 312
e 59 313
e 59 331
e 59 334
e 59 342
e 59 344
e 59 404
e 59 413
e 59 414
e 59 455
e 59 632
e 59 640
e 59 697
e 59 858
e 59 859
e 59 1596
e 59 1597
e 59 1598
e 59 1599
e 59 1679
e 59 2311
e 59 2332
e 59 2333
e 59 2334
e 60 65
e 60 66
e 60 84
e 60 127
e 60 162
e 60 163
e 60 165
e 60 171
e 60 189
e 60 197
e 60 301
e 60 304
e 60 312
e 60 313
e 60 331
e 60 334
e 60 338
e 60 342
e 60 404
e 60 469
e 60 509
e 60 588
e 60 696
e 60 697
e 60 859
e 60 860
e 60 2329
e 60 2330
e 60 2331
e 60 2349
e 61 62
e 61 63
e 61 65
e 61 66
e 61 67
e 61 68
e 61 84
e 61 93
e 61 94
e 61 95
e 61 96
e 61 172
e 61 189
e 61 201
e 61 202
e 61 255
e 61 280
e 61 281
e 61 282
e 61 283
e 61 284
e 61 285
e 61 286
e 61 287
e 61 301
e 61 312
e 61 313
e 61 341
e 61 345
e 61 377
e 61 378
e 61 380
e 61 385
e 61 386
e 61 413
e 61 414
e 61 426
e 61 651
e 61 652
e 61 697
e 61 858
e 61 859
e 61 988
e 61 1749
e 61 1750
e 61 1751
e 61 1752
e 61 1773
e 61 1774
e 61 1775
e 62 63
e 62 65
e 62 66
e 62 67
e 62 68
e 62 69
e 62 84
e 62 146
e 62 147
e 62 148
e 62 169
e 62 189
e 62 202
e 62 240
e 62 271
e 62 301
e 62 312
e 62 313
e 62 317
e 62 345
e 62 373
e 62 374
e 62 377
e 62 378
e 62 380
e 62 385
e 62 386
e 62 397
e 62 398
e 62 697
e 62 858
e 62 859
e 62 988
e 62 1501
e 62 1502
e 62 1503
e 62 1504
e 62 1606
e 62 1749
e 62 1750
e 62 1751
e 62 1752
e 62 1773
e 62 1774
e 62 1775
e 62 2131
e 62 2132
e 62 2133
e 62 2154
e 62 2296
e 63 65
e 63 66
e 63 67
e 63 68
e 63 84
e 63 92
e 63 93
e 63 94
e 63 95
e 63 96
e 63 118
e 63 119
e 63 189
e 63 198
e 63 201
e 63 225
e 63 226
e 63 227
e 63 228
e 63 255
e 63 271
e 63 280
e 63 281
e 63 282
e 63 283
e 63 284
e 63 285
e 63 286
e 63 287
e 63 301
e 63 312
e 63 313
e 63 315
e 63 317
e 63 331
e 63 341
e 63 345
e 63 377
e 63 378
e 63 380
e 63 385
e 63 386
e 63 426
e 63 427
e 63 428
e 63 429
e 63 430
e 63 431
e 63 440
e 63 446
e 63 447
e 63 548
e 63 651
e 63 652
e 63 697
e 63 706
e 63 750
e 63 858
e 63 859
e 63 988
e 63 1749
e 63 1750
e 63 1751
e 63 1752
e 63 1773
e 63 1774
e 63 1775
e 63 1946
e 64 209
e 64 210
e 64 258
e 64 455
e 64 610
e 64 2012
e 64 2153
e 65 66
e 65 67
e 65 69
e 65 84
e 65 86
e 65 87
e 65 88
e 65 89
e 65 120
e 65 134
e 65 189
e 65 199
e 65 202
e 65 224
e 65 258
e 65 301
e 65 312
e 65 313
e 65 331
e 65 338
e 65 520
e 65 521
e 65 582
e 65 601
e 65 602
e 65 636
e 65 697
e 65 753
e 65 812
e 65 1652
e 65 1653
e 65 1752
e 65 2298
e 65 2299
e 65 2300
e 65 2301
e 65 2348
e 66 67
e 66 68
e 66 69
e 66 73
e 66 75
e 66 105
e 66 106
e 66 120
e 66 121
e 66 131
e 66 135
e 66 136
e 66 146
e 66 147
e 66 148
e 66 168
e 66 181
e 66 198
e 66 217
e 66 240
e 66 248
e 66 249
e 66 254
e 66 255
e 66 257
e 66 280
e 66 281
e 66 282
e 66 283
e 66 284
e 66 285
e 66 286
e 66 287
e 66 317
e 66 331
e 66 338
e 66 345
e 66 426
e 66 440
e 66 465
e 66 470
e 66 479
e 66 490
e 66 491
e 66 492
e 66 493
e 66 521
e 66 523
e 66 548
e 66 592
e 66 593
e 66 594
e 66 606
e 66 620
e 66 657
e 66 658
e 66 674
e 66 682
e 66 683
e 66 684
e 66 685
e 66 686
e 66 687
e 66 688
e 66 689
e 66 690
e 66 691
e 66 692
e 66 693
e 66 694
e 66 697
e 66 698
e 66 703
e 66 704
e 66 705
e 66 706
e 66 711
e 66 712
e 66 750
e 66 859
e 66 863
e 66 1749
e 66 1750
e 66 1751
e 66 1752
e 67 68
e 67 69
e 67 73
e 67 92
e 67 118
e 67 119
e 67 120
e 67 121
e 67 155
e 67 168
e 67 240
e 67 248
e 67 249
e 67 254
e 67 255
e 67 257
e 67 267
e 67 280
e 67 281
e 67 282
e 67 283
e 67 284
e 67 285
e 67 286
e 67 287
e 67 317
e 67 405
e 67 413
e 67 414
e 67 465
e 67 592
e 67 593
e 67 594
e 67 711
e 67 712
e 67 863
e 67 1749
e 67 1750
e 67 1751
e 67 1752
e 68 73
e 68 75
e 68 93
e 68 94
e 68 95
e 68 96
e 68 105
e 68 106
e 68 121
e 68 168
e 68 255
e 68 257
e 68 280
e 68 281
e 68 282
e 68 283
e 68 284
e 68 285
e 68 286
e 68 287
e 68 323
e 68 325
e 68 331
e 68 465
e 68 502
e 68 509
e 68 606
e 68 863
e 68 1159
e 68 1749
e 68 1750
e 68 1751
e 68 1752
e 69 73
e 69 105
e 69 106
e 69 120
e 69 121
e 69 133
e 69 134
e 69 136
e 69 159
e 69 172
e 69 174
e 69 182
e 69 194
e 69 195
e 69 196
e 69 198
e 69 199
e 69 217
e 69 225
e 69 226
e 69 227
e 69 230
e 69 242
e 69 247
e 69 249
e 69 252
e 69 259
e 69 272
e 69 294
e 69 295
e 69 298
e 69 307
e 69 310
e 69 311
e 69 313
e 69 317
e 69 324
e 69 331
e 69 352
e 69 353
e 69 367
e 69 373
e 69 374
e 69 378
e 69 394
e 69 399
e 69 400
e 69 403
e 69 415
e 69 417
e 69 423
e 69 469
e 69 471
e 69 490
e 69 493
e 69 499
e 69 513
e 69 515
e 69 518
e 69 532
e 69 533
e 69 534
e 69 535
e 69 537
e 69 576
e 69 581
e 69 600
e 69 602
e 69 605
e 69 610
e 69 612
e 69 614
e 69 616
e 69 617
e 69 621
e 69 622
e 69 629
e 69 636
e 69 637
e 69 640
e 69 641
e 69 660
e 69 665
e 69 678
e 69 720
e 69 786
e 69 788
e 69 812
e 69 813
e 69 823
e 69 852
e 69 878
e 69 942
e 69 967
e 69 1347
e 69 1502
e 69 1679
e 69 1751
e 69 1832
e 69 1833
e 69 1852
e 69 1923
e 69 1934
e 69 1935
e 69 1936
e 69 1937
e 69 1938
e 69 1939
e 69 1940
e 69 1971
e 69 1973
e 69 2036
e 69 2111
e 69 2113
e 69 2114
e 69 2115
e 69 2116
e 69 2131
e 69 2133
e 69 2159
e 69 2183
e 69 2185
e 69 2284
e 69 2295
e 69 2297
e 69 2299
e 69 2300
e 69 2301
e 69 2320
e 69 2383
e 70 71
e 70 72
e 70 73
e 71 72
e 71 73
e 71 84
e 71 85
e 71 91
e 71 98
e 71 121
e 71 131
e 71 135
e 71 136
e 71 176
e 71 189
e 71 202
e 71 242
e 71 243
e 71 244
e 71 245
e 71 247
e 71 248
e 71 249
e 71 251
e 71 259
e 71 260
e 71 264
e 71 266
e 71 300
e 71 301
e 71 304
e 71 306
e 71 309
e 71 310
e 71 311
e 71 312
e 71 313
e 71 316
e 71 326
e 71 360
e 71 382
e 71 391
e 71 407
e 71 417
e 71 423
e 71 478
e 71 485
e 71 493
e 71 504
e 71 512
e 71 513
e 71 514
e 71 515
e 71 516
e 71 517
e 71 518
e 71 530
e 71 531
e 71 532
e 71 582
e 71 583
e 71 602
e 71 610
e 71 637
e 71 638
e 71 640
e 71 641
e 71 677
e 71 678
e 71 761
e 71 808
e 71 862
e 71 883
e 71 942
e 71 947
e 71 2139
e 71 2160
e 71 2413
e 72 73
e 72 84
e 72 85
e 72 91
e 72 98
e 72 121
e 72 131
e 72 135
e 72 136
e 72 176
e 72 189
e 72 202
e 72 242
e 72 243
e 72 244
e 72 245
e 72 247
e 72 248
e 72 249
e 72 251
e 72 259
e 72 260
e 72 264
e 72 266
e 72 300
e 72 301
e 72 304
e 72 306
e 72 309
e 72 310
e 72 311
e 72 312
e 72 313
e 72 316
e 72 360
e 72 382
e 72 391
e 72 407
e 72 417
e 72 423
e 72 478
e 72 485
e 72 504
e 72 512
e 72 513
e 72 514
e 72 515
e 72 516
e 72 517
e 72 518
e 72 530
e 72 531
e 72 532
e 72 582
e 72 583
e 72 602
e 72 637
e 72 638
e 72 640
e 72 641
e 72 677
e 72 678
e 72 761
e 72 808
e 72 862
e 72 883
e 72 2139
e 72 2160
e 72 2413
e 73 77
e 73 86
e 73 87
e 73 88
e 73 89
e 73 90
e 73 92
e 73 93
e 73 94
e 73 95
e 73 96
e 73 102
e 73 103
e 73 104
e 73 105
e 73 106
e 73 107
e 73 108
e 73 109
e 73 110
e 73 111
e 73 112
e 73 113
e 73 114
e 73 117
e 73 120
e 73 121
e 73 122
e 73 124
e 73 125
e 73 126
e 73 127
e 73 131
e 73 135
e 73 136
e 73 138
e 73 139
e 73 155
e 73 163
e 73 164
e 73 168
e 73 169
e 73 170
e 73 173
e 73 176
e 73 177
e 73 178
e 73 179
e 73 180
e 73 181
e 73 182
e 73 189
e 73 201
e 73 202
e 73 214
e 73 217
e 73 218
e 73 229
e 73 230
e 73 237
e 73 241
e 73 242
e 73 244
e 73 245
e 73 248
e 73 249
e 73 250
e 73 251
e 73 252
e 73 253
e 73 256
e 73 257
e 73 258
e 73 259
e 73 260
e 73 264
e 73 265
e 73 289
e 73 290
e 73 291
e 73 292
e 73 293
e 73 300
e 73 301
e 73 307
e 73 310
e 73 311
e 73 326
e 73 336
e 73 340
e 73 343
e 73 349
e 73 371
e 73 380
e 73 408
e 73 409
e 73 410
e 73 411
e 73 416
e 73 421
e 73 422
e 73 423
e 73 424
e 73 448
e 73 449
e 73 450
e 73 451
e 73 452
e 73 453
e 73 454
e 73 458
e 73 460
e 73 461
e 73 468
e 73 479
e 73 480
e 73 485
e 73 490
e 73 491
e 73 492
e 73 493
e 73 496
e 73 497
e 73 499
e 73 500
e 73 502
e 73 509
e 73 513
e 73 514
e 73 515
e 73 517
e 73 518
e 73 527
e 73 528
e 73 529
e 73 530
e 73 531
e 73 532
e 73 548
e 73 553
e 73 557
e 73 558
e 73 559
e 73 563
e 73 566
e 73 570
e 73 574
e 73 579
e 73 581
e 73 582
e 73 583
e 73 584
e 73 593
e 73 594
e 73 602
e 73 603
e 73 608
e 73 610
e 73 612
e 73 617
e 73 622
e 73 629
e 73 636
e 73 637
e 73 638
e 73 639
e 73 640
e 73 641
e 73 651
e 73 652
e 73 656
e 73 665
e 73 667
e 73 672
e 73 673
e 73 674
e 73 677
e 73 678
e 73 697
e 73 713
e 73 720
e 73 722
e 73 746
e 73 753
e 73 763
e 73 766
e 73 767
e 73 768
e 73 776
e 73 779
e 73 780
e 73 782
e 73 783
e 73 784
e 73 785
e 73 786
e 73 787
e 73 788
e 73 789
e 73 790
e 73 795
e 73 796
e 73 805
e 73 806
e 73 807
e 73 808
e 73 812
e 73 813
e 73 822
e 73 826
e 73 842
e 73 849
e 73 850
e 73 852
e 73 858
e 73 859
e 73 863
e 73 871
e 73 874
e 73 877
e 73 878
e 73 881
e 73 883
e 73 890
e 73 891
e 73 892
e 73 919
e 73 921
e 73 929
e 73 934
e 73 935
e 73 941
e 73 962
e 73 988
e 73 1159
e 73 1691
e 73 1692
e 73 1704
e 73 1705
e 73 1712
e 73 1728
e 73 1846
e 73 2139
e 73 2291
e 73 2361
e 73 2398
e 73 2399
e 73 2400
e 73 2401
e 73 2402
e 73 2415
e 73 2417
e 73 2418
e 73 2419
e 73 2420
e 73 2421
e 73 2422
e 73 2423
e 74 75
e 74 76
e 74 77
e 74 2351
e 75 78
e 75 84
e 75 118
e 75 119
e 75 126
e 75 127
e 75 189
e 75 202
e 75 224
e 75 229
e 75 232
e 75 254
e 75 301
e 75 312
e 75 313
e 75 383
e 75 471
e 75 493
e 75 558
e 75 636
e 75 641
e 75 643
e 75 646
e 75 649
e 75 672
e 75 673
e 75 782
e 75 783
e 75 813
e 75 822
e 75 862
e 75 874
e 75 877
e 75 878
e 75 2212
e 75 2350
e 75 2357
e 75 2369
e 75 2370
e 75 2371
e 75 2372
e 75 2379
e 76 77
e 76 84
e 76 126
e 76 127
e 76 189
e 76 229
e 76 301
e 76 312
e 76 313
e 76 518
e 76 641
e 76 713
e 76 941
e 77 84
e 77 189
e 77 193
e 77 255
e 77 259
e 77 280
e 77 281
e 77 282
e 77 283
e 77 284
e 77 285
e 77 286
e 77 287
e 77 301
e 77 312
e 77 313
e 77 518
e 77 612
e 77 641
e 77 713
e 77 808
e 77 812
e 77 941
e 77 964
e 78 79
e 78 80
e 78 81
e 78 82
e 78 83
e 78 84
e 78 2369
e 78 2370
e 78 2371
e 78 2372
e 79 80
e 79 81
e 79 82
e 79 83
e 79 85
e 79 136
e 79 189
e 79 193
e 79 260
e 79 558
e 79 622
e 79 640
e 79 672
e 79 673
e 79 782
e 79 808
e 79 813
e 79 822
e 79 874
e 79 877
e 79 878
e 79 1673
e 79 2369
e 80 81
e 80 82
e 80 83
e 80 85
e 80 136
e 80 182
e 80 189
e 80 193
e 80 260
e 80 622
e 80 640
e 80 782
e 80 808
e 80 874
e 80 1673
e 80 2369
e 81 82
e 81 83
e 81 85
e 81 136
e 81 182
e 81 189
e 81 193
e 81 260
e 81 622
e 81 640
e 81 782
e 81 808
e 81 874
e 81 1673
e 81 2369
e 82 83
e 82 85
e 82 136
e 82 182
e 82 189
e 82 193
e 82 260
e 82 622
e 82 640
e 82 782
e 82 808
e 82 874
e 82 1673
e 82 2369
e 83 85
e 83 136
e 83 182
e 83 189
e 83 193
e 83 260
e 83 622
e 83 640
e 83 782
e 83 808
e 83 874
e 83 1673
e 83 2369
e 84 93
e 84 94
e 84 95
e 84 96
e 84 126
e 84 127
e 84 135
e 84 165
e 84 172
e 84 187
e 84 189
e 84 202
e 84 224
e 84 229
e 84 235
e 84 236
e 84 248
e 84 249
e 84 250
e 84 259
e 84 294
e 84 295
e 84 298
e 84 300
e 84 301
e 84 304
e 84 306
e 84 308
e 84 312
e 84 313
e 84 314
e 84 318
e 84 320
e 84 322
e 84 332
e 84 333
e 84 334
e 84 336
e 84 339
e 84 345
e 84 346
e 84 347
e 84 348
e 84 350
e 84 351
e 84 352
e 84 353
e 84 354
e 84 355
e 84 358
e 84 359
e 84 361
e 84 362
e 84 363
e 84 364
e 84 365
e 84 366
e 84 367
e 84 368
e 84 369
e 84 376
e 84 377
e 84 378
e 84 387
e 84 391
e 84 413
e 84 414
e 84 415
e 84 417
e 84 461
e 84 465
e 84 471
e 84 477
e 84 478
e 84 503
e 84 507
e 84 508
e 84 512
e 84 556
e 84 558
e 84 567
e 84 568
e 84 569
e 84 592
e 84 600
e 84 607
e 84 608
e 84 623
e 84 624
e 84 667
e 84 668
e 84 669
e 84 670
e 84 671
e 84 672
e 84 673
e 84 676
e 84 697
e 84 750
e 84 813
e 84 825
e 84 859
e 84 860
e 84 2381
e 85 86
e 85 87
e 85 88
e 85 89
e 85 91
e 85 2362
e 85 2363
e 85 2364
e 85 2413
e 86 87
e 86 88
e 86 89
e 86 91
e 86 121
e 86 124
e 86 125
e 86 131
e 86 136
e 86 202
e 86 256
e 86 258
e 86 264
e 86 265
e 86 278
e 86 279
e 86 299
e 86 343
e 86 409
e 86 419
e 86 454
e 86 465
e 86 501
e 86 504
e 86 763
e 86 764
e 86 830
e 86 892
e 86 967
e 86 1653
e 87 88
e 87 89
e 87 91
e 87 121
e 87 124
e 87 125
e 87 202
e 87 242
e 87 256
e 87 258
e 87 264
e 87 265
e 87 278
e 87 279
e 87 299
e 87 324
e 87 343
e 87 409
e 87 419
e 87 454
e 87 465
e 87 501
e 87 504
e 87 679
e 87 680
e 87 681
e 87 763
e 87 764
e 87 830
e 87 892
e 87 967
e 87 1653
e 88 89
e 88 91
e 88 121
e 88 124
e 88 125
e 88 256
e 88 258
e 88 264
e 88 265
e 88 278
e 88 279
e 88 296
e 88 297
e 88 299
e 88 343
e 88 409
e 88 419
e 88 454
e 88 465
e 88 501
e 88 504
e 88 548
e 88 763
e 88 764
e 88 830
e 88 892
e 88 967
e 88 1653
e 88 2005
e 88 2007
e 89 91
e 89 124
e 89 125
e 89 202
e 89 242
e 89 256
e 89 258
e 89 264
e 89 265
e 89 278
e 89 279
e 89 299
e 89 301
e 89 343
e 89 409
e 89 419
e 89 454
e 89 465
e 89 501
e 89 504
e 89 679
e 89 680
e 89 681
e 89 763
e 89 764
e 89 830
e 89 892
e 89 967
e 89 1653
e 90 116
e 90 121
e 90 124
e 90 125
e 90 242
e 90 342
e 90 455
e 90 516
e 90 553
e 90 602
e 90 603
e 90 608
e 90 610
e 90 636
e 90 637
e 90 638
e 90 639
e 90 640
e 90 641
e 90 718
e 90 826
e 91 124
e 91 125
e 91 131
e 91 136
e 91 202
e 91 242
e 91 256
e 91 258
e 91 264
e 91 265
e 91 278
e 91 279
e 91 299
e 91 309
e 91 343
e 91 409
e 91 454
e 91 465
e 91 501
e 91 504
e 91 509
e 91 679
e 91 680
e 91 681
e 91 763
e 91 764
e 91 830
e 91 967
e 91 1653
e 92 106
e 92 120
e 92 121
e 92 138
e 92 141
e 92 182
e 92 195
e 92 242
e 92 353
e 92 380
e 92 400
e 92 403
e 92 459
e 92 506
e 92 570
e 92 612
e 92 656
e 92 660
e 92 720
e 92 761
e 92 786
e 92 851
e 92 852
e 92 931
e 92 2257
e 92 2311
e 92 2362
e 93 94
e 93 95
e 93 96
e 93 139
e 93 141
e 93 182
e 93 189
e 93 203
e 93 217
e 93 247
e 93 248
e 93 249
e 93 313
e 93 353
e 93 360
e 93 416
e 93 471
e 93 518
e 93 602
e 93 617
e 93 667
e 93 668
e 93 751
e 93 808
e 93 853
e 93 934
e 93 935
e 93 1748
e 93 1752
e 93 2285
e 93 2409
e 93 2410
e 93 2411
e 93 2412
e 94 95
e 94 96
e 94 139
e 94 141
e 94 182
e 94 189
e 94 203
e 94 217
e 94 247
e 94 248
e 94 249
e 94 313
e 94 353
e 94 360
e 94 416
e 94 471
e 94 518
e 94 548
e 94 602
e 94 617
e 94 667
e 94 668
e 94 751
e 94 808
e 94 853
e 94 934
e 94 935
e 94 1748
e 94 1752
e 94 2285
e 94 2409
e 94 2410
e 94 2411
e 94 2412
e 95 96
e 95 118
e 95 119
e 95 139
e 95 141
e 95 182
e 95 189
e 95 203
e 95 217
e 95 247
e 95 248
e 95 249
e 95 313
e 95 353
e 95 360
e 95 416
e 95 471
e 95 518
e 95 602
e 95 617
e 95 667
e 95 668
e 95 751
e 95 808
e 95 853
e 95 934
e 95 935
e 95 1748
e 95 1752
e 95 2285
e 95 2409
e 95 2410
e 95 2411
e 95 2412
e 96 118
e 96 119
e 96 139
e 96 141
e 96 182
e 96 189
e 96 203
e 96 217
e 96 247
e 96 248
e 96 249
e 96 313
e 96 353
e 96 360
e 96 416
e 96 471
e 96 518
e 96 602
e 96 617
e 96 667
e 96 668
e 96 751
e 96 756
e 96 808
e 96 853
e 96 934
e 96 935
e 96 1748
e 96 1752
e 96 2285
e 96 2409
e 96 2410
e 96 2411
e 96 2412
e 97 98
e 97 99
e 97 100
e 97 2157
e 97 2158
e 97 2159
e 97 2160
e 98 99
e 98 100
e 98 131
e 98 135
e 98 136
e 98 181
e 98 2157
e 98 2158
e 98 2159
e 98 2160
e 99 100
e 99 131
e 99 135
e 99 136
e 99 172
e 99 2157
e 99 2158
e 99 2159
e 99 2160
e 99 2383
e 100 172
e 100 471
e 100 518
e 100 2157
e 100 2158
e 100 2159
e 100 2160
e 100 2383
e 102 103
e 102 104
e 102 105
e 102 106
e 102 107
e 102 108
e 102 109
e 102 110
e 102 111
e 102 112
e 102 113
e 102 114
e 102 115
e 102 116
e 102 117
e 102 118
e 102 119
e 102 120
e 102 121
e 102 2422
e 102 2423
e 103 104
e 103 107
e 103 108
e 103 109
e 103 110
e 103 111
e 103 112
e 103 113
e 103 114
e 103 117
e 103 121
e 103 126
e 103 127
e 103 150
e 103 178
e 103 229
e 103 335
e 103 341
e 103 421
e 103 422
e 103 2422
e 103 2423
e 104 107
e 104 108
e 104 109
e 104 110
e 104 111
e 104 112
e 104 113
e 104 114
e 104 117
e 104 121
e 104 150
e 104 178
e 104 202
e 104 323
e 104 325
e 104 335
e 104 341
e 104 852
e 104 2422
e 104 2423
e 105 106
e 105 121
e 105 127
e 105 131
e 105 182
e 105 202
e 105 217
e 105 242
e 105 247
e 105 248
e 105 249
e 105 299
e 105 309
e 105 407
e 105 531
e 105 582
e 105 601
e 105 602
e 105 604
e 105 606
e 105 607
e 105 617
e 105 640
e 105 641
e 105 667
e 105 780
e 105 786
e 105 2306
e 106 121
e 106 127
e 106 131
e 106 182
e 106 202
e 106 217
e 106 242
e 106 299
e 106 309
e 106 331
e 106 407
e 106 531
e 106 582
e 106 601
e 106 602
e 106 604
e 106 606
e 106 607
e 106 617
e 106 640
e 106 641
e 106 667
e 106 780
e 106 786
e 106 808
e 106 812
e 106 2306
e 107 108
e 107 109
e 107 110
e 107 111
e 107 112
e 107 113
e 107 114
e 107 117
e 107 121
e 107 150
e 107 240
e 107 675
e 107 2422
e 107 2423
e 108 109
e 108 110
e 108 111
e 108 112
e 108 113
e 108 114
e 108 117
e 108 118
e 108 119
e 108 120
e 108 121
e 108 150
e 108 202
e 108 2422
e 108 2423
e 109 110
e 109 111
e 109 112
e 109 113
e 109 114
e 109 117
e 109 120
e 109 121
e 109 150
e 109 421
e 109 422
e 109 969
e 109 970
e 109 971
e 109 972
e 109 2422
e 109 2423
e 110 111
e 110 112
e 110 113
e 110 114
e 110 117
e 110 121
e 110 150
e 110 188
e 110 202
e 110 323
e 110 325
e 110 421
e 110 422
e 110 491
e 110 492
e 110 493
e 110 567
e 110 568
e 110 569
e 110 882
e 110 2422
e 110 2423
e 111 112
e 111 113
e 111 114
e 111 117
e 111 121
e 111 150
e 111 392
e 111 2422
e 111 2423
e 112 113
e 112 114
e 112 117
e 112 121
e 112 124
e 112 125
e 112 131
e 112 136
e 112 138
e 112 139
e 112 150
e 112 178
e 112 182
e 112 188
e 112 218
e 112 232
e 112 237
e 112 316
e 112 323
e 112 325
e 112 411
e 112 421
e 112 422
e 112 612
e 112 617
e 112 622
e 112 629
e 112 841
e 112 846
e 112 882
e 112 910
e 112 911
e 112 912
e 112 913
e 112 914
e 112 2422
e 112 2423
e 113 114
e 113 117
e 113 121
e 113 150
e 113 178
e 113 188
e 113 240
e 113 323
e 113 325
e 113 343
e 113 421
e 113 422
e 113 456
e 113 457
e 113 458
e 113 841
e 113 846
e 113 910
e 113 911
e 113 912
e 113 913
e 113 914
e 113 958
e 113 2422
e 113 2423
e 114 117
e 114 118
e 114 119
e 114 121
e 114 150
e 114 500
e 114 2422
e 114 2423
e 115 116
e 115 124
e 115 125
e 115 131
e 115 136
e 115 168
e 115 301
e 115 343
e 115 409
e 115 450
e 115 455
e 115 535
e 116 124
e 116 125
e 116 131
e 116 136
e 116 168
e 116 301
e 116 343
e 116 409
e 116 450
e 116 455
e 116 535
e 117 118
e 117 119
e 117 120
e 117 121
e 117 150
e 117 168
e 117 714
e 117 715
e 117 716
e 117 882
e 117 2422
e 117 2423
e 118 119
e 118 138
e 118 139
e 118 182
e 118 250
e 118 260
e 118 274
e 118 276
e 118 279
e 118 313
e 118 351
e 118 360
e 118 413
e 118 414
e 118 434
e 118 461
e 118 465
e 118 468
e 118 525
e 118 573
e 118 668
e 118 673
e 118 697
e 118 699
e 118 790
e 118 854
e 118 855
e 118 856
e 118 858
e 118 929
e 118 962
e 118 1491
e 118 1724
e 118 1748
e 118 1752
e 118 2228
e 118 2267
e 118 2379
e 118 2381
e 119 138
e 119 139
e 119 163
e 119 164
e 119 182
e 119 199
e 119 250
e 119 260
e 119 274
e 119 276
e 119 279
e 119 313
e 119 351
e 119 360
e 119 413
e 119 414
e 119 427
e 119 428
e 119 429
e 119 430
e 119 431
e 119 434
e 119 446
e 119 447
e 119 461
e 119 465
e 119 525
e 119 573
e 119 668
e 119 673
e 119 697
e 119 699
e 119 790
e 119 855
e 119 856
e 119 858
e 119 929
e 119 1491
e 119 1528
e 119 1529
e 119 1530
e 119 1724
e 119 1748
e 119 1752
e 119 2136
e 119 2227
e 119 2228
e 119 2267
e 119 2379
e 119 2381
e 120 124
e 120 165
e 120 242
e 120 245
e 120 251
e 120 259
e 120 279
e 120 295
e 120 304
e 120 307
e 120 310
e 120 313
e 120 342
e 120 353
e 120 360
e 120 400
e 120 402
e 120 410
e 120 465
e 120 471
e 120 499
e 120 501
e 120 518
e 120 523
e 120 557
e 120 558
e 120 583
e 120 612
e 120 617
e 120 621
e 120 636
e 120 637
e 120 640
e 120 660
e 120 698
e 120 700
e 120 732
e 120 780
e 120 790
e 120 813
e 120 852
e 120 878
e 120 1606
e 120 1679
e 120 1751
e 120 1752
e 120 2425
e 121 122
e 121 124
e 121 125
e 121 131
e 121 133
e 121 134
e 121 136
e 121 138
e 121 139
e 121 155
e 121 168
e 121 170
e 121 173
e 121 176
e 121 177
e 121 180
e 121 182
e 121 189
e 121 218
e 121 225
e 121 226
e 121 227
e 121 228
e 121 230
e 121 237
e 121 240
e 121 242
e 121 244
e 121 245
e 121 247
e 121 248
e 121 249
e 121 250
e 121 251
e 121 252
e 121 253
e 121 256
e 121 257
e 121 258
e 121 259
e 121 260
e 121 264
e 121 265
e 121 288
e 121 301
e 121 317
e 121 326
e 121 328
e 121 331
e 121 343
e 121 349
e 121 370
e 121 372
e 121 380
e 121 408
e 121 409
e 121 410
e 121 411
e 121 416
e 121 420
e 121 423
e 121 424
e 121 448
e 121 449
e 121 450
e 121 451
e 121 452
e 121 453
e 121 454
e 121 458
e 121 460
e 121 479
e 121 490
e 121 491
e 121 492
e 121 493
e 121 496
e 121 497
e 121 499
e 121 500
e 121 502
e 121 513
e 121 514
e 121 515
e 121 517
e 121 528
e 121 529
e 121 530
e 121 531
e 121 532
e 121 557
e 121 558
e 121 559
e 121 563
e 121 565
e 121 566
e 121 570
e 121 574
e 121 579
e 121 581
e 121 582
e 121 583
e 121 584
e 121 593
e 121 594
e 121 602
e 121 603
e 121 606
e 121 610
e 121 612
e 121 617
e 121 622
e 121 627
e 121 629
e 121 636
e 121 637
e 121 638
e 121 639
e 121 640
e 121 641
e 121 656
e 121 660
e 121 672
e 121 673
e 121 675
e 121 677
e 121 678
e 121 679
e 121 680
e 121 681
e 121 684
e 121 713
e 121 720
e 121 722
e 121 753
e 121 763
e 121 766
e 121 767
e 121 768
e 121 776
e 121 779
e 121 780
e 121 782
e 121 783
e 121 784
e 121 785
e 121 786
e 121 787
e 121 788
e 121 789
e 121 790
e 121 795
e 121 796
e 121 805
e 121 806
e 121 807
e 121 808
e 121 812
e 121 813
e 121 822
e 121 826
e 121 842
e 121 849
e 121 850
e 121 852
e 121 874
e 121 877
e 121 878
e 121 883
e 121 890
e 121 891
e 121 892
e 121 919
e 121 921
e 121 929
e 121 934
e 121 935
e 121 962
e 121 1704
e 121 1705
e 121 1712
e 121 1876
e 121 2139
e 121 2393
e 121 2417
e 121 2418
e 121 2419
e 121 2420
e 121 2421
e 121 2422
e 121 2423
e 122 123
e 122 124
e 122 125
e 122 126
e 122 127
e 122 1713
e 122 1714
e 122 1715
e 123 240
e 123 456
e 123 457
e 123 458
e 123 1713
e 123 1714
e 123 1715
e 124 125
e 124 202
e 124 455
e 124 582
e 124 610
e 124 713
e 124 870
e 124 890
e 125 242
e 125 268
e 125 269
e 125 270
e 125 455
e 125 582
e 125 610
e 125 713
e 125 870
e 125 890
e 126 127
e 126 155
e 126 168
e 126 189
e 126 219
e 126 229
e 126 230
e 126 240
e 126 259
e 126 274
e 126 301
e 126 312
e 126 313
e 126 332
e 126 339
e 126 343
e 126 346
e 126 349
e 126 350
e 126 377
e 126 460
e 126 516
e 126 557
e 126 558
e 126 570
e 126 581
e 126 602
e 126 610
e 126 637
e 126 638
e 126 667
e 126 668
e 126 672
e 126 673
e 126 676
e 126 711
e 126 751
e 126 753
e 126 782
e 126 808
e 126 813
e 126 822
e 126 861
e 126 874
e 126 877
e 126 878
e 126 890
e 126 962
e 126 2335
e 127 155
e 127 165
e 127 168
e 127 189
e 127 219
e 127 229
e 127 230
e 127 248
e 127 249
e 127 259
e 127 274
e 127 301
e 127 312
e 127 313
e 127 332
e 127 334
e 127 339
e 127 342
e 127 343
e 127 344
e 127 346
e 127 349
e 127 350
e 127 377
e 127 460
e 127 516
e 127 557
e 127 558
e 127 570
e 127 581
e 127 602
e 127 610
e 127 637
e 127 638
e 127 667
e 127 668
e 127 672
e 127 673
e 127 711
e 127 751
e 127 753
e 127 782
e 127 808
e 127 813
e 127 822
e 127 861
e 127 870
e 127 871
e 127 874
e 127 877
e 127 878
e 127 890
e 127 962
e 127 2335
e 128 129
e 128 1752
e 128 2177
e 128 2181
e 128 2320
e 129 423
e 129 563
e 129 575
e 129 847
e 130 131
e 131 132
e 131 133
e 131 134
e 131 135
e 131 136
e 131 137
e 131 140
e 131 145
e 131 147
e 131 148
e 131 156
e 131 160
e 131 161
e 131 162
e 131 167
e 131 171
e 131 174
e 131 181
e 131 183
e 131 193
e 131 202
e 131 242
e 131 244
e 131 245
e 131 254
e 131 258
e 131 260
e 131 294
e 131 295
e 131 301
e 131 319
e 131 342
e 131 343
e 131 359
e 131 375
e 131 386
e 131 407
e 131 409
e 131 416
e 131 419
e 131 423
e 131 471
e 131 481
e 131 517
e 131 518
e 131 528
e 131 532
e 131 535
e 131 548
e 131 559
e 131 560
e 131 561
e 131 562
e 131 563
e 131 565
e 131 566
e 131 582
e 131 583
e 131 606
e 131 612
e 131 622
e 131 633
e 131 640
e 131 642
e 131 643
e 131 644
e 131 645
e 131 720
e 131 764
e 131 780
e 131 797
e 131 812
e 131 852
e 131 890
e 131 983
e 131 986
e 131 1951
e 132 133
e 132 134
e 132 135
e 132 136
e 132 1951
e 132 2005
e 132 2007
e 133 134
e 133 197
e 133 465
e 133 610
e 133 633
e 133 640
e 133 641
e 133 853
e 133 883
e 133 1437
e 133 1438
e 133 1543
e 133 1742
e 133 2007
e 133 2210
e 133 2252
e 133 2253
e 133 2377
e 133 2378
e 134 166
e 134 197
e 134 204
e 134 205
e 134 206
e 134 207
e 134 208
e 134 220
e 134 406
e 134 445
e 134 465
e 134 472
e 134 533
e 134 610
e 134 633
e 134 640
e 134 641
e 134 853
e 134 883
e 134 884
e 134 1437
e 134 1438
e 134 1543
e 134 1742
e 134 2005
e 134 2007
e 134 2210
e 134 2252
e 134 2253
e 134 2262
e 134 2376
e 134 2377
e 134 2378
e 135 136
e 135 137
e 135 140
e 135 145
e 135 156
e 135 160
e 135 161
e 135 162
e 135 167
e 135 171
e 135 174
e 135 189
e 135 193
e 135 254
e 135 258
e 135 301
e 135 312
e 135 313
e 135 375
e 135 407
e 135 416
e 135 423
e 135 471
e 135 518
e 135 566
e 135 582
e 135 612
e 135 622
e 135 633
e 135 743
e 135 744
e 135 852
e 135 882
e 135 1951
e 136 137
e 136 140
e 136 145
e 136 156
e 136 160
e 136 161
e 136 162
e 136 167
e 136 171
e 136 174
e 136 181
e 136 183
e 136 193
e 136 244
e 136 245
e 136 254
e 136 258
e 136 260
e 136 271
e 136 301
e 136 342
e 136 343
e 136 359
e 136 386
e 136 395
e 136 396
e 136 407
e 136 409
e 136 416
e 136 419
e 136 423
e 136 471
e 136 481
e 136 517
e 136 518
e 136 528
e 136 532
e 136 535
e 136 548
e 136 564
e 136 565
e 136 566
e 136 582
e 136 583
e 136 612
e 136 622
e 136 633
e 136 640
e 136 642
e 136 643
e 136 644
e 136 645
e 136 720
e 136 764
e 136 780
e 136 797
e 136 812
e 136 852
e 136 890
e 136 983
e 136 986
e 136 1951
e 137 1409
e 137 1891
e 137 1892
e 137 1893
e 137 1894
e 137 1951
e 138 139
e 138 158
e 138 159
e 138 168
e 138 178
e 138 182
e 138 202
e 138 218
e 138 237
e 138 242
e 138 250
e 138 251
e 138 252
e 138 256
e 138 257
e 138 258
e 138 325
e 138 326
e 138 380
e 138 386
e 138 411
e 138 419
e 138 454
e 138 502
e 138 558
e 138 581
e 138 582
e 138 612
e 138 617
e 138 622
e 138 629
e 138 672
e 138 673
e 138 676
e 138 679
e 138 680
e 138 681
e 138 695
e 138 714
e 138 715
e 138 716
e 138 722
e 138 759
e 138 782
e 138 812
e 138 813
e 138 820
e 138 822
e 138 851
e 138 874
e 138 877
e 138 878
e 138 884
e 138 904
e 138 907
e 138 915
e 138 916
e 138 917
e 138 929
e 138 933
e 138 937
e 138 938
e 138 939
e 138 942
e 138 947
e 138 953
e 138 954
e 138 960
e 138 961
e 138 962
e 138 982
e 138 2035
e 139 159
e 139 168
e 139 181
e 139 182
e 139 202
e 139 218
e 139 250
e 139 251
e 139 252
e 139 256
e 139 257
e 139 258
e 139 325
e 139 326
e 139 341
e 139 373
e 139 374
e 139 380
e 139 386
e 139 419
e 139 454
e 139 502
e 139 503
e 139 558
e 139 612
e 139 617
e 139 622
e 139 629
e 139 635
e 139 672
e 139 673
e 139 695
e 139 708
e 139 709
e 139 722
e 139 782
e 139 798
e 139 812
e 139 813
e 139 822
e 139 874
e 139 877
e 139 878
e 139 904
e 139 907
e 139 916
e 139 917
e 139 918
e 139 924
e 139 929
e 139 931
e 139 933
e 139 937
e 139 938
e 139 939
e 139 942
e 139 947
e 139 948
e 139 949
e 139 953
e 139 954
e 139 960
e 139 961
e 139 962
e 139 982
e 140 1452
e 140 1951
e 141 142
e 141 143
e 141 144
e 141 150
e 141 155
e 141 168
e 141 170
e 141 173
e 141 180
e 141 202
e 141 255
e 141 281
e 141 282
e 141 283
e 141 284
e 141 285
e 141 286
e 141 287
e 141 355
e 141 518
e 141 548
e 141 1258
e 141 1272
e 142 143
e 142 168
e 142 170
e 142 173
e 142 180
e 143 168
e 143 170
e 143 173
e 143 180
e 144 150
e 144 168
e 144 170
e 144 173
e 144 180
e 144 218
e 144 250
e 144 251
e 144 252
e 144 444
e 144 502
e 144 883
e 144 961
e 144 973
e 144 1272
e 145 146
e 145 147
e 145 148
e 145 149
e 145 151
e 145 152
e 145 153
e 145 154
e 145 1434
e 145 1435
e 145 1436
e 145 1437
e 145 1438
e 145 1439
e 145 1951
e 145 2010
e 145 2011
e 146 147
e 146 148
e 146 149
e 146 151
e 146 152
e 146 153
e 146 154
e 146 159
e 146 167
e 146 203
e 146 209
e 146 218
e 146 246
e 146 298
e 146 326
e 146 331
e 146 397
e 146 412
e 146 438
e 146 446
e 146 518
e 146 585
e 146 586
e 146 587
e 146 588
e 146 659
e 146 660
e 146 694
e 146 695
e 146 720
e 146 761
e 146 853
e 146 942
e 146 947
e 146 1327
e 146 1328
e 146 1329
e 146 1330
e 146 1331
e 146 1332
e 146 1333
e 146 1334
e 146 1404
e 146 1414
e 146 1437
e 146 1438
e 146 1439
e 146 1481
e 146 1485
e 146 1486
e 146 1488
e 146 1504
e 146 1521
e 146 1540
e 146 1541
e 146 1542
e 146 1543
e 146 1544
e 146 1901
e 146 1941
e 146 1942
e 146 1943
e 146 1975
e 146 1976
e 146 1977
e 146 2002
e 146 2065
e 146 2210
e 146 2222
e 146 2373
e 146 2374
e 146 2375
e 146 2376
e 146 2377
e 146 2378
e 147 148
e 147 149
e 147 151
e 147 152
e 147 153
e 147 154
e 147 159
e 147 167
e 147 209
e 147 218
e 147 298
e 147 326
e 147 331
e 147 397
e 147 438
e 147 446
e 147 518
e 147 535
e 147 585
e 147 586
e 147 587
e 147 588
e 147 659
e 147 660
e 147 678
e 147 694
e 147 695
e 147 720
e 147 761
e 147 853
e 147 942
e 147 947
e 147 1327
e 147 1328
e 147 1329
e 147 1330
e 147 1331
e 147 1332
e 147 1333
e 147 1334
e 147 1404
e 147 1414
e 147 1437
e 147 1438
e 147 1439
e 147 1481
e 147 1485
e 147 1486
e 147 1488
e 147 1504
e 147 1521
e 147 1540
e 147 1541
e 147 1542
e 147 1543
e 147 1544
e 147 1901
e 147 1941
e 147 1942
e 147 1943
e 147 1975
e 147 1976
e 147 1977
e 147 2002
e 147 2065
e 147 2210
e 147 2222
e 147 2373
e 147 2374
e 147 2375
e 147 2378
e 148 149
e 148 151
e 148 152
e 148 153
e 148 154
e 148 159
e 148 167
e 148 209
e 148 218
e 148 298
e 148 326
e 148 331
e 148 397
e 148 438
e 148 446
e 148 518
e 148 535
e 148 585
e 148 586
e 148 587
e 148 588
e 148 659
e 148 660
e 148 678
e 148 694
e 148 695
e 148 720
e 148 761
e 148 770
e 148 853
e 148 942
e 148 947
e 148 1327
e 148 1328
e 148 1329
e 148 1330
e 148 1331
e 148 1332
e 148 1333
e 148 1334
e 148 1404
e 148 1414
e 148 1437
e 148 1438
e 148 1439
e 148 1481
e 148 1485
e 148 1486
e 148 1488
e 148 1504
e 148 1521
e 148 1540
e 148 1541
e 148 1542
e 148 1543
e 148 1544
e 148 1901
e 148 1941
e 148 1942
e 148 1943
e 148 1975
e 148 1976
e 148 1977
e 148 2002
e 148 2065
e 148 2210
e 148 2222
e 148 2373
e 148 2374
e 148 2375
e 148 2376
e 148 2377
e 148 2378
e 149 151
e 149 152
e 149 153
e 149 154
e 149 167
e 149 438
e 149 446
e 149 518
e 149 585
e 149 586
e 149 587
e 149 659
e 149 694
e 149 695
e 149 853
e 149 1327
e 149 1328
e 149 1329
e 149 1330
e 149 1331
e 149 1332
e 149 1333
e 149 1334
e 149 1404
e 149 1437
e 149 1438
e 149 1439
e 149 1485
e 149 1486
e 149 1540
e 149 1541
e 149 1542
e 149 1543
e 149 1544
e 149 1941
e 149 1942
e 149 1943
e 149 1975
e 149 1976
e 149 2373
e 149 2374
e 150 168
e 150 170
e 150 173
e 150 180
e 150 218
e 150 250
e 150 251
e 150 252
e 150 321
e 150 323
e 150 325
e 150 444
e 150 502
e 150 530
e 150 531
e 150 532
e 150 612
e 150 617
e 150 622
e 150 629
e 150 883
e 150 904
e 150 905
e 150 906
e 150 922
e 150 923
e 150 961
e 150 973
e 150 974
e 150 1272
e 151 152
e 151 153
e 151 154
e 151 166
e 151 167
e 151 218
e 151 438
e 151 446
e 151 518
e 151 585
e 151 586
e 151 587
e 151 659
e 151 694
e 151 695
e 151 853
e 151 1327
e 151 1328
e 151 1329
e 151 1330
e 151 1331
e 151 1332
e 151 1333
e 151 1334
e 151 1404
e 151 1437
e 151 1438
e 151 1439
e 151 1485
e 151 1486
e 151 1540
e 151 1541
e 151 1542
e 151 1543
e 151 1544
e 151 1941
e 151 1942
e 151 1943
e 151 1975
e 151 1976
e 151 2128
e 151 2129
e 151 2373
e 151 2374
e 152 153
e 152 154
e 152 167
e 152 218
e 152 438
e 152 446
e 152 518
e 152 585
e 152 586
e 152 587
e 152 659
e 152 694
e 152 695
e 152 853
e 152 1327
e 152 1328
e 152 1329
e 152 1330
e 152 1331
e 152 1332
e 152 1333
e 152 1334
e 152 1404
e 152 1437
e 152 1438
e 152 1439
e 152 1485
e 152 1486
e 152 1540
e 152 1541
e 152 1542
e 152 1543
e 152 1544
e 152 1941
e 152 1942
e 152 1943
e 152 1975
e 152 1976
e 152 2373
e 152 2374
e 153 154
e 153 158
e 153 167
e 153 218
e 153 397
e 153 438
e 153 446
e 153 518
e 153 585
e 153 586
e 153 587
e 153 659
e 153 694
e 153 695
e 153 853
e 153 1327
e 153 1328
e 153 1329
e 153 1330
e 153 1331
e 153 1332
e 153 1333
e 153 1334
e 153 1404
e 153 1437
e 153 1438
e 153 1439
e 153 1485
e 153 1486
e 153 1540
e 153 1541
e 153 1542
e 153 1543
e 153 1544
e 153 1871
e 153 1872
e 153 1941
e 153 1942
e 153 1943
e 153 1975
e 153 1976
e 153 1977
e 153 2373
e 153 2374
e 154 159
e 154 167
e 154 209
e 154 218
e 154 397
e 154 438
e 154 446
e 154 518
e 154 585
e 154 586
e 154 587
e 154 659
e 154 694
e 154 695
e 154 853
e 154 1327
e 154 1328
e 154 1329
e 154 1330
e 154 1331
e 154 1332
e 154 1333
e 154 1334
e 154 1404
e 154 1414
e 154 1437
e 154 1438
e 154 1439
e 154 1485
e 154 1486
e 154 1504
e 154 1521
e 154 1540
e 154 1541
e 154 1542
e 154 1543
e 154 1544
e 154 1881
e 154 1882
e 154 1901
e 154 1941
e 154 1942
e 154 1943
e 154 1975
e 154 1976
e 154 1977
e 154 2002
e 154 2065
e 154 2373
e 154 2374
e 154 2375
e 155 168
e 155 240
e 155 241
e 155 416
e 155 419
e 155 460
e 155 513
e 155 514
e 155 515
e 155 516
e 155 517
e 155 518
e 155 530
e 155 531
e 155 532
e 155 535
e 155 579
e 155 593
e 155 594
e 155 636
e 155 637
e 155 640
e 155 646
e 155 649
e 155 718
e 155 720
e 155 722
e 155 723
e 155 727
e 155 728
e 155 729
e 155 730
e 155 731
e 155 773
e 155 783
e 155 784
e 155 785
e 155 786
e 155 787
e 155 788
e 155 808
e 155 812
e 155 835
e 155 849
e 155 850
e 155 852
e 155 853
e 155 942
e 155 947
e 155 968
e 155 969
e 155 970
e 155 971
e 155 972
e 156 157
e 156 158
e 156 159
e 156 1415
e 156 1951
e 156 2352
e 157 165
e 157 612
e 157 1978
e 158 159
e 158 182
e 158 218
e 158 343
e 158 471
e 158 510
e 158 588
e 158 621
e 158 673
e 158 808
e 158 812
e 158 852
e 159 165
e 159 182
e 159 196
e 159 209
e 159 210
e 159 213
e 159 218
e 159 242
e 159 298
e 159 301
e 159 326
e 159 334
e 159 342
e 159 602
e 159 610
e 159 612
e 159 617
e 159 622
e 159 629
e 159 638
e 159 641
e 159 655
e 159 852
e 159 883
e 159 929
e 159 942
e 159 947
e 159 1887
e 159 1888
e 159 1889
e 159 1890
e 159 1891
e 159 1892
e 159 1893
e 159 1894
e 159 1988
e 159 1998
e 159 1999
e 159 2016
e 159 2077
e 159 2082
e 159 2085
e 159 2086
e 159 2087
e 159 2088
e 159 2197
e 159 2221
e 159 2222
e 159 2307
e 159 2308
e 159 2309
e 159 2310
e 159 2311
e 159 2332
e 159 2344
e 159 2345
e 159 2346
e 159 2382
e 160 161
e 160 162
e 160 163
e 160 164
e 160 1421
e 160 1422
e 160 1519
e 160 1675
e 160 1823
e 160 1895
e 160 1896
e 160 1897
e 160 1898
e 160 1899
e 160 1900
e 160 1901
e 160 1951
e 160 1997
e 160 2019
e 160 2079
e 160 2131
e 160 2323
e 161 165
e 161 166
e 161 167
e 161 1308
e 161 1542
e 161 1829
e 161 1863
e 161 1951
e 161 2000
e 161 2001
e 161 2002
e 161 2026
e 161 2070
e 161 2071
e 161 2072
e 161 2073
e 161 2074
e 161 2075
e 161 2076
e 161 2077
e 161 2078
e 161 2079
e 162 169
e 162 1413
e 162 1519
e 162 2081
e 162 2131
e 162 2164
e 162 2165
e 162 2166
e 162 2167
e 162 2168
e 162 2169
e 162 2296
e 162 2349
e 163 164
e 163 195
e 163 197
e 163 224
e 163 298
e 163 307
e 163 402
e 163 403
e 163 418
e 163 449
e 163 461
e 163 465
e 163 469
e 163 558
e 163 672
e 163 673
e 163 782
e 163 808
e 163 813
e 163 822
e 163 874
e 163 875
e 163 876
e 163 877
e 163 878
e 163 1540
e 163 1606
e 163 1632
e 163 2142
e 163 2345
e 163 2349
e 164 195
e 164 197
e 164 224
e 164 298
e 164 418
e 164 449
e 164 461
e 164 465
e 164 469
e 164 558
e 164 672
e 164 673
e 164 782
e 164 808
e 164 813
e 164 822
e 164 874
e 164 875
e 164 876
e 164 877
e 164 878
e 164 1540
e 164 1606
e 164 1632
e 164 2142
e 165 189
e 165 202
e 165 224
e 165 301
e 165 312
e 165 313
e 165 334
e 165 336
e 165 337
e 165 338
e 165 339
e 165 340
e 165 342
e 165 345
e 165 1829
e 165 2079
e 166 167
e 166 182
e 166 210
e 166 227
e 166 472
e 166 610
e 166 620
e 166 818
e 166 819
e 166 853
e 166 1210
e 166 1486
e 166 1504
e 166 1742
e 166 1863
e 166 1929
e 166 1977
e 166 2070
e 166 2077
e 166 2297
e 167 182
e 167 203
e 167 225
e 167 226
e 167 227
e 167 228
e 167 434
e 167 469
e 167 473
e 167 474
e 167 475
e 167 476
e 167 585
e 167 586
e 167 587
e 167 640
e 167 684
e 167 722
e 167 1180
e 167 1308
e 167 1852
e 167 1929
e 167 1930
e 167 1931
e 167 1932
e 167 1934
e 167 1935
e 167 1936
e 167 1937
e 167 1938
e 167 1939
e 167 1940
e 167 1944
e 167 1946
e 167 1951
e 167 2020
e 167 2076
e 167 2079
e 168 170
e 168 173
e 168 179
e 168 180
e 168 181
e 168 182
e 168 202
e 168 218
e 168 229
e 168 230
e 168 240
e 168 255
e 168 256
e 168 257
e 168 258
e 168 286
e 168 287
e 168 316
e 168 319
e 168 323
e 168 325
e 168 326
e 168 331
e 168 343
e 168 380
e 168 385
e 168 386
e 168 412
e 168 491
e 168 492
e 168 493
e 168 502
e 168 509
e 168 530
e 168 531
e 168 532
e 168 548
e 168 557
e 168 560
e 168 561
e 168 562
e 168 563
e 168 570
e 168 574
e 168 576
e 168 580
e 168 581
e 168 582
e 168 612
e 168 617
e 168 622
e 168 629
e 168 660
e 168 674
e 168 675
e 168 677
e 168 678
e 168 697
e 168 710
e 168 748
e 168 768
e 168 858
e 168 859
e 168 863
e 168 887
e 168 929
e 168 942
e 168 947
e 168 963
e 168 967
e 168 981
e 168 982
e 168 986
e 168 987
e 168 988
e 168 989
e 168 990
e 168 1078
e 168 1159
e 169 189
e 169 301
e 169 622
e 170 173
e 170 180
e 170 202
e 170 218
e 170 237
e 170 323
e 170 325
e 170 386
e 170 411
e 170 471
e 170 502
e 170 518
e 170 675
e 170 860
e 170 870
e 170 871
e 170 883
e 170 975
e 170 976
e 170 977
e 170 978
e 171 172
e 171 2383
e 172 189
e 172 195
e 172 301
e 172 304
e 172 312
e 172 313
e 172 391
e 172 413
e 172 414
e 172 415
e 172 2159
e 172 2383
e 173 180
e 173 218
e 173 240
e 173 323
e 173 325
e 173 386
e 173 502
e 173 922
e 173 923
e 173 975
e 173 976
e 173 977
e 173 978
e 174 175
e 174 176
e 174 177
e 174 178
e 174 179
e 174 2283
e 174 2284
e 174 2286
e 175 188
e 175 196
e 175 612
e 175 617
e 175 621
e 175 622
e 175 629
e 175 2290
e 176 177
e 176 513
e 176 514
e 176 515
e 176 516
e 176 517
e 176 718
e 176 2283
e 177 240
e 177 479
e 177 490
e 177 491
e 177 492
e 177 493
e 177 513
e 177 514
e 177 515
e 177 516
e 177 517
e 177 518
e 177 609
e 177 718
e 177 2283
e 178 224
e 178 401
e 178 402
e 178 646
e 178 2248
e 178 2249
e 178 2250
e 178 2251
e 179 301
e 179 640
e 179 641
e 179 942
e 179 2286
e 179 2287
e 180 218
e 180 323
e 180 325
e 180 386
e 180 502
e 180 554
e 180 975
e 180 976
e 180 977
e 180 978
e 181 193
e 181 202
e 181 203
e 181 215
e 181 217
e 181 218
e 181 259
e 181 278
e 181 312
e 181 313
e 181 316
e 181 448
e 181 463
e 181 470
e 181 510
e 181 514
e 181 517
e 181 518
e 181 588
e 181 602
e 181 617
e 181 620
e 181 622
e 181 636
e 181 637
e 181 641
e 181 657
e 181 658
e 181 659
e 181 678
e 181 688
e 181 690
e 181 691
e 181 692
e 181 693
e 181 694
e 181 699
e 181 823
e 181 862
e 181 947
e 181 1540
e 181 1550
e 181 1553
e 181 1971
e 181 2136
e 181 2138
e 181 2140
e 181 2141
e 181 2151
e 181 2222
e 181 2227
e 181 2262
e 181 2319
e 181 2343
e 181 2403
e 182 202
e 182 218
e 182 241
e 182 250
e 182 251
e 182 252
e 182 256
e 182 257
e 182 258
e 182 325
e 182 326
e 182 331
e 182 380
e 182 386
e 182 419
e 182 454
e 182 472
e 182 500
e 182 502
e 182 503
e 182 558
e 182 573
e 182 581
e 182 582
e 182 606
e 182 612
e 182 617
e 182 622
e 182 629
e 182 635
e 182 672
e 182 673
e 182 695
e 182 708
e 182 709
e 182 722
e 182 782
e 182 812
e 182 813
e 182 820
e 182 822
e 182 874
e 182 877
e 182 878
e 182 904
e 182 907
e 182 916
e 182 917
e 182 924
e 182 929
e 182 931
e 182 933
e 182 937
e 182 938
e 182 939
e 182 942
e 182 943
e 182 947
e 182 948
e 182 949
e 182 953
e 182 954
e 182 960
e 182 961
e 182 962
e 182 969
e 182 970
e 182 971
e 182 972
e 182 982
e 183 184
e 183 185
e 183 186
e 183 187
e 183 188
e 183 189
e 184 185
e 184 186
e 184 187
e 184 240
e 184 241
e 184 242
e 185 186
e 185 187
e 185 242
e 186 187
e 186 242
e 187 189
e 187 242
e 187 301
e 187 313
e 188 189
e 188 196
e 188 202
e 188 242
e 188 311
e 188 574
e 188 612
e 188 617
e 188 622
e 188 629
e 188 768
e 188 808
e 188 812
e 189 201
e 189 202
e 189 224
e 189 229
e 189 235
e 189 236
e 189 249
e 189 250
e 189 259
e 189 296
e 189 297
e 189 298
e 189 300
e 189 301
e 189 304
e 189 306
e 189 308
e 189 312
e 189 313
e 189 314
e 189 316
e 189 318
e 189 319
e 189 320
e 189 322
e 189 332
e 189 333
e 189 334
e 189 336
e 189 339
e 189 341
e 189 346
e 189 347
e 189 348
e 189 350
e 189 351
e 189 352
e 189 353
e 189 354
e 189 355
e 189 358
e 189 359
e 189 361
e 189 362
e 189 363
e 189 364
e 189 365
e 189 366
e 189 367
e 189 368
e 189 369
e 189 376
e 189 377
e 189 378
e 189 387
e 189 391
e 189 415
e 189 417
e 189 465
e 189 471
e 189 477
e 189 478
e 189 480
e 189 503
e 189 507
e 189 508
e 189 512
e 189 536
e 189 556
e 189 558
e 189 559
e 189 560
e 189 561
e 189 562
e 189 563
e 189 567
e 189 568
e 189 569
e 189 592
e 189 600
e 189 607
e 189 608
e 189 652
e 189 656
e 189 660
e 189 667
e 189 668
e 189 669
e 189 670
e 189 671
e 189 672
e 189 673
e 189 676
e 189 679
e 189 680
e 189 681
e 189 763
e 189 764
e 189 765
e 189 771
e 189 813
e 189 2284
e 189 2406
e 189 2407
e 189 2408
e 190 191
e 190 192
e 190 193
e 191 192
e 191 193
e 192 193
e 193 194
e 193 215
e 193 216
e 193 217
e 193 224
e 193 225
e 193 226
e 193 227
e 193 228
e 193 240
e 193 247
e 193 248
e 193 249
e 193 259
e 193 260
e 193 316
e 193 317
e 193 331
e 193 345
e 193 392
e 193 407
e 193 448
e 193 449
e 193 479
e 193 490
e 193 491
e 193 492
e 193 493
e 193 509
e 193 548
e 193 608
e 193 628
e 193 635
e 193 640
e 193 642
e 193 643
e 193 644
e 193 645
e 193 696
e 193 770
e 193 808
e 193 809
e 193 812
e 193 820
e 194 195
e 194 196
e 195 305
e 195 535
e 195 536
e 195 537
e 195 538
e 195 539
e 195 540
e 195 541
e 195 542
e 195 543
e 195 544
e 195 545
e 195 546
e 195 547
e 195 548
e 195 1883
e 195 1884
e 195 1885
e 195 1886
e 195 2383
e 196 199
e 196 213
e 196 223
e 196 247
e 196 259
e 196 293
e 196 299
e 196 304
e 196 310
e 196 311
e 196 312
e 196 331
e 196 360
e 196 370
e 196 379
e 196 381
e 196 383
e 196 391
e 196 392
e 196 397
e 196 398
e 196 399
e 196 400
e 196 401
e 196 402
e 196 403
e 196 406
e 196 412
e 196 462
e 196 463
e 196 464
e 196 465
e 196 471
e 196 491
e 196 506
e 196 507
e 196 518
e 196 571
e 196 572
e 196 588
e 196 600
e 196 601
e 196 607
e 196 610
e 196 612
e 196 613
e 196 617
e 196 619
e 196 620
e 196 622
e 196 623
e 196 624
e 196 629
e 196 630
e 196 631
e 196 632
e 196 633
e 196 637
e 196 638
e 196 640
e 196 648
e 196 653
e 196 655
e 196 661
e 196 663
e 196 664
e 196 810
e 196 811
e 196 816
e 196 874
e 196 942
e 196 1006
e 196 1735
e 196 2021
e 196 2064
e 196 2089
e 196 2269
e 196 2284
e 197 245
e 197 277
e 197 298
e 197 299
e 197 300
e 197 301
e 197 1578
e 197 1579
e 197 2150
e 197 2152
e 197 2253
e 197 2266
e 198 204
e 198 225
e 198 226
e 198 227
e 198 228
e 198 307
e 198 310
e 198 311
e 198 401
e 198 403
e 198 406
e 198 440
e 198 706
e 198 808
e 198 2195
e 198 2299
e 199 211
e 199 331
e 199 402
e 199 588
e 199 612
e 199 617
e 199 621
e 199 622
e 199 629
e 199 665
e 199 673
e 199 746
e 199 883
e 199 2197
e 199 2297
e 200 612
e 200 1873
e 200 1874
e 200 2297
e 201 316
e 201 406
e 201 513
e 201 533
e 201 558
e 201 629
e 201 650
e 201 651
e 201 652
e 201 672
e 201 673
e 201 808
e 201 812
e 201 1665
e 201 1666
e 201 1667
e 201 1668
e 201 2154
e 201 2409
e 202 217
e 202 219
e 202 231
e 202 242
e 202 243
e 202 244
e 202 245
e 202 248
e 202 249
e 202 250
e 202 251
e 202 252
e 202 258
e 202 259
e 202 260
e 202 264
e 202 266
e 202 275
e 202 277
e 202 278
e 202 279
e 202 299
e 202 300
e 202 301
e 202 304
e 202 306
e 202 307
e 202 309
e 202 310
e 202 311
e 202 312
e 202 313
e 202 316
e 202 339
e 202 342
e 202 345
e 202 360
e 202 366
e 202 367
e 202 369
e 202 381
e 202 382
e 202 384
e 202 391
e 202 407
e 202 417
e 202 423
e 202 465
e 202 479
e 202 491
e 202 492
e 202 499
e 202 507
e 202 508
e 202 523
e 202 529
e 202 531
e 202 557
e 202 565
e 202 566
e 202 580
e 202 582
e 202 600
e 202 601
e 202 602
e 202 604
e 202 606
e 202 607
e 202 608
e 202 610
e 202 612
e 202 617
e 202 621
e 202 629
e 202 632
e 202 637
e 202 638
e 202 639
e 202 640
e 202 643
e 202 646
e 202 649
e 202 672
e 202 673
e 202 678
e 202 698
e 202 700
e 202 720
e 202 722
e 202 766
e 202 767
e 202 768
e 202 782
e 202 784
e 202 785
e 202 786
e 202 787
e 202 789
e 202 808
e 202 812
e 202 822
e 202 852
e 202 874
e 202 878
e 202 882
e 202 929
e 202 947
e 202 955
e 202 961
e 202 962
e 202 973
e 202 1653
e 202 1743
e 202 1751
e 202 1752
e 202 2317
e 202 2356
e 202 2358
e 202 2360
e 202 2394
e 202 2413
e 203 212
e 203 259
e 203 307
e 203 473
e 203 474
e 203 475
e 203 476
e 203 619
e 203 640
e 203 2136
e 203 2141
e 203 2142
e 203 2227
e 203 2262
e 203 2297
e 204 205
e 204 206
e 204 207
e 204 208
e 204 219
e 204 220
e 204 221
e 204 254
e 204 552
e 204 621
e 204 693
e 204 808
e 204 812
e 204 814
e 204 815
e 204 1501
e 204 1990
e 204 2230
e 204 2231
e 204 2265
e 204 2309
e 205 206
e 205 207
e 205 208
e 205 219
e 205 220
e 205 221
e 205 222
e 205 254
e 205 552
e 205 621
e 205 693
e 205 808
e 205 812
e 205 814
e 205 815
e 205 1501
e 205 1990
e 205 2230
e 205 2231
e 205 2265
e 205 2309
e 206 207
e 206 208
e 206 219
e 206 220
e 206 221
e 206 254
e 206 552
e 206 621
e 206 693
e 206 808
e 206 812
e 206 814
e 206 815
e 206 1501
e 206 1990
e 206 2230
e 206 2231
e 206 2265
e 206 2309
e 207 208
e 207 219
e 207 220
e 207 221
e 207 222
e 207 254
e 207 552
e 207 621
e 207 693
e 207 808
e 207 812
e 207 814
e 207 815
e 207 1501
e 207 1990
e 207 2230
e 207 2231
e 207 2265
e 207 2309
e 208 219
e 208 220
e 208 221
e 208 222
e 208 254
e 208 552
e 208 621
e 208 693
e 208 808
e 208 812
e 208 814
e 208 815
e 208 1501
e 208 1990
e 208 2230
e 208 2231
e 208 2265
e 208 2309
e 209 210
e 209 213
e 209 420
e 209 426
e 209 431
e 209 448
e 209 449
e 209 603
e 209 620
e 209 623
e 209 734
e 209 747
e 209 799
e 209 800
e 209 801
e 209 810
e 209 811
e 209 883
e 209 885
e 209 1225
e 209 1364
e 209 1449
e 209 1456
e 209 1499
e 209 1988
e 209 1992
e 209 2005
e 209 2007
e 209 2012
e 209 2013
e 209 2014
e 209 2015
e 209 2016
e 209 2017
e 209 2018
e 209 2019
e 209 2037
e 209 2038
e 209 2040
e 209 2041
e 209 2042
e 209 2097
e 209 2142
e 209 2199
e 209 2240
e 209 2346
e 210 213
e 210 420
e 210 426
e 210 431
e 210 603
e 210 620
e 210 623
e 210 734
e 210 747
e 210 810
e 210 811
e 210 883
e 210 885
e 210 1225
e 210 1364
e 210 1449
e 210 1456
e 210 1499
e 210 1981
e 210 1982
e 210 1983
e 210 1988
e 210 1992
e 210 2004
e 210 2005
e 210 2007
e 210 2012
e 210 2013
e 210 2014
e 210 2015
e 210 2016
e 210 2017
e 210 2018
e 210 2019
e 210 2037
e 210 2038
e 210 2040
e 210 2041
e 210 2042
e 210 2097
e 210 2142
e 210 2199
e 210 2240
e 210 2346
e 211 331
e 211 402
e 211 420
e 211 665
e 211 883
e 211 1619
e 211 1620
e 211 1621
e 211 2257
e 211 2258
e 211 2259
e 211 2261
e 211 2262
e 211 2277
e 212 883
e 213 469
e 213 612
e 213 617
e 213 622
e 213 629
e 213 654
e 213 790
e 213 968
e 213 1550
e 213 2295
e 213 2303
e 214 250
e 214 253
e 214 342
e 214 942
e 214 1878
e 215 2151
e 216 217
e 216 2134
e 217 249
e 217 259
e 217 265
e 217 279
e 217 300
e 217 301
e 217 331
e 217 342
e 217 349
e 217 380
e 217 407
e 217 419
e 217 434
e 217 448
e 217 449
e 217 490
e 217 606
e 217 676
e 217 790
e 217 808
e 217 860
e 217 883
e 217 955
e 218 250
e 218 251
e 218 252
e 218 255
e 218 256
e 218 257
e 218 258
e 218 280
e 218 281
e 218 282
e 218 283
e 218 284
e 218 285
e 218 286
e 218 287
e 218 325
e 218 326
e 218 380
e 218 386
e 218 419
e 218 454
e 218 502
e 218 558
e 218 612
e 218 617
e 218 622
e 218 629
e 218 635
e 218 672
e 218 673
e 218 695
e 218 708
e 218 709
e 218 722
e 218 782
e 218 812
e 218 813
e 218 816
e 218 822
e 218 860
e 218 874
e 218 877
e 218 878
e 218 904
e 218 907
e 218 916
e 218 917
e 218 922
e 218 923
e 218 924
e 218 929
e 218 933
e 218 937
e 218 938
e 218 939
e 218 942
e 218 943
e 218 947
e 218 953
e 218 954
e 218 960
e 218 961
e 218 962
e 218 969
e 218 970
e 218 971
e 218 972
e 218 982
e 219 220
e 219 221
e 219 222
e 219 223
e 219 224
e 219 225
e 219 226
e 219 227
e 219 228
e 219 229
e 219 230
e 219 2384
e 220 221
e 220 222
e 220 254
e 220 552
e 220 693
e 220 812
e 220 814
e 220 815
e 220 1501
e 220 1990
e 220 2024
e 220 2230
e 220 2231
e 220 2265
e 220 2309
e 221 222
e 221 822
e 221 1501
e 221 2020
e 222 822
e 222 1501
e 222 2020
e 223 828
e 223 2372
e 224 254
e 224 260
e 224 273
e 224 276
e 224 312
e 224 313
e 224 318
e 224 334
e 224 341
e 224 342
e 224 343
e 224 415
e 224 504
e 224 528
e 224 558
e 224 567
e 224 569
e 224 603
e 224 640
e 224 669
e 224 670
e 224 671
e 224 672
e 224 673
e 224 782
e 224 813
e 224 874
e 224 877
e 224 878
e 224 2187
e 224 2255
e 224 2257
e 224 2258
e 224 2259
e 224 2299
e 224 2300
e 224 2406
e 224 2407
e 224 2408
e 225 226
e 225 227
e 225 228
e 225 298
e 225 339
e 225 342
e 225 366
e 225 446
e 225 510
e 225 518
e 225 534
e 225 602
e 225 617
e 225 622
e 225 629
e 225 788
e 225 808
e 225 812
e 225 828
e 225 878
e 225 883
e 225 893
e 225 929
e 225 947
e 225 1363
e 225 1438
e 225 1501
e 225 1502
e 225 1503
e 225 1519
e 225 1724
e 225 1868
e 225 1895
e 225 1896
e 225 1901
e 225 1944
e 225 2119
e 225 2171
e 225 2197
e 225 2260
e 225 2296
e 225 2297
e 225 2393
e 226 227
e 226 228
e 226 298
e 226 339
e 226 342
e 226 366
e 226 446
e 226 510
e 226 518
e 226 534
e 226 602
e 226 617
e 226 622
e 226 629
e 226 788
e 226 808
e 226 812
e 226 828
e 226 878
e 226 883
e 226 893
e 226 929
e 226 947
e 226 1363
e 226 1438
e 226 1501
e 226 1502
e 226 1503
e 226 1519
e 226 1724
e 226 1868
e 226 1895
e 226 1896
e 226 1901
e 226 1944
e 226 2119
e 226 2171
e 226 2260
e 226 2296
e 226 2297
e 226 2393
e 227 228
e 227 298
e 227 339
e 227 342
e 227 366
e 227 446
e 227 510
e 227 518
e 227 534
e 227 602
e 227 607
e 227 617
e 227 622
e 227 629
e 227 788
e 227 808
e 227 812
e 227 828
e 227 878
e 227 883
e 227 893
e 227 929
e 227 947
e 227 1363
e 227 1438
e 227 1501
e 227 1502
e 227 1503
e 227 1519
e 227 1724
e 227 1868
e 227 1895
e 227 1896
e 227 1901
e 227 1944
e 227 2119
e 227 2171
e 227 2260
e 227 2296
e 227 2297
e 227 2393
e 228 298
e 228 339
e 228 342
e 228 366
e 228 446
e 228 510
e 228 518
e 228 534
e 228 602
e 228 607
e 228 617
e 228 622
e 228 629
e 228 788
e 228 808
e 228 812
e 228 828
e 228 878
e 228 883
e 228 893
e 228 929
e 228 947
e 228 1363
e 228 1438
e 228 1501
e 228 1502
e 228 1503
e 228 1519
e 228 1724
e 228 1868
e 228 1876
e 228 1879
e 228 1895
e 228 1896
e 228 1901
e 228 1944
e 228 2083
e 228 2119
e 228 2171
e 228 2260
e 228 2296
e 228 2297
e 228 2393
e 229 230
e 229 240
e 229 248
e 229 249
e 229 259
e 229 274
e 229 301
e 229 312
e 229 313
e 229 332
e 229 339
e 229 343
e 229 346
e 229 349
e 229 350
e 229 377
e 229 460
e 229 516
e 229 557
e 229 558
e 229 570
e 229 581
e 229 602
e 229 610
e 229 637
e 229 638
e 229 667
e 229 668
e 229 672
e 229 673
e 229 711
e 229 751
e 229 753
e 229 782
e 229 808
e 229 813
e 229 822
e 229 861
e 229 874
e 229 877
e 229 878
e 229 890
e 229 962
e 229 2335
e 230 231
e 230 242
e 230 256
e 230 257
e 230 326
e 230 343
e 230 386
e 230 419
e 230 450
e 230 517
e 230 531
e 230 532
e 230 535
e 230 570
e 230 603
e 230 612
e 230 617
e 230 629
e 230 636
e 230 637
e 230 656
e 230 764
e 230 774
e 230 780
e 230 911
e 230 967
e 230 986
e 231 232
e 231 1691
e 231 1692
e 231 1700
e 231 1701
e 231 1702
e 231 1703
e 231 1704
e 231 1705
e 231 2394
e 232 384
e 232 853
e 232 955
e 233 234
e 233 235
e 233 236
e 234 235
e 234 236
e 234 237
e 235 236
e 235 267
e 235 301
e 235 312
e 235 313
e 235 405
e 235 417
e 235 418
e 235 423
e 235 426
e 235 461
e 235 462
e 235 463
e 235 464
e 235 465
e 235 527
e 235 571
e 235 572
e 235 573
e 235 574
e 235 1571
e 235 1988
e 235 1991
e 235 1992
e 235 2381
e 236 267
e 236 301
e 236 312
e 236 313
e 236 405
e 236 417
e 236 418
e 236 423
e 236 426
e 236 462
e 236 463
e 236 464
e 236 465
e 236 527
e 236 571
e 236 572
e 236 574
e 236 1571
e 236 1988
e 236 1991
e 236 1992
e 236 2111
e 236 2112
e 236 2113
e 236 2114
e 236 2115
e 236 2116
e 237 242
e 237 252
e 237 257
e 237 264
e 237 266
e 237 342
e 237 343
e 237 408
e 237 411
e 237 495
e 237 502
e 237 504
e 237 603
e 237 638
e 237 675
e 237 822
e 237 838
e 237 883
e 237 929
e 237 1159
e 238 239
e 238 240
e 238 1716
e 238 1717
e 238 1718
e 239 301
e 239 1716
e 239 1717
e 239 1718
e 240 245
e 240 250
e 240 251
e 240 253
e 240 255
e 240 256
e 240 260
e 240 264
e 240 265
e 240 266
e 240 278
e 240 279
e 240 280
e 240 282
e 240 284
e 240 285
e 240 286
e 240 287
e 240 342
e 240 343
e 240 385
e 240 455
e 240 457
e 240 458
e 240 460
e 240 479
e 240 491
e 240 492
e 240 494
e 240 500
e 240 502
e 240 513
e 240 516
e 240 530
e 240 535
e 240 550
e 240 557
e 240 558
e 240 563
e 240 579
e 240 581
e 240 592
e 240 594
e 240 606
e 240 640
e 240 660
e 240 677
e 240 678
e 240 713
e 240 718
e 240 720
e 240 722
e 240 753
e 240 769
e 240 782
e 240 784
e 240 785
e 240 790
e 240 808
e 240 812
e 240 813
e 240 822
e 240 835
e 240 836
e 240 837
e 240 838
e 240 847
e 240 853
e 240 861
e 240 862
e 240 874
e 240 877
e 240 878
e 240 921
e 240 929
e 240 942
e 240 955
e 240 967
e 240 987
e 240 1612
e 240 1714
e 240 1715
e 240 2423
e 240 2424
e 240 2425
e 241 380
e 241 460
e 241 581
e 241 646
e 241 853
e 242 243
e 242 244
e 242 245
e 242 248
e 242 249
e 242 250
e 242 251
e 242 252
e 242 253
e 242 255
e 242 256
e 242 257
e 242 258
e 242 264
e 242 265
e 242 266
e 242 278
e 242 280
e 242 281
e 242 282
e 242 283
e 242 284
e 242 285
e 242 286
e 242 287
e 242 326
e 242 331
e 242 343
e 242 344
e 242 370
e 242 411
e 242 432
e 242 434
e 242 450
e 242 454
e 242 479
e 242 480
e 242 495
e 242 501
e 242 504
e 242 514
e 242 517
e 242 548
e 242 550
e 242 558
e 242 565
e 242 581
e 242 582
e 242 584
e 242 602
e 242 603
e 242 606
e 242 612
e 242 617
e 242 622
e 242 629
e 242 636
e 242 637
e 242 639
e 242 640
e 242 641
e 242 656
e 242 672
e 242 673
e 242 675
e 242 720
e 242 764
e 242 765
e 242 782
e 242 783
e 242 784
e 242 785
e 242 787
e 242 789
e 242 812
e 242 813
e 242 822
e 242 830
e 242 852
e 242 874
e 242 877
e 242 878
e 242 961
e 242 973
e 242 1159
e 243 244
e 243 245
e 243 246
e 243 247
e 243 248
e 243 249
e 243 250
e 243 251
e 243 252
e 244 245
e 244 247
e 244 248
e 244 249
e 244 250
e 244 251
e 244 252
e 244 268
e 244 269
e 244 270
e 244 271
e 245 247
e 245 248
e 245 249
e 245 250
e 245 251
e 245 252
e 245 255
e 245 256
e 245 257
e 245 258
e 245 272
e 245 273
e 245 274
e 245 275
e 245 276
e 245 277
e 245 278
e 245 279
e 245 301
e 245 342
e 245 344
e 245 518
e 245 707
e 245 746
e 246 251
e 246 298
e 247 248
e 247 249
e 247 259
e 247 264
e 247 295
e 247 301
e 247 307
e 247 310
e 247 311
e 247 315
e 247 322
e 247 327
e 247 328
e 247 329
e 247 330
e 247 336
e 247 423
e 247 465
e 247 469
e 247 518
e 247 548
e 247 558
e 247 576
e 247 582
e 247 588
e 247 601
e 247 608
e 247 612
e 247 617
e 247 622
e 247 623
e 247 624
e 247 629
e 247 653
e 247 656
e 247 672
e 247 673
e 247 677
e 247 678
e 247 697
e 247 722
e 247 780
e 247 782
e 247 785
e 247 786
e 247 788
e 247 813
e 247 822
e 247 874
e 247 877
e 247 878
e 247 883
e 247 988
e 247 1752
e 247 1919
e 247 2139
e 247 2320
e 247 2409
e 247 2410
e 247 2411
e 247 2412
e 247 2413
e 248 249
e 248 254
e 248 259
e 248 264
e 248 265
e 248 274
e 248 288
e 248 294
e 248 295
e 248 301
e 248 307
e 248 310
e 248 311
e 248 322
e 248 327
e 248 328
e 248 329
e 248 330
e 248 336
e 248 349
e 248 423
e 248 426
e 248 465
e 248 469
e 248 491
e 248 518
e 248 524
e 248 558
e 248 576
e 248 582
e 248 588
e 248 601
e 248 608
e 248 640
e 248 642
e 248 656
e 248 672
e 248 673
e 248 677
e 248 678
e 248 697
e 248 699
e 248 700
e 248 722
e 248 780
e 248 782
e 248 785
e 248 786
e 248 788
e 248 808
e 248 813
e 248 822
e 248 874
e 248 877
e 248 878
e 248 883
e 248 947
e 248 955
e 248 988
e 248 1752
e 248 2139
e 248 2409
e 248 2410
e 248 2411
e 248 2412
e 248 2413
e 249 254
e 249 259
e 249 264
e 249 265
e 249 274
e 249 295
e 249 301
e 249 307
e 249 310
e 249 311
e 249 312
e 249 313
e 249 322
e 249 327
e 249 328
e 249 329
e 249 330
e 249 333
e 249 336
e 249 349
e 249 393
e 249 423
e 249 465
e 249 469
e 249 479
e 249 490
e 249 491
e 249 492
e 249 493
e 249 518
e 249 524
e 249 558
e 249 576
e 249 582
e 249 588
e 249 601
e 249 608
e 249 640
e 249 642
e 249 653
e 249 656
e 249 672
e 249 673
e 249 676
e 249 677
e 249 678
e 249 697
e 249 699
e 249 700
e 249 722
e 249 780
e 249 782
e 249 785
e 249 786
e 249 788
e 249 808
e 249 813
e 249 822
e 249 874
e 249 877
e 249 878
e 249 883
e 249 947
e 249 955
e 249 988
e 249 1752
e 249 1919
e 249 1942
e 249 1943
e 249 2139
e 249 2409
e 249 2410
e 249 2411
e 249 2412
e 249 2413
e 249 2414
e 250 251
e 250 252
e 250 255
e 250 271
e 250 280
e 250 281
e 250 282
e 250 283
e 250 284
e 250 285
e 250 286
e 250 287
e 250 313
e 250 323
e 250 325
e 250 380
e 250 385
e 250 386
e 250 502
e 250 530
e 250 531
e 250 532
e 250 860
e 251 252
e 251 255
e 251 284
e 251 285
e 251 286
e 251 287
e 251 323
e 251 325
e 251 331
e 251 380
e 251 385
e 251 386
e 251 427
e 251 428
e 251 429
e 251 430
e 251 431
e 251 479
e 251 490
e 251 491
e 251 492
e 251 493
e 251 502
e 251 530
e 251 531
e 251 532
e 251 612
e 251 617
e 251 622
e 251 629
e 251 860
e 251 922
e 251 923
e 251 936
e 251 984
e 252 255
e 252 284
e 252 285
e 252 286
e 252 287
e 252 289
e 252 290
e 252 291
e 252 292
e 252 293
e 252 323
e 252 325
e 252 326
e 252 344
e 252 375
e 252 380
e 252 385
e 252 386
e 252 411
e 252 479
e 252 490
e 252 491
e 252 492
e 252 493
e 252 500
e 252 502
e 252 530
e 252 531
e 252 532
e 252 558
e 252 612
e 252 617
e 252 622
e 252 629
e 252 656
e 252 672
e 252 673
e 252 675
e 252 679
e 252 680
e 252 681
e 252 782
e 252 813
e 252 822
e 252 874
e 252 877
e 252 878
e 252 904
e 252 905
e 252 906
e 252 922
e 252 923
e 252 969
e 252 970
e 252 971
e 252 972
e 252 1591
e 252 1592
e 252 1735
e 253 254
e 253 255
e 253 256
e 253 257
e 253 258
e 254 255
e 254 256
e 254 257
e 254 258
e 254 280
e 254 281
e 254 282
e 254 283
e 254 284
e 254 285
e 254 286
e 254 287
e 254 301
e 254 316
e 254 352
e 254 353
e 254 354
e 254 358
e 254 426
e 254 448
e 254 449
e 254 465
e 254 473
e 254 474
e 254 475
e 254 476
e 254 623
e 254 624
e 254 701
e 254 702
e 254 1675
e 254 1676
e 254 1677
e 254 2154
e 254 2255
e 254 2257
e 254 2258
e 254 2259
e 254 2352
e 254 2353
e 254 2354
e 254 2355
e 254 2366
e 254 2404
e 255 259
e 255 272
e 255 273
e 255 278
e 255 279
e 255 280
e 255 281
e 255 282
e 255 283
e 255 284
e 255 285
e 255 286
e 255 287
e 255 301
e 255 313
e 255 354
e 255 360
e 255 380
e 255 385
e 255 491
e 255 517
e 255 518
e 255 535
e 255 610
e 255 617
e 255 629
e 255 712
e 255 782
e 255 796
e 255 808
e 255 942
e 255 955
e 255 1751
e 255 1752
e 255 2366
e 256 257
e 256 258
e 256 301
e 256 323
e 256 325
e 256 326
e 256 342
e 256 485
e 256 502
e 256 513
e 256 514
e 256 515
e 256 516
e 256 517
e 256 532
e 256 581
e 256 582
e 256 789
e 256 830
e 256 833
e 256 863
e 256 871
e 256 883
e 256 985
e 256 986
e 257 258
e 257 289
e 257 290
e 257 291
e 257 292
e 257 293
e 257 301
e 257 323
e 257 325
e 257 326
e 257 342
e 257 356
e 257 357
e 257 485
e 257 502
e 257 509
e 257 513
e 257 514
e 257 515
e 257 516
e 257 517
e 257 530
e 257 531
e 257 532
e 257 592
e 257 660
e 257 789
e 257 826
e 257 833
e 257 851
e 257 863
e 257 871
e 257 883
e 257 886
e 257 985
e 257 986
e 258 289
e 258 290
e 258 291
e 258 292
e 258 293
e 258 296
e 258 297
e 258 301
e 258 323
e 258 325
e 258 326
e 258 342
e 258 448
e 258 449
e 258 455
e 258 485
e 258 502
e 258 503
e 258 513
e 258 514
e 258 515
e 258 516
e 258 517
e 258 518
e 258 532
e 258 554
e 258 602
e 258 603
e 258 610
e 258 636
e 258 637
e 258 638
e 258 639
e 258 640
e 258 774
e 258 789
e 258 825
e 258 833
e 258 863
e 258 871
e 258 883
e 258 979
e 258 980
e 258 985
e 258 986
e 259 280
e 259 281
e 259 282
e 259 283
e 259 284
e 259 285
e 259 286
e 259 287
e 259 301
e 259 313
e 259 360
e 259 393
e 259 509
e 259 548
e 259 612
e 259 617
e 259 622
e 259 623
e 259 624
e 259 626
e 259 629
e 259 666
e 259 674
e 259 676
e 259 677
e 259 678
e 259 679
e 259 680
e 259 681
e 259 1598
e 259 1599
e 259 2138
e 259 2139
e 259 2395
e 259 2396
e 260 264
e 260 265
e 260 266
e 260 353
e 260 420
e 260 509
e 260 608
e 260 883
e 262 263
e 262 264
e 262 265
e 263 264
e 263 265
e 263 266
e 264 265
e 264 266
e 264 351
e 264 392
e 264 411
e 264 524
e 264 592
e 264 699
e 264 700
e 264 847
e 264 929
e 264 1719
e 264 1720
e 265 266
e 265 268
e 265 269
e 265 270
e 265 479
e 265 490
e 265 491
e 265 492
e 265 493
e 265 524
e 265 592
e 265 674
e 265 699
e 265 700
e 265 847
e 265 929
e 265 1719
e 265 1720
e 266 411
e 266 450
e 266 485
e 266 592
e 266 847
e 267 307
e 267 405
e 267 446
e 267 465
e 267 646
e 268 269
e 268 270
e 268 301
e 268 491
e 268 563
e 268 570
e 268 1708
e 268 1709
e 268 1715
e 269 270
e 269 301
e 269 491
e 269 563
e 269 570
e 269 1708
e 269 1709
e 269 1715
e 270 301
e 270 491
e 270 563
e 270 570
e 270 1708
e 270 1709
e 270 1715
e 271 278
e 271 313
e 271 883
e 272 273
e 272 274
e 272 275
e 272 276
e 272 277
e 272 278
e 272 279
e 272 280
e 272 281
e 272 282
e 272 283
e 272 284
e 272 285
e 272 286
e 272 287
e 273 274
e 273 275
e 273 276
e 273 277
e 273 278
e 273 279
e 273 280
e 273 281
e 273 282
e 273 283
e 273 284
e 273 285
e 273 286
e 273 287
e 274 275
e 274 276
e 274 277
e 274 278
e 274 279
e 274 288
e 275 276
e 275 277
e 275 278
e 275 279
e 276 277
e 276 278
e 276 279
e 276 289
e 276 290
e 276 291
e 276 292
e 276 293
e 276 2380
e 277 278
e 277 279
e 277 294
e 277 295
e 277 296
e 277 297
e 278 279
e 278 280
e 278 281
e 278 282
e 278 283
e 278 284
e 278 285
e 278 286
e 278 287
e 278 288
e 278 371
e 278 427
e 278 428
e 278 429
e 278 430
e 278 431
e 278 434
e 278 461
e 278 466
e 278 467
e 278 468
e 278 479
e 278 490
e 278 491
e 278 492
e 278 493
e 278 509
e 278 530
e 278 531
e 278 532
e 278 551
e 278 583
e 278 714
e 278 715
e 278 716
e 278 841
e 278 842
e 279 280
e 279 281
e 279 282
e 279 283
e 279 284
e 279 285
e 279 286
e 279 287
e 279 427
e 279 428
e 279 429
e 279 430
e 279 431
e 279 434
e 279 479
e 279 490
e 279 491
e 279 492
e 279 493
e 279 530
e 279 531
e 279 532
e 279 554
e 279 583
e 279 714
e 279 715
e 279 716
e 279 841
e 280 281
e 280 282
e 280 283
e 280 284
e 280 285
e 280 286
e 280 287
e 280 313
e 280 360
e 280 380
e 280 385
e 280 535
e 280 629
e 280 942
e 280 1751
e 280 1752
e 280 2366
e 281 282
e 281 283
e 281 284
e 281 285
e 281 286
e 281 287
e 281 313
e 281 360
e 281 380
e 281 385
e 281 535
e 281 629
e 281 942
e 281 1751
e 281 1752
e 281 2366
e 282 283
e 282 284
e 282 285
e 282 286
e 282 287
e 282 313
e 282 360
e 282 380
e 282 535
e 282 629
e 282 942
e 282 1751
e 282 1752
e 282 2366
e 283 284
e 283 285
e 283 286
e 283 287
e 283 313
e 283 360
e 283 380
e 283 385
e 283 535
e 283 610
e 283 629
e 283 782
e 283 942
e 283 1751
e 283 1752
e 283 2366
e 284 285
e 284 286
e 284 287
e 284 313
e 284 360
e 284 380
e 284 385
e 284 535
e 284 610
e 284 629
e 284 782
e 284 942
e 284 955
e 284 1751
e 284 1752
e 284 2366
e 285 286
e 285 287
e 285 313
e 285 360
e 285 380
e 285 385
e 285 535
e 285 610
e 285 629
e 285 782
e 285 808
e 285 942
e 285 955
e 285 1751
e 285 1752
e 285 2366
e 286 287
e 286 313
e 286 360
e 286 380
e 286 385
e 286 491
e 286 517
e 286 518
e 286 535
e 286 610
e 286 617
e 286 629
e 286 712
e 286 782
e 286 796
e 286 808
e 286 942
e 286 955
e 286 1751
e 286 1752
e 286 2366
e 287 313
e 287 360
e 287 380
e 287 385
e 287 491
e 287 517
e 287 518
e 287 535
e 287 610
e 287 617
e 287 629
e 287 712
e 287 782
e 287 796
e 287 808
e 287 942
e 287 955
e 287 1751
e 287 1752
e 287 2366
e 288 315
e 288 439
e 288 515
e 288 516
e 288 602
e 288 621
e 288 722
e 288 1613
e 288 1614
e 288 1615
e 288 1616
e 288 1617
e 288 1618
e 288 2344
e 289 290
e 289 291
e 289 292
e 289 293
e 289 312
e 289 342
e 289 524
e 289 637
e 289 639
e 289 849
e 289 1484
e 289 1502
e 289 1540
e 289 2153
e 289 2154
e 289 2226
e 289 2252
e 290 291
e 290 292
e 290 293
e 290 312
e 290 342
e 290 524
e 290 637
e 290 639
e 290 849
e 290 1484
e 290 1502
e 290 1540
e 290 2153
e 290 2154
e 290 2226
e 290 2252
e 291 292
e 291 293
e 291 312
e 291 342
e 291 524
e 291 637
e 291 639
e 291 849
e 291 1484
e 291 1502
e 291 1540
e 291 2153
e 291 2154
e 291 2226
e 291 2252
e 292 293
e 292 312
e 292 342
e 292 524
e 292 637
e 292 639
e 292 849
e 292 1484
e 292 1502
e 292 1540
e 292 2153
e 292 2154
e 292 2226
e 292 2252
e 293 312
e 293 342
e 293 524
e 293 612
e 293 617
e 293 622
e 293 629
e 293 637
e 293 639
e 293 849
e 293 1484
e 293 1502
e 293 1540
e 293 2153
e 293 2154
e 293 2226
e 293 2252
e 294 295
e 294 304
e 294 311
e 294 403
e 294 558
e 294 567
e 294 568
e 294 569
e 294 570
e 294 600
e 294 602
e 294 603
e 294 610
e 294 672
e 294 673
e 294 782
e 294 788
e 294 813
e 294 822
e 294 874
e 294 877
e 294 878
e 294 883
e 295 304
e 295 311
e 295 403
e 295 558
e 295 567
e 295 568
e 295 569
e 295 570
e 295 600
e 295 602
e 295 603
e 295 610
e 295 672
e 295 673
e 295 782
e 295 788
e 295 813
e 295 822
e 295 874
e 295 877
e 295 878
e 295 883
e 296 297
e 296 302
e 296 303
e 296 305
e 296 574
e 296 788
e 296 934
e 296 2186
e 296 2261
e 296 2262
e 296 2297
e 297 302
e 297 303
e 297 305
e 297 574
e 297 788
e 297 934
e 297 2186
e 297 2261
e 297 2262
e 297 2297
e 298 300
e 298 301
e 298 312
e 298 313
e 298 314
e 298 315
e 298 373
e 298 374
e 298 412
e 298 1942
e 299 501
e 299 505
e 299 506
e 299 507
e 299 508
e 299 603
e 299 604
e 299 607
e 299 612
e 299 617
e 299 619
e 299 622
e 299 626
e 299 629
e 299 632
e 299 637
e 299 1596
e 299 1597
e 299 1598
e 299 1599
e 299 2317
e 300 301
e 300 304
e 300 307
e 300 310
e 300 311
e 300 312
e 300 313
e 300 343
e 300 393
e 300 421
e 300 422
e 300 535
e 300 556
e 300 602
e 300 812
e 300 822
e 300 825
e 300 1847
e 301 302
e 301 303
e 301 304
e 301 306
e 301 307
e 301 308
e 301 309
e 301 310
e 301 311
e 301 312
e 301 313
e 301 314
e 301 316
e 301 317
e 301 318
e 301 320
e 301 322
e 301 326
e 301 332
e 301 333
e 301 334
e 301 336
e 301 339
e 301 345
e 301 346
e 301 347
e 301 348
e 301 350
e 301 351
e 301 352
e 301 353
e 301 354
e 301 355
e 301 356
e 301 357
e 301 358
e 301 359
e 301 361
e 301 362
e 301 363
e 301 364
e 301 365
e 301 366
e 301 367
e 301 368
e 301 369
e 301 371
e 301 375
e 301 376
e 301 377
e 301 378
e 301 387
e 301 388
e 301 389
e 301 391
e 301 407
e 301 408
e 301 409
e 301 410
e 301 417
e 301 432
e 301 450
e 301 465
e 301 471
e 301 477
e 301 478
e 301 480
e 301 485
e 301 503
e 301 507
e 301 508
e 301 512
e 301 513
e 301 516
e 301 527
e 301 558
e 301 559
e 301 567
e 301 568
e 301 569
e 301 582
e 301 592
e 301 600
e 301 607
e 301 608
e 301 622
e 301 642
e 301 643
e 301 644
e 301 645
e 301 656
e 301 660
e 301 667
e 301 668
e 301 672
e 301 673
e 301 676
e 301 679
e 301 680
e 301 681
e 301 762
e 301 763
e 301 764
e 301 765
e 301 771
e 301 797
e 301 813
e 301 827
e 301 967
e 301 986
e 302 303
e 302 1878
e 303 304
e 303 305
e 303 1878
e 303 2186
e 303 2268
e 304 313
e 304 318
e 304 369
e 304 384
e 304 391
e 304 392
e 304 477
e 304 478
e 304 479
e 304 490
e 304 491
e 304 492
e 304 493
e 304 535
e 304 604
e 304 608
e 304 612
e 304 617
e 304 622
e 304 629
e 304 663
e 304 664
e 305 322
e 305 634
e 305 782
e 305 2158
e 305 2297
e 306 307
e 306 308
e 306 309
e 306 310
e 306 311
e 306 312
e 306 313
e 306 2356
e 306 2357
e 307 308
e 307 309
e 307 310
e 307 311
e 307 393
e 307 394
e 307 395
e 307 396
e 307 397
e 307 398
e 307 399
e 307 400
e 307 401
e 307 402
e 307 403
e 307 404
e 307 405
e 307 406
e 307 407
e 307 1502
e 307 1503
e 307 1612
e 307 1833
e 307 2137
e 307 2258
e 307 2319
e 307 2356
e 308 312
e 308 313
e 308 1657
e 308 1658
e 308 2356
e 309 310
e 309 311
e 309 336
e 309 379
e 309 381
e 309 382
e 309 383
e 309 384
e 309 399
e 309 400
e 309 401
e 309 402
e 309 403
e 309 507
e 309 600
e 309 602
e 309 604
e 309 607
e 309 608
e 309 1694
e 309 1695
e 309 1696
e 309 1697
e 309 1698
e 309 1699
e 309 1700
e 309 1701
e 309 1702
e 309 1703
e 309 1704
e 309 1705
e 309 2356
e 309 2357
e 309 2358
e 309 2359
e 309 2360
e 309 2422
e 310 311
e 310 393
e 310 399
e 310 400
e 310 401
e 310 402
e 310 403
e 310 404
e 310 406
e 310 407
e 310 612
e 310 617
e 310 622
e 310 629
e 310 2276
e 310 2319
e 310 2356
e 310 2361
e 311 331
e 311 399
e 311 400
e 311 401
e 311 402
e 311 403
e 311 404
e 311 406
e 311 407
e 311 612
e 311 617
e 311 622
e 311 629
e 311 666
e 311 2137
e 311 2319
e 311 2356
e 312 313
e 312 314
e 312 318
e 312 320
e 312 322
e 312 332
e 312 333
e 312 334
e 312 336
e 312 339
e 312 346
e 312 347
e 312 348
e 312 350
e 312 351
e 312 352
e 312 354
e 312 355
e 312 359
e 312 377
e 312 378
e 312 379
e 312 381
e 312 382
e 312 383
e 312 384
e 312 391
e 312 415
e 312 417
e 312 461
e 312 465
e 312 471
e 312 503
e 312 507
e 312 508
e 312 512
e 312 564
e 312 568
e 312 569
e 312 600
e 312 607
e 312 608
e 312 612
e 312 617
e 312 622
e 312 629
e 312 667
e 312 668
e 312 669
e 312 670
e 312 671
e 312 672
e 312 673
e 312 1597
e 312 1598
e 312 1599
e 312 2357
e 312 2358
e 312 2359
e 312 2360
e 312 2381
e 313 314
e 313 318
e 313 320
e 313 322
e 313 332
e 313 333
e 313 334
e 313 336
e 313 339
e 313 345
e 313 346
e 313 347
e 313 348
e 313 350
e 313 351
e 313 352
e 313 353
e 313 354
e 313 355
e 313 358
e 313 359
e 313 361
e 313 362
e 313 363
e 313 364
e 313 365
e 313 366
e 313 367
e 313 368
e 313 369
e 313 376
e 313 377
e 313 378
e 313 387
e 313 391
e 313 413
e 313 414
e 313 415
e 313 417
e 313 465
e 313 471
e 313 477
e 313 478
e 313 479
e 313 490
e 313 491
e 313 492
e 313 493
e 313 503
e 313 507
e 313 508
e 313 512
e 313 556
e 313 558
e 313 567
e 313 568
e 313 569
e 313 592
e 313 600
e 313 607
e 313 608
e 313 667
e 313 668
e 313 669
e 313 670
e 313 671
e 313 672
e 313 673
e 313 676
e 313 679
e 313 680
e 313 681
e 313 701
e 313 702
e 313 813
e 314 315
e 314 317
e 315 469
e 315 619
e 315 620
e 315 621
e 315 622
e 315 2004
e 315 2152
e 315 2153
e 315 2221
e 316 326
e 316 392
e 316 491
e 316 557
e 316 578
e 316 580
e 316 588
e 316 602
e 316 637
e 316 639
e 316 640
e 316 701
e 316 702
e 316 760
e 316 761
e 316 790
e 316 798
e 316 1706
e 317 342
e 317 448
e 317 465
e 317 469
e 317 471
e 317 506
e 317 507
e 317 508
e 317 558
e 317 602
e 317 607
e 317 612
e 317 617
e 317 619
e 317 632
e 317 636
e 317 637
e 317 812
e 317 813
e 317 1484
e 319 386
e 319 556
e 319 559
e 319 560
e 319 561
e 319 562
e 319 563
e 319 578
e 319 768
e 320 321
e 321 847
e 321 942
e 322 324
e 322 327
e 322 328
e 322 329
e 322 330
e 322 331
e 322 1484
e 322 2221
e 322 2295
e 323 325
e 323 380
e 323 385
e 323 386
e 323 416
e 323 419
e 323 499
e 323 502
e 323 528
e 323 529
e 323 710
e 323 773
e 323 778
e 323 779
e 323 780
e 323 788
e 323 790
e 323 795
e 323 796
e 323 808
e 323 812
e 323 821
e 323 822
e 323 826
e 323 829
e 323 836
e 323 837
e 323 846
e 323 847
e 323 865
e 323 866
e 323 868
e 323 869
e 323 878
e 323 883
e 323 890
e 323 891
e 323 892
e 323 904
e 323 905
e 323 906
e 323 910
e 323 911
e 323 912
e 323 913
e 323 914
e 323 941
e 323 967
e 323 977
e 323 985
e 324 427
e 324 428
e 324 429
e 324 430
e 324 431
e 324 533
e 324 534
e 324 654
e 324 790
e 324 1679
e 325 326
e 325 380
e 325 385
e 325 386
e 325 416
e 325 419
e 325 499
e 325 502
e 325 528
e 325 529
e 325 710
e 325 773
e 325 778
e 325 779
e 325 780
e 325 788
e 325 790
e 325 795
e 325 796
e 325 808
e 325 812
e 325 821
e 325 822
e 325 826
e 325 829
e 325 836
e 325 837
e 325 846
e 325 847
e 325 865
e 325 866
e 325 868
e 325 869
e 325 878
e 325 883
e 325 890
e 325 891
e 325 892
e 325 904
e 325 905
e 325 906
e 325 910
e 325 911
e 325 912
e 325 913
e 325 914
e 325 941
e 325 967
e 325 977
e 325 985
e 326 341
e 326 371
e 326 375
e 326 386
e 326 419
e 326 420
e 326 454
e 326 479
e 326 491
e 326 492
e 326 493
e 326 502
e 326 509
e 326 527
e 326 581
e 326 582
e 326 612
e 326 614
e 326 615
e 326 616
e 326 617
e 326 622
e 326 629
e 326 666
e 326 679
e 326 680
e 326 681
e 326 695
e 326 708
e 326 709
e 326 722
e 326 799
e 326 800
e 326 801
e 326 802
e 326 812
e 326 820
e 326 904
e 326 929
e 326 942
e 326 947
e 326 953
e 326 954
e 326 961
e 326 982
e 326 1591
e 326 1592
e 327 328
e 327 329
e 327 330
e 327 582
e 327 653
e 327 883
e 328 329
e 328 330
e 328 370
e 328 465
e 328 469
e 328 518
e 328 582
e 328 653
e 328 883
e 329 330
e 329 582
e 329 653
e 329 883
e 329 1918
e 329 1919
e 330 582
e 330 653
e 330 883
e 331 407
e 331 415
e 331 448
e 331 449
e 331 533
e 331 534
e 331 588
e 331 605
e 331 612
e 331 617
e 331 622
e 331 629
e 331 654
e 331 665
e 331 696
e 331 746
e 331 768
e 331 782
e 331 850
e 331 874
e 331 883
e 331 931
e 331 947
e 331 2239
e 331 2240
e 331 2241
e 331 2242
e 331 2243
e 331 2244
e 331 2245
e 331 2246
e 331 2247
e 331 2277
e 331 2331
e 331 2336
e 333 2414
e 334 336
e 334 337
e 334 338
e 334 339
e 334 340
e 334 341
e 334 342
e 334 343
e 334 344
e 335 390
e 335 416
e 335 419
e 335 435
e 336 342
e 336 608
e 336 786
e 336 788
e 336 789
e 336 1654
e 336 2324
e 337 342
e 338 342
e 338 520
e 338 521
e 338 2348
e 338 2349
e 339 342
e 339 634
e 340 342
e 340 344
e 340 558
e 340 640
e 340 641
e 340 667
e 340 672
e 340 673
e 340 782
e 340 813
e 340 822
e 340 874
e 340 877
e 340 878
e 340 881
e 340 1661
e 341 378
e 341 385
e 341 480
e 341 529
e 341 942
e 341 947
e 341 1774
e 341 1775
e 341 2032
e 341 2033
e 342 407
e 342 411
e 342 479
e 342 480
e 342 491
e 342 492
e 342 493
e 342 502
e 342 535
e 342 602
e 342 603
e 342 610
e 342 636
e 342 637
e 342 638
e 342 639
e 342 640
e 342 641
e 342 642
e 342 643
e 342 644
e 342 645
e 342 660
e 342 838
e 342 861
e 342 862
e 342 864
e 342 865
e 342 866
e 342 883
e 342 984
e 342 986
e 343 411
e 343 456
e 343 457
e 343 458
e 343 490
e 343 495
e 343 557
e 343 605
e 343 608
e 343 654
e 343 660
e 343 712
e 343 826
e 343 847
e 343 973
e 343 1467
e 343 1468
e 343 1469
e 343 2416
e 344 361
e 344 381
e 344 416
e 344 582
e 344 667
e 344 812
e 344 881
e 345 379
e 345 381
e 345 382
e 345 383
e 345 384
e 345 421
e 345 422
e 345 465
e 345 522
e 345 523
e 345 640
e 345 2357
e 345 2358
e 345 2359
e 345 2360
e 346 1659
e 348 349
e 349 530
e 349 531
e 349 532
e 349 852
e 349 883
e 350 351
e 350 352
e 350 353
e 351 434
e 351 461
e 351 465
e 351 471
e 351 511
e 351 512
e 351 513
e 351 514
e 351 515
e 351 516
e 351 517
e 351 518
e 351 519
e 351 522
e 351 523
e 351 533
e 351 573
e 351 588
e 351 668
e 351 699
e 351 2196
e 351 2381
e 352 353
e 352 354
e 352 790
e 352 1678
e 352 1679
e 353 354
e 353 359
e 353 364
e 353 365
e 353 548
e 353 565
e 353 637
e 353 639
e 353 790
e 353 1678
e 353 1679
e 355 356
e 355 357
e 356 357
e 358 359
e 358 360
e 358 2366
e 358 2385
e 358 2386
e 359 501
e 359 503
e 359 1685
e 359 1686
e 359 2366
e 359 2385
e 359 2386
e 360 503
e 360 612
e 360 617
e 360 622
e 360 629
e 360 790
e 360 2365
e 360 2366
e 360 2385
e 360 2386
e 364 365
e 366 367
e 366 368
e 366 369
e 366 370
e 367 368
e 367 369
e 367 370
e 367 371
e 367 372
e 367 373
e 367 374
e 367 375
e 368 369
e 369 370
e 369 391
e 369 392
e 370 397
e 370 612
e 370 622
e 370 629
e 370 672
e 370 673
e 370 812
e 370 813
e 370 877
e 370 942
e 370 947
e 370 1375
e 370 1376
e 370 1501
e 370 1502
e 370 1504
e 370 2153
e 371 406
e 371 620
e 371 622
e 371 707
e 371 1540
e 371 1605
e 371 1712
e 371 2295
e 372 812
e 373 374
e 373 633
e 373 636
e 373 640
e 373 782
e 373 813
e 373 942
e 373 947
e 374 633
e 374 636
e 374 640
e 374 782
e 374 813
e 374 942
e 374 947
e 375 533
e 375 535
e 375 812
e 377 378
e 377 379
e 377 380
e 377 381
e 377 382
e 377 383
e 377 384
e 377 385
e 377 386
e 377 1767
e 377 1768
e 377 1769
e 377 1770
e 377 1771
e 377 1772
e 377 1773
e 377 1774
e 377 1775
e 377 2357
e 377 2358
e 377 2359
e 377 2360
e 378 380
e 378 385
e 378 386
e 378 1767
e 378 1768
e 378 1769
e 378 1770
e 378 1771
e 378 1772
e 378 1773
e 378 1774
e 378 1775
e 379 381
e 379 382
e 379 383
e 379 384
e 379 507
e 379 612
e 379 617
e 379 622
e 379 629
e 379 667
e 379 2357
e 379 2358
e 379 2359
e 379 2360
e 380 385
e 380 386
e 380 419
e 380 502
e 380 569
e 380 724
e 380 725
e 380 726
e 380 842
e 380 963
e 380 1767
e 380 1768
e 380 1769
e 380 1770
e 380 1771
e 380 1772
e 380 1773
e 380 1774
e 380 1775
e 381 382
e 381 383
e 381 384
e 381 507
e 381 602
e 381 603
e 381 610
e 381 612
e 381 617
e 381 620
e 381 622
e 381 629
e 381 636
e 381 637
e 381 638
e 381 639
e 381 640
e 381 641
e 381 667
e 381 2357
e 381 2358
e 381 2359
e 381 2360
e 382 383
e 382 384
e 382 507
e 382 602
e 382 603
e 382 604
e 382 610
e 382 636
e 382 637
e 382 638
e 382 639
e 382 640
e 382 641
e 382 667
e 382 2357
e 382 2358
e 382 2359
e 382 2360
e 383 384
e 383 507
e 383 602
e 383 603
e 383 610
e 383 612
e 383 617
e 383 622
e 383 629
e 383 636
e 383 637
e 383 638
e 383 639
e 383 640
e 383 641
e 383 667
e 383 757
e 383 758
e 383 2357
e 383 2358
e 383 2359
e 383 2360
e 384 391
e 384 392
e 384 507
e 384 602
e 384 603
e 384 610
e 384 611
e 384 636
e 384 637
e 384 638
e 384 639
e 384 640
e 384 641
e 384 667
e 384 2357
e 384 2358
e 384 2359
e 384 2360
e 385 386
e 385 502
e 385 590
e 385 591
e 385 724
e 385 725
e 385 726
e 385 963
e 385 1767
e 385 1768
e 385 1769
e 385 1770
e 385 1771
e 385 1772
e 385 1773
e 385 1774
e 385 1775
e 386 435
e 386 502
e 386 530
e 386 531
e 386 532
e 386 590
e 386 591
e 386 649
e 386 660
e 386 724
e 386 725
e 386 726
e 386 983
e 386 1767
e 386 1768
e 386 1769
e 386 1770
e 386 1771
e 386 1772
e 386 1773
e 386 1774
e 386 1775
e 387 388
e 387 389
e 388 389
e 390 456
e 390 457
e 390 458
e 390 1759
e 391 392
e 391 608
e 391 612
e 391 617
e 391 622
e 391 629
e 391 663
e 391 664
e 392 477
e 392 478
e 392 479
e 392 490
e 392 491
e 392 492
e 392 493
e 392 504
e 392 535
e 392 555
e 392 584
e 392 608
e 392 612
e 392 617
e 392 622
e 392 629
e 392 663
e 392 664
e 392 808
e 393 402
e 393 423
e 393 1606
e 394 438
e 394 446
e 394 447
e 394 1180
e 394 1815
e 394 1824
e 394 1825
e 394 1826
e 394 1827
e 394 1830
e 394 1831
e 394 1832
e 394 1833
e 394 2050
e 394 2051
e 394 2052
e 394 2053
e 394 2054
e 394 2055
e 394 2056
e 394 2196
e 394 2266
e 395 396
e 395 622
e 396 622
e 397 398
e 397 612
e 397 617
e 397 622
e 397 629
e 397 662
e 397 1491
e 397 1500
e 397 1501
e 397 1502
e 397 1503
e 397 1504
e 397 1519
e 397 1977
e 397 2120
e 397 2154
e 397 2164
e 397 2201
e 397 2215
e 398 504
e 398 612
e 398 617
e 398 622
e 398 629
e 398 662
e 398 1491
e 398 1500
e 398 1501
e 398 1502
e 398 1503
e 398 1504
e 398 1519
e 398 1977
e 398 2120
e 398 2154
e 398 2164
e 398 2201
e 398 2215
e 399 400
e 399 401
e 399 402
e 399 403
e 399 406
e 399 612
e 399 617
e 399 622
e 399 629
e 399 2319
e 400 401
e 400 402
e 400 403
e 400 406
e 400 612
e 400 617
e 400 622
e 400 629
e 400 2319
e 401 402
e 401 403
e 401 406
e 401 612
e 401 617
e 401 622
e 401 629
e 401 665
e 401 2319
e 401 2361
e 402 403
e 402 406
e 402 612
e 402 617
e 402 622
e 402 629
e 402 665
e 402 666
e 402 2261
e 402 2262
e 402 2276
e 402 2278
e 402 2297
e 402 2319
e 403 404
e 403 406
e 403 468
e 403 612
e 403 617
e 403 622
e 403 629
e 403 1605
e 403 1606
e 403 2255
e 403 2257
e 403 2258
e 403 2259
e 403 2261
e 403 2262
e 403 2276
e 403 2277
e 403 2297
e 403 2319
e 404 808
e 404 2232
e 404 2233
e 404 2234
e 404 2235
e 404 2236
e 404 2237
e 405 446
e 405 465
e 405 646
e 406 612
e 406 617
e 406 622
e 406 629
e 406 651
e 406 652
e 406 883
e 406 2319
e 407 601
e 407 602
e 407 636
e 407 637
e 407 640
e 407 641
e 407 642
e 407 643
e 407 644
e 407 645
e 407 883
e 408 409
e 408 410
e 408 411
e 408 1711
e 408 1712
e 409 410
e 409 1711
e 409 1712
e 410 1711
e 410 1712
e 411 495
e 411 502
e 411 504
e 411 603
e 411 638
e 411 675
e 411 822
e 411 838
e 411 883
e 411 929
e 411 1159
e 412 612
e 412 617
e 412 622
e 412 629
e 413 414
e 413 524
e 413 671
e 413 700
e 413 708
e 413 709
e 413 1570
e 413 1571
e 413 1599
e 413 1679
e 413 2230
e 413 2379
e 414 524
e 414 671
e 414 700
e 414 708
e 414 709
e 414 1570
e 414 1571
e 414 1599
e 414 1679
e 414 2230
e 414 2379
e 415 558
e 415 567
e 415 569
e 415 669
e 415 670
e 415 671
e 415 672
e 415 673
e 415 782
e 415 813
e 415 822
e 415 874
e 415 877
e 415 878
e 415 2383
e 415 2406
e 415 2407
e 415 2408
e 416 419
e 416 473
e 416 474
e 416 475
e 416 476
e 416 500
e 416 548
e 416 656
e 416 660
e 416 829
e 416 853
e 416 875
e 416 876
e 416 893
e 416 894
e 416 895
e 416 896
e 416 897
e 416 898
e 416 899
e 416 900
e 416 901
e 416 902
e 416 904
e 416 905
e 416 906
e 416 922
e 416 923
e 416 934
e 416 935
e 416 989
e 416 990
e 417 418
e 417 420
e 417 421
e 417 422
e 417 423
e 417 424
e 417 425
e 418 423
e 418 424
e 418 425
e 418 1492
e 418 2215
e 418 2216
e 418 2219
e 418 2220
e 419 435
e 419 479
e 419 490
e 419 491
e 419 492
e 419 530
e 419 531
e 419 532
e 419 646
e 419 649
e 419 656
e 419 710
e 419 749
e 420 558
e 420 588
e 420 646
e 420 782
e 420 785
e 420 788
e 420 812
e 420 883
e 421 422
e 421 423
e 421 465
e 421 503
e 421 522
e 421 617
e 421 622
e 422 423
e 422 465
e 422 503
e 422 522
e 422 617
e 422 622
e 423 424
e 423 425
e 423 434
e 423 456
e 423 457
e 423 458
e 423 479
e 423 490
e 423 491
e 423 492
e 423 493
e 423 527
e 423 579
e 423 656
e 423 674
e 423 790
e 424 425
e 424 434
e 424 479
e 424 490
e 424 491
e 424 492
e 424 493
e 424 579
e 424 592
e 424 790
e 425 434
e 425 479
e 425 485
e 425 490
e 425 491
e 425 492
e 425 493
e 425 579
e 425 714
e 425 715
e 425 716
e 425 790
e 426 465
e 426 571
e 426 581
e 426 588
e 426 1752
e 426 1988
e 426 1991
e 426 2012
e 427 428
e 427 429
e 427 430
e 427 431
e 427 620
e 427 621
e 427 654
e 427 883
e 427 955
e 428 429
e 428 430
e 428 431
e 428 620
e 428 621
e 428 654
e 428 883
e 428 955
e 429 430
e 429 431
e 429 461
e 429 620
e 429 621
e 429 654
e 429 883
e 429 955
e 429 2381
e 430 431
e 430 620
e 430 621
e 430 654
e 430 883
e 430 955
e 431 461
e 431 620
e 431 621
e 431 654
e 431 883
e 431 955
e 431 2381
e 432 2417
e 432 2418
e 432 2419
e 432 2420
e 432 2421
e 433 434
e 433 1722
e 433 1723
e 433 1724
e 434 436
e 434 437
e 434 438
e 434 441
e 434 445
e 434 446
e 434 447
e 434 479
e 434 490
e 434 491
e 434 492
e 434 493
e 434 534
e 434 573
e 434 589
e 434 590
e 434 591
e 434 592
e 434 1721
e 434 1722
e 434 1723
e 434 1724
e 435 491
e 435 492
e 435 493
e 435 528
e 435 529
e 435 597
e 436 437
e 436 438
e 436 439
e 436 440
e 436 1869
e 437 439
e 437 440
e 437 1869
e 438 446
e 438 447
e 438 581
e 438 582
e 438 585
e 438 586
e 438 587
e 438 1284
e 438 1285
e 438 1733
e 438 1832
e 438 1833
e 438 1850
e 438 1851
e 438 1853
e 438 1854
e 438 1855
e 438 1860
e 438 1863
e 438 1975
e 438 1976
e 438 2296
e 438 2341
e 438 2342
e 438 2373
e 439 602
e 439 1613
e 439 1614
e 439 1615
e 439 1616
e 439 1617
e 439 1618
e 440 706
e 440 1923
e 441 1722
e 441 1723
e 441 1724
e 442 443
e 442 444
e 442 1761
e 443 444
e 443 1761
e 445 1724
e 445 1872
e 445 2155
e 445 2295
e 446 447
e 446 448
e 446 449
e 446 1180
e 446 1832
e 446 1833
e 446 2196
e 447 581
e 447 582
e 447 593
e 447 594
e 448 449
e 448 513
e 448 600
e 448 621
e 448 636
e 448 641
e 448 668
e 448 808
e 448 852
e 448 1895
e 448 2403
e 449 513
e 449 600
e 449 621
e 449 636
e 449 641
e 449 668
e 449 808
e 449 852
e 449 1449
e 449 1895
e 449 2403
e 450 451
e 450 452
e 450 453
e 450 454
e 450 455
e 451 452
e 451 453
e 451 454
e 451 566
e 452 453
e 452 454
e 452 566
e 452 567
e 452 568
e 452 569
e 453 454
e 453 566
e 454 929
e 454 942
e 454 947
e 455 582
e 455 594
e 455 610
e 455 866
e 455 870
e 455 871
e 455 967
e 455 981
e 455 982
e 456 457
e 456 458
e 456 516
e 456 772
e 456 773
e 456 774
e 456 786
e 456 890
e 457 458
e 457 516
e 457 772
e 457 773
e 457 774
e 457 786
e 458 516
e 458 570
e 458 574
e 458 576
e 458 768
e 458 774
e 459 460
e 460 723
e 460 787
e 460 788
e 460 947
e 461 462
e 461 463
e 461 464
e 461 465
e 461 2381
e 462 463
e 462 464
e 462 536
e 462 572
e 462 612
e 462 617
e 462 622
e 462 629
e 462 1610
e 462 2232
e 462 2233
e 462 2234
e 462 2235
e 462 2236
e 462 2237
e 462 2361
e 462 2381
e 463 464
e 463 536
e 463 572
e 463 612
e 463 617
e 463 622
e 463 629
e 463 657
e 463 658
e 463 659
e 463 1610
e 463 2215
e 463 2216
e 463 2217
e 463 2218
e 463 2232
e 463 2233
e 463 2234
e 463 2235
e 463 2236
e 463 2237
e 463 2263
e 463 2264
e 463 2361
e 463 2381
e 464 536
e 464 572
e 464 612
e 464 617
e 464 622
e 464 629
e 464 1610
e 464 2215
e 464 2216
e 464 2217
e 464 2218
e 464 2232
e 464 2233
e 464 2234
e 464 2235
e 464 2236
e 464 2237
e 464 2263
e 464 2264
e 464 2361
e 464 2381
e 465 468
e 465 471
e 465 503
e 465 518
e 465 522
e 465 523
e 465 524
e 465 558
e 465 612
e 465 617
e 465 622
e 465 628
e 465 629
e 465 653
e 465 655
e 465 672
e 465 673
e 465 697
e 465 698
e 465 699
e 465 700
e 465 711
e 465 712
e 465 750
e 465 770
e 465 782
e 465 813
e 465 822
e 465 859
e 465 874
e 465 877
e 465 878
e 465 958
e 465 1662
e 465 2156
e 465 2255
e 465 2257
e 465 2258
e 465 2259
e 465 2337
e 465 2338
e 465 2339
e 465 2340
e 465 2341
e 465 2342
e 465 2343
e 465 2344
e 465 2345
e 465 2346
e 465 2380
e 465 2381
e 466 467
e 468 2255
e 469 558
e 469 621
e 469 637
e 469 640
e 469 779
e 469 2027
e 470 499
e 470 657
e 470 658
e 470 659
e 470 686
e 470 687
e 470 688
e 470 689
e 470 690
e 470 691
e 470 692
e 470 693
e 470 694
e 470 695
e 470 1533
e 470 1534
e 470 1535
e 470 1536
e 470 1537
e 470 1538
e 470 1539
e 470 1540
e 470 1541
e 470 1542
e 470 1543
e 470 1544
e 470 1849
e 470 1915
e 470 2107
e 470 2302
e 471 510
e 471 511
e 471 512
e 471 513
e 471 514
e 471 515
e 471 516
e 471 517
e 471 518
e 471 519
e 471 520
e 471 522
e 471 533
e 471 535
e 471 558
e 471 588
e 471 600
e 471 612
e 471 617
e 471 622
e 471 629
e 471 672
e 471 673
e 471 782
e 471 813
e 471 822
e 471 829
e 471 853
e 471 874
e 471 877
e 471 878
e 472 812
e 472 818
e 472 819
e 472 853
e 472 1210
e 473 474
e 473 475
e 473 476
e 473 585
e 473 586
e 473 613
e 473 620
e 473 673
e 473 684
e 473 719
e 473 739
e 473 812
e 473 813
e 473 1304
e 473 1305
e 473 1339
e 473 1340
e 473 1400
e 473 1503
e 473 1519
e 473 1848
e 473 1857
e 473 1872
e 473 1877
e 473 2085
e 473 2086
e 473 2087
e 473 2088
e 473 2296
e 474 475
e 474 476
e 474 585
e 474 586
e 474 613
e 474 620
e 474 673
e 474 684
e 474 719
e 474 739
e 474 812
e 474 813
e 474 1304
e 474 1305
e 474 1339
e 474 1340
e 474 1400
e 474 1503
e 474 1519
e 474 1857
e 474 1872
e 474 1877
e 474 2085
e 474 2086
e 474 2087
e 474 2088
e 474 2296
e 475 476
e 475 585
e 475 586
e 475 613
e 475 620
e 475 673
e 475 684
e 475 719
e 475 739
e 475 812
e 475 813
e 475 1304
e 475 1305
e 475 1339
e 475 1340
e 475 1400
e 475 1503
e 475 1519
e 475 1848
e 475 1857
e 475 1870
e 475 1872
e 475 1877
e 475 2085
e 475 2086
e 475 2087
e 475 2088
e 475 2296
e 476 585
e 476 586
e 476 613
e 476 620
e 476 673
e 476 684
e 476 719
e 476 739
e 476 812
e 476 813
e 476 1305
e 476 1339
e 476 1340
e 476 1400
e 476 1503
e 476 1857
e 476 1872
e 476 1875
e 476 1877
e 476 2082
e 476 2085
e 476 2086
e 476 2087
e 476 2088
e 476 2296
e 477 478
e 477 479
e 477 480
e 478 479
e 478 480
e 478 490
e 478 491
e 478 492
e 478 493
e 479 490
e 479 491
e 479 492
e 479 493
e 479 494
e 479 495
e 479 496
e 479 499
e 479 504
e 479 516
e 479 517
e 479 548
e 479 558
e 479 563
e 479 579
e 479 602
e 479 637
e 479 678
e 479 762
e 479 763
e 479 764
e 479 768
e 479 783
e 479 790
e 479 792
e 479 797
e 479 826
e 479 835
e 479 841
e 479 842
e 479 874
e 479 883
e 479 947
e 479 953
e 479 954
e 479 965
e 479 973
e 480 656
e 480 660
e 480 762
e 480 763
e 480 764
e 480 765
e 480 771
e 480 2295
e 480 2405
e 481 482
e 481 483
e 481 484
e 481 485
e 482 483
e 482 485
e 482 488
e 483 484
e 483 485
e 483 486
e 483 487
e 483 488
e 484 486
e 484 487
e 484 488
e 484 501
e 485 592
e 485 863
e 485 983
e 486 487
e 486 488
e 487 488
e 487 491
e 487 492
e 487 493
e 489 490
e 489 491
e 490 491
e 490 492
e 490 493
e 490 494
e 490 495
e 490 496
e 490 499
e 490 504
e 490 516
e 490 517
e 490 548
e 490 558
e 490 579
e 490 602
e 490 637
e 490 666
e 490 678
e 490 714
e 490 715
e 490 768
e 490 783
e 490 790
e 490 792
e 490 826
e 490 835
e 490 841
e 490 842
e 490 883
e 490 947
e 490 954
e 490 965
e 491 492
e 491 493
e 491 494
e 491 495
e 491 496
e 491 499
e 491 502
e 491 504
e 491 516
e 491 517
e 491 558
e 491 563
e 491 565
e 491 579
e 491 595
e 491 597
e 491 602
e 491 612
e 491 617
e 491 622
e 491 629
e 491 637
e 491 672
e 491 673
e 491 678
e 491 697
e 491 768
e 491 782
e 491 783
e 491 785
e 491 790
e 491 792
e 491 813
e 491 822
e 491 826
e 491 835
e 491 841
e 491 842
e 491 858
e 491 859
e 491 873
e 491 874
e 491 877
e 491 878
e 491 883
e 491 947
e 491 953
e 491 954
e 491 955
e 491 964
e 491 965
e 491 973
e 491 988
e 492 493
e 492 494
e 492 495
e 492 496
e 492 499
e 492 502
e 492 504
e 492 516
e 492 517
e 492 558
e 492 563
e 492 565
e 492 579
e 492 595
e 492 597
e 492 602
e 492 637
e 492 678
e 492 712
e 492 768
e 492 790
e 492 792
e 492 826
e 492 835
e 492 841
e 492 842
e 492 874
e 492 883
e 492 947
e 492 953
e 492 954
e 492 955
e 492 964
e 492 965
e 492 973
e 493 494
e 493 495
e 493 496
e 493 499
e 493 502
e 493 504
e 493 516
e 493 517
e 493 558
e 493 563
e 493 565
e 493 579
e 493 595
e 493 597
e 493 602
e 493 637
e 493 672
e 493 673
e 493 678
e 493 768
e 493 782
e 493 790
e 493 791
e 493 792
e 493 793
e 493 794
e 493 813
e 493 822
e 493 826
e 493 835
e 493 841
e 493 842
e 493 874
e 493 877
e 493 878
e 493 883
e 493 947
e 493 953
e 493 954
e 493 955
e 493 964
e 493 965
e 493 973
e 495 496
e 497 498
e 497 499
e 497 500
e 498 499
e 498 518
e 499 518
e 499 657
e 499 658
e 499 659
e 499 690
e 499 691
e 499 692
e 499 693
e 499 694
e 499 753
e 499 828
e 499 831
e 499 832
e 499 833
e 499 834
e 499 835
e 499 838
e 499 843
e 499 844
e 499 845
e 499 904
e 499 905
e 499 906
e 500 640
e 500 646
e 500 712
e 500 733
e 500 784
e 500 805
e 500 842
e 500 960
e 500 962
e 500 1727
e 500 1728
e 501 504
e 501 505
e 501 506
e 501 507
e 501 508
e 501 509
e 502 712
e 502 808
e 502 812
e 502 836
e 502 837
e 502 866
e 502 867
e 502 868
e 502 869
e 502 929
e 502 942
e 502 947
e 502 955
e 502 967
e 503 699
e 503 929
e 503 947
e 504 551
e 504 553
e 504 554
e 505 506
e 505 507
e 505 508
e 505 603
e 505 607
e 505 619
e 505 632
e 505 637
e 505 2317
e 506 507
e 506 508
e 506 603
e 506 607
e 506 612
e 506 617
e 506 619
e 506 622
e 506 629
e 506 632
e 506 637
e 506 2317
e 507 508
e 507 603
e 507 607
e 507 612
e 507 617
e 507 619
e 507 622
e 507 629
e 507 632
e 507 637
e 507 2317
e 507 2357
e 507 2358
e 507 2359
e 507 2360
e 508 603
e 508 607
e 508 619
e 508 626
e 508 632
e 508 637
e 508 2317
e 508 2318
e 509 517
e 509 522
e 509 531
e 509 558
e 509 622
e 509 672
e 509 673
e 509 782
e 509 812
e 509 813
e 509 863
e 509 874
e 509 878
e 509 883
e 510 511
e 510 512
e 510 513
e 510 514
e 510 515
e 510 516
e 510 517
e 510 518
e 510 2391
e 510 2392
e 511 512
e 511 513
e 511 514
e 511 515
e 511 516
e 511 517
e 511 518
e 511 533
e 511 534
e 511 535
e 512 513
e 512 514
e 512 515
e 512 516
e 512 517
e 512 518
e 512 533
e 512 535
e 513 514
e 513 515
e 513 516
e 513 517
e 513 518
e 513 530
e 513 531
e 513 532
e 513 533
e 513 535
e 513 592
e 513 718
e 513 861
e 513 862
e 514 515
e 514 516
e 514 517
e 514 518
e 514 530
e 514 531
e 514 532
e 514 533
e 514 535
e 514 717
e 514 718
e 514 748
e 514 861
e 514 862
e 515 516
e 515 517
e 515 518
e 515 530
e 515 531
e 515 532
e 515 533
e 515 535
e 515 548
e 515 592
e 515 718
e 515 861
e 515 862
e 516 517
e 516 518
e 516 530
e 516 531
e 516 532
e 516 533
e 516 535
e 516 548
e 516 718
e 516 861
e 516 862
e 516 984
e 517 518
e 517 530
e 517 531
e 517 532
e 517 533
e 517 535
e 517 581
e 517 582
e 517 718
e 517 861
e 517 862
e 518 519
e 518 520
e 518 522
e 518 525
e 518 526
e 518 528
e 518 529
e 518 535
e 518 548
e 518 558
e 518 588
e 518 600
e 518 603
e 518 612
e 518 617
e 518 622
e 518 629
e 518 672
e 518 673
e 518 718
e 518 753
e 518 756
e 518 760
e 518 782
e 518 813
e 518 822
e 518 829
e 518 853
e 518 874
e 518 877
e 518 878
e 518 941
e 518 953
e 518 960
e 520 521
e 520 2348
e 520 2349
e 521 2348
e 521 2349
e 522 523
e 522 524
e 522 2336
e 523 524
e 523 588
e 523 698
e 523 699
e 523 700
e 524 699
e 524 700
e 524 964
e 524 2380
e 525 526
e 525 527
e 525 528
e 525 529
e 526 528
e 526 529
e 527 574
e 528 529
e 528 565
e 528 710
e 528 808
e 528 829
e 528 830
e 529 710
e 529 712
e 529 808
e 529 829
e 529 956
e 529 957
e 530 531
e 530 532
e 530 581
e 530 582
e 530 583
e 530 584
e 530 596
e 530 612
e 530 617
e 530 622
e 530 629
e 530 675
e 530 727
e 530 732
e 530 733
e 530 780
e 530 787
e 530 812
e 530 967
e 531 532
e 531 581
e 531 582
e 531 583
e 531 584
e 531 596
e 531 727
e 531 732
e 531 733
e 531 780
e 531 787
e 531 812
e 531 967
e 532 565
e 532 581
e 532 582
e 532 583
e 532 584
e 532 596
e 532 727
e 532 732
e 532 733
e 532 780
e 532 787
e 532 812
e 532 870
e 532 871
e 532 967
e 533 535
e 533 588
e 534 654
e 534 790
e 534 1308
e 534 1724
e 534 2021
e 534 2089
e 535 548
e 535 549
e 535 550
e 535 588
e 535 714
e 535 715
e 535 716
e 535 718
e 535 748
e 535 760
e 535 776
e 536 552
e 536 572
e 536 720
e 536 2383
e 537 538
e 537 539
e 537 540
e 537 541
e 537 542
e 537 543
e 537 544
e 537 545
e 537 546
e 537 547
e 537 548
e 537 621
e 537 812
e 537 1679
e 538 539
e 538 540
e 538 541
e 538 542
e 538 543
e 538 544
e 538 545
e 538 546
e 538 547
e 538 621
e 538 812
e 538 1679
e 539 540
e 539 541
e 539 542
e 539 543
e 539 544
e 539 545
e 539 546
e 539 547
e 539 621
e 539 812
e 539 1679
e 540 541
e 540 542
e 540 543
e 540 544
e 540 545
e 540 546
e 540 547
e 540 621
e 540 812
e 540 1679
e 541 542
e 541 543
e 541 544
e 541 545
e 541 546
e 541 547
e 541 621
e 541 812
e 541 1679
e 542 543
e 542 544
e 542 545
e 542 546
e 542 547
e 542 621
e 542 812
e 542 1679
e 543 544
e 543 545
e 543 546
e 543 547
e 543 621
e 543 812
e 543 1679
e 544 545
e 544 546
e 544 547
e 544 621
e 544 812
e 544 1679
e 545 546
e 545 547
e 545 603
e 545 621
e 545 812
e 545 1679
e 546 547
e 546 603
e 546 621
e 546 812
e 546 1679
e 547 603
e 547 621
e 547 812
e 547 1679
e 548 620
e 548 621
e 548 622
e 548 636
e 548 640
e 548 660
e 548 763
e 548 786
e 548 808
e 548 942
e 548 1751
e 548 2344
e 548 2345
e 548 2346
e 548 2358
e 548 2360
e 548 2413
e 551 552
e 552 761
e 552 814
e 552 815
e 552 2024
e 553 2402
e 554 646
e 554 712
e 554 878
e 554 947
e 554 955
e 554 959
e 554 964
e 555 1731
e 556 557
e 556 558
e 556 559
e 556 560
e 556 561
e 556 562
e 556 563
e 557 580
e 557 612
e 557 617
e 557 622
e 557 629
e 557 660
e 557 674
e 557 675
e 558 602
e 558 603
e 558 610
e 558 636
e 558 637
e 558 638
e 558 639
e 558 640
e 558 641
e 558 652
e 558 667
e 558 669
e 558 670
e 558 671
e 558 672
e 558 673
e 558 697
e 558 782
e 558 808
e 558 809
e 558 812
e 558 813
e 558 822
e 558 828
e 558 851
e 558 859
e 558 874
e 558 877
e 558 878
e 558 883
e 559 560
e 559 561
e 559 562
e 559 563
e 559 578
e 559 768
e 560 561
e 560 562
e 560 563
e 560 578
e 560 768
e 561 562
e 561 563
e 561 578
e 561 768
e 562 563
e 562 578
e 562 768
e 563 578
e 563 768
e 564 565
e 565 596
e 565 722
e 565 783
e 565 784
e 565 785
e 565 786
e 565 787
e 565 788
e 565 789
e 565 954
e 565 955
e 566 570
e 566 574
e 566 576
e 566 656
e 566 674
e 566 766
e 566 767
e 566 768
e 567 568
e 567 569
e 567 669
e 567 670
e 567 671
e 567 2199
e 567 2200
e 567 2201
e 567 2422
e 568 569
e 568 2199
e 568 2200
e 568 2201
e 568 2422
e 569 670
e 569 671
e 569 2199
e 569 2200
e 569 2201
e 569 2422
e 570 574
e 570 576
e 570 612
e 570 617
e 570 622
e 570 629
e 570 766
e 570 767
e 570 768
e 570 863
e 570 870
e 570 871
e 570 986
e 571 612
e 571 617
e 571 622
e 571 629
e 571 1933
e 571 1941
e 571 1987
e 571 1988
e 571 1991
e 571 1992
e 572 612
e 572 617
e 572 622
e 572 629
e 572 1610
e 572 2215
e 572 2216
e 572 2232
e 572 2233
e 572 2234
e 572 2235
e 572 2236
e 572 2237
e 572 2361
e 573 688
e 573 1990
e 573 2227
e 573 2228
e 574 576
e 574 766
e 574 767
e 574 768
e 574 863
e 574 870
e 574 871
e 574 986
e 575 576
e 576 581
e 576 582
e 576 766
e 576 767
e 576 768
e 576 863
e 576 870
e 576 871
e 576 986
e 577 578
e 577 579
e 578 656
e 578 730
e 578 731
e 578 762
e 578 763
e 578 764
e 578 2397
e 579 593
e 579 594
e 579 714
e 579 715
e 579 716
e 579 790
e 580 581
e 580 582
e 580 2325
e 580 2326
e 580 2327
e 580 2328
e 580 2416
e 581 582
e 581 583
e 581 593
e 581 594
e 581 697
e 581 772
e 581 773
e 581 986
e 581 988
e 581 1732
e 581 1733
e 582 583
e 582 593
e 582 594
e 582 620
e 582 697
e 582 773
e 582 870
e 582 871
e 582 981
e 582 982
e 582 986
e 582 988
e 582 1732
e 582 1733
e 583 584
e 585 586
e 585 587
e 585 659
e 585 694
e 585 695
e 585 853
e 585 1340
e 585 1404
e 585 1540
e 585 1541
e 585 1542
e 585 1543
e 585 1544
e 585 1941
e 585 1942
e 585 1943
e 585 1975
e 585 1976
e 586 587
e 586 659
e 586 694
e 586 695
e 586 853
e 586 1340
e 586 1404
e 586 1540
e 586 1541
e 586 1542
e 586 1543
e 586 1544
e 586 1941
e 586 1942
e 586 1943
e 586 1975
e 586 1976
e 587 659
e 587 694
e 587 695
e 587 853
e 587 1404
e 587 1540
e 587 1541
e 587 1542
e 587 1543
e 587 1544
e 587 1941
e 587 1942
e 587 1943
e 587 1975
e 587 1976
e 588 612
e 588 617
e 588 622
e 588 625
e 588 626
e 588 629
e 588 680
e 588 681
e 588 745
e 588 808
e 588 812
e 588 947
e 588 1460
e 588 1461
e 588 1502
e 588 1773
e 588 1878
e 588 1948
e 588 2062
e 588 2067
e 588 2069
e 588 2100
e 588 2101
e 588 2102
e 588 2103
e 588 2130
e 588 2155
e 588 2197
e 588 2221
e 588 2222
e 588 2269
e 588 2349
e 589 812
e 589 1724
e 589 2054
e 590 591
e 590 1390
e 590 1391
e 590 1392
e 590 1724
e 590 1923
e 591 1390
e 591 1391
e 591 1392
e 591 1724
e 591 1923
e 591 1950
e 591 1952
e 592 871
e 593 594
e 593 713
e 594 713
e 595 596
e 595 597
e 595 1757
e 596 597
e 596 1757
e 597 1757
e 598 599
e 598 600
e 598 601
e 598 602
e 598 603
e 598 1743
e 599 600
e 599 601
e 599 602
e 599 603
e 599 1743
e 600 601
e 600 602
e 600 603
e 600 610
e 600 612
e 600 617
e 600 622
e 600 629
e 600 633
e 600 634
e 600 635
e 600 636
e 600 637
e 600 638
e 600 639
e 600 640
e 600 641
e 600 1738
e 600 1739
e 600 1740
e 600 1741
e 600 1742
e 600 1743
e 601 602
e 601 603
e 601 610
e 601 612
e 601 617
e 601 622
e 601 629
e 601 633
e 601 636
e 601 637
e 601 638
e 601 639
e 601 640
e 601 641
e 601 642
e 601 643
e 601 644
e 601 645
e 601 1738
e 601 1739
e 601 1740
e 601 1741
e 601 1742
e 601 1743
e 601 2300
e 602 603
e 602 604
e 602 609
e 602 610
e 602 617
e 602 626
e 602 633
e 602 636
e 602 637
e 602 638
e 602 639
e 602 640
e 602 641
e 602 642
e 602 643
e 602 644
e 602 645
e 602 672
e 602 673
e 602 679
e 602 680
e 602 681
e 602 745
e 602 756
e 602 776
e 602 782
e 602 798
e 602 813
e 602 822
e 602 874
e 602 877
e 602 878
e 602 1738
e 602 1739
e 602 1740
e 602 1741
e 602 1742
e 602 1743
e 603 610
e 603 612
e 603 617
e 603 622
e 603 629
e 603 633
e 603 636
e 603 637
e 603 638
e 603 639
e 603 640
e 603 641
e 603 672
e 603 673
e 603 755
e 603 776
e 603 782
e 603 813
e 603 822
e 603 830
e 603 860
e 603 874
e 603 877
e 603 878
e 603 882
e 603 1738
e 603 1739
e 603 1740
e 603 1741
e 603 1742
e 603 1743
e 604 605
e 604 606
e 605 747
e 605 883
e 606 607
e 606 641
e 606 786
e 607 612
e 607 617
e 607 619
e 607 620
e 607 622
e 607 629
e 607 632
e 607 2317
e 608 612
e 608 617
e 608 622
e 608 629
e 608 786
e 608 787
e 608 788
e 608 789
e 608 1654
e 608 2139
e 608 2324
e 608 2360
e 610 611
e 610 612
e 610 617
e 610 622
e 610 626
e 610 629
e 610 633
e 610 636
e 610 637
e 610 638
e 610 639
e 610 640
e 610 641
e 610 647
e 610 672
e 610 673
e 610 776
e 610 782
e 610 813
e 610 822
e 610 870
e 610 871
e 610 874
e 610 877
e 610 878
e 610 1738
e 610 1739
e 610 1740
e 610 1741
e 610 1742
e 610 1743
e 611 2254
e 612 617
e 612 619
e 612 620
e 612 622
e 612 629
e 612 630
e 612 631
e 612 632
e 612 633
e 612 636
e 612 637
e 612 638
e 612 639
e 612 640
e 612 641
e 612 648
e 612 653
e 612 655
e 612 661
e 612 663
e 612 664
e 612 676
e 612 677
e 612 678
e 612 810
e 612 811
e 612 846
e 612 874
e 612 929
e 612 942
e 612 947
e 612 1735
e 613 614
e 613 615
e 613 616
e 613 617
e 614 615
e 614 616
e 614 617
e 614 761
e 614 947
e 615 616
e 615 617
e 615 761
e 615 947
e 616 617
e 616 761
e 616 947
e 617 618
e 617 619
e 617 620
e 617 622
e 617 629
e 617 630
e 617 631
e 617 632
e 617 633
e 617 636
e 617 637
e 617 638
e 617 639
e 617 640
e 617 641
e 617 648
e 617 653
e 617 655
e 617 661
e 617 662
e 617 663
e 617 664
e 617 676
e 617 677
e 617 678
e 617 754
e 617 810
e 617 811
e 617 846
e 617 874
e 617 929
e 617 942
e 617 947
e 617 1735
e 619 622
e 619 626
e 619 629
e 619 632
e 619 2030
e 619 2031
e 619 2317
e 620 622
e 620 629
e 620 701
e 620 702
e 620 1427
e 620 1428
e 620 1429
e 620 1430
e 620 1431
e 620 1432
e 620 1433
e 620 2292
e 620 2293
e 621 808
e 621 810
e 621 811
e 621 812
e 621 883
e 621 887
e 621 1596
e 621 1597
e 621 1598
e 621 1599
e 621 1606
e 621 2282
e 622 623
e 622 624
e 622 625
e 622 627
e 622 629
e 622 630
e 622 631
e 622 632
e 622 633
e 622 636
e 622 637
e 622 638
e 622 639
e 622 640
e 622 641
e 622 648
e 622 653
e 622 655
e 622 661
e 622 663
e 622 664
e 622 676
e 622 677
e 622 678
e 622 810
e 622 811
e 622 830
e 622 846
e 622 874
e 622 915
e 622 929
e 622 942
e 622 947
e 622 1735
e 623 624
e 623 1686
e 623 2068
e 623 2069
e 623 2138
e 624 1686
e 624 2068
e 624 2069
e 624 2138
e 625 626
e 625 1773
e 625 2221
e 626 808
e 626 2140
e 626 2141
e 626 2221
e 628 629
e 629 630
e 629 631
e 629 632
e 629 633
e 629 636
e 629 637
e 629 638
e 629 639
e 629 640
e 629 641
e 629 648
e 629 650
e 629 651
e 629 652
e 629 653
e 629 655
e 629 661
e 629 663
e 629 664
e 629 666
e 629 676
e 629 677
e 629 678
e 629 810
e 629 811
e 629 816
e 629 846
e 629 874
e 629 929
e 629 942
e 629 947
e 629 1735
e 630 631
e 632 2317
e 633 635
e 633 636
e 633 637
e 633 638
e 633 639
e 633 640
e 633 641
e 633 647
e 633 1738
e 633 1739
e 633 1740
e 633 1741
e 633 1742
e 633 1743
e 633 1951
e 634 808
e 634 2160
e 635 639
e 635 640
e 635 929
e 636 637
e 636 638
e 636 639
e 636 640
e 636 641
e 636 642
e 636 643
e 636 644
e 636 645
e 636 647
e 636 672
e 636 673
e 636 760
e 636 776
e 636 782
e 636 813
e 636 822
e 636 874
e 636 877
e 636 878
e 636 943
e 636 1738
e 636 1739
e 636 1740
e 636 1741
e 636 1742
e 636 1743
e 637 638
e 637 639
e 637 640
e 637 641
e 637 642
e 637 643
e 637 644
e 637 645
e 637 647
e 637 672
e 637 673
e 637 735
e 637 736
e 637 737
e 637 738
e 637 739
e 637 740
e 637 741
e 637 742
e 637 755
e 637 756
e 637 757
e 637 758
e 637 776
e 637 782
e 637 798
e 637 813
e 637 822
e 637 874
e 637 877
e 637 878
e 637 1738
e 637 1739
e 637 1740
e 637 1741
e 637 1742
e 637 1743
e 638 639
e 638 640
e 638 641
e 638 647
e 638 656
e 638 662
e 638 672
e 638 673
e 638 754
e 638 755
e 638 776
e 638 782
e 638 813
e 638 822
e 638 823
e 638 874
e 638 877
e 638 878
e 638 1738
e 638 1739
e 638 1740
e 638 1741
e 638 1742
e 638 1743
e 639 640
e 639 641
e 639 647
e 639 672
e 639 673
e 639 770
e 639 776
e 639 782
e 639 809
e 639 813
e 639 822
e 639 874
e 639 877
e 639 878
e 639 1738
e 639 1739
e 639 1740
e 639 1741
e 639 1742
e 639 1743
e 640 641
e 640 642
e 640 643
e 640 644
e 640 645
e 640 647
e 640 667
e 640 668
e 640 672
e 640 673
e 640 734
e 640 745
e 640 746
e 640 750
e 640 751
e 640 752
e 640 755
e 640 760
e 640 776
e 640 782
e 640 809
e 640 813
e 640 822
e 640 851
e 640 874
e 640 877
e 640 878
e 640 881
e 640 887
e 640 1738
e 640 1739
e 640 1740
e 640 1741
e 640 1742
e 640 1743
e 641 642
e 641 643
e 641 644
e 641 645
e 641 667
e 641 672
e 641 673
e 641 776
e 641 782
e 641 798
e 641 813
e 641 822
e 641 874
e 641 877
e 641 878
e 641 881
e 641 984
e 641 1738
e 641 1739
e 641 1740
e 641 1741
e 641 1742
e 641 1743
e 642 643
e 642 644
e 642 645
e 642 883
e 643 644
e 643 645
e 643 883
e 644 645
e 644 883
e 645 883
e 646 660
e 646 853
e 646 860
e 646 872
e 646 903
e 647 853
e 647 1740
e 647 1741
e 647 1742
e 647 1834
e 647 1920
e 647 1921
e 647 2174
e 649 883
e 650 2409
e 651 652
e 651 1665
e 651 1666
e 651 1667
e 651 1668
e 651 2154
e 651 2409
e 652 672
e 652 673
e 652 808
e 652 812
e 652 1665
e 652 1666
e 652 1667
e 652 1668
e 652 2154
e 652 2409
e 653 654
e 654 790
e 655 2344
e 655 2345
e 655 2346
e 656 660
e 656 753
e 656 762
e 656 763
e 656 764
e 656 765
e 656 766
e 656 767
e 656 768
e 656 769
e 656 771
e 656 774
e 657 658
e 657 659
e 657 686
e 657 687
e 657 688
e 657 689
e 657 690
e 657 691
e 657 692
e 657 693
e 657 694
e 657 695
e 657 1374
e 657 1533
e 657 1534
e 657 1535
e 657 1536
e 657 1537
e 657 1538
e 657 1539
e 657 1540
e 657 1541
e 657 1542
e 657 1543
e 657 1544
e 657 1849
e 657 1915
e 657 2107
e 657 2302
e 658 659
e 658 686
e 658 687
e 658 688
e 658 689
e 658 690
e 658 691
e 658 692
e 658 693
e 658 694
e 658 695
e 658 1374
e 658 1533
e 658 1534
e 658 1535
e 658 1536
e 658 1537
e 658 1538
e 658 1539
e 658 1540
e 658 1541
e 658 1542
e 658 1543
e 658 1544
e 658 1849
e 658 1915
e 658 2107
e 658 2302
e 659 686
e 659 687
e 659 688
e 659 689
e 659 690
e 659 691
e 659 692
e 659 693
e 659 694
e 659 695
e 659 1374
e 659 1533
e 659 1534
e 659 1535
e 659 1536
e 659 1537
e 659 1538
e 659 1539
e 659 1540
e 659 1541
e 659 1542
e 659 1543
e 659 1544
e 659 1915
e 659 2107
e 659 2302
e 660 712
e 660 753
e 660 763
e 660 764
e 660 771
e 660 947
e 660 2404
e 660 2405
e 662 754
e 662 1503
e 662 2215
e 663 664
e 665 780
e 666 2266
e 666 2334
e 667 672
e 667 673
e 667 782
e 667 813
e 667 822
e 667 874
e 667 877
e 667 878
e 667 881
e 667 1661
e 667 2357
e 667 2358
e 667 2359
e 667 2360
e 668 751
e 669 670
e 669 671
e 669 672
e 669 673
e 669 782
e 669 813
e 669 822
e 669 874
e 669 877
e 669 878
e 669 2406
e 669 2407
e 669 2408
e 670 671
e 670 672
e 670 673
e 670 782
e 670 813
e 670 822
e 670 874
e 670 877
e 670 878
e 670 2406
e 670 2407
e 670 2408
e 671 672
e 671 673
e 671 782
e 671 813
e 671 822
e 671 874
e 671 877
e 671 878
e 671 2406
e 671 2407
e 671 2408
e 672 673
e 672 679
e 672 680
e 672 681
e 672 697
e 672 782
e 672 808
e 672 812
e 672 813
e 672 822
e 672 828
e 672 851
e 672 859
e 672 874
e 672 877
e 672 878
e 673 697
e 673 782
e 673 798
e 673 808
e 673 812
e 673 813
e 673 822
e 673 828
e 673 851
e 673 859
e 673 874
e 673 877
e 673 878
e 673 1596
e 673 1597
e 673 1598
e 673 1599
e 674 1660
e 675 780
e 675 808
e 675 812
e 675 883
e 676 808
e 676 812
e 677 678
e 677 768
e 677 2039
e 677 2138
e 677 2139
e 678 768
e 678 2138
e 678 2139
e 679 680
e 679 681
e 679 830
e 680 681
e 680 830
e 681 830
e 682 683
e 682 684
e 683 684
e 686 687
e 686 688
e 686 689
e 686 690
e 686 691
e 686 692
e 686 693
e 686 694
e 686 695
e 686 1533
e 686 1534
e 686 1535
e 686 1536
e 686 1537
e 686 1538
e 686 1539
e 686 1540
e 686 1541
e 686 1542
e 686 1543
e 686 1544
e 686 1915
e 686 2107
e 687 688
e 687 689
e 687 690
e 687 691
e 687 692
e 687 693
e 687 694
e 687 695
e 687 1533
e 687 1534
e 687 1535
e 687 1536
e 687 1537
e 687 1538
e 687 1539
e 687 1540
e 687 1541
e 687 1542
e 687 1543
e 687 1544
e 687 1915
e 687 2107
e 688 689
e 688 690
e 688 691
e 688 692
e 688 693
e 688 694
e 688 695
e 688 1374
e 688 1533
e 688 1534
e 688 1535
e 688 1536
e 688 1537
e 688 1538
e 688 1539
e 688 1540
e 688 1541
e 688 1542
e 688 1543
e 688 1544
e 688 1915
e 688 2107
e 689 690
e 689 691
e 689 692
e 689 693
e 689 694
e 689 695
e 689 1374
e 689 1533
e 689 1534
e 689 1535
e 689 1536
e 689 1537
e 689 1538
e 689 1539
e 689 1540
e 689 1541
e 689 1542
e 689 1543
e 689 1544
e 689 1915
e 689 2107
e 690 691
e 690 692
e 690 693
e 690 694
e 690 695
e 690 1374
e 690 1533
e 690 1534
e 690 1535
e 690 1536
e 690 1537
e 690 1538
e 690 1539
e 690 1540
e 690 1541
e 690 1542
e 690 1543
e 690 1544
e 690 1915
e 690 2107
e 690 2302
e 691 692
e 691 693
e 691 694
e 691 695
e 691 1533
e 691 1534
e 691 1535
e 691 1536
e 691 1537
e 691 1538
e 691 1539
e 691 1540
e 691 1541
e 691 1542
e 691 1543
e 691 1544
e 691 1915
e 691 2107
e 691 2302
e 692 693
e 692 694
e 692 695
e 692 1374
e 692 1533
e 692 1534
e 692 1535
e 692 1536
e 692 1537
e 692 1538
e 692 1539
e 692 1540
e 692 1541
e 692 1542
e 692 1543
e 692 1544
e 692 1915
e 692 2107
e 692 2302
e 693 694
e 693 695
e 693 1533
e 693 1534
e 693 1535
e 693 1536
e 693 1537
e 693 1538
e 693 1539
e 693 1540
e 693 1541
e 693 1542
e 693 1543
e 693 1544
e 693 1849
e 693 1915
e 693 2107
e 693 2302
e 694 695
e 694 1374
e 694 1533
e 694 1534
e 694 1535
e 694 1536
e 694 1537
e 694 1538
e 694 1539
e 694 1540
e 694 1541
e 694 1542
e 694 1543
e 694 1544
e 694 1849
e 694 1915
e 694 2107
e 694 2148
e 694 2149
e 694 2302
e 695 929
e 695 942
e 695 947
e 695 1537
e 695 1538
e 695 1539
e 695 1540
e 695 1541
e 695 1542
e 695 1543
e 695 2148
e 695 2149
e 696 761
e 696 782
e 696 2034
e 697 753
e 697 769
e 697 782
e 697 813
e 697 822
e 697 858
e 697 859
e 697 874
e 697 877
e 697 878
e 697 988
e 697 1652
e 698 2267
e 699 700
e 699 964
e 700 964
e 701 702
e 701 813
e 701 935
e 702 813
e 702 935
e 703 704
e 703 705
e 704 705
e 706 1923
e 707 746
e 707 852
e 707 942
e 707 1443
e 707 2016
e 707 2036
e 707 2047
e 707 2155
e 707 2382
e 708 709
e 708 853
e 708 929
e 708 942
e 708 947
e 709 853
e 709 929
e 709 942
e 709 947
e 711 712
e 712 830
e 712 907
e 712 916
e 712 917
e 713 714
e 713 715
e 713 716
e 713 1734
e 713 1736
e 714 715
e 714 716
e 714 790
e 714 805
e 714 842
e 714 857
e 714 960
e 714 961
e 715 716
e 715 790
e 715 805
e 715 842
e 715 857
e 715 960
e 715 961
e 716 790
e 716 805
e 716 842
e 716 857
e 716 960
e 716 961
e 719 720
e 719 721
e 719 1868
e 719 1875
e 720 721
e 720 746
e 720 847
e 720 849
e 720 850
e 720 852
e 720 1760
e 721 929
e 721 1868
e 721 1875
e 722 783
e 722 784
e 722 785
e 722 786
e 722 787
e 722 788
e 722 789
e 722 929
e 722 942
e 722 947
e 724 725
e 724 726
e 724 773
e 724 774
e 724 890
e 724 891
e 724 892
e 725 774
e 725 807
e 725 890
e 725 891
e 725 892
e 727 728
e 727 729
e 728 729
e 730 731
e 730 2397
e 731 2397
e 732 733
e 732 2265
e 733 2265
e 734 1006
e 734 1206
e 734 1207
e 734 1808
e 734 1820
e 734 2012
e 735 736
e 735 737
e 735 738
e 735 739
e 735 740
e 735 741
e 735 742
e 735 2297
e 736 737
e 736 738
e 736 739
e 736 740
e 736 741
e 736 742
e 736 2297
e 737 738
e 737 739
e 737 740
e 737 741
e 737 742
e 737 1829
e 737 2297
e 738 739
e 738 740
e 738 741
e 738 742
e 738 1829
e 738 2297
e 739 740
e 739 741
e 739 742
e 739 1829
e 739 2297
e 740 741
e 740 742
e 740 1829
e 740 2297
e 741 742
e 741 1829
e 741 2297
e 742 1829
e 742 2064
e 742 2297
e 743 744
e 743 874
e 743 1336
e 743 1454
e 743 1456
e 743 1866
e 743 1946
e 743 1965
e 743 1966
e 744 874
e 744 1336
e 744 1454
e 744 1456
e 744 1866
e 744 1946
e 744 1966
e 746 812
e 746 816
e 746 2172
e 747 883
e 750 2042
e 750 2157
e 752 753
e 753 769
e 753 2415
e 754 2215
e 757 758
e 759 761
e 759 1235
e 761 770
e 761 803
e 761 804
e 761 815
e 761 839
e 761 851
e 761 879
e 761 880
e 762 763
e 762 764
e 762 765
e 762 1707
e 762 2403
e 762 2417
e 762 2418
e 762 2419
e 762 2420
e 762 2421
e 763 764
e 763 765
e 763 1707
e 763 2403
e 763 2417
e 763 2418
e 763 2419
e 763 2420
e 763 2421
e 764 765
e 764 1707
e 764 2403
e 764 2417
e 764 2418
e 764 2419
e 764 2420
e 764 2421
e 766 767
e 766 768
e 767 768
e 768 863
e 768 870
e 768 871
e 768 986
e 770 812
e 770 2344
e 770 2345
e 772 773
e 772 774
e 773 774
e 774 871
e 774 890
e 774 891
e 774 892
e 774 960
e 775 776
e 776 867
e 776 2018
e 777 778
e 777 2321
e 777 2322
e 778 2321
e 778 2322
e 779 780
e 779 795
e 779 796
e 780 795
e 780 796
e 781 782
e 782 798
e 782 808
e 782 812
e 782 813
e 782 822
e 782 828
e 782 851
e 782 859
e 782 874
e 782 877
e 782 878
e 783 784
e 783 785
e 783 786
e 783 787
e 783 788
e 783 789
e 784 785
e 784 786
e 784 787
e 784 788
e 784 789
e 785 786
e 785 787
e 785 788
e 785 789
e 786 787
e 786 788
e 786 789
e 787 788
e 787 789
e 788 789
e 790 791
e 790 792
e 790 793
e 790 794
e 790 797
e 790 798
e 791 792
e 791 793
e 791 794
e 792 793
e 792 794
e 793 794
e 795 796
e 797 826
e 797 827
e 798 813
e 798 874
e 798 1743
e 799 800
e 799 801
e 799 1900
e 800 801
e 800 1900
e 801 1900
e 803 804
e 805 806
e 805 807
e 806 807
e 808 809
e 808 810
e 808 811
e 808 812
e 808 813
e 808 822
e 808 874
e 808 877
e 808 878
e 808 883
e 808 886
e 810 811
e 810 812
e 810 2012
e 811 812
e 811 2012
e 812 813
e 812 814
e 812 817
e 812 818
e 812 819
e 812 822
e 812 874
e 812 877
e 812 878
e 812 883
e 812 886
e 813 822
e 813 828
e 813 851
e 813 859
e 813 874
e 813 877
e 813 878
e 813 881
e 813 1586
e 815 2024
e 816 942
e 818 819
e 818 1210
e 819 1210
e 820 929
e 820 942
e 822 823
e 822 824
e 822 828
e 822 851
e 822 859
e 822 874
e 822 877
e 822 878
e 823 2297
e 824 1602
e 824 1603
e 825 979
e 825 980
e 826 890
e 826 891
e 826 892
e 826 907
e 826 916
e 826 917
e 826 922
e 826 923
e 826 961
e 828 874
e 828 877
e 828 878
e 828 882
e 829 842
e 831 832
e 831 833
e 832 833
e 836 837
e 837 838
e 838 840
e 838 843
e 838 844
e 838 845
e 838 847
e 838 883
e 838 1756
e 839 1969
e 841 846
e 841 908
e 841 909
e 841 910
e 841 911
e 841 912
e 841 913
e 841 914
e 841 919
e 841 921
e 841 922
e 841 923
e 841 934
e 841 935
e 842 865
e 842 960
e 843 844
e 843 845
e 843 846
e 843 1755
e 844 845
e 844 846
e 844 1755
e 845 846
e 845 1755
e 846 908
e 846 909
e 846 910
e 846 911
e 846 912
e 846 913
e 846 914
e 846 919
e 846 921
e 846 934
e 846 935
e 847 848
e 847 849
e 847 850
e 849 850
e 849 1760
e 850 1760
e 851 874
e 851 877
e 851 878
e 852 2382
e 853 854
e 853 855
e 853 856
e 853 870
e 853 871
e 853 872
e 854 855
e 854 856
e 854 2379
e 855 856
e 855 2379
e 856 2379
e 858 859
e 858 988
e 858 1652
e 858 2320
e 859 874
e 859 877
e 859 878
e 859 988
e 859 1652
e 860 929
e 860 934
e 861 862
e 861 863
e 862 863
e 863 986
e 864 865
e 867 868
e 868 869
e 869 907
e 869 916
e 869 917
e 869 963
e 870 871
e 870 2335
e 871 2335
e 873 1758
e 874 877
e 874 878
e 874 881
e 874 883
e 874 941
e 875 876
e 877 878
e 877 2295
e 878 881
e 878 883
e 878 941
e 879 880
e 881 1661
e 882 2383
e 883 885
e 883 888
e 883 889
e 883 974
e 883 1272
e 884 1314
e 885 2005
e 885 2007
e 888 889
e 890 891
e 890 892
e 891 892
e 893 894
e 895 1453
e 895 1454
e 895 1455
e 895 1456
e 895 2043
e 895 2044
e 896 897
e 896 898
e 896 899
e 896 900
e 896 901
e 896 902
e 897 898
e 897 899
e 897 900
e 897 901
e 897 902
e 898 899
e 898 900
e 898 901
e 898 902
e 899 900
e 899 901
e 899 902
e 900 901
e 900 902
e 901 902
e 903 907
e 903 916
e 903 917
e 903 1762
e 903 1763
e 903 1764
e 903 1765
e 903 1766
e 904 905
e 904 906
e 904 961
e 904 962
e 905 906
e 905 922
e 905 923
e 905 961
e 905 962
e 906 961
e 906 962
e 907 914
e 907 916
e 907 917
e 907 964
e 907 965
e 908 909
e 908 910
e 908 911
e 908 912
e 908 913
e 908 914
e 909 910
e 909 911
e 909 912
e 909 913
e 909 914
e 910 911
e 910 912
e 910 913
e 910 914
e 910 919
e 910 921
e 910 934
e 910 935
e 911 912
e 911 913
e 911 914
e 911 919
e 911 921
e 911 934
e 911 935
e 912 913
e 912 914
e 912 919
e 912 921
e 912 934
e 912 935
e 913 914
e 913 919
e 913 921
e 913 934
e 913 935
e 914 916
e 914 917
e 914 919
e 914 921
e 914 934
e 914 935
e 916 917
e 916 964
e 916 965
e 917 964
e 917 965
e 919 920
e 919 921
e 919 922
e 919 923
e 920 921
e 920 932
e 921 932
e 922 923
e 922 955
e 923 955
e 924 1121
e 925 926
e 925 927
e 925 928
e 925 929
e 926 927
e 926 928
e 926 929
e 927 928
e 927 929
e 928 929
e 929 930
e 929 931
e 929 942
e 929 945
e 929 946
e 929 947
e 929 953
e 929 954
e 929 961
e 930 1238
e 931 2277
e 933 937
e 933 938
e 933 939
e 934 935
e 934 936
e 935 940
e 937 938
e 937 939
e 938 939
e 941 956
e 941 957
e 942 943
e 942 944
e 942 947
e 942 949
e 942 953
e 942 954
e 942 961
e 944 1228
e 945 946
e 945 947
e 946 947
e 947 948
e 947 949
e 947 950
e 947 951
e 947 952
e 947 953
e 947 954
e 947 961
e 950 951
e 950 952
e 950 1393
e 950 1394
e 950 1395
e 950 1396
e 951 952
e 951 1393
e 951 1394
e 951 1395
e 951 1396
e 952 1393
e 952 1394
e 952 1395
e 952 1396
e 954 1737
e 956 957
e 958 2172
e 960 962
e 961 973
e 963 981
e 963 982
e 963 1078
e 964 965
e 966 967
e 969 970
e 969 971
e 969 972
e 970 971
e 970 972
e 971 972
e 975 976
e 975 977
e 975 978
e 976 977
e 976 978
e 977 978
e 979 980
e 981 982
e 983 986
e 984 2172
e 988 1652
e 989 990
e 991 992
e 993 994
e 995 996
e 997 998
e 999 1000
e 999 1001
e 999 1002
e 1000 1001
e 1000 1002
e 1001 1002
e 1003 1004
e 1005 1006
e 1006 1780
e 1006 1820
e 1007 1008
e 1009 1010
e 1011 1012
e 1013 1014
e 1015 1016
e 1017 1018
e 1017 1019
e 1018 1019
e 1019 1783
e 1020 1021
e 1020 1022
e 1021 1022
e 1023 1024
e 1025 1026
e 1025 1027
e 1026 1027
e 1028 1029
e 1029 1577
e 1030 1031
e 1032 1033
e 1033 1036
e 1034 1035
e 1034 1036
e 1035 1036
e 1036 1787
e 1037 1038
e 1037 1039
e 1038 1039
e 1040 1041
e 1042 1043
e 1042 1044
e 1042 1045
e 1042 1046
e 1043 1044
e 1043 1045
e 1043 1046
e 1044 1045
e 1044 1046
e 1045 1046
e 1047 1048
e 1049 1050
e 1051 1052
e 1053 1054
e 1055 1056
e 1057 1058
e 1059 1060
e 1061 1062
e 1061 1063
e 1062 1063
e 1064 1065
e 1066 1067
e 1066 1068
e 1067 1068
e 1069 1070
e 1069 1071
e 1069 1072
e 1070 1071
e 1070 1072
e 1071 1072
e 1073 1074
e 1075 1076
e 1075 1077
e 1076 1077
e 1079 1080
e 1081 1082
e 1083 1084
e 1083 1085
e 1083 1086
e 1083 1087
e 1084 1085
e 1084 1086
e 1084 1087
e 1085 1086
e 1085 1087
e 1086 1087
e 1087 1785
e 1088 1089
e 1088 1090
e 1088 1091
e 1088 1092
e 1088 1093
e 1088 1094
e 1088 1095
e 1088 1096
e 1088 1097
e 1088 1098
e 1088 1099
e 1088 1100
e 1088 1101
e 1088 1102
e 1088 1103
e 1088 1104
e 1089 1090
e 1089 1091
e 1089 1092
e 1089 1093
e 1089 1094
e 1089 1095
e 1089 1096
e 1089 1097
e 1089 1098
e 1089 1099
e 1089 1100
e 1089 1101
e 1089 1102
e 1089 1103
e 1089 1104
e 1090 1091
e 1090 1092
e 1090 1093
e 1090 1094
e 1090 1095
e 1090 1096
e 1090 1097
e 1090 1098
e 1090 1099
e 1090 1100
e 1090 1101
e 1090 1102
e 1090 1103
e 1090 1104
e 1091 1092
e 1091 1093
e 1091 1094
e 1091 1095
e 1091 1096
e 1091 1097
e 1091 1098
e 1091 1099
e 1091 1100
e 1091 1101
e 1091 1102
e 1091 1103
e 1091 1104
e 1092 1093
e 1092 1094
e 1092 1095
e 1092 1096
e 1092 1097
e 1092 1098
e 1092 1099
e 1092 1100
e 1092 1101
e 1092 1102
e 1092 1103
e 1092 1104
e 1093 1094
e 1093 1095
e 1093 1096
e 1093 1097
e 1093 1098
e 1093 1099
e 1093 1100
e 1093 1101
e 1093 1102
e 1093 1103
e 1093 1104
e 1094 1095
e 1094 1096
e 1094 1097
e 1094 1098
e 1094 1099
e 1094 1100
e 1094 1101
e 1094 1102
e 1094 1103
e 1094 1104
e 1095 1096
e 1095 1097
e 1095 1098
e 1095 1099
e 1095 1100
e 1095 1101
e 1095 1102
e 1095 1103
e 1095 1104
e 1096 1097
e 1096 1098
e 1096 1099
e 1096 1100
e 1096 1101
e 1096 1102
e 1096 1103
e 1096 1104
e 1096 2311
e 1097 1098
e 1097 1099
e 1097 1100
e 1097 1101
e 1097 1102
e 1097 1103
e 1097 1104
e 1097 2311
e 1098 1099
e 1098 1100
e 1098 1101
e 1098 1102
e 1098 1103
e 1098 1104
e 1098 2311
e 1099 1100
e 1099 1101
e 1099 1102
e 1099 1103
e 1099 1104
e 1099 2311
e 1100 1101
e 1100 1102
e 1100 1103
e 1100 1104
e 1100 2311
e 1101 1102
e 1101 1103
e 1101 1104
e 1101 2311
e 1102 1103
e 1102 1104
e 1102 2311
e 1103 1104
e 1103 2311
e 1104 2311
e 1105 1106
e 1105 1107
e 1105 1108
e 1105 1109
e 1106 1107
e 1106 1108
e 1106 1109
e 1107 1108
e 1107 1109
e 1108 1109
e 1110 1111
e 1110 1112
e 1111 1112
e 1111 1140
e 1111 1141
e 1112 1140
e 1112 1141
e 1113 1114
e 1115 1116
e 1117 1118
e 1119 1120
e 1122 1123
e 1122 1124
e 1123 1124
e 1125 1126
e 1125 1127
e 1126 1127
e 1128 1129
e 1130 1131
e 1131 1574
e 1131 1575
e 1131 1576
e 1131 1578
e 1132 1133
e 1132 1134
e 1132 1135
e 1132 1136
e 1133 1134
e 1133 1135
e 1133 1136
e 1134 1135
e 1134 1136
e 1135 1136
e 1137 1138
e 1137 1139
e 1137 1140
e 1137 1141
e 1138 1139
e 1138 1140
e 1138 1141
e 1139 1140
e 1139 1141
e 1140 1141
e 1142 1143
e 1142 1144
e 1142 1145
e 1142 1146
e 1143 1144
e 1143 1145
e 1143 1146
e 1144 1145
e 1144 1146
e 1145 1146
e 1147 1148
e 1149 1150
e 1149 1151
e 1149 1152
e 1150 1151
e 1150 1152
e 1150 1828
e 1150 1829
e 1151 1152
e 1151 1828
e 1151 1829
e 1152 1828
e 1152 1829
e 1153 1154
e 1155 1156
e 1155 1157
e 1155 1158
e 1156 1157
e 1156 1158
e 1157 1158
e 1160 1161
e 1160 1162
e 1160 1163
e 1160 1164
e 1160 1165
e 1161 1162
e 1161 1163
e 1161 1164
e 1161 1165
e 1162 1163
e 1162 1164
e 1162 1165
e 1163 1164
e 1163 1165
e 1164 1165
e 1165 1178
e 1166 1167
e 1166 1168
e 1166 1169
e 1166 1170
e 1166 1171
e 1167 1168
e 1167 1169
e 1167 1170
e 1167 1171
e 1168 1169
e 1168 1170
e 1168 1171
e 1169 1170
e 1169 1171
e 1170 1171
e 1172 1173
e 1174 1175
e 1176 1177
e 1176 1178
e 1177 1178
e 1177 1809
e 1178 1809
e 1179 1180
e 1180 1815
e 1180 1830
e 1180 1831
e 1180 1832
e 1180 1833
e 1181 1182
e 1181 1183
e 1182 1183
e 1184 1185
e 1184 1186
e 1185 1186
e 1187 1188
e 1189 1190
e 1189 1191
e 1189 1192
e 1189 1193
e 1189 1194
e 1189 1195
e 1189 1196
e 1190 1191
e 1190 1192
e 1190 1193
e 1190 1194
e 1190 1195
e 1190 1196
e 1191 1192
e 1191 1193
e 1191 1194
e 1191 1195
e 1191 1196
e 1192 1193
e 1192 1194
e 1192 1195
e 1192 1196
e 1193 1194
e 1193 1195
e 1193 1196
e 1194 1195
e 1194 1196
e 1195 1196
e 1197 1198
e 1199 1200
e 1199 1201
e 1199 1202
e 1200 1201
e 1200 1202
e 1201 1202
e 1203 1204
e 1203 1205
e 1203 1206
e 1203 1207
e 1204 1205
e 1204 1206
e 1204 1207
e 1205 1206
e 1205 1207
e 1206 1207
e 1208 1209
e 1211 1212
e 1213 1214
e 1214 1821
e 1215 1216
e 1217 1218
e 1219 1220
e 1221 1222
e 1221 1223
e 1222 1223
e 1224 1225
e 1225 2012
e 1226 1227
e 1227 1808
e 1229 1230
e 1229 1231
e 1229 1232
e 1229 1233
e 1229 1234
e 1229 1235
e 1230 1231
e 1230 1232
e 1230 1233
e 1230 1234
e 1230 1235
e 1231 1232
e 1231 1233
e 1231 1234
e 1231 1235
e 1231 1788
e 1231 1789
e 1232 1233
e 1232 1234
e 1232 1235
e 1232 1398
e 1233 1234
e 1233 1235
e 1233 1398
e 1233 1789
e 1233 1790
e 1234 1235
e 1234 1398
e 1235 1398
e 1236 1237
e 1239 1240
e 1241 1242
e 1241 1243
e 1241 1244
e 1242 1243
e 1242 1244
e 1243 1244
e 1245 1246
e 1245 1247
e 1246 1247
e 1248 1249
e 1248 1250
e 1249 1250
e 1251 1252
e 1251 1253
e 1252 1253
e 1254 1255
e 1256 1257
e 1259 1260
e 1261 1262
e 1263 1264
e 1263 1265
e 1263 1266
e 1264 1265
e 1264 1266
e 1265 1266
e 1267 1268
e 1267 1269
e 1267 1270
e 1267 1271
e 1268 1269
e 1268 1270
e 1268 1271
e 1269 1270
e 1269 1271
e 1270 1271
e 1273 1274
e 1273 1275
e 1274 1275
e 1276 1277
e 1276 1278
e 1277 1278
e 1279 1280
e 1281 1282
e 1283 1284
e 1283 1285
e 1284 1285
e 1284 1287
e 1284 1311
e 1284 1486
e 1285 1287
e 1285 1311
e 1285 1486
e 1286 1287
e 1288 1289
e 1288 1290
e 1288 1291
e 1288 1292
e 1288 1293
e 1288 1294
e 1288 1295
e 1288 1296
e 1288 1297
e 1288 1298
e 1288 1299
e 1288 1300
e 1289 1290
e 1289 1291
e 1289 1292
e 1289 1293
e 1289 1294
e 1289 1295
e 1289 1296
e 1289 1297
e 1289 1298
e 1289 1299
e 1289 1300
e 1290 1291
e 1290 1292
e 1290 1293
e 1290 1294
e 1290 1295
e 1290 1296
e 1290 1297
e 1290 1298
e 1290 1299
e 1290 1300
e 1291 1292
e 1291 1293
e 1291 1294
e 1291 1295
e 1291 1296
e 1291 1297
e 1291 1298
e 1291 1299
e 1291 1300
e 1292 1293
e 1292 1294
e 1292 1295
e 1292 1296
e 1292 1297
e 1292 1298
e 1292 1299
e 1292 1300
e 1293 1294
e 1293 1295
e 1293 1296
e 1293 1297
e 1293 1298
e 1293 1299
e 1293 1300
e 1294 1295
e 1294 1296
e 1294 1297
e 1294 1298
e 1294 1299
e 1294 1300
e 1295 1296
e 1295 1297
e 1295 1298
e 1295 1299
e 1295 1300
e 1296 1297
e 1296 1298
e 1296 1299
e 1296 1300
e 1297 1298
e 1297 1299
e 1297 1300
e 1298 1299
e 1298 1300
e 1299 1300
e 1301 1302
e 1302 1530
e 1303 1304
e 1303 1305
e 1304 1305
e 1305 1902
e 1305 1903
e 1305 1904
e 1305 1905
e 1305 1906
e 1305 1907
e 1305 1908
e 1305 1909
e 1305 1910
e 1305 1911
e 1305 1912
e 1305 1913
e 1305 1914
e 1305 1915
e 1305 1916
e 1305 1917
e 1306 1307
e 1306 1308
e 1307 1308
e 1308 1958
e 1308 2070
e 1308 2079
e 1308 2297
e 1309 1310
e 1309 1311
e 1310 1311
e 1310 1810
e 1310 1811
e 1311 1811
e 1311 1862
e 1312 1313
e 1312 1314
e 1313 1314
e 1314 2066
e 1314 2067
e 1315 1316
e 1315 1317
e 1315 1318
e 1316 1317
e 1316 1318
e 1317 1318
e 1318 2009
e 1318 2010
e 1318 2011
e 1319 1320
e 1319 1321
e 1319 1322
e 1319 1323
e 1319 1324
e 1319 1325
e 1319 1326
e 1319 1327
e 1319 1328
e 1319 1329
e 1319 1330
e 1319 1331
e 1319 1332
e 1319 1333
e 1319 1334
e 1320 1321
e 1320 1322
e 1320 1323
e 1320 1324
e 1320 1325
e 1320 1326
e 1320 1327
e 1320 1328
e 1320 1329
e 1320 1330
e 1320 1331
e 1320 1332
e 1320 1333
e 1320 1334
e 1321 1322
e 1321 1323
e 1321 1324
e 1321 1325
e 1321 1326
e 1321 1327
e 1321 1328
e 1321 1329
e 1321 1330
e 1321 1331
e 1321 1332
e 1321 1333
e 1321 1334
e 1322 1323
e 1322 1324
e 1322 1325
e 1322 1326
e 1322 1327
e 1322 1328
e 1322 1329
e 1322 1330
e 1322 1331
e 1322 1332
e 1322 1333
e 1322 1334
e 1323 1324
e 1323 1325
e 1323 1326
e 1323 1327
e 1323 1328
e 1323 1329
e 1323 1330
e 1323 1331
e 1323 1332
e 1323 1333
e 1323 1334
e 1323 1835
e 1323 1836
e 1323 1837
e 1323 1838
e 1323 1839
e 1323 1840
e 1323 1841
e 1323 1842
e 1324 1325
e 1324 1326
e 1324 1327
e 1324 1328
e 1324 1329
e 1324 1330
e 1324 1331
e 1324 1332
e 1324 1333
e 1324 1334
e 1324 1835
e 1324 1836
e 1324 1837
e 1324 1838
e 1324 1839
e 1324 1840
e 1324 1841
e 1324 1842
e 1325 1326
e 1325 1327
e 1325 1328
e 1325 1329
e 1325 1330
e 1325 1331
e 1325 1332
e 1325 1333
e 1325 1334
e 1325 1835
e 1325 1836
e 1325 1837
e 1325 1838
e 1325 1839
e 1325 1840
e 1325 1841
e 1325 1842
e 1326 1327
e 1326 1328
e 1326 1329
e 1326 1330
e 1326 1331
e 1326 1332
e 1326 1333
e 1326 1334
e 1326 1835
e 1326 1836
e 1326 1837
e 1326 1838
e 1326 1839
e 1326 1840
e 1326 1841
e 1326 1842
e 1327 1328
e 1327 1329
e 1327 1330
e 1327 1331
e 1327 1332
e 1327 1333
e 1327 1334
e 1327 1835
e 1327 1836
e 1327 1837
e 1327 1838
e 1327 1839
e 1327 1840
e 1327 1841
e 1327 1842
e 1328 1329
e 1328 1330
e 1328 1331
e 1328 1332
e 1328 1333
e 1328 1334
e 1328 1835
e 1328 1836
e 1328 1837
e 1328 1838
e 1328 1839
e 1328 1840
e 1328 1841
e 1328 1842
e 1329 1330
e 1329 1331
e 1329 1332
e 1329 1333
e 1329 1334
e 1329 1835
e 1329 1836
e 1329 1837
e 1329 1838
e 1329 1839
e 1329 1840
e 1329 1841
e 1329 1842
e 1330 1331
e 1330 1332
e 1330 1333
e 1330 1334
e 1330 1835
e 1330 1836
e 1330 1837
e 1330 1838
e 1330 1839
e 1330 1840
e 1330 1841
e 1330 1842
e 1331 1332
e 1331 1333
e 1331 1334
e 1331 1835
e 1331 1836
e 1331 1837
e 1331 1838
e 1331 1839
e 1331 1840
e 1331 1841
e 1331 1842
e 1332 1333
e 1332 1334
e 1332 1835
e 1332 1836
e 1332 1837
e 1332 1838
e 1332 1839
e 1332 1840
e 1332 1841
e 1332 1842
e 1332 2373
e 1333 1334
e 1333 1835
e 1333 1836
e 1333 1837
e 1333 1838
e 1333 1839
e 1333 1840
e 1333 1841
e 1333 1842
e 1334 1835
e 1334 1836
e 1334 1837
e 1334 1838
e 1334 1839
e 1334 1840
e 1334 1841
e 1334 1842
e 1335 1336
e 1336 1866
e 1336 1969
e 1336 2087
e 1337 1338
e 1339 1340
e 1340 1848
e 1341 1342
e 1341 1343
e 1341 1344
e 1341 1345
e 1342 1343
e 1342 1344
e 1342 1345
e 1343 1344
e 1343 1345
e 1344 1345
e 1346 1347
e 1348 1349
e 1349 2279
e 1350 1351
e 1352 1353
e 1354 1355
e 1354 1356
e 1355 1356
e 1357 1358
e 1359 1360
e 1361 1362
e 1361 1363
e 1361 1364
e 1361 1365
e 1362 1363
e 1362 1364
e 1362 1365
e 1363 1364
e 1363 1365
e 1364 1365
e 1364 2012
e 1366 1367
e 1366 1368
e 1367 1368
e 1369 1370
e 1371 1372
e 1373 1374
e 1374 1539
e 1374 1540
e 1374 1541
e 1374 1543
e 1375 1376
e 1377 1378
e 1379 1380
e 1381 1382
e 1383 1384
e 1385 1386
e 1385 1387
e 1386 1387
e 1388 1389
e 1388 1390
e 1388 1391
e 1388 1392
e 1389 1390
e 1389 1391
e 1389 1392
e 1390 1391
e 1390 1392
e 1390 1923
e 1390 1950
e 1390 1952
e 1391 1392
e 1391 1923
e 1391 1946
e 1391 1950
e 1391 1952
e 1392 1923
e 1392 1946
e 1392 1950
e 1392 1952
e 1393 1394
e 1393 1395
e 1393 1396
e 1394 1395
e 1394 1396
e 1395 1396
e 1397 1398
e 1399 1400
e 1401 1402
e 1403 1404
e 1405 1406
e 1407 1408
e 1410 1411
e 1410 1412
e 1410 1413
e 1410 1414
e 1411 1412
e 1411 1413
e 1411 1414
e 1411 1956
e 1411 1957
e 1411 1963
e 1411 1964
e 1412 1413
e 1412 1414
e 1412 1956
e 1412 1957
e 1412 1963
e 1412 1964
e 1413 1414
e 1413 1956
e 1413 1957
e 1413 1963
e 1413 1964
e 1414 1956
e 1414 1957
e 1414 1963
e 1414 1964
e 1416 1417
e 1417 1989
e 1417 1990
e 1418 1419
e 1418 1420
e 1419 1420
e 1419 1688
e 1420 1689
e 1421 1422
e 1423 1424
e 1423 1425
e 1423 1426
e 1423 1427
e 1423 1428
e 1423 1429
e 1423 1430
e 1423 1431
e 1423 1432
e 1423 1433
e 1424 1425
e 1424 1426
e 1424 1427
e 1424 1428
e 1424 1429
e 1424 1430
e 1424 1431
e 1424 1432
e 1424 1433
e 1425 1426
e 1425 1427
e 1425 1428
e 1425 1429
e 1425 1430
e 1425 1431
e 1425 1432
e 1425 1433
e 1426 1427
e 1426 1428
e 1426 1429
e 1426 1430
e 1426 1431
e 1426 1432
e 1426 1433
e 1427 1428
e 1427 1429
e 1427 1430
e 1427 1431
e 1427 1432
e 1427 1433
e 1427 2154
e 1428 1429
e 1428 1430
e 1428 1431
e 1428 1432
e 1428 1433
e 1428 2154
e 1429 1430
e 1429 1431
e 1429 1432
e 1429 1433
e 1429 2154
e 1430 1431
e 1430 1432
e 1430 1433
e 1430 2154
e 1431 1432
e 1431 1433
e 1431 2154
e 1432 1433
e 1432 2154
e 1433 2154
e 1434 1435
e 1434 1436
e 1434 1437
e 1434 1438
e 1434 1439
e 1435 1436
e 1435 1437
e 1435 1438
e 1435 1439
e 1436 1437
e 1436 1438
e 1436 1439
e 1437 1438
e 1437 1439
e 1438 1439
e 1440 1441
e 1442 1443
e 1444 1445
e 1446 1447
e 1446 1448
e 1446 1449
e 1447 1448
e 1447 1449
e 1448 1449
e 1449 2005
e 1449 2007
e 1449 2036
e 1450 1451
e 1453 1454
e 1453 1455
e 1453 1456
e 1454 1455
e 1454 1456
e 1454 2017
e 1455 1456
e 1455 2025
e 1455 2026
e 1456 2012
e 1457 1458
e 1458 2060
e 1458 2061
e 1459 1460
e 1462 1463
e 1463 2104
e 1464 1465
e 1466 1467
e 1466 1468
e 1466 1469
e 1467 1468
e 1467 1469
e 1467 2182
e 1468 1469
e 1468 2182
e 1469 2182
e 1470 1471
e 1470 1472
e 1470 1473
e 1471 1472
e 1471 1473
e 1472 1473
e 1474 1475
e 1476 1477
e 1476 1478
e 1476 1479
e 1476 1480
e 1476 1481
e 1477 1478
e 1477 1479
e 1477 1480
e 1477 1481
e 1478 1479
e 1478 1480
e 1478 1481
e 1479 1480
e 1479 1481
e 1480 1481
e 1482 1483
e 1482 1484
e 1482 1485
e 1482 1486
e 1483 1484
e 1483 1485
e 1483 1486
e 1484 1485
e 1484 1486
e 1484 2117
e 1484 2118
e 1484 2154
e 1485 1486
e 1485 2117
e 1485 2118
e 1486 2117
e 1486 2118
e 1487 1488
e 1489 1490
e 1489 1491
e 1490 1491
e 1491 1502
e 1491 1503
e 1493 1494
e 1495 1496
e 1495 1497
e 1496 1497
e 1498 1499
e 1500 1501
e 1500 1502
e 1500 1503
e 1500 1504
e 1501 1502
e 1501 1503
e 1501 1504
e 1501 1519
e 1501 1977
e 1501 2120
e 1501 2164
e 1501 2201
e 1502 1503
e 1502 1504
e 1502 1519
e 1502 1977
e 1502 2164
e 1502 2201
e 1502 2215
e 1503 1504
e 1503 1519
e 1503 1881
e 1503 1977
e 1503 2120
e 1503 2164
e 1503 2201
e 1503 2215
e 1504 1519
e 1504 1977
e 1504 2164
e 1505 1506
e 1505 1507
e 1505 1508
e 1506 1507
e 1506 1508
e 1507 1508
e 1509 1510
e 1511 1512
e 1511 1513
e 1511 1514
e 1511 1515
e 1511 1516
e 1511 1517
e 1511 1518
e 1511 1519
e 1511 1520
e 1511 1521
e 1512 1513
e 1512 1514
e 1512 1515
e 1512 1516
e 1512 1517
e 1512 1518
e 1512 1519
e 1512 1520
e 1512 1521
e 1513 1514
e 1513 1515
e 1513 1516
e 1513 1517
e 1513 1518
e 1513 1519
e 1513 1520
e 1513 1521
e 1514 1515
e 1514 1516
e 1514 1517
e 1514 1518
e 1514 1519
e 1514 1520
e 1514 1521
e 1515 1516
e 1515 1517
e 1515 1518
e 1515 1519
e 1515 1520
e 1515 1521
e 1515 1813
e 1515 1814
e 1515 1815
e 1516 1517
e 1516 1518
e 1516 1519
e 1516 1520
e 1516 1521
e 1516 1815
e 1516 1895
e 1516 1896
e 1516 1897
e 1516 1898
e 1516 1899
e 1516 1900
e 1516 1901
e 1517 1518
e 1517 1519
e 1517 1520
e 1517 1521
e 1517 1813
e 1517 1814
e 1517 1815
e 1517 1895
e 1517 1896
e 1517 1897
e 1517 1898
e 1517 1899
e 1517 1900
e 1517 1901
e 1518 1519
e 1518 1520
e 1518 1521
e 1518 1813
e 1518 1814
e 1518 1815
e 1518 1895
e 1518 1896
e 1518 1897
e 1518 1898
e 1518 1899
e 1518 1900
e 1518 1901
e 1519 1520
e 1519 1521
e 1519 1868
e 1519 1899
e 1519 1900
e 1519 1977
e 1519 2131
e 1519 2169
e 1519 2296
e 1520 1521
e 1520 1829
e 1520 1895
e 1520 1896
e 1520 1897
e 1520 1898
e 1520 1899
e 1520 1900
e 1520 1901
e 1520 2296
e 1521 1899
e 1521 1900
e 1521 1977
e 1521 2296
e 1522 1523
e 1524 1525
e 1524 1526
e 1525 1526
e 1526 2137
e 1527 1528
e 1527 1529
e 1527 1530
e 1528 1529
e 1528 1530
e 1528 2137
e 1529 1530
e 1531 1532
e 1533 1534
e 1533 1535
e 1533 1536
e 1533 1537
e 1533 1538
e 1533 1539
e 1533 1540
e 1533 1541
e 1533 1542
e 1533 1543
e 1533 1544
e 1534 1535
e 1534 1536
e 1534 1537
e 1534 1538
e 1534 1539
e 1534 1540
e 1534 1541
e 1534 1542
e 1534 1543
e 1534 1544
e 1535 1536
e 1535 1537
e 1535 1538
e 1535 1539
e 1535 1540
e 1535 1541
e 1535 1542
e 1535 1543
e 1535 1544
e 1536 1537
e 1536 1538
e 1536 1539
e 1536 1540
e 1536 1541
e 1536 1542
e 1536 1543
e 1536 1544
e 1536 1789
e 1537 1538
e 1537 1539
e 1537 1540
e 1537 1541
e 1537 1542
e 1537 1543
e 1537 1544
e 1537 1849
e 1538 1539
e 1538 1540
e 1538 1541
e 1538 1542
e 1538 1543
e 1538 1544
e 1538 1849
e 1539 1540
e 1539 1541
e 1539 1542
e 1539 1543
e 1539 1544
e 1539 1915
e 1539 2107
e 1540 1541
e 1540 1542
e 1540 1543
e 1540 1544
e 1540 1915
e 1540 2107
e 1541 1542
e 1541 1543
e 1541 1544
e 1541 1915
e 1541 2107
e 1542 1543
e 1542 1544
e 1542 2070
e 1542 2071
e 1542 2072
e 1542 2073
e 1542 2074
e 1542 2075
e 1542 2079
e 1543 1544
e 1543 1915
e 1543 1946
e 1543 2107
e 1543 2148
e 1543 2149
e 1544 1849
e 1545 1546
e 1545 1547
e 1546 1547
e 1548 1549
e 1548 1550
e 1549 1550
e 1551 1552
e 1551 1553
e 1552 1553
e 1554 1555
e 1554 1556
e 1554 1557
e 1554 1558
e 1555 1556
e 1555 1557
e 1555 1558
e 1556 1557
e 1556 1558
e 1557 1558
e 1559 1560
e 1561 1562
e 1563 1564
e 1564 2276
e 1565 1566
e 1565 1567
e 1565 1568
e 1565 1569
e 1565 1570
e 1565 1571
e 1566 1567
e 1566 1568
e 1566 1569
e 1566 1570
e 1566 1571
e 1567 1568
e 1567 1569
e 1567 1570
e 1567 1571
e 1568 1569
e 1568 1570
e 1568 1571
e 1569 1570
e 1569 1571
e 1570 1571
e 1572 1573
e 1572 1574
e 1572 1575
e 1572 1576
e 1572 1577
e 1572 1578
e 1572 1579
e 1573 1574
e 1573 1575
e 1573 1576
e 1573 1577
e 1573 1578
e 1573 1579
e 1574 1575
e 1574 1576
e 1574 1577
e 1574 1578
e 1574 1579
e 1575 1576
e 1575 1577
e 1575 1578
e 1575 1579
e 1576 1577
e 1576 1578
e 1576 1579
e 1577 1578
e 1577 1579
e 1578 1579
e 1579 2226
e 1580 1581
e 1581 2195
e 1582 1583
e 1582 1584
e 1583 1584
e 1584 1791
e 1584 1792
e 1584 1793
e 1584 1794
e 1584 1795
e 1584 1796
e 1585 1586
e 1586 2206
e 1586 2278
e 1587 1588
e 1587 1589
e 1587 1590
e 1588 1589
e 1588 1590
e 1589 1590
e 1591 1592
e 1593 1594
e 1593 1595
e 1593 1596
e 1593 1597
e 1593 1598
e 1593 1599
e 1594 1595
e 1594 1596
e 1594 1597
e 1594 1598
e 1594 1599
e 1595 1596
e 1595 1597
e 1595 1598
e 1595 1599
e 1596 1597
e 1596 1598
e 1596 1599
e 1597 1598
e 1597 1599
e 1597 2226
e 1598 1599
e 1598 2226
e 1599 2226
e 1600 1601
e 1602 1603
e 1604 1605
e 1604 1606
e 1605 1606
e 1607 1608
e 1607 1609
e 1608 1609
e 1611 1612
e 1613 1614
e 1613 1615
e 1613 1616
e 1613 1617
e 1613 1618
e 1614 1615
e 1614 1616
e 1614 1617
e 1614 1618
e 1615 1616
e 1615 1617
e 1615 1618
e 1616 1617
e 1616 1618
e 1617 1618
e 1618 1847
e 1619 1620
e 1620 1621
e 1622 1623
e 1623 2281
e 1624 1625
e 1626 1627
e 1628 1629
e 1628 1630
e 1628 1631
e 1628 1632
e 1629 1630
e 1629 1631
e 1629 1632
e 1630 1631
e 1630 1632
e 1631 1632
e 1633 1634
e 1633 1635
e 1634 1635
e 1636 1637
e 1638 1639
e 1638 1640
e 1639 1640
e 1641 1642
e 1642 2294
e 1643 1644
e 1643 1645
e 1643 1646
e 1643 1647
e 1643 1648
e 1644 1645
e 1644 1646
e 1644 1647
e 1644 1648
e 1645 1646
e 1645 1647
e 1645 1648
e 1646 1647
e 1646 1648
e 1646 1989
e 1647 1648
e 1647 1989
e 1649 1650
e 1651 1652
e 1651 1653
e 1652 1653
e 1655 1656
e 1657 1658
e 1663 1664
e 1663 1665
e 1663 1666
e 1663 1667
e 1663 1668
e 1664 1665
e 1664 1666
e 1664 1667
e 1664 1668
e 1665 1666
e 1665 1667
e 1665 1668
e 1666 1667
e 1666 1668
e 1667 1668
e 1667 1999
e 1668 1999
e 1669 1670
e 1671 1672
e 1671 1673
e 1672 1673
e 1674 1675
e 1674 1676
e 1674 1677
e 1675 1676
e 1675 1677
e 1675 1977
e 1676 1677
e 1678 1679
e 1679 2005
e 1679 2007
e 1679 2320
e 1680 1681
e 1680 1682
e 1680 1683
e 1680 1684
e 1681 1682
e 1681 1683
e 1681 1684
e 1682 1683
e 1682 1684
e 1683 1684
e 1685 1686
e 1687 1688
e 1687 1689
e 1687 1690
e 1687 1691
e 1687 1692
e 1688 1689
e 1688 1690
e 1688 1691
e 1688 1692
e 1688 1998
e 1688 1999
e 1689 1690
e 1689 1691
e 1689 1692
e 1689 1998
e 1689 1999
e 1690 1691
e 1690 1692
e 1690 1998
e 1690 1999
e 1691 1692
e 1691 1998
e 1691 1999
e 1692 1998
e 1692 1999
e 1692 2361
e 1692 2387
e 1692 2388
e 1692 2389
e 1692 2390
e 1692 2391
e 1692 2392
e 1693 1694
e 1693 1695
e 1693 1696
e 1693 1697
e 1693 1698
e 1693 1699
e 1693 1700
e 1693 1701
e 1693 1702
e 1693 1703
e 1693 1704
e 1693 1705
e 1694 1695
e 1694 1696
e 1694 1697
e 1694 1698
e 1694 1699
e 1694 1700
e 1694 1701
e 1694 1702
e 1694 1703
e 1694 1704
e 1694 1705
e 1695 1696
e 1695 1697
e 1695 1698
e 1695 1699
e 1695 1700
e 1695 1701
e 1695 1702
e 1695 1703
e 1695 1704
e 1695 1705
e 1696 1697
e 1696 1698
e 1696 1699
e 1696 1700
e 1696 1701
e 1696 1702
e 1696 1703
e 1696 1704
e 1696 1705
e 1697 1698
e 1697 1699
e 1697 1700
e 1697 1701
e 1697 1702
e 1697 1703
e 1697 1704
e 1697 1705
e 1698 1699
e 1698 1700
e 1698 1701
e 1698 1702
e 1698 1703
e 1698 1704
e 1698 1705
e 1699 1700
e 1699 1701
e 1699 1702
e 1699 1703
e 1699 1704
e 1699 1705
e 1700 1701
e 1700 1702
e 1700 1703
e 1700 1704
e 1700 1705
e 1700 2394
e 1701 1702
e 1701 1703
e 1701 1704
e 1701 1705
e 1701 2394
e 1702 1703
e 1702 1704
e 1702 1705
e 1702 2394
e 1703 1704
e 1703 1705
e 1703 2394
e 1704 1705
e 1704 2394
e 1705 2394
e 1708 1709
e 1711 1712
e 1713 1714
e 1713 1715
e 1714 1715
e 1716 1717
e 1716 1718
e 1717 1718
e 1719 1720
e 1721 1722
e 1721 1723
e 1721 1724
e 1722 1723
e 1722 1724
e 1722 1989
e 1722 1990
e 1723 1724
e 1723 2021
e 1725 1726
e 1727 1728
e 1729 1730
e 1732 1733
e 1734 1736
e 1738 1739
e 1738 1740
e 1738 1741
e 1738 1742
e 1738 1743
e 1739 1740
e 1739 1741
e 1739 1742
e 1739 1743
e 1740 1741
e 1740 1742
e 1740 1743
e 1741 1742
e 1741 1743
e 1742 1743
e 1742 1829
e 1744 1745
e 1744 1746
e 1745 1746
e 1747 1748
e 1749 1750
e 1749 1751
e 1749 1752
e 1750 1751
e 1750 1752
e 1751 1752
e 1753 1754
e 1762 1763
e 1762 1764
e 1762 1765
e 1762 1766
e 1763 1764
e 1763 1765
e 1763 1766
e 1764 1765
e 1764 1766
e 1765 1766
e 1767 1768
e 1767 1769
e 1767 1770
e 1767 1771
e 1767 1772
e 1767 1773
e 1767 1774
e 1767 1775
e 1768 1769
e 1768 1770
e 1768 1771
e 1768 1772
e 1768 1773
e 1768 1774
e 1768 1775
e 1769 1770
e 1769 1771
e 1769 1772
e 1769 1773
e 1769 1774
e 1769 1775
e 1770 1771
e 1770 1772
e 1770 1773
e 1770 1774
e 1770 1775
e 1771 1772
e 1771 1773
e 1771 1774
e 1771 1775
e 1772 1773
e 1772 1774
e 1772 1775
e 1773 1774
e 1773 1775
e 1774 1775
e 1776 1777
e 1778 1779
e 1781 1782
e 1783 1784
e 1785 1786
e 1791 1792
e 1791 1793
e 1791 1794
e 1791 1795
e 1791 1796
e 1792 1793
e 1792 1794
e 1792 1795
e 1792 1796
e 1793 1794
e 1793 1795
e 1793 1796
e 1794 1795
e 1794 1796
e 1795 1796
e 1797 1798
e 1797 1799
e 1798 1799
e 1799 1800
e 1801 1802
e 1803 1804
e 1803 1805
e 1804 1805
e 1806 1807
e 1806 1808
e 1807 1843
e 1807 1844
e 1808 1810
e 1808 1812
e 1808 1976
e 1808 2152
e 1813 1814
e 1813 1815
e 1813 1819
e 1813 1825
e 1813 1828
e 1813 1829
e 1814 1815
e 1814 1819
e 1814 1825
e 1814 1828
e 1814 1829
e 1814 1852
e 1815 1822
e 1815 1824
e 1815 1825
e 1815 1826
e 1815 1827
e 1815 1830
e 1815 1831
e 1815 1832
e 1815 1833
e 1815 1879
e 1816 1817
e 1816 1818
e 1816 1819
e 1817 1818
e 1817 1819
e 1818 1819
e 1822 1823
e 1822 1824
e 1822 1825
e 1822 1826
e 1822 1827
e 1823 1899
e 1823 1900
e 1823 1997
e 1824 1825
e 1824 1830
e 1824 1831
e 1824 1832
e 1824 1833
e 1825 1826
e 1825 1827
e 1825 1830
e 1825 1831
e 1825 1832
e 1825 1833
e 1825 1879
e 1825 1895
e 1825 1896
e 1825 1897
e 1825 1898
e 1825 1901
e 1826 1830
e 1826 1831
e 1826 1832
e 1826 1833
e 1826 1879
e 1827 1830
e 1827 1831
e 1827 1832
e 1827 1833
e 1828 1829
e 1829 1856
e 1829 1857
e 1829 1858
e 1829 1859
e 1829 1860
e 1829 1861
e 1829 1977
e 1829 2010
e 1829 2011
e 1829 2070
e 1829 2080
e 1829 2084
e 1829 2297
e 1830 1831
e 1830 1832
e 1830 1833
e 1831 1832
e 1831 1833
e 1832 1833
e 1832 2196
e 1832 2266
e 1833 2050
e 1833 2051
e 1833 2052
e 1833 2053
e 1833 2054
e 1833 2055
e 1833 2056
e 1833 2196
e 1833 2266
e 1835 1836
e 1835 1837
e 1835 1838
e 1835 1839
e 1835 1840
e 1835 1841
e 1835 1842
e 1836 1837
e 1836 1838
e 1836 1839
e 1836 1840
e 1836 1841
e 1836 1842
e 1837 1838
e 1837 1839
e 1837 1840
e 1837 1841
e 1837 1842
e 1838 1839
e 1838 1840
e 1838 1841
e 1838 1842
e 1839 1840
e 1839 1841
e 1839 1842
e 1840 1841
e 1840 1842
e 1841 1842
e 1843 1844
e 1843 1845
e 1843 1846
e 1844 1845
e 1844 1846
e 1845 1846
e 1846 2005
e 1846 2007
e 1850 1851
e 1852 1929
e 1852 1930
e 1852 1931
e 1852 1932
e 1852 1933
e 1852 1934
e 1852 1935
e 1852 1936
e 1852 1937
e 1852 1938
e 1852 1939
e 1852 1940
e 1852 1941
e 1853 1854
e 1853 1855
e 1853 1856
e 1853 1857
e 1853 1858
e 1853 1859
e 1853 1860
e 1853 1861
e 1854 1855
e 1854 1856
e 1854 1857
e 1854 1858
e 1854 1859
e 1854 1860
e 1854 1861
e 1855 1857
e 1855 1858
e 1855 1859
e 1855 1860
e 1855 1861
e 1855 1975
e 1855 1976
e 1855 1977
e 1856 1857
e 1856 1858
e 1856 1859
e 1856 1860
e 1856 1861
e 1856 1975
e 1856 1976
e 1857 1858
e 1857 1859
e 1857 1860
e 1857 1861
e 1857 1975
e 1857 1976
e 1858 1859
e 1858 1860
e 1858 1861
e 1858 1975
e 1858 1977
e 1858 2296
e 1859 1860
e 1859 1861
e 1859 1975
e 1859 1976
e 1859 2296
e 1860 1861
e 1860 1975
e 1860 1976
e 1860 1977
e 1860 2296
e 1861 1975
e 1861 1976
e 1861 1977
e 1861 2296
e 1862 1863
e 1863 2070
e 1863 2079
e 1864 1865
e 1867 1868
e 1868 2041
e 1868 2081
e 1871 1872
e 1873 1874
e 1873 1875
e 1873 1876
e 1876 2007
e 1877 1878
e 1878 1989
e 1878 2197
e 1878 2221
e 1878 2222
e 1878 2260
e 1878 2311
e 1880 1881
e 1881 1882
e 1883 1884
e 1883 1885
e 1883 1886
e 1884 1885
e 1884 1886
e 1885 1886
e 1887 1888
e 1887 1889
e 1887 1890
e 1887 1891
e 1887 1892
e 1887 1893
e 1887 1894
e 1888 1889
e 1888 1890
e 1888 1891
e 1888 1892
e 1888 1893
e 1888 1894
e 1889 1890
e 1889 1891
e 1889 1892
e 1889 1893
e 1889 1894
e 1890 1891
e 1890 1892
e 1890 1893
e 1890 1894
e 1891 1892
e 1891 1893
e 1891 1894
e 1891 1988
e 1891 1992
e 1891 2308
e 1892 1893
e 1892 1894
e 1892 1988
e 1892 1992
e 1892 2308
e 1893 1894
e 1893 1988
e 1893 1992
e 1893 2308
e 1894 1988
e 1894 1992
e 1894 2308
e 1895 1896
e 1895 1897
e 1895 1898
e 1895 1900
e 1895 1901
e 1896 1897
e 1896 1898
e 1896 1900
e 1896 1901
e 1897 1898
e 1897 1900
e 1897 1901
e 1898 1900
e 1898 1901
e 1899 1900
e 1899 1997
e 1899 2131
e 1899 2132
e 1899 2133
e 1900 1901
e 1900 1997
e 1900 2131
e 1900 2132
e 1900 2133
e 1902 1903
e 1902 1904
e 1902 1905
e 1902 1906
e 1902 1907
e 1902 1908
e 1902 1909
e 1902 1910
e 1902 1911
e 1902 1912
e 1902 1913
e 1902 1914
e 1902 1915
e 1902 1916
e 1902 1917
e 1903 1904
e 1903 1905
e 1903 1906
e 1903 1907
e 1903 1908
e 1903 1909
e 1903 1910
e 1903 1911
e 1903 1912
e 1903 1913
e 1903 1914
e 1903 1915
e 1903 1916
e 1903 1917
e 1904 1905
e 1904 1906
e 1904 1907
e 1904 1908
e 1904 1909
e 1904 1910
e 1904 1911
e 1904 1912
e 1904 1913
e 1904 1914
e 1904 1915
e 1904 1916
e 1904 1917
e 1905 1906
e 1905 1907
e 1905 1908
e 1905 1909
e 1905 1910
e 1905 1911
e 1905 1912
e 1905 1913
e 1905 1914
e 1905 1915
e 1905 1916
e 1905 1917
e 1906 1907
e 1906 1908
e 1906 1909
e 1906 1910
e 1906 1911
e 1906 1912
e 1906 1913
e 1906 1914
e 1906 1915
e 1906 1916
e 1906 1917
e 1907 1908
e 1907 1909
e 1907 1910
e 1907 1911
e 1907 1912
e 1907 1913
e 1907 1914
e 1907 1915
e 1907 1916
e 1907 1917
e 1908 1909
e 1908 1910
e 1908 1911
e 1908 1912
e 1908 1913
e 1908 1914
e 1908 1915
e 1908 1916
e 1908 1917
e 1908 1984
e 1908 1985
e 1908 1986
e 1908 2000
e 1908 2001
e 1908 2002
e 1908 2005
e 1908 2007
e 1908 2108
e 1908 2109
e 1908 2110
e 1909 1910
e 1909 1911
e 1909 1912
e 1909 1913
e 1909 1914
e 1909 1915
e 1909 1916
e 1909 1917
e 1909 1984
e 1909 1985
e 1909 1986
e 1909 2108
e 1909 2109
e 1909 2110
e 1910 1911
e 1910 1912
e 1910 1913
e 1910 1914
e 1910 1915
e 1910 1916
e 1910 1917
e 1910 1984
e 1910 1985
e 1910 1986
e 1910 2108
e 1910 2109
e 1910 2110
e 1911 1912
e 1911 1913
e 1911 1914
e 1911 1915
e 1911 1916
e 1911 1917
e 1911 2060
e 1911 2061
e 1912 1913
e 1912 1914
e 1912 1915
e 1912 1916
e 1912 1917
e 1912 1984
e 1912 1985
e 1912 1986
e 1912 2060
e 1912 2061
e 1912 2108
e 1912 2109
e 1912 2110
e 1913 1914
e 1913 1915
e 1913 1916
e 1913 1917
e 1913 1984
e 1913 1985
e 1913 1986
e 1913 2108
e 1913 2109
e 1913 2110
e 1913 2297
e 1914 1915
e 1914 1916
e 1914 1917
e 1914 1984
e 1914 1985
e 1914 1986
e 1914 2108
e 1914 2109
e 1914 2110
e 1914 2297
e 1915 1916
e 1915 1917
e 1915 1984
e 1915 1985
e 1915 1986
e 1915 2010
e 1915 2011
e 1915 2108
e 1915 2109
e 1915 2110
e 1915 2219
e 1915 2220
e 1915 2297
e 1916 1917
e 1916 2297
e 1917 1984
e 1917 1985
e 1917 2108
e 1917 2109
e 1917 2110
e 1917 2297
e 1918 1919
e 1920 1921
e 1922 1923
e 1923 1952
e 1923 2107
e 1924 1925
e 1924 1926
e 1924 1927
e 1924 1928
e 1925 1926
e 1925 1927
e 1925 1928
e 1926 1927
e 1926 1928
e 1927 1928
e 1929 1930
e 1929 1931
e 1929 1932
e 1929 1933
e 1929 1934
e 1929 1935
e 1929 1936
e 1929 1937
e 1929 1938
e 1929 1939
e 1929 1940
e 1929 1941
e 1929 1942
e 1929 1943
e 1930 1931
e 1930 1932
e 1930 1933
e 1930 1934
e 1930 1935
e 1930 1936
e 1930 1937
e 1930 1938
e 1930 1939
e 1930 1940
e 1930 1941
e 1930 1942
e 1930 1943
e 1931 1932
e 1931 1933
e 1931 1934
e 1931 1935
e 1931 1936
e 1931 1937
e 1931 1938
e 1931 1939
e 1931 1940
e 1931 1941
e 1931 1942
e 1931 1943
e 1932 1933
e 1932 1934
e 1932 1935
e 1932 1936
e 1932 1937
e 1932 1938
e 1932 1939
e 1932 1940
e 1932 1941
e 1932 1942
e 1932 1943
e 1933 1934
e 1933 1935
e 1933 1936
e 1933 1937
e 1933 1938
e 1933 1939
e 1933 1940
e 1933 1941
e 1933 1987
e 1933 1988
e 1934 1935
e 1934 1936
e 1934 1937
e 1934 1938
e 1934 1939
e 1934 1940
e 1934 1941
e 1935 1936
e 1935 1937
e 1935 1938
e 1935 1939
e 1935 1940
e 1935 1941
e 1936 1937
e 1936 1938
e 1936 1939
e 1936 1940
e 1936 1941
e 1937 1938
e 1937 1939
e 1937 1940
e 1937 1941
e 1938 1939
e 1938 1940
e 1938 1941
e 1938 1942
e 1938 1943
e 1938 2111
e 1938 2112
e 1938 2113
e 1938 2114
e 1938 2115
e 1938 2116
e 1939 1940
e 1939 1941
e 1939 1942
e 1939 1943
e 1940 1941
e 1940 1942
e 1940 1943
e 1941 1987
e 1941 1988
e 1942 1943
e 1942 2131
e 1943 2131
e 1945 1946
e 1946 1950
e 1946 1952
e 1946 2291
e 1947 1948
e 1948 1949
e 1950 1951
e 1950 1952
e 1953 1954
e 1953 1955
e 1953 1956
e 1953 1957
e 1953 1958
e 1953 1959
e 1953 1960
e 1953 1961
e 1953 1962
e 1954 1955
e 1954 1956
e 1954 1957
e 1954 1958
e 1954 1959
e 1954 1960
e 1954 1961
e 1954 1962
e 1954 1979
e 1954 1980
e 1954 1981
e 1954 1982
e 1954 1983
e 1954 1984
e 1954 1985
e 1954 1986
e 1955 1956
e 1955 1957
e 1955 1958
e 1955 1959
e 1955 1960
e 1955 1961
e 1955 1962
e 1955 1979
e 1955 1980
e 1955 1981
e 1955 1982
e 1955 1983
e 1955 1984
e 1955 1985
e 1955 1986
e 1956 1957
e 1956 1960
e 1956 1961
e 1956 1962
e 1956 1963
e 1956 1964
e 1957 1960
e 1957 1961
e 1957 1962
e 1957 1963
e 1957 1964
e 1958 1959
e 1958 1960
e 1958 1961
e 1958 1962
e 1959 1960
e 1959 1961
e 1959 1962
e 1960 1961
e 1960 1962
e 1960 1979
e 1960 1980
e 1960 1981
e 1960 1982
e 1960 1983
e 1960 1984
e 1960 1985
e 1960 1986
e 1960 1991
e 1960 1998
e 1960 1999
e 1960 2130
e 1961 1962
e 1961 1979
e 1961 1980
e 1961 1981
e 1961 1982
e 1961 1983
e 1961 1984
e 1961 1985
e 1961 1986
e 1961 1989
e 1961 1991
e 1961 1998
e 1961 1999
e 1961 2130
e 1962 1979
e 1962 1980
e 1962 1981
e 1962 1982
e 1962 1983
e 1962 1984
e 1962 1985
e 1962 1986
e 1962 1989
e 1962 1991
e 1962 1998
e 1962 1999
e 1962 2130
e 1963 1964
e 1967 1968
e 1967 1969
e 1967 1970
e 1967 1971
e 1968 1969
e 1968 1970
e 1968 1971
e 1969 1970
e 1969 1971
e 1969 2106
e 1970 1971
e 1970 2106
e 1970 2178
e 1970 2179
e 1970 2180
e 1970 2181
e 1970 2182
e 1970 2183
e 1970 2184
e 1970 2185
e 1971 2106
e 1971 2178
e 1971 2179
e 1971 2180
e 1971 2181
e 1971 2182
e 1971 2183
e 1971 2184
e 1971 2185
e 1972 1973
e 1975 1976
e 1979 1980
e 1981 1982
e 1981 1983
e 1981 1991
e 1981 1992
e 1982 1983
e 1982 1991
e 1982 1992
e 1983 1991
e 1983 1992
e 1984 1985
e 1984 1986
e 1984 2108
e 1984 2109
e 1984 2110
e 1985 1986
e 1985 2108
e 1985 2109
e 1985 2110
e 1986 2108
e 1986 2109
e 1986 2110
e 1987 1988
e 1988 1991
e 1988 1992
e 1988 2012
e 1989 1990
e 1990 1994
e 1990 2004
e 1990 2005
e 1990 2007
e 1990 2255
e 1991 1992
e 1992 2012
e 1993 1994
e 1993 1995
e 1993 1996
e 1994 1995
e 1994 1996
e 1995 1996
e 1998 1999
e 1998 2020
e 1998 2197
e 1998 2221
e 1998 2222
e 1999 2020
e 1999 2130
e 1999 2197
e 1999 2221
e 1999 2222
e 2000 2001
e 2000 2002
e 2001 2002
e 2003 2004
e 2003 2005
e 2004 2005
e 2004 2007
e 2004 2022
e 2005 2006
e 2005 2007
e 2005 2008
e 2005 2012
e 2005 2019
e 2005 2022
e 2005 2029
e 2005 2036
e 2005 2041
e 2005 2226
e 2005 2241
e 2005 2346
e 2006 2007
e 2007 2008
e 2007 2012
e 2007 2019
e 2007 2022
e 2007 2029
e 2007 2036
e 2007 2041
e 2007 2226
e 2007 2241
e 2007 2346
e 2010 2011
e 2010 2080
e 2011 2080
e 2012 2013
e 2012 2014
e 2012 2015
e 2012 2016
e 2012 2017
e 2012 2018
e 2012 2019
e 2013 2015
e 2019 2323
e 2021 2085
e 2021 2087
e 2021 2088
e 2025 2026
e 2026 2079
e 2028 2029
e 2030 2031
e 2032 2033
e 2033 2205
e 2033 2206
e 2036 2196
e 2037 2038
e 2040 2041
e 2043 2044
e 2045 2046
e 2045 2047
e 2046 2047
e 2048 2049
e 2048 2050
e 2048 2051
e 2048 2052
e 2048 2053
e 2048 2054
e 2048 2055
e 2048 2056
e 2049 2050
e 2049 2051
e 2049 2052
e 2049 2053
e 2049 2054
e 2049 2055
e 2049 2056
e 2050 2051
e 2050 2052
e 2050 2053
e 2050 2054
e 2050 2055
e 2050 2056
e 2050 2208
e 2050 2280
e 2051 2052
e 2051 2053
e 2051 2054
e 2051 2055
e 2051 2056
e 2051 2208
e 2051 2280
e 2052 2053
e 2052 2054
e 2052 2055
e 2052 2056
e 2052 2208
e 2052 2280
e 2053 2054
e 2053 2055
e 2053 2056
e 2053 2208
e 2053 2280
e 2054 2055
e 2054 2056
e 2054 2060
e 2054 2061
e 2054 2208
e 2054 2280
e 2055 2056
e 2055 2060
e 2055 2061
e 2055 2208
e 2055 2280
e 2056 2208
e 2056 2280
e 2057 2058
e 2059 2060
e 2059 2061
e 2060 2061
e 2060 2062
e 2061 2062
e 2062 2100
e 2063 2064
e 2063 2065
e 2067 2128
e 2067 2129
e 2067 2161
e 2068 2069
e 2070 2071
e 2070 2072
e 2070 2073
e 2070 2074
e 2070 2075
e 2070 2076
e 2070 2077
e 2070 2078
e 2070 2079
e 2071 2072
e 2071 2073
e 2071 2074
e 2071 2075
e 2071 2079
e 2072 2073
e 2072 2074
e 2072 2075
e 2072 2079
e 2073 2074
e 2073 2075
e 2073 2079
e 2074 2075
e 2074 2079
e 2075 2079
e 2076 2079
e 2077 2079
e 2077 2085
e 2077 2086
e 2077 2087
e 2077 2088
e 2078 2079
e 2081 2164
e 2081 2165
e 2081 2166
e 2081 2167
e 2081 2168
e 2085 2086
e 2085 2087
e 2085 2088
e 2085 2089
e 2086 2087
e 2086 2088
e 2087 2088
e 2087 2089
e 2090 2091
e 2090 2092
e 2090 2093
e 2090 2094
e 2091 2092
e 2091 2093
e 2091 2094
e 2092 2093
e 2092 2094
e 2093 2094
e 2095 2096
e 2101 2102
e 2106 2178
e 2106 2181
e 2106 2183
e 2108 2109
e 2108 2110
e 2109 2110
e 2111 2112
e 2111 2113
e 2111 2114
e 2111 2115
e 2111 2116
e 2111 2131
e 2112 2113
e 2112 2114
e 2112 2115
e 2112 2116
e 2112 2131
e 2113 2114
e 2113 2115
e 2113 2116
e 2113 2131
e 2114 2115
e 2114 2116
e 2114 2131
e 2115 2116
e 2115 2131
e 2116 2131
e 2117 2118
e 2119 2120
e 2121 2122
e 2121 2123
e 2121 2124
e 2121 2125
e 2121 2126
e 2121 2127
e 2122 2123
e 2122 2124
e 2122 2125
e 2122 2126
e 2122 2127
e 2123 2124
e 2123 2127
e 2124 2125
e 2124 2126
e 2124 2127
e 2125 2126
e 2125 2127
e 2126 2127
e 2128 2129
e 2130 2197
e 2131 2132
e 2131 2133
e 2132 2133
e 2135 2136
e 2136 2215
e 2136 2216
e 2137 2229
e 2137 2273
e 2138 2139
e 2140 2141
e 2141 2142
e 2142 2196
e 2143 2144
e 2143 2145
e 2143 2146
e 2143 2147
e 2144 2145
e 2144 2146
e 2144 2147
e 2145 2146
e 2145 2147
e 2146 2147
e 2148 2149
e 2152 2153
e 2152 2154
e 2153 2154
e 2154 2319
e 2154 2369
e 2155 2156
e 2156 2343
e 2157 2158
e 2157 2159
e 2157 2160
e 2158 2159
e 2158 2160
e 2159 2160
e 2159 2383
e 2162 2163
e 2164 2165
e 2164 2166
e 2164 2167
e 2164 2168
e 2165 2166
e 2165 2167
e 2165 2168
e 2166 2167
e 2166 2168
e 2167 2168
e 2171 2172
e 2172 2173
e 2172 2174
e 2172 2184
e 2172 2186
e 2172 2268
e 2174 2175
e 2178 2179
e 2178 2180
e 2178 2181
e 2178 2182
e 2178 2183
e 2178 2184
e 2178 2185
e 2178 2223
e 2178 2232
e 2178 2233
e 2178 2234
e 2178 2235
e 2178 2236
e 2178 2237
e 2179 2180
e 2179 2181
e 2179 2182
e 2179 2183
e 2179 2184
e 2179 2185
e 2180 2181
e 2180 2182
e 2180 2183
e 2180 2184
e 2180 2185
e 2181 2182
e 2181 2183
e 2181 2184
e 2181 2185
e 2181 2238
e 2182 2183
e 2182 2184
e 2182 2185
e 2183 2184
e 2183 2185
e 2184 2185
e 2184 2232
e 2184 2233
e 2184 2234
e 2184 2235
e 2184 2236
e 2184 2237
e 2188 2189
e 2188 2190
e 2188 2191
e 2189 2190
e 2189 2191
e 2190 2191
e 2191 2198
e 2192 2193
e 2197 2221
e 2197 2222
e 2199 2200
e 2199 2201
e 2200 2201
e 2202 2203
e 2202 2204
e 2203 2204
e 2205 2206
e 2206 2232
e 2206 2233
e 2206 2234
e 2206 2235
e 2206 2236
e 2206 2237
e 2207 2208
e 2207 2209
e 2207 2210
e 2208 2209
e 2208 2210
e 2209 2210
e 2213 2214
e 2213 2215
e 2213 2216
e 2214 2215
e 2214 2216
e 2214 2217
e 2214 2218
e 2215 2216
e 2215 2217
e 2215 2218
e 2216 2217
e 2216 2218
e 2217 2218
e 2219 2220
e 2221 2222
e 2221 2295
e 2232 2233
e 2232 2234
e 2232 2235
e 2232 2236
e 2232 2237
e 2232 2280
e 2233 2234
e 2233 2235
e 2233 2236
e 2233 2237
e 2233 2280
e 2234 2235
e 2234 2236
e 2234 2237
e 2234 2280
e 2235 2236
e 2235 2237
e 2235 2280
e 2236 2237
e 2236 2280
e 2237 2280
e 2238 2280
e 2239 2240
e 2239 2241
e 2239 2242
e 2239 2243
e 2239 2244
e 2239 2245
e 2239 2246
e 2240 2241
e 2240 2242
e 2240 2243
e 2240 2244
e 2240 2245
e 2240 2246
e 2241 2242
e 2241 2243
e 2241 2244
e 2241 2245
e 2241 2246
e 2242 2243
e 2242 2244
e 2242 2245
e 2242 2246
e 2243 2244
e 2243 2245
e 2243 2246
e 2244 2245
e 2244 2246
e 2245 2246
e 2248 2249
e 2248 2250
e 2248 2251
e 2249 2250
e 2249 2251
e 2250 2251
e 2255 2256
e 2255 2257
e 2255 2258
e 2255 2259
e 2256 2257
e 2256 2258
e 2256 2259
e 2257 2258
e 2257 2259
e 2257 2277
e 2258 2259
e 2258 2277
e 2260 2261
e 2260 2262
e 2261 2262
e 2261 2297
e 2262 2297
e 2263 2264
e 2270 2271
e 2270 2272
e 2270 2273
e 2270 2274
e 2270 2275
e 2271 2272
e 2271 2273
e 2271 2274
e 2271 2275
e 2272 2273
e 2272 2274
e 2272 2275
e 2273 2274
e 2273 2275
e 2274 2275
e 2283 2284
e 2286 2287
e 2288 2289
e 2291 2398
e 2295 2333
e 2299 2300
e 2300 2301
e 2304 2305
e 2307 2308
e 2307 2309
e 2307 2310
e 2307 2311
e 2308 2309
e 2308 2310
e 2308 2311
e 2309 2310
e 2309 2311
e 2310 2311
e 2311 2312
e 2311 2313
e 2311 2314
e 2311 2315
e 2311 2316
e 2312 2313
e 2312 2314
e 2312 2315
e 2312 2316
e 2313 2314
e 2313 2315
e 2313 2316
e 2314 2315
e 2314 2316
e 2315 2316
e 2321 2322
e 2325 2326
e 2325 2327
e 2325 2328
e 2326 2327
e 2326 2328
e 2327 2328
e 2329 2330
e 2329 2331
e 2330 2331
e 2338 2339
e 2338 2340
e 2339 2340
e 2341 2342
e 2344 2345
e 2344 2346
e 2345 2346
e 2346 2347
e 2347 2363
e 2348 2349
e 2350 2351
e 2356 2357
e 2357 2358
e 2357 2359
e 2357 2360
e 2358 2359
e 2358 2360
e 2358 2361
e 2359 2360
e 2362 2363
e 2362 2364
e 2363 2364
e 2364 2367
e 2364 2368
e 2365 2366
e 2366 2385
e 2366 2386
e 2367 2368
e 2369 2370
e 2369 2371
e 2369 2372
e 2370 2371
e 2370 2372
e 2371 2372
e 2376 2377
e 2376 2378
e 2377 2378
e 2385 2386
e 2387 2388
e 2387 2389
e 2387 2390
e 2388 2389
e 2388 2390
e 2389 2390
e 2391 2392
e 2406 2407
e 2406 2408
e 2407 2408
e 2411 2412
e 2417 2418
e 2417 2419
e 2417 2420
e 2417 2421
e 2418 2419
e 2418 2420
e 2418 2421
e 2419 2420
e 2419 2421
e 2420 2421
e 2422 2423
